# Supplementary material for: Ab Initio Partition Functions and Thermodynamic Quantities for the Molecular Hydrogen Isotopologues
Source: J Phys Chem A. 2021 Oct 6;125(41):9226–41. doi: 10.1021/acs.jpca.1c06468 (PMC8543445; doi:10.1021/acs.jpca.1c06468)
Supplement: Supplementary file 2 — jp1c06468_si_002.zip [file jp1c06468_si_002.zip]

Archive with 15 entries (15 files):
- d2_qint.txt
- d2_tq_equi.txt
- d2_tq_nor.txt
- dt_qint.txt
- dt_tq.txt
- h2_qint.txt
- h2_tq_equi.txt
- h2_tq_nor.txt
- hd_qint.txt
- hd_tq.txt
- ht_qint.txt
- ht_tq.txt
- t2_qint.txt
- t2_tq_equi.txt
- t2_tq_nor.txt
