# Supplementary material for: Ab Initio Partition Functions and Thermodynamic Quantities for the Molecular Hydrogen Isotopologues
Source: J Phys Chem A. 2021 Oct 6;125(41):9226–41. doi: 10.1021/acs.jpca.1c06468 (PMC8543445; doi:10.1021/acs.jpca.1c06468)
Supplement: Supplementary file 2 — jp1c06468_si_002.zip [file jp1c06468_si_002.zip › d2_qint.txt]

   T(K)      Q_equi        Q_nor
    1.00   6.000000      12.98025    
    2.00   6.000000      12.98025    
    3.00   6.000000      12.98025    
    4.00   6.000000      12.98025    
    5.00   6.000000      12.98025    
    6.00   6.000005      12.98025    
    7.00   6.000041      12.98025    
    8.00   6.000193      12.98025    
    9.00   6.000636      12.98025    
   10.00   6.001655      12.98025    
   11.00   6.003617      12.98025    
   12.00   6.006940      12.98025    
   13.00   6.012045      12.98025    
   14.00   6.019322      12.98025    
   15.00   6.029104      12.98025    
   16.00   6.041649      12.98025    
   17.00   6.057144      12.98026    
   18.00   6.075699      12.98027    
   19.00   6.097360      12.98030    
   20.00   6.122118      12.98036    
   21.00   6.149919      12.98045    
   22.00   6.180674      12.98060    
   23.00   6.214268      12.98084    
   24.00   6.250571      12.98119    
   25.00   6.289444      12.98169    
   26.00   6.330741      12.98240    
   27.00   6.374319      12.98335    
   28.00   6.420038      12.98461    
   29.00   6.467765      12.98624    
   30.00   6.517375      12.98831    
   31.00   6.568751      12.99089    
   32.00   6.621785      12.99405    
   33.00   6.676382      12.99786    
   34.00   6.732452      13.00241    
   35.00   6.789916      13.00777    
   36.00   6.848704      13.01403    
   37.00   6.908752      13.02124    
   38.00   6.970005      13.02949    
   39.00   7.032414      13.03885    
   40.00   7.095933      13.04938    
   41.00   7.160524      13.06116    
   42.00   7.226153      13.07423    
   43.00   7.292789      13.08865    
   44.00   7.360405      13.10448    
   45.00   7.428974      13.12176    
   46.00   7.498476      13.14054    
   47.00   7.568888      13.16085    
   48.00   7.640193      13.18271    
   49.00   7.712373      13.20617    
   50.00   7.785411      13.23124    
   51.00   7.859290      13.25795    
   52.00   7.933996      13.28629    
   53.00   8.009515      13.31630    
   54.00   8.085831      13.34797    
   55.00   8.162930      13.38130    
   56.00   8.240799      13.41629    
   57.00   8.319424      13.45295    
   58.00   8.398791      13.49125    
   59.00   8.478886      13.53120    
   60.00   8.559695      13.57277    
   61.00   8.641204      13.61596    
   62.00   8.723401      13.66074    
   63.00   8.806270      13.70709    
   64.00   8.889797      13.75500    
   65.00   8.973970      13.80444    
   66.00   9.058773      13.85539    
   67.00   9.144193      13.90781    
   68.00   9.230216      13.96169    
   69.00   9.316827      14.01699    
   70.00   9.404013      14.07368    
   71.00   9.491761      14.13174    
   72.00   9.580055      14.19114    
   73.00   9.668882      14.25184    
   74.00   9.758229      14.31382    
   75.00   9.848082      14.37705    
   76.00   9.938427      14.44148    
   77.00   10.02925      14.50710    
   78.00   10.12054      14.57387    
   79.00   10.21229      14.64176    
   80.00   10.30447      14.71074    
   81.00   10.39708      14.78078    
   82.00   10.49011      14.85186    
   83.00   10.58354      14.92393    
   84.00   10.67737      14.99697    
   85.00   10.77157      15.07096    
   86.00   10.86614      15.14586    
   87.00   10.96107      15.22165    
   88.00   11.05634      15.29831    
   89.00   11.15195      15.37579    
   90.00   11.24788      15.45408    
   91.00   11.34412      15.53316    
   92.00   11.44067      15.61299    
   93.00   11.53752      15.69356    
   94.00   11.63465      15.77484    
   95.00   11.73205      15.85681    
   96.00   11.82972      15.93944    
   97.00   11.92765      16.02272    
   98.00   12.02582      16.10662    
   99.00   12.12424      16.19112    
  100.00   12.22288      16.27621    
  101.00   12.32176      16.36186    
  102.00   12.42084      16.44805    
  103.00   12.52014      16.53477    
  104.00   12.61964      16.62200    
  105.00   12.71933      16.70973    
  106.00   12.81921      16.79792    
  107.00   12.91928      16.88658    
  108.00   13.01951      16.97569    
  109.00   13.11992      17.06522    
  110.00   13.22049      17.15517    
  111.00   13.32122      17.24552    
  112.00   13.42209      17.33626    
  113.00   13.52312      17.42738    
  114.00   13.62428      17.51886    
  115.00   13.72558      17.61069    
  116.00   13.82701      17.70286    
  117.00   13.92857      17.79536    
  118.00   14.03025      17.88817    
  119.00   14.13205      17.98130    
  120.00   14.23396      18.07472    
  121.00   14.33597      18.16842    
  122.00   14.43810      18.26241    
  123.00   14.54032      18.35666    
  124.00   14.64264      18.45117    
  125.00   14.74506      18.54594    
  126.00   14.84757      18.64095    
  127.00   14.95016      18.73619    
  128.00   15.05284      18.83167    
  129.00   15.15560      18.92736    
  130.00   15.25844      19.02327    
  131.00   15.36135      19.11939    
  132.00   15.46433      19.21570    
  133.00   15.56739      19.31222    
  134.00   15.67051      19.40892    
  135.00   15.77370      19.50580    
  136.00   15.87695      19.60286    
  137.00   15.98026      19.70009    
  138.00   16.08363      19.79749    
  139.00   16.18706      19.89505    
  140.00   16.29054      19.99277    
  141.00   16.39407      20.09064    
  142.00   16.49765      20.18866    
  143.00   16.60129      20.28682    
  144.00   16.70497      20.38512    
  145.00   16.80869      20.48356    
  146.00   16.91246      20.58213    
  147.00   17.01627      20.68082    
  148.00   17.12012      20.77964    
  149.00   17.22401      20.87858    
  150.00   17.32794      20.97764    
  151.00   17.43191      21.07681    
  152.00   17.53591      21.17610    
  153.00   17.63995      21.27549    
  154.00   17.74402      21.37498    
  155.00   17.84812      21.47458    
  156.00   17.95226      21.57428    
  157.00   18.05642      21.67407    
  158.00   18.16061      21.77396    
  159.00   18.26483      21.87394    
  160.00   18.36908      21.97401    
  161.00   18.47336      22.07417    
  162.00   18.57766      22.17442    
  163.00   18.68198      22.27474    
  164.00   18.78633      22.37515    
  165.00   18.89071      22.47564    
  166.00   18.99510      22.57620    
  167.00   19.09952      22.67684    
  168.00   19.20396      22.77755    
  169.00   19.30842      22.87834    
  170.00   19.41290      22.97919    
  171.00   19.51740      23.08012    
  172.00   19.62192      23.18111    
  173.00   19.72646      23.28217    
  174.00   19.83102      23.38329    
  175.00   19.93559      23.48447    
  176.00   20.04018      23.58571    
  177.00   20.14479      23.68702    
  178.00   20.24941      23.78838    
  179.00   20.35405      23.88980    
  180.00   20.45870      23.99128    
  181.00   20.56337      24.09281    
  182.00   20.66806      24.19440    
  183.00   20.77276      24.29603    
  184.00   20.87747      24.39772    
  185.00   20.98219      24.49946    
  186.00   21.08693      24.60126    
  187.00   21.19169      24.70309    
  188.00   21.29645      24.80498    
  189.00   21.40123      24.90692    
  190.00   21.50602      25.00890    
  191.00   21.61082      25.11092    
  192.00   21.71563      25.21299    
  193.00   21.82046      25.31510    
  194.00   21.92530      25.41726    
  195.00   22.03014      25.51946    
  196.00   22.13500      25.62170    
  197.00   22.23987      25.72398    
  198.00   22.34475      25.82630    
  199.00   22.44964      25.92865    
  200.00   22.55454      26.03105    
  201.00   22.65945      26.13348    
  202.00   22.76436      26.23596    
  203.00   22.86929      26.33846    
  204.00   22.97423      26.44101    
  205.00   23.07918      26.54359    
  206.00   23.18413      26.64620    
  207.00   23.28910      26.74885    
  208.00   23.39407      26.85153    
  209.00   23.49905      26.95425    
  210.00   23.60405      27.05699    
  211.00   23.70904      27.15977    
  212.00   23.81405      27.26259    
  213.00   23.91907      27.36543    
  214.00   24.02409      27.46830    
  215.00   24.12912      27.57121    
  216.00   24.23416      27.67414    
  217.00   24.33921      27.77710    
  218.00   24.44427      27.88009    
  219.00   24.54933      27.98311    
  220.00   24.65440      28.08616    
  221.00   24.75948      28.18924    
  222.00   24.86456      28.29234    
  223.00   24.96965      28.39547    
  224.00   25.07475      28.49863    
  225.00   25.17986      28.60181    
  226.00   25.28497      28.70502    
  227.00   25.39010      28.80826    
  228.00   25.49522      28.91152    
  229.00   25.60036      29.01480    
  230.00   25.70550      29.11811    
  231.00   25.81065      29.22145    
  232.00   25.91580      29.32481    
  233.00   26.02096      29.42819    
  234.00   26.12613      29.53159    
  235.00   26.23131      29.63502    
  236.00   26.33649      29.73847    
  237.00   26.44167      29.84195    
  238.00   26.54687      29.94544    
  239.00   26.65207      30.04896    
  240.00   26.75727      30.15250    
  241.00   26.86249      30.25606    
  242.00   26.96770      30.35964    
  243.00   27.07293      30.46325    
  244.00   27.17816      30.56687    
  245.00   27.28340      30.67052    
  246.00   27.38864      30.77418    
  247.00   27.49389      30.87787    
  248.00   27.59914      30.98157    
  249.00   27.70440      31.08530    
  250.00   27.80967      31.18904    
  251.00   27.91494      31.29281    
  252.00   28.02022      31.39659    
  253.00   28.12551      31.50039    
  254.00   28.23080      31.60421    
  255.00   28.33609      31.70805    
  256.00   28.44139      31.81191    
  257.00   28.54670      31.91578    
  258.00   28.65201      32.01968    
  259.00   28.75733      32.12359    
  260.00   28.86265      32.22752    
  261.00   28.96798      32.33146    
  262.00   29.07332      32.43542    
  263.00   29.17866      32.53940    
  264.00   29.28400      32.64340    
  265.00   29.38935      32.74742    
  266.00   29.49471      32.85145    
  267.00   29.60007      32.95549    
  268.00   29.70544      33.05955    
  269.00   29.81081      33.16363    
  270.00   29.91619      33.26773    
  271.00   30.02157      33.37184    
  272.00   30.12696      33.47597    
  273.00   30.23236      33.58011    
  274.00   30.33776      33.68426    
  275.00   30.44316      33.78844    
  276.00   30.54857      33.89262    
  277.00   30.65398      33.99683    
  278.00   30.75940      34.10104    
  279.00   30.86483      34.20528    
  280.00   30.97026      34.30952    
  281.00   31.07570      34.41378    
  282.00   31.18114      34.51806    
  283.00   31.28658      34.62235    
  284.00   31.39203      34.72665    
  285.00   31.49749      34.83097    
  286.00   31.60295      34.93530    
  287.00   31.70842      35.03965    
  288.00   31.81389      35.14401    
  289.00   31.91936      35.24838    
  290.00   32.02484      35.35277    
  291.00   32.13033      35.45717    
  292.00   32.23582      35.56158    
  293.00   32.34132      35.66601    
  294.00   32.44682      35.77045    
  295.00   32.55233      35.87490    
  296.00   32.65784      35.97936    
  297.00   32.76335      36.08384    
  298.00   32.86887      36.18833    
  299.00   32.97440      36.29284    
  300.00   33.07993      36.39735    
  301.00   33.18547      36.50188    
  302.00   33.29101      36.60642    
  303.00   33.39655      36.71097    
  304.00   33.50210      36.81554    
  305.00   33.60766      36.92011    
  306.00   33.71322      37.02470    
  307.00   33.81878      37.12930    
  308.00   33.92435      37.23391    
  309.00   34.02993      37.33854    
  310.00   34.13551      37.44317    
  311.00   34.24109      37.54782    
  312.00   34.34668      37.65248    
  313.00   34.45227      37.75715    
  314.00   34.55787      37.86183    
  315.00   34.66348      37.96653    
  316.00   34.76908      38.07123    
  317.00   34.87470      38.17594    
  318.00   34.98031      38.28067    
  319.00   35.08594      38.38541    
  320.00   35.19156      38.49016    
  321.00   35.29720      38.59492    
  322.00   35.40283      38.69969    
  323.00   35.50847      38.80447    
  324.00   35.61412      38.90926    
  325.00   35.71977      39.01406    
  326.00   35.82543      39.11887    
  327.00   35.93109      39.22369    
  328.00   36.03675      39.32853    
  329.00   36.14242      39.43337    
  330.00   36.24810      39.53823    
  331.00   36.35377      39.64309    
  332.00   36.45946      39.74796    
  333.00   36.56515      39.85285    
  334.00   36.67084      39.95774    
  335.00   36.77654      40.06265    
  336.00   36.88224      40.16756    
  337.00   36.98795      40.27249    
  338.00   37.09366      40.37742    
  339.00   37.19938      40.48237    
  340.00   37.30510      40.58732    
  341.00   37.41082      40.69229    
  342.00   37.51655      40.79726    
  343.00   37.62229      40.90224    
  344.00   37.72803      41.00724    
  345.00   37.83377      41.11224    
  346.00   37.93952      41.21725    
  347.00   38.04528      41.32227    
  348.00   38.15104      41.42730    
  349.00   38.25680      41.53234    
  350.00   38.36257      41.63739    
  351.00   38.46834      41.74245    
  352.00   38.57412      41.84752    
  353.00   38.67990      41.95260    
  354.00   38.78569      42.05769    
  355.00   38.89148      42.16278    
  356.00   38.99727      42.26789    
  357.00   39.10307      42.37300    
  358.00   39.20888      42.47812    
  359.00   39.31469      42.58325    
  360.00   39.42050      42.68840    
  361.00   39.52632      42.79355    
  362.00   39.63215      42.89870    
  363.00   39.73798      43.00387    
  364.00   39.84381      43.10905    
  365.00   39.94965      43.21423    
  366.00   40.05549      43.31943    
  367.00   40.16134      43.42463    
  368.00   40.26719      43.52984    
  369.00   40.37305      43.63506    
  370.00   40.47891      43.74029    
  371.00   40.58478      43.84553    
  372.00   40.69065      43.95077    
  373.00   40.79652      44.05603    
  374.00   40.90240      44.16129    
  375.00   41.00829      44.26656    
  376.00   41.11418      44.37184    
  377.00   41.22007      44.47713    
  378.00   41.32597      44.58243    
  379.00   41.43188      44.68773    
  380.00   41.53779      44.79305    
  381.00   41.64370      44.89837    
  382.00   41.74962      45.00370    
  383.00   41.85554      45.10904    
  384.00   41.96147      45.21438    
  385.00   42.06740      45.31974    
  386.00   42.17334      45.42510    
  387.00   42.27928      45.53047    
  388.00   42.38523      45.63585    
  389.00   42.49118      45.74124    
  390.00   42.59714      45.84664    
  391.00   42.70310      45.95204    
  392.00   42.80907      46.05746    
  393.00   42.91504      46.16288    
  394.00   43.02102      46.26831    
  395.00   43.12700      46.37374    
  396.00   43.23298      46.47919    
  397.00   43.33897      46.58464    
  398.00   43.44497      46.69010    
  399.00   43.55097      46.79557    
  400.00   43.65698      46.90105    
  401.00   43.76299      47.00653    
  402.00   43.86900      47.11203    
  403.00   43.97502      47.21753    
  404.00   44.08105      47.32304    
  405.00   44.18708      47.42855    
  406.00   44.29311      47.53408    
  407.00   44.39915      47.63961    
  408.00   44.50520      47.74515    
  409.00   44.61125      47.85070    
  410.00   44.71731      47.95626    
  411.00   44.82337      48.06182    
  412.00   44.92943      48.16739    
  413.00   45.03550      48.27297    
  414.00   45.14158      48.37856    
  415.00   45.24766      48.48416    
  416.00   45.35374      48.58976    
  417.00   45.45984      48.69537    
  418.00   45.56593      48.80099    
  419.00   45.67203      48.90662    
  420.00   45.77814      49.01226    
  421.00   45.88425      49.11790    
  422.00   45.99037      49.22355    
  423.00   46.09649      49.32921    
  424.00   46.20262      49.43488    
  425.00   46.30875      49.54055    
  426.00   46.41489      49.64623    
  427.00   46.52103      49.75192    
  428.00   46.62718      49.85762    
  429.00   46.73333      49.96333    
  430.00   46.83949      50.06904    
  431.00   46.94565      50.17476    
  432.00   47.05182      50.28049    
  433.00   47.15800      50.38623    
  434.00   47.26418      50.49197    
  435.00   47.37036      50.59772    
  436.00   47.47655      50.70348    
  437.00   47.58275      50.80925    
  438.00   47.68895      50.91503    
  439.00   47.79516      51.02081    
  440.00   47.90137      51.12660    
  441.00   48.00759      51.23240    
  442.00   48.11382      51.33821    
  443.00   48.22004      51.44403    
  444.00   48.32628      51.54985    
  445.00   48.43252      51.65568    
  446.00   48.53877      51.76152    
  447.00   48.64502      51.86737    
  448.00   48.75128      51.97322    
  449.00   48.85754      52.07908    
  450.00   48.96381      52.18495    
  451.00   49.07008      52.29083    
  452.00   49.17636      52.39672    
  453.00   49.28265      52.50261    
  454.00   49.38894      52.60851    
  455.00   49.49524      52.71442    
  456.00   49.60154      52.82034    
  457.00   49.70785      52.92627    
  458.00   49.81417      53.03220    
  459.00   49.92049      53.13814    
  460.00   50.02681      53.24409    
  461.00   50.13315      53.35005    
  462.00   50.23948      53.45602    
  463.00   50.34583      53.56199    
  464.00   50.45218      53.66797    
  465.00   50.55854      53.77396    
  466.00   50.66490      53.87996    
  467.00   50.77127      53.98597    
  468.00   50.87764      54.09198    
  469.00   50.98403      54.19800    
  470.00   51.09041      54.30403    
  471.00   51.19681      54.41007    
  472.00   51.30321      54.51612    
  473.00   51.40961      54.62217    
  474.00   51.51602      54.72823    
  475.00   51.62244      54.83431    
  476.00   51.72887      54.94038    
  477.00   51.83530      55.04647    
  478.00   51.94174      55.15257    
  479.00   52.04818      55.25867    
  480.00   52.15463      55.36478    
  481.00   52.26109      55.47090    
  482.00   52.36755      55.57703    
  483.00   52.47402      55.68317    
  484.00   52.58050      55.78932    
  485.00   52.68698      55.89547    
  486.00   52.79347      56.00163    
  487.00   52.89996      56.10780    
  488.00   53.00647      56.21398    
  489.00   53.11298      56.32017    
  490.00   53.21949      56.42636    
  491.00   53.32602      56.53257    
  492.00   53.43255      56.63878    
  493.00   53.53908      56.74500    
  494.00   53.64563      56.85123    
  495.00   53.75218      56.95747    
  496.00   53.85873      57.06372    
  497.00   53.96530      57.16997    
  498.00   54.07187      57.27624    
  499.00   54.17845      57.38251    
  500.00   54.28503      57.48879    
  501.00   54.39162      57.59508    
  502.00   54.49822      57.70138    
  503.00   54.60483      57.80769    
  504.00   54.71144      57.91401    
  505.00   54.81806      58.02033    
  506.00   54.92469      58.12667    
  507.00   55.03133      58.23301    
  508.00   55.13797      58.33936    
  509.00   55.24462      58.44573    
  510.00   55.35128      58.55210    
  511.00   55.45794      58.65847    
  512.00   55.56461      58.76486    
  513.00   55.67129      58.87126    
  514.00   55.77798      58.97767    
  515.00   55.88467      59.08408    
  516.00   55.99137      59.19051    
  517.00   56.09808      59.29694    
  518.00   56.20480      59.40338    
  519.00   56.31153      59.50983    
  520.00   56.41826      59.61629    
  521.00   56.52500      59.72277    
  522.00   56.63175      59.82925    
  523.00   56.73850      59.93573    
  524.00   56.84527      60.04223    
  525.00   56.95204      60.14874    
  526.00   57.05882      60.25526    
  527.00   57.16561      60.36178    
  528.00   57.27240      60.46832    
  529.00   57.37921      60.57487    
  530.00   57.48602      60.68142    
  531.00   57.59284      60.78799    
  532.00   57.69967      60.89456    
  533.00   57.80651      61.00114    
  534.00   57.91335      61.10774    
  535.00   58.02020      61.21434    
  536.00   58.12707      61.32095    
  537.00   58.23394      61.42758    
  538.00   58.34081      61.53421    
  539.00   58.44770      61.64085    
  540.00   58.55460      61.74751    
  541.00   58.66150      61.85417    
  542.00   58.76841      61.96084    
  543.00   58.87533      62.06752    
  544.00   58.98226      62.17422    
  545.00   59.08920      62.28092    
  546.00   59.19615      62.38763    
  547.00   59.30310      62.49435    
  548.00   59.41007      62.60109    
  549.00   59.51704      62.70783    
  550.00   59.62403      62.81458    
  551.00   59.73102      62.92135    
  552.00   59.83802      63.02812    
  553.00   59.94503      63.13491    
  554.00   60.05205      63.24170    
  555.00   60.15907      63.34851    
  556.00   60.26611      63.45532    
  557.00   60.37316      63.56215    
  558.00   60.48021      63.66898    
  559.00   60.58728      63.77583    
  560.00   60.69435      63.88269    
  561.00   60.80143      63.98956    
  562.00   60.90853      64.09644    
  563.00   61.01563      64.20333    
  564.00   61.12274      64.31023    
  565.00   61.22986      64.41714    
  566.00   61.33700      64.52406    
  567.00   61.44414      64.63100    
  568.00   61.55129      64.73794    
  569.00   61.65845      64.84490    
  570.00   61.76562      64.95186    
  571.00   61.87280      65.05884    
  572.00   61.97999      65.16583    
  573.00   62.08719      65.27283    
  574.00   62.19440      65.37984    
  575.00   62.30162      65.48686    
  576.00   62.40885      65.59390    
  577.00   62.51609      65.70094    
  578.00   62.62334      65.80800    
  579.00   62.73060      65.91507    
  580.00   62.83787      66.02215    
  581.00   62.94515      66.12924    
  582.00   63.05244      66.23634    
  583.00   63.15974      66.34346    
  584.00   63.26706      66.45058    
  585.00   63.37438      66.55772    
  586.00   63.48171      66.66487    
  587.00   63.58906      66.77203    
  588.00   63.69641      66.87920    
  589.00   63.80378      66.98639    
  590.00   63.91115      67.09358    
  591.00   64.01854      67.20079    
  592.00   64.12594      67.30801    
  593.00   64.23335      67.41525    
  594.00   64.34077      67.52249    
  595.00   64.44820      67.62975    
  596.00   64.55564      67.73702    
  597.00   64.66310      67.84430    
  598.00   64.77056      67.95159    
  599.00   64.87804      68.05890    
  600.00   64.98552      68.16622    
  601.00   65.09302      68.27355    
  602.00   65.20053      68.38089    
  603.00   65.30805      68.48825    
  604.00   65.41558      68.59562    
  605.00   65.52313      68.70300    
  606.00   65.63068      68.81039    
  607.00   65.73825      68.91780    
  608.00   65.84583      69.02522    
  609.00   65.95342      69.13265    
  610.00   66.06102      69.24010    
  611.00   66.16864      69.34756    
  612.00   66.27626      69.45503    
  613.00   66.38390      69.56251    
  614.00   66.49155      69.67001    
  615.00   66.59921      69.77752    
  616.00   66.70689      69.88504    
  617.00   66.81457      69.99258    
  618.00   66.92227      70.10013    
  619.00   67.02998      70.20769    
  620.00   67.13771      70.31527    
  621.00   67.24544      70.42286    
  622.00   67.35319      70.53046    
  623.00   67.46095      70.63808    
  624.00   67.56872      70.74571    
  625.00   67.67651      70.85336    
  626.00   67.78431      70.96102    
  627.00   67.89212      71.06869    
  628.00   67.99994      71.17637    
  629.00   68.10778      71.28407    
  630.00   68.21563      71.39179    
  631.00   68.32349      71.49951    
  632.00   68.43137      71.60726    
  633.00   68.53925      71.71501    
  634.00   68.64715      71.82278    
  635.00   68.75507      71.93056    
  636.00   68.86300      72.03836    
  637.00   68.97094      72.14617    
  638.00   69.07889      72.25400    
  639.00   69.18686      72.36184    
  640.00   69.29484      72.46970    
  641.00   69.40283      72.57757    
  642.00   69.51084      72.68545    
  643.00   69.61886      72.79335    
  644.00   69.72690      72.90126    
  645.00   69.83495      73.00919    
  646.00   69.94301      73.11714    
  647.00   70.05109      73.22509    
  648.00   70.15918      73.33307    
  649.00   70.26728      73.44105    
  650.00   70.37540      73.54906    
  651.00   70.48353      73.65707    
  652.00   70.59168      73.76511    
  653.00   70.69984      73.87316    
  654.00   70.80801      73.98122    
  655.00   70.91620      74.08930    
  656.00   71.02440      74.19739    
  657.00   71.13262      74.30550    
  658.00   71.24085      74.41362    
  659.00   71.34910      74.52176    
  660.00   71.45736      74.62992    
  661.00   71.56564      74.73809    
  662.00   71.67393      74.84628    
  663.00   71.78223      74.95448    
  664.00   71.89055      75.06270    
  665.00   71.99889      75.17093    
  666.00   72.10724      75.27918    
  667.00   72.21560      75.38744    
  668.00   72.32398      75.49573    
  669.00   72.43237      75.60402    
  670.00   72.54078      75.71234    
  671.00   72.64921      75.82067    
  672.00   72.75765      75.92901    
  673.00   72.86610      76.03737    
  674.00   72.97457      76.14575    
  675.00   73.08306      76.25415    
  676.00   73.19156      76.36256    
  677.00   73.30008      76.47098    
  678.00   73.40861      76.57943    
  679.00   73.51716      76.68789    
  680.00   73.62572      76.79637    
  681.00   73.73430      76.90486    
  682.00   73.84290      77.01337    
  683.00   73.95151      77.12190    
  684.00   74.06013      77.23044    
  685.00   74.16878      77.33900    
  686.00   74.27744      77.44758    
  687.00   74.38611      77.55618    
  688.00   74.49480      77.66479    
  689.00   74.60351      77.77342    
  690.00   74.71224      77.88207    
  691.00   74.82098      77.99073    
  692.00   74.92973      78.09941    
  693.00   75.03851      78.20811    
  694.00   75.14730      78.31683    
  695.00   75.25610      78.42556    
  696.00   75.36493      78.53431    
  697.00   75.47377      78.64308    
  698.00   75.58262      78.75187    
  699.00   75.69150      78.86067    
  700.00   75.80039      78.96949    
  701.00   75.90929      79.07833    
  702.00   76.01822      79.18719    
  703.00   76.12716      79.29607    
  704.00   76.23612      79.40496    
  705.00   76.34509      79.51387    
  706.00   76.45409      79.62280    
  707.00   76.56310      79.73175    
  708.00   76.67212      79.84072    
  709.00   76.78117      79.94970    
  710.00   76.89023      80.05871    
  711.00   76.99931      80.16773    
  712.00   77.10841      80.27677    
  713.00   77.21752      80.38583    
  714.00   77.32666      80.49490    
  715.00   77.43581      80.60400    
  716.00   77.54498      80.71311    
  717.00   77.65416      80.82225    
  718.00   77.76337      80.93140    
  719.00   77.87259      81.04057    
  720.00   77.98183      81.14976    
  721.00   78.09109      81.25897    
  722.00   78.20036      81.36820    
  723.00   78.30966      81.47745    
  724.00   78.41897      81.58671    
  725.00   78.52830      81.69600    
  726.00   78.63766      81.80530    
  727.00   78.74702      81.91463    
  728.00   78.85641      82.02397    
  729.00   78.96582      82.13333    
  730.00   79.07524      82.24272    
  731.00   79.18469      82.35212    
  732.00   79.29415      82.46154    
  733.00   79.40363      82.57098    
  734.00   79.51313      82.68045    
  735.00   79.62265      82.78993    
  736.00   79.73219      82.89943    
  737.00   79.84174      83.00895    
  738.00   79.95132      83.11849    
  739.00   80.06091      83.22805    
  740.00   80.17053      83.33764    
  741.00   80.28016      83.44724    
  742.00   80.38982      83.55686    
  743.00   80.49949      83.66650    
  744.00   80.60918      83.77617    
  745.00   80.71890      83.88585    
  746.00   80.82863      83.99555    
  747.00   80.93838      84.10528    
  748.00   81.04815      84.21502    
  749.00   81.15794      84.32479    
  750.00   81.26775      84.43458    
  751.00   81.37758      84.54438    
  752.00   81.48744      84.65421    
  753.00   81.59731      84.76406    
  754.00   81.70720      84.87393    
  755.00   81.81711      84.98382    
  756.00   81.92704      85.09373    
  757.00   82.03699      85.20367    
  758.00   82.14697      85.31362    
  759.00   82.25696      85.42360    
  760.00   82.36697      85.53359    
  761.00   82.47701      85.64361    
  762.00   82.58706      85.75365    
  763.00   82.69714      85.86372    
  764.00   82.80723      85.97380    
  765.00   82.91735      86.08390    
  766.00   83.02749      86.19403    
  767.00   83.13765      86.30418    
  768.00   83.24783      86.41435    
  769.00   83.35803      86.52454    
  770.00   83.46825      86.63475    
  771.00   83.57849      86.74499    
  772.00   83.68876      86.85525    
  773.00   83.79904      86.96553    
  774.00   83.90935      87.07583    
  775.00   84.01968      87.18615    
  776.00   84.13003      87.29650    
  777.00   84.24040      87.40687    
  778.00   84.35079      87.51726    
  779.00   84.46120      87.62768    
  780.00   84.57164      87.73811    
  781.00   84.68210      87.84857    
  782.00   84.79258      87.95905    
  783.00   84.90308      88.06956    
  784.00   85.01360      88.18009    
  785.00   85.12415      88.29064    
  786.00   85.23472      88.40121    
  787.00   85.34531      88.51180    
  788.00   85.45592      88.62242    
  789.00   85.56655      88.73306    
  790.00   85.67721      88.84373    
  791.00   85.78789      88.95442    
  792.00   85.89859      89.06513    
  793.00   86.00932      89.17586    
  794.00   86.12006      89.28662    
  795.00   86.23083      89.39740    
  796.00   86.34162      89.50821    
  797.00   86.45244      89.61904    
  798.00   86.56328      89.72989    
  799.00   86.67414      89.84077    
  800.00   86.78502      89.95167    
  801.00   86.89593      90.06259    
  802.00   87.00686      90.17354    
  803.00   87.11781      90.28451    
  804.00   87.22878      90.39550    
  805.00   87.33978      90.50652    
  806.00   87.45080      90.61756    
  807.00   87.56185      90.72863    
  808.00   87.67292      90.83972    
  809.00   87.78401      90.95084    
  810.00   87.89513      91.06198    
  811.00   88.00626      91.17314    
  812.00   88.11743      91.28433    
  813.00   88.22861      91.39554    
  814.00   88.33982      91.50678    
  815.00   88.45106      91.61804    
  816.00   88.56232      91.72933    
  817.00   88.67360      91.84064    
  818.00   88.78490      91.95198    
  819.00   88.89623      92.06334    
  820.00   89.00759      92.17473    
  821.00   89.11897      92.28614    
  822.00   89.23037      92.39757    
  823.00   89.34180      92.50904    
  824.00   89.45325      92.62052    
  825.00   89.56472      92.73203    
  826.00   89.67622      92.84357    
  827.00   89.78775      92.95513    
  828.00   89.89930      93.06672    
  829.00   90.01087      93.17833    
  830.00   90.12247      93.28997    
  831.00   90.23409      93.40163    
  832.00   90.34574      93.51332    
  833.00   90.45741      93.62504    
  834.00   90.56911      93.73678    
  835.00   90.68083      93.84855    
  836.00   90.79258      93.96034    
  837.00   90.90435      94.07216    
  838.00   91.01615      94.18400    
  839.00   91.12798      94.29587    
  840.00   91.23983      94.40777    
  841.00   91.35170      94.51969    
  842.00   91.46360      94.63164    
  843.00   91.57552      94.74361    
  844.00   91.68747      94.85561    
  845.00   91.79945      94.96764    
  846.00   91.91145      95.07969    
  847.00   92.02348      95.19177    
  848.00   92.13553      95.30388    
  849.00   92.24761      95.41601    
  850.00   92.35972      95.52817    
  851.00   92.47185      95.64036    
  852.00   92.58400      95.75257    
  853.00   92.69619      95.86481    
  854.00   92.80839      95.97708    
  855.00   92.92063      96.08937    
  856.00   93.03289      96.20169    
  857.00   93.14518      96.31404    
  858.00   93.25749      96.42642    
  859.00   93.36983      96.53882    
  860.00   93.48220      96.65125    
  861.00   93.59459      96.76370    
  862.00   93.70701      96.87619    
  863.00   93.81946      96.98870    
  864.00   93.93193      97.10124    
  865.00   94.04443      97.21380    
  866.00   94.15696      97.32640    
  867.00   94.26951      97.43902    
  868.00   94.38209      97.55167    
  869.00   94.49470      97.66434    
  870.00   94.60733      97.77705    
  871.00   94.71999      97.88978    
  872.00   94.83268      98.00254    
  873.00   94.94540      98.11533    
  874.00   95.05814      98.22814    
  875.00   95.17091      98.34099    
  876.00   95.28371      98.45386    
  877.00   95.39653      98.56676    
  878.00   95.50938      98.67969    
  879.00   95.62226      98.79264    
  880.00   95.73517      98.90563    
  881.00   95.84811      99.01864    
  882.00   95.96107      99.13168    
  883.00   96.07406      99.24475    
  884.00   96.18708      99.35785    
  885.00   96.30012      99.47098    
  886.00   96.41320      99.58414    
  887.00   96.52630      99.69732    
  888.00   96.63943      99.81053    
  889.00   96.75259      99.92378    
  890.00   96.86577      100.0370    
  891.00   96.97899      100.1503    
  892.00   97.09223      100.2637    
  893.00   97.20550      100.3770    
  894.00   97.31880      100.4904    
  895.00   97.43213      100.6038    
  896.00   97.54549      100.7173    
  897.00   97.65887      100.8308    
  898.00   97.77228      100.9443    
  899.00   97.88573      101.0578    
  900.00   97.99920      101.1714    
  901.00   98.11270      101.2850    
  902.00   98.22623      101.3986    
  903.00   98.33978      101.5122    
  904.00   98.45337      101.6259    
  905.00   98.56698      101.7396    
  906.00   98.68063      101.8534    
  907.00   98.79430      101.9671    
  908.00   98.90800      102.0809    
  909.00   99.02173      102.1948    
  910.00   99.13550      102.3086    
  911.00   99.24929      102.4225    
  912.00   99.36310      102.5364    
  913.00   99.47695      102.6504    
  914.00   99.59083      102.7644    
  915.00   99.70474      102.8784    
  916.00   99.81868      102.9924    
  917.00   99.93264      103.1065    
  918.00   100.0466      103.2206    
  919.00   100.1607      103.3347    
  920.00   100.2747      103.4489    
  921.00   100.3888      103.5631    
  922.00   100.5029      103.6773    
  923.00   100.6171      103.7915    
  924.00   100.7312      103.9058    
  925.00   100.8455      104.0201    
  926.00   100.9597      104.1345    
  927.00   101.0740      104.2489    
  928.00   101.1883      104.3633    
  929.00   101.3026      104.4777    
  930.00   101.4169      104.5922    
  931.00   101.5313      104.7067    
  932.00   101.6457      104.8212    
  933.00   101.7602      104.9358    
  934.00   101.8747      105.0504    
  935.00   101.9892      105.1650    
  936.00   102.1037      105.2797    
  937.00   102.2183      105.3944    
  938.00   102.3329      105.5091    
  939.00   102.4475      105.6238    
  940.00   102.5622      105.7386    
  941.00   102.6769      105.8534    
  942.00   102.7916      105.9683    
  943.00   102.9064      106.0831    
  944.00   103.0211      106.1981    
  945.00   103.1360      106.3130    
  946.00   103.2508      106.4280    
  947.00   103.3657      106.5430    
  948.00   103.4806      106.6580    
  949.00   103.5955      106.7731    
  950.00   103.7105      106.8882    
  951.00   103.8255      107.0033    
  952.00   103.9406      107.1185    
  953.00   104.0556      107.2337    
  954.00   104.1707      107.3489    
  955.00   104.2859      107.4642    
  956.00   104.4010      107.5795    
  957.00   104.5162      107.6948    
  958.00   104.6315      107.8102    
  959.00   104.7467      107.9256    
  960.00   104.8620      108.0410    
  961.00   104.9773      108.1564    
  962.00   105.0927      108.2719    
  963.00   105.2081      108.3874    
  964.00   105.3235      108.5030    
  965.00   105.4389      108.6186    
  966.00   105.5544      108.7342    
  967.00   105.6699      108.8499    
  968.00   105.7855      108.9656    
  969.00   105.9011      109.0813    
  970.00   106.0167      109.1970    
  971.00   106.1323      109.3128    
  972.00   106.2480      109.4286    
  973.00   106.3637      109.5445    
  974.00   106.4794      109.6604    
  975.00   106.5952      109.7763    
  976.00   106.7110      109.8922    
  977.00   106.8269      110.0082    
  978.00   106.9427      110.1243    
  979.00   107.0587      110.2403    
  980.00   107.1746      110.3564    
  981.00   107.2906      110.4725    
  982.00   107.4066      110.5887    
  983.00   107.5226      110.7049    
  984.00   107.6387      110.8211    
  985.00   107.7548      110.9373    
  986.00   107.8709      111.0536    
  987.00   107.9871      111.1699    
  988.00   108.1033      111.2863    
  989.00   108.2195      111.4027    
  990.00   108.3358      111.5191    
  991.00   108.4521      111.6356    
  992.00   108.5684      111.7521    
  993.00   108.6848      111.8686    
  994.00   108.8012      111.9852    
  995.00   108.9177      112.1018    
  996.00   109.0341      112.2184    
  997.00   109.1506      112.3351    
  998.00   109.2672      112.4518    
  999.00   109.3838      112.5685    
 1000.00   109.5004      112.6853    
 1001.00   109.6170      112.8021    
 1002.00   109.7337      112.9189    
 1003.00   109.8504      113.0358    
 1004.00   109.9671      113.1527    
 1005.00   110.0839      113.2696    
 1006.00   110.2007      113.3866    
 1007.00   110.3176      113.5036    
 1008.00   110.4344      113.6207    
 1009.00   110.5514      113.7377    
 1010.00   110.6683      113.8548    
 1011.00   110.7853      113.9720    
 1012.00   110.9023      114.0892    
 1013.00   111.0194      114.2064    
 1014.00   111.1364      114.3237    
 1015.00   111.2536      114.4410    
 1016.00   111.3707      114.5583    
 1017.00   111.4879      114.6756    
 1018.00   111.6051      114.7930    
 1019.00   111.7224      114.9105    
 1020.00   111.8397      115.0279    
 1021.00   111.9570      115.1454    
 1022.00   112.0744      115.2630    
 1023.00   112.1918      115.3806    
 1024.00   112.3092      115.4982    
 1025.00   112.4267      115.6158    
 1026.00   112.5442      115.7335    
 1027.00   112.6617      115.8512    
 1028.00   112.7793      115.9690    
 1029.00   112.8969      116.0868    
 1030.00   113.0146      116.2046    
 1031.00   113.1322      116.3225    
 1032.00   113.2500      116.4404    
 1033.00   113.3677      116.5583    
 1034.00   113.4855      116.6763    
 1035.00   113.6033      116.7943    
 1036.00   113.7212      116.9123    
 1037.00   113.8391      117.0304    
 1038.00   113.9570      117.1485    
 1039.00   114.0750      117.2667    
 1040.00   114.1930      117.3848    
 1041.00   114.3110      117.5031    
 1042.00   114.4291      117.6213    
 1043.00   114.5472      117.7396    
 1044.00   114.6653      117.8580    
 1045.00   114.7835      117.9763    
 1046.00   114.9017      118.0947    
 1047.00   115.0200      118.2132    
 1048.00   115.1383      118.3317    
 1049.00   115.2566      118.4502    
 1050.00   115.3750      118.5687    
 1051.00   115.4934      118.6873    
 1052.00   115.6118      118.8059    
 1053.00   115.7303      118.9246    
 1054.00   115.8488      119.0433    
 1055.00   115.9673      119.1621    
 1056.00   116.0859      119.2808    
 1057.00   116.2045      119.3996    
 1058.00   116.3232      119.5185    
 1059.00   116.4418      119.6374    
 1060.00   116.5606      119.7563    
 1061.00   116.6793      119.8753    
 1062.00   116.7981      119.9943    
 1063.00   116.9170      120.1133    
 1064.00   117.0358      120.2324    
 1065.00   117.1547      120.3515    
 1066.00   117.2737      120.4706    
 1067.00   117.3927      120.5898    
 1068.00   117.5117      120.7091    
 1069.00   117.6307      120.8283    
 1070.00   117.7498      120.9476    
 1071.00   117.8690      121.0669    
 1072.00   117.9881      121.1863    
 1073.00   118.1073      121.3057    
 1074.00   118.2266      121.4252    
 1075.00   118.3459      121.5447    
 1076.00   118.4652      121.6642    
 1077.00   118.5845      121.7838    
 1078.00   118.7039      121.9034    
 1079.00   118.8234      122.0230    
 1080.00   118.9428      122.1427    
 1081.00   119.0623      122.2624    
 1082.00   119.1819      122.3822    
 1083.00   119.3015      122.5020    
 1084.00   119.4211      122.6218    
 1085.00   119.5407      122.7417    
 1086.00   119.6604      122.8616    
 1087.00   119.7802      122.9815    
 1088.00   119.8999      123.1015    
 1089.00   120.0197      123.2215    
 1090.00   120.1396      123.3416    
 1091.00   120.2595      123.4617    
 1092.00   120.3794      123.5818    
 1093.00   120.4993      123.7020    
 1094.00   120.6193      123.8222    
 1095.00   120.7394      123.9425    
 1096.00   120.8594      124.0628    
 1097.00   120.9796      124.1831    
 1098.00   121.0997      124.3035    
 1099.00   121.2199      124.4239    
 1100.00   121.3401      124.5443    
 1101.00   121.4604      124.6648    
 1102.00   121.5807      124.7854    
 1103.00   121.7010      124.9059    
 1104.00   121.8214      125.0265    
 1105.00   121.9418      125.1472    
 1106.00   122.0623      125.2679    
 1107.00   122.1828      125.3886    
 1108.00   122.3033      125.5093    
 1109.00   122.4239      125.6301    
 1110.00   122.5445      125.7510    
 1111.00   122.6651      125.8719    
 1112.00   122.7858      125.9928    
 1113.00   122.9066      126.1138    
 1114.00   123.0273      126.2348    
 1115.00   123.1481      126.3558    
 1116.00   123.2690      126.4769    
 1117.00   123.3899      126.5980    
 1118.00   123.5108      126.7191    
 1119.00   123.6318      126.8403    
 1120.00   123.7528      126.9616    
 1121.00   123.8738      127.0829    
 1122.00   123.9949      127.2042    
 1123.00   124.1160      127.3255    
 1124.00   124.2371      127.4469    
 1125.00   124.3583      127.5684    
 1126.00   124.4796      127.6898    
 1127.00   124.6009      127.8114    
 1128.00   124.7222      127.9329    
 1129.00   124.8435      128.0545    
 1130.00   124.9649      128.1761    
 1131.00   125.0864      128.2978    
 1132.00   125.2078      128.4195    
 1133.00   125.3294      128.5413    
 1134.00   125.4509      128.6631    
 1135.00   125.5725      128.7849    
 1136.00   125.6941      128.9068    
 1137.00   125.8158      129.0287    
 1138.00   125.9375      129.1507    
 1139.00   126.0593      129.2727    
 1140.00   126.1811      129.3947    
 1141.00   126.3029      129.5168    
 1142.00   126.4248      129.6389    
 1143.00   126.5467      129.7611    
 1144.00   126.6686      129.8833    
 1145.00   126.7906      130.0055    
 1146.00   126.9127      130.1278    
 1147.00   127.0347      130.2502    
 1148.00   127.1569      130.3725    
 1149.00   127.2790      130.4949    
 1150.00   127.4012      130.6174    
 1151.00   127.5234      130.7399    
 1152.00   127.6457      130.8624    
 1153.00   127.7680      130.9850    
 1154.00   127.8904      131.1076    
 1155.00   128.0128      131.2302    
 1156.00   128.1352      131.3529    
 1157.00   128.2577      131.4757    
 1158.00   128.3802      131.5984    
 1159.00   128.5028      131.7213    
 1160.00   128.6254      131.8441    
 1161.00   128.7480      131.9670    
 1162.00   128.8707      132.0900    
 1163.00   128.9934      132.2129    
 1164.00   129.1162      132.3360    
 1165.00   129.2390      132.4590    
 1166.00   129.3618      132.5821    
 1167.00   129.4847      132.7053    
 1168.00   129.6076      132.8285    
 1169.00   129.7306      132.9517    
 1170.00   129.8536      133.0750    
 1171.00   129.9767      133.1983    
 1172.00   130.0998      133.3216    
 1173.00   130.2229      133.4450    
 1174.00   130.3461      133.5685    
 1175.00   130.4693      133.6920    
 1176.00   130.5925      133.8155    
 1177.00   130.7158      133.9391    
 1178.00   130.8392      134.0627    
 1179.00   130.9625      134.1863    
 1180.00   131.0860      134.3100    
 1181.00   131.2094      134.4337    
 1182.00   131.3329      134.5575    
 1183.00   131.4565      134.6813    
 1184.00   131.5801      134.8052    
 1185.00   131.7037      134.9291    
 1186.00   131.8274      135.0530    
 1187.00   131.9511      135.1770    
 1188.00   132.0748      135.3011    
 1189.00   132.1986      135.4251    
 1190.00   132.3225      135.5492    
 1191.00   132.4463      135.6734    
 1192.00   132.5703      135.7976    
 1193.00   132.6942      135.9218    
 1194.00   132.8182      136.0461    
 1195.00   132.9423      136.1704    
 1196.00   133.0664      136.2948    
 1197.00   133.1905      136.4192    
 1198.00   133.3147      136.5437    
 1199.00   133.4389      136.6682    
 1200.00   133.5631      136.7927    
 1201.00   133.6874      136.9173    
 1202.00   133.8118      137.0419    
 1203.00   133.9362      137.1666    
 1204.00   134.0606      137.2913    
 1205.00   134.1851      137.4160    
 1206.00   134.3096      137.5408    
 1207.00   134.4341      137.6657    
 1208.00   134.5587      137.7906    
 1209.00   134.6834      137.9155    
 1210.00   134.8080      138.0404    
 1211.00   134.9328      138.1655    
 1212.00   135.0575      138.2905    
 1213.00   135.1823      138.4156    
 1214.00   135.3072      138.5407    
 1215.00   135.4321      138.6659    
 1216.00   135.5570      138.7912    
 1217.00   135.6820      138.9164    
 1218.00   135.8070      139.0417    
 1219.00   135.9321      139.1671    
 1220.00   136.0572      139.2925    
 1221.00   136.1823      139.4179    
 1222.00   136.3075      139.5434    
 1223.00   136.4328      139.6690    
 1224.00   136.5581      139.7945    
 1225.00   136.6834      139.9201    
 1226.00   136.8087      140.0458    
 1227.00   136.9342      140.1715    
 1228.00   137.0596      140.2973    
 1229.00   137.1851      140.4230    
 1230.00   137.3106      140.5489    
 1231.00   137.4362      140.6748    
 1232.00   137.5618      140.8007    
 1233.00   137.6875      140.9266    
 1234.00   137.8132      141.0527    
 1235.00   137.9390      141.1787    
 1236.00   138.0648      141.3048    
 1237.00   138.1906      141.4309    
 1238.00   138.3165      141.5571    
 1239.00   138.4424      141.6834    
 1240.00   138.5684      141.8096    
 1241.00   138.6944      141.9360    
 1242.00   138.8205      142.0623    
 1243.00   138.9466      142.1887    
 1244.00   139.0727      142.3152    
 1245.00   139.1989      142.4417    
 1246.00   139.3251      142.5682    
 1247.00   139.4514      142.6948    
 1248.00   139.5777      142.8214    
 1249.00   139.7041      142.9481    
 1250.00   139.8305      143.0748    
 1251.00   139.9569      143.2016    
 1252.00   140.0834      143.3284    
 1253.00   140.2100      143.4552    
 1254.00   140.3366      143.5821    
 1255.00   140.4632      143.7090    
 1256.00   140.5899      143.8360    
 1257.00   140.7166      143.9630    
 1258.00   140.8433      144.0901    
 1259.00   140.9701      144.2172    
 1260.00   141.0970      144.3444    
 1261.00   141.2239      144.4716    
 1262.00   141.3508      144.5989    
 1263.00   141.4778      144.7261    
 1264.00   141.6048      144.8535    
 1265.00   141.7319      144.9809    
 1266.00   141.8590      145.1083    
 1267.00   141.9862      145.2358    
 1268.00   142.1134      145.3633    
 1269.00   142.2406      145.4909    
 1270.00   142.3679      145.6185    
 1271.00   142.4952      145.7461    
 1272.00   142.6226      145.8738    
 1273.00   142.7500      146.0016    
 1274.00   142.8775      146.1293    
 1275.00   143.0050      146.2572    
 1276.00   143.1326      146.3851    
 1277.00   143.2602      146.5130    
 1278.00   143.3878      146.6409    
 1279.00   143.5155      146.7690    
 1280.00   143.6432      146.8970    
 1281.00   143.7710      147.0251    
 1282.00   143.8989      147.1533    
 1283.00   144.0267      147.2815    
 1284.00   144.1546      147.4097    
 1285.00   144.2826      147.5380    
 1286.00   144.4106      147.6663    
 1287.00   144.5387      147.7947    
 1288.00   144.6668      147.9231    
 1289.00   144.7949      148.0516    
 1290.00   144.9231      148.1801    
 1291.00   145.0513      148.3087    
 1292.00   145.1796      148.4373    
 1293.00   145.3079      148.5659    
 1294.00   145.4363      148.6946    
 1295.00   145.5647      148.8234    
 1296.00   145.6931      148.9522    
 1297.00   145.8216      149.0810    
 1298.00   145.9502      149.2099    
 1299.00   146.0788      149.3388    
 1300.00   146.2074      149.4678    
 1301.00   146.3361      149.5968    
 1302.00   146.4648      149.7258    
 1303.00   146.5936      149.8549    
 1304.00   146.7224      149.9841    
 1305.00   146.8513      150.1133    
 1306.00   146.9802      150.2425    
 1307.00   147.1092      150.3718    
 1308.00   147.2382      150.5012    
 1309.00   147.3672      150.6306    
 1310.00   147.4963      150.7600    
 1311.00   147.6254      150.8895    
 1312.00   147.7546      151.0190    
 1313.00   147.8838      151.1486    
 1314.00   148.0131      151.2782    
 1315.00   148.1424      151.4078    
 1316.00   148.2718      151.5375    
 1317.00   148.4012      151.6673    
 1318.00   148.5307      151.7971    
 1319.00   148.6602      151.9269    
 1320.00   148.7897      152.0568    
 1321.00   148.9193      152.1868    
 1322.00   149.0490      152.3168    
 1323.00   149.1787      152.4468    
 1324.00   149.3084      152.5769    
 1325.00   149.4382      152.7070    
 1326.00   149.5680      152.8372    
 1327.00   149.6979      152.9674    
 1328.00   149.8278      153.0977    
 1329.00   149.9578      153.2280    
 1330.00   150.0878      153.3583    
 1331.00   150.2178      153.4887    
 1332.00   150.3479      153.6192    
 1333.00   150.4781      153.7497    
 1334.00   150.6083      153.8802    
 1335.00   150.7385      154.0108    
 1336.00   150.8688      154.1415    
 1337.00   150.9991      154.2722    
 1338.00   151.1295      154.4029    
 1339.00   151.2600      154.5337    
 1340.00   151.3904      154.6645    
 1341.00   151.5210      154.7954    
 1342.00   151.6515      154.9263    
 1343.00   151.7821      155.0573    
 1344.00   151.9128      155.1883    
 1345.00   152.0435      155.3193    
 1346.00   152.1743      155.4504    
 1347.00   152.3051      155.5816    
 1348.00   152.4359      155.7128    
 1349.00   152.5668      155.8441    
 1350.00   152.6977      155.9754    
 1351.00   152.8287      156.1067    
 1352.00   152.9598      156.2381    
 1353.00   153.0908      156.3695    
 1354.00   153.2220      156.5010    
 1355.00   153.3532      156.6326    
 1356.00   153.4844      156.7641    
 1357.00   153.6156      156.8958    
 1358.00   153.7470      157.0274    
 1359.00   153.8783      157.1592    
 1360.00   154.0097      157.2909    
 1361.00   154.1412      157.4228    
 1362.00   154.2727      157.5546    
 1363.00   154.4042      157.6865    
 1364.00   154.5358      157.8185    
 1365.00   154.6675      157.9505    
 1366.00   154.7992      158.0826    
 1367.00   154.9309      158.2147    
 1368.00   155.0627      158.3468    
 1369.00   155.1945      158.4790    
 1370.00   155.3264      158.6113    
 1371.00   155.4584      158.7436    
 1372.00   155.5903      158.8759    
 1373.00   155.7224      159.0083    
 1374.00   155.8544      159.1408    
 1375.00   155.9865      159.2732    
 1376.00   156.1187      159.4058    
 1377.00   156.2509      159.5384    
 1378.00   156.3832      159.6710    
 1379.00   156.5155      159.8037    
 1380.00   156.6478      159.9364    
 1381.00   156.7803      160.0692    
 1382.00   156.9127      160.2020    
 1383.00   157.0452      160.3349    
 1384.00   157.1777      160.4678    
 1385.00   157.3103      160.6008    
 1386.00   157.4430      160.7338    
 1387.00   157.5757      160.8668    
 1388.00   157.7084      160.9999    
 1389.00   157.8412      161.1331    
 1390.00   157.9740      161.2663    
 1391.00   158.1069      161.3996    
 1392.00   158.2398      161.5329    
 1393.00   158.3728      161.6662    
 1394.00   158.5058      161.7996    
 1395.00   158.6389      161.9331    
 1396.00   158.7720      162.0666    
 1397.00   158.9052      162.2001    
 1398.00   159.0384      162.3337    
 1399.00   159.1717      162.4674    
 1400.00   159.3050      162.6011    
 1401.00   159.4384      162.7348    
 1402.00   159.5718      162.8686    
 1403.00   159.7052      163.0024    
 1404.00   159.8387      163.1363    
 1405.00   159.9723      163.2702    
 1406.00   160.1059      163.4042    
 1407.00   160.2395      163.5383    
 1408.00   160.3732      163.6723    
 1409.00   160.5070      163.8065    
 1410.00   160.6408      163.9406    
 1411.00   160.7746      164.0749    
 1412.00   160.9085      164.2092    
 1413.00   161.0424      164.3435    
 1414.00   161.1764      164.4779    
 1415.00   161.3105      164.6123    
 1416.00   161.4445      164.7467    
 1417.00   161.5787      164.8813    
 1418.00   161.7129      165.0158    
 1419.00   161.8471      165.1505    
 1420.00   161.9814      165.2851    
 1421.00   162.1157      165.4198    
 1422.00   162.2501      165.5546    
 1423.00   162.3845      165.6894    
 1424.00   162.5190      165.8243    
 1425.00   162.6535      165.9592    
 1426.00   162.7881      166.0942    
 1427.00   162.9227      166.2292    
 1428.00   163.0573      166.3642    
 1429.00   163.1921      166.4993    
 1430.00   163.3268      166.6345    
 1431.00   163.4616      166.7697    
 1432.00   163.5965      166.9050    
 1433.00   163.7314      167.0403    
 1434.00   163.8664      167.1756    
 1435.00   164.0014      167.3110    
 1436.00   164.1364      167.4465    
 1437.00   164.2716      167.5820    
 1438.00   164.4067      167.7175    
 1439.00   164.5419      167.8531    
 1440.00   164.6772      167.9888    
 1441.00   164.8125      168.1245    
 1442.00   164.9478      168.2602    
 1443.00   165.0832      168.3960    
 1444.00   165.2187      168.5319    
 1445.00   165.3542      168.6678    
 1446.00   165.4897      168.8037    
 1447.00   165.6253      168.9397    
 1448.00   165.7610      169.0758    
 1449.00   165.8967      169.2119    
 1450.00   166.0324      169.3480    
 1451.00   166.1682      169.4842    
 1452.00   166.3041      169.6205    
 1453.00   166.4399      169.7568    
 1454.00   166.5759      169.8931    
 1455.00   166.7119      170.0295    
 1456.00   166.8479      170.1660    
 1457.00   166.9840      170.3025    
 1458.00   167.1202      170.4390    
 1459.00   167.2563      170.5756    
 1460.00   167.3926      170.7123    
 1461.00   167.5289      170.8489    
 1462.00   167.6652      170.9857    
 1463.00   167.8016      171.1225    
 1464.00   167.9380      171.2593    
 1465.00   168.0745      171.3962    
 1466.00   168.2111      171.5332    
 1467.00   168.3477      171.6702    
 1468.00   168.4843      171.8072    
 1469.00   168.6210      171.9443    
 1470.00   168.7577      172.0815    
 1471.00   168.8945      172.2187    
 1472.00   169.0313      172.3559    
 1473.00   169.1682      172.4932    
 1474.00   169.3052      172.6305    
 1475.00   169.4421      172.7679    
 1476.00   169.5792      172.9054    
 1477.00   169.7163      173.0429    
 1478.00   169.8534      173.1804    
 1479.00   169.9906      173.3180    
 1480.00   170.1278      173.4557    
 1481.00   170.2651      173.5934    
 1482.00   170.4024      173.7311    
 1483.00   170.5398      173.8689    
 1484.00   170.6772      174.0068    
 1485.00   170.8147      174.1447    
 1486.00   170.9523      174.2826    
 1487.00   171.0898      174.4206    
 1488.00   171.2275      174.5587    
 1489.00   171.3652      174.6968    
 1490.00   171.5029      174.8349    
 1491.00   171.6407      174.9731    
 1492.00   171.7785      175.1114    
 1493.00   171.9164      175.2497    
 1494.00   172.0543      175.3881    
 1495.00   172.1923      175.5265    
 1496.00   172.3304      175.6649    
 1497.00   172.4684      175.8034    
 1498.00   172.6066      175.9420    
 1499.00   172.7448      176.0806    
 1500.00   172.8830      176.2192    
 1501.00   173.0213      176.3580    
 1502.00   173.1596      176.4967    
 1503.00   173.2980      176.6355    
 1504.00   173.4365      176.7744    
 1505.00   173.5749      176.9133    
 1506.00   173.7135      177.0523    
 1507.00   173.8521      177.1913    
 1508.00   173.9907      177.3304    
 1509.00   174.1294      177.4695    
 1510.00   174.2682      177.6086    
 1511.00   174.4069      177.7479    
 1512.00   174.5458      177.8871    
 1513.00   174.6847      178.0265    
 1514.00   174.8236      178.1658    
 1515.00   174.9626      178.3052    
 1516.00   175.1017      178.4447    
 1517.00   175.2408      178.5842    
 1518.00   175.3799      178.7238    
 1519.00   175.5191      178.8635    
 1520.00   175.6584      179.0031    
 1521.00   175.7977      179.1429    
 1522.00   175.9370      179.2826    
 1523.00   176.0764      179.4225    
 1524.00   176.2159      179.5624    
 1525.00   176.3554      179.7023    
 1526.00   176.4949      179.8423    
 1527.00   176.6345      179.9823    
 1528.00   176.7742      180.1224    
 1529.00   176.9139      180.2626    
 1530.00   177.0536      180.4027    
 1531.00   177.1935      180.5430    
 1532.00   177.3333      180.6833    
 1533.00   177.4732      180.8236    
 1534.00   177.6132      180.9640    
 1535.00   177.7532      181.1045    
 1536.00   177.8933      181.2450    
 1537.00   178.0334      181.3855    
 1538.00   178.1735      181.5261    
 1539.00   178.3138      181.6668    
 1540.00   178.4540      181.8075    
 1541.00   178.5944      181.9483    
 1542.00   178.7347      182.0891    
 1543.00   178.8751      182.2299    
 1544.00   179.0156      182.3708    
 1545.00   179.1561      182.5118    
 1546.00   179.2967      182.6528    
 1547.00   179.4374      182.7939    
 1548.00   179.5780      182.9350    
 1549.00   179.7188      183.0762    
 1550.00   179.8595      183.2174    
 1551.00   180.0004      183.3587    
 1552.00   180.1413      183.5000    
 1553.00   180.2822      183.6414    
 1554.00   180.4232      183.7828    
 1555.00   180.5642      183.9243    
 1556.00   180.7053      184.0658    
 1557.00   180.8465      184.2074    
 1558.00   180.9877      184.3491    
 1559.00   181.1289      184.4908    
 1560.00   181.2702      184.6325    
 1561.00   181.4115      184.7743    
 1562.00   181.5529      184.9161    
 1563.00   181.6944      185.0580    
 1564.00   181.8359      185.2000    
 1565.00   181.9775      185.3420    
 1566.00   182.1191      185.4841    
 1567.00   182.2607      185.6262    
 1568.00   182.4024      185.7683    
 1569.00   182.5442      185.9105    
 1570.00   182.6860      186.0528    
 1571.00   182.8279      186.1951    
 1572.00   182.9698      186.3375    
 1573.00   183.1118      186.4799    
 1574.00   183.2538      186.6224    
 1575.00   183.3959      186.7649    
 1576.00   183.5380      186.9075    
 1577.00   183.6802      187.0501    
 1578.00   183.8224      187.1928    
 1579.00   183.9647      187.3355    
 1580.00   184.1070      187.4783    
 1581.00   184.2494      187.6211    
 1582.00   184.3918      187.7640    
 1583.00   184.5343      187.9070    
 1584.00   184.6769      188.0500    
 1585.00   184.8194      188.1930    
 1586.00   184.9621      188.3361    
 1587.00   185.1048      188.4793    
 1588.00   185.2475      188.6225    
 1589.00   185.3903      188.7657    
 1590.00   185.5332      188.9091    
 1591.00   185.6761      189.0524    
 1592.00   185.8191      189.1958    
 1593.00   185.9621      189.3393    
 1594.00   186.1051      189.4828    
 1595.00   186.2482      189.6264    
 1596.00   186.3914      189.7700    
 1597.00   186.5346      189.9137    
 1598.00   186.6779      190.0574    
 1599.00   186.8212      190.2012    
 1600.00   186.9646      190.3451    
 1601.00   187.1080      190.4890    
 1602.00   187.2515      190.6329    
 1603.00   187.3950      190.7769    
 1604.00   187.5386      190.9209    
 1605.00   187.6823      191.0650    
 1606.00   187.8260      191.2092    
 1607.00   187.9697      191.3534    
 1608.00   188.1135      191.4977    
 1609.00   188.2574      191.6420    
 1610.00   188.4013      191.7863    
 1611.00   188.5452      191.9308    
 1612.00   188.6892      192.0752    
 1613.00   188.8333      192.2198    
 1614.00   188.9774      192.3643    
 1615.00   189.1215      192.5090    
 1616.00   189.2658      192.6536    
 1617.00   189.4100      192.7984    
 1618.00   189.5544      192.9432    
 1619.00   189.6987      193.0880    
 1620.00   189.8432      193.2329    
 1621.00   189.9876      193.3779    
 1622.00   190.1322      193.5229    
 1623.00   190.2768      193.6679    
 1624.00   190.4214      193.8130    
 1625.00   190.5661      193.9582    
 1626.00   190.7108      194.1034    
 1627.00   190.8556      194.2487    
 1628.00   191.0005      194.3940    
 1629.00   191.1454      194.5394    
 1630.00   191.2903      194.6848    
 1631.00   191.4353      194.8303    
 1632.00   191.5804      194.9758    
 1633.00   191.7255      195.1214    
 1634.00   191.8707      195.2670    
 1635.00   192.0159      195.4127    
 1636.00   192.1612      195.5585    
 1637.00   192.3065      195.7043    
 1638.00   192.4519      195.8501    
 1639.00   192.5973      195.9960    
 1640.00   192.7428      196.1420    
 1641.00   192.8883      196.2880    
 1642.00   193.0339      196.4341    
 1643.00   193.1796      196.5802    
 1644.00   193.3253      196.7264    
 1645.00   193.4710      196.8726    
 1646.00   193.6168      197.0189    
 1647.00   193.7627      197.1652    
 1648.00   193.9086      197.3116    
 1649.00   194.0546      197.4581    
 1650.00   194.2006      197.6046    
 1651.00   194.3467      197.7511    
 1652.00   194.4928      197.8977    
 1653.00   194.6390      198.0444    
 1654.00   194.7852      198.1911    
 1655.00   194.9315      198.3378    
 1656.00   195.0778      198.4847    
 1657.00   195.2242      198.6315    
 1658.00   195.3707      198.7785    
 1659.00   195.5172      198.9254    
 1660.00   195.6637      199.0725    
 1661.00   195.8103      199.2196    
 1662.00   195.9570      199.3667    
 1663.00   196.1037      199.5139    
 1664.00   196.2504      199.6611    
 1665.00   196.3973      199.8084    
 1666.00   196.5441      199.9558    
 1667.00   196.6911      200.1032    
 1668.00   196.8380      200.2507    
 1669.00   196.9851      200.3982    
 1670.00   197.1322      200.5458    
 1671.00   197.2793      200.6934    
 1672.00   197.4265      200.8411    
 1673.00   197.5737      200.9888    
 1674.00   197.7210      201.1366    
 1675.00   197.8684      201.2844    
 1676.00   198.0158      201.4323    
 1677.00   198.1633      201.5803    
 1678.00   198.3108      201.7283    
 1679.00   198.4583      201.8763    
 1680.00   198.6060      202.0245    
 1681.00   198.7536      202.1726    
 1682.00   198.9014      202.3208    
 1683.00   199.0492      202.4691    
 1684.00   199.1970      202.6174    
 1685.00   199.3449      202.7658    
 1686.00   199.4928      202.9143    
 1687.00   199.6408      203.0628    
 1688.00   199.7889      203.2113    
 1689.00   199.9370      203.3599    
 1690.00   200.0852      203.5086    
 1691.00   200.2334      203.6573    
 1692.00   200.3817      203.8060    
 1693.00   200.5300      203.9548    
 1694.00   200.6784      204.1037    
 1695.00   200.8268      204.2526    
 1696.00   200.9753      204.4016    
 1697.00   201.1238      204.5507    
 1698.00   201.2724      204.6997    
 1699.00   201.4211      204.8489    
 1700.00   201.5698      204.9981    
 1701.00   201.7185      205.1473    
 1702.00   201.8673      205.2966    
 1703.00   202.0162      205.4460    
 1704.00   202.1651      205.5954    
 1705.00   202.3141      205.7449    
 1706.00   202.4631      205.8944    
 1707.00   202.6122      206.0440    
 1708.00   202.7613      206.1936    
 1709.00   202.9105      206.3433    
 1710.00   203.0598      206.4931    
 1711.00   203.2091      206.6429    
 1712.00   203.3584      206.7927    
 1713.00   203.5078      206.9426    
 1714.00   203.6573      207.0926    
 1715.00   203.8068      207.2426    
 1716.00   203.9564      207.3927    
 1717.00   204.1060      207.5428    
 1718.00   204.2557      207.6930    
 1719.00   204.4054      207.8432    
 1720.00   204.5552      207.9935    
 1721.00   204.7050      208.1439    
 1722.00   204.8549      208.2943    
 1723.00   205.0049      208.4447    
 1724.00   205.1549      208.5952    
 1725.00   205.3049      208.7458    
 1726.00   205.4551      208.8964    
 1727.00   205.6052      209.0471    
 1728.00   205.7555      209.1978    
 1729.00   205.9057      209.3486    
 1730.00   206.0561      209.4994    
 1731.00   206.2065      209.6503    
 1732.00   206.3569      209.8013    
 1733.00   206.5074      209.9523    
 1734.00   206.6579      210.1033    
 1735.00   206.8085      210.2544    
 1736.00   206.9592      210.4056    
 1737.00   207.1099      210.5568    
 1738.00   207.2607      210.7081    
 1739.00   207.4115      210.8594    
 1740.00   207.5624      211.0108    
 1741.00   207.7133      211.1623    
 1742.00   207.8643      211.3138    
 1743.00   208.0154      211.4653    
 1744.00   208.1665      211.6169    
 1745.00   208.3176      211.7686    
 1746.00   208.4688      211.9203    
 1747.00   208.6201      212.0721    
 1748.00   208.7714      212.2239    
 1749.00   208.9228      212.3758    
 1750.00   209.0742      212.5277    
 1751.00   209.2257      212.6797    
 1752.00   209.3772      212.8318    
 1753.00   209.5288      212.9839    
 1754.00   209.6805      213.1361    
 1755.00   209.8322      213.2883    
 1756.00   209.9839      213.4405    
 1757.00   210.1357      213.5929    
 1758.00   210.2876      213.7453    
 1759.00   210.4395      213.8977    
 1760.00   210.5915      214.0502    
 1761.00   210.7435      214.2027    
 1762.00   210.8956      214.3553    
 1763.00   211.0478      214.5080    
 1764.00   211.2000      214.6607    
 1765.00   211.3522      214.8135    
 1766.00   211.5045      214.9663    
 1767.00   211.6569      215.1192    
 1768.00   211.8093      215.2721    
 1769.00   211.9618      215.4251    
 1770.00   212.1143      215.5782    
 1771.00   212.2669      215.7313    
 1772.00   212.4195      215.8844    
 1773.00   212.5722      216.0376    
 1774.00   212.7250      216.1909    
 1775.00   212.8778      216.3442    
 1776.00   213.0307      216.4976    
 1777.00   213.1836      216.6510    
 1778.00   213.3365      216.8045    
 1779.00   213.4896      216.9581    
 1780.00   213.6427      217.1117    
 1781.00   213.7958      217.2654    
 1782.00   213.9490      217.4191    
 1783.00   214.1022      217.5728    
 1784.00   214.2555      217.7267    
 1785.00   214.4089      217.8805    
 1786.00   214.5623      218.0345    
 1787.00   214.7158      218.1885    
 1788.00   214.8693      218.3425    
 1789.00   215.0229      218.4966    
 1790.00   215.1765      218.6508    
 1791.00   215.3302      218.8050    
 1792.00   215.4840      218.9593    
 1793.00   215.6378      219.1136    
 1794.00   215.7916      219.2680    
 1795.00   215.9455      219.4224    
 1796.00   216.0995      219.5769    
 1797.00   216.2535      219.7315    
 1798.00   216.4076      219.8861    
 1799.00   216.5617      220.0408    
 1800.00   216.7159      220.1955    
 1801.00   216.8702      220.3502    
 1802.00   217.0245      220.5051    
 1803.00   217.1788      220.6600    
 1804.00   217.3333      220.8149    
 1805.00   217.4877      220.9699    
 1806.00   217.6423      221.1250    
 1807.00   217.7968      221.2801    
 1808.00   217.9515      221.4352    
 1809.00   218.1062      221.5905    
 1810.00   218.2609      221.7457    
 1811.00   218.4157      221.9011    
 1812.00   218.5706      222.0565    
 1813.00   218.7255      222.2119    
 1814.00   218.8805      222.3674    
 1815.00   219.0355      222.5230    
 1816.00   219.1906      222.6786    
 1817.00   219.3457      222.8343    
 1818.00   219.5009      222.9900    
 1819.00   219.6562      223.1458    
 1820.00   219.8115      223.3016    
 1821.00   219.9669      223.4575    
 1822.00   220.1223      223.6135    
 1823.00   220.2778      223.7695    
 1824.00   220.4333      223.9256    
 1825.00   220.5889      224.0817    
 1826.00   220.7445      224.2379    
 1827.00   220.9002      224.3941    
 1828.00   221.0560      224.5504    
 1829.00   221.2118      224.7067    
 1830.00   221.3677      224.8632    
 1831.00   221.5236      225.0196    
 1832.00   221.6796      225.1761    
 1833.00   221.8356      225.3327    
 1834.00   221.9917      225.4893    
 1835.00   222.1478      225.6460    
 1836.00   222.3040      225.8028    
 1837.00   222.4603      225.9596    
 1838.00   222.6166      226.1164    
 1839.00   222.7730      226.2733    
 1840.00   222.9294      226.4303    
 1841.00   223.0859      226.5873    
 1842.00   223.2425      226.7444    
 1843.00   223.3991      226.9016    
 1844.00   223.5557      227.0588    
 1845.00   223.7124      227.2160    
 1846.00   223.8692      227.3733    
 1847.00   224.0260      227.5307    
 1848.00   224.1829      227.6881    
 1849.00   224.3398      227.8456    
 1850.00   224.4968      228.0031    
 1851.00   224.6539      228.1607    
 1852.00   224.8110      228.3184    
 1853.00   224.9681      228.4761    
 1854.00   225.1254      228.6338    
 1855.00   225.2826      228.7916    
 1856.00   225.4400      228.9495    
 1857.00   225.5974      229.1075    
 1858.00   225.7548      229.2654    
 1859.00   225.9123      229.4235    
 1860.00   226.0699      229.5816    
 1861.00   226.2275      229.7398    
 1862.00   226.3852      229.8980    
 1863.00   226.5429      230.0562    
 1864.00   226.7007      230.2146    
 1865.00   226.8585      230.3730    
 1866.00   227.0164      230.5314    
 1867.00   227.1744      230.6899    
 1868.00   227.3324      230.8485    
 1869.00   227.4904      231.0071    
 1870.00   227.6486      231.1657    
 1871.00   227.8067      231.3245    
 1872.00   227.9650      231.4833    
 1873.00   228.1233      231.6421    
 1874.00   228.2816      231.8010    
 1875.00   228.4400      231.9600    
 1876.00   228.5985      232.1190    
 1877.00   228.7570      232.2780    
 1878.00   228.9156      232.4372    
 1879.00   229.0742      232.5964    
 1880.00   229.2329      232.7556    
 1881.00   229.3917      232.9149    
 1882.00   229.5505      233.0743    
 1883.00   229.7093      233.2337    
 1884.00   229.8682      233.3931    
 1885.00   230.0272      233.5527    
 1886.00   230.1862      233.7122    
 1887.00   230.3453      233.8719    
 1888.00   230.5045      234.0316    
 1889.00   230.6637      234.1913    
 1890.00   230.8229      234.3512    
 1891.00   230.9823      234.5110    
 1892.00   231.1416      234.6710    
 1893.00   231.3011      234.8309    
 1894.00   231.4606      234.9910    
 1895.00   231.6201      235.1511    
 1896.00   231.7797      235.3112    
 1897.00   231.9394      235.4715    
 1898.00   232.0991      235.6317    
 1899.00   232.2588      235.7921    
 1900.00   232.4187      235.9524    
 1901.00   232.5786      236.1129    
 1902.00   232.7385      236.2734    
 1903.00   232.8985      236.4339    
 1904.00   233.0586      236.5946    
 1905.00   233.2187      236.7552    
 1906.00   233.3788      236.9160    
 1907.00   233.5391      237.0767    
 1908.00   233.6994      237.2376    
 1909.00   233.8597      237.3985    
 1910.00   234.0201      237.5595    
 1911.00   234.1806      237.7205    
 1912.00   234.3411      237.8815    
 1913.00   234.5017      238.0427    
 1914.00   234.6623      238.2039    
 1915.00   234.8230      238.3651    
 1916.00   234.9837      238.5264    
 1917.00   235.1445      238.6878    
 1918.00   235.3054      238.8492    
 1919.00   235.4663      239.0107    
 1920.00   235.6273      239.1722    
 1921.00   235.7883      239.3338    
 1922.00   235.9494      239.4955    
 1923.00   236.1105      239.6572    
 1924.00   236.2717      239.8189    
 1925.00   236.4330      239.9808    
 1926.00   236.5943      240.1426    
 1927.00   236.7557      240.3046    
 1928.00   236.9171      240.4666    
 1929.00   237.0786      240.6286    
 1930.00   237.2401      240.7907    
 1931.00   237.4018      240.9529    
 1932.00   237.5634      241.1151    
 1933.00   237.7251      241.2774    
 1934.00   237.8869      241.4398    
 1935.00   238.0487      241.6022    
 1936.00   238.2106      241.7646    
 1937.00   238.3726      241.9271    
 1938.00   238.5346      242.0897    
 1939.00   238.6967      242.2523    
 1940.00   238.8588      242.4150    
 1941.00   239.0210      242.5778    
 1942.00   239.1832      242.7406    
 1943.00   239.3455      242.9034    
 1944.00   239.5078      243.0664    
 1945.00   239.6703      243.2293    
 1946.00   239.8327      243.3924    
 1947.00   239.9953      243.5555    
 1948.00   240.1578      243.7186    
 1949.00   240.3205      243.8818    
 1950.00   240.4832      244.0451    
 1951.00   240.6459      244.2084    
 1952.00   240.8087      244.3718    
 1953.00   240.9716      244.5353    
 1954.00   241.1345      244.6988    
 1955.00   241.2975      244.8623    
 1956.00   241.4606      245.0259    
 1957.00   241.6237      245.1896    
 1958.00   241.7868      245.3533    
 1959.00   241.9501      245.5171    
 1960.00   242.1133      245.6810    
 1961.00   242.2767      245.8449    
 1962.00   242.4401      246.0089    
 1963.00   242.6035      246.1729    
 1964.00   242.7670      246.3370    
 1965.00   242.9306      246.5011    
 1966.00   243.0942      246.6653    
 1967.00   243.2579      246.8296    
 1968.00   243.4216      246.9939    
 1969.00   243.5854      247.1582    
 1970.00   243.7493      247.3227    
 1971.00   243.9132      247.4872    
 1972.00   244.0772      247.6517    
 1973.00   244.2412      247.8163    
 1974.00   244.4053      247.9810    
 1975.00   244.5694      248.1457    
 1976.00   244.7336      248.3105    
 1977.00   244.8979      248.4753    
 1978.00   245.0622      248.6402    
 1979.00   245.2266      248.8052    
 1980.00   245.3910      248.9702    
 1981.00   245.5555      249.1353    
 1982.00   245.7201      249.3004    
 1983.00   245.8847      249.4656    
 1984.00   246.0494      249.6308    
 1985.00   246.2141      249.7961    
 1986.00   246.3789      249.9615    
 1987.00   246.5437      250.1269    
 1988.00   246.7086      250.2924    
 1989.00   246.8736      250.4579    
 1990.00   247.0386      250.6235    
 1991.00   247.2037      250.7892    
 1992.00   247.3688      250.9549    
 1993.00   247.5340      251.1207    
 1994.00   247.6992      251.2865    
 1995.00   247.8645      251.4524    
 1996.00   248.0299      251.6184    
 1997.00   248.1953      251.7844    
 1998.00   248.3608      251.9504    
 1999.00   248.5264      252.1166    
 2000.00   248.6920      252.2827    
 2001.00   248.8576      252.4490    
 2002.00   249.0233      252.6153    
 2003.00   249.1891      252.7816    
 2004.00   249.3550      252.9481    
 2005.00   249.5208      253.1145    
 2006.00   249.6868      253.2811    
 2007.00   249.8528      253.4477    
 2008.00   250.0189      253.6143    
 2009.00   250.1850      253.7810    
 2010.00   250.3512      253.9478    
 2011.00   250.5174      254.1146    
 2012.00   250.6837      254.2815    
 2013.00   250.8501      254.4485    
 2014.00   251.0165      254.6155    
 2015.00   251.1830      254.7825    
 2016.00   251.3495      254.9496    
 2017.00   251.5161      255.1168    
 2018.00   251.6828      255.2841    
 2019.00   251.8495      255.4514    
 2020.00   252.0162      255.6187    
 2021.00   252.1831      255.7861    
 2022.00   252.3500      255.9536    
 2023.00   252.5169      256.1211    
 2024.00   252.6839      256.2887    
 2025.00   252.8510      256.4564    
 2026.00   253.0181      256.6241    
 2027.00   253.1853      256.7919    
 2028.00   253.3525      256.9597    
 2029.00   253.5198      257.1276    
 2030.00   253.6872      257.2955    
 2031.00   253.8546      257.4635    
 2032.00   254.0220      257.6316    
 2033.00   254.1896      257.7997    
 2034.00   254.3572      257.9679    
 2035.00   254.5248      258.1362    
 2036.00   254.6925      258.3045    
 2037.00   254.8603      258.4728    
 2038.00   255.0281      258.6412    
 2039.00   255.1960      258.8097    
 2040.00   255.3639      258.9782    
 2041.00   255.5320      259.1468    
 2042.00   255.7000      259.3155    
 2043.00   255.8681      259.4842    
 2044.00   256.0363      259.6530    
 2045.00   256.2045      259.8218    
 2046.00   256.3728      259.9907    
 2047.00   256.5412      260.1597    
 2048.00   256.7096      260.3287    
 2049.00   256.8781      260.4977    
 2050.00   257.0466      260.6669    
 2051.00   257.2152      260.8361    
 2052.00   257.3839      261.0053    
 2053.00   257.5526      261.1746    
 2054.00   257.7213      261.3440    
 2055.00   257.8902      261.5134    
 2056.00   258.0591      261.6829    
 2057.00   258.2280      261.8524    
 2058.00   258.3970      262.0220    
 2059.00   258.5661      262.1917    
 2060.00   258.7352      262.3614    
 2061.00   258.9044      262.5312    
 2062.00   259.0736      262.7010    
 2063.00   259.2429      262.8709    
 2064.00   259.4123      263.0409    
 2065.00   259.5817      263.2109    
 2066.00   259.7512      263.3810    
 2067.00   259.9207      263.5511    
 2068.00   260.0903      263.7213    
 2069.00   260.2600      263.8916    
 2070.00   260.4297      264.0619    
 2071.00   260.5994      264.2322    
 2072.00   260.7693      264.4027    
 2073.00   260.9392      264.5732    
 2074.00   261.1091      264.7437    
 2075.00   261.2791      264.9143    
 2076.00   261.4492      265.0850    
 2077.00   261.6193      265.2557    
 2078.00   261.7895      265.4265    
 2079.00   261.9598      265.5974    
 2080.00   262.1301      265.7683    
 2081.00   262.3004      265.9393    
 2082.00   262.4709      266.1103    
 2083.00   262.6413      266.2814    
 2084.00   262.8119      266.4525    
 2085.00   262.9825      266.6237    
 2086.00   263.1531      266.7950    
 2087.00   263.3239      266.9663    
 2088.00   263.4946      267.1377    
 2089.00   263.6655      267.3091    
 2090.00   263.8364      267.4807    
 2091.00   264.0073      267.6522    
 2092.00   264.1784      267.8238    
 2093.00   264.3494      267.9955    
 2094.00   264.5206      268.1673    
 2095.00   264.6918      268.3391    
 2096.00   264.8630      268.5109    
 2097.00   265.0343      268.6829    
 2098.00   265.2057      268.8548    
 2099.00   265.3772      269.0269    
 2100.00   265.5487      269.1990    
 2101.00   265.7202      269.3711    
 2102.00   265.8918      269.5434    
 2103.00   266.0635      269.7156    
 2104.00   266.2352      269.8880    
 2105.00   266.4070      270.0604    
 2106.00   266.5789      270.2329    
 2107.00   266.7508      270.4054    
 2108.00   266.9228      270.5780    
 2109.00   267.0948      270.7506    
 2110.00   267.2669      270.9233    
 2111.00   267.4390      271.0961    
 2112.00   267.6112      271.2689    
 2113.00   267.7835      271.4418    
 2114.00   267.9558      271.6147    
 2115.00   268.1282      271.7877    
 2116.00   268.3007      271.9608    
 2117.00   268.4732      272.1339    
 2118.00   268.6457      272.3071    
 2119.00   268.8184      272.4803    
 2120.00   268.9911      272.6536    
 2121.00   269.1638      272.8270    
 2122.00   269.3366      273.0004    
 2123.00   269.5095      273.1739    
 2124.00   269.6824      273.3474    
 2125.00   269.8554      273.5210    
 2126.00   270.0284      273.6947    
 2127.00   270.2015      273.8684    
 2128.00   270.3747      274.0422    
 2129.00   270.5479      274.2160    
 2130.00   270.7212      274.3899    
 2131.00   270.8946      274.5639    
 2132.00   271.0680      274.7379    
 2133.00   271.2414      274.9120    
 2134.00   271.4150      275.0861    
 2135.00   271.5886      275.2603    
 2136.00   271.7622      275.4346    
 2137.00   271.9359      275.6089    
 2138.00   272.1097      275.7833    
 2139.00   272.2835      275.9577    
 2140.00   272.4574      276.1322    
 2141.00   272.6313      276.3068    
 2142.00   272.8053      276.4814    
 2143.00   272.9794      276.6561    
 2144.00   273.1535      276.8308    
 2145.00   273.3277      277.0056    
 2146.00   273.5019      277.1805    
 2147.00   273.6763      277.3554    
 2148.00   273.8506      277.5304    
 2149.00   274.0250      277.7054    
 2150.00   274.1995      277.8805    
 2151.00   274.3741      278.0557    
 2152.00   274.5487      278.2309    
 2153.00   274.7233      278.4062    
 2154.00   274.8981      278.5816    
 2155.00   275.0729      278.7570    
 2156.00   275.2477      278.9324    
 2157.00   275.4226      279.1080    
 2158.00   275.5976      279.2835    
 2159.00   275.7726      279.4592    
 2160.00   275.9477      279.6349    
 2161.00   276.1228      279.8107    
 2162.00   276.2980      279.9865    
 2163.00   276.4733      280.1624    
 2164.00   276.6486      280.3383    
 2165.00   276.8240      280.5143    
 2166.00   276.9995      280.6904    
 2167.00   277.1750      280.8666    
 2168.00   277.3506      281.0427    
 2169.00   277.5262      281.2190    
 2170.00   277.7019      281.3953    
 2171.00   277.8776      281.5717    
 2172.00   278.0534      281.7481    
 2173.00   278.2293      281.9246    
 2174.00   278.4052      282.1012    
 2175.00   278.5812      282.2778    
 2176.00   278.7573      282.4545    
 2177.00   278.9334      282.6312    
 2178.00   279.1096      282.8080    
 2179.00   279.2858      282.9849    
 2180.00   279.4621      283.1618    
 2181.00   279.6384      283.3388    
 2182.00   279.8149      283.5158    
 2183.00   279.9913      283.6929    
 2184.00   280.1679      283.8701    
 2185.00   280.3445      284.0473    
 2186.00   280.5211      284.2246    
 2187.00   280.6978      284.4019    
 2188.00   280.8746      284.5793    
 2189.00   281.0515      284.7568    
 2190.00   281.2284      284.9343    
 2191.00   281.4053      285.1119    
 2192.00   281.5823      285.2895    
 2193.00   281.7594      285.4673    
 2194.00   281.9366      285.6450    
 2195.00   282.1138      285.8229    
 2196.00   282.2910      286.0007    
 2197.00   282.4683      286.1787    
 2198.00   282.6457      286.3567    
 2199.00   282.8232      286.5348    
 2200.00   283.0007      286.7129    
 2201.00   283.1782      286.8911    
 2202.00   283.3559      287.0694    
 2203.00   283.5335      287.2477    
 2204.00   283.7113      287.4261    
 2205.00   283.8891      287.6045    
 2206.00   284.0670      287.7830    
 2207.00   284.2449      287.9616    
 2208.00   284.4229      288.1402    
 2209.00   284.6009      288.3189    
 2210.00   284.7790      288.4976    
 2211.00   284.9572      288.6764    
 2212.00   285.1355      288.8553    
 2213.00   285.3137      289.0342    
 2214.00   285.4921      289.2132    
 2215.00   285.6705      289.3922    
 2216.00   285.8490      289.5714    
 2217.00   286.0275      289.7505    
 2218.00   286.2061      289.9298    
 2219.00   286.3848      290.1091    
 2220.00   286.5635      290.2884    
 2221.00   286.7423      290.4678    
 2222.00   286.9211      290.6473    
 2223.00   287.1000      290.8268    
 2224.00   287.2790      291.0064    
 2225.00   287.4580      291.1861    
 2226.00   287.6371      291.3658    
 2227.00   287.8163      291.5456    
 2228.00   287.9955      291.7254    
 2229.00   288.1747      291.9053    
 2230.00   288.3541      292.0853    
 2231.00   288.5334      292.2653    
 2232.00   288.7129      292.4454    
 2233.00   288.8924      292.6256    
 2234.00   289.0720      292.8058    
 2235.00   289.2516      292.9861    
 2236.00   289.4313      293.1664    
 2237.00   289.6111      293.3468    
 2238.00   289.7909      293.5272    
 2239.00   289.9708      293.7078    
 2240.00   290.1507      293.8883    
 2241.00   290.3307      294.0690    
 2242.00   290.5108      294.2497    
 2243.00   290.6909      294.4304    
 2244.00   290.8711      294.6113    
 2245.00   291.0513      294.7922    
 2246.00   291.2316      294.9731    
 2247.00   291.4120      295.1541    
 2248.00   291.5924      295.3352    
 2249.00   291.7729      295.5163    
 2250.00   291.9535      295.6975    
 2251.00   292.1341      295.8787    
 2252.00   292.3147      296.0601    
 2253.00   292.4955      296.2414    
 2254.00   292.6763      296.4229    
 2255.00   292.8571      296.6044    
 2256.00   293.0380      296.7859    
 2257.00   293.2190      296.9676    
 2258.00   293.4001      297.1492    
 2259.00   293.5812      297.3310    
 2260.00   293.7623      297.5128    
 2261.00   293.9436      297.6947    
 2262.00   294.1248      297.8766    
 2263.00   294.3062      298.0586    
 2264.00   294.4876      298.2406    
 2265.00   294.6691      298.4227    
 2266.00   294.8506      298.6049    
 2267.00   295.0322      298.7872    
 2268.00   295.2138      298.9695    
 2269.00   295.3956      299.1518    
 2270.00   295.5773      299.3342    
 2271.00   295.7592      299.5167    
 2272.00   295.9411      299.6993    
 2273.00   296.1230      299.8819    
 2274.00   296.3051      300.0645    
 2275.00   296.4871      300.2473    
 2276.00   296.6693      300.4301    
 2277.00   296.8515      300.6129    
 2278.00   297.0338      300.7958    
 2279.00   297.2161      300.9788    
 2280.00   297.3985      301.1619    
 2281.00   297.5809      301.3450    
 2282.00   297.7635      301.5281    
 2283.00   297.9460      301.7113    
 2284.00   298.1287      301.8946    
 2285.00   298.3114      302.0780    
 2286.00   298.4941      302.2614    
 2287.00   298.6770      302.4449    
 2288.00   298.8598      302.6284    
 2289.00   299.0428      302.8120    
 2290.00   299.2258      302.9956    
 2291.00   299.4089      303.1794    
 2292.00   299.5920      303.3631    
 2293.00   299.7752      303.5470    
 2294.00   299.9584      303.7309    
 2295.00   300.1418      303.9149    
 2296.00   300.3251      304.0989    
 2297.00   300.5086      304.2830    
 2298.00   300.6921      304.4671    
 2299.00   300.8756      304.6513    
 2300.00   301.0593      304.8356    
 2301.00   301.2429      305.0199    
 2302.00   301.4267      305.2043    
 2303.00   301.6105      305.3888    
 2304.00   301.7944      305.5733    
 2305.00   301.9783      305.7579    
 2306.00   302.1623      305.9426    
 2307.00   302.3464      306.1273    
 2308.00   302.5305      306.3120    
 2309.00   302.7146      306.4969    
 2310.00   302.8989      306.6818    
 2311.00   303.0832      306.8667    
 2312.00   303.2676      307.0518    
 2313.00   303.4520      307.2368    
 2314.00   303.6365      307.4220    
 2315.00   303.8210      307.6072    
 2316.00   304.0056      307.7924    
 2317.00   304.1903      307.9778    
 2318.00   304.3751      308.1632    
 2319.00   304.5599      308.3486    
 2320.00   304.7447      308.5341    
 2321.00   304.9296      308.7197    
 2322.00   305.1146      308.9054    
 2323.00   305.2997      309.0911    
 2324.00   305.4848      309.2768    
 2325.00   305.6699      309.4627    
 2326.00   305.8552      309.6485    
 2327.00   306.0405      309.8345    
 2328.00   306.2258      310.0205    
 2329.00   306.4112      310.2066    
 2330.00   306.5967      310.3927    
 2331.00   306.7823      310.5789    
 2332.00   306.9679      310.7652    
 2333.00   307.1535      310.9515    
 2334.00   307.3393      311.1379    
 2335.00   307.5251      311.3243    
 2336.00   307.7109      311.5109    
 2337.00   307.8968      311.6974    
 2338.00   308.0828      311.8841    
 2339.00   308.2688      312.0708    
 2340.00   308.4549      312.2575    
 2341.00   308.6411      312.4444    
 2342.00   308.8273      312.6312    
 2343.00   309.0136      312.8182    
 2344.00   309.2000      313.0052    
 2345.00   309.3864      313.1923    
 2346.00   309.5729      313.3794    
 2347.00   309.7594      313.5666    
 2348.00   309.9460      313.7539    
 2349.00   310.1327      313.9412    
 2350.00   310.3194      314.1286    
 2351.00   310.5062      314.3160    
 2352.00   310.6930      314.5035    
 2353.00   310.8799      314.6911    
 2354.00   311.0669      314.8787    
 2355.00   311.2539      315.0664    
 2356.00   311.4410      315.2542    
 2357.00   311.6282      315.4420    
 2358.00   311.8154      315.6299    
 2359.00   312.0027      315.8178    
 2360.00   312.1900      316.0059    
 2361.00   312.3775      316.1939    
 2362.00   312.5649      316.3821    
 2363.00   312.7525      316.5703    
 2364.00   312.9401      316.7585    
 2365.00   313.1277      316.9468    
 2366.00   313.3154      317.1352    
 2367.00   313.5032      317.3237    
 2368.00   313.6911      317.5122    
 2369.00   313.8790      317.7008    
 2370.00   314.0669      317.8894    
 2371.00   314.2550      318.0781    
 2372.00   314.4431      318.2669    
 2373.00   314.6312      318.4557    
 2374.00   314.8194      318.6446    
 2375.00   315.0077      318.8335    
 2376.00   315.1961      319.0225    
 2377.00   315.3845      319.2116    
 2378.00   315.5730      319.4007    
 2379.00   315.7615      319.5899    
 2380.00   315.9501      319.7792    
 2381.00   316.1387      319.9685    
 2382.00   316.3275      320.1579    
 2383.00   316.5162      320.3474    
 2384.00   316.7051      320.5369    
 2385.00   316.8940      320.7265    
 2386.00   317.0830      320.9161    
 2387.00   317.2720      321.1058    
 2388.00   317.4611      321.2956    
 2389.00   317.6503      321.4854    
 2390.00   317.8395      321.6753    
 2391.00   318.0288      321.8652    
 2392.00   318.2181      322.0553    
 2393.00   318.4075      322.2453    
 2394.00   318.5970      322.4355    
 2395.00   318.7865      322.6257    
 2396.00   318.9761      322.8160    
 2397.00   319.1658      323.0063    
 2398.00   319.3555      323.1967    
 2399.00   319.5453      323.3871    
 2400.00   319.7351      323.5777    
 2401.00   319.9251      323.7682    
 2402.00   320.1150      323.9589    
 2403.00   320.3051      324.1496    
 2404.00   320.4952      324.3404    
 2405.00   320.6853      324.5312    
 2406.00   320.8756      324.7221    
 2407.00   321.0658      324.9131    
 2408.00   321.2562      325.1041    
 2409.00   321.4466      325.2952    
 2410.00   321.6371      325.4863    
 2411.00   321.8276      325.6775    
 2412.00   322.0182      325.8688    
 2413.00   322.2089      326.0601    
 2414.00   322.3996      326.2515    
 2415.00   322.5904      326.4430    
 2416.00   322.7813      326.6345    
 2417.00   322.9722      326.8261    
 2418.00   323.1632      327.0178    
 2419.00   323.3542      327.2095    
 2420.00   323.5453      327.4013    
 2421.00   323.7365      327.5931    
 2422.00   323.9277      327.7850    
 2423.00   324.1190      327.9770    
 2424.00   324.3104      328.1690    
 2425.00   324.5018      328.3611    
 2426.00   324.6933      328.5533    
 2427.00   324.8848      328.7455    
 2428.00   325.0764      328.9378    
 2429.00   325.2681      329.1302    
 2430.00   325.4598      329.3226    
 2431.00   325.6516      329.5151    
 2432.00   325.8435      329.7076    
 2433.00   326.0354      329.9002    
 2434.00   326.2274      330.0929    
 2435.00   326.4195      330.2856    
 2436.00   326.6116      330.4784    
 2437.00   326.8038      330.6712    
 2438.00   326.9960      330.8642    
 2439.00   327.1883      331.0571    
 2440.00   327.3807      331.2502    
 2441.00   327.5731      331.4433    
 2442.00   327.7656      331.6365    
 2443.00   327.9582      331.8297    
 2444.00   328.1508      332.0230    
 2445.00   328.3435      332.2164    
 2446.00   328.5362      332.4098    
 2447.00   328.7290      332.6033    
 2448.00   328.9219      332.7968    
 2449.00   329.1148      332.9905    
 2450.00   329.3078      333.1841    
 2451.00   329.5009      333.3779    
 2452.00   329.6940      333.5717    
 2453.00   329.8872      333.7656    
 2454.00   330.0805      333.9595    
 2455.00   330.2738      334.1535    
 2456.00   330.4671      334.3475    
 2457.00   330.6606      334.5417    
 2458.00   330.8541      334.7359    
 2459.00   331.0477      334.9301    
 2460.00   331.2413      335.1244    
 2461.00   331.4350      335.3188    
 2462.00   331.6288      335.5132    
 2463.00   331.8226      335.7078    
 2464.00   332.0165      335.9023    
 2465.00   332.2104      336.0970    
 2466.00   332.4044      336.2917    
 2467.00   332.5985      336.4864    
 2468.00   332.7926      336.6812    
 2469.00   332.9868      336.8761    
 2470.00   333.1811      337.0711    
 2471.00   333.3754      337.2661    
 2472.00   333.5698      337.4612    
 2473.00   333.7643      337.6563    
 2474.00   333.9588      337.8515    
 2475.00   334.1534      338.0468    
 2476.00   334.3480      338.2421    
 2477.00   334.5428      338.4375    
 2478.00   334.7375      338.6330    
 2479.00   334.9324      338.8285    
 2480.00   335.1273      339.0241    
 2481.00   335.3222      339.2197    
 2482.00   335.5173      339.4155    
 2483.00   335.7124      339.6112    
 2484.00   335.9075      339.8071    
 2485.00   336.1027      340.0030    
 2486.00   336.2980      340.1990    
 2487.00   336.4934      340.3950    
 2488.00   336.6888      340.5911    
 2489.00   336.8843      340.7873    
 2490.00   337.0798      340.9835    
 2491.00   337.2754      341.1798    
 2492.00   337.4711      341.3761    
 2493.00   337.6668      341.5725    
 2494.00   337.8626      341.7690    
 2495.00   338.0584      341.9656    
 2496.00   338.2544      342.1622    
 2497.00   338.4503      342.3589    
 2498.00   338.6464      342.5556    
 2499.00   338.8425      342.7524    
 2500.00   339.0387      342.9493    
 2501.00   339.2349      343.1462    
 2502.00   339.4312      343.3432    
 2503.00   339.6276      343.5402    
 2504.00   339.8240      343.7374    
 2505.00   340.0205      343.9345    
 2506.00   340.2171      344.1318    
 2507.00   340.4137      344.3291    
 2508.00   340.6104      344.5265    
 2509.00   340.8071      344.7239    
 2510.00   341.0039      344.9214    
 2511.00   341.2008      345.1190    
 2512.00   341.3978      345.3166    
 2513.00   341.5948      345.5143    
 2514.00   341.7918      345.7121    
 2515.00   341.9890      345.9099    
 2516.00   342.1862      346.1078    
 2517.00   342.3834      346.3058    
 2518.00   342.5808      346.5038    
 2519.00   342.7781      346.7019    
 2520.00   342.9756      346.9000    
 2521.00   343.1731      347.0982    
 2522.00   343.3707      347.2965    
 2523.00   343.5683      347.4948    
 2524.00   343.7661      347.6932    
 2525.00   343.9638      347.8917    
 2526.00   344.1617      348.0902    
 2527.00   344.3596      348.2888    
 2528.00   344.5575      348.4875    
 2529.00   344.7556      348.6862    
 2530.00   344.9536      348.8850    
 2531.00   345.1518      349.0839    
 2532.00   345.3500      349.2828    
 2533.00   345.5483      349.4818    
 2534.00   345.7467      349.6808    
 2535.00   345.9451      349.8799    
 2536.00   346.1436      350.0791    
 2537.00   346.3421      350.2783    
 2538.00   346.5407      350.4776    
 2539.00   346.7394      350.6770    
 2540.00   346.9381      350.8764    
 2541.00   347.1369      351.0759    
 2542.00   347.3358      351.2755    
 2543.00   347.5347      351.4751    
 2544.00   347.7337      351.6748    
 2545.00   347.9327      351.8745    
 2546.00   348.1319      352.0744    
 2547.00   348.3310      352.2742    
 2548.00   348.5303      352.4742    
 2549.00   348.7296      352.6742    
 2550.00   348.9290      352.8743    
 2551.00   349.1284      353.0744    
 2552.00   349.3279      353.2746    
 2553.00   349.5275      353.4749    
 2554.00   349.7271      353.6752    
 2555.00   349.9268      353.8756    
 2556.00   350.1266      354.0761    
 2557.00   350.3264      354.2766    
 2558.00   350.5263      354.4772    
 2559.00   350.7263      354.6779    
 2560.00   350.9263      354.8786    
 2561.00   351.1264      355.0794    
 2562.00   351.3265      355.2802    
 2563.00   351.5267      355.4811    
 2564.00   351.7270      355.6821    
 2565.00   351.9273      355.8831    
 2566.00   352.1277      356.0842    
 2567.00   352.3282      356.2854    
 2568.00   352.5288      356.4867    
 2569.00   352.7294      356.6880    
 2570.00   352.9300      356.8893    
 2571.00   353.1307      357.0908    
 2572.00   353.3315      357.2923    
 2573.00   353.5324      357.4938    
 2574.00   353.7333      357.6954    
 2575.00   353.9343      357.8971    
 2576.00   354.1354      358.0989    
 2577.00   354.3365      358.3007    
 2578.00   354.5376      358.5026    
 2579.00   354.7389      358.7045    
 2580.00   354.9402      358.9065    
 2581.00   355.1416      359.1086    
 2582.00   355.3430      359.3108    
 2583.00   355.5445      359.5130    
 2584.00   355.7461      359.7152    
 2585.00   355.9477      359.9176    
 2586.00   356.1494      360.1200    
 2587.00   356.3512      360.3224    
 2588.00   356.5530      360.5250    
 2589.00   356.7549      360.7276    
 2590.00   356.9568      360.9302    
 2591.00   357.1589      361.1330    
 2592.00   357.3609      361.3357    
 2593.00   357.5631      361.5386    
 2594.00   357.7653      361.7415    
 2595.00   357.9676      361.9445    
 2596.00   358.1699      362.1476    
 2597.00   358.3723      362.3507    
 2598.00   358.5748      362.5539    
 2599.00   358.7773      362.7571    
 2600.00   358.9799      362.9604    
 2601.00   359.1826      363.1638    
 2602.00   359.3853      363.3672    
 2603.00   359.5881      363.5707    
 2604.00   359.7910      363.7743    
 2605.00   359.9939      363.9779    
 2606.00   360.1969      364.1816    
 2607.00   360.4000      364.3854    
 2608.00   360.6031      364.5892    
 2609.00   360.8063      364.7931    
 2610.00   361.0095      364.9971    
 2611.00   361.2128      365.2011    
 2612.00   361.4162      365.4052    
 2613.00   361.6197      365.6093    
 2614.00   361.8232      365.8136    
 2615.00   362.0268      366.0178    
 2616.00   362.2304      366.2222    
 2617.00   362.4341      366.4266    
 2618.00   362.6379      366.6311    
 2619.00   362.8417      366.8356    
 2620.00   363.0456      367.0402    
 2621.00   363.2496      367.2449    
 2622.00   363.4536      367.4497    
 2623.00   363.6577      367.6545    
 2624.00   363.8618      367.8593    
 2625.00   364.0661      368.0643    
 2626.00   364.2704      368.2693    
 2627.00   364.4747      368.4743    
 2628.00   364.6791      368.6795    
 2629.00   364.8836      368.8847    
 2630.00   365.0882      369.0899    
 2631.00   365.2928      369.2953    
 2632.00   365.4975      369.5006    
 2633.00   365.7022      369.7061    
 2634.00   365.9070      369.9116    
 2635.00   366.1119      370.1172    
 2636.00   366.3168      370.3229    
 2637.00   366.5218      370.5286    
 2638.00   366.7269      370.7344    
 2639.00   366.9320      370.9402    
 2640.00   367.1372      371.1461    
 2641.00   367.3425      371.3521    
 2642.00   367.5478      371.5582    
 2643.00   367.7532      371.7643    
 2644.00   367.9587      371.9704    
 2645.00   368.1642      372.1767    
 2646.00   368.3698      372.3830    
 2647.00   368.5755      372.5894    
 2648.00   368.7812      372.7958    
 2649.00   368.9870      373.0023    
 2650.00   369.1928      373.2089    
 2651.00   369.3987      373.4155    
 2652.00   369.6047      373.6222    
 2653.00   369.8108      373.8290    
 2654.00   370.0169      374.0358    
 2655.00   370.2231      374.2427    
 2656.00   370.4293      374.4497    
 2657.00   370.6356      374.6567    
 2658.00   370.8420      374.8638    
 2659.00   371.0484      375.0709    
 2660.00   371.2549      375.2781    
 2661.00   371.4615      375.4854    
 2662.00   371.6681      375.6928    
 2663.00   371.8748      375.9002    
 2664.00   372.0816      376.1077    
 2665.00   372.2884      376.3152    
 2666.00   372.4953      376.5229    
 2667.00   372.7023      376.7305    
 2668.00   372.9093      376.9383    
 2669.00   373.1164      377.1461    
 2670.00   373.3236      377.3540    
 2671.00   373.5308      377.5619    
 2672.00   373.7381      377.7699    
 2673.00   373.9455      377.9780    
 2674.00   374.1529      378.1861    
 2675.00   374.3604      378.3944    
 2676.00   374.5679      378.6026    
 2677.00   374.7755      378.8110    
 2678.00   374.9832      379.0194    
 2679.00   375.1910      379.2278    
 2680.00   375.3988      379.4364    
 2681.00   375.6067      379.6450    
 2682.00   375.8146      379.8536    
 2683.00   376.0226      380.0624    
 2684.00   376.2307      380.2712    
 2685.00   376.4388      380.4800    
 2686.00   376.6470      380.6890    
 2687.00   376.8553      380.8980    
 2688.00   377.0637      381.1070    
 2689.00   377.2721      381.3161    
 2690.00   377.4805      381.5253    
 2691.00   377.6891      381.7346    
 2692.00   377.8977      381.9439    
 2693.00   378.1063      382.1533    
 2694.00   378.3151      382.3628    
 2695.00   378.5239      382.5723    
 2696.00   378.7327      382.7819    
 2697.00   378.9417      382.9915    
 2698.00   379.1507      383.2012    
 2699.00   379.3597      383.4110    
 2700.00   379.5688      383.6209    
 2701.00   379.7780      383.8308    
 2702.00   379.9873      384.0408    
 2703.00   380.1966      384.2508    
 2704.00   380.4060      384.4609    
 2705.00   380.6155      384.6711    
 2706.00   380.8250      384.8814    
 2707.00   381.0346      385.0917    
 2708.00   381.2442      385.3021    
 2709.00   381.4539      385.5125    
 2710.00   381.6637      385.7230    
 2711.00   381.8736      385.9336    
 2712.00   382.0835      386.1442    
 2713.00   382.2935      386.3549    
 2714.00   382.5035      386.5657    
 2715.00   382.7136      386.7766    
 2716.00   382.9238      386.9875    
 2717.00   383.1341      387.1984    
 2718.00   383.3444      387.4095    
 2719.00   383.5547      387.6206    
 2720.00   383.7652      387.8318    
 2721.00   383.9757      388.0430    
 2722.00   384.1863      388.2543    
 2723.00   384.3969      388.4657    
 2724.00   384.6076      388.6771    
 2725.00   384.8184      388.8886    
 2726.00   385.0292      389.1002    
 2727.00   385.2401      389.3118    
 2728.00   385.4511      389.5235    
 2729.00   385.6622      389.7353    
 2730.00   385.8733      389.9471    
 2731.00   386.0844      390.1590    
 2732.00   386.2957      390.3710    
 2733.00   386.5070      390.5830    
 2734.00   386.7183      390.7951    
 2735.00   386.9298      391.0072    
 2736.00   387.1413      391.2195    
 2737.00   387.3528      391.4318    
 2738.00   387.5645      391.6441    
 2739.00   387.7762      391.8566    
 2740.00   387.9879      392.0691    
 2741.00   388.1998      392.2816    
 2742.00   388.4116      392.4942    
 2743.00   388.6236      392.7069    
 2744.00   388.8356      392.9197    
 2745.00   389.0477      393.1325    
 2746.00   389.2599      393.3454    
 2747.00   389.4721      393.5584    
 2748.00   389.6844      393.7714    
 2749.00   389.8968      393.9845    
 2750.00   390.1092      394.1977    
 2751.00   390.3217      394.4109    
 2752.00   390.5343      394.6242    
 2753.00   390.7469      394.8375    
 2754.00   390.9596      395.0509    
 2755.00   391.1723      395.2644    
 2756.00   391.3851      395.4780    
 2757.00   391.5980      395.6916    
 2758.00   391.8110      395.9053    
 2759.00   392.0240      396.1191    
 2760.00   392.2371      396.3329    
 2761.00   392.4503      396.5468    
 2762.00   392.6635      396.7607    
 2763.00   392.8768      396.9747    
 2764.00   393.0901      397.1888    
 2765.00   393.3035      397.4030    
 2766.00   393.5170      397.6172    
 2767.00   393.7306      397.8315    
 2768.00   393.9442      398.0459    
 2769.00   394.1579      398.2603    
 2770.00   394.3716      398.4748    
 2771.00   394.5855      398.6893    
 2772.00   394.7993      398.9039    
 2773.00   395.0133      399.1186    
 2774.00   395.2273      399.3334    
 2775.00   395.4414      399.5482    
 2776.00   395.6555      399.7631    
 2777.00   395.8698      399.9780    
 2778.00   396.0840      400.1931    
 2779.00   396.2984      400.4081    
 2780.00   396.5128      400.6233    
 2781.00   396.7273      400.8385    
 2782.00   396.9419      401.0538    
 2783.00   397.1565      401.2692    
 2784.00   397.3711      401.4846    
 2785.00   397.5859      401.7001    
 2786.00   397.8007      401.9156    
 2787.00   398.0156      402.1312    
 2788.00   398.2305      402.3469    
 2789.00   398.4456      402.5627    
 2790.00   398.6606      402.7785    
 2791.00   398.8758      402.9944    
 2792.00   399.0910      403.2104    
 2793.00   399.3063      403.4264    
 2794.00   399.5216      403.6425    
 2795.00   399.7371      403.8586    
 2796.00   399.9525      404.0748    
 2797.00   400.1681      404.2911    
 2798.00   400.3837      404.5075    
 2799.00   400.5994      404.7239    
 2800.00   400.8151      404.9404    
 2801.00   401.0310      405.1569    
 2802.00   401.2468      405.3736    
 2803.00   401.4628      405.5903    
 2804.00   401.6788      405.8070    
 2805.00   401.8949      406.0238    
 2806.00   402.1110      406.2407    
 2807.00   402.3272      406.4577    
 2808.00   402.5435      406.6747    
 2809.00   402.7599      406.8918    
 2810.00   402.9763      407.1090    
 2811.00   403.1928      407.3262    
 2812.00   403.4093      407.5435    
 2813.00   403.6260      407.7608    
 2814.00   403.8426      407.9783    
 2815.00   404.0594      408.1958    
 2816.00   404.2762      408.4133    
 2817.00   404.4931      408.6309    
 2818.00   404.7100      408.8486    
 2819.00   404.9271      409.0664    
 2820.00   405.1441      409.2842    
 2821.00   405.3613      409.5021    
 2822.00   405.5785      409.7201    
 2823.00   405.7958      409.9381    
 2824.00   406.0132      410.1562    
 2825.00   406.2306      410.3744    
 2826.00   406.4481      410.5926    
 2827.00   406.6656      410.8109    
 2828.00   406.8832      411.0293    
 2829.00   407.1009      411.2477    
 2830.00   407.3187      411.4662    
 2831.00   407.5365      411.6848    
 2832.00   407.7544      411.9034    
 2833.00   407.9723      412.1221    
 2834.00   408.1904      412.3409    
 2835.00   408.4085      412.5597    
 2836.00   408.6266      412.7786    
 2837.00   408.8448      412.9976    
 2838.00   409.0631      413.2166    
 2839.00   409.2815      413.4357    
 2840.00   409.4999      413.6549    
 2841.00   409.7184      413.8741    
 2842.00   409.9370      414.0934    
 2843.00   410.1556      414.3128    
 2844.00   410.3743      414.5322    
 2845.00   410.5930      414.7518    
 2846.00   410.8119      414.9713    
 2847.00   411.0308      415.1910    
 2848.00   411.2497      415.4107    
 2849.00   411.4688      415.6305    
 2850.00   411.6879      415.8503    
 2851.00   411.9070      416.0702    
 2852.00   412.1263      416.2902    
 2853.00   412.3456      416.5102    
 2854.00   412.5649      416.7304    
 2855.00   412.7844      416.9505    
 2856.00   413.0039      417.1708    
 2857.00   413.2234      417.3911    
 2858.00   413.4431      417.6115    
 2859.00   413.6628      417.8319    
 2860.00   413.8825      418.0525    
 2861.00   414.1024      418.2730    
 2862.00   414.3223      418.4937    
 2863.00   414.5422      418.7144    
 2864.00   414.7623      418.9352    
 2865.00   414.9824      419.1561    
 2866.00   415.2026      419.3770    
 2867.00   415.4228      419.5980    
 2868.00   415.6431      419.8190    
 2869.00   415.8635      420.0402    
 2870.00   416.0839      420.2614    
 2871.00   416.3044      420.4826    
 2872.00   416.5250      420.7039    
 2873.00   416.7457      420.9253    
 2874.00   416.9664      421.1468    
 2875.00   417.1871      421.3683    
 2876.00   417.4080      421.5899    
 2877.00   417.6289      421.8116    
 2878.00   417.8499      422.0333    
 2879.00   418.0709      422.2551    
 2880.00   418.2921      422.4770    
 2881.00   418.5132      422.6989    
 2882.00   418.7345      422.9209    
 2883.00   418.9558      423.1430    
 2884.00   419.1772      423.3652    
 2885.00   419.3987      423.5874    
 2886.00   419.6202      423.8096    
 2887.00   419.8418      424.0320    
 2888.00   420.0634      424.2544    
 2889.00   420.2851      424.4769    
 2890.00   420.5069      424.6994    
 2891.00   420.7288      424.9220    
 2892.00   420.9507      425.1447    
 2893.00   421.1727      425.3675    
 2894.00   421.3948      425.5903    
 2895.00   421.6169      425.8132    
 2896.00   421.8391      426.0361    
 2897.00   422.0614      426.2591    
 2898.00   422.2837      426.4822    
 2899.00   422.5061      426.7054    
 2900.00   422.7286      426.9286    
 2901.00   422.9511      427.1519    
 2902.00   423.1737      427.3753    
 2903.00   423.3964      427.5987    
 2904.00   423.6191      427.8222    
 2905.00   423.8419      428.0457    
 2906.00   424.0648      428.2694    
 2907.00   424.2878      428.4931    
 2908.00   424.5108      428.7168    
 2909.00   424.7338      428.9407    
 2910.00   424.9570      429.1646    
 2911.00   425.1802      429.3885    
 2912.00   425.4035      429.6126    
 2913.00   425.6268      429.8367    
 2914.00   425.8503      430.0609    
 2915.00   426.0737      430.2851    
 2916.00   426.2973      430.5094    
 2917.00   426.5209      430.7338    
 2918.00   426.7446      430.9582    
 2919.00   426.9684      431.1828    
 2920.00   427.1922      431.4073    
 2921.00   427.4161      431.6320    
 2922.00   427.6400      431.8567    
 2923.00   427.8641      432.0815    
 2924.00   428.0882      432.3064    
 2925.00   428.3123      432.5313    
 2926.00   428.5366      432.7563    
 2927.00   428.7609      432.9813    
 2928.00   428.9852      433.2065    
 2929.00   429.2097      433.4316    
 2930.00   429.4342      433.6569    
 2931.00   429.6587      433.8822    
 2932.00   429.8834      434.1076    
 2933.00   430.1081      434.3331    
 2934.00   430.3329      434.5586    
 2935.00   430.5577      434.7843    
 2936.00   430.7826      435.0099    
 2937.00   431.0076      435.2357    
 2938.00   431.2326      435.4615    
 2939.00   431.4578      435.6873    
 2940.00   431.6829      435.9133    
 2941.00   431.9082      436.1393    
 2942.00   432.1335      436.3654    
 2943.00   432.3589      436.5915    
 2944.00   432.5844      436.8178    
 2945.00   432.8099      437.0440    
 2946.00   433.0355      437.2704    
 2947.00   433.2611      437.4968    
 2948.00   433.4869      437.7233    
 2949.00   433.7127      437.9499    
 2950.00   433.9385      438.1765    
 2951.00   434.1645      438.4032    
 2952.00   434.3905      438.6300    
 2953.00   434.6165      438.8568    
 2954.00   434.8427      439.0837    
 2955.00   435.0689      439.3107    
 2956.00   435.2952      439.5377    
 2957.00   435.5215      439.7648    
 2958.00   435.7479      439.9920    
 2959.00   435.9744      440.2192    
 2960.00   436.2009      440.4465    
 2961.00   436.4275      440.6739    
 2962.00   436.6542      440.9014    
 2963.00   436.8810      441.1289    
 2964.00   437.1078      441.3565    
 2965.00   437.3347      441.5841    
 2966.00   437.5617      441.8118    
 2967.00   437.7887      442.0396    
 2968.00   438.0158      442.2675    
 2969.00   438.2429      442.4954    
 2970.00   438.4702      442.7234    
 2971.00   438.6975      442.9515    
 2972.00   438.9248      443.1796    
 2973.00   439.1523      443.4078    
 2974.00   439.3798      443.6361    
 2975.00   439.6073      443.8644    
 2976.00   439.8350      444.0928    
 2977.00   440.0627      444.3213    
 2978.00   440.2905      444.5498    
 2979.00   440.5183      444.7785    
 2980.00   440.7462      445.0071    
 2981.00   440.9742      445.2359    
 2982.00   441.2023      445.4647    
 2983.00   441.4304      445.6936    
 2984.00   441.6586      445.9226    
 2985.00   441.8868      446.1516    
 2986.00   442.1152      446.3807    
 2987.00   442.3436      446.6098    
 2988.00   442.5720      446.8391    
 2989.00   442.8005      447.0684    
 2990.00   443.0291      447.2977    
 2991.00   443.2578      447.5272    
 2992.00   443.4866      447.7567    
 2993.00   443.7154      447.9863    
 2994.00   443.9442      448.2159    
 2995.00   444.1732      448.4456    
 2996.00   444.4022      448.6754    
 2997.00   444.6313      448.9052    
 2998.00   444.8604      449.1352    
 2999.00   445.0896      449.3651    
 3000.00   445.3189      449.5952    
 3001.00   445.5483      449.8253    
 3002.00   445.7777      450.0555    
 3003.00   446.0072      450.2858    
 3004.00   446.2368      450.5161    
 3005.00   446.4664      450.7465    
 3006.00   446.6961      450.9770    
 3007.00   446.9258      451.2075    
 3008.00   447.1557      451.4381    
 3009.00   447.3856      451.6688    
 3010.00   447.6156      451.8995    
 3011.00   447.8456      452.1304    
 3012.00   448.0757      452.3612    
 3013.00   448.3059      452.5922    
 3014.00   448.5361      452.8232    
 3015.00   448.7665      453.0543    
 3016.00   448.9968      453.2855    
 3017.00   449.2273      453.5167    
 3018.00   449.4578      453.7480    
 3019.00   449.6884      453.9793    
 3020.00   449.9191      454.2108    
 3021.00   450.1498      454.4423    
 3022.00   450.3806      454.6739    
 3023.00   450.6115      454.9055    
 3024.00   450.8424      455.1372    
 3025.00   451.0734      455.3690    
 3026.00   451.3045      455.6008    
 3027.00   451.5356      455.8328    
 3028.00   451.7668      456.0647    
 3029.00   451.9981      456.2968    
 3030.00   452.2295      456.5289    
 3031.00   452.4609      456.7611    
 3032.00   452.6924      456.9934    
 3033.00   452.9239      457.2257    
 3034.00   453.1556      457.4581    
 3035.00   453.3873      457.6906    
 3036.00   453.6190      457.9231    
 3037.00   453.8509      458.1557    
 3038.00   454.0828      458.3884    
 3039.00   454.3147      458.6211    
 3040.00   454.5468      458.8540    
 3041.00   454.7789      459.0869    
 3042.00   455.0111      459.3198    
 3043.00   455.2433      459.5528    
 3044.00   455.4756      459.7859    
 3045.00   455.7080      460.0191    
 3046.00   455.9405      460.2523    
 3047.00   456.1730      460.4856    
 3048.00   456.4056      460.7190    
 3049.00   456.6383      460.9524    
 3050.00   456.8710      461.1859    
 3051.00   457.1038      461.4195    
 3052.00   457.3367      461.6532    
 3053.00   457.5696      461.8869    
 3054.00   457.8026      462.1207    
 3055.00   458.0357      462.3545    
 3056.00   458.2688      462.5884    
 3057.00   458.5020      462.8224    
 3058.00   458.7353      463.0565    
 3059.00   458.9687      463.2906    
 3060.00   459.2021      463.5248    
 3061.00   459.4356      463.7591    
 3062.00   459.6692      463.9934    
 3063.00   459.9028      464.2279    
 3064.00   460.1365      464.4623    
 3065.00   460.3703      464.6969    
 3066.00   460.6041      464.9315    
 3067.00   460.8380      465.1662    
 3068.00   461.0720      465.4009    
 3069.00   461.3060      465.6358    
 3070.00   461.5401      465.8707    
 3071.00   461.7743      466.1056    
 3072.00   462.0086      466.3407    
 3073.00   462.2429      466.5758    
 3074.00   462.4773      466.8109    
 3075.00   462.7118      467.0462    
 3076.00   462.9463      467.2815    
 3077.00   463.1809      467.5169    
 3078.00   463.4156      467.7523    
 3079.00   463.6503      467.9879    
 3080.00   463.8851      468.2235    
 3081.00   464.1200      468.4591    
 3082.00   464.3550      468.6948    
 3083.00   464.5900      468.9306    
 3084.00   464.8251      469.1665    
 3085.00   465.0602      469.4025    
 3086.00   465.2955      469.6385    
 3087.00   465.5308      469.8745    
 3088.00   465.7661      470.1107    
 3089.00   466.0016      470.3469    
 3090.00   466.2371      470.5832    
 3091.00   466.4726      470.8196    
 3092.00   466.7083      471.0560    
 3093.00   466.9440      471.2925    
 3094.00   467.1798      471.5291    
 3095.00   467.4156      471.7657    
 3096.00   467.6516      472.0024    
 3097.00   467.8875      472.2392    
 3098.00   468.1236      472.4760    
 3099.00   468.3597      472.7129    
 3100.00   468.5959      472.9499    
 3101.00   468.8322      473.1870    
 3102.00   469.0686      473.4241    
 3103.00   469.3050      473.6613    
 3104.00   469.5414      473.8986    
 3105.00   469.7780      474.1359    
 3106.00   470.0146      474.3733    
 3107.00   470.2513      474.6108    
 3108.00   470.4881      474.8483    
 3109.00   470.7249      475.0859    
 3110.00   470.9618      475.3236    
 3111.00   471.1988      475.5614    
 3112.00   471.4358      475.7992    
 3113.00   471.6729      476.0371    
 3114.00   471.9101      476.2750    
 3115.00   472.1473      476.5131    
 3116.00   472.3846      476.7512    
 3117.00   472.6220      476.9894    
 3118.00   472.8595      477.2276    
 3119.00   473.0970      477.4659    
 3120.00   473.3346      477.7043    
 3121.00   473.5723      477.9428    
 3122.00   473.8100      478.1813    
 3123.00   474.0478      478.4199    
 3124.00   474.2857      478.6585    
 3125.00   474.5236      478.8973    
 3126.00   474.7617      479.1361    
 3127.00   474.9997      479.3749    
 3128.00   475.2379      479.6139    
 3129.00   475.4761      479.8529    
 3130.00   475.7144      480.0920    
 3131.00   475.9528      480.3311    
 3132.00   476.1912      480.5704    
 3133.00   476.4297      480.8097    
 3134.00   476.6683      481.0490    
 3135.00   476.9070      481.2885    
 3136.00   477.1457      481.5280    
 3137.00   477.3845      481.7675    
 3138.00   477.6233      482.0072    
 3139.00   477.8622      482.2469    
 3140.00   478.1012      482.4867    
 3141.00   478.3403      482.7265    
 3142.00   478.5794      482.9665    
 3143.00   478.8186      483.2065    
 3144.00   479.0579      483.4465    
 3145.00   479.2973      483.6867    
 3146.00   479.5367      483.9269    
 3147.00   479.7762      484.1671    
 3148.00   480.0157      484.4075    
 3149.00   480.2553      484.6479    
 3150.00   480.4950      484.8884    
 3151.00   480.7348      485.1289    
 3152.00   480.9746      485.3696    
 3153.00   481.2146      485.6103    
 3154.00   481.4545      485.8510    
 3155.00   481.6946      486.0919    
 3156.00   481.9347      486.3328    
 3157.00   482.1749      486.5738    
 3158.00   482.4151      486.8148    
 3159.00   482.6555      487.0559    
 3160.00   482.8959      487.2971    
 3161.00   483.1363      487.5384    
 3162.00   483.3769      487.7797    
 3163.00   483.6175      488.0211    
 3164.00   483.8582      488.2626    
 3165.00   484.0989      488.5041    
 3166.00   484.3397      488.7458    
 3167.00   484.5806      488.9874    
 3168.00   484.8216      489.2292    
 3169.00   485.0626      489.4710    
 3170.00   485.3037      489.7129    
 3171.00   485.5449      489.9549    
 3172.00   485.7861      490.1969    
 3173.00   486.0274      490.4390    
 3174.00   486.2688      490.6812    
 3175.00   486.5103      490.9234    
 3176.00   486.7518      491.1658    
 3177.00   486.9934      491.4081    
 3178.00   487.2351      491.6506    
 3179.00   487.4768      491.8931    
 3180.00   487.7186      492.1357    
 3181.00   487.9605      492.3784    
 3182.00   488.2024      492.6212    
 3183.00   488.4444      492.8640    
 3184.00   488.6865      493.1068    
 3185.00   488.9287      493.3498    
 3186.00   489.1709      493.5928    
 3187.00   489.4132      493.8359    
 3188.00   489.6556      494.0791    
 3189.00   489.8980      494.3223    
 3190.00   490.1405      494.5656    
 3191.00   490.3831      494.8090    
 3192.00   490.6258      495.0525    
 3193.00   490.8685      495.2960    
 3194.00   491.1113      495.5396    
 3195.00   491.3541      495.7832    
 3196.00   491.5971      496.0270    
 3197.00   491.8401      496.2708    
 3198.00   492.0832      496.5146    
 3199.00   492.3263      496.7586    
 3200.00   492.5695      497.0026    
 3201.00   492.8128      497.2467    
 3202.00   493.0562      497.4908    
 3203.00   493.2996      497.7350    
 3204.00   493.5431      497.9793    
 3205.00   493.7867      498.2237    
 3206.00   494.0303      498.4682    
 3207.00   494.2740      498.7127    
 3208.00   494.5178      498.9572    
 3209.00   494.7616      499.2019    
 3210.00   495.0056      499.4466    
 3211.00   495.2496      499.6914    
 3212.00   495.4936      499.9363    
 3213.00   495.7378      500.1812    
 3214.00   495.9820      500.4262    
 3215.00   496.2263      500.6713    
 3216.00   496.4706      500.9164    
 3217.00   496.7150      501.1617    
 3218.00   496.9595      501.4070    
 3219.00   497.2041      501.6523    
 3220.00   497.4487      501.8977    
 3221.00   497.6934      502.1432    
 3222.00   497.9382      502.3888    
 3223.00   498.1830      502.6345    
 3224.00   498.4279      502.8802    
 3225.00   498.6729      503.1260    
 3226.00   498.9180      503.3718    
 3227.00   499.1631      503.6178    
 3228.00   499.4083      503.8638    
 3229.00   499.6536      504.1098    
 3230.00   499.8989      504.3560    
 3231.00   500.1443      504.6022    
 3232.00   500.3898      504.8485    
 3233.00   500.6354      505.0948    
 3234.00   500.8810      505.3412    
 3235.00   501.1267      505.5877    
 3236.00   501.3724      505.8343    
 3237.00   501.6183      506.0810    
 3238.00   501.8642      506.3277    
 3239.00   502.1102      506.5744    
 3240.00   502.3562      506.8213    
 3241.00   502.6023      507.0682    
 3242.00   502.8485      507.3152    
 3243.00   503.0948      507.5623    
 3244.00   503.3411      507.8094    
 3245.00   503.5875      508.0566    
 3246.00   503.8340      508.3039    
 3247.00   504.0806      508.5513    
 3248.00   504.3272      508.7987    
 3249.00   504.5739      509.0462    
 3250.00   504.8206      509.2938    
 3251.00   505.0675      509.5414    
 3252.00   505.3144      509.7891    
 3253.00   505.5613      510.0369    
 3254.00   505.8084      510.2847    
 3255.00   506.0555      510.5327    
 3256.00   506.3027      510.7806    
 3257.00   506.5500      511.0287    
 3258.00   506.7973      511.2768    
 3259.00   507.0447      511.5251    
 3260.00   507.2922      511.7733    
 3261.00   507.5397      512.0217    
 3262.00   507.7873      512.2701    
 3263.00   508.0350      512.5186    
 3264.00   508.2828      512.7672    
 3265.00   508.5306      513.0158    
 3266.00   508.7785      513.2645    
 3267.00   509.0265      513.5133    
 3268.00   509.2745      513.7621    
 3269.00   509.5226      514.0111    
 3270.00   509.7708      514.2601    
 3271.00   510.0191      514.5091    
 3272.00   510.2674      514.7583    
 3273.00   510.5158      515.0075    
 3274.00   510.7643      515.2567    
 3275.00   511.0128      515.5061    
 3276.00   511.2614      515.7555    
 3277.00   511.5101      516.0050    
 3278.00   511.7589      516.2546    
 3279.00   512.0077      516.5042    
 3280.00   512.2566      516.7539    
 3281.00   512.5056      517.0037    
 3282.00   512.7546      517.2536    
 3283.00   513.0037      517.5035    
 3284.00   513.2529      517.7535    
 3285.00   513.5022      518.0035    
 3286.00   513.7515      518.2537    
 3287.00   514.0009      518.5039    
 3288.00   514.2504      518.7542    
 3289.00   514.4999      519.0045    
 3290.00   514.7496      519.2550    
 3291.00   514.9992      519.5054    
 3292.00   515.2490      519.7560    
 3293.00   515.4988      520.0067    
 3294.00   515.7487      520.2574    
 3295.00   515.9987      520.5082    
 3296.00   516.2488      520.7590    
 3297.00   516.4989      521.0099    
 3298.00   516.7491      521.2609    
 3299.00   516.9993      521.5120    
 3300.00   517.2497      521.7632    
 3301.00   517.5001      522.0144    
 3302.00   517.7505      522.2657    
 3303.00   518.0011      522.5170    
 3304.00   518.2517      522.7684    
 3305.00   518.5024      523.0199    
 3306.00   518.7531      523.2715    
 3307.00   519.0040      523.5232    
 3308.00   519.2549      523.7749    
 3309.00   519.5059      524.0267    
 3310.00   519.7569      524.2785    
 3311.00   520.0080      524.5305    
 3312.00   520.2592      524.7825    
 3313.00   520.5105      525.0345    
 3314.00   520.7618      525.2867    
 3315.00   521.0132      525.5389    
 3316.00   521.2647      525.7912    
 3317.00   521.5163      526.0436    
 3318.00   521.7679      526.2960    
 3319.00   522.0196      526.5485    
 3320.00   522.2714      526.8011    
 3321.00   522.5232      527.0538    
 3322.00   522.7751      527.3065    
 3323.00   523.0271      527.5593    
 3324.00   523.2791      527.8121    
 3325.00   523.5313      528.0651    
 3326.00   523.7835      528.3181    
 3327.00   524.0357      528.5712    
 3328.00   524.2881      528.8243    
 3329.00   524.5405      529.0776    
 3330.00   524.7930      529.3309    
 3331.00   525.0455      529.5842    
 3332.00   525.2982      529.8377    
 3333.00   525.5509      530.0912    
 3334.00   525.8036      530.3448    
 3335.00   526.0565      530.5985    
 3336.00   526.3094      530.8522    
 3337.00   526.5624      531.1060    
 3338.00   526.8155      531.3599    
 3339.00   527.0686      531.6138    
 3340.00   527.3218      531.8678    
 3341.00   527.5751      532.1219    
 3342.00   527.8284      532.3761    
 3343.00   528.0819      532.6303    
 3344.00   528.3353      532.8847    
 3345.00   528.5889      533.1390    
 3346.00   528.8426      533.3935    
 3347.00   529.0963      533.6480    
 3348.00   529.3500      533.9026    
 3349.00   529.6039      534.1573    
 3350.00   529.8578      534.4120    
 3351.00   530.1118      534.6669    
 3352.00   530.3659      534.9218    
 3353.00   530.6200      535.1767    
 3354.00   530.8743      535.4318    
 3355.00   531.1286      535.6869    
 3356.00   531.3829      535.9420    
 3357.00   531.6373      536.1973    
 3358.00   531.8919      536.4526    
 3359.00   532.1464      536.7080    
 3360.00   532.4011      536.9635    
 3361.00   532.6558      537.2190    
 3362.00   532.9106      537.4746    
 3363.00   533.1655      537.7303    
 3364.00   533.4204      537.9861    
 3365.00   533.6754      538.2419    
 3366.00   533.9305      538.4978    
 3367.00   534.1857      538.7538    
 3368.00   534.4409      539.0098    
 3369.00   534.6962      539.2660    
 3370.00   534.9516      539.5222    
 3371.00   535.2070      539.7784    
 3372.00   535.4625      540.0348    
 3373.00   535.7181      540.2912    
 3374.00   535.9738      540.5477    
 3375.00   536.2295      540.8042    
 3376.00   536.4853      541.0608    
 3377.00   536.7412      541.3175    
 3378.00   536.9972      541.5743    
 3379.00   537.2532      541.8312    
 3380.00   537.5093      542.0881    
 3381.00   537.7654      542.3451    
 3382.00   538.0217      542.6021    
 3383.00   538.2780      542.8593    
 3384.00   538.5344      543.1165    
 3385.00   538.7909      543.3738    
 3386.00   539.0474      543.6311    
 3387.00   539.3040      543.8885    
 3388.00   539.5607      544.1460    
 3389.00   539.8174      544.4036    
 3390.00   540.0742      544.6613    
 3391.00   540.3311      544.9190    
 3392.00   540.5881      545.1768    
 3393.00   540.8451      545.4346    
 3394.00   541.1023      545.6926    
 3395.00   541.3594      545.9506    
 3396.00   541.6167      546.2087    
 3397.00   541.8740      546.4668    
 3398.00   542.1314      546.7250    
 3399.00   542.3889      546.9833    
 3400.00   542.6465      547.2417    
 3401.00   542.9041      547.5002    
 3402.00   543.1618      547.7587    
 3403.00   543.4196      548.0173    
 3404.00   543.6774      548.2759    
 3405.00   543.9353      548.5347    
 3406.00   544.1933      548.7935    
 3407.00   544.4513      549.0524    
 3408.00   544.7095      549.3113    
 3409.00   544.9677      549.5704    
 3410.00   545.2260      549.8295    
 3411.00   545.4843      550.0886    
 3412.00   545.7427      550.3479    
 3413.00   546.0012      550.6072    
 3414.00   546.2598      550.8666    
 3415.00   546.5184      551.1261    
 3416.00   546.7772      551.3856    
 3417.00   547.0359      551.6452    
 3418.00   547.2948      551.9049    
 3419.00   547.5537      552.1647    
 3420.00   547.8127      552.4245    
 3421.00   548.0718      552.6844    
 3422.00   548.3310      552.9444    
 3423.00   548.5902      553.2044    
 3424.00   548.8495      553.4646    
 3425.00   549.1089      553.7248    
 3426.00   549.3683      553.9850    
 3427.00   549.6278      554.2454    
 3428.00   549.8874      554.5058    
 3429.00   550.1471      554.7663    
 3430.00   550.4068      555.0268    
 3431.00   550.6666      555.2875    
 3432.00   550.9265      555.5482    
 3433.00   551.1864      555.8090    
 3434.00   551.4465      556.0698    
 3435.00   551.7066      556.3307    
 3436.00   551.9667      556.5917    
 3437.00   552.2270      556.8528    
 3438.00   552.4873      557.1140    
 3439.00   552.7477      557.3752    
 3440.00   553.0082      557.6365    
 3441.00   553.2687      557.8979    
 3442.00   553.5293      558.1593    
 3443.00   553.7900      558.4208    
 3444.00   554.0508      558.6824    
 3445.00   554.3116      558.9441    
 3446.00   554.5725      559.2058    
 3447.00   554.8335      559.4676    
 3448.00   555.0945      559.7295    
 3449.00   555.3556      559.9914    
 3450.00   555.6168      560.2535    
 3451.00   555.8781      560.5156    
 3452.00   556.1395      560.7777    
 3453.00   556.4009      561.0400    
 3454.00   556.6624      561.3023    
 3455.00   556.9239      561.5647    
 3456.00   557.1856      561.8272    
 3457.00   557.4473      562.0897    
 3458.00   557.7091      562.3523    
 3459.00   557.9709      562.6150    
 3460.00   558.2328      562.8778    
 3461.00   558.4948      563.1406    
 3462.00   558.7569      563.4035    
 3463.00   559.0191      563.6665    
 3464.00   559.2813      563.9296    
 3465.00   559.5436      564.1927    
 3466.00   559.8060      564.4559    
 3467.00   560.0684      564.7192    
 3468.00   560.3309      564.9825    
 3469.00   560.5935      565.2459    
 3470.00   560.8562      565.5094    
 3471.00   561.1189      565.7730    
 3472.00   561.3817      566.0366    
 3473.00   561.6446      566.3004    
 3474.00   561.9076      566.5642    
 3475.00   562.1706      566.8280    
 3476.00   562.4337      567.0920    
 3477.00   562.6969      567.3560    
 3478.00   562.9601      567.6200    
 3479.00   563.2235      567.8842    
 3480.00   563.4869      568.1484    
 3481.00   563.7503      568.4127    
 3482.00   564.0139      568.6771    
 3483.00   564.2775      568.9416    
 3484.00   564.5412      569.2061    
 3485.00   564.8049      569.4707    
 3486.00   565.0688      569.7354    
 3487.00   565.3327      570.0001    
 3488.00   565.5967      570.2650    
 3489.00   565.8607      570.5298    
 3490.00   566.1249      570.7948    
 3491.00   566.3891      571.0599    
 3492.00   566.6534      571.3250    
 3493.00   566.9177      571.5902    
 3494.00   567.1822      571.8554    
 3495.00   567.4467      572.1208    
 3496.00   567.7112      572.3862    
 3497.00   567.9759      572.6517    
 3498.00   568.2406      572.9172    
 3499.00   568.5054      573.1829    
 3500.00   568.7703      573.4486    
 3501.00   569.0352      573.7144    
 3502.00   569.3002      573.9802    
 3503.00   569.5653      574.2461    
 3504.00   569.8305      574.5121    
 3505.00   570.0957      574.7782    
 3506.00   570.3610      575.0444    
 3507.00   570.6264      575.3106    
 3508.00   570.8919      575.5769    
 3509.00   571.1574      575.8433    
 3510.00   571.4230      576.1097    
 3511.00   571.6887      576.3762    
 3512.00   571.9545      576.6428    
 3513.00   572.2203      576.9095    
 3514.00   572.4862      577.1762    
 3515.00   572.7522      577.4431    
 3516.00   573.0182      577.7099    
 3517.00   573.2844      577.9769    
 3518.00   573.5506      578.2440    
 3519.00   573.8168      578.5111    
 3520.00   574.0832      578.7783    
 3521.00   574.3496      579.0455    
 3522.00   574.6161      579.3128    
 3523.00   574.8827      579.5803    
 3524.00   575.1493      579.8477    
 3525.00   575.4160      580.1153    
 3526.00   575.6828      580.3829    
 3527.00   575.9497      580.6506    
 3528.00   576.2166      580.9184    
 3529.00   576.4837      581.1863    
 3530.00   576.7507      581.4542    
 3531.00   577.0179      581.7222    
 3532.00   577.2851      581.9903    
 3533.00   577.5524      582.2584    
 3534.00   577.8198      582.5267    
 3535.00   578.0873      582.7950    
 3536.00   578.3548      583.0633    
 3537.00   578.6224      583.3318    
 3538.00   578.8901      583.6003    
 3539.00   579.1579      583.8689    
 3540.00   579.4257      584.1376    
 3541.00   579.6936      584.4063    
 3542.00   579.9616      584.6751    
 3543.00   580.2296      584.9440    
 3544.00   580.4978      585.2130    
 3545.00   580.7660      585.4820    
 3546.00   581.0342      585.7512    
 3547.00   581.3026      586.0203    
 3548.00   581.5710      586.2896    
 3549.00   581.8395      586.5589    
 3550.00   582.1081      586.8284    
 3551.00   582.3767      587.0979    
 3552.00   582.6454      587.3674    
 3553.00   582.9142      587.6371    
 3554.00   583.1831      587.9068    
 3555.00   583.4520      588.1766    
 3556.00   583.7211      588.4464    
 3557.00   583.9901      588.7163    
 3558.00   584.2593      588.9864    
 3559.00   584.5285      589.2564    
 3560.00   584.7979      589.5266    
 3561.00   585.0673      589.7968    
 3562.00   585.3367      590.0671    
 3563.00   585.6063      590.3375    
 3564.00   585.8759      590.6080    
 3565.00   586.1456      590.8785    
 3566.00   586.4153      591.1491    
 3567.00   586.6851      591.4198    
 3568.00   586.9551      591.6906    
 3569.00   587.2250      591.9614    
 3570.00   587.4951      592.2323    
 3571.00   587.7652      592.5033    
 3572.00   588.0354      592.7743    
 3573.00   588.3057      593.0454    
 3574.00   588.5761      593.3167    
 3575.00   588.8465      593.5879    
 3576.00   589.1170      593.8593    
 3577.00   589.3876      594.1307    
 3578.00   589.6583      594.4022    
 3579.00   589.9290      594.6738    
 3580.00   590.1998      594.9454    
 3581.00   590.4707      595.2172    
 3582.00   590.7416      595.4890    
 3583.00   591.0126      595.7608    
 3584.00   591.2838      596.0328    
 3585.00   591.5549      596.3048    
 3586.00   591.8262      596.5769    
 3587.00   592.0975      596.8491    
 3588.00   592.3689      597.1213    
 3589.00   592.6404      597.3937    
 3590.00   592.9119      597.6661    
 3591.00   593.1836      597.9385    
 3592.00   593.4553      598.2111    
 3593.00   593.7270      598.4837    
 3594.00   593.9989      598.7564    
 3595.00   594.2708      599.0292    
 3596.00   594.5428      599.3020    
 3597.00   594.8149      599.5749    
 3598.00   595.0870      599.8479    
 3599.00   595.3593      600.1210    
 3600.00   595.6316      600.3942    
 3601.00   595.9039      600.6674    
 3602.00   596.1764      600.9407    
 3603.00   596.4489      601.2141    
 3604.00   596.7215      601.4875    
 3605.00   596.9942      601.7610    
 3606.00   597.2669      602.0346    
 3607.00   597.5397      602.3083    
 3608.00   597.8126      602.5820    
 3609.00   598.0856      602.8559    
 3610.00   598.3587      603.1298    
 3611.00   598.6318      603.4037    
 3612.00   598.9050      603.6778    
 3613.00   599.1782      603.9519    
 3614.00   599.4516      604.2261    
 3615.00   599.7250      604.5004    
 3616.00   599.9985      604.7747    
 3617.00   600.2721      605.0491    
 3618.00   600.5457      605.3236    
 3619.00   600.8194      605.5982    
 3620.00   601.0932      605.8729    
 3621.00   601.3671      606.1476    
 3622.00   601.6411      606.4224    
 3623.00   601.9151      606.6973    
 3624.00   602.1892      606.9722    
 3625.00   602.4634      607.2472    
 3626.00   602.7376      607.5223    
 3627.00   603.0119      607.7975    
 3628.00   603.2863      608.0728    
 3629.00   603.5608      608.3481    
 3630.00   603.8353      608.6235    
 3631.00   604.1100      608.8990    
 3632.00   604.3847      609.1745    
 3633.00   604.6594      609.4501    
 3634.00   604.9343      609.7258    
 3635.00   605.2092      610.0016    
 3636.00   605.4842      610.2775    
 3637.00   605.7593      610.5534    
 3638.00   606.0344      610.8294    
 3639.00   606.3096      611.1055    
 3640.00   606.5849      611.3816    
 3641.00   606.8603      611.6579    
 3642.00   607.1358      611.9342    
 3643.00   607.4113      612.2105    
 3644.00   607.6869      612.4870    
 3645.00   607.9626      612.7635    
 3646.00   608.2383      613.0401    
 3647.00   608.5141      613.3168    
 3648.00   608.7900      613.5936    
 3649.00   609.0660      613.8704    
 3650.00   609.3421      614.1473    
 3651.00   609.6182      614.4243    
 3652.00   609.8944      614.7014    
 3653.00   610.1707      614.9785    
 3654.00   610.4470      615.2557    
 3655.00   610.7235      615.5330    
 3656.00   611.0000      615.8103    
 3657.00   611.2766      616.0878    
 3658.00   611.5532      616.3653    
 3659.00   611.8299      616.6429    
 3660.00   612.1067      616.9205    
 3661.00   612.3836      617.1983    
 3662.00   612.6606      617.4761    
 3663.00   612.9376      617.7540    
 3664.00   613.2147      618.0319    
 3665.00   613.4919      618.3100    
 3666.00   613.7692      618.5881    
 3667.00   614.0465      618.8663    
 3668.00   614.3239      619.1446    
 3669.00   614.6014      619.4229    
 3670.00   614.8790      619.7013    
 3671.00   615.1566      619.9798    
 3672.00   615.4343      620.2584    
 3673.00   615.7121      620.5370    
 3674.00   615.9900      620.8158    
 3675.00   616.2679      621.0946    
 3676.00   616.5459      621.3734    
 3677.00   616.8240      621.6524    
 3678.00   617.1022      621.9314    
 3679.00   617.3804      622.2105    
 3680.00   617.6587      622.4897    
 3681.00   617.9371      622.7689    
 3682.00   618.2156      623.0483    
 3683.00   618.4941      623.3277    
 3684.00   618.7728      623.6072    
 3685.00   619.0515      623.8867    
 3686.00   619.3302      624.1663    
 3687.00   619.6091      624.4461    
 3688.00   619.8880      624.7258    
 3689.00   620.1670      625.0057    
 3690.00   620.4461      625.2856    
 3691.00   620.7252      625.5656    
 3692.00   621.0045      625.8457    
 3693.00   621.2838      626.1259    
 3694.00   621.5631      626.4061    
 3695.00   621.8426      626.6864    
 3696.00   622.1221      626.9668    
 3697.00   622.4017      627.2473    
 3698.00   622.6814      627.5278    
 3699.00   622.9612      627.8085    
 3700.00   623.2410      628.0892    
 3701.00   623.5209      628.3699    
 3702.00   623.8009      628.6508    
 3703.00   624.0810      628.9317    
 3704.00   624.3611      629.2127    
 3705.00   624.6413      629.4938    
 3706.00   624.9216      629.7749    
 3707.00   625.2020      630.0562    
 3708.00   625.4824      630.3375    
 3709.00   625.7629      630.6188    
 3710.00   626.0435      630.9003    
 3711.00   626.3242      631.1818    
 3712.00   626.6049      631.4634    
 3713.00   626.8857      631.7451    
 3714.00   627.1666      632.0269    
 3715.00   627.4476      632.3087    
 3716.00   627.7287      632.5906    
 3717.00   628.0098      632.8726    
 3718.00   628.2910      633.1547    
 3719.00   628.5723      633.4368    
 3720.00   628.8536      633.7190    
 3721.00   629.1350      634.0013    
 3722.00   629.4166      634.2837    
 3723.00   629.6981      634.5662    
 3724.00   629.9798      634.8487    
 3725.00   630.2615      635.1313    
 3726.00   630.5433      635.4140    
 3727.00   630.8252      635.6967    
 3728.00   631.1072      635.9795    
 3729.00   631.3892      636.2624    
 3730.00   631.6713      636.5454    
 3731.00   631.9535      636.8285    
 3732.00   632.2358      637.1116    
 3733.00   632.5181      637.3948    
 3734.00   632.8006      637.6781    
 3735.00   633.0831      637.9615    
 3736.00   633.3656      638.2449    
 3737.00   633.6483      638.5284    
 3738.00   633.9310      638.8120    
 3739.00   634.2138      639.0957    
 3740.00   634.4967      639.3794    
 3741.00   634.7796      639.6632    
 3742.00   635.0627      639.9471    
 3743.00   635.3458      640.2311    
 3744.00   635.6290      640.5152    
 3745.00   635.9122      640.7993    
 3746.00   636.1956      641.0835    
 3747.00   636.4790      641.3678    
 3748.00   636.7625      641.6521    
 3749.00   637.0460      641.9366    
 3750.00   637.3297      642.2211    
 3751.00   637.6134      642.5057    
 3752.00   637.8972      642.7903    
 3753.00   638.1811      643.0751    
 3754.00   638.4650      643.3599    
 3755.00   638.7490      643.6448    
 3756.00   639.0331      643.9297    
 3757.00   639.3173      644.2148    
 3758.00   639.6016      644.4999    
 3759.00   639.8859      644.7851    
 3760.00   640.1703      645.0704    
 3761.00   640.4548      645.3557    
 3762.00   640.7393      645.6412    
 3763.00   641.0240      645.9267    
 3764.00   641.3087      646.2123    
 3765.00   641.5935      646.4979    
 3766.00   641.8784      646.7837    
 3767.00   642.1633      647.0695    
 3768.00   642.4483      647.3554    
 3769.00   642.7334      647.6413    
 3770.00   643.0186      647.9274    
 3771.00   643.3038      648.2135    
 3772.00   643.5892      648.4997    
 3773.00   643.8746      648.7860    
 3774.00   644.1600      649.0723    
 3775.00   644.4456      649.3587    
 3776.00   644.7312      649.6452    
 3777.00   645.0170      649.9318    
 3778.00   645.3027      650.2185    
 3779.00   645.5886      650.5052    
 3780.00   645.8745      650.7920    
 3781.00   646.1606      651.0789    
 3782.00   646.4467      651.3659    
 3783.00   646.7328      651.6529    
 3784.00   647.0191      651.9401    
 3785.00   647.3054      652.2272    
 3786.00   647.5918      652.5145    
 3787.00   647.8783      652.8019    
 3788.00   648.1648      653.0893    
 3789.00   648.4515      653.3768    
 3790.00   648.7382      653.6644    
 3791.00   649.0250      653.9520    
 3792.00   649.3118      654.2398    
 3793.00   649.5988      654.5276    
 3794.00   649.8858      654.8155    
 3795.00   650.1729      655.1035    
 3796.00   650.4600      655.3915    
 3797.00   650.7473      655.6796    
 3798.00   651.0346      655.9678    
 3799.00   651.3220      656.2561    
 3800.00   651.6095      656.5444    
 3801.00   651.8971      656.8329    
 3802.00   652.1847      657.1214    
 3803.00   652.4724      657.4100    
 3804.00   652.7602      657.6986    
 3805.00   653.0480      657.9874    
 3806.00   653.3360      658.2762    
 3807.00   653.6240      658.5651    
 3808.00   653.9121      658.8540    
 3809.00   654.2003      659.1431    
 3810.00   654.4885      659.4322    
 3811.00   654.7768      659.7214    
 3812.00   655.0653      660.0107    
 3813.00   655.3537      660.3000    
 3814.00   655.6423      660.5895    
 3815.00   655.9309      660.8790    
 3816.00   656.2196      661.1686    
 3817.00   656.5084      661.4582    
 3818.00   656.7973      661.7480    
 3819.00   657.0862      662.0378    
 3820.00   657.3753      662.3277    
 3821.00   657.6644      662.6177    
 3822.00   657.9535      662.9077    
 3823.00   658.2428      663.1979    
 3824.00   658.5321      663.4881    
 3825.00   658.8215      663.7784    
 3826.00   659.1110      664.0687    
 3827.00   659.4006      664.3592    
 3828.00   659.6902      664.6497    
 3829.00   659.9799      664.9403    
 3830.00   660.2697      665.2309    
 3831.00   660.5596      665.5217    
 3832.00   660.8495      665.8125    
 3833.00   661.1396      666.1034    
 3834.00   661.4297      666.3944    
 3835.00   661.7198      666.6855    
 3836.00   662.0101      666.9766    
 3837.00   662.3004      667.2678    
 3838.00   662.5909      667.5591    
 3839.00   662.8813      667.8505    
 3840.00   663.1719      668.1419    
 3841.00   663.4626      668.4334    
 3842.00   663.7533      668.7250    
 3843.00   664.0441      669.0167    
 3844.00   664.3350      669.3085    
 3845.00   664.6259      669.6003    
 3846.00   664.9170      669.8922    
 3847.00   665.2081      670.1842    
 3848.00   665.4992      670.4763    
 3849.00   665.7905      670.7684    
 3850.00   666.0819      671.0607    
 3851.00   666.3733      671.3530    
 3852.00   666.6648      671.6453    
 3853.00   666.9564      671.9378    
 3854.00   667.2480      672.2303    
 3855.00   667.5397      672.5229    
 3856.00   667.8315      672.8156    
 3857.00   668.1234      673.1084    
 3858.00   668.4154      673.4012    
 3859.00   668.7074      673.6942    
 3860.00   668.9996      673.9872    
 3861.00   669.2918      674.2802    
 3862.00   669.5840      674.5734    
 3863.00   669.8764      674.8666    
 3864.00   670.1688      675.1599    
 3865.00   670.4613      675.4533    
 3866.00   670.7539      675.7468    
 3867.00   671.0466      676.0403    
 3868.00   671.3393      676.3340    
 3869.00   671.6321      676.6277    
 3870.00   671.9250      676.9214    
 3871.00   672.2180      677.2153    
 3872.00   672.5111      677.5092    
 3873.00   672.8042      677.8033    
 3874.00   673.0974      678.0973    
 3875.00   673.3907      678.3915    
 3876.00   673.6840      678.6858    
 3877.00   673.9775      678.9801    
 3878.00   674.2710      679.2745    
 3879.00   674.5646      679.5690    
 3880.00   674.8583      679.8635    
 3881.00   675.1520      680.1582    
 3882.00   675.4459      680.4529    
 3883.00   675.7398      680.7477    
 3884.00   676.0338      681.0425    
 3885.00   676.3278      681.3375    
 3886.00   676.6220      681.6325    
 3887.00   676.9162      681.9276    
 3888.00   677.2105      682.2228    
 3889.00   677.5049      682.5181    
 3890.00   677.7993      682.8134    
 3891.00   678.0939      683.1088    
 3892.00   678.3885      683.4043    
 3893.00   678.6832      683.6999    
 3894.00   678.9779      683.9956    
 3895.00   679.2728      684.2913    
 3896.00   679.5677      684.5871    
 3897.00   679.8627      684.8830    
 3898.00   680.1578      685.1789    
 3899.00   680.4529      685.4750    
 3900.00   680.7482      685.7711    
 3901.00   681.0435      686.0673    
 3902.00   681.3389      686.3636    
 3903.00   681.6343      686.6599    
 3904.00   681.9299      686.9564    
 3905.00   682.2255      687.2529    
 3906.00   682.5212      687.5495    
 3907.00   682.8170      687.8462    
 3908.00   683.1129      688.1429    
 3909.00   683.4088      688.4397    
 3910.00   683.7048      688.7366    
 3911.00   684.0009      689.0336    
 3912.00   684.2971      689.3307    
 3913.00   684.5934      689.6278    
 3914.00   684.8897      689.9250    
 3915.00   685.1861      690.2223    
 3916.00   685.4826      690.5197    
 3917.00   685.7791      690.8172    
 3918.00   686.0758      691.1147    
 3919.00   686.3725      691.4123    
 3920.00   686.6693      691.7100    
 3921.00   686.9662      692.0078    
 3922.00   687.2632      692.3056    
 3923.00   687.5602      692.6035    
 3924.00   687.8573      692.9015    
 3925.00   688.1545      693.1996    
 3926.00   688.4518      693.4978    
 3927.00   688.7491      693.7960    
 3928.00   689.0465      694.0943    
 3929.00   689.3441      694.3927    
 3930.00   689.6416      694.6912    
 3931.00   689.9393      694.9898    
 3932.00   690.2370      695.2884    
 3933.00   690.5349      695.5871    
 3934.00   690.8328      695.8859    
 3935.00   691.1307      696.1848    
 3936.00   691.4288      696.4837    
 3937.00   691.7269      696.7827    
 3938.00   692.0251      697.0818    
 3939.00   692.3234      697.3810    
 3940.00   692.6218      697.6803    
 3941.00   692.9203      697.9796    
 3942.00   693.2188      698.2791    
 3943.00   693.5174      698.5786    
 3944.00   693.8161      698.8781    
 3945.00   694.1148      699.1778    
 3946.00   694.4137      699.4775    
 3947.00   694.7126      699.7773    
 3948.00   695.0116      700.0772    
 3949.00   695.3107      700.3772    
 3950.00   695.6098      700.6772    
 3951.00   695.9091      700.9774    
 3952.00   696.2084      701.2776    
 3953.00   696.5078      701.5779    
 3954.00   696.8073      701.8782    
 3955.00   697.1068      702.1787    
 3956.00   697.4064      702.4792    
 3957.00   697.7062      702.7798    
 3958.00   698.0059      703.0805    
 3959.00   698.3058      703.3812    
 3960.00   698.6058      703.6821    
 3961.00   698.9058      703.9830    
 3962.00   699.2059      704.2840    
 3963.00   699.5061      704.5851    
 3964.00   699.8063      704.8862    
 3965.00   700.1067      705.1875    
 3966.00   700.4071      705.4888    
 3967.00   700.7076      705.7902    
 3968.00   701.0082      706.0916    
 3969.00   701.3088      706.3932    
 3970.00   701.6095      706.6948    
 3971.00   701.9104      706.9965    
 3972.00   702.2112      707.2983    
 3973.00   702.5122      707.6002    
 3974.00   702.8133      707.9021    
 3975.00   703.1144      708.2041    
 3976.00   703.4156      708.5062    
 3977.00   703.7169      708.8084    
 3978.00   704.0183      709.1107    
 3979.00   704.3197      709.4130    
 3980.00   704.6212      709.7154    
 3981.00   704.9228      710.0179    
 3982.00   705.2245      710.3205    
 3983.00   705.5263      710.6232    
 3984.00   705.8281      710.9259    
 3985.00   706.1300      711.2287    
 3986.00   706.4320      711.5316    
 3987.00   706.7341      711.8346    
 3988.00   707.0363      712.1377    
 3989.00   707.3385      712.4408    
 3990.00   707.6408      712.7440    
 3991.00   707.9432      713.0473    
 3992.00   708.2457      713.3507    
 3993.00   708.5482      713.6541    
 3994.00   708.8509      713.9576    
 3995.00   709.1536      714.2612    
 3996.00   709.4564      714.5649    
 3997.00   709.7592      714.8687    
 3998.00   710.0622      715.1725    
 3999.00   710.3652      715.4765    
 4000.00   710.6683      715.7805    
 4001.00   710.9715      716.0846    
 4002.00   711.2748      716.3887    
 4003.00   711.5781      716.6930    
 4004.00   711.8816      716.9973    
 4005.00   712.1851      717.3017    
 4006.00   712.4886      717.6062    
 4007.00   712.7923      717.9107    
 4008.00   713.0961      718.2154    
 4009.00   713.3999      718.5201    
 4010.00   713.7038      718.8249    
 4011.00   714.0078      719.1298    
 4012.00   714.3118      719.4348    
 4013.00   714.6160      719.7398    
 4014.00   714.9202      720.0449    
 4015.00   715.2245      720.3501    
 4016.00   715.5289      720.6554    
 4017.00   715.8333      720.9607    
 4018.00   716.1378      721.2662    
 4019.00   716.4425      721.5717    
 4020.00   716.7472      721.8773    
 4021.00   717.0519      722.1830    
 4022.00   717.3568      722.4887    
 4023.00   717.6617      722.7946    
 4024.00   717.9667      723.1005    
 4025.00   718.2718      723.4065    
 4026.00   718.5770      723.7125    
 4027.00   718.8823      724.0187    
 4028.00   719.1876      724.3249    
 4029.00   719.4930      724.6312    
 4030.00   719.7985      724.9376    
 4031.00   720.1041      725.2441    
 4032.00   720.4097      725.5507    
 4033.00   720.7154      725.8573    
 4034.00   721.0213      726.1640    
 4035.00   721.3271      726.4708    
 4036.00   721.6331      726.7777    
 4037.00   721.9392      727.0846    
 4038.00   722.2453      727.3917    
 4039.00   722.5515      727.6988    
 4040.00   722.8578      728.0060    
 4041.00   723.1642      728.3132    
 4042.00   723.4706      728.6206    
 4043.00   723.7771      728.9280    
 4044.00   724.0838      729.2355    
 4045.00   724.3904      729.5431    
 4046.00   724.6972      729.8508    
 4047.00   725.0041      730.1585    
 4048.00   725.3110      730.4664    
 4049.00   725.6180      730.7743    
 4050.00   725.9251      731.0823    
 4051.00   726.2322      731.3903    
 4052.00   726.5395      731.6985    
 4053.00   726.8468      732.0067    
 4054.00   727.1542      732.3150    
 4055.00   727.4617      732.6234    
 4056.00   727.7693      732.9319    
 4057.00   728.0769      733.2405    
 4058.00   728.3847      733.5491    
 4059.00   728.6925      733.8578    
 4060.00   729.0003      734.1666    
 4061.00   729.3083      734.4755    
 4062.00   729.6164      734.7844    
 4063.00   729.9245      735.0934    
 4064.00   730.2327      735.4026    
 4065.00   730.5410      735.7118    
 4066.00   730.8493      736.0210    
 4067.00   731.1578      736.3304    
 4068.00   731.4663      736.6398    
 4069.00   731.7749      736.9493    
 4070.00   732.0836      737.2589    
 4071.00   732.3924      737.5686    
 4072.00   732.7012      737.8783    
 4073.00   733.0102      738.1882    
 4074.00   733.3192      738.4981    
 4075.00   733.6283      738.8081    
 4076.00   733.9374      739.1182    
 4077.00   734.2467      739.4283    
 4078.00   734.5560      739.7386    
 4079.00   734.8654      740.0489    
 4080.00   735.1749      740.3593    
 4081.00   735.4845      740.6697    
 4082.00   735.7941      740.9803    
 4083.00   736.1038      741.2909    
 4084.00   736.4137      741.6017    
 4085.00   736.7235      741.9125    
 4086.00   737.0335      742.2233    
 4087.00   737.3436      742.5343    
 4088.00   737.6537      742.8453    
 4089.00   737.9639      743.1565    
 4090.00   738.2742      743.4677    
 4091.00   738.5846      743.7789    
 4092.00   738.8950      744.0903    
 4093.00   739.2056      744.4017    
 4094.00   739.5162      744.7133    
 4095.00   739.8269      745.0249    
 4096.00   740.1376      745.3366    
 4097.00   740.4485      745.6483    
 4098.00   740.7594      745.9602    
 4099.00   741.0704      746.2721    
 4100.00   741.3815      746.5841    
 4101.00   741.6927      746.8962    
 4102.00   742.0040      747.2083    
 4103.00   742.3153      747.5206    
 4104.00   742.6267      747.8329    
 4105.00   742.9382      748.1453    
 4106.00   743.2498      748.4578    
 4107.00   743.5615      748.7704    
 4108.00   743.8732      749.0830    
 4109.00   744.1850      749.3958    
 4110.00   744.4969      749.7086    
 4111.00   744.8089      750.0215    
 4112.00   745.1210      750.3345    
 4113.00   745.4331      750.6475    
 4114.00   745.7453      750.9606    
 4115.00   746.0576      751.2739    
 4116.00   746.3700      751.5872    
 4117.00   746.6825      751.9005    
 4118.00   746.9950      752.2140    
 4119.00   747.3077      752.5275    
 4120.00   747.6204      752.8412    
 4121.00   747.9332      753.1549    
 4122.00   748.2460      753.4686    
 4123.00   748.5590      753.7825    
 4124.00   748.8720      754.0964    
 4125.00   749.1851      754.4105    
 4126.00   749.4983      754.7246    
 4127.00   749.8116      755.0388    
 4128.00   750.1250      755.3530    
 4129.00   750.4384      755.6674    
 4130.00   750.7519      755.9818    
 4131.00   751.0655      756.2963    
 4132.00   751.3792      756.6109    
 4133.00   751.6929      756.9256    
 4134.00   752.0068      757.2403    
 4135.00   752.3207      757.5552    
 4136.00   752.6347      757.8701    
 4137.00   752.9488      758.1851    
 4138.00   753.2629      758.5002    
 4139.00   753.5772      758.8153    
 4140.00   753.8915      759.1306    
 4141.00   754.2059      759.4459    
 4142.00   754.5204      759.7613    
 4143.00   754.8350      760.0768    
 4144.00   755.1496      760.3923    
 4145.00   755.4643      760.7080    
 4146.00   755.7792      761.0237    
 4147.00   756.0940      761.3395    
 4148.00   756.4090      761.6554    
 4149.00   756.7241      761.9714    
 4150.00   757.0392      762.2874    
 4151.00   757.3544      762.6035    
 4152.00   757.6697      762.9198    
 4153.00   757.9851      763.2360    
 4154.00   758.3006      763.5524    
 4155.00   758.6161      763.8689    
 4156.00   758.9317      764.1854    
 4157.00   759.2474      764.5020    
 4158.00   759.5632      764.8187    
 4159.00   759.8791      765.1355    
 4160.00   760.1950      765.4524    
 4161.00   760.5110      765.7693    
 4162.00   760.8271      766.0863    
 4163.00   761.1433      766.4035    
 4164.00   761.4596      766.7206    
 4165.00   761.7760      767.0379    
 4166.00   762.0924      767.3553    
 4167.00   762.4089      767.6727    
 4168.00   762.7255      767.9902    
 4169.00   763.0422      768.3078    
 4170.00   763.3589      768.6255    
 4171.00   763.6758      768.9432    
 4172.00   763.9927      769.2611    
 4173.00   764.3097      769.5790    
 4174.00   764.6268      769.8970    
 4175.00   764.9439      770.2151    
 4176.00   765.2612      770.5333    
 4177.00   765.5785      770.8515    
 4178.00   765.8959      771.1698    
 4179.00   766.2134      771.4882    
 4180.00   766.5310      771.8067    
 4181.00   766.8486      772.1253    
 4182.00   767.1664      772.4440    
 4183.00   767.4842      772.7627    
 4184.00   767.8021      773.0815    
 4185.00   768.1201      773.4004    
 4186.00   768.4381      773.7194    
 4187.00   768.7563      774.0385    
 4188.00   769.0745      774.3576    
 4189.00   769.3928      774.6768    
 4190.00   769.7112      774.9961    
 4191.00   770.0297      775.3155    
 4192.00   770.3482      775.6350    
 4193.00   770.6668      775.9545    
 4194.00   770.9856      776.2742    
 4195.00   771.3044      776.5939    
 4196.00   771.6232      776.9137    
 4197.00   771.9422      777.2336    
 4198.00   772.2612      777.5535    
 4199.00   772.5803      777.8736    
 4200.00   772.8996      778.1937    
 4201.00   773.2188      778.5139    
 4202.00   773.5382      778.8342    
 4203.00   773.8577      779.1546    
 4204.00   774.1772      779.4750    
 4205.00   774.4968      779.7956    
 4206.00   774.8165      780.1162    
 4207.00   775.1363      780.4369    
 4208.00   775.4561      780.7576    
 4209.00   775.7761      781.0785    
 4210.00   776.0961      781.3995    
 4211.00   776.4162      781.7205    
 4212.00   776.7364      782.0416    
 4213.00   777.0566      782.3628    
 4214.00   777.3770      782.6840    
 4215.00   777.6974      783.0054    
 4216.00   778.0179      783.3268    
 4217.00   778.3385      783.6483    
 4218.00   778.6592      783.9699    
 4219.00   778.9799      784.2916    
 4220.00   779.3008      784.6134    
 4221.00   779.6217      784.9352    
 4222.00   779.9427      785.2572    
 4223.00   780.2638      785.5792    
 4224.00   780.5850      785.9013    
 4225.00   780.9062      786.2234    
 4226.00   781.2275      786.5457    
 4227.00   781.5489      786.8680    
 4228.00   781.8704      787.1904    
 4229.00   782.1920      787.5130    
 4230.00   782.5137      787.8355    
 4231.00   782.8354      788.1582    
 4232.00   783.1572      788.4809    
 4233.00   783.4791      788.8038    
 4234.00   783.8011      789.1267    
 4235.00   784.1232      789.4497    
 4236.00   784.4453      789.7728    
 4237.00   784.7676      790.0959    
 4238.00   785.0899      790.4192    
 4239.00   785.4123      790.7425    
 4240.00   785.7348      791.0659    
 4241.00   786.0573      791.3894    
 4242.00   786.3800      791.7130    
 4243.00   786.7027      792.0366    
 4244.00   787.0255      792.3603    
 4245.00   787.3484      792.6842    
 4246.00   787.6714      793.0081    
 4247.00   787.9944      793.3320    
 4248.00   788.3176      793.6561    
 4249.00   788.6408      793.9803    
 4250.00   788.9641      794.3045    
 4251.00   789.2875      794.6288    
 4252.00   789.6109      794.9532    
 4253.00   789.9345      795.2777    
 4254.00   790.2581      795.6022    
 4255.00   790.5818      795.9269    
 4256.00   790.9056      796.2516    
 4257.00   791.2295      796.5764    
 4258.00   791.5535      796.9013    
 4259.00   791.8775      797.2263    
 4260.00   792.2016      797.5513    
 4261.00   792.5258      797.8764    
 4262.00   792.8501      798.2017    
 4263.00   793.1745      798.5270    
 4264.00   793.4990      798.8523    
 4265.00   793.8235      799.1778    
 4266.00   794.1481      799.5034    
 4267.00   794.4728      799.8290    
 4268.00   794.7976      800.1547    
 4269.00   795.1225      800.4805    
 4270.00   795.4474      800.8064    
 4271.00   795.7724      801.1323    
 4272.00   796.0976      801.4584    
 4273.00   796.4228      801.7845    
 4274.00   796.7480      802.1107    
 4275.00   797.0734      802.4370    
 4276.00   797.3988      802.7634    
 4277.00   797.7244      803.0899    
 4278.00   798.0500      803.4164    
 4279.00   798.3757      803.7430    
 4280.00   798.7014      804.0697    
 4281.00   799.0273      804.3965    
 4282.00   799.3532      804.7234    
 4283.00   799.6793      805.0503    
 4284.00   800.0054      805.3774    
 4285.00   800.3316      805.7045    
 4286.00   800.6578      806.0317    
 4287.00   800.9842      806.3590    
 4288.00   801.3106      806.6864    
 4289.00   801.6371      807.0138    
 4290.00   801.9637      807.3414    
 4291.00   802.2904      807.6690    
 4292.00   802.6172      807.9967    
 4293.00   802.9441      808.3245    
 4294.00   803.2710      808.6523    
 4295.00   803.5980      808.9803    
 4296.00   803.9251      809.3083    
 4297.00   804.2523      809.6364    
 4298.00   804.5795      809.9646    
 4299.00   804.9069      810.2929    
 4300.00   805.2343      810.6213    
 4301.00   805.5618      810.9497    
 4302.00   805.8894      811.2782    
 4303.00   806.2171      811.6068    
 4304.00   806.5449      811.9355    
 4305.00   806.8727      812.2643    
 4306.00   807.2006      812.5932    
 4307.00   807.5287      812.9221    
 4308.00   807.8568      813.2512    
 4309.00   808.1849      813.5803    
 4310.00   808.5132      813.9095    
 4311.00   808.8415      814.2387    
 4312.00   809.1700      814.5681    
 4313.00   809.4985      814.8976    
 4314.00   809.8271      815.2271    
 4315.00   810.1557      815.5567    
 4316.00   810.4845      815.8864    
 4317.00   810.8133      816.2162    
 4318.00   811.1423      816.5460    
 4319.00   811.4713      816.8760    
 4320.00   811.8004      817.2060    
 4321.00   812.1295      817.5361    
 4322.00   812.4588      817.8663    
 4323.00   812.7881      818.1966    
 4324.00   813.1175      818.5269    
 4325.00   813.4471      818.8574    
 4326.00   813.7766      819.1879    
 4327.00   814.1063      819.5185    
 4328.00   814.4361      819.8492    
 4329.00   814.7659      820.1800    
 4330.00   815.0958      820.5108    
 4331.00   815.4258      820.8418    
 4332.00   815.7559      821.1728    
 4333.00   816.0861      821.5039    
 4334.00   816.4164      821.8351    
 4335.00   816.7467      822.1664    
 4336.00   817.0771      822.4977    
 4337.00   817.4076      822.8292    
 4338.00   817.7382      823.1607    
 4339.00   818.0689      823.4923    
 4340.00   818.3996      823.8240    
 4341.00   818.7305      824.1558    
 4342.00   819.0614      824.4877    
 4343.00   819.3924      824.8196    
 4344.00   819.7235      825.1516    
 4345.00   820.0547      825.4837    
 4346.00   820.3859      825.8159    
 4347.00   820.7173      826.1482    
 4348.00   821.0487      826.4806    
 4349.00   821.3802      826.8130    
 4350.00   821.7118      827.1456    
 4351.00   822.0435      827.4782    
 4352.00   822.3752      827.8109    
 4353.00   822.7071      828.1436    
 4354.00   823.0390      828.4765    
 4355.00   823.3710      828.8095    
 4356.00   823.7031      829.1425    
 4357.00   824.0353      829.4756    
 4358.00   824.3675      829.8088    
 4359.00   824.6999      830.1421    
 4360.00   825.0323      830.4755    
 4361.00   825.3648      830.8089    
 4362.00   825.6974      831.1424    
 4363.00   826.0301      831.4761    
 4364.00   826.3628      831.8098    
 4365.00   826.6957      832.1435    
 4366.00   827.0286      832.4774    
 4367.00   827.3616      832.8114    
 4368.00   827.6947      833.1454    
 4369.00   828.0279      833.4795    
 4370.00   828.3611      833.8137    
 4371.00   828.6945      834.1480    
 4372.00   829.0279      834.4824    
 4373.00   829.3614      834.8168    
 4374.00   829.6950      835.1514    
 4375.00   830.0287      835.4860    
 4376.00   830.3625      835.8207    
 4377.00   830.6963      836.1555    
 4378.00   831.0302      836.4904    
 4379.00   831.3643      836.8253    
 4380.00   831.6984      837.1604    
 4381.00   832.0325      837.4955    
 4382.00   832.3668      837.8307    
 4383.00   832.7012      838.1660    
 4384.00   833.0356      838.5014    
 4385.00   833.3701      838.8369    
 4386.00   833.7047      839.1724    
 4387.00   834.0394      839.5080    
 4388.00   834.3742      839.8438    
 4389.00   834.7090      840.1796    
 4390.00   835.0440      840.5154    
 4391.00   835.3790      840.8514    
 4392.00   835.7141      841.1875    
 4393.00   836.0493      841.5236    
 4394.00   836.3846      841.8598    
 4395.00   836.7199      842.1961    
 4396.00   837.0554      842.5325    
 4397.00   837.3909      842.8690    
 4398.00   837.7265      843.2055    
 4399.00   838.0622      843.5422    
 4400.00   838.3980      843.8789    
 4401.00   838.7339      844.2157    
 4402.00   839.0698      844.5526    
 4403.00   839.4058      844.8896    
 4404.00   839.7420      845.2267    
 4405.00   840.0782      845.5638    
 4406.00   840.4145      845.9010    
 4407.00   840.7508      846.2384    
 4408.00   841.0873      846.5758    
 4409.00   841.4238      846.9132    
 4410.00   841.7604      847.2508    
 4411.00   842.0971      847.5885    
 4412.00   842.4339      847.9262    
 4413.00   842.7708      848.2640    
 4414.00   843.1078      848.6019    
 4415.00   843.4448      848.9399    
 4416.00   843.7819      849.2780    
 4417.00   844.1191      849.6161    
 4418.00   844.4564      849.9544    
 4419.00   844.7938      850.2927    
 4420.00   845.1313      850.6311    
 4421.00   845.4688      850.9696    
 4422.00   845.8065      851.3082    
 4423.00   846.1442      851.6469    
 4424.00   846.4820      851.9856    
 4425.00   846.8199      852.3245    
 4426.00   847.1579      852.6634    
 4427.00   847.4959      853.0024    
 4428.00   847.8340      853.3415    
 4429.00   848.1723      853.6807    
 4430.00   848.5106      854.0199    
 4431.00   848.8490      854.3593    
 4432.00   849.1875      854.6987    
 4433.00   849.5260      855.0382    
 4434.00   849.8647      855.3778    
 4435.00   850.2034      855.7175    
 4436.00   850.5422      856.0572    
 4437.00   850.8811      856.3971    
 4438.00   851.2201      856.7370    
 4439.00   851.5592      857.0770    
 4440.00   851.8983      857.4172    
 4441.00   852.2376      857.7573    
 4442.00   852.5769      858.0976    
 4443.00   852.9163      858.4380    
 4444.00   853.2558      858.7784    
 4445.00   853.5954      859.1190    
 4446.00   853.9350      859.4596    
 4447.00   854.2748      859.8003    
 4448.00   854.6146      860.1410    
 4449.00   854.9545      860.4819    
 4450.00   855.2945      860.8229    
 4451.00   855.6346      861.1639    
 4452.00   855.9748      861.5050    
 4453.00   856.3150      861.8462    
 4454.00   856.6554      862.1875    
 4455.00   856.9958      862.5289    
 4456.00   857.3363      862.8704    
 4457.00   857.6769      863.2119    
 4458.00   858.0176      863.5535    
 4459.00   858.3584      863.8953    
 4460.00   858.6992      864.2371    
 4461.00   859.0401      864.5790    
 4462.00   859.3812      864.9209    
 4463.00   859.7223      865.2630    
 4464.00   860.0635      865.6051    
 4465.00   860.4047      865.9474    
 4466.00   860.7461      866.2897    
 4467.00   861.0875      866.6321    
 4468.00   861.4291      866.9745    
 4469.00   861.7707      867.3171    
 4470.00   862.1124      867.6598    
 4471.00   862.4542      868.0025    
 4472.00   862.7960      868.3453    
 4473.00   863.1380      868.6882    
 4474.00   863.4800      869.0312    
 4475.00   863.8221      869.3743    
 4476.00   864.1643      869.7175    
 4477.00   864.5066      870.0607    
 4478.00   864.8490      870.4041    
 4479.00   865.1915      870.7475    
 4480.00   865.5340      871.0910    
 4481.00   865.8767      871.4346    
 4482.00   866.2194      871.7782    
 4483.00   866.5622      872.1220    
 4484.00   866.9051      872.4658    
 4485.00   867.2481      872.8098    
 4486.00   867.5911      873.1538    
 4487.00   867.9343      873.4979    
 4488.00   868.2775      873.8421    
 4489.00   868.6208      874.1864    
 4490.00   868.9642      874.5307    
 4491.00   869.3077      874.8752    
 4492.00   869.6513      875.2197    
 4493.00   869.9949      875.5643    
 4494.00   870.3387      875.9090    
 4495.00   870.6825      876.2538    
 4496.00   871.0264      876.5986    
 4497.00   871.3704      876.9436    
 4498.00   871.7145      877.2886    
 4499.00   872.0587      877.6338    
 4500.00   872.4029      877.9790    
 4501.00   872.7473      878.3243    
 4502.00   873.0917      878.6697    
 4503.00   873.4362      879.0151    
 4504.00   873.7808      879.3607    
 4505.00   874.1255      879.7063    
 4506.00   874.4702      880.0520    
 4507.00   874.8151      880.3979    
 4508.00   875.1600      880.7438    
 4509.00   875.5050      881.0897    
 4510.00   875.8502      881.4358    
 4511.00   876.1953      881.7820    
 4512.00   876.5406      882.1282    
 4513.00   876.8860      882.4745    
 4514.00   877.2314      882.8209    
 4515.00   877.5770      883.1674    
 4516.00   877.9226      883.5140    
 4517.00   878.2683      883.8607    
 4518.00   878.6141      884.2074    
 4519.00   878.9600      884.5543    
 4520.00   879.3059      884.9012    
 4521.00   879.6520      885.2482    
 4522.00   879.9981      885.5953    
 4523.00   880.3443      885.9425    
 4524.00   880.6906      886.2897    
 4525.00   881.0370      886.6371    
 4526.00   881.3835      886.9845    
 4527.00   881.7301      887.3320    
 4528.00   882.0767      887.6797    
 4529.00   882.4235      888.0274    
 4530.00   882.7703      888.3751    
 4531.00   883.1172      888.7230    
 4532.00   883.4642      889.0710    
 4533.00   883.8113      889.4190    
 4534.00   884.1584      889.7671    
 4535.00   884.5057      890.1153    
 4536.00   884.8530      890.4636    
 4537.00   885.2004      890.8120    
 4538.00   885.5479      891.1605    
 4539.00   885.8955      891.5090    
 4540.00   886.2432      891.8577    
 4541.00   886.5910      892.2064    
 4542.00   886.9388      892.5552    
 4543.00   887.2868      892.9041    
 4544.00   887.6348      893.2531    
 4545.00   887.9829      893.6022    
 4546.00   888.3311      893.9513    
 4547.00   888.6794      894.3006    
 4548.00   889.0277      894.6499    
 4549.00   889.3762      894.9993    
 4550.00   889.7247      895.3488    
 4551.00   890.0733      895.6984    
 4552.00   890.4221      896.0481    
 4553.00   890.7709      896.3978    
 4554.00   891.1197      896.7477    
 4555.00   891.4687      897.0976    
 4556.00   891.8178      897.4476    
 4557.00   892.1669      897.7977    
 4558.00   892.5161      898.1479    
 4559.00   892.8654      898.4982    
 4560.00   893.2148      898.8486    
 4561.00   893.5643      899.1990    
 4562.00   893.9139      899.5496    
 4563.00   894.2635      899.9002    
 4564.00   894.6133      900.2509    
 4565.00   894.9631      900.6017    
 4566.00   895.3130      900.9526    
 4567.00   895.6630      901.3035    
 4568.00   896.0131      901.6546    
 4569.00   896.3633      902.0057    
 4570.00   896.7136      902.3569    
 4571.00   897.0639      902.7083    
 4572.00   897.4143      903.0597    
 4573.00   897.7649      903.4111    
 4574.00   898.1155      903.7627    
 4575.00   898.4662      904.1144    
 4576.00   898.8169      904.4661    
 4577.00   899.1678      904.8179    
 4578.00   899.5187      905.1699    
 4579.00   899.8698      905.5219    
 4580.00   900.2209      905.8740    
 4581.00   900.5721      906.2261    
 4582.00   900.9234      906.5784    
 4583.00   901.2748      906.9307    
 4584.00   901.6263      907.2832    
 4585.00   901.9778      907.6357    
 4586.00   902.3295      907.9883    
 4587.00   902.6812      908.3410    
 4588.00   903.0330      908.6938    
 4589.00   903.3849      909.0467    
 4590.00   903.7369      909.3996    
 4591.00   904.0890      909.7527    
 4592.00   904.4411      910.1058    
 4593.00   904.7934      910.4590    
 4594.00   905.1457      910.8123    
 4595.00   905.4981      911.1657    
 4596.00   905.8506      911.5192    
 4597.00   906.2032      911.8727    
 4598.00   906.5559      912.2264    
 4599.00   906.9087      912.5801    
 4600.00   907.2615      912.9339    
 4601.00   907.6145      913.2879    
 4602.00   907.9675      913.6418    
 4603.00   908.3206      913.9959    
 4604.00   908.6738      914.3501    
 4605.00   909.0271      914.7044    
 4606.00   909.3805      915.0587    
 4607.00   909.7339      915.4131    
 4608.00   910.0875      915.7676    
 4609.00   910.4411      916.1223    
 4610.00   910.7948      916.4769    
 4611.00   911.1486      916.8317    
 4612.00   911.5025      917.1866    
 4613.00   911.8565      917.5415    
 4614.00   912.2106      917.8966    
 4615.00   912.5647      918.2517    
 4616.00   912.9190      918.6069    
 4617.00   913.2733      918.9622    
 4618.00   913.6277      919.3176    
 4619.00   913.9822      919.6731    
 4620.00   914.3368      920.0286    
 4621.00   914.6915      920.3843    
 4622.00   915.0462      920.7400    
 4623.00   915.4011      921.0958    
 4624.00   915.7560      921.4517    
 4625.00   916.1110      921.8077    
 4626.00   916.4662      922.1638    
 4627.00   916.8214      922.5200    
 4628.00   917.1766      922.8762    
 4629.00   917.5320      923.2326    
 4630.00   917.8875      923.5890    
 4631.00   918.2430      923.9455    
 4632.00   918.5986      924.3021    
 4633.00   918.9544      924.6588    
 4634.00   919.3102      925.0156    
 4635.00   919.6661      925.3725    
 4636.00   920.0220      925.7294    
 4637.00   920.3781      926.0865    
 4638.00   920.7343      926.4436    
 4639.00   921.0905      926.8008    
 4640.00   921.4468      927.1581    
 4641.00   921.8032      927.5155    
 4642.00   922.1597      927.8730    
 4643.00   922.5163      928.2305    
 4644.00   922.8730      928.5882    
 4645.00   923.2298      928.9459    
 4646.00   923.5866      929.3038    
 4647.00   923.9436      929.6617    
 4648.00   924.3006      930.0197    
 4649.00   924.6577      930.3778    
 4650.00   925.0149      930.7359    
 4651.00   925.3722      931.0942    
 4652.00   925.7296      931.4526    
 4653.00   926.0870      931.8110    
 4654.00   926.4446      932.1695    
 4655.00   926.8022      932.5281    
 4656.00   927.1599      932.8868    
 4657.00   927.5178      933.2456    
 4658.00   927.8757      933.6045    
 4659.00   928.2336      933.9635    
 4660.00   928.5917      934.3225    
 4661.00   928.9499      934.6816    
 4662.00   929.3081      935.0409    
 4663.00   929.6665      935.4002    
 4664.00   930.0249      935.7596    
 4665.00   930.3834      936.1191    
 4666.00   930.7420      936.4786    
 4667.00   931.1007      936.8383    
 4668.00   931.4594      937.1981    
 4669.00   931.8183      937.5579    
 4670.00   932.1773      937.9178    
 4671.00   932.5363      938.2778    
 4672.00   932.8954      938.6379    
 4673.00   933.2546      938.9981    
 4674.00   933.6139      939.3584    
 4675.00   933.9733      939.7188    
 4676.00   934.3328      940.0792    
 4677.00   934.6923      940.4398    
 4678.00   935.0520      940.8004    
 4679.00   935.4117      941.1611    
 4680.00   935.7716      941.5219    
 4681.00   936.1315      941.8828    
 4682.00   936.4915      942.2438    
 4683.00   936.8515      942.6048    
 4684.00   937.2117      942.9660    
 4685.00   937.5720      943.3272    
 4686.00   937.9323      943.6886    
 4687.00   938.2928      944.0500    
 4688.00   938.6533      944.4115    
 4689.00   939.0139      944.7731    
 4690.00   939.3746      945.1348    
 4691.00   939.7354      945.4965    
 4692.00   940.0963      945.8584    
 4693.00   940.4572      946.2203    
 4694.00   940.8183      946.5824    
 4695.00   941.1794      946.9445    
 4696.00   941.5407      947.3067    
 4697.00   941.9020      947.6690    
 4698.00   942.2634      948.0314    
 4699.00   942.6249      948.3938    
 4700.00   942.9864      948.7564    
 4701.00   943.3481      949.1190    
 4702.00   943.7099      949.4818    
 4703.00   944.0717      949.8446    
 4704.00   944.4336      950.2075    
 4705.00   944.7957      950.5705    
 4706.00   945.1578      950.9336    
 4707.00   945.5200      951.2968    
 4708.00   945.8822      951.6601    
 4709.00   946.2446      952.0234    
 4710.00   946.6071      952.3868    
 4711.00   946.9696      952.7504    
 4712.00   947.3323      953.1140    
 4713.00   947.6950      953.4777    
 4714.00   948.0578      953.8415    
 4715.00   948.4207      954.2054    
 4716.00   948.7837      954.5693    
 4717.00   949.1468      954.9334    
 4718.00   949.5099      955.2976    
 4719.00   949.8732      955.6618    
 4720.00   950.2365      956.0261    
 4721.00   950.5999      956.3905    
 4722.00   950.9635      956.7550    
 4723.00   951.3271      957.1196    
 4724.00   951.6907      957.4843    
 4725.00   952.0545      957.8490    
 4726.00   952.4184      958.2139    
 4727.00   952.7824      958.5788    
 4728.00   953.1464      958.9439    
 4729.00   953.5105      959.3090    
 4730.00   953.8748      959.6742    
 4731.00   954.2391      960.0395    
 4732.00   954.6035      960.4049    
 4733.00   954.9679      960.7703    
 4734.00   955.3325      961.1359    
 4735.00   955.6972      961.5016    
 4736.00   956.0619      961.8673    
 4737.00   956.4268      962.2331    
 4738.00   956.7917      962.5990    
 4739.00   957.1567      962.9650    
 4740.00   957.5218      963.3311    
 4741.00   957.8870      963.6973    
 4742.00   958.2523      964.0636    
 4743.00   958.6177      964.4299    
 4744.00   958.9831      964.7964    
 4745.00   959.3487      965.1629    
 4746.00   959.7143      965.5295    
 4747.00   960.0800      965.8962    
 4748.00   960.4459      966.2630    
 4749.00   960.8118      966.6299    
 4750.00   961.1777      966.9969    
 4751.00   961.5438      967.3640    
 4752.00   961.9100      967.7311    
 4753.00   962.2762      968.0984    
 4754.00   962.6426      968.4657    
 4755.00   963.0090      968.8331    
 4756.00   963.3755      969.2006    
 4757.00   963.7422      969.5682    
 4758.00   964.1089      969.9359    
 4759.00   964.4756      970.3037    
 4760.00   964.8425      970.6716    
 4761.00   965.2095      971.0395    
 4762.00   965.5765      971.4076    
 4763.00   965.9437      971.7757    
 4764.00   966.3109      972.1439    
 4765.00   966.6782      972.5122    
 4766.00   967.0456      972.8806    
 4767.00   967.4131      973.2491    
 4768.00   967.7807      973.6177    
 4769.00   968.1484      973.9863    
 4770.00   968.5161      974.3551    
 4771.00   968.8840      974.7239    
 4772.00   969.2519      975.0929    
 4773.00   969.6200      975.4619    
 4774.00   969.9881      975.8310    
 4775.00   970.3563      976.2002    
 4776.00   970.7246      976.5695    
 4777.00   971.0930      976.9388    
 4778.00   971.4615      977.3083    
 4779.00   971.8300      977.6779    
 4780.00   972.1987      978.0475    
 4781.00   972.5674      978.4172    
 4782.00   972.9362      978.7871    
 4783.00   973.3052      979.1570    
 4784.00   973.6742      979.5270    
 4785.00   974.0433      979.8970    
 4786.00   974.4124      980.2672    
 4787.00   974.7817      980.6375    
 4788.00   975.1511      981.0078    
 4789.00   975.5205      981.3783    
 4790.00   975.8901      981.7488    
 4791.00   976.2597      982.1194    
 4792.00   976.6294      982.4902    
 4793.00   976.9992      982.8610    
 4794.00   977.3691      983.2318    
 4795.00   977.7391      983.6028    
 4796.00   978.1092      983.9739    
 4797.00   978.4794      984.3451    
 4798.00   978.8496      984.7163    
 4799.00   979.2200      985.0876    
 4800.00   979.5904      985.4591    
 4801.00   979.9609      985.8306    
 4802.00   980.3315      986.2022    
 4803.00   980.7022      986.5739    
 4804.00   981.0730      986.9457    
 4805.00   981.4439      987.3175    
 4806.00   981.8149      987.6895    
 4807.00   982.1859      988.0615    
 4808.00   982.5571      988.4337    
 4809.00   982.9283      988.8059    
 4810.00   983.2996      989.1782    
 4811.00   983.6710      989.5506    
 4812.00   984.0425      989.9231    
 4813.00   984.4141      990.2957    
 4814.00   984.7858      990.6684    
 4815.00   985.1576      991.0412    
 4816.00   985.5294      991.4140    
 4817.00   985.9014      991.7870    
 4818.00   986.2734      992.1600    
 4819.00   986.6456      992.5331    
 4820.00   987.0178      992.9063    
 4821.00   987.3901      993.2796    
 4822.00   987.7625      993.6530    
 4823.00   988.1350      994.0265    
 4824.00   988.5075      994.4001    
 4825.00   988.8802      994.7738    
 4826.00   989.2530      995.1475    
 4827.00   989.6258      995.5214    
 4828.00   989.9987      995.8953    
 4829.00   990.3718      996.2693    
 4830.00   990.7449      996.6434    
 4831.00   991.1181      997.0176    
 4832.00   991.4914      997.3919    
 4833.00   991.8648      997.7663    
 4834.00   992.2382      998.1408    
 4835.00   992.6118      998.5153    
 4836.00   992.9854      998.8900    
 4837.00   993.3592      999.2647    
 4838.00   993.7330      999.6395    
 4839.00   994.1069      1000.014    
 4840.00   994.4809      1000.389    
 4841.00   994.8550      1000.765    
 4842.00   995.2292      1001.140    
 4843.00   995.6035      1001.515    
 4844.00   995.9779      1001.890    
 4845.00   996.3523      1002.266    
 4846.00   996.7269      1002.641    
 4847.00   997.1015      1003.017    
 4848.00   997.4763      1003.393    
 4849.00   997.8511      1003.769    
 4850.00   998.2260      1004.144    
 4851.00   998.6010      1004.520    
 4852.00   998.9761      1004.897    
 4853.00   999.3512      1005.273    
 4854.00   999.7265      1005.649    
 4855.00   1000.102      1006.025    
 4856.00   1000.477      1006.402    
 4857.00   1000.853      1006.778    
 4858.00   1001.228      1007.155    
 4859.00   1001.604      1007.532    
 4860.00   1001.980      1007.908    
 4861.00   1002.356      1008.285    
 4862.00   1002.732      1008.662    
 4863.00   1003.108      1009.039    
 4864.00   1003.484      1009.417    
 4865.00   1003.860      1009.794    
 4866.00   1004.237      1010.171    
 4867.00   1004.613      1010.549    
 4868.00   1004.990      1010.926    
 4869.00   1005.366      1011.304    
 4870.00   1005.743      1011.681    
 4871.00   1006.120      1012.059    
 4872.00   1006.497      1012.437    
 4873.00   1006.874      1012.815    
 4874.00   1007.251      1013.193    
 4875.00   1007.628      1013.571    
 4876.00   1008.005      1013.950    
 4877.00   1008.382      1014.328    
 4878.00   1008.760      1014.706    
 4879.00   1009.137      1015.085    
 4880.00   1009.515      1015.464    
 4881.00   1009.893      1015.842    
 4882.00   1010.271      1016.221    
 4883.00   1010.648      1016.600    
 4884.00   1011.026      1016.979    
 4885.00   1011.404      1017.358    
 4886.00   1011.783      1017.737    
 4887.00   1012.161      1018.116    
 4888.00   1012.539      1018.496    
 4889.00   1012.918      1018.875    
 4890.00   1013.296      1019.255    
 4891.00   1013.675      1019.634    
 4892.00   1014.053      1020.014    
 4893.00   1014.432      1020.394    
 4894.00   1014.811      1020.774    
 4895.00   1015.190      1021.154    
 4896.00   1015.569      1021.534    
 4897.00   1015.948      1021.914    
 4898.00   1016.327      1022.294    
 4899.00   1016.707      1022.674    
 4900.00   1017.086      1023.055    
 4901.00   1017.466      1023.435    
 4902.00   1017.845      1023.816    
 4903.00   1018.225      1024.197    
 4904.00   1018.605      1024.577    
 4905.00   1018.985      1024.958    
 4906.00   1019.365      1025.339    
 4907.00   1019.745      1025.720    
 4908.00   1020.125      1026.101    
 4909.00   1020.505      1026.483    
 4910.00   1020.885      1026.864    
 4911.00   1021.266      1027.245    
 4912.00   1021.646      1027.627    
 4913.00   1022.027      1028.008    
 4914.00   1022.407      1028.390    
 4915.00   1022.788      1028.772    
 4916.00   1023.169      1029.154    
 4917.00   1023.550      1029.536    
 4918.00   1023.931      1029.918    
 4919.00   1024.312      1030.300    
 4920.00   1024.693      1030.682    
 4921.00   1025.075      1031.064    
 4922.00   1025.456      1031.447    
 4923.00   1025.838      1031.829    
 4924.00   1026.219      1032.212    
 4925.00   1026.601      1032.595    
 4926.00   1026.983      1032.977    
 4927.00   1027.365      1033.360    
 4928.00   1027.746      1033.743    
 4929.00   1028.129      1034.126    
 4930.00   1028.511      1034.509    
 4931.00   1028.893      1034.893    
 4932.00   1029.275      1035.276    
 4933.00   1029.658      1035.659    
 4934.00   1030.040      1036.043    
 4935.00   1030.423      1036.427    
 4936.00   1030.805      1036.810    
 4937.00   1031.188      1037.194    
 4938.00   1031.571      1037.578    
 4939.00   1031.954      1037.962    
 4940.00   1032.337      1038.346    
 4941.00   1032.720      1038.730    
 4942.00   1033.103      1039.114    
 4943.00   1033.487      1039.499    
 4944.00   1033.870      1039.883    
 4945.00   1034.254      1040.268    
 4946.00   1034.637      1040.652    
 4947.00   1035.021      1041.037    
 4948.00   1035.405      1041.422    
 4949.00   1035.788      1041.806    
 4950.00   1036.172      1042.191    
 4951.00   1036.556      1042.576    
 4952.00   1036.941      1042.962    
 4953.00   1037.325      1043.347    
 4954.00   1037.709      1043.732    
 4955.00   1038.094      1044.118    
 4956.00   1038.478      1044.503    
 4957.00   1038.863      1044.889    
 4958.00   1039.247      1045.274    
 4959.00   1039.632      1045.660    
 4960.00   1040.017      1046.046    
 4961.00   1040.402      1046.432    
 4962.00   1040.787      1046.818    
 4963.00   1041.172      1047.204    
 4964.00   1041.557      1047.591    
 4965.00   1041.943      1047.977    
 4966.00   1042.328      1048.363    
 4967.00   1042.714      1048.750    
 4968.00   1043.099      1049.136    
 4969.00   1043.485      1049.523    
 4970.00   1043.871      1049.910    
 4971.00   1044.256      1050.297    
 4972.00   1044.642      1050.684    
 4973.00   1045.029      1051.071    
 4974.00   1045.415      1051.458    
 4975.00   1045.801      1051.845    
 4976.00   1046.187      1052.233    
 4977.00   1046.574      1052.620    
 4978.00   1046.960      1053.007    
 4979.00   1047.347      1053.395    
 4980.00   1047.733      1053.783    
 4981.00   1048.120      1054.171    
 4982.00   1048.507      1054.559    
 4983.00   1048.894      1054.946    
 4984.00   1049.281      1055.335    
 4985.00   1049.668      1055.723    
 4986.00   1050.055      1056.111    
 4987.00   1050.443      1056.499    
 4988.00   1050.830      1056.888    
 4989.00   1051.218      1057.276    
 4990.00   1051.605      1057.665    
 4991.00   1051.993      1058.054    
 4992.00   1052.381      1058.442    
 4993.00   1052.769      1058.831    
 4994.00   1053.157      1059.220    
 4995.00   1053.545      1059.609    
 4996.00   1053.933      1059.999    
 4997.00   1054.321      1060.388    
 4998.00   1054.710      1060.777    
 4999.00   1055.098      1061.167    
 5000.00   1055.486      1061.556    
 5001.00   1055.875      1061.946    
 5002.00   1056.264      1062.336    
 5003.00   1056.653      1062.725    
 5004.00   1057.042      1063.115    
 5005.00   1057.430      1063.505    
 5006.00   1057.820      1063.895    
 5007.00   1058.209      1064.286    
 5008.00   1058.598      1064.676    
 5009.00   1058.987      1065.066    
 5010.00   1059.377      1065.457    
 5011.00   1059.766      1065.847    
 5012.00   1060.156      1066.238    
 5013.00   1060.546      1066.629    
 5014.00   1060.935      1067.019    
 5015.00   1061.325      1067.410    
 5016.00   1061.715      1067.801    
 5017.00   1062.105      1068.192    
 5018.00   1062.496      1068.584    
 5019.00   1062.886      1068.975    
 5020.00   1063.276      1069.366    
 5021.00   1063.667      1069.758    
 5022.00   1064.057      1070.149    
 5023.00   1064.448      1070.541    
 5024.00   1064.839      1070.933    
 5025.00   1065.229      1071.325    
 5026.00   1065.620      1071.717    
 5027.00   1066.011      1072.109    
 5028.00   1066.402      1072.501    
 5029.00   1066.794      1072.893    
 5030.00   1067.185      1073.285    
 5031.00   1067.576      1073.678    
 5032.00   1067.968      1074.070    
 5033.00   1068.359      1074.463    
 5034.00   1068.751      1074.855    
 5035.00   1069.143      1075.248    
 5036.00   1069.535      1075.641    
 5037.00   1069.926      1076.034    
 5038.00   1070.318      1076.427    
 5039.00   1070.711      1076.820    
 5040.00   1071.103      1077.213    
 5041.00   1071.495      1077.607    
 5042.00   1071.887      1078.000    
 5043.00   1072.280      1078.394    
 5044.00   1072.673      1078.787    
 5045.00   1073.065      1079.181    
 5046.00   1073.458      1079.575    
 5047.00   1073.851      1079.968    
 5048.00   1074.244      1080.362    
 5049.00   1074.637      1080.756    
 5050.00   1075.030      1081.151    
 5051.00   1075.423      1081.545    
 5052.00   1075.816      1081.939    
 5053.00   1076.210      1082.334    
 5054.00   1076.603      1082.728    
 5055.00   1076.997      1083.123    
 5056.00   1077.391      1083.517    
 5057.00   1077.784      1083.912    
 5058.00   1078.178      1084.307    
 5059.00   1078.572      1084.702    
 5060.00   1078.966      1085.097    
 5061.00   1079.360      1085.492    
 5062.00   1079.755      1085.888    
 5063.00   1080.149      1086.283    
 5064.00   1080.543      1086.678    
 5065.00   1080.938      1087.074    
 5066.00   1081.333      1087.470    
 5067.00   1081.727      1087.865    
 5068.00   1082.122      1088.261    
 5069.00   1082.517      1088.657    
 5070.00   1082.912      1089.053    
 5071.00   1083.307      1089.449    
 5072.00   1083.702      1089.845    
 5073.00   1084.097      1090.242    
 5074.00   1084.493      1090.638    
 5075.00   1084.888      1091.034    
 5076.00   1085.284      1091.431    
 5077.00   1085.679      1091.828    
 5078.00   1086.075      1092.224    
 5079.00   1086.471      1092.621    
 5080.00   1086.867      1093.018    
 5081.00   1087.263      1093.415    
 5082.00   1087.659      1093.812    
 5083.00   1088.055      1094.210    
 5084.00   1088.451      1094.607    
 5085.00   1088.848      1095.004    
 5086.00   1089.244      1095.402    
 5087.00   1089.641      1095.799    
 5088.00   1090.037      1096.197    
 5089.00   1090.434      1096.595    
 5090.00   1090.831      1096.993    
 5091.00   1091.228      1097.391    
 5092.00   1091.625      1097.789    
 5093.00   1092.022      1098.187    
 5094.00   1092.419      1098.585    
 5095.00   1092.816      1098.983    
 5096.00   1093.214      1099.382    
 5097.00   1093.611      1099.780    
 5098.00   1094.009      1100.179    
 5099.00   1094.407      1100.578    
 5100.00   1094.804      1100.976    
 5101.00   1095.202      1101.375    
 5102.00   1095.600      1101.774    
 5103.00   1095.998      1102.173    
 5104.00   1096.396      1102.572    
 5105.00   1096.795      1102.972    
 5106.00   1097.193      1103.371    
 5107.00   1097.591      1103.770    
 5108.00   1097.990      1104.170    
 5109.00   1098.388      1104.570    
 5110.00   1098.787      1104.969    
 5111.00   1099.186      1105.369    
 5112.00   1099.585      1105.769    
 5113.00   1099.984      1106.169    
 5114.00   1100.383      1106.569    
 5115.00   1100.782      1106.969    
 5116.00   1101.181      1107.370    
 5117.00   1101.581      1107.770    
 5118.00   1101.980      1108.171    
 5119.00   1102.379      1108.571    
 5120.00   1102.779      1108.972    
 5121.00   1103.179      1109.372    
 5122.00   1103.579      1109.773    
 5123.00   1103.979      1110.174    
 5124.00   1104.379      1110.575    
 5125.00   1104.779      1110.976    
 5126.00   1105.179      1111.378    
 5127.00   1105.579      1111.779    
 5128.00   1105.979      1112.180    
 5129.00   1106.380      1112.582    
 5130.00   1106.780      1112.983    
 5131.00   1107.181      1113.385    
 5132.00   1107.582      1113.787    
 5133.00   1107.983      1114.189    
 5134.00   1108.384      1114.591    
 5135.00   1108.785      1114.993    
 5136.00   1109.186      1115.395    
 5137.00   1109.587      1115.797    
 5138.00   1109.988      1116.200    
 5139.00   1110.390      1116.602    
 5140.00   1110.791      1117.004    
 5141.00   1111.193      1117.407    
 5142.00   1111.594      1117.810    
 5143.00   1111.996      1118.213    
 5144.00   1112.398      1118.616    
 5145.00   1112.800      1119.019    
 5146.00   1113.202      1119.422    
 5147.00   1113.604      1119.825    
 5148.00   1114.007      1120.228    
 5149.00   1114.409      1120.631    
 5150.00   1114.811      1121.035    
 5151.00   1115.214      1121.438    
 5152.00   1115.616      1121.842    
 5153.00   1116.019      1122.246    
 5154.00   1116.422      1122.650    
 5155.00   1116.825      1123.054    
 5156.00   1117.228      1123.458    
 5157.00   1117.631      1123.862    
 5158.00   1118.034      1124.266    
 5159.00   1118.437      1124.670    
 5160.00   1118.841      1125.075    
 5161.00   1119.244      1125.479    
 5162.00   1119.648      1125.884    
 5163.00   1120.051      1126.288    
 5164.00   1120.455      1126.693    
 5165.00   1120.859      1127.098    
 5166.00   1121.263      1127.503    
 5167.00   1121.667      1127.908    
 5168.00   1122.071      1128.313    
 5169.00   1122.475      1128.719    
 5170.00   1122.880      1129.124    
 5171.00   1123.284      1129.529    
 5172.00   1123.688      1129.935    
 5173.00   1124.093      1130.341    
 5174.00   1124.498      1130.746    
 5175.00   1124.903      1131.152    
 5176.00   1125.307      1131.558    
 5177.00   1125.712      1131.964    
 5178.00   1126.117      1132.370    
 5179.00   1126.523      1132.776    
 5180.00   1126.928      1133.183    
 5181.00   1127.333      1133.589    
 5182.00   1127.739      1133.995    
 5183.00   1128.144      1134.402    
 5184.00   1128.550      1134.809    
 5185.00   1128.955      1135.215    
 5186.00   1129.361      1135.622    
 5187.00   1129.767      1136.029    
 5188.00   1130.173      1136.436    
 5189.00   1130.579      1136.843    
 5190.00   1130.985      1137.251    
 5191.00   1131.392      1137.658    
 5192.00   1131.798      1138.065    
 5193.00   1132.205      1138.473    
 5194.00   1132.611      1138.880    
 5195.00   1133.018      1139.288    
 5196.00   1133.425      1139.696    
 5197.00   1133.831      1140.104    
 5198.00   1134.238      1140.512    
 5199.00   1134.645      1140.920    
 5200.00   1135.052      1141.328    
 5201.00   1135.460      1141.736    
 5202.00   1135.867      1142.145    
 5203.00   1136.274      1142.553    
 5204.00   1136.682      1142.962    
 5205.00   1137.090      1143.370    
 5206.00   1137.497      1143.779    
 5207.00   1137.905      1144.188    
 5208.00   1138.313      1144.597    
 5209.00   1138.721      1145.006    
 5210.00   1139.129      1145.415    
 5211.00   1139.537      1145.824    
 5212.00   1139.945      1146.233    
 5213.00   1140.354      1146.643    
 5214.00   1140.762      1147.052    
 5215.00   1141.171      1147.462    
 5216.00   1141.579      1147.872    
 5217.00   1141.988      1148.281    
 5218.00   1142.397      1148.691    
 5219.00   1142.806      1149.101    
 5220.00   1143.215      1149.511    
 5221.00   1143.624      1149.921    
 5222.00   1144.033      1150.332    
 5223.00   1144.442      1150.742    
 5224.00   1144.852      1151.152    
 5225.00   1145.261      1151.563    
 5226.00   1145.671      1151.974    
 5227.00   1146.081      1152.384    
 5228.00   1146.490      1152.795    
 5229.00   1146.900      1153.206    
 5230.00   1147.310      1153.617    
 5231.00   1147.720      1154.028    
 5232.00   1148.130      1154.439    
 5233.00   1148.541      1154.851    
 5234.00   1148.951      1155.262    
 5235.00   1149.361      1155.673    
 5236.00   1149.772      1156.085    
 5237.00   1150.183      1156.497    
 5238.00   1150.593      1156.908    
 5239.00   1151.004      1157.320    
 5240.00   1151.415      1157.732    
 5241.00   1151.826      1158.144    
 5242.00   1152.237      1158.557    
 5243.00   1152.648      1158.969    
 5244.00   1153.060      1159.381    
 5245.00   1153.471      1159.794    
 5246.00   1153.883      1160.206    
 5247.00   1154.294      1160.619    
 5248.00   1154.706      1161.031    
 5249.00   1155.118      1161.444    
 5250.00   1155.529      1161.857    
 5251.00   1155.941      1162.270    
 5252.00   1156.353      1162.683    
 5253.00   1156.766      1163.096    
 5254.00   1157.178      1163.510    
 5255.00   1157.590      1163.923    
 5256.00   1158.003      1164.337    
 5257.00   1158.415      1164.750    
 5258.00   1158.828      1165.164    
 5259.00   1159.240      1165.578    
 5260.00   1159.653      1165.991    
 5261.00   1160.066      1166.405    
 5262.00   1160.479      1166.819    
 5263.00   1160.892      1167.234    
 5264.00   1161.305      1167.648    
 5265.00   1161.719      1168.062    
 5266.00   1162.132      1168.477    
 5267.00   1162.546      1168.891    
 5268.00   1162.959      1169.306    
 5269.00   1163.373      1169.720    
 5270.00   1163.787      1170.135    
 5271.00   1164.200      1170.550    
 5272.00   1164.614      1170.965    
 5273.00   1165.028      1171.380    
 5274.00   1165.443      1171.795    
 5275.00   1165.857      1172.211    
 5276.00   1166.271      1172.626    
 5277.00   1166.685      1173.042    
 5278.00   1167.100      1173.457    
 5279.00   1167.515      1173.873    
 5280.00   1167.929      1174.289    
 5281.00   1168.344      1174.704    
 5282.00   1168.759      1175.120    
 5283.00   1169.174      1175.536    
 5284.00   1169.589      1175.953    
 5285.00   1170.004      1176.369    
 5286.00   1170.420      1176.785    
 5287.00   1170.835      1177.202    
 5288.00   1171.250      1177.618    
 5289.00   1171.666      1178.035    
 5290.00   1172.082      1178.451    
 5291.00   1172.497      1178.868    
 5292.00   1172.913      1179.285    
 5293.00   1173.329      1179.702    
 5294.00   1173.745      1180.119    
 5295.00   1174.161      1180.536    
 5296.00   1174.578      1180.954    
 5297.00   1174.994      1181.371    
 5298.00   1175.410      1181.789    
 5299.00   1175.827      1182.206    
 5300.00   1176.244      1182.624    
 5301.00   1176.660      1183.042    
 5302.00   1177.077      1183.460    
 5303.00   1177.494      1183.877    
 5304.00   1177.911      1184.296    
 5305.00   1178.328      1184.714    
 5306.00   1178.745      1185.132    
 5307.00   1179.163      1185.550    
 5308.00   1179.580      1185.969    
 5309.00   1179.998      1186.387    
 5310.00   1180.415      1186.806    
 5311.00   1180.833      1187.225    
 5312.00   1181.251      1187.643    
 5313.00   1181.668      1188.062    
 5314.00   1182.086      1188.481    
 5315.00   1182.504      1188.900    
 5316.00   1182.923      1189.320    
 5317.00   1183.341      1189.739    
 5318.00   1183.759      1190.158    
 5319.00   1184.178      1190.578    
 5320.00   1184.596      1190.997    
 5321.00   1185.015      1191.417    
 5322.00   1185.434      1191.837    
 5323.00   1185.852      1192.257    
 5324.00   1186.271      1192.677    
 5325.00   1186.690      1193.097    
 5326.00   1187.109      1193.517    
 5327.00   1187.529      1193.937    
 5328.00   1187.948      1194.358    
 5329.00   1188.367      1194.778    
 5330.00   1188.787      1195.199    
 5331.00   1189.206      1195.619    
 5332.00   1189.626      1196.040    
 5333.00   1190.046      1196.461    
 5334.00   1190.466      1196.882    
 5335.00   1190.886      1197.303    
 5336.00   1191.306      1197.724    
 5337.00   1191.726      1198.145    
 5338.00   1192.146      1198.567    
 5339.00   1192.567      1198.988    
 5340.00   1192.987      1199.409    
 5341.00   1193.408      1199.831    
 5342.00   1193.828      1200.253    
 5343.00   1194.249      1200.675    
 5344.00   1194.670      1201.096    
 5345.00   1195.091      1201.518    
 5346.00   1195.512      1201.941    
 5347.00   1195.933      1202.363    
 5348.00   1196.354      1202.785    
 5349.00   1196.775      1203.207    
 5350.00   1197.197      1203.630    
 5351.00   1197.618      1204.052    
 5352.00   1198.040      1204.475    
 5353.00   1198.462      1204.898    
 5354.00   1198.883      1205.321    
 5355.00   1199.305      1205.744    
 5356.00   1199.727      1206.167    
 5357.00   1200.149      1206.590    
 5358.00   1200.572      1207.013    
 5359.00   1200.994      1207.436    
 5360.00   1201.416      1207.860    
 5361.00   1201.839      1208.283    
 5362.00   1202.261      1208.707    
 5363.00   1202.684      1209.131    
 5364.00   1203.107      1209.555    
 5365.00   1203.530      1209.979    
 5366.00   1203.953      1210.403    
 5367.00   1204.376      1210.827    
 5368.00   1204.799      1211.251    
 5369.00   1205.222      1211.675    
 5370.00   1205.645      1212.100    
 5371.00   1206.069      1212.524    
 5372.00   1206.492      1212.949    
 5373.00   1206.916      1213.373    
 5374.00   1207.340      1213.798    
 5375.00   1207.764      1214.223    
 5376.00   1208.187      1214.648    
 5377.00   1208.611      1215.073    
 5378.00   1209.036      1215.498    
 5379.00   1209.460      1215.924    
 5380.00   1209.884      1216.349    
 5381.00   1210.309      1216.774    
 5382.00   1210.733      1217.200    
 5383.00   1211.158      1217.626    
 5384.00   1211.582      1218.051    
 5385.00   1212.007      1218.477    
 5386.00   1212.432      1218.903    
 5387.00   1212.857      1219.329    
 5388.00   1213.282      1219.755    
 5389.00   1213.707      1220.182    
 5390.00   1214.133      1220.608    
 5391.00   1214.558      1221.034    
 5392.00   1214.983      1221.461    
 5393.00   1215.409      1221.888    
 5394.00   1215.835      1222.314    
 5395.00   1216.260      1222.741    
 5396.00   1216.686      1223.168    
 5397.00   1217.112      1223.595    
 5398.00   1217.538      1224.022    
 5399.00   1217.964      1224.449    
 5400.00   1218.391      1224.877    
 5401.00   1218.817      1225.304    
 5402.00   1219.243      1225.732    
 5403.00   1219.670      1226.159    
 5404.00   1220.097      1226.587    
 5405.00   1220.523      1227.015    
 5406.00   1220.950      1227.443    
 5407.00   1221.377      1227.871    
 5408.00   1221.804      1228.299    
 5409.00   1222.231      1228.727    
 5410.00   1222.658      1229.155    
 5411.00   1223.086      1229.583    
 5412.00   1223.513      1230.012    
 5413.00   1223.941      1230.441    
 5414.00   1224.368      1230.869    
 5415.00   1224.796      1231.298    
 5416.00   1225.224      1231.727    
 5417.00   1225.652      1232.156    
 5418.00   1226.079      1232.585    
 5419.00   1226.508      1233.014    
 5420.00   1226.936      1233.443    
 5421.00   1227.364      1233.873    
 5422.00   1227.792      1234.302    
 5423.00   1228.221      1234.732    
 5424.00   1228.649      1235.161    
 5425.00   1229.078      1235.591    
 5426.00   1229.507      1236.021    
 5427.00   1229.936      1236.451    
 5428.00   1230.365      1236.881    
 5429.00   1230.794      1237.311    
 5430.00   1231.223      1237.741    
 5431.00   1231.652      1238.171    
 5432.00   1232.082      1238.602    
 5433.00   1232.511      1239.032    
 5434.00   1232.940      1239.463    
 5435.00   1233.370      1239.894    
 5436.00   1233.800      1240.324    
 5437.00   1234.230      1240.755    
 5438.00   1234.660      1241.186    
 5439.00   1235.090      1241.617    
 5440.00   1235.520      1242.049    
 5441.00   1235.950      1242.480    
 5442.00   1236.380      1242.911    
 5443.00   1236.811      1243.343    
 5444.00   1237.241      1243.774    
 5445.00   1237.672      1244.206    
 5446.00   1238.103      1244.638    
 5447.00   1238.533      1245.070    
 5448.00   1238.964      1245.502    
 5449.00   1239.395      1245.934    
 5450.00   1239.826      1246.366    
 5451.00   1240.258      1246.798    
 5452.00   1240.689      1247.231    
 5453.00   1241.120      1247.663    
 5454.00   1241.552      1248.096    
 5455.00   1241.983      1248.528    
 5456.00   1242.415      1248.961    
 5457.00   1242.847      1249.394    
 5458.00   1243.279      1249.827    
 5459.00   1243.711      1250.260    
 5460.00   1244.143      1250.693    
 5461.00   1244.575      1251.126    
 5462.00   1245.007      1251.560    
 5463.00   1245.440      1251.993    
 5464.00   1245.872      1252.427    
 5465.00   1246.305      1252.860    
 5466.00   1246.737      1253.294    
 5467.00   1247.170      1253.728    
 5468.00   1247.603      1254.162    
 5469.00   1248.036      1254.596    
 5470.00   1248.469      1255.030    
 5471.00   1248.902      1255.464    
 5472.00   1249.335      1255.898    
 5473.00   1249.769      1256.333    
 5474.00   1250.202      1256.767    
 5475.00   1250.636      1257.202    
 5476.00   1251.069      1257.637    
 5477.00   1251.503      1258.071    
 5478.00   1251.937      1258.506    
 5479.00   1252.371      1258.941    
 5480.00   1252.805      1259.376    
 5481.00   1253.239      1259.812    
 5482.00   1253.673      1260.247    
 5483.00   1254.107      1260.682    
 5484.00   1254.542      1261.118    
 5485.00   1254.976      1261.553    
 5486.00   1255.411      1261.989    
 5487.00   1255.846      1262.425    
 5488.00   1256.280      1262.861    
 5489.00   1256.715      1263.297    
 5490.00   1257.150      1263.733    
 5491.00   1257.585      1264.169    
 5492.00   1258.021      1264.605    
 5493.00   1258.456      1265.042    
 5494.00   1258.891      1265.478    
 5495.00   1259.327      1265.915    
 5496.00   1259.762      1266.351    
 5497.00   1260.198      1266.788    
 5498.00   1260.634      1267.225    
 5499.00   1261.070      1267.662    
 5500.00   1261.506      1268.099    
 5501.00   1261.942      1268.536    
 5502.00   1262.378      1268.973    
 5503.00   1262.814      1269.411    
 5504.00   1263.251      1269.848    
 5505.00   1263.687      1270.286    
 5506.00   1264.124      1270.723    
 5507.00   1264.560      1271.161    
 5508.00   1264.997      1271.599    
 5509.00   1265.434      1272.037    
 5510.00   1265.871      1272.475    
 5511.00   1266.308      1272.913    
 5512.00   1266.745      1273.351    
 5513.00   1267.183      1273.790    
 5514.00   1267.620      1274.228    
 5515.00   1268.057      1274.667    
 5516.00   1268.495      1275.105    
 5517.00   1268.933      1275.544    
 5518.00   1269.370      1275.983    
 5519.00   1269.808      1276.422    
 5520.00   1270.246      1276.861    
 5521.00   1270.684      1277.300    
 5522.00   1271.122      1277.739    
 5523.00   1271.561      1278.179    
 5524.00   1271.999      1278.618    
 5525.00   1272.437      1279.058    
 5526.00   1272.876      1279.497    
 5527.00   1273.315      1279.937    
 5528.00   1273.753      1280.377    
 5529.00   1274.192      1280.817    
 5530.00   1274.631      1281.257    
 5531.00   1275.070      1281.697    
 5532.00   1275.509      1282.137    
 5533.00   1275.948      1282.577    
 5534.00   1276.388      1283.018    
 5535.00   1276.827      1283.458    
 5536.00   1277.267      1283.899    
 5537.00   1277.706      1284.339    
 5538.00   1278.146      1284.780    
 5539.00   1278.586      1285.221    
 5540.00   1279.026      1285.662    
 5541.00   1279.466      1286.103    
 5542.00   1279.906      1286.544    
 5543.00   1280.346      1286.986    
 5544.00   1280.786      1287.427    
 5545.00   1281.227      1287.869    
 5546.00   1281.667      1288.310    
 5547.00   1282.108      1288.752    
 5548.00   1282.549      1289.194    
 5549.00   1282.989      1289.636    
 5550.00   1283.430      1290.078    
 5551.00   1283.871      1290.520    
 5552.00   1284.313      1290.962    
 5553.00   1284.754      1291.404    
 5554.00   1285.195      1291.847    
 5555.00   1285.636      1292.289    
 5556.00   1286.078      1292.732    
 5557.00   1286.519      1293.174    
 5558.00   1286.961      1293.617    
 5559.00   1287.403      1294.060    
 5560.00   1287.845      1294.503    
 5561.00   1288.287      1294.946    
 5562.00   1288.729      1295.389    
 5563.00   1289.171      1295.832    
 5564.00   1289.613      1296.276    
 5565.00   1290.056      1296.719    
 5566.00   1290.498      1297.163    
 5567.00   1290.941      1297.607    
 5568.00   1291.384      1298.050    
 5569.00   1291.826      1298.494    
 5570.00   1292.269      1298.938    
 5571.00   1292.712      1299.382    
 5572.00   1293.155      1299.826    
 5573.00   1293.598      1300.271    
 5574.00   1294.042      1300.715    
 5575.00   1294.485      1301.159    
 5576.00   1294.929      1301.604    
 5577.00   1295.372      1302.049    
 5578.00   1295.816      1302.493    
 5579.00   1296.260      1302.938    
 5580.00   1296.703      1303.383    
 5581.00   1297.147      1303.828    
 5582.00   1297.592      1304.273    
 5583.00   1298.036      1304.719    
 5584.00   1298.480      1305.164    
 5585.00   1298.924      1305.610    
 5586.00   1299.369      1306.055    
 5587.00   1299.813      1306.501    
 5588.00   1300.258      1306.946    
 5589.00   1300.703      1307.392    
 5590.00   1301.148      1307.838    
 5591.00   1301.593      1308.284    
 5592.00   1302.038      1308.730    
 5593.00   1302.483      1309.177    
 5594.00   1302.928      1309.623    
 5595.00   1303.373      1310.070    
 5596.00   1303.819      1310.516    
 5597.00   1304.264      1310.963    
 5598.00   1304.710      1311.409    
 5599.00   1305.156      1311.856    
 5600.00   1305.602      1312.303    
 5601.00   1306.048      1312.750    
 5602.00   1306.494      1313.197    
 5603.00   1306.940      1313.645    
 5604.00   1307.386      1314.092    
 5605.00   1307.832      1314.539    
 5606.00   1308.279      1314.987    
 5607.00   1308.725      1315.435    
 5608.00   1309.172      1315.882    
 5609.00   1309.619      1316.330    
 5610.00   1310.066      1316.778    
 5611.00   1310.513      1317.226    
 5612.00   1310.960      1317.674    
 5613.00   1311.407      1318.123    
 5614.00   1311.854      1318.571    
 5615.00   1312.301      1319.019    
 5616.00   1312.749      1319.468    
 5617.00   1313.196      1319.916    
 5618.00   1313.644      1320.365    
 5619.00   1314.092      1320.814    
 5620.00   1314.540      1321.263    
 5621.00   1314.988      1321.712    
 5622.00   1315.436      1322.161    
 5623.00   1315.884      1322.610    
 5624.00   1316.332      1323.060    
 5625.00   1316.780      1323.509    
 5626.00   1317.229      1323.959    
 5627.00   1317.677      1324.408    
 5628.00   1318.126      1324.858    
 5629.00   1318.575      1325.308    
 5630.00   1319.024      1325.758    
 5631.00   1319.472      1326.208    
 5632.00   1319.922      1326.658    
 5633.00   1320.371      1327.108    
 5634.00   1320.820      1327.559    
 5635.00   1321.269      1328.009    
 5636.00   1321.719      1328.459    
 5637.00   1322.168      1328.910    
 5638.00   1322.618      1329.361    
 5639.00   1323.068      1329.812    
 5640.00   1323.517      1330.263    
 5641.00   1323.967      1330.714    
 5642.00   1324.417      1331.165    
 5643.00   1324.868      1331.616    
 5644.00   1325.318      1332.067    
 5645.00   1325.768      1332.519    
 5646.00   1326.219      1332.970    
 5647.00   1326.669      1333.422    
 5648.00   1327.120      1333.874    
 5649.00   1327.570      1334.325    
 5650.00   1328.021      1334.777    
 5651.00   1328.472      1335.229    
 5652.00   1328.923      1335.682    
 5653.00   1329.374      1336.134    
 5654.00   1329.826      1336.586    
 5655.00   1330.277      1337.039    
 5656.00   1330.728      1337.491    
 5657.00   1331.180      1337.944    
 5658.00   1331.632      1338.396    
 5659.00   1332.083      1338.849    
 5660.00   1332.535      1339.302    
 5661.00   1332.987      1339.755    
 5662.00   1333.439      1340.208    
 5663.00   1333.891      1340.662    
 5664.00   1334.343      1341.115    
 5665.00   1334.796      1341.568    
 5666.00   1335.248      1342.022    
 5667.00   1335.701      1342.475    
 5668.00   1336.153      1342.929    
 5669.00   1336.606      1343.383    
 5670.00   1337.059      1343.837    
 5671.00   1337.512      1344.291    
 5672.00   1337.965      1344.745    
 5673.00   1338.418      1345.199    
 5674.00   1338.871      1345.654    
 5675.00   1339.325      1346.108    
 5676.00   1339.778      1346.563    
 5677.00   1340.232      1347.017    
 5678.00   1340.685      1347.472    
 5679.00   1341.139      1347.927    
 5680.00   1341.593      1348.382    
 5681.00   1342.047      1348.837    
 5682.00   1342.501      1349.292    
 5683.00   1342.955      1349.747    
 5684.00   1343.409      1350.203    
 5685.00   1343.863      1350.658    
 5686.00   1344.318      1351.113    
 5687.00   1344.772      1351.569    
 5688.00   1345.227      1352.025    
 5689.00   1345.682      1352.481    
 5690.00   1346.137      1352.937    
 5691.00   1346.592      1353.393    
 5692.00   1347.047      1353.849    
 5693.00   1347.502      1354.305    
 5694.00   1347.957      1354.761    
 5695.00   1348.412      1355.218    
 5696.00   1348.868      1355.674    
 5697.00   1349.323      1356.131    
 5698.00   1349.779      1356.588    
 5699.00   1350.235      1357.045    
 5700.00   1350.690      1357.502    
 5701.00   1351.146      1357.959    
 5702.00   1351.602      1358.416    
 5703.00   1352.059      1358.873    
 5704.00   1352.515      1359.330    
 5705.00   1352.971      1359.788    
 5706.00   1353.428      1360.245    
 5707.00   1353.884      1360.703    
 5708.00   1354.341      1361.161    
 5709.00   1354.798      1361.619    
 5710.00   1355.254      1362.076    
 5711.00   1355.711      1362.535    
 5712.00   1356.168      1362.993    
 5713.00   1356.626      1363.451    
 5714.00   1357.083      1363.909    
 5715.00   1357.540      1364.368    
 5716.00   1357.998      1364.826    
 5717.00   1358.455      1365.285    
 5718.00   1358.913      1365.744    
 5719.00   1359.371      1366.203    
 5720.00   1359.828      1366.662    
 5721.00   1360.286      1367.121    
 5722.00   1360.744      1367.580    
 5723.00   1361.203      1368.039    
 5724.00   1361.661      1368.498    
 5725.00   1362.119      1368.958    
 5726.00   1362.578      1369.417    
 5727.00   1363.036      1369.877    
 5728.00   1363.495      1370.337    
 5729.00   1363.954      1370.797    
 5730.00   1364.413      1371.257    
 5731.00   1364.872      1371.717    
 5732.00   1365.331      1372.177    
 5733.00   1365.790      1372.637    
 5734.00   1366.249      1373.098    
 5735.00   1366.708      1373.558    
 5736.00   1367.168      1374.019    
 5737.00   1367.627      1374.479    
 5738.00   1368.087      1374.940    
 5739.00   1368.547      1375.401    
 5740.00   1369.007      1375.862    
 5741.00   1369.467      1376.323    
 5742.00   1369.927      1376.784    
 5743.00   1370.387      1377.245    
 5744.00   1370.847      1377.707    
 5745.00   1371.308      1378.168    
 5746.00   1371.768      1378.630    
 5747.00   1372.229      1379.092    
 5748.00   1372.689      1379.553    
 5749.00   1373.150      1380.015    
 5750.00   1373.611      1380.477    
 5751.00   1374.072      1380.939    
 5752.00   1374.533      1381.401    
 5753.00   1374.994      1381.864    
 5754.00   1375.456      1382.326    
 5755.00   1375.917      1382.789    
 5756.00   1376.378      1383.251    
 5757.00   1376.840      1383.714    
 5758.00   1377.302      1384.177    
 5759.00   1377.763      1384.640    
 5760.00   1378.225      1385.103    
 5761.00   1378.687      1385.566    
 5762.00   1379.149      1386.029    
 5763.00   1379.612      1386.492    
 5764.00   1380.074      1386.956    
 5765.00   1380.536      1387.419    
 5766.00   1380.999      1387.883    
 5767.00   1381.461      1388.346    
 5768.00   1381.924      1388.810    
 5769.00   1382.387      1389.274    
 5770.00   1382.850      1389.738    
 5771.00   1383.313      1390.202    
 5772.00   1383.776      1390.667    
 5773.00   1384.239      1391.131    
 5774.00   1384.702      1391.595    
 5775.00   1385.166      1392.060    
 5776.00   1385.629      1392.524    
 5777.00   1386.093      1392.989    
 5778.00   1386.557      1393.454    
 5779.00   1387.021      1393.919    
 5780.00   1387.484      1394.384    
 5781.00   1387.948      1394.849    
 5782.00   1388.413      1395.314    
 5783.00   1388.877      1395.780    
 5784.00   1389.341      1396.245    
 5785.00   1389.806      1396.711    
 5786.00   1390.270      1397.176    
 5787.00   1390.735      1397.642    
 5788.00   1391.199      1398.108    
 5789.00   1391.664      1398.574    
 5790.00   1392.129      1399.040    
 5791.00   1392.594      1399.506    
 5792.00   1393.059      1399.972    
 5793.00   1393.525      1400.439    
 5794.00   1393.990      1400.905    
 5795.00   1394.455      1401.372    
 5796.00   1394.921      1401.838    
 5797.00   1395.387      1402.305    
 5798.00   1395.852      1402.772    
 5799.00   1396.318      1403.239    
 5800.00   1396.784      1403.706    
 5801.00   1397.250      1404.173    
 5802.00   1397.716      1404.640    
 5803.00   1398.183      1405.108    
 5804.00   1398.649      1405.575    
 5805.00   1399.115      1406.043    
 5806.00   1399.582      1406.510    
 5807.00   1400.049      1406.978    
 5808.00   1400.515      1407.446    
 5809.00   1400.982      1407.914    
 5810.00   1401.449      1408.382    
 5811.00   1401.916      1408.850    
 5812.00   1402.383      1409.319    
 5813.00   1402.851      1409.787    
 5814.00   1403.318      1410.255    
 5815.00   1403.786      1410.724    
 5816.00   1404.253      1411.193    
 5817.00   1404.721      1411.661    
 5818.00   1405.189      1412.130    
 5819.00   1405.656      1412.599    
 5820.00   1406.124      1413.068    
 5821.00   1406.593      1413.538    
 5822.00   1407.061      1414.007    
 5823.00   1407.529      1414.476    
 5824.00   1407.997      1414.946    
 5825.00   1408.466      1415.416    
 5826.00   1408.935      1415.885    
 5827.00   1409.403      1416.355    
 5828.00   1409.872      1416.825    
 5829.00   1410.341      1417.295    
 5830.00   1410.810      1417.765    
 5831.00   1411.279      1418.235    
 5832.00   1411.748      1418.706    
 5833.00   1412.218      1419.176    
 5834.00   1412.687      1419.647    
 5835.00   1413.156      1420.117    
 5836.00   1413.626      1420.588    
 5837.00   1414.096      1421.059    
 5838.00   1414.566      1421.530    
 5839.00   1415.036      1422.001    
 5840.00   1415.506      1422.472    
 5841.00   1415.976      1422.943    
 5842.00   1416.446      1423.414    
 5843.00   1416.916      1423.886    
 5844.00   1417.387      1424.357    
 5845.00   1417.857      1424.829    
 5846.00   1418.328      1425.301    
 5847.00   1418.799      1425.773    
 5848.00   1419.269      1426.245    
 5849.00   1419.740      1426.717    
 5850.00   1420.211      1427.189    
 5851.00   1420.683      1427.661    
 5852.00   1421.154      1428.134    
 5853.00   1421.625      1428.606    
 5854.00   1422.097      1429.079    
 5855.00   1422.568      1429.551    
 5856.00   1423.040      1430.024    
 5857.00   1423.512      1430.497    
 5858.00   1423.983      1430.970    
 5859.00   1424.455      1431.443    
 5860.00   1424.928      1431.916    
 5861.00   1425.400      1432.390    
 5862.00   1425.872      1432.863    
 5863.00   1426.344      1433.336    
 5864.00   1426.817      1433.810    
 5865.00   1427.289      1434.284    
 5866.00   1427.762      1434.758    
 5867.00   1428.235      1435.231    
 5868.00   1428.708      1435.705    
 5869.00   1429.181      1436.180    
 5870.00   1429.654      1436.654    
 5871.00   1430.127      1437.128    
 5872.00   1430.600      1437.602    
 5873.00   1431.074      1438.077    
 5874.00   1431.547      1438.552    
 5875.00   1432.021      1439.026    
 5876.00   1432.495      1439.501    
 5877.00   1432.968      1439.976    
 5878.00   1433.442      1440.451    
 5879.00   1433.916      1440.926    
 5880.00   1434.390      1441.402    
 5881.00   1434.865      1441.877    
 5882.00   1435.339      1442.352    
 5883.00   1435.813      1442.828    
 5884.00   1436.288      1443.304    
 5885.00   1436.763      1443.779    
 5886.00   1437.237      1444.255    
 5887.00   1437.712      1444.731    
 5888.00   1438.187      1445.207    
 5889.00   1438.662      1445.683    
 5890.00   1439.137      1446.160    
 5891.00   1439.612      1446.636    
 5892.00   1440.088      1447.112    
 5893.00   1440.563      1447.589    
 5894.00   1441.039      1448.066    
 5895.00   1441.514      1448.542    
 5896.00   1441.990      1449.019    
 5897.00   1442.466      1449.496    
 5898.00   1442.942      1449.973    
 5899.00   1443.418      1450.451    
 5900.00   1443.894      1450.928    
 5901.00   1444.371      1451.405    
 5902.00   1444.847      1451.883    
 5903.00   1445.323      1452.360    
 5904.00   1445.800      1452.838    
 5905.00   1446.277      1453.316    
 5906.00   1446.753      1453.794    
 5907.00   1447.230      1454.272    
 5908.00   1447.707      1454.750    
 5909.00   1448.184      1455.228    
 5910.00   1448.662      1455.707    
 5911.00   1449.139      1456.185    
 5912.00   1449.616      1456.663    
 5913.00   1450.094      1457.142    
 5914.00   1450.572      1457.621    
 5915.00   1451.049      1458.100    
 5916.00   1451.527      1458.579    
 5917.00   1452.005      1459.058    
 5918.00   1452.483      1459.537    
 5919.00   1452.961      1460.016    
 5920.00   1453.439      1460.495    
 5921.00   1453.918      1460.975    
 5922.00   1454.396      1461.454    
 5923.00   1454.875      1461.934    
 5924.00   1455.353      1462.414    
 5925.00   1455.832      1462.894    
 5926.00   1456.311      1463.374    
 5927.00   1456.790      1463.854    
 5928.00   1457.269      1464.334    
 5929.00   1457.748      1464.814    
 5930.00   1458.227      1465.295    
 5931.00   1458.707      1465.775    
 5932.00   1459.186      1466.256    
 5933.00   1459.666      1466.736    
 5934.00   1460.145      1467.217    
 5935.00   1460.625      1467.698    
 5936.00   1461.105      1468.179    
 5937.00   1461.585      1468.660    
 5938.00   1462.065      1469.142    
 5939.00   1462.545      1469.623    
 5940.00   1463.026      1470.104    
 5941.00   1463.506      1470.586    
 5942.00   1463.986      1471.067    
 5943.00   1464.467      1471.549    
 5944.00   1464.948      1472.031    
 5945.00   1465.429      1472.513    
 5946.00   1465.909      1472.995    
 5947.00   1466.391      1473.477    
 5948.00   1466.872      1473.959    
 5949.00   1467.353      1474.442    
 5950.00   1467.834      1474.924    
 5951.00   1468.316      1475.407    
 5952.00   1468.797      1475.889    
 5953.00   1469.279      1476.372    
 5954.00   1469.761      1476.855    
 5955.00   1470.242      1477.338    
 5956.00   1470.724      1477.821    
 5957.00   1471.206      1478.304    
 5958.00   1471.688      1478.788    
 5959.00   1472.171      1479.271    
 5960.00   1472.653      1479.754    
 5961.00   1473.136      1480.238    
 5962.00   1473.618      1480.722    
 5963.00   1474.101      1481.206    
 5964.00   1474.584      1481.689    
 5965.00   1475.066      1482.173    
 5966.00   1475.549      1482.658    
 5967.00   1476.033      1483.142    
 5968.00   1476.516      1483.626    
 5969.00   1476.999      1484.110    
 5970.00   1477.482      1484.595    
 5971.00   1477.966      1485.080    
 5972.00   1478.449      1485.564    
 5973.00   1478.933      1486.049    
 5974.00   1479.417      1486.534    
 5975.00   1479.901      1487.019    
 5976.00   1480.385      1487.504    
 5977.00   1480.869      1487.990    
 5978.00   1481.353      1488.475    
 5979.00   1481.838      1488.960    
 5980.00   1482.322      1489.446    
 5981.00   1482.807      1489.932    
 5982.00   1483.291      1490.417    
 5983.00   1483.776      1490.903    
 5984.00   1484.261      1491.389    
 5985.00   1484.746      1491.875    
 5986.00   1485.231      1492.362    
 5987.00   1485.716      1492.848    
 5988.00   1486.201      1493.334    
 5989.00   1486.687      1493.821    
 5990.00   1487.172      1494.307    
 5991.00   1487.658      1494.794    
 5992.00   1488.143      1495.281    
 5993.00   1488.629      1495.768    
 5994.00   1489.115      1496.255    
 5995.00   1489.601      1496.742    
 5996.00   1490.087      1497.229    
 5997.00   1490.573      1497.716    
 5998.00   1491.060      1498.204    
 5999.00   1491.546      1498.691    
 6000.00   1492.032      1499.179    
 6001.00   1492.519      1499.667    
 6002.00   1493.006      1500.155    
 6003.00   1493.493      1500.643    
 6004.00   1493.979      1501.131    
 6005.00   1494.467      1501.619    
 6006.00   1494.954      1502.107    
 6007.00   1495.441      1502.596    
 6008.00   1495.928      1503.084    
 6009.00   1496.416      1503.573    
 6010.00   1496.903      1504.061    
 6011.00   1497.391      1504.550    
 6012.00   1497.879      1505.039    
 6013.00   1498.366      1505.528    
 6014.00   1498.854      1506.017    
 6015.00   1499.342      1506.506    
 6016.00   1499.831      1506.996    
 6017.00   1500.319      1507.485    
 6018.00   1500.807      1507.974    
 6019.00   1501.296      1508.464    
 6020.00   1501.784      1508.954    
 6021.00   1502.273      1509.444    
 6022.00   1502.762      1509.934    
 6023.00   1503.251      1510.424    
 6024.00   1503.740      1510.914    
 6025.00   1504.229      1511.404    
 6026.00   1504.718      1511.894    
 6027.00   1505.207      1512.385    
 6028.00   1505.697      1512.875    
 6029.00   1506.186      1513.366    
 6030.00   1506.676      1513.857    
 6031.00   1507.166      1514.348    
 6032.00   1507.656      1514.839    
 6033.00   1508.145      1515.330    
 6034.00   1508.636      1515.821    
 6035.00   1509.126      1516.312    
 6036.00   1509.616      1516.804    
 6037.00   1510.106      1517.295    
 6038.00   1510.597      1517.787    
 6039.00   1511.087      1518.278    
 6040.00   1511.578      1518.770    
 6041.00   1512.069      1519.262    
 6042.00   1512.560      1519.754    
 6043.00   1513.051      1520.246    
 6044.00   1513.542      1520.739    
 6045.00   1514.033      1521.231    
 6046.00   1514.524      1521.723    
 6047.00   1515.016      1522.216    
 6048.00   1515.507      1522.708    
 6049.00   1515.999      1523.201    
 6050.00   1516.490      1523.694    
 6051.00   1516.982      1524.187    
 6052.00   1517.474      1524.680    
 6053.00   1517.966      1525.173    
 6054.00   1518.458      1525.667    
 6055.00   1518.951      1526.160    
 6056.00   1519.443      1526.653    
 6057.00   1519.935      1527.147    
 6058.00   1520.428      1527.641    
 6059.00   1520.921      1528.135    
 6060.00   1521.413      1528.628    
 6061.00   1521.906      1529.122    
 6062.00   1522.399      1529.617    
 6063.00   1522.892      1530.111    
 6064.00   1523.385      1530.605    
 6065.00   1523.879      1531.099    
 6066.00   1524.372      1531.594    
 6067.00   1524.866      1532.089    
 6068.00   1525.359      1532.583    
 6069.00   1525.853      1533.078    
 6070.00   1526.347      1533.573    
 6071.00   1526.841      1534.068    
 6072.00   1527.335      1534.563    
 6073.00   1527.829      1535.059    
 6074.00   1528.323      1535.554    
 6075.00   1528.817      1536.050    
 6076.00   1529.312      1536.545    
 6077.00   1529.806      1537.041    
 6078.00   1530.301      1537.537    
 6079.00   1530.796      1538.032    
 6080.00   1531.290      1538.528    
 6081.00   1531.785      1539.025    
 6082.00   1532.281      1539.521    
 6083.00   1532.776      1540.017    
 6084.00   1533.271      1540.514    
 6085.00   1533.766      1541.010    
 6086.00   1534.262      1541.507    
 6087.00   1534.757      1542.003    
 6088.00   1535.253      1542.500    
 6089.00   1535.749      1542.997    
 6090.00   1536.245      1543.494    
 6091.00   1536.741      1543.991    
 6092.00   1537.237      1544.489    
 6093.00   1537.733      1544.986    
 6094.00   1538.229      1545.483    
 6095.00   1538.726      1545.981    
 6096.00   1539.222      1546.479    
 6097.00   1539.719      1546.977    
 6098.00   1540.216      1547.474    
 6099.00   1540.713      1547.972    
 6100.00   1541.210      1548.470    
 6101.00   1541.707      1548.969    
 6102.00   1542.204      1549.467    
 6103.00   1542.701      1549.965    
 6104.00   1543.198      1550.464    
 6105.00   1543.696      1550.963    
 6106.00   1544.193      1551.461    
 6107.00   1544.691      1551.960    
 6108.00   1545.189      1552.459    
 6109.00   1545.687      1552.958    
 6110.00   1546.185      1553.457    
 6111.00   1546.683      1553.956    
 6112.00   1547.181      1554.456    
 6113.00   1547.679      1554.955    
 6114.00   1548.178      1555.455    
 6115.00   1548.676      1555.955    
 6116.00   1549.175      1556.454    
 6117.00   1549.674      1556.954    
 6118.00   1550.173      1557.454    
 6119.00   1550.672      1557.954    
 6120.00   1551.171      1558.455    
 6121.00   1551.670      1558.955    
 6122.00   1552.169      1559.455    
 6123.00   1552.668      1559.956    
 6124.00   1553.168      1560.456    
 6125.00   1553.667      1560.957    
 6126.00   1554.167      1561.458    
 6127.00   1554.667      1561.959    
 6128.00   1555.167      1562.460    
 6129.00   1555.667      1562.961    
 6130.00   1556.167      1563.462    
 6131.00   1556.667      1563.964    
 6132.00   1557.167      1564.465    
 6133.00   1557.668      1564.967    
 6134.00   1558.168      1565.468    
 6135.00   1558.669      1565.970    
 6136.00   1559.170      1566.472    
 6137.00   1559.671      1566.974    
 6138.00   1560.172      1567.476    
 6139.00   1560.673      1567.978    
 6140.00   1561.174      1568.481    
 6141.00   1561.675      1568.983    
 6142.00   1562.176      1569.486    
 6143.00   1562.678      1569.988    
 6144.00   1563.179      1570.491    
 6145.00   1563.681      1570.994    
 6146.00   1564.183      1571.497    
 6147.00   1564.685      1572.000    
 6148.00   1565.187      1572.503    
 6149.00   1565.689      1573.006    
 6150.00   1566.191      1573.510    
 6151.00   1566.693      1574.013    
 6152.00   1567.196      1574.517    
 6153.00   1567.698      1575.020    
 6154.00   1568.201      1575.524    
 6155.00   1568.704      1576.028    
 6156.00   1569.207      1576.532    
 6157.00   1569.710      1577.036    
 6158.00   1570.213      1577.540    
 6159.00   1570.716      1578.045    
 6160.00   1571.219      1578.549    
 6161.00   1571.722      1579.054    
 6162.00   1572.226      1579.558    
 6163.00   1572.729      1580.063    
 6164.00   1573.233      1580.568    
 6165.00   1573.737      1581.073    
 6166.00   1574.241      1581.578    
 6167.00   1574.745      1582.083    
 6168.00   1575.249      1582.588    
 6169.00   1575.753      1583.094    
 6170.00   1576.258      1583.599    
 6171.00   1576.762      1584.105    
 6172.00   1577.266      1584.610    
 6173.00   1577.771      1585.116    
 6174.00   1578.276      1585.622    
 6175.00   1578.781      1586.128    
 6176.00   1579.286      1586.634    
 6177.00   1579.791      1587.140    
 6178.00   1580.296      1587.647    
 6179.00   1580.801      1588.153    
 6180.00   1581.307      1588.660    
 6181.00   1581.812      1589.166    
 6182.00   1582.318      1589.673    
 6183.00   1582.823      1590.180    
 6184.00   1583.329      1590.687    
 6185.00   1583.835      1591.194    
 6186.00   1584.341      1591.701    
 6187.00   1584.847      1592.208    
 6188.00   1585.353      1592.716    
 6189.00   1585.860      1593.223    
 6190.00   1586.366      1593.731    
 6191.00   1586.873      1594.239    
 6192.00   1587.379      1594.746    
 6193.00   1587.886      1595.254    
 6194.00   1588.393      1595.762    
 6195.00   1588.900      1596.271    
 6196.00   1589.407      1596.779    
 6197.00   1589.914      1597.287    
 6198.00   1590.422      1597.796    
 6199.00   1590.929      1598.304    
 6200.00   1591.436      1598.813    
 6201.00   1591.944      1599.322    
 6202.00   1592.452      1599.830    
 6203.00   1592.960      1600.339    
 6204.00   1593.467      1600.848    
 6205.00   1593.976      1601.358    
 6206.00   1594.484      1601.867    
 6207.00   1594.992      1602.376    
 6208.00   1595.500      1602.886    
 6209.00   1596.009      1603.395    
 6210.00   1596.517      1603.905    
 6211.00   1597.026      1604.415    
 6212.00   1597.535      1604.925    
 6213.00   1598.044      1605.435    
 6214.00   1598.553      1605.945    
 6215.00   1599.062      1606.455    
 6216.00   1599.571      1606.966    
 6217.00   1600.080      1607.476    
 6218.00   1600.590      1607.987    
 6219.00   1601.099      1608.497    
 6220.00   1601.609      1609.008    
 6221.00   1602.118      1609.519    
 6222.00   1602.628      1610.030    
 6223.00   1603.138      1610.541    
 6224.00   1603.648      1611.052    
 6225.00   1604.158      1611.564    
 6226.00   1604.669      1612.075    
 6227.00   1605.179      1612.587    
 6228.00   1605.689      1613.098    
 6229.00   1606.200      1613.610    
 6230.00   1606.711      1614.122    
 6231.00   1607.222      1614.634    
 6232.00   1607.732      1615.146    
 6233.00   1608.243      1615.658    
 6234.00   1608.755      1616.170    
 6235.00   1609.266      1616.683    
 6236.00   1609.777      1617.195    
 6237.00   1610.288      1617.708    
 6238.00   1610.800      1618.221    
 6239.00   1611.312      1618.733    
 6240.00   1611.823      1619.246    
 6241.00   1612.335      1619.759    
 6242.00   1612.847      1620.272    
 6243.00   1613.359      1620.786    
 6244.00   1613.871      1621.299    
 6245.00   1614.384      1621.812    
 6246.00   1614.896      1622.326    
 6247.00   1615.409      1622.840    
 6248.00   1615.921      1623.353    
 6249.00   1616.434      1623.867    
 6250.00   1616.947      1624.381    
 6251.00   1617.460      1624.895    
 6252.00   1617.973      1625.409    
 6253.00   1618.486      1625.924    
 6254.00   1618.999      1626.438    
 6255.00   1619.512      1626.953    
 6256.00   1620.026      1627.467    
 6257.00   1620.539      1627.982    
 6258.00   1621.053      1628.497    
 6259.00   1621.567      1629.012    
 6260.00   1622.081      1629.527    
 6261.00   1622.595      1630.042    
 6262.00   1623.109      1630.557    
 6263.00   1623.623      1631.073    
 6264.00   1624.137      1631.588    
 6265.00   1624.652      1632.104    
 6266.00   1625.166      1632.619    
 6267.00   1625.681      1633.135    
 6268.00   1626.196      1633.651    
 6269.00   1626.710      1634.167    
 6270.00   1627.225      1634.683    
 6271.00   1627.740      1635.199    
 6272.00   1628.256      1635.716    
 6273.00   1628.771      1636.232    
 6274.00   1629.286      1636.749    
 6275.00   1629.802      1637.265    
 6276.00   1630.317      1637.782    
 6277.00   1630.833      1638.299    
 6278.00   1631.349      1638.816    
 6279.00   1631.865      1639.333    
 6280.00   1632.381      1639.850    
 6281.00   1632.897      1640.367    
 6282.00   1633.413      1640.885    
 6283.00   1633.929      1641.402    
 6284.00   1634.446      1641.920    
 6285.00   1634.962      1642.438    
 6286.00   1635.479      1642.955    
 6287.00   1635.996      1643.473    
 6288.00   1636.513      1643.991    
 6289.00   1637.030      1644.510    
 6290.00   1637.547      1645.028    
 6291.00   1638.064      1645.546    
 6292.00   1638.581      1646.065    
 6293.00   1639.099      1646.583    
 6294.00   1639.616      1647.102    
 6295.00   1640.134      1647.621    
 6296.00   1640.651      1648.140    
 6297.00   1641.169      1648.659    
 6298.00   1641.687      1649.178    
 6299.00   1642.205      1649.697    
 6300.00   1642.723      1650.216    
 6301.00   1643.242      1650.736    
 6302.00   1643.760      1651.255    
 6303.00   1644.278      1651.775    
 6304.00   1644.797      1652.295    
 6305.00   1645.316      1652.814    
 6306.00   1645.834      1653.334    
 6307.00   1646.353      1653.854    
 6308.00   1646.872      1654.375    
 6309.00   1647.391      1654.895    
 6310.00   1647.911      1655.415    
 6311.00   1648.430      1655.936    
 6312.00   1648.949      1656.456    
 6313.00   1649.469      1656.977    
 6314.00   1649.989      1657.498    
 6315.00   1650.508      1658.019    
 6316.00   1651.028      1658.540    
 6317.00   1651.548      1659.061    
 6318.00   1652.068      1659.582    
 6319.00   1652.589      1660.104    
 6320.00   1653.109      1660.625    
 6321.00   1653.629      1661.147    
 6322.00   1654.150      1661.668    
 6323.00   1654.670      1662.190    
 6324.00   1655.191      1662.712    
 6325.00   1655.712      1663.234    
 6326.00   1656.233      1663.756    
 6327.00   1656.754      1664.278    
 6328.00   1657.275      1664.801    
 6329.00   1657.796      1665.323    
 6330.00   1658.318      1665.846    
 6331.00   1658.839      1666.368    
 6332.00   1659.361      1666.891    
 6333.00   1659.882      1667.414    
 6334.00   1660.404      1667.937    
 6335.00   1660.926      1668.460    
 6336.00   1661.448      1668.983    
 6337.00   1661.970      1669.506    
 6338.00   1662.492      1670.030    
 6339.00   1663.015      1670.553    
 6340.00   1663.537      1671.077    
 6341.00   1664.060      1671.601    
 6342.00   1664.582      1672.125    
 6343.00   1665.105      1672.648    
 6344.00   1665.628      1673.173    
 6345.00   1666.151      1673.697    
 6346.00   1666.674      1674.221    
 6347.00   1667.197      1674.745    
 6348.00   1667.720      1675.270    
 6349.00   1668.244      1675.794    
 6350.00   1668.767      1676.319    
 6351.00   1669.291      1676.844    
 6352.00   1669.815      1677.369    
 6353.00   1670.339      1677.894    
 6354.00   1670.863      1678.419    
 6355.00   1671.387      1678.944    
 6356.00   1671.911      1679.469    
 6357.00   1672.435      1679.995    
 6358.00   1672.959      1680.520    
 6359.00   1673.484      1681.046    
 6360.00   1674.008      1681.572    
 6361.00   1674.533      1682.098    
 6362.00   1675.058      1682.624    
 6363.00   1675.583      1683.150    
 6364.00   1676.108      1683.676    
 6365.00   1676.633      1684.202    
 6366.00   1677.158      1684.729    
 6367.00   1677.684      1685.255    
 6368.00   1678.209      1685.782    
 6369.00   1678.735      1686.309    
 6370.00   1679.260      1686.835    
 6371.00   1679.786      1687.362    
 6372.00   1680.312      1687.889    
 6373.00   1680.838      1688.417    
 6374.00   1681.364      1688.944    
 6375.00   1681.890      1689.471    
 6376.00   1682.416      1689.999    
 6377.00   1682.943      1690.526    
 6378.00   1683.469      1691.054    
 6379.00   1683.996      1691.582    
 6380.00   1684.523      1692.110    
 6381.00   1685.050      1692.638    
 6382.00   1685.577      1693.166    
 6383.00   1686.104      1693.694    
 6384.00   1686.631      1694.223    
 6385.00   1687.158      1694.751    
 6386.00   1687.685      1695.280    
 6387.00   1688.213      1695.808    
 6388.00   1688.741      1696.337    
 6389.00   1689.268      1696.866    
 6390.00   1689.796      1697.395    
 6391.00   1690.324      1697.924    
 6392.00   1690.852      1698.453    
 6393.00   1691.380      1698.983    
 6394.00   1691.908      1699.512    
 6395.00   1692.437      1700.042    
 6396.00   1692.965      1700.571    
 6397.00   1693.494      1701.101    
 6398.00   1694.023      1701.631    
 6399.00   1694.551      1702.161    
 6400.00   1695.080      1702.691    
 6401.00   1695.609      1703.221    
 6402.00   1696.138      1703.751    
 6403.00   1696.668      1704.282    
 6404.00   1697.197      1704.812    
 6405.00   1697.726      1705.343    
 6406.00   1698.256      1705.874    
 6407.00   1698.785      1706.404    
 6408.00   1699.315      1706.935    
 6409.00   1699.845      1707.466    
 6410.00   1700.375      1707.998    
 6411.00   1700.905      1708.529    
 6412.00   1701.435      1709.060    
 6413.00   1701.966      1709.592    
 6414.00   1702.496      1710.123    
 6415.00   1703.027      1710.655    
 6416.00   1703.557      1711.187    
 6417.00   1704.088      1711.719    
 6418.00   1704.619      1712.251    
 6419.00   1705.150      1712.783    
 6420.00   1705.681      1713.315    
 6421.00   1706.212      1713.847    
 6422.00   1706.743      1714.380    
 6423.00   1707.275      1714.913    
 6424.00   1707.806      1715.445    
 6425.00   1708.338      1715.978    
 6426.00   1708.869      1716.511    
 6427.00   1709.401      1717.044    
 6428.00   1709.933      1717.577    
 6429.00   1710.465      1718.110    
 6430.00   1710.997      1718.644    
 6431.00   1711.530      1719.177    
 6432.00   1712.062      1719.710    
 6433.00   1712.594      1720.244    
 6434.00   1713.127      1720.778    
 6435.00   1713.660      1721.312    
 6436.00   1714.192      1721.846    
 6437.00   1714.725      1722.380    
 6438.00   1715.258      1722.914    
 6439.00   1715.791      1723.448    
 6440.00   1716.325      1723.983    
 6441.00   1716.858      1724.517    
 6442.00   1717.391      1725.052    
 6443.00   1717.925      1725.587    
 6444.00   1718.459      1726.121    
 6445.00   1718.992      1726.656    
 6446.00   1719.526      1727.191    
 6447.00   1720.060      1727.727    
 6448.00   1720.594      1728.262    
 6449.00   1721.129      1728.797    
 6450.00   1721.663      1729.333    
 6451.00   1722.197      1729.868    
 6452.00   1722.732      1730.404    
 6453.00   1723.266      1730.940    
 6454.00   1723.801      1731.476    
 6455.00   1724.336      1732.012    
 6456.00   1724.871      1732.548    
 6457.00   1725.406      1733.084    
 6458.00   1725.941      1733.621    
 6459.00   1726.476      1734.157    
 6460.00   1727.012      1734.694    
 6461.00   1727.547      1735.230    
 6462.00   1728.083      1735.767    
 6463.00   1728.619      1736.304    
 6464.00   1729.154      1736.841    
 6465.00   1729.690      1737.378    
 6466.00   1730.226      1737.915    
 6467.00   1730.763      1738.453    
 6468.00   1731.299      1738.990    
 6469.00   1731.835      1739.528    
 6470.00   1732.372      1740.065    
 6471.00   1732.908      1740.603    
 6472.00   1733.445      1741.141    
 6473.00   1733.982      1741.679    
 6474.00   1734.519      1742.217    
 6475.00   1735.056      1742.755    
 6476.00   1735.593      1743.294    
 6477.00   1736.130      1743.832    
 6478.00   1736.667      1744.371    
 6479.00   1737.205      1744.909    
 6480.00   1737.742      1745.448    
 6481.00   1738.280      1745.987    
 6482.00   1738.818      1746.526    
 6483.00   1739.356      1747.065    
 6484.00   1739.894      1747.604    
 6485.00   1740.432      1748.143    
 6486.00   1740.970      1748.683    
 6487.00   1741.508      1749.222    
 6488.00   1742.047      1749.762    
 6489.00   1742.585      1750.302    
 6490.00   1743.124      1750.842    
 6491.00   1743.663      1751.382    
 6492.00   1744.202      1751.922    
 6493.00   1744.741      1752.462    
 6494.00   1745.280      1753.002    
 6495.00   1745.819      1753.542    
 6496.00   1746.358      1754.083    
 6497.00   1746.898      1754.624    
 6498.00   1747.437      1755.164    
 6499.00   1747.977      1755.705    
 6500.00   1748.516      1756.246    
 6501.00   1749.056      1756.787    
 6502.00   1749.596      1757.328    
 6503.00   1750.136      1757.869    
 6504.00   1750.677      1758.411    
 6505.00   1751.217      1758.952    
 6506.00   1751.757      1759.494    
 6507.00   1752.298      1760.036    
 6508.00   1752.838      1760.577    
 6509.00   1753.379      1761.119    
 6510.00   1753.920      1761.661    
 6511.00   1754.461      1762.203    
 6512.00   1755.002      1762.746    
 6513.00   1755.543      1763.288    
 6514.00   1756.084      1763.830    
 6515.00   1756.626      1764.373    
 6516.00   1757.167      1764.916    
 6517.00   1757.709      1765.459    
 6518.00   1758.250      1766.001    
 6519.00   1758.792      1766.544    
 6520.00   1759.334      1767.088    
 6521.00   1759.876      1767.631    
 6522.00   1760.418      1768.174    
 6523.00   1760.960      1768.717    
 6524.00   1761.503      1769.261    
 6525.00   1762.045      1769.805    
 6526.00   1762.588      1770.348    
 6527.00   1763.131      1770.892    
 6528.00   1763.673      1771.436    
 6529.00   1764.216      1771.980    
 6530.00   1764.759      1772.525    
 6531.00   1765.302      1773.069    
 6532.00   1765.846      1773.613    
 6533.00   1766.389      1774.158    
 6534.00   1766.932      1774.703    
 6535.00   1767.476      1775.247    
 6536.00   1768.020      1775.792    
 6537.00   1768.563      1776.337    
 6538.00   1769.107      1776.882    
 6539.00   1769.651      1777.427    
 6540.00   1770.195      1777.973    
 6541.00   1770.739      1778.518    
 6542.00   1771.284      1779.064    
 6543.00   1771.828      1779.609    
 6544.00   1772.373      1780.155    
 6545.00   1772.917      1780.701    
 6546.00   1773.462      1781.247    
 6547.00   1774.007      1781.793    
 6548.00   1774.552      1782.339    
 6549.00   1775.097      1782.885    
 6550.00   1775.642      1783.432    
 6551.00   1776.188      1783.978    
 6552.00   1776.733      1784.525    
 6553.00   1777.278      1785.071    
 6554.00   1777.824      1785.618    
 6555.00   1778.370      1786.165    
 6556.00   1778.916      1786.712    
 6557.00   1779.462      1787.259    
 6558.00   1780.008      1787.807    
 6559.00   1780.554      1788.354    
 6560.00   1781.100      1788.902    
 6561.00   1781.647      1789.449    
 6562.00   1782.193      1789.997    
 6563.00   1782.740      1790.545    
 6564.00   1783.286      1791.093    
 6565.00   1783.833      1791.641    
 6566.00   1784.380      1792.189    
 6567.00   1784.927      1792.737    
 6568.00   1785.474      1793.285    
 6569.00   1786.022      1793.834    
 6570.00   1786.569      1794.382    
 6571.00   1787.116      1794.931    
 6572.00   1787.664      1795.480    
 6573.00   1788.212      1796.029    
 6574.00   1788.760      1796.578    
 6575.00   1789.308      1797.127    
 6576.00   1789.856      1797.676    
 6577.00   1790.404      1798.226    
 6578.00   1790.952      1798.775    
 6579.00   1791.500      1799.325    
 6580.00   1792.049      1799.874    
 6581.00   1792.597      1800.424    
 6582.00   1793.146      1800.974    
 6583.00   1793.695      1801.524    
 6584.00   1794.244      1802.074    
 6585.00   1794.793      1802.624    
 6586.00   1795.342      1803.175    
 6587.00   1795.891      1803.725    
 6588.00   1796.440      1804.276    
 6589.00   1796.990      1804.826    
 6590.00   1797.540      1805.377    
 6591.00   1798.089      1805.928    
 6592.00   1798.639      1806.479    
 6593.00   1799.189      1807.030    
 6594.00   1799.739      1807.581    
 6595.00   1800.289      1808.132    
 6596.00   1800.839      1808.684    
 6597.00   1801.390      1809.235    
 6598.00   1801.940      1809.787    
 6599.00   1802.491      1810.339    
 6600.00   1803.041      1810.891    
 6601.00   1803.592      1811.443    
 6602.00   1804.143      1811.995    
 6603.00   1804.694      1812.547    
 6604.00   1805.245      1813.099    
 6605.00   1805.796      1813.652    
 6606.00   1806.347      1814.204    
 6607.00   1806.899      1814.757    
 6608.00   1807.450      1815.310    
 6609.00   1808.002      1815.862    
 6610.00   1808.554      1816.415    
 6611.00   1809.106      1816.969    
 6612.00   1809.658      1817.522    
 6613.00   1810.210      1818.075    
 6614.00   1810.762      1818.628    
 6615.00   1811.314      1819.182    
 6616.00   1811.867      1819.736    
 6617.00   1812.419      1820.289    
 6618.00   1812.972      1820.843    
 6619.00   1813.525      1821.397    
 6620.00   1814.078      1821.951    
 6621.00   1814.630      1822.505    
 6622.00   1815.184      1823.060    
 6623.00   1815.737      1823.614    
 6624.00   1816.290      1824.169    
 6625.00   1816.843      1824.723    
 6626.00   1817.397      1825.278    
 6627.00   1817.951      1825.833    
 6628.00   1818.504      1826.388    
 6629.00   1819.058      1826.943    
 6630.00   1819.612      1827.498    
 6631.00   1820.166      1828.053    
 6632.00   1820.720      1828.609    
 6633.00   1821.275      1829.164    
 6634.00   1821.829      1829.720    
 6635.00   1822.384      1830.275    
 6636.00   1822.938      1830.831    
 6637.00   1823.493      1831.387    
 6638.00   1824.048      1831.943    
 6639.00   1824.603      1832.499    
 6640.00   1825.158      1833.056    
 6641.00   1825.713      1833.612    
 6642.00   1826.268      1834.168    
 6643.00   1826.824      1834.725    
 6644.00   1827.379      1835.282    
 6645.00   1827.935      1835.839    
 6646.00   1828.490      1836.396    
 6647.00   1829.046      1836.953    
 6648.00   1829.602      1837.510    
 6649.00   1830.158      1838.067    
 6650.00   1830.714      1838.624    
 6651.00   1831.271      1839.182    
 6652.00   1831.827      1839.739    
 6653.00   1832.384      1840.297    
 6654.00   1832.940      1840.855    
 6655.00   1833.497      1841.413    
 6656.00   1834.054      1841.971    
 6657.00   1834.611      1842.529    
 6658.00   1835.168      1843.087    
 6659.00   1835.725      1843.646    
 6660.00   1836.282      1844.204    
 6661.00   1836.839      1844.763    
 6662.00   1837.397      1845.321    
 6663.00   1837.954      1845.880    
 6664.00   1838.512      1846.439    
 6665.00   1839.070      1846.998    
 6666.00   1839.628      1847.557    
 6667.00   1840.186      1848.116    
 6668.00   1840.744      1848.676    
 6669.00   1841.302      1849.235    
 6670.00   1841.861      1849.795    
 6671.00   1842.419      1850.355    
 6672.00   1842.978      1850.914    
 6673.00   1843.536      1851.474    
 6674.00   1844.095      1852.034    
 6675.00   1844.654      1852.594    
 6676.00   1845.213      1853.155    
 6677.00   1845.772      1853.715    
 6678.00   1846.332      1854.275    
 6679.00   1846.891      1854.836    
 6680.00   1847.450      1855.397    
 6681.00   1848.010      1855.958    
 6682.00   1848.570      1856.518    
 6683.00   1849.129      1857.079    
 6684.00   1849.689      1857.641    
 6685.00   1850.249      1858.202    
 6686.00   1850.809      1858.763    
 6687.00   1851.370      1859.325    
 6688.00   1851.930      1859.886    
 6689.00   1852.491      1860.448    
 6690.00   1853.051      1861.010    
 6691.00   1853.612      1861.571    
 6692.00   1854.173      1862.133    
 6693.00   1854.733      1862.696    
 6694.00   1855.294      1863.258    
 6695.00   1855.856      1863.820    
 6696.00   1856.417      1864.383    
 6697.00   1856.978      1864.945    
 6698.00   1857.540      1865.508    
 6699.00   1858.101      1866.071    
 6700.00   1858.663      1866.634    
 6701.00   1859.225      1867.197    
 6702.00   1859.787      1867.760    
 6703.00   1860.349      1868.323    
 6704.00   1860.911      1868.886    
 6705.00   1861.473      1869.450    
 6706.00   1862.035      1870.013    
 6707.00   1862.598      1870.577    
 6708.00   1863.160      1871.141    
 6709.00   1863.723      1871.704    
 6710.00   1864.286      1872.268    
 6711.00   1864.849      1872.833    
 6712.00   1865.412      1873.397    
 6713.00   1865.975      1873.961    
 6714.00   1866.538      1874.526    
 6715.00   1867.101      1875.090    
 6716.00   1867.665      1875.655    
 6717.00   1868.228      1876.220    
 6718.00   1868.792      1876.784    
 6719.00   1869.356      1877.349    
 6720.00   1869.920      1877.915    
 6721.00   1870.484      1878.480    
 6722.00   1871.048      1879.045    
 6723.00   1871.612      1879.611    
 6724.00   1872.176      1880.176    
 6725.00   1872.741      1880.742    
 6726.00   1873.305      1881.307    
 6727.00   1873.870      1881.873    
 6728.00   1874.435      1882.439    
 6729.00   1874.999      1883.005    
 6730.00   1875.564      1883.572    
 6731.00   1876.130      1884.138    
 6732.00   1876.695      1884.704    
 6733.00   1877.260      1885.271    
 6734.00   1877.826      1885.838    
 6735.00   1878.391      1886.404    
 6736.00   1878.957      1886.971    
 6737.00   1879.523      1887.538    
 6738.00   1880.088      1888.105    
 6739.00   1880.654      1888.673    
 6740.00   1881.220      1889.240    
 6741.00   1881.787      1889.807    
 6742.00   1882.353      1890.375    
 6743.00   1882.919      1890.943    
 6744.00   1883.486      1891.510    
 6745.00   1884.053      1892.078    
 6746.00   1884.619      1892.646    
 6747.00   1885.186      1893.214    
 6748.00   1885.753      1893.782    
 6749.00   1886.320      1894.351    
 6750.00   1886.888      1894.919    
 6751.00   1887.455      1895.488    
 6752.00   1888.022      1896.056    
 6753.00   1888.590      1896.625    
 6754.00   1889.158      1897.194    
 6755.00   1889.725      1897.763    
 6756.00   1890.293      1898.332    
 6757.00   1890.861      1898.901    
 6758.00   1891.429      1899.471    
 6759.00   1891.997      1900.040    
 6760.00   1892.566      1900.610    
 6761.00   1893.134      1901.179    
 6762.00   1893.703      1901.749    
 6763.00   1894.271      1902.319    
 6764.00   1894.840      1902.889    
 6765.00   1895.409      1903.459    
 6766.00   1895.978      1904.029    
 6767.00   1896.547      1904.599    
 6768.00   1897.116      1905.170    
 6769.00   1897.686      1905.740    
 6770.00   1898.255      1906.311    
 6771.00   1898.825      1906.882    
 6772.00   1899.394      1907.453    
 6773.00   1899.964      1908.024    
 6774.00   1900.534      1908.595    
 6775.00   1901.104      1909.166    
 6776.00   1901.674      1909.737    
 6777.00   1902.244      1910.309    
 6778.00   1902.814      1910.880    
 6779.00   1903.385      1911.452    
 6780.00   1903.955      1912.024    
 6781.00   1904.526      1912.596    
 6782.00   1905.097      1913.168    
 6783.00   1905.668      1913.740    
 6784.00   1906.239      1914.312    
 6785.00   1906.810      1914.884    
 6786.00   1907.381      1915.457    
 6787.00   1907.952      1916.029    
 6788.00   1908.524      1916.602    
 6789.00   1909.095      1917.175    
 6790.00   1909.667      1917.747    
 6791.00   1910.239      1918.320    
 6792.00   1910.811      1918.894    
 6793.00   1911.383      1919.467    
 6794.00   1911.955      1920.040    
 6795.00   1912.527      1920.614    
 6796.00   1913.099      1921.187    
 6797.00   1913.672      1921.761    
 6798.00   1914.244      1922.334    
 6799.00   1914.817      1922.908    
 6800.00   1915.390      1923.482    
 6801.00   1915.962      1924.056    
 6802.00   1916.535      1924.631    
 6803.00   1917.108      1925.205    
 6804.00   1917.682      1925.779    
 6805.00   1918.255      1926.354    
 6806.00   1918.828      1926.929    
 6807.00   1919.402      1927.503    
 6808.00   1919.976      1928.078    
 6809.00   1920.549      1928.653    
 6810.00   1921.123      1929.228    
 6811.00   1921.697      1929.804    
 6812.00   1922.271      1930.379    
 6813.00   1922.846      1930.954    
 6814.00   1923.420      1931.530    
 6815.00   1923.994      1932.106    
 6816.00   1924.569      1932.681    
 6817.00   1925.143      1933.257    
 6818.00   1925.718      1933.833    
 6819.00   1926.293      1934.409    
 6820.00   1926.868      1934.986    
 6821.00   1927.443      1935.562    
 6822.00   1928.018      1936.138    
 6823.00   1928.594      1936.715    
 6824.00   1929.169      1937.292    
 6825.00   1929.745      1937.868    
 6826.00   1930.320      1938.445    
 6827.00   1930.896      1939.022    
 6828.00   1931.472      1939.599    
 6829.00   1932.048      1940.176    
 6830.00   1932.624      1940.754    
 6831.00   1933.200      1941.331    
 6832.00   1933.777      1941.909    
 6833.00   1934.353      1942.486    
 6834.00   1934.930      1943.064    
 6835.00   1935.506      1943.642    
 6836.00   1936.083      1944.220    
 6837.00   1936.660      1944.798    
 6838.00   1937.237      1945.376    
 6839.00   1937.814      1945.955    
 6840.00   1938.391      1946.533    
 6841.00   1938.969      1947.112    
 6842.00   1939.546      1947.691    
 6843.00   1940.124      1948.269    
 6844.00   1940.701      1948.848    
 6845.00   1941.279      1949.427    
 6846.00   1941.857      1950.006    
 6847.00   1942.435      1950.586    
 6848.00   1943.013      1951.165    
 6849.00   1943.591      1951.744    
 6850.00   1944.170      1952.324    
 6851.00   1944.748      1952.904    
 6852.00   1945.327      1953.483    
 6853.00   1945.905      1954.063    
 6854.00   1946.484      1954.643    
 6855.00   1947.063      1955.223    
 6856.00   1947.642      1955.804    
 6857.00   1948.221      1956.384    
 6858.00   1948.800      1956.964    
 6859.00   1949.380      1957.545    
 6860.00   1949.959      1958.126    
 6861.00   1950.539      1958.707    
 6862.00   1951.118      1959.287    
 6863.00   1951.698      1959.868    
 6864.00   1952.278      1960.450    
 6865.00   1952.858      1961.031    
 6866.00   1953.438      1961.612    
 6867.00   1954.018      1962.194    
 6868.00   1954.599      1962.775    
 6869.00   1955.179      1963.357    
 6870.00   1955.760      1963.939    
 6871.00   1956.340      1964.521    
 6872.00   1956.921      1965.103    
 6873.00   1957.502      1965.685    
 6874.00   1958.083      1966.267    
 6875.00   1958.664      1966.849    
 6876.00   1959.245      1967.432    
 6877.00   1959.827      1968.014    
 6878.00   1960.408      1968.597    
 6879.00   1960.990      1969.180    
 6880.00   1961.571      1969.763    
 6881.00   1962.153      1970.346    
 6882.00   1962.735      1970.929    
 6883.00   1963.317      1971.512    
 6884.00   1963.899      1972.096    
 6885.00   1964.482      1972.679    
 6886.00   1965.064      1973.263    
 6887.00   1965.646      1973.846    
 6888.00   1966.229      1974.430    
 6889.00   1966.812      1975.014    
 6890.00   1967.394      1975.598    
 6891.00   1967.977      1976.182    
 6892.00   1968.560      1976.767    
 6893.00   1969.144      1977.351    
 6894.00   1969.727      1977.935    
 6895.00   1970.310      1978.520    
 6896.00   1970.894      1979.105    
 6897.00   1971.477      1979.690    
 6898.00   1972.061      1980.275    
 6899.00   1972.645      1980.860    
 6900.00   1973.229      1981.445    
 6901.00   1973.813      1982.030    
 6902.00   1974.397      1982.615    
 6903.00   1974.981      1983.201    
 6904.00   1975.565      1983.787    
 6905.00   1976.150      1984.372    
 6906.00   1976.734      1984.958    
 6907.00   1977.319      1985.544    
 6908.00   1977.904      1986.130    
 6909.00   1978.489      1986.716    
 6910.00   1979.074      1987.303    
 6911.00   1979.659      1987.889    
 6912.00   1980.244      1988.475    
 6913.00   1980.830      1989.062    
 6914.00   1981.415      1989.649    
 6915.00   1982.001      1990.236    
 6916.00   1982.587      1990.823    
 6917.00   1983.172      1991.410    
 6918.00   1983.758      1991.997    
 6919.00   1984.344      1992.584    
 6920.00   1984.931      1993.171    
 6921.00   1985.517      1993.759    
 6922.00   1986.103      1994.347    
 6923.00   1986.690      1994.934    
 6924.00   1987.276      1995.522    
 6925.00   1987.863      1996.110    
 6926.00   1988.450      1996.698    
 6927.00   1989.037      1997.286    
 6928.00   1989.624      1997.875    
 6929.00   1990.211      1998.463    
 6930.00   1990.798      1999.052    
 6931.00   1991.386      1999.640    
 6932.00   1991.973      2000.229    
 6933.00   1992.561      2000.818    
 6934.00   1993.149      2001.407    
 6935.00   1993.736      2001.996    
 6936.00   1994.324      2002.585    
 6937.00   1994.912      2003.174    
 6938.00   1995.501      2003.764    
 6939.00   1996.089      2004.353    
 6940.00   1996.677      2004.943    
 6941.00   1997.266      2005.533    
 6942.00   1997.854      2006.123    
 6943.00   1998.443      2006.713    
 6944.00   1999.032      2007.303    
 6945.00   1999.621      2007.893    
 6946.00   2000.210      2008.483    
 6947.00   2000.799      2009.074    
 6948.00   2001.389      2009.664    
 6949.00   2001.978      2010.255    
 6950.00   2002.568      2010.846    
 6951.00   2003.157      2011.437    
 6952.00   2003.747      2012.028    
 6953.00   2004.337      2012.619    
 6954.00   2004.927      2013.210    
 6955.00   2005.517      2013.801    
 6956.00   2006.107      2014.393    
 6957.00   2006.697      2014.984    
 6958.00   2007.288      2015.576    
 6959.00   2007.878      2016.168    
 6960.00   2008.469      2016.760    
 6961.00   2009.060      2017.352    
 6962.00   2009.651      2017.944    
 6963.00   2010.242      2018.536    
 6964.00   2010.833      2019.128    
 6965.00   2011.424      2019.721    
 6966.00   2012.015      2020.313    
 6967.00   2012.607      2020.906    
 6968.00   2013.198      2021.499    
 6969.00   2013.790      2022.092    
 6970.00   2014.382      2022.685    
 6971.00   2014.974      2023.278    
 6972.00   2015.566      2023.871    
 6973.00   2016.158      2024.464    
 6974.00   2016.750      2025.058    
 6975.00   2017.342      2025.652    
 6976.00   2017.935      2026.245    
 6977.00   2018.527      2026.839    
 6978.00   2019.120      2027.433    
 6979.00   2019.713      2028.027    
 6980.00   2020.306      2028.621    
 6981.00   2020.899      2029.215    
 6982.00   2021.492      2029.810    
 6983.00   2022.085      2030.404    
 6984.00   2022.678      2030.999    
 6985.00   2023.272      2031.594    
 6986.00   2023.865      2032.188    
 6987.00   2024.459      2032.783    
 6988.00   2025.053      2033.378    
 6989.00   2025.647      2033.973    
 6990.00   2026.241      2034.569    
 6991.00   2026.835      2035.164    
 6992.00   2027.429      2035.760    
 6993.00   2028.023      2036.355    
 6994.00   2028.618      2036.951    
 6995.00   2029.213      2037.547    
 6996.00   2029.807      2038.143    
 6997.00   2030.402      2038.739    
 6998.00   2030.997      2039.335    
 6999.00   2031.592      2039.931    
 7000.00   2032.187      2040.528    
 7001.00   2032.782      2041.124    
 7002.00   2033.378      2041.721    
 7003.00   2033.973      2042.317    
 7004.00   2034.569      2042.914    
 7005.00   2035.165      2043.511    
 7006.00   2035.760      2044.108    
 7007.00   2036.356      2044.706    
 7008.00   2036.952      2045.303    
 7009.00   2037.549      2045.900    
 7010.00   2038.145      2046.498    
 7011.00   2038.741      2047.095    
 7012.00   2039.338      2047.693    
 7013.00   2039.934      2048.291    
 7014.00   2040.531      2048.889    
 7015.00   2041.128      2049.487    
 7016.00   2041.725      2050.085    
 7017.00   2042.322      2050.684    
 7018.00   2042.919      2051.282    
 7019.00   2043.516      2051.881    
 7020.00   2044.114      2052.479    
 7021.00   2044.711      2053.078    
 7022.00   2045.309      2053.677    
 7023.00   2045.907      2054.276    
 7024.00   2046.504      2054.875    
 7025.00   2047.102      2055.474    
 7026.00   2047.701      2056.074    
 7027.00   2048.299      2056.673    
 7028.00   2048.897      2057.273    
 7029.00   2049.495      2057.872    
 7030.00   2050.094      2058.472    
 7031.00   2050.693      2059.072    
 7032.00   2051.291      2059.672    
 7033.00   2051.890      2060.272    
 7034.00   2052.489      2060.872    
 7035.00   2053.088      2061.473    
 7036.00   2053.687      2062.073    
 7037.00   2054.287      2062.674    
 7038.00   2054.886      2063.274    
 7039.00   2055.486      2063.875    
 7040.00   2056.085      2064.476    
 7041.00   2056.685      2065.077    
 7042.00   2057.285      2065.678    
 7043.00   2057.885      2066.279    
 7044.00   2058.485      2066.881    
 7045.00   2059.085      2067.482    
 7046.00   2059.686      2068.084    
 7047.00   2060.286      2068.685    
 7048.00   2060.887      2069.287    
 7049.00   2061.487      2069.889    
 7050.00   2062.088      2070.491    
 7051.00   2062.689      2071.093    
 7052.00   2063.290      2071.696    
 7053.00   2063.891      2072.298    
 7054.00   2064.492      2072.901    
 7055.00   2065.094      2073.503    
 7056.00   2065.695      2074.106    
 7057.00   2066.297      2074.709    
 7058.00   2066.899      2075.312    
 7059.00   2067.500      2075.915    
 7060.00   2068.102      2076.518    
 7061.00   2068.704      2077.121    
 7062.00   2069.306      2077.725    
 7063.00   2069.909      2078.328    
 7064.00   2070.511      2078.932    
 7065.00   2071.114      2079.535    
 7066.00   2071.716      2080.139    
 7067.00   2072.319      2080.743    
 7068.00   2072.922      2081.347    
 7069.00   2073.525      2081.951    
 7070.00   2074.128      2082.556    
 7071.00   2074.731      2083.160    
 7072.00   2075.334      2083.765    
 7073.00   2075.937      2084.369    
 7074.00   2076.541      2084.974    
 7075.00   2077.145      2085.579    
 7076.00   2077.748      2086.184    
 7077.00   2078.352      2086.789    
 7078.00   2078.956      2087.394    
 7079.00   2079.560      2088.000    
 7080.00   2080.164      2088.605    
 7081.00   2080.769      2089.211    
 7082.00   2081.373      2089.816    
 7083.00   2081.977      2090.422    
 7084.00   2082.582      2091.028    
 7085.00   2083.187      2091.634    
 7086.00   2083.792      2092.240    
 7087.00   2084.397      2092.846    
 7088.00   2085.002      2093.453    
 7089.00   2085.607      2094.059    
 7090.00   2086.212      2094.666    
 7091.00   2086.818      2095.272    
 7092.00   2087.423      2095.879    
 7093.00   2088.029      2096.486    
 7094.00   2088.635      2097.093    
 7095.00   2089.240      2097.700    
 7096.00   2089.846      2098.307    
 7097.00   2090.453      2098.915    
 7098.00   2091.059      2099.522    
 7099.00   2091.665      2100.130    
 7100.00   2092.271      2100.737    
 7101.00   2092.878      2101.345    
 7102.00   2093.485      2101.953    
 7103.00   2094.091      2102.561    
 7104.00   2094.698      2103.169    
 7105.00   2095.305      2103.778    
 7106.00   2095.912      2104.386    
 7107.00   2096.520      2104.994    
 7108.00   2097.127      2105.603    
 7109.00   2097.735      2106.212    
 7110.00   2098.342      2106.821    
 7111.00   2098.950      2107.430    
 7112.00   2099.558      2108.039    
 7113.00   2100.165      2108.648    
 7114.00   2100.773      2109.257    
 7115.00   2101.382      2109.866    
 7116.00   2101.990      2110.476    
 7117.00   2102.598      2111.086    
 7118.00   2103.207      2111.695    
 7119.00   2103.815      2112.305    
 7120.00   2104.424      2112.915    
 7121.00   2105.033      2113.525    
 7122.00   2105.642      2114.135    
 7123.00   2106.251      2114.746    
 7124.00   2106.860      2115.356    
 7125.00   2107.469      2115.967    
 7126.00   2108.079      2116.577    
 7127.00   2108.688      2117.188    
 7128.00   2109.298      2117.799    
 7129.00   2109.907      2118.410    
 7130.00   2110.517      2119.021    
 7131.00   2111.127      2119.632    
 7132.00   2111.737      2120.243    
 7133.00   2112.347      2120.855    
 7134.00   2112.958      2121.466    
 7135.00   2113.568      2122.078    
 7136.00   2114.179      2122.690    
 7137.00   2114.789      2123.302    
 7138.00   2115.400      2123.914    
 7139.00   2116.011      2124.526    
 7140.00   2116.622      2125.138    
 7141.00   2117.233      2125.751    
 7142.00   2117.844      2126.363    
 7143.00   2118.455      2126.976    
 7144.00   2119.067      2127.588    
 7145.00   2119.678      2128.201    
 7146.00   2120.290      2128.814    
 7147.00   2120.902      2129.427    
 7148.00   2121.514      2130.040    
 7149.00   2122.126      2130.653    
 7150.00   2122.738      2131.267    
 7151.00   2123.350      2131.880    
 7152.00   2123.962      2132.494    
 7153.00   2124.575      2133.107    
 7154.00   2125.187      2133.721    
 7155.00   2125.800      2134.335    
 7156.00   2126.413      2134.949    
 7157.00   2127.026      2135.563    
 7158.00   2127.639      2136.178    
 7159.00   2128.252      2136.792    
 7160.00   2128.865      2137.407    
 7161.00   2129.478      2138.021    
 7162.00   2130.092      2138.636    
 7163.00   2130.705      2139.251    
 7164.00   2131.319      2139.866    
 7165.00   2131.933      2140.481    
 7166.00   2132.547      2141.096    
 7167.00   2133.161      2141.711    
 7168.00   2133.775      2142.327    
 7169.00   2134.389      2142.942    
 7170.00   2135.004      2143.558    
 7171.00   2135.618      2144.174    
 7172.00   2136.233      2144.790    
 7173.00   2136.847      2145.405    
 7174.00   2137.462      2146.022    
 7175.00   2138.077      2146.638    
 7176.00   2138.692      2147.254    
 7177.00   2139.307      2147.871    
 7178.00   2139.923      2148.487    
 7179.00   2140.538      2149.104    
 7180.00   2141.154      2149.721    
 7181.00   2141.769      2150.337    
 7182.00   2142.385      2150.954    
 7183.00   2143.001      2151.572    
 7184.00   2143.617      2152.189    
 7185.00   2144.233      2152.806    
 7186.00   2144.849      2153.424    
 7187.00   2145.465      2154.041    
 7188.00   2146.082      2154.659    
 7189.00   2146.698      2155.277    
 7190.00   2147.315      2155.895    
 7191.00   2147.932      2156.513    
 7192.00   2148.549      2157.131    
 7193.00   2149.165      2157.749    
 7194.00   2149.783      2158.367    
 7195.00   2150.400      2158.986    
 7196.00   2151.017      2159.604    
 7197.00   2151.635      2160.223    
 7198.00   2152.252      2160.842    
 7199.00   2152.870      2161.461    
 7200.00   2153.488      2162.080    
 7201.00   2154.105      2162.699    
 7202.00   2154.723      2163.318    
 7203.00   2155.342      2163.938    
 7204.00   2155.960      2164.557    
 7205.00   2156.578      2165.177    
 7206.00   2157.197      2165.797    
 7207.00   2157.815      2166.416    
 7208.00   2158.434      2167.036    
 7209.00   2159.053      2167.656    
 7210.00   2159.672      2168.277    
 7211.00   2160.291      2168.897    
 7212.00   2160.910      2169.517    
 7213.00   2161.529      2170.138    
 7214.00   2162.148      2170.759    
 7215.00   2162.768      2171.379    
 7216.00   2163.388      2172.000    
 7217.00   2164.007      2172.621    
 7218.00   2164.627      2173.242    
 7219.00   2165.247      2173.863    
 7220.00   2165.867      2174.485    
 7221.00   2166.487      2175.106    
 7222.00   2167.108      2175.728    
 7223.00   2167.728      2176.349    
 7224.00   2168.348      2176.971    
 7225.00   2168.969      2177.593    
 7226.00   2169.590      2178.215    
 7227.00   2170.211      2178.837    
 7228.00   2170.832      2179.460    
 7229.00   2171.453      2180.082    
 7230.00   2172.074      2180.704    
 7231.00   2172.695      2181.327    
 7232.00   2173.317      2181.950    
 7233.00   2173.938      2182.572    
 7234.00   2174.560      2183.195    
 7235.00   2175.182      2183.818    
 7236.00   2175.803      2184.442    
 7237.00   2176.425      2185.065    
 7238.00   2177.048      2185.688    
 7239.00   2177.670      2186.312    
 7240.00   2178.292      2186.935    
 7241.00   2178.915      2187.559    
 7242.00   2179.537      2188.183    
 7243.00   2180.160      2188.807    
 7244.00   2180.783      2189.431    
 7245.00   2181.405      2190.055    
 7246.00   2182.028      2190.679    
 7247.00   2182.652      2191.304    
 7248.00   2183.275      2191.928    
 7249.00   2183.898      2192.553    
 7250.00   2184.522      2193.178    
 7251.00   2185.145      2193.802    
 7252.00   2185.769      2194.427    
 7253.00   2186.393      2195.052    
 7254.00   2187.017      2195.678    
 7255.00   2187.641      2196.303    
 7256.00   2188.265      2196.928    
 7257.00   2188.889      2197.554    
 7258.00   2189.514      2198.180    
 7259.00   2190.138      2198.805    
 7260.00   2190.763      2199.431    
 7261.00   2191.387      2200.057    
 7262.00   2192.012      2200.683    
 7263.00   2192.637      2201.310    
 7264.00   2193.262      2201.936    
 7265.00   2193.887      2202.562    
 7266.00   2194.513      2203.189    
 7267.00   2195.138      2203.816    
 7268.00   2195.764      2204.443    
 7269.00   2196.389      2205.069    
 7270.00   2197.015      2205.696    
 7271.00   2197.641      2206.324    
 7272.00   2198.267      2206.951    
 7273.00   2198.893      2207.578    
 7274.00   2199.519      2208.206    
 7275.00   2200.145      2208.833    
 7276.00   2200.772      2209.461    
 7277.00   2201.398      2210.089    
 7278.00   2202.025      2210.717    
 7279.00   2202.652      2211.345    
 7280.00   2203.279      2211.973    
 7281.00   2203.906      2212.601    
 7282.00   2204.533      2213.230    
 7283.00   2205.160      2213.858    
 7284.00   2205.788      2214.487    
 7285.00   2206.415      2215.116    
 7286.00   2207.043      2215.744    
 7287.00   2207.670      2216.373    
 7288.00   2208.298      2217.002    
 7289.00   2208.926      2217.632    
 7290.00   2209.554      2218.261    
 7291.00   2210.182      2218.890    
 7292.00   2210.810      2219.520    
 7293.00   2211.439      2220.150    
 7294.00   2212.067      2220.779    
 7295.00   2212.696      2221.409    
 7296.00   2213.325      2222.039    
 7297.00   2213.953      2222.669    
 7298.00   2214.582      2223.300    
 7299.00   2215.211      2223.930    
 7300.00   2215.841      2224.560    
 7301.00   2216.470      2225.191    
 7302.00   2217.099      2225.822    
 7303.00   2217.729      2226.452    
 7304.00   2218.358      2227.083    
 7305.00   2218.988      2227.714    
 7306.00   2219.618      2228.345    
 7307.00   2220.248      2228.977    
 7308.00   2220.878      2229.608    
 7309.00   2221.508      2230.240    
 7310.00   2222.139      2230.871    
 7311.00   2222.769      2231.503    
 7312.00   2223.400      2232.135    
 7313.00   2224.030      2232.767    
 7314.00   2224.661      2233.399    
 7315.00   2225.292      2234.031    
 7316.00   2225.923      2234.663    
 7317.00   2226.554      2235.296    
 7318.00   2227.185      2235.928    
 7319.00   2227.817      2236.561    
 7320.00   2228.448      2237.193    
 7321.00   2229.080      2237.826    
 7322.00   2229.711      2238.459    
 7323.00   2230.343      2239.092    
 7324.00   2230.975      2239.726    
 7325.00   2231.607      2240.359    
 7326.00   2232.239      2240.992    
 7327.00   2232.872      2241.626    
 7328.00   2233.504      2242.259    
 7329.00   2234.136      2242.893    
 7330.00   2234.769      2243.527    
 7331.00   2235.402      2244.161    
 7332.00   2236.035      2244.795    
 7333.00   2236.667      2245.429    
 7334.00   2237.301      2246.064    
 7335.00   2237.934      2246.698    
 7336.00   2238.567      2247.333    
 7337.00   2239.200      2247.968    
 7338.00   2239.834      2248.602    
 7339.00   2240.468      2249.237    
 7340.00   2241.101      2249.872    
 7341.00   2241.735      2250.507    
 7342.00   2242.369      2251.143    
 7343.00   2243.003      2251.778    
 7344.00   2243.637      2252.414    
 7345.00   2244.272      2253.049    
 7346.00   2244.906      2253.685    
 7347.00   2245.541      2254.321    
 7348.00   2246.175      2254.957    
 7349.00   2246.810      2255.593    
 7350.00   2247.445      2256.229    
 7351.00   2248.080      2256.865    
 7352.00   2248.715      2257.502    
 7353.00   2249.350      2258.138    
 7354.00   2249.986      2258.775    
 7355.00   2250.621      2259.411    
 7356.00   2251.257      2260.048    
 7357.00   2251.892      2260.685    
 7358.00   2252.528      2261.322    
 7359.00   2253.164      2261.960    
 7360.00   2253.800      2262.597    
 7361.00   2254.436      2263.234    
 7362.00   2255.073      2263.872    
 7363.00   2255.709      2264.510    
 7364.00   2256.345      2265.147    
 7365.00   2256.982      2265.785    
 7366.00   2257.619      2266.423    
 7367.00   2258.256      2267.061    
 7368.00   2258.893      2267.700    
 7369.00   2259.530      2268.338    
 7370.00   2260.167      2268.976    
 7371.00   2260.804      2269.615    
 7372.00   2261.442      2270.254    
 7373.00   2262.079      2270.892    
 7374.00   2262.717      2271.531    
 7375.00   2263.354      2272.170    
 7376.00   2263.992      2272.810    
 7377.00   2264.630      2273.449    
 7378.00   2265.268      2274.088    
 7379.00   2265.907      2274.728    
 7380.00   2266.545      2275.367    
 7381.00   2267.183      2276.007    
 7382.00   2267.822      2276.647    
 7383.00   2268.461      2277.287    
 7384.00   2269.099      2277.927    
 7385.00   2269.738      2278.567    
 7386.00   2270.377      2279.207    
 7387.00   2271.016      2279.848    
 7388.00   2271.656      2280.488    
 7389.00   2272.295      2281.129    
 7390.00   2272.934      2281.770    
 7391.00   2273.574      2282.411    
 7392.00   2274.214      2283.052    
 7393.00   2274.853      2283.693    
 7394.00   2275.493      2284.334    
 7395.00   2276.133      2284.975    
 7396.00   2276.774      2285.617    
 7397.00   2277.414      2286.258    
 7398.00   2278.054      2286.900    
 7399.00   2278.695      2287.542    
 7400.00   2279.335      2288.184    
 7401.00   2279.976      2288.826    
 7402.00   2280.617      2289.468    
 7403.00   2281.258      2290.110    
 7404.00   2281.899      2290.752    
 7405.00   2282.540      2291.395    
 7406.00   2283.181      2292.037    
 7407.00   2283.823      2292.680    
 7408.00   2284.464      2293.323    
 7409.00   2285.106      2293.966    
 7410.00   2285.748      2294.609    
 7411.00   2286.390      2295.252    
 7412.00   2287.032      2295.895    
 7413.00   2287.674      2296.539    
 7414.00   2288.316      2297.182    
 7415.00   2288.958      2297.826    
 7416.00   2289.601      2298.470    
 7417.00   2290.243      2299.113    
 7418.00   2290.886      2299.757    
 7419.00   2291.529      2300.401    
 7420.00   2292.172      2301.046    
 7421.00   2292.815      2301.690    
 7422.00   2293.458      2302.334    
 7423.00   2294.101      2302.979    
 7424.00   2294.744      2303.624    
 7425.00   2295.388      2304.268    
 7426.00   2296.032      2304.913    
 7427.00   2296.675      2305.558    
 7428.00   2297.319      2306.203    
 7429.00   2297.963      2306.849    
 7430.00   2298.607      2307.494    
 7431.00   2299.251      2308.139    
 7432.00   2299.896      2308.785    
 7433.00   2300.540      2309.431    
 7434.00   2301.184      2310.076    
 7435.00   2301.829      2310.722    
 7436.00   2302.474      2311.368    
 7437.00   2303.119      2312.015    
 7438.00   2303.764      2312.661    
 7439.00   2304.409      2313.307    
 7440.00   2305.054      2313.954    
 7441.00   2305.699      2314.600    
 7442.00   2306.345      2315.247    
 7443.00   2306.990      2315.894    
 7444.00   2307.636      2316.541    
 7445.00   2308.282      2317.188    
 7446.00   2308.928      2317.835    
 7447.00   2309.574      2318.482    
 7448.00   2310.220      2319.130    
 7449.00   2310.866      2319.777    
 7450.00   2311.512      2320.425    
 7451.00   2312.159      2321.073    
 7452.00   2312.805      2321.721    
 7453.00   2313.452      2322.369    
 7454.00   2314.099      2323.017    
 7455.00   2314.746      2323.665    
 7456.00   2315.393      2324.313    
 7457.00   2316.040      2324.962    
 7458.00   2316.687      2325.610    
 7459.00   2317.335      2326.259    
 7460.00   2317.982      2326.908    
 7461.00   2318.630      2327.557    
 7462.00   2319.277      2328.206    
 7463.00   2319.925      2328.855    
 7464.00   2320.573      2329.504    
 7465.00   2321.221      2330.153    
 7466.00   2321.869      2330.803    
 7467.00   2322.518      2331.452    
 7468.00   2323.166      2332.102    
 7469.00   2323.815      2332.752    
 7470.00   2324.463      2333.402    
 7471.00   2325.112      2334.052    
 7472.00   2325.761      2334.702    
 7473.00   2326.410      2335.352    
 7474.00   2327.059      2336.003    
 7475.00   2327.708      2336.653    
 7476.00   2328.358      2337.304    
 7477.00   2329.007      2337.955    
 7478.00   2329.657      2338.606    
 7479.00   2330.306      2339.256    
 7480.00   2330.956      2339.908    
 7481.00   2331.606      2340.559    
 7482.00   2332.256      2341.210    
 7483.00   2332.906      2341.862    
 7484.00   2333.556      2342.513    
 7485.00   2334.207      2343.165    
 7486.00   2334.857      2343.817    
 7487.00   2335.508      2344.468    
 7488.00   2336.158      2345.120    
 7489.00   2336.809      2345.773    
 7490.00   2337.460      2346.425    
 7491.00   2338.111      2347.077    
 7492.00   2338.762      2347.730    
 7493.00   2339.414      2348.382    
 7494.00   2340.065      2349.035    
 7495.00   2340.717      2349.688    
 7496.00   2341.368      2350.341    
 7497.00   2342.020      2350.994    
 7498.00   2342.672      2351.647    
 7499.00   2343.324      2352.300    
 7500.00   2343.976      2352.953    
 7501.00   2344.628      2353.607    
 7502.00   2345.281      2354.261    
 7503.00   2345.933      2354.914    
 7504.00   2346.585      2355.568    
 7505.00   2347.238      2356.222    
 7506.00   2347.891      2356.876    
 7507.00   2348.544      2357.530    
 7508.00   2349.197      2358.185    
 7509.00   2349.850      2358.839    
 7510.00   2350.503      2359.494    
 7511.00   2351.157      2360.148    
 7512.00   2351.810      2360.803    
 7513.00   2352.464      2361.458    
 7514.00   2353.117      2362.113    
 7515.00   2353.771      2362.768    
 7516.00   2354.425      2363.423    
 7517.00   2355.079      2364.079    
 7518.00   2355.733      2364.734    
 7519.00   2356.388      2365.390    
 7520.00   2357.042      2366.045    
 7521.00   2357.696      2366.701    
 7522.00   2358.351      2367.357    
 7523.00   2359.006      2368.013    
 7524.00   2359.661      2368.669    
 7525.00   2360.316      2369.326    
 7526.00   2360.971      2369.982    
 7527.00   2361.626      2370.638    
 7528.00   2362.281      2371.295    
 7529.00   2362.937      2371.952    
 7530.00   2363.592      2372.609    
 7531.00   2364.248      2373.266    
 7532.00   2364.904      2373.923    
 7533.00   2365.559      2374.580    
 7534.00   2366.215      2375.237    
 7535.00   2366.872      2375.895    
 7536.00   2367.528      2376.552    
 7537.00   2368.184      2377.210    
 7538.00   2368.841      2377.868    
 7539.00   2369.497      2378.525    
 7540.00   2370.154      2379.183    
 7541.00   2370.811      2379.841    
 7542.00   2371.468      2380.500    
 7543.00   2372.125      2381.158    
 7544.00   2372.782      2381.817    
 7545.00   2373.439      2382.475    
 7546.00   2374.096      2383.134    
 7547.00   2374.754      2383.793    
 7548.00   2375.412      2384.451    
 7549.00   2376.069      2385.110    
 7550.00   2376.727      2385.770    
 7551.00   2377.385      2386.429    
 7552.00   2378.043      2387.088    
 7553.00   2378.701      2387.748    
 7554.00   2379.360      2388.407    
 7555.00   2380.018      2389.067    
 7556.00   2380.677      2389.727    
 7557.00   2381.335      2390.387    
 7558.00   2381.994      2391.047    
 7559.00   2382.653      2391.707    
 7560.00   2383.312      2392.367    
 7561.00   2383.971      2393.028    
 7562.00   2384.630      2393.688    
 7563.00   2385.290      2394.349    
 7564.00   2385.949      2395.010    
 7565.00   2386.609      2395.671    
 7566.00   2387.268      2396.332    
 7567.00   2387.928      2396.993    
 7568.00   2388.588      2397.654    
 7569.00   2389.248      2398.315    
 7570.00   2389.908      2398.977    
 7571.00   2390.568      2399.638    
 7572.00   2391.229      2400.300    
 7573.00   2391.889      2400.962    
 7574.00   2392.550      2401.624    
 7575.00   2393.211      2402.286    
 7576.00   2393.871      2402.948    
 7577.00   2394.532      2403.610    
 7578.00   2395.193      2404.272    
 7579.00   2395.855      2404.935    
 7580.00   2396.516      2405.598    
 7581.00   2397.177      2406.260    
 7582.00   2397.839      2406.923    
 7583.00   2398.500      2407.586    
 7584.00   2399.162      2408.249    
 7585.00   2399.824      2408.912    
 7586.00   2400.486      2409.576    
 7587.00   2401.148      2410.239    
 7588.00   2401.810      2410.902    
 7589.00   2402.473      2411.566    
 7590.00   2403.135      2412.230    
 7591.00   2403.798      2412.894    
 7592.00   2404.460      2413.558    
 7593.00   2405.123      2414.222    
 7594.00   2405.786      2414.886    
 7595.00   2406.449      2415.550    
 7596.00   2407.112      2416.215    
 7597.00   2407.776      2416.879    
 7598.00   2408.439      2417.544    
 7599.00   2409.102      2418.209    
 7600.00   2409.766      2418.874    
 7601.00   2410.430      2419.539    
 7602.00   2411.094      2420.204    
 7603.00   2411.757      2420.869    
 7604.00   2412.422      2421.535    
 7605.00   2413.086      2422.200    
 7606.00   2413.750      2422.866    
 7607.00   2414.414      2423.531    
 7608.00   2415.079      2424.197    
 7609.00   2415.744      2424.863    
 7610.00   2416.408      2425.529    
 7611.00   2417.073      2426.195    
 7612.00   2417.738      2426.862    
 7613.00   2418.403      2427.528    
 7614.00   2419.068      2428.195    
 7615.00   2419.734      2428.861    
 7616.00   2420.399      2429.528    
 7617.00   2421.065      2430.195    
 7618.00   2421.730      2430.862    
 7619.00   2422.396      2431.529    
 7620.00   2423.062      2432.196    
 7621.00   2423.728      2432.863    
 7622.00   2424.394      2433.531    
 7623.00   2425.061      2434.198    
 7624.00   2425.727      2434.866    
 7625.00   2426.393      2435.534    
 7626.00   2427.060      2436.202    
 7627.00   2427.727      2436.870    
 7628.00   2428.394      2437.538    
 7629.00   2429.060      2438.206    
 7630.00   2429.728      2438.875    
 7631.00   2430.395      2439.543    
 7632.00   2431.062      2440.212    
 7633.00   2431.729      2440.880    
 7634.00   2432.397      2441.549    
 7635.00   2433.065      2442.218    
 7636.00   2433.732      2442.887    
 7637.00   2434.400      2443.556    
 7638.00   2435.068      2444.226    
 7639.00   2435.736      2444.895    
 7640.00   2436.404      2445.565    
 7641.00   2437.073      2446.234    
 7642.00   2437.741      2446.904    
 7643.00   2438.410      2447.574    
 7644.00   2439.078      2448.244    
 7645.00   2439.747      2448.914    
 7646.00   2440.416      2449.584    
 7647.00   2441.085      2450.255    
 7648.00   2441.754      2450.925    
 7649.00   2442.424      2451.596    
 7650.00   2443.093      2452.266    
 7651.00   2443.762      2452.937    
 7652.00   2444.432      2453.608    
 7653.00   2445.102      2454.279    
 7654.00   2445.772      2454.950    
 7655.00   2446.441      2455.621    
 7656.00   2447.112      2456.293    
 7657.00   2447.782      2456.964    
 7658.00   2448.452      2457.636    
 7659.00   2449.122      2458.308    
 7660.00   2449.793      2458.979    
 7661.00   2450.464      2459.651    
 7662.00   2451.134      2460.323    
 7663.00   2451.805      2460.996    
 7664.00   2452.476      2461.668    
 7665.00   2453.147      2462.340    
 7666.00   2453.818      2463.013    
 7667.00   2454.490      2463.685    
 7668.00   2455.161      2464.358    
 7669.00   2455.833      2465.031    
 7670.00   2456.504      2465.704    
 7671.00   2457.176      2466.377    
 7672.00   2457.848      2467.050    
 7673.00   2458.520      2467.724    
 7674.00   2459.192      2468.397    
 7675.00   2459.865      2469.071    
 7676.00   2460.537      2469.744    
 7677.00   2461.209      2470.418    
 7678.00   2461.882      2471.092    
 7679.00   2462.555      2471.766    
 7680.00   2463.228      2472.440    
 7681.00   2463.900      2473.114    
 7682.00   2464.574      2473.789    
 7683.00   2465.247      2474.463    
 7684.00   2465.920      2475.138    
 7685.00   2466.593      2475.813    
 7686.00   2467.267      2476.487    
 7687.00   2467.941      2477.162    
 7688.00   2468.614      2477.838    
 7689.00   2469.288      2478.513    
 7690.00   2469.962      2479.188    
 7691.00   2470.636      2479.863    
 7692.00   2471.310      2480.539    
 7693.00   2471.985      2481.215    
 7694.00   2472.659      2481.890    
 7695.00   2473.334      2482.566    
 7696.00   2474.008      2483.242    
 7697.00   2474.683      2483.918    
 7698.00   2475.358      2484.595    
 7699.00   2476.033      2485.271    
 7700.00   2476.708      2485.947    
 7701.00   2477.384      2486.624    
 7702.00   2478.059      2487.301    
 7703.00   2478.734      2487.977    
 7704.00   2479.410      2488.654    
 7705.00   2480.086      2489.331    
 7706.00   2480.762      2490.008    
 7707.00   2481.437      2490.686    
 7708.00   2482.114      2491.363    
 7709.00   2482.790      2492.041    
 7710.00   2483.466      2492.718    
 7711.00   2484.142      2493.396    
 7712.00   2484.819      2494.074    
 7713.00   2485.496      2494.752    
 7714.00   2486.172      2495.430    
 7715.00   2486.849      2496.108    
 7716.00   2487.526      2496.786    
 7717.00   2488.203      2497.465    
 7718.00   2488.881      2498.143    
 7719.00   2489.558      2498.822    
 7720.00   2490.235      2499.501    
 7721.00   2490.913      2500.179    
 7722.00   2491.591      2500.858    
 7723.00   2492.268      2501.538    
 7724.00   2492.946      2502.217    
 7725.00   2493.624      2502.896    
 7726.00   2494.302      2503.576    
 7727.00   2494.981      2504.255    
 7728.00   2495.659      2504.935    
 7729.00   2496.337      2505.615    
 7730.00   2497.016      2506.295    
 7731.00   2497.695      2506.975    
 7732.00   2498.374      2507.655    
 7733.00   2499.053      2508.335    
 7734.00   2499.732      2509.015    
 7735.00   2500.411      2509.696    
 7736.00   2501.090      2510.377    
 7737.00   2501.770      2511.057    
 7738.00   2502.449      2511.738    
 7739.00   2503.129      2512.419    
 7740.00   2503.808      2513.100    
 7741.00   2504.488      2513.781    
 7742.00   2505.168      2514.463    
 7743.00   2505.848      2515.144    
 7744.00   2506.529      2515.826    
 7745.00   2507.209      2516.507    
 7746.00   2507.889      2517.189    
 7747.00   2508.570      2517.871    
 7748.00   2509.251      2518.553    
 7749.00   2509.931      2519.235    
 7750.00   2510.612      2519.917    
 7751.00   2511.293      2520.600    
 7752.00   2511.975      2521.282    
 7753.00   2512.656      2521.965    
 7754.00   2513.337      2522.647    
 7755.00   2514.019      2523.330    
 7756.00   2514.700      2524.013    
 7757.00   2515.382      2524.696    
 7758.00   2516.064      2525.379    
 7759.00   2516.746      2526.063    
 7760.00   2517.428      2526.746    
 7761.00   2518.110      2527.429    
 7762.00   2518.792      2528.113    
 7763.00   2519.475      2528.797    
 7764.00   2520.157      2529.481    
 7765.00   2520.840      2530.165    
 7766.00   2521.523      2530.849    
 7767.00   2522.206      2531.533    
 7768.00   2522.889      2532.217    
 7769.00   2523.572      2532.902    
 7770.00   2524.255      2533.586    
 7771.00   2524.938      2534.271    
 7772.00   2525.622      2534.956    
 7773.00   2526.305      2535.641    
 7774.00   2526.989      2536.326    
 7775.00   2527.673      2537.011    
 7776.00   2528.357      2537.696    
 7777.00   2529.041      2538.381    
 7778.00   2529.725      2539.067    
 7779.00   2530.409      2539.752    
 7780.00   2531.093      2540.438    
 7781.00   2531.778      2541.124    
 7782.00   2532.463      2541.810    
 7783.00   2533.147      2542.496    
 7784.00   2533.832      2543.182    
 7785.00   2534.517      2543.868    
 7786.00   2535.202      2544.555    
 7787.00   2535.887      2545.241    
 7788.00   2536.573      2545.928    
 7789.00   2537.258      2546.615    
 7790.00   2537.944      2547.301    
 7791.00   2538.629      2547.988    
 7792.00   2539.315      2548.676    
 7793.00   2540.001      2549.363    
 7794.00   2540.687      2550.050    
 7795.00   2541.373      2550.738    
 7796.00   2542.059      2551.425    
 7797.00   2542.746      2552.113    
 7798.00   2543.432      2552.801    
 7799.00   2544.119      2553.488    
 7800.00   2544.805      2554.176    
 7801.00   2545.492      2554.865    
 7802.00   2546.179      2555.553    
 7803.00   2546.866      2556.241    
 7804.00   2547.553      2556.930    
 7805.00   2548.241      2557.618    
 7806.00   2548.928      2558.307    
 7807.00   2549.615      2558.996    
 7808.00   2550.303      2559.685    
 7809.00   2550.991      2560.374    
 7810.00   2551.679      2561.063    
 7811.00   2552.367      2561.752    
 7812.00   2553.055      2562.442    
 7813.00   2553.743      2563.131    
 7814.00   2554.431      2563.821    
 7815.00   2555.120      2564.511    
 7816.00   2555.808      2565.200    
 7817.00   2556.497      2565.890    
 7818.00   2557.186      2566.581    
 7819.00   2557.875      2567.271    
 7820.00   2558.564      2567.961    
 7821.00   2559.253      2568.652    
 7822.00   2559.942      2569.342    
 7823.00   2560.631      2570.033    
 7824.00   2561.321      2570.724    
 7825.00   2562.010      2571.415    
 7826.00   2562.700      2572.106    
 7827.00   2563.390      2572.797    
 7828.00   2564.080      2573.488    
 7829.00   2564.770      2574.179    
 7830.00   2565.460      2574.871    
 7831.00   2566.150      2575.562    
 7832.00   2566.841      2576.254    
 7833.00   2567.531      2576.946    
 7834.00   2568.222      2577.638    
 7835.00   2568.913      2578.330    
 7836.00   2569.603      2579.022    
 7837.00   2570.294      2579.715    
 7838.00   2570.985      2580.407    
 7839.00   2571.677      2581.099    
 7840.00   2572.368      2581.792    
 7841.00   2573.059      2582.485    
 7842.00   2573.751      2583.178    
 7843.00   2574.443      2583.871    
 7844.00   2575.134      2584.564    
 7845.00   2575.826      2585.257    
 7846.00   2576.518      2585.950    
 7847.00   2577.210      2586.644    
 7848.00   2577.903      2587.337    
 7849.00   2578.595      2588.031    
 7850.00   2579.288      2588.725    
 7851.00   2579.980      2589.419    
 7852.00   2580.673      2590.113    
 7853.00   2581.366      2590.807    
 7854.00   2582.059      2591.501    
 7855.00   2582.752      2592.196    
 7856.00   2583.445      2592.890    
 7857.00   2584.138      2593.585    
 7858.00   2584.832      2594.280    
 7859.00   2585.525      2594.974    
 7860.00   2586.219      2595.669    
 7861.00   2586.912      2596.364    
 7862.00   2587.606      2597.060    
 7863.00   2588.300      2597.755    
 7864.00   2588.994      2598.450    
 7865.00   2589.689      2599.146    
 7866.00   2590.383      2599.842    
 7867.00   2591.077      2600.537    
 7868.00   2591.772      2601.233    
 7869.00   2592.467      2601.929    
 7870.00   2593.161      2602.625    
 7871.00   2593.856      2603.322    
 7872.00   2594.551      2604.018    
 7873.00   2595.246      2604.714    
 7874.00   2595.942      2605.411    
 7875.00   2596.637      2606.108    
 7876.00   2597.333      2606.805    
 7877.00   2598.028      2607.502    
 7878.00   2598.724      2608.199    
 7879.00   2599.420      2608.896    
 7880.00   2600.116      2609.593    
 7881.00   2600.812      2610.290    
 7882.00   2601.508      2610.988    
 7883.00   2602.204      2611.686    
 7884.00   2602.901      2612.383    
 7885.00   2603.597      2613.081    
 7886.00   2604.294      2613.779    
 7887.00   2604.991      2614.477    
 7888.00   2605.687      2615.175    
 7889.00   2606.384      2615.874    
 7890.00   2607.082      2616.572    
 7891.00   2607.779      2617.271    
 7892.00   2608.476      2617.969    
 7893.00   2609.174      2618.668    
 7894.00   2609.871      2619.367    
 7895.00   2610.569      2620.066    
 7896.00   2611.267      2620.765    
 7897.00   2611.965      2621.465    
 7898.00   2612.663      2622.164    
 7899.00   2613.361      2622.863    
 7900.00   2614.059      2623.563    
 7901.00   2614.757      2624.263    
 7902.00   2615.456      2624.963    
 7903.00   2616.154      2625.662    
 7904.00   2616.853      2626.363    
 7905.00   2617.552      2627.063    
 7906.00   2618.251      2627.763    
 7907.00   2618.950      2628.463    
 7908.00   2619.649      2629.164    
 7909.00   2620.349      2629.865    
 7910.00   2621.048      2630.565    
 7911.00   2621.748      2631.266    
 7912.00   2622.447      2631.967    
 7913.00   2623.147      2632.668    
 7914.00   2623.847      2633.370    
 7915.00   2624.547      2634.071    
 7916.00   2625.247      2634.772    
 7917.00   2625.947      2635.474    
 7918.00   2626.648      2636.176    
 7919.00   2627.348      2636.877    
 7920.00   2628.049      2637.579    
 7921.00   2628.749      2638.281    
 7922.00   2629.450      2638.983    
 7923.00   2630.151      2639.686    
 7924.00   2630.852      2640.388    
 7925.00   2631.553      2641.091    
 7926.00   2632.255      2641.793    
 7927.00   2632.956      2642.496    
 7928.00   2633.657      2643.199    
 7929.00   2634.359      2643.902    
 7930.00   2635.061      2644.605    
 7931.00   2635.763      2645.308    
 7932.00   2636.465      2646.011    
 7933.00   2637.167      2646.715    
 7934.00   2637.869      2647.418    
 7935.00   2638.571      2648.122    
 7936.00   2639.274      2648.826    
 7937.00   2639.976      2649.530    
 7938.00   2640.679      2650.234    
 7939.00   2641.382      2650.938    
 7940.00   2642.085      2651.642    
 7941.00   2642.788      2652.346    
 7942.00   2643.491      2653.051    
 7943.00   2644.194      2653.755    
 7944.00   2644.897      2654.460    
 7945.00   2645.601      2655.165    
 7946.00   2646.304      2655.870    
 7947.00   2647.008      2656.575    
 7948.00   2647.712      2657.280    
 7949.00   2648.416      2657.985    
 7950.00   2649.120      2658.691    
 7951.00   2649.824      2659.396    
 7952.00   2650.528      2660.102    
 7953.00   2651.233      2660.808    
 7954.00   2651.937      2661.513    
 7955.00   2652.642      2662.219    
 7956.00   2653.347      2662.925    
 7957.00   2654.052      2663.632    
 7958.00   2654.757      2664.338    
 7959.00   2655.462      2665.044    
 7960.00   2656.167      2665.751    
 7961.00   2656.872      2666.458    
 7962.00   2657.578      2667.164    
 7963.00   2658.283      2667.871    
 7964.00   2658.989      2668.578    
 7965.00   2659.695      2669.285    
 7966.00   2660.401      2669.993    
 7967.00   2661.107      2670.700    
 7968.00   2661.813      2671.408    
 7969.00   2662.519      2672.115    
 7970.00   2663.225      2672.823    
 7971.00   2663.932      2673.531    
 7972.00   2664.638      2674.239    
 7973.00   2665.345      2674.947    
 7974.00   2666.052      2675.655    
 7975.00   2666.759      2676.363    
 7976.00   2667.466      2677.072    
 7977.00   2668.173      2677.780    
 7978.00   2668.880      2678.489    
 7979.00   2669.588      2679.197    
 7980.00   2670.295      2679.906    
 7981.00   2671.003      2680.615    
 7982.00   2671.711      2681.324    
 7983.00   2672.419      2682.034    
 7984.00   2673.127      2682.743    
 7985.00   2673.835      2683.452    
 7986.00   2674.543      2684.162    
 7987.00   2675.251      2684.872    
 7988.00   2675.960      2685.581    
 7989.00   2676.668      2686.291    
 7990.00   2677.377      2687.001    
 7991.00   2678.086      2687.712    
 7992.00   2678.795      2688.422    
 7993.00   2679.504      2689.132    
 7994.00   2680.213      2689.843    
 7995.00   2680.922      2690.553    
 7996.00   2681.632      2691.264    
 7997.00   2682.341      2691.975    
 7998.00   2683.051      2692.686    
 7999.00   2683.761      2693.397    
 8000.00   2684.470      2694.108    
 8001.00   2685.180      2694.819    
 8002.00   2685.890      2695.531    
 8003.00   2686.601      2696.242    
 8004.00   2687.311      2696.954    
 8005.00   2688.021      2697.666    
 8006.00   2688.732      2698.378    
 8007.00   2689.443      2699.090    
 8008.00   2690.153      2699.802    
 8009.00   2690.864      2700.514    
 8010.00   2691.575      2701.226    
 8011.00   2692.286      2701.939    
 8012.00   2692.998      2702.651    
 8013.00   2693.709      2703.364    
 8014.00   2694.420      2704.077    
 8015.00   2695.132      2704.790    
 8016.00   2695.844      2705.503    
 8017.00   2696.556      2706.216    
 8018.00   2697.267      2706.929    
 8019.00   2697.979      2707.643    
 8020.00   2698.692      2708.356    
 8021.00   2699.404      2709.070    
 8022.00   2700.116      2709.784    
 8023.00   2700.829      2710.497    
 8024.00   2701.541      2711.211    
 8025.00   2702.254      2711.926    
 8026.00   2702.967      2712.640    
 8027.00   2703.680      2713.354    
 8028.00   2704.393      2714.068    
 8029.00   2705.106      2714.783    
 8030.00   2705.820      2715.498    
 8031.00   2706.533      2716.212    
 8032.00   2707.247      2716.927    
 8033.00   2707.960      2717.642    
 8034.00   2708.674      2718.358    
 8035.00   2709.388      2719.073    
 8036.00   2710.102      2719.788    
 8037.00   2710.816      2720.504    
 8038.00   2711.530      2721.219    
 8039.00   2712.245      2721.935    
 8040.00   2712.959      2722.651    
 8041.00   2713.674      2723.367    
 8042.00   2714.389      2724.083    
 8043.00   2715.103      2724.799    
 8044.00   2715.818      2725.515    
 8045.00   2716.533      2726.232    
 8046.00   2717.249      2726.948    
 8047.00   2717.964      2727.665    
 8048.00   2718.679      2728.381    
 8049.00   2719.395      2729.098    
 8050.00   2720.110      2729.815    
 8051.00   2720.826      2730.532    
 8052.00   2721.542      2731.250    
 8053.00   2722.258      2731.967    
 8054.00   2722.974      2732.684    
 8055.00   2723.690      2733.402    
 8056.00   2724.407      2734.120    
 8057.00   2725.123      2734.837    
 8058.00   2725.840      2735.555    
 8059.00   2726.556      2736.273    
 8060.00   2727.273      2736.992    
 8061.00   2727.990      2737.710    
 8062.00   2728.707      2738.428    
 8063.00   2729.424      2739.147    
 8064.00   2730.142      2739.865    
 8065.00   2730.859      2740.584    
 8066.00   2731.576      2741.303    
 8067.00   2732.294      2742.022    
 8068.00   2733.012      2742.741    
 8069.00   2733.730      2743.460    
 8070.00   2734.448      2744.179    
 8071.00   2735.166      2744.899    
 8072.00   2735.884      2745.618    
 8073.00   2736.602      2746.338    
 8074.00   2737.321      2747.058    
 8075.00   2738.039      2747.778    
 8076.00   2738.758      2748.498    
 8077.00   2739.477      2749.218    
 8078.00   2740.195      2749.938    
 8079.00   2740.914      2750.658    
 8080.00   2741.634      2751.379    
 8081.00   2742.353      2752.099    
 8082.00   2743.072      2752.820    
 8083.00   2743.792      2753.541    
 8084.00   2744.511      2754.262    
 8085.00   2745.231      2754.983    
 8086.00   2745.951      2755.704    
 8087.00   2746.671      2756.425    
 8088.00   2747.391      2757.147    
 8089.00   2748.111      2757.868    
 8090.00   2748.831      2758.590    
 8091.00   2749.551      2759.312    
 8092.00   2750.272      2760.033    
 8093.00   2750.993      2760.755    
 8094.00   2751.713      2761.477    
 8095.00   2752.434      2762.200    
 8096.00   2753.155      2762.922    
 8097.00   2753.876      2763.644    
 8098.00   2754.597      2764.367    
 8099.00   2755.319      2765.090    
 8100.00   2756.040      2765.812    
 8101.00   2756.762      2766.535    
 8102.00   2757.483      2767.258    
 8103.00   2758.205      2767.981    
 8104.00   2758.927      2768.705    
 8105.00   2759.649      2769.428    
 8106.00   2760.371      2770.152    
 8107.00   2761.093      2770.875    
 8108.00   2761.816      2771.599    
 8109.00   2762.538      2772.323    
 8110.00   2763.261      2773.047    
 8111.00   2763.984      2773.771    
 8112.00   2764.706      2774.495    
 8113.00   2765.429      2775.219    
 8114.00   2766.152      2775.944    
 8115.00   2766.876      2776.668    
 8116.00   2767.599      2777.393    
 8117.00   2768.322      2778.117    
 8118.00   2769.046      2778.842    
 8119.00   2769.769      2779.567    
 8120.00   2770.493      2780.292    
 8121.00   2771.217      2781.018    
 8122.00   2771.941      2781.743    
 8123.00   2772.665      2782.468    
 8124.00   2773.389      2783.194    
 8125.00   2774.114      2783.920    
 8126.00   2774.838      2784.645    
 8127.00   2775.563      2785.371    
 8128.00   2776.287      2786.097    
 8129.00   2777.012      2786.824    
 8130.00   2777.737      2787.550    
 8131.00   2778.462      2788.276    
 8132.00   2779.187      2789.003    
 8133.00   2779.912      2789.729    
 8134.00   2780.638      2790.456    
 8135.00   2781.363      2791.183    
 8136.00   2782.089      2791.910    
 8137.00   2782.815      2792.637    
 8138.00   2783.540      2793.364    
 8139.00   2784.266      2794.091    
 8140.00   2784.992      2794.819    
 8141.00   2785.719      2795.546    
 8142.00   2786.445      2796.274    
 8143.00   2787.171      2797.002    
 8144.00   2787.898      2797.730    
 8145.00   2788.625      2798.458    
 8146.00   2789.351      2799.186    
 8147.00   2790.078      2799.914    
 8148.00   2790.805      2800.642    
 8149.00   2791.532      2801.371    
 8150.00   2792.259      2802.099    
 8151.00   2792.987      2802.828    
 8152.00   2793.714      2803.557    
 8153.00   2794.442      2804.286    
 8154.00   2795.170      2805.015    
 8155.00   2795.897      2805.744    
 8156.00   2796.625      2806.473    
 8157.00   2797.353      2807.203    
 8158.00   2798.081      2807.932    
 8159.00   2798.810      2808.662    
 8160.00   2799.538      2809.391    
 8161.00   2800.267      2810.121    
 8162.00   2800.995      2810.851    
 8163.00   2801.724      2811.581    
 8164.00   2802.453      2812.312    
 8165.00   2803.182      2813.042    
 8166.00   2803.911      2813.772    
 8167.00   2804.640      2814.503    
 8168.00   2805.369      2815.234    
 8169.00   2806.099      2815.964    
 8170.00   2806.828      2816.695    
 8171.00   2807.558      2817.426    
 8172.00   2808.288      2818.157    
 8173.00   2809.018      2818.889    
 8174.00   2809.748      2819.620    
 8175.00   2810.478      2820.351    
 8176.00   2811.208      2821.083    
 8177.00   2811.938      2821.815    
 8178.00   2812.669      2822.547    
 8179.00   2813.399      2823.278    
 8180.00   2814.130      2824.011    
 8181.00   2814.861      2824.743    
 8182.00   2815.592      2825.475    
 8183.00   2816.323      2826.207    
 8184.00   2817.054      2826.940    
 8185.00   2817.785      2827.673    
 8186.00   2818.517      2828.405    
 8187.00   2819.248      2829.138    
 8188.00   2819.980      2829.871    
 8189.00   2820.712      2830.604    
 8190.00   2821.443      2831.337    
 8191.00   2822.175      2832.071    
 8192.00   2822.907      2832.804    
 8193.00   2823.640      2833.538    
 8194.00   2824.372      2834.271    
 8195.00   2825.104      2835.005    
 8196.00   2825.837      2835.739    
 8197.00   2826.570      2836.473    
 8198.00   2827.302      2837.207    
 8199.00   2828.035      2837.942    
 8200.00   2828.768      2838.676    
 8201.00   2829.502      2839.410    
 8202.00   2830.235      2840.145    
 8203.00   2830.968      2840.880    
 8204.00   2831.702      2841.615    
 8205.00   2832.435      2842.350    
 8206.00   2833.169      2843.085    
 8207.00   2833.903      2843.820    
 8208.00   2834.637      2844.555    
 8209.00   2835.371      2845.291    
 8210.00   2836.105      2846.026    
 8211.00   2836.839      2846.762    
 8212.00   2837.574      2847.497    
 8213.00   2838.308      2848.233    
 8214.00   2839.043      2848.969    
 8215.00   2839.778      2849.705    
 8216.00   2840.512      2850.442    
 8217.00   2841.247      2851.178    
 8218.00   2841.982      2851.914    
 8219.00   2842.718      2852.651    
 8220.00   2843.453      2853.388    
 8221.00   2844.188      2854.125    
 8222.00   2844.924      2854.861    
 8223.00   2845.660      2855.599    
 8224.00   2846.395      2856.336    
 8225.00   2847.131      2857.073    
 8226.00   2847.867      2857.810    
 8227.00   2848.604      2858.548    
 8228.00   2849.340      2859.285    
 8229.00   2850.076      2860.023    
 8230.00   2850.813      2860.761    
 8231.00   2851.549      2861.499    
 8232.00   2852.286      2862.237    
 8233.00   2853.023      2862.975    
 8234.00   2853.760      2863.714    
 8235.00   2854.497      2864.452    
 8236.00   2855.234      2865.191    
 8237.00   2855.971      2865.929    
 8238.00   2856.709      2866.668    
 8239.00   2857.446      2867.407    
 8240.00   2858.184      2868.146    
 8241.00   2858.922      2868.885    
 8242.00   2859.660      2869.624    
 8243.00   2860.398      2870.364    
 8244.00   2861.136      2871.103    
 8245.00   2861.874      2871.843    
 8246.00   2862.612      2872.582    
 8247.00   2863.351      2873.322    
 8248.00   2864.089      2874.062    
 8249.00   2864.828      2874.802    
 8250.00   2865.567      2875.542    
 8251.00   2866.306      2876.283    
 8252.00   2867.045      2877.023    
 8253.00   2867.784      2877.763    
 8254.00   2868.523      2878.504    
 8255.00   2869.263      2879.245    
 8256.00   2870.002      2879.986    
 8257.00   2870.742      2880.727    
 8258.00   2871.481      2881.468    
 8259.00   2872.221      2882.209    
 8260.00   2872.961      2882.950    
 8261.00   2873.701      2883.692    
 8262.00   2874.441      2884.433    
 8263.00   2875.182      2885.175    
 8264.00   2875.922      2885.917    
 8265.00   2876.663      2886.659    
 8266.00   2877.403      2887.401    
 8267.00   2878.144      2888.143    
 8268.00   2878.885      2888.885    
 8269.00   2879.626      2889.627    
 8270.00   2880.367      2890.370    
 8271.00   2881.108      2891.113    
 8272.00   2881.850      2891.855    
 8273.00   2882.591      2892.598    
 8274.00   2883.333      2893.341    
 8275.00   2884.075      2894.084    
 8276.00   2884.816      2894.827    
 8277.00   2885.558      2895.571    
 8278.00   2886.300      2896.314    
 8279.00   2887.042      2897.057    
 8280.00   2887.785      2897.801    
 8281.00   2888.527      2898.545    
 8282.00   2889.270      2899.289    
 8283.00   2890.012      2900.033    
 8284.00   2890.755      2900.777    
 8285.00   2891.498      2901.521    
 8286.00   2892.241      2902.265    
 8287.00   2892.984      2903.010    
 8288.00   2893.727      2903.754    
 8289.00   2894.470      2904.499    
 8290.00   2895.214      2905.244    
 8291.00   2895.957      2905.989    
 8292.00   2896.701      2906.734    
 8293.00   2897.445      2907.479    
 8294.00   2898.189      2908.224    
 8295.00   2898.933      2908.970    
 8296.00   2899.677      2909.715    
 8297.00   2900.421      2910.461    
 8298.00   2901.166      2911.206    
 8299.00   2901.910      2911.952    
 8300.00   2902.655      2912.698    
 8301.00   2903.399      2913.444    
 8302.00   2904.144      2914.190    
 8303.00   2904.889      2914.937    
 8304.00   2905.634      2915.683    
 8305.00   2906.379      2916.430    
 8306.00   2907.125      2917.176    
 8307.00   2907.870      2917.923    
 8308.00   2908.615      2918.670    
 8309.00   2909.361      2919.417    
 8310.00   2910.107      2920.164    
 8311.00   2910.853      2920.911    
 8312.00   2911.599      2921.659    
 8313.00   2912.345      2922.406    
 8314.00   2913.091      2923.154    
 8315.00   2913.837      2923.901    
 8316.00   2914.584      2924.649    
 8317.00   2915.330      2925.397    
 8318.00   2916.077      2926.145    
 8319.00   2916.824      2926.893    
 8320.00   2917.571      2927.642    
 8321.00   2918.318      2928.390    
 8322.00   2919.065      2929.139    
 8323.00   2919.812      2929.887    
 8324.00   2920.559      2930.636    
 8325.00   2921.307      2931.385    
 8326.00   2922.055      2932.134    
 8327.00   2922.802      2932.883    
 8328.00   2923.550      2933.632    
 8329.00   2924.298      2934.381    
 8330.00   2925.046      2935.131    
 8331.00   2925.794      2935.880    
 8332.00   2926.543      2936.630    
 8333.00   2927.291      2937.380    
 8334.00   2928.040      2938.130    
 8335.00   2928.788      2938.880    
 8336.00   2929.537      2939.630    
 8337.00   2930.286      2940.380    
 8338.00   2931.035      2941.130    
 8339.00   2931.784      2941.881    
 8340.00   2932.533      2942.631    
 8341.00   2933.282      2943.382    
 8342.00   2934.032      2944.133    
 8343.00   2934.781      2944.884    
 8344.00   2935.531      2945.635    
 8345.00   2936.281      2946.386    
 8346.00   2937.031      2947.137    
 8347.00   2937.781      2947.889    
 8348.00   2938.531      2948.640    
 8349.00   2939.281      2949.392    
 8350.00   2940.032      2950.144    
 8351.00   2940.782      2950.895    
 8352.00   2941.533      2951.647    
 8353.00   2942.283      2952.399    
 8354.00   2943.034      2953.152    
 8355.00   2943.785      2953.904    
 8356.00   2944.536      2954.656    
 8357.00   2945.287      2955.409    
 8358.00   2946.039      2956.162    
 8359.00   2946.790      2956.914    
 8360.00   2947.542      2957.667    
 8361.00   2948.293      2958.420    
 8362.00   2949.045      2959.173    
 8363.00   2949.797      2959.927    
 8364.00   2950.549      2960.680    
 8365.00   2951.301      2961.434    
 8366.00   2952.053      2962.187    
 8367.00   2952.806      2962.941    
 8368.00   2953.558      2963.695    
 8369.00   2954.311      2964.449    
 8370.00   2955.063      2965.203    
 8371.00   2955.816      2965.957    
 8372.00   2956.569      2966.711    
 8373.00   2957.322      2967.466    
 8374.00   2958.075      2968.220    
 8375.00   2958.829      2968.975    
 8376.00   2959.582      2969.729    
 8377.00   2960.335      2970.484    
 8378.00   2961.089      2971.239    
 8379.00   2961.843      2971.994    
 8380.00   2962.597      2972.750    
 8381.00   2963.351      2973.505    
 8382.00   2964.105      2974.260    
 8383.00   2964.859      2975.016    
 8384.00   2965.613      2975.772    
 8385.00   2966.368      2976.527    
 8386.00   2967.122      2977.283    
 8387.00   2967.877      2978.039    
 8388.00   2968.632      2978.795    
 8389.00   2969.386      2979.552    
 8390.00   2970.141      2980.308    
 8391.00   2970.896      2981.065    
 8392.00   2971.652      2981.821    
 8393.00   2972.407      2982.578    
 8394.00   2973.163      2983.335    
 8395.00   2973.918      2984.092    
 8396.00   2974.674      2984.849    
 8397.00   2975.430      2985.606    
 8398.00   2976.186      2986.363    
 8399.00   2976.942      2987.121    
 8400.00   2977.698      2987.878    
 8401.00   2978.454      2988.636    
 8402.00   2979.210      2989.393    
 8403.00   2979.967      2990.151    
 8404.00   2980.723      2990.909    
 8405.00   2981.480      2991.667    
 8406.00   2982.237      2992.426    
 8407.00   2982.994      2993.184    
 8408.00   2983.751      2993.942    
 8409.00   2984.508      2994.701    
 8410.00   2985.266      2995.460    
 8411.00   2986.023      2996.218    
 8412.00   2986.781      2996.977    
 8413.00   2987.538      2997.736    
 8414.00   2988.296      2998.496    
 8415.00   2989.054      2999.255    
 8416.00   2989.812      3000.014    
 8417.00   2990.570      3000.774    
 8418.00   2991.328      3001.533    
 8419.00   2992.087      3002.293    
 8420.00   2992.845      3003.053    
 8421.00   2993.604      3003.813    
 8422.00   2994.362      3004.573    
 8423.00   2995.121      3005.333    
 8424.00   2995.880      3006.093    
 8425.00   2996.639      3006.854    
 8426.00   2997.398      3007.614    
 8427.00   2998.158      3008.375    
 8428.00   2998.917      3009.136    
 8429.00   2999.676      3009.897    
 8430.00   3000.436      3010.658    
 8431.00   3001.196      3011.419    
 8432.00   3001.956      3012.180    
 8433.00   3002.716      3012.941    
 8434.00   3003.476      3013.703    
 8435.00   3004.236      3014.464    
 8436.00   3004.996      3015.226    
 8437.00   3005.757      3015.988    
 8438.00   3006.517      3016.750    
 8439.00   3007.278      3017.512    
 8440.00   3008.039      3018.274    
 8441.00   3008.799      3019.036    
 8442.00   3009.560      3019.798    
 8443.00   3010.322      3020.561    
 8444.00   3011.083      3021.324    
 8445.00   3011.844      3022.086    
 8446.00   3012.606      3022.849    
 8447.00   3013.367      3023.612    
 8448.00   3014.129      3024.375    
 8449.00   3014.891      3025.138    
 8450.00   3015.653      3025.902    
 8451.00   3016.415      3026.665    
 8452.00   3017.177      3027.429    
 8453.00   3017.939      3028.192    
 8454.00   3018.702      3028.956    
 8455.00   3019.464      3029.720    
 8456.00   3020.227      3030.484    
 8457.00   3020.989      3031.248    
 8458.00   3021.752      3032.012    
 8459.00   3022.515      3032.777    
 8460.00   3023.278      3033.541    
 8461.00   3024.041      3034.306    
 8462.00   3024.805      3035.070    
 8463.00   3025.568      3035.835    
 8464.00   3026.332      3036.600    
 8465.00   3027.095      3037.365    
 8466.00   3027.859      3038.130    
 8467.00   3028.623      3038.895    
 8468.00   3029.387      3039.661    
 8469.00   3030.151      3040.426    
 8470.00   3030.915      3041.192    
 8471.00   3031.680      3041.958    
 8472.00   3032.444      3042.724    
 8473.00   3033.209      3043.489    
 8474.00   3033.974      3044.256    
 8475.00   3034.738      3045.022    
 8476.00   3035.503      3045.788    
 8477.00   3036.268      3046.554    
 8478.00   3037.033      3047.321    
 8479.00   3037.799      3048.088    
 8480.00   3038.564      3048.854    
 8481.00   3039.330      3049.621    
 8482.00   3040.095      3050.388    
 8483.00   3040.861      3051.155    
 8484.00   3041.627      3051.923    
 8485.00   3042.393      3052.690    
 8486.00   3043.159      3053.457    
 8487.00   3043.925      3054.225    
 8488.00   3044.691      3054.993    
 8489.00   3045.458      3055.760    
 8490.00   3046.224      3056.528    
 8491.00   3046.991      3057.296    
 8492.00   3047.758      3058.065    
 8493.00   3048.525      3058.833    
 8494.00   3049.292      3059.601    
 8495.00   3050.059      3060.370    
 8496.00   3050.826      3061.138    
 8497.00   3051.593      3061.907    
 8498.00   3052.361      3062.676    
 8499.00   3053.128      3063.445    
 8500.00   3053.896      3064.214    
 8501.00   3054.664      3064.983    
 8502.00   3055.432      3065.752    
 8503.00   3056.200      3066.522    
 8504.00   3056.968      3067.291    
 8505.00   3057.736      3068.061    
 8506.00   3058.505      3068.831    
 8507.00   3059.273      3069.601    
 8508.00   3060.042      3070.371    
 8509.00   3060.811      3071.141    
 8510.00   3061.579      3071.911    
 8511.00   3062.348      3072.681    
 8512.00   3063.118      3073.452    
 8513.00   3063.887      3074.222    
 8514.00   3064.656      3074.993    
 8515.00   3065.425      3075.764    
 8516.00   3066.195      3076.535    
 8517.00   3066.965      3077.306    
 8518.00   3067.734      3078.077    
 8519.00   3068.504      3078.848    
 8520.00   3069.274      3079.620    
 8521.00   3070.044      3080.391    
 8522.00   3070.815      3081.163    
 8523.00   3071.585      3081.935    
 8524.00   3072.355      3082.706    
 8525.00   3073.126      3083.478    
 8526.00   3073.897      3084.250    
 8527.00   3074.668      3085.023    
 8528.00   3075.439      3085.795    
 8529.00   3076.210      3086.567    
 8530.00   3076.981      3087.340    
 8531.00   3077.752      3088.112    
 8532.00   3078.523      3088.885    
 8533.00   3079.295      3089.658    
 8534.00   3080.066      3090.431    
 8535.00   3080.838      3091.204    
 8536.00   3081.610      3091.977    
 8537.00   3082.382      3092.751    
 8538.00   3083.154      3093.524    
 8539.00   3083.926      3094.298    
 8540.00   3084.699      3095.072    
 8541.00   3085.471      3095.845    
 8542.00   3086.244      3096.619    
 8543.00   3087.016      3097.393    
 8544.00   3087.789      3098.167    
 8545.00   3088.562      3098.942    
 8546.00   3089.335      3099.716    
 8547.00   3090.108      3100.491    
 8548.00   3090.881      3101.265    
 8549.00   3091.655      3102.040    
 8550.00   3092.428      3102.815    
 8551.00   3093.202      3103.590    
 8552.00   3093.975      3104.365    
 8553.00   3094.749      3105.140    
 8554.00   3095.523      3105.915    
 8555.00   3096.297      3106.691    
 8556.00   3097.071      3107.466    
 8557.00   3097.845      3108.242    
 8558.00   3098.620      3109.018    
 8559.00   3099.394      3109.793    
 8560.00   3100.169      3110.569    
 8561.00   3100.944      3111.346    
 8562.00   3101.719      3112.122    
 8563.00   3102.493      3112.898    
 8564.00   3103.269      3113.675    
 8565.00   3104.044      3114.451    
 8566.00   3104.819      3115.228    
 8567.00   3105.594      3116.005    
 8568.00   3106.370      3116.782    
 8569.00   3107.146      3117.559    
 8570.00   3107.921      3118.336    
 8571.00   3108.697      3119.113    
 8572.00   3109.473      3119.890    
 8573.00   3110.249      3120.668    
 8574.00   3111.026      3121.445    
 8575.00   3111.802      3122.223    
 8576.00   3112.578      3123.001    
 8577.00   3113.355      3123.779    
 8578.00   3114.132      3124.557    
 8579.00   3114.908      3125.335    
 8580.00   3115.685      3126.114    
 8581.00   3116.462      3126.892    
 8582.00   3117.240      3127.670    
 8583.00   3118.017      3128.449    
 8584.00   3118.794      3129.228    
 8585.00   3119.572      3130.007    
 8586.00   3120.349      3130.786    
 8587.00   3121.127      3131.565    
 8588.00   3121.905      3132.344    
 8589.00   3122.683      3133.123    
 8590.00   3123.461      3133.903    
 8591.00   3124.239      3134.682    
 8592.00   3125.017      3135.462    
 8593.00   3125.796      3136.242    
 8594.00   3126.574      3137.022    
 8595.00   3127.353      3137.802    
 8596.00   3128.132      3138.582    
 8597.00   3128.911      3139.362    
 8598.00   3129.690      3140.143    
 8599.00   3130.469      3140.923    
 8600.00   3131.248      3141.704    
 8601.00   3132.027      3142.484    
 8602.00   3132.807      3143.265    
 8603.00   3133.586      3144.046    
 8604.00   3134.366      3144.827    
 8605.00   3135.146      3145.608    
 8606.00   3135.926      3146.390    
 8607.00   3136.706      3147.171    
 8608.00   3137.486      3147.953    
 8609.00   3138.266      3148.734    
 8610.00   3139.046      3149.516    
 8611.00   3139.827      3150.298    
 8612.00   3140.607      3151.080    
 8613.00   3141.388      3151.862    
 8614.00   3142.169      3152.644    
 8615.00   3142.950      3153.426    
 8616.00   3143.731      3154.209    
 8617.00   3144.512      3154.991    
 8618.00   3145.293      3155.774    
 8619.00   3146.075      3156.557    
 8620.00   3146.856      3157.340    
 8621.00   3147.638      3158.123    
 8622.00   3148.420      3158.906    
 8623.00   3149.202      3159.689    
 8624.00   3149.984      3160.473    
 8625.00   3150.766      3161.256    
 8626.00   3151.548      3162.040    
 8627.00   3152.330      3162.823    
 8628.00   3153.113      3163.607    
 8629.00   3153.895      3164.391    
 8630.00   3154.678      3165.175    
 8631.00   3155.461      3165.959    
 8632.00   3156.243      3166.744    
 8633.00   3157.027      3167.528    
 8634.00   3157.810      3168.313    
 8635.00   3158.593      3169.097    
 8636.00   3159.376      3169.882    
 8637.00   3160.160      3170.667    
 8638.00   3160.943      3171.452    
 8639.00   3161.727      3172.237    
 8640.00   3162.511      3173.022    
 8641.00   3163.295      3173.807    
 8642.00   3164.079      3174.593    
 8643.00   3164.863      3175.378    
 8644.00   3165.647      3176.164    
 8645.00   3166.432      3176.950    
 8646.00   3167.216      3177.736    
 8647.00   3168.001      3178.522    
 8648.00   3168.785      3179.308    
 8649.00   3169.570      3180.094    
 8650.00   3170.355      3180.880    
 8651.00   3171.140      3181.667    
 8652.00   3171.926      3182.453    
 8653.00   3172.711      3183.240    
 8654.00   3173.496      3184.027    
 8655.00   3174.282      3184.814    
 8656.00   3175.068      3185.601    
 8657.00   3175.853      3186.388    
 8658.00   3176.639      3187.175    
 8659.00   3177.425      3187.963    
 8660.00   3178.211      3188.750    
 8661.00   3178.997      3189.538    
 8662.00   3179.784      3190.326    
 8663.00   3180.570      3191.113    
 8664.00   3181.357      3191.901    
 8665.00   3182.144      3192.689    
 8666.00   3182.930      3193.478    
 8667.00   3183.717      3194.266    
 8668.00   3184.504      3195.054    
 8669.00   3185.291      3195.843    
 8670.00   3186.079      3196.632    
 8671.00   3186.866      3197.420    
 8672.00   3187.654      3198.209    
 8673.00   3188.441      3198.998    
 8674.00   3189.229      3199.787    
 8675.00   3190.017      3200.577    
 8676.00   3190.805      3201.366    
 8677.00   3191.593      3202.155    
 8678.00   3192.381      3202.945    
 8679.00   3193.169      3203.735    
 8680.00   3193.958      3204.524    
 8681.00   3194.746      3205.314    
 8682.00   3195.535      3206.104    
 8683.00   3196.324      3206.894    
 8684.00   3197.112      3207.685    
 8685.00   3197.901      3208.475    
 8686.00   3198.691      3209.266    
 8687.00   3199.480      3210.056    
 8688.00   3200.269      3210.847    
 8689.00   3201.059      3211.638    
 8690.00   3201.848      3212.429    
 8691.00   3202.638      3213.220    
 8692.00   3203.428      3214.011    
 8693.00   3204.217      3214.802    
 8694.00   3205.007      3215.594    
 8695.00   3205.798      3216.385    
 8696.00   3206.588      3217.177    
 8697.00   3207.378      3217.969    
 8698.00   3208.169      3218.760    
 8699.00   3208.959      3219.552    
 8700.00   3209.750      3220.345    
 8701.00   3210.541      3221.137    
 8702.00   3211.332      3221.929    
 8703.00   3212.123      3222.722    
 8704.00   3212.914      3223.514    
 8705.00   3213.705      3224.307    
 8706.00   3214.497      3225.100    
 8707.00   3215.288      3225.892    
 8708.00   3216.080      3226.685    
 8709.00   3216.872      3227.479    
 8710.00   3217.663      3228.272    
 8711.00   3218.455      3229.065    
 8712.00   3219.247      3229.859    
 8713.00   3220.040      3230.652    
 8714.00   3220.832      3231.446    
 8715.00   3221.624      3232.240    
 8716.00   3222.417      3233.034    
 8717.00   3223.210      3233.828    
 8718.00   3224.002      3234.622    
 8719.00   3224.795      3235.416    
 8720.00   3225.588      3236.211    
 8721.00   3226.381      3237.005    
 8722.00   3227.175      3237.800    
 8723.00   3227.968      3238.594    
 8724.00   3228.761      3239.389    
 8725.00   3229.555      3240.184    
 8726.00   3230.349      3240.979    
 8727.00   3231.142      3241.775    
 8728.00   3231.936      3242.570    
 8729.00   3232.730      3243.365    
 8730.00   3233.525      3244.161    
 8731.00   3234.319      3244.956    
 8732.00   3235.113      3245.752    
 8733.00   3235.908      3246.548    
 8734.00   3236.702      3247.344    
 8735.00   3237.497      3248.140    
 8736.00   3238.292      3248.936    
 8737.00   3239.087      3249.733    
 8738.00   3239.882      3250.529    
 8739.00   3240.677      3251.326    
 8740.00   3241.472      3252.122    
 8741.00   3242.268      3252.919    
 8742.00   3243.063      3253.716    
 8743.00   3243.859      3254.513    
 8744.00   3244.655      3255.310    
 8745.00   3245.451      3256.108    
 8746.00   3246.247      3256.905    
 8747.00   3247.043      3257.702    
 8748.00   3247.839      3258.500    
 8749.00   3248.635      3259.298    
 8750.00   3249.432      3260.096    
 8751.00   3250.228      3260.894    
 8752.00   3251.025      3261.692    
 8753.00   3251.822      3262.490    
 8754.00   3252.618      3263.288    
 8755.00   3253.415      3264.087    
 8756.00   3254.213      3264.885    
 8757.00   3255.010      3265.684    
 8758.00   3255.807      3266.482    
 8759.00   3256.605      3267.281    
 8760.00   3257.402      3268.080    
 8761.00   3258.200      3268.879    
 8762.00   3258.998      3269.679    
 8763.00   3259.796      3270.478    
 8764.00   3260.594      3271.277    
 8765.00   3261.392      3272.077    
 8766.00   3262.190      3272.877    
 8767.00   3262.989      3273.676    
 8768.00   3263.787      3274.476    
 8769.00   3264.586      3275.276    
 8770.00   3265.384      3276.076    
 8771.00   3266.183      3276.877    
 8772.00   3266.982      3277.677    
 8773.00   3267.781      3278.477    
 8774.00   3268.580      3279.278    
 8775.00   3269.380      3280.079    
 8776.00   3270.179      3280.879    
 8777.00   3270.979      3281.680    
 8778.00   3271.778      3282.481    
 8779.00   3272.578      3283.283    
 8780.00   3273.378      3284.084    
 8781.00   3274.178      3284.885    
 8782.00   3274.978      3285.687    
 8783.00   3275.778      3286.488    
 8784.00   3276.579      3287.290    
 8785.00   3277.379      3288.092    
 8786.00   3278.180      3288.894    
 8787.00   3278.980      3289.696    
 8788.00   3279.781      3290.498    
 8789.00   3280.582      3291.300    
 8790.00   3281.383      3292.103    
 8791.00   3282.184      3292.905    
 8792.00   3282.985      3293.708    
 8793.00   3283.787      3294.511    
 8794.00   3284.588      3295.314    
 8795.00   3285.390      3296.117    
 8796.00   3286.192      3296.920    
 8797.00   3286.993      3297.723    
 8798.00   3287.795      3298.526    
 8799.00   3288.597      3299.330    
 8800.00   3289.400      3300.133    
 8801.00   3290.202      3300.937    
 8802.00   3291.004      3301.741    
 8803.00   3291.807      3302.545    
 8804.00   3292.609      3303.349    
 8805.00   3293.412      3304.153    
 8806.00   3294.215      3304.957    
 8807.00   3295.018      3305.761    
 8808.00   3295.821      3306.566    
 8809.00   3296.624      3307.370    
 8810.00   3297.427      3308.175    
 8811.00   3298.231      3308.980    
 8812.00   3299.034      3309.785    
 8813.00   3299.838      3310.590    
 8814.00   3300.642      3311.395    
 8815.00   3301.446      3312.200    
 8816.00   3302.250      3313.006    
 8817.00   3303.054      3313.811    
 8818.00   3303.858      3314.617    
 8819.00   3304.662      3315.423    
 8820.00   3305.467      3316.228    
 8821.00   3306.271      3317.034    
 8822.00   3307.076      3317.841    
 8823.00   3307.881      3318.647    
 8824.00   3308.686      3319.453    
 8825.00   3309.491      3320.259    
 8826.00   3310.296      3321.066    
 8827.00   3311.101      3321.873    
 8828.00   3311.907      3322.679    
 8829.00   3312.712      3323.486    
 8830.00   3313.518      3324.293    
 8831.00   3314.323      3325.100    
 8832.00   3315.129      3325.908    
 8833.00   3315.935      3326.715    
 8834.00   3316.741      3327.522    
 8835.00   3317.547      3328.330    
 8836.00   3318.354      3329.138    
 8837.00   3319.160      3329.945    
 8838.00   3319.966      3330.753    
 8839.00   3320.773      3331.561    
 8840.00   3321.580      3332.369    
 8841.00   3322.387      3333.178    
 8842.00   3323.194      3333.986    
 8843.00   3324.001      3334.795    
 8844.00   3324.808      3335.603    
 8845.00   3325.615      3336.412    
 8846.00   3326.423      3337.221    
 8847.00   3327.230      3338.030    
 8848.00   3328.038      3338.839    
 8849.00   3328.846      3339.648    
 8850.00   3329.653      3340.457    
 8851.00   3330.461      3341.266    
 8852.00   3331.270      3342.076    
 8853.00   3332.078      3342.886    
 8854.00   3332.886      3343.695    
 8855.00   3333.695      3344.505    
 8856.00   3334.503      3345.315    
 8857.00   3335.312      3346.125    
 8858.00   3336.121      3346.935    
 8859.00   3336.929      3347.746    
 8860.00   3337.738      3348.556    
 8861.00   3338.548      3349.367    
 8862.00   3339.357      3350.177    
 8863.00   3340.166      3350.988    
 8864.00   3340.976      3351.799    
 8865.00   3341.785      3352.610    
 8866.00   3342.595      3353.421    
 8867.00   3343.405      3354.232    
 8868.00   3344.215      3355.043    
 8869.00   3345.025      3355.855    
 8870.00   3345.835      3356.667    
 8871.00   3346.645      3357.478    
 8872.00   3347.456      3358.290    
 8873.00   3348.266      3359.102    
 8874.00   3349.077      3359.914    
 8875.00   3349.887      3360.726    
 8876.00   3350.698      3361.538    
 8877.00   3351.509      3362.351    
 8878.00   3352.320      3363.163    
 8879.00   3353.132      3363.976    
 8880.00   3353.943      3364.788    
 8881.00   3354.754      3365.601    
 8882.00   3355.566      3366.414    
 8883.00   3356.377      3367.227    
 8884.00   3357.189      3368.040    
 8885.00   3358.001      3368.854    
 8886.00   3358.813      3369.667    
 8887.00   3359.625      3370.480    
 8888.00   3360.437      3371.294    
 8889.00   3361.250      3372.108    
 8890.00   3362.062      3372.922    
 8891.00   3362.875      3373.736    
 8892.00   3363.687      3374.550    
 8893.00   3364.500      3375.364    
 8894.00   3365.313      3376.178    
 8895.00   3366.126      3376.993    
 8896.00   3366.939      3377.807    
 8897.00   3367.752      3378.622    
 8898.00   3368.566      3379.436    
 8899.00   3369.379      3380.251    
 8900.00   3370.193      3381.066    
 8901.00   3371.006      3381.881    
 8902.00   3371.820      3382.697    
 8903.00   3372.634      3383.512    
 8904.00   3373.448      3384.327    
 8905.00   3374.262      3385.143    
 8906.00   3375.077      3385.959    
 8907.00   3375.891      3386.774    
 8908.00   3376.705      3387.590    
 8909.00   3377.520      3388.406    
 8910.00   3378.335      3389.222    
 8911.00   3379.150      3390.039    
 8912.00   3379.965      3390.855    
 8913.00   3380.780      3391.671    
 8914.00   3381.595      3392.488    
 8915.00   3382.410      3393.305    
 8916.00   3383.226      3394.121    
 8917.00   3384.041      3394.938    
 8918.00   3384.857      3395.755    
 8919.00   3385.672      3396.573    
 8920.00   3386.488      3397.390    
 8921.00   3387.304      3398.207    
 8922.00   3388.120      3399.025    
 8923.00   3388.937      3399.842    
 8924.00   3389.753      3400.660    
 8925.00   3390.569      3401.478    
 8926.00   3391.386      3402.296    
 8927.00   3392.202      3403.114    
 8928.00   3393.019      3403.932    
 8929.00   3393.836      3404.750    
 8930.00   3394.653      3405.569    
 8931.00   3395.470      3406.387    
 8932.00   3396.287      3407.206    
 8933.00   3397.105      3408.025    
 8934.00   3397.922      3408.843    
 8935.00   3398.740      3409.662    
 8936.00   3399.557      3410.481    
 8937.00   3400.375      3411.301    
 8938.00   3401.193      3412.120    
 8939.00   3402.011      3412.939    
 8940.00   3402.829      3413.759    
 8941.00   3403.648      3414.579    
 8942.00   3404.466      3415.398    
 8943.00   3405.284      3416.218    
 8944.00   3406.103      3417.038    
 8945.00   3406.922      3417.858    
 8946.00   3407.741      3418.679    
 8947.00   3408.559      3419.499    
 8948.00   3409.379      3420.319    
 8949.00   3410.198      3421.140    
 8950.00   3411.017      3421.961    
 8951.00   3411.836      3422.781    
 8952.00   3412.656      3423.602    
 8953.00   3413.475      3424.423    
 8954.00   3414.295      3425.244    
 8955.00   3415.115      3426.066    
 8956.00   3415.935      3426.887    
 8957.00   3416.755      3427.708    
 8958.00   3417.575      3428.530    
 8959.00   3418.396      3429.352    
 8960.00   3419.216      3430.174    
 8961.00   3420.036      3430.996    
 8962.00   3420.857      3431.818    
 8963.00   3421.678      3432.640    
 8964.00   3422.499      3433.462    
 8965.00   3423.320      3434.284    
 8966.00   3424.141      3435.107    
 8967.00   3424.962      3435.929    
 8968.00   3425.783      3436.752    
 8969.00   3426.605      3437.575    
 8970.00   3427.426      3438.398    
 8971.00   3428.248      3439.221    
 8972.00   3429.070      3440.044    
 8973.00   3429.892      3440.868    
 8974.00   3430.714      3441.691    
 8975.00   3431.536      3442.514    
 8976.00   3432.358      3443.338    
 8977.00   3433.180      3444.162    
 8978.00   3434.003      3444.986    
 8979.00   3434.825      3445.810    
 8980.00   3435.648      3446.634    
 8981.00   3436.471      3447.458    
 8982.00   3437.294      3448.282    
 8983.00   3438.117      3449.107    
 8984.00   3438.940      3449.931    
 8985.00   3439.763      3450.756    
 8986.00   3440.586      3451.581    
 8987.00   3441.410      3452.406    
 8988.00   3442.234      3453.231    
 8989.00   3443.057      3454.056    
 8990.00   3443.881      3454.881    
 8991.00   3444.705      3455.706    
 8992.00   3445.529      3456.532    
 8993.00   3446.353      3457.357    
 8994.00   3447.177      3458.183    
 8995.00   3448.002      3459.009    
 8996.00   3448.826      3459.835    
 8997.00   3449.651      3460.661    
 8998.00   3450.476      3461.487    
 8999.00   3451.300      3462.313    
 9000.00   3452.125      3463.139    
 9001.00   3452.951      3463.966    
 9002.00   3453.776      3464.792    
 9003.00   3454.601      3465.619    
 9004.00   3455.426      3466.446    
 9005.00   3456.252      3467.273    
 9006.00   3457.078      3468.100    
 9007.00   3457.903      3468.927    
 9008.00   3458.729      3469.754    
 9009.00   3459.555      3470.582    
 9010.00   3460.381      3471.409    
 9011.00   3461.207      3472.237    
 9012.00   3462.034      3473.064    
 9013.00   3462.860      3473.892    
 9014.00   3463.687      3474.720    
 9015.00   3464.513      3475.548    
 9016.00   3465.340      3476.376    
 9017.00   3466.167      3477.205    
 9018.00   3466.994      3478.033    
 9019.00   3467.821      3478.862    
 9020.00   3468.648      3479.690    
 9021.00   3469.476      3480.519    
 9022.00   3470.303      3481.348    
 9023.00   3471.131      3482.177    
 9024.00   3471.958      3483.006    
 9025.00   3472.786      3483.835    
 9026.00   3473.614      3484.664    
 9027.00   3474.442      3485.494    
 9028.00   3475.270      3486.323    
 9029.00   3476.098      3487.153    
 9030.00   3476.927      3487.983    
 9031.00   3477.755      3488.813    
 9032.00   3478.584      3489.643    
 9033.00   3479.413      3490.473    
 9034.00   3480.241      3491.303    
 9035.00   3481.070      3492.133    
 9036.00   3481.899      3492.964    
 9037.00   3482.728      3493.794    
 9038.00   3483.558      3494.625    
 9039.00   3484.387      3495.456    
 9040.00   3485.217      3496.287    
 9041.00   3486.046      3497.118    
 9042.00   3486.876      3497.949    
 9043.00   3487.706      3498.780    
 9044.00   3488.536      3499.611    
 9045.00   3489.366      3500.443    
 9046.00   3490.196      3501.274    
 9047.00   3491.026      3502.106    
 9048.00   3491.857      3502.938    
 9049.00   3492.687      3503.770    
 9050.00   3493.518      3504.602    
 9051.00   3494.348      3505.434    
 9052.00   3495.179      3506.266    
 9053.00   3496.010      3507.099    
 9054.00   3496.841      3507.931    
 9055.00   3497.672      3508.764    
 9056.00   3498.504      3509.596    
 9057.00   3499.335      3510.429    
 9058.00   3500.167      3511.262    
 9059.00   3500.998      3512.095    
 9060.00   3501.830      3512.928    
 9061.00   3502.662      3513.762    
 9062.00   3503.494      3514.595    
 9063.00   3504.326      3515.429    
 9064.00   3505.158      3516.262    
 9065.00   3505.991      3517.096    
 9066.00   3506.823      3517.930    
 9067.00   3507.656      3518.764    
 9068.00   3508.488      3519.598    
 9069.00   3509.321      3520.432    
 9070.00   3510.154      3521.266    
 9071.00   3510.987      3522.101    
 9072.00   3511.820      3522.935    
 9073.00   3512.653      3523.770    
 9074.00   3513.487      3524.605    
 9075.00   3514.320      3525.439    
 9076.00   3515.154      3526.274    
 9077.00   3515.987      3527.109    
 9078.00   3516.821      3527.945    
 9079.00   3517.655      3528.780    
 9080.00   3518.489      3529.615    
 9081.00   3519.323      3530.451    
 9082.00   3520.157      3531.287    
 9083.00   3520.992      3532.122    
 9084.00   3521.826      3532.958    
 9085.00   3522.661      3533.794    
 9086.00   3523.495      3534.630    
 9087.00   3524.330      3535.467    
 9088.00   3525.165      3536.303    
 9089.00   3526.000      3537.139    
 9090.00   3526.835      3537.976    
 9091.00   3527.671      3538.813    
 9092.00   3528.506      3539.649    
 9093.00   3529.341      3540.486    
 9094.00   3530.177      3541.323    
 9095.00   3531.013      3542.160    
 9096.00   3531.849      3542.998    
 9097.00   3532.685      3543.835    
 9098.00   3533.521      3544.672    
 9099.00   3534.357      3545.510    
 9100.00   3535.193      3546.348    
 9101.00   3536.029      3547.185    
 9102.00   3536.866      3548.023    
 9103.00   3537.702      3548.861    
 9104.00   3538.539      3549.700    
 9105.00   3539.376      3550.538    
 9106.00   3540.213      3551.376    
 9107.00   3541.050      3552.215    
 9108.00   3541.887      3553.053    
 9109.00   3542.725      3553.892    
 9110.00   3543.562      3554.731    
 9111.00   3544.399      3555.570    
 9112.00   3545.237      3556.409    
 9113.00   3546.075      3557.248    
 9114.00   3546.913      3558.087    
 9115.00   3547.751      3558.926    
 9116.00   3548.589      3559.766    
 9117.00   3549.427      3560.606    
 9118.00   3550.265      3561.445    
 9119.00   3551.104      3562.285    
 9120.00   3551.942      3563.125    
 9121.00   3552.781      3563.965    
 9122.00   3553.620      3564.805    
 9123.00   3554.459      3565.646    
 9124.00   3555.298      3566.486    
 9125.00   3556.137      3567.327    
 9126.00   3556.976      3568.167    
 9127.00   3557.815      3569.008    
 9128.00   3558.655      3569.849    
 9129.00   3559.494      3570.690    
 9130.00   3560.334      3571.531    
 9131.00   3561.174      3572.372    
 9132.00   3562.013      3573.213    
 9133.00   3562.853      3574.055    
 9134.00   3563.694      3574.896    
 9135.00   3564.534      3575.738    
 9136.00   3565.374      3576.580    
 9137.00   3566.215      3577.421    
 9138.00   3567.055      3578.263    
 9139.00   3567.896      3579.106    
 9140.00   3568.737      3579.948    
 9141.00   3569.578      3580.790    
 9142.00   3570.419      3581.632    
 9143.00   3571.260      3582.475    
 9144.00   3572.101      3583.318    
 9145.00   3572.942      3584.160    
 9146.00   3573.784      3585.003    
 9147.00   3574.625      3585.846    
 9148.00   3575.467      3586.689    
 9149.00   3576.309      3587.533    
 9150.00   3577.151      3588.376    
 9151.00   3577.993      3589.219    
 9152.00   3578.835      3590.063    
 9153.00   3579.677      3590.907    
 9154.00   3580.520      3591.750    
 9155.00   3581.362      3592.594    
 9156.00   3582.205      3593.438    
 9157.00   3583.047      3594.282    
 9158.00   3583.890      3595.127    
 9159.00   3584.733      3595.971    
 9160.00   3585.576      3596.815    
 9161.00   3586.419      3597.660    
 9162.00   3587.263      3598.505    
 9163.00   3588.106      3599.350    
 9164.00   3588.949      3600.194    
 9165.00   3589.793      3601.039    
 9166.00   3590.637      3601.885    
 9167.00   3591.481      3602.730    
 9168.00   3592.325      3603.575    
 9169.00   3593.169      3604.421    
 9170.00   3594.013      3605.266    
 9171.00   3594.857      3606.112    
 9172.00   3595.701      3606.958    
 9173.00   3596.546      3607.804    
 9174.00   3597.391      3608.650    
 9175.00   3598.235      3609.496    
 9176.00   3599.080      3610.342    
 9177.00   3599.925      3611.188    
 9178.00   3600.770      3612.035    
 9179.00   3601.615      3612.882    
 9180.00   3602.461      3613.728    
 9181.00   3603.306      3614.575    
 9182.00   3604.152      3615.422    
 9183.00   3604.997      3616.269    
 9184.00   3605.843      3617.116    
 9185.00   3606.689      3617.964    
 9186.00   3607.535      3618.811    
 9187.00   3608.381      3619.658    
 9188.00   3609.227      3620.506    
 9189.00   3610.073      3621.354    
 9190.00   3610.920      3622.202    
 9191.00   3611.766      3623.050    
 9192.00   3612.613      3623.898    
 9193.00   3613.460      3624.746    
 9194.00   3614.307      3625.594    
 9195.00   3615.154      3626.442    
 9196.00   3616.001      3627.291    
 9197.00   3616.848      3628.140    
 9198.00   3617.695      3628.988    
 9199.00   3618.543      3629.837    
 9200.00   3619.390      3630.686    
 9201.00   3620.238      3631.535    
 9202.00   3621.086      3632.384    
 9203.00   3621.934      3633.234    
 9204.00   3622.782      3634.083    
 9205.00   3623.630      3634.933    
 9206.00   3624.478      3635.782    
 9207.00   3625.326      3636.632    
 9208.00   3626.175      3637.482    
 9209.00   3627.023      3638.332    
 9210.00   3627.872      3639.182    
 9211.00   3628.721      3640.032    
 9212.00   3629.570      3640.882    
 9213.00   3630.419      3641.733    
 9214.00   3631.268      3642.583    
 9215.00   3632.117      3643.434    
 9216.00   3632.966      3644.285    
 9217.00   3633.816      3645.136    
 9218.00   3634.665      3645.987    
 9219.00   3635.515      3646.838    
 9220.00   3636.365      3647.689    
 9221.00   3637.215      3648.540    
 9222.00   3638.065      3649.392    
 9223.00   3638.915      3650.243    
 9224.00   3639.765      3651.095    
 9225.00   3640.615      3651.947    
 9226.00   3641.466      3652.799    
 9227.00   3642.316      3653.651    
 9228.00   3643.167      3654.503    
 9229.00   3644.018      3655.355    
 9230.00   3644.869      3656.207    
 9231.00   3645.720      3657.060    
 9232.00   3646.571      3657.912    
 9233.00   3647.422      3658.765    
 9234.00   3648.274      3659.618    
 9235.00   3649.125      3660.471    
 9236.00   3649.977      3661.324    
 9237.00   3650.828      3662.177    
 9238.00   3651.680      3663.030    
 9239.00   3652.532      3663.883    
 9240.00   3653.384      3664.737    
 9241.00   3654.236      3665.590    
 9242.00   3655.089      3666.444    
 9243.00   3655.941      3667.298    
 9244.00   3656.794      3668.152    
 9245.00   3657.646      3669.006    
 9246.00   3658.499      3669.860    
 9247.00   3659.352      3670.714    
 9248.00   3660.205      3671.568    
 9249.00   3661.058      3672.423    
 9250.00   3661.911      3673.277    
 9251.00   3662.764      3674.132    
 9252.00   3663.617      3674.987    
 9253.00   3664.471      3675.842    
 9254.00   3665.325      3676.697    
 9255.00   3666.178      3677.552    
 9256.00   3667.032      3678.407    
 9257.00   3667.886      3679.263    
 9258.00   3668.740      3680.118    
 9259.00   3669.594      3680.974    
 9260.00   3670.449      3681.829    
 9261.00   3671.303      3682.685    
 9262.00   3672.157      3683.541    
 9263.00   3673.012      3684.397    
 9264.00   3673.867      3685.253    
 9265.00   3674.722      3686.110    
 9266.00   3675.577      3686.966    
 9267.00   3676.432      3687.822    
 9268.00   3677.287      3688.679    
 9269.00   3678.142      3689.536    
 9270.00   3678.998      3690.393    
 9271.00   3679.853      3691.249    
 9272.00   3680.709      3692.107    
 9273.00   3681.564      3692.964    
 9274.00   3682.420      3693.821    
 9275.00   3683.276      3694.678    
 9276.00   3684.132      3695.536    
 9277.00   3684.989      3696.393    
 9278.00   3685.845      3697.251    
 9279.00   3686.701      3698.109    
 9280.00   3687.558      3698.967    
 9281.00   3688.414      3699.825    
 9282.00   3689.271      3700.683    
 9283.00   3690.128      3701.541    
 9284.00   3690.985      3702.400    
 9285.00   3691.842      3703.258    
 9286.00   3692.699      3704.117    
 9287.00   3693.557      3704.976    
 9288.00   3694.414      3705.834    
 9289.00   3695.271      3706.693    
 9290.00   3696.129      3707.552    
 9291.00   3696.987      3708.412    
 9292.00   3697.845      3709.271    
 9293.00   3698.703      3710.130    
 9294.00   3699.561      3710.990    
 9295.00   3700.419      3711.849    
 9296.00   3701.277      3712.709    
 9297.00   3702.136      3713.569    
 9298.00   3702.994      3714.429    
 9299.00   3703.853      3715.289    
 9300.00   3704.712      3716.149    
 9301.00   3705.571      3717.009    
 9302.00   3706.430      3717.870    
 9303.00   3707.289      3718.730    
 9304.00   3708.148      3719.591    
 9305.00   3709.007      3720.452    
 9306.00   3709.867      3721.313    
 9307.00   3710.726      3722.174    
 9308.00   3711.586      3723.035    
 9309.00   3712.446      3723.896    
 9310.00   3713.305      3724.757    
 9311.00   3714.165      3725.619    
 9312.00   3715.026      3726.480    
 9313.00   3715.886      3727.342    
 9314.00   3716.746      3728.203    
 9315.00   3717.606      3729.065    
 9316.00   3718.467      3729.927    
 9317.00   3719.328      3730.789    
 9318.00   3720.188      3731.652    
 9319.00   3721.049      3732.514    
 9320.00   3721.910      3733.376    
 9321.00   3722.771      3734.239    
 9322.00   3723.633      3735.101    
 9323.00   3724.494      3735.964    
 9324.00   3725.355      3736.827    
 9325.00   3726.217      3737.690    
 9326.00   3727.079      3738.553    
 9327.00   3727.940      3739.416    
 9328.00   3728.802      3740.280    
 9329.00   3729.664      3741.143    
 9330.00   3730.526      3742.007    
 9331.00   3731.389      3742.870    
 9332.00   3732.251      3743.734    
 9333.00   3733.113      3744.598    
 9334.00   3733.976      3745.462    
 9335.00   3734.839      3746.326    
 9336.00   3735.701      3747.190    
 9337.00   3736.564      3748.054    
 9338.00   3737.427      3748.919    
 9339.00   3738.290      3749.783    
 9340.00   3739.154      3750.648    
 9341.00   3740.017      3751.513    
 9342.00   3740.880      3752.378    
 9343.00   3741.744      3753.243    
 9344.00   3742.608      3754.108    
 9345.00   3743.471      3754.973    
 9346.00   3744.335      3755.838    
 9347.00   3745.199      3756.704    
 9348.00   3746.064      3757.569    
 9349.00   3746.928      3758.435    
 9350.00   3747.792      3759.301    
 9351.00   3748.657      3760.166    
 9352.00   3749.521      3761.032    
 9353.00   3750.386      3761.899    
 9354.00   3751.251      3762.765    
 9355.00   3752.115      3763.631    
 9356.00   3752.980      3764.498    
 9357.00   3753.846      3765.364    
 9358.00   3754.711      3766.231    
 9359.00   3755.576      3767.097    
 9360.00   3756.442      3767.964    
 9361.00   3757.307      3768.831    
 9362.00   3758.173      3769.698    
 9363.00   3759.039      3770.566    
 9364.00   3759.905      3771.433    
 9365.00   3760.771      3772.300    
 9366.00   3761.637      3773.168    
 9367.00   3762.503      3774.036    
 9368.00   3763.369      3774.903    
 9369.00   3764.236      3775.771    
 9370.00   3765.102      3776.639    
 9371.00   3765.969      3777.507    
 9372.00   3766.836      3778.376    
 9373.00   3767.703      3779.244    
 9374.00   3768.570      3780.112    
 9375.00   3769.437      3780.981    
 9376.00   3770.304      3781.850    
 9377.00   3771.171      3782.718    
 9378.00   3772.039      3783.587    
 9379.00   3772.906      3784.456    
 9380.00   3773.774      3785.325    
 9381.00   3774.642      3786.195    
 9382.00   3775.510      3787.064    
 9383.00   3776.378      3787.933    
 9384.00   3777.246      3788.803    
 9385.00   3778.114      3789.673    
 9386.00   3778.983      3790.542    
 9387.00   3779.851      3791.412    
 9388.00   3780.720      3792.282    
 9389.00   3781.588      3793.152    
 9390.00   3782.457      3794.022    
 9391.00   3783.326      3794.893    
 9392.00   3784.195      3795.763    
 9393.00   3785.064      3796.634    
 9394.00   3785.933      3797.504    
 9395.00   3786.803      3798.375    
 9396.00   3787.672      3799.246    
 9397.00   3788.542      3800.117    
 9398.00   3789.412      3800.988    
 9399.00   3790.281      3801.859    
 9400.00   3791.151      3802.731    
 9401.00   3792.021      3803.602    
 9402.00   3792.891      3804.474    
 9403.00   3793.762      3805.345    
 9404.00   3794.632      3806.217    
 9405.00   3795.502      3807.089    
 9406.00   3796.373      3807.961    
 9407.00   3797.244      3808.833    
 9408.00   3798.115      3809.705    
 9409.00   3798.985      3810.578    
 9410.00   3799.856      3811.450    
 9411.00   3800.728      3812.323    
 9412.00   3801.599      3813.195    
 9413.00   3802.470      3814.068    
 9414.00   3803.342      3814.941    
 9415.00   3804.213      3815.814    
 9416.00   3805.085      3816.687    
 9417.00   3805.957      3817.560    
 9418.00   3806.829      3818.434    
 9419.00   3807.701      3819.307    
 9420.00   3808.573      3820.181    
 9421.00   3809.445      3821.054    
 9422.00   3810.317      3821.928    
 9423.00   3811.190      3822.802    
 9424.00   3812.062      3823.676    
 9425.00   3812.935      3824.550    
 9426.00   3813.808      3825.424    
 9427.00   3814.681      3826.299    
 9428.00   3815.554      3827.173    
 9429.00   3816.427      3828.048    
 9430.00   3817.300      3828.922    
 9431.00   3818.174      3829.797    
 9432.00   3819.047      3830.672    
 9433.00   3819.921      3831.547    
 9434.00   3820.794      3832.422    
 9435.00   3821.668      3833.297    
 9436.00   3822.542      3834.173    
 9437.00   3823.416      3835.048    
 9438.00   3824.290      3835.924    
 9439.00   3825.164      3836.799    
 9440.00   3826.039      3837.675    
 9441.00   3826.913      3838.551    
 9442.00   3827.788      3839.427    
 9443.00   3828.662      3840.303    
 9444.00   3829.537      3841.179    
 9445.00   3830.412      3842.056    
 9446.00   3831.287      3842.932    
 9447.00   3832.162      3843.809    
 9448.00   3833.038      3844.685    
 9449.00   3833.913      3845.562    
 9450.00   3834.788      3846.439    
 9451.00   3835.664      3847.316    
 9452.00   3836.540      3848.193    
 9453.00   3837.415      3849.070    
 9454.00   3838.291      3849.948    
 9455.00   3839.167      3850.825    
 9456.00   3840.043      3851.703    
 9457.00   3840.920      3852.580    
 9458.00   3841.796      3853.458    
 9459.00   3842.672      3854.336    
 9460.00   3843.549      3855.214    
 9461.00   3844.426      3856.092    
 9462.00   3845.302      3856.970    
 9463.00   3846.179      3857.849    
 9464.00   3847.056      3858.727    
 9465.00   3847.934      3859.606    
 9466.00   3848.811      3860.484    
 9467.00   3849.688      3861.363    
 9468.00   3850.566      3862.242    
 9469.00   3851.443      3863.121    
 9470.00   3852.321      3864.000    
 9471.00   3853.199      3864.879    
 9472.00   3854.076      3865.759    
 9473.00   3854.954      3866.638    
 9474.00   3855.833      3867.518    
 9475.00   3856.711      3868.397    
 9476.00   3857.589      3869.277    
 9477.00   3858.468      3870.157    
 9478.00   3859.346      3871.037    
 9479.00   3860.225      3871.917    
 9480.00   3861.104      3872.797    
 9481.00   3861.983      3873.677    
 9482.00   3862.862      3874.558    
 9483.00   3863.741      3875.438    
 9484.00   3864.620      3876.319    
 9485.00   3865.499      3877.200    
 9486.00   3866.379      3878.081    
 9487.00   3867.258      3878.962    
 9488.00   3868.138      3879.843    
 9489.00   3869.018      3880.724    
 9490.00   3869.898      3881.605    
 9491.00   3870.778      3882.487    
 9492.00   3871.658      3883.368    
 9493.00   3872.538      3884.250    
 9494.00   3873.418      3885.132    
 9495.00   3874.299      3886.013    
 9496.00   3875.179      3886.895    
 9497.00   3876.060      3887.778    
 9498.00   3876.941      3888.660    
 9499.00   3877.822      3889.542    
 9500.00   3878.703      3890.424    
 9501.00   3879.584      3891.307    
 9502.00   3880.465      3892.190    
 9503.00   3881.346      3893.072    
 9504.00   3882.228      3893.955    
 9505.00   3883.109      3894.838    
 9506.00   3883.991      3895.721    
 9507.00   3884.873      3896.605    
 9508.00   3885.754      3897.488    
 9509.00   3886.636      3898.371    
 9510.00   3887.519      3899.255    
 9511.00   3888.401      3900.138    
 9512.00   3889.283      3901.022    
 9513.00   3890.165      3901.906    
 9514.00   3891.048      3902.790    
 9515.00   3891.931      3903.674    
 9516.00   3892.813      3904.558    
 9517.00   3893.696      3905.443    
 9518.00   3894.579      3906.327    
 9519.00   3895.462      3907.211    
 9520.00   3896.346      3908.096    
 9521.00   3897.229      3908.981    
 9522.00   3898.112      3909.866    
 9523.00   3898.996      3910.751    
 9524.00   3899.879      3911.636    
 9525.00   3900.763      3912.521    
 9526.00   3901.647      3913.406    
 9527.00   3902.531      3914.292    
 9528.00   3903.415      3915.177    
 9529.00   3904.299      3916.063    
 9530.00   3905.184      3916.948    
 9531.00   3906.068      3917.834    
 9532.00   3906.953      3918.720    
 9533.00   3907.837      3919.606    
 9534.00   3908.722      3920.492    
 9535.00   3909.607      3921.379    
 9536.00   3910.492      3922.265    
 9537.00   3911.377      3923.152    
 9538.00   3912.262      3924.038    
 9539.00   3913.147      3924.925    
 9540.00   3914.033      3925.812    
 9541.00   3914.918      3926.699    
 9542.00   3915.804      3927.586    
 9543.00   3916.690      3928.473    
 9544.00   3917.576      3929.360    
 9545.00   3918.461      3930.248    
 9546.00   3919.348      3931.135    
 9547.00   3920.234      3932.023    
 9548.00   3921.120      3932.910    
 9549.00   3922.006      3933.798    
 9550.00   3922.893      3934.686    
 9551.00   3923.780      3935.574    
 9552.00   3924.666      3936.462    
 9553.00   3925.553      3937.351    
 9554.00   3926.440      3938.239    
 9555.00   3927.327      3939.128    
 9556.00   3928.214      3940.016    
 9557.00   3929.102      3940.905    
 9558.00   3929.989      3941.794    
 9559.00   3930.876      3942.683    
 9560.00   3931.764      3943.572    
 9561.00   3932.652      3944.461    
 9562.00   3933.540      3945.350    
 9563.00   3934.428      3946.239    
 9564.00   3935.316      3947.129    
 9565.00   3936.204      3948.018    
 9566.00   3937.092      3948.908    
 9567.00   3937.980      3949.798    
 9568.00   3938.869      3950.688    
 9569.00   3939.758      3951.578    
 9570.00   3940.646      3952.468    
 9571.00   3941.535      3953.358    
 9572.00   3942.424      3954.249    
 9573.00   3943.313      3955.139    
 9574.00   3944.202      3956.030    
 9575.00   3945.091      3956.920    
 9576.00   3945.981      3957.811    
 9577.00   3946.870      3958.702    
 9578.00   3947.760      3959.593    
 9579.00   3948.650      3960.484    
 9580.00   3949.539      3961.376    
 9581.00   3950.429      3962.267    
 9582.00   3951.319      3963.158    
 9583.00   3952.209      3964.050    
 9584.00   3953.100      3964.942    
 9585.00   3953.990      3965.833    
 9586.00   3954.881      3966.725    
 9587.00   3955.771      3967.617    
 9588.00   3956.662      3968.509    
 9589.00   3957.553      3969.402    
 9590.00   3958.444      3970.294    
 9591.00   3959.335      3971.186    
 9592.00   3960.226      3972.079    
 9593.00   3961.117      3972.972    
 9594.00   3962.008      3973.864    
 9595.00   3962.900      3974.757    
 9596.00   3963.791      3975.650    
 9597.00   3964.683      3976.543    
 9598.00   3965.575      3977.437    
 9599.00   3966.467      3978.330    
 9600.00   3967.359      3979.223    
 9601.00   3968.251      3980.117    
 9602.00   3969.143      3981.011    
 9603.00   3970.035      3981.904    
 9604.00   3970.928      3982.798    
 9605.00   3971.820      3983.692    
 9606.00   3972.713      3984.586    
 9607.00   3973.606      3985.480    
 9608.00   3974.499      3986.375    
 9609.00   3975.392      3987.269    
 9610.00   3976.285      3988.164    
 9611.00   3977.178      3989.058    
 9612.00   3978.071      3989.953    
 9613.00   3978.965      3990.848    
 9614.00   3979.858      3991.743    
 9615.00   3980.752      3992.638    
 9616.00   3981.646      3993.533    
 9617.00   3982.540      3994.429    
 9618.00   3983.434      3995.324    
 9619.00   3984.328      3996.219    
 9620.00   3985.222      3997.115    
 9621.00   3986.116      3998.011    
 9622.00   3987.011      3998.907    
 9623.00   3987.905      3999.803    
 9624.00   3988.800      4000.699    
 9625.00   3989.695      4001.595    
 9626.00   3990.589      4002.491    
 9627.00   3991.484      4003.388    
 9628.00   3992.379      4004.284    
 9629.00   3993.275      4005.181    
 9630.00   3994.170      4006.077    
 9631.00   3995.065      4006.974    
 9632.00   3995.961      4007.871    
 9633.00   3996.856      4008.768    
 9634.00   3997.752      4009.665    
 9635.00   3998.648      4010.563    
 9636.00   3999.544      4011.460    
 9637.00   4000.440      4012.358    
 9638.00   4001.336      4013.255    
 9639.00   4002.233      4014.153    
 9640.00   4003.129      4015.051    
 9641.00   4004.025      4015.949    
 9642.00   4004.922      4016.847    
 9643.00   4005.819      4017.745    
 9644.00   4006.716      4018.643    
 9645.00   4007.612      4019.541    
 9646.00   4008.510      4020.440    
 9647.00   4009.407      4021.339    
 9648.00   4010.304      4022.237    
 9649.00   4011.201      4023.136    
 9650.00   4012.099      4024.035    
 9651.00   4012.996      4024.934    
 9652.00   4013.894      4025.833    
 9653.00   4014.792      4026.732    
 9654.00   4015.690      4027.632    
 9655.00   4016.588      4028.531    
 9656.00   4017.486      4029.431    
 9657.00   4018.384      4030.330    
 9658.00   4019.283      4031.230    
 9659.00   4020.181      4032.130    
 9660.00   4021.080      4033.030    
 9661.00   4021.978      4033.930    
 9662.00   4022.877      4034.831    
 9663.00   4023.776      4035.731    
 9664.00   4024.675      4036.631    
 9665.00   4025.574      4037.532    
 9666.00   4026.473      4038.433    
 9667.00   4027.373      4039.333    
 9668.00   4028.272      4040.234    
 9669.00   4029.172      4041.135    
 9670.00   4030.072      4042.036    
 9671.00   4030.971      4042.937    
 9672.00   4031.871      4043.839    
 9673.00   4032.771      4044.740    
 9674.00   4033.671      4045.642    
 9675.00   4034.572      4046.543    
 9676.00   4035.472      4047.445    
 9677.00   4036.372      4048.347    
 9678.00   4037.273      4049.249    
 9679.00   4038.174      4050.151    
 9680.00   4039.074      4051.053    
 9681.00   4039.975      4051.956    
 9682.00   4040.876      4052.858    
 9683.00   4041.777      4053.761    
 9684.00   4042.678      4054.663    
 9685.00   4043.580      4055.566    
 9686.00   4044.481      4056.469    
 9687.00   4045.383      4057.372    
 9688.00   4046.284      4058.275    
 9689.00   4047.186      4059.178    
 9690.00   4048.088      4060.081    
 9691.00   4048.990      4060.985    
 9692.00   4049.892      4061.888    
 9693.00   4050.794      4062.792    
 9694.00   4051.696      4063.696    
 9695.00   4052.599      4064.599    
 9696.00   4053.501      4065.503    
 9697.00   4054.404      4066.407    
 9698.00   4055.307      4067.312    
 9699.00   4056.210      4068.216    
 9700.00   4057.112      4069.120    
 9701.00   4058.016      4070.025    
 9702.00   4058.919      4070.929    
 9703.00   4059.822      4071.834    
 9704.00   4060.725      4072.739    
 9705.00   4061.629      4073.644    
 9706.00   4062.532      4074.549    
 9707.00   4063.436      4075.454    
 9708.00   4064.340      4076.359    
 9709.00   4065.244      4077.264    
 9710.00   4066.148      4078.170    
 9711.00   4067.052      4079.076    
 9712.00   4067.956      4079.981    
 9713.00   4068.861      4080.887    
 9714.00   4069.765      4081.793    
 9715.00   4070.670      4082.699    
 9716.00   4071.574      4083.605    
 9717.00   4072.479      4084.511    
 9718.00   4073.384      4085.418    
 9719.00   4074.289      4086.324    
 9720.00   4075.194      4087.231    
 9721.00   4076.100      4088.137    
 9722.00   4077.005      4089.044    
 9723.00   4077.910      4089.951    
 9724.00   4078.816      4090.858    
 9725.00   4079.722      4091.765    
 9726.00   4080.627      4092.672    
 9727.00   4081.533      4093.580    
 9728.00   4082.439      4094.487    
 9729.00   4083.345      4095.395    
 9730.00   4084.252      4096.302    
 9731.00   4085.158      4097.210    
 9732.00   4086.064      4098.118    
 9733.00   4086.971      4099.026    
 9734.00   4087.877      4099.934    
 9735.00   4088.784      4100.842    
 9736.00   4089.691      4101.750    
 9737.00   4090.598      4102.659    
 9738.00   4091.505      4103.567    
 9739.00   4092.412      4104.476    
 9740.00   4093.320      4105.385    
 9741.00   4094.227      4106.293    
 9742.00   4095.135      4107.202    
 9743.00   4096.042      4108.111    
 9744.00   4096.950      4109.021    
 9745.00   4097.858      4109.930    
 9746.00   4098.766      4110.839    
 9747.00   4099.674      4111.749    
 9748.00   4100.582      4112.658    
 9749.00   4101.490      4113.568    
 9750.00   4102.399      4114.478    
 9751.00   4103.307      4115.388    
 9752.00   4104.216      4116.298    
 9753.00   4105.124      4117.208    
 9754.00   4106.033      4118.118    
 9755.00   4106.942      4119.029    
 9756.00   4107.851      4119.939    
 9757.00   4108.760      4120.850    
 9758.00   4109.670      4121.760    
 9759.00   4110.579      4122.671    
 9760.00   4111.488      4123.582    
 9761.00   4112.398      4124.493    
 9762.00   4113.308      4125.404    
 9763.00   4114.218      4126.315    
 9764.00   4115.127      4127.227    
 9765.00   4116.037      4128.138    
 9766.00   4116.948      4129.050    
 9767.00   4117.858      4129.961    
 9768.00   4118.768      4130.873    
 9769.00   4119.679      4131.785    
 9770.00   4120.589      4132.697    
 9771.00   4121.500      4133.609    
 9772.00   4122.411      4134.521    
 9773.00   4123.322      4135.434    
 9774.00   4124.233      4136.346    
 9775.00   4125.144      4137.259    
 9776.00   4126.055      4138.171    
 9777.00   4126.966      4139.084    
 9778.00   4127.878      4139.997    
 9779.00   4128.789      4140.910    
 9780.00   4129.701      4141.823    
 9781.00   4130.612      4142.736    
 9782.00   4131.524      4143.649    
 9783.00   4132.436      4144.563    
 9784.00   4133.348      4145.476    
 9785.00   4134.261      4146.390    
 9786.00   4135.173      4147.304    
 9787.00   4136.085      4148.218    
 9788.00   4136.998      4149.131    
 9789.00   4137.910      4150.046    
 9790.00   4138.823      4150.960    
 9791.00   4139.736      4151.874    
 9792.00   4140.649      4152.788    
 9793.00   4141.562      4153.703    
 9794.00   4142.475      4154.617    
 9795.00   4143.388      4155.532    
 9796.00   4144.302      4156.447    
 9797.00   4145.215      4157.362    
 9798.00   4146.129      4158.277    
 9799.00   4147.043      4159.192    
 9800.00   4147.956      4160.107    
 9801.00   4148.870      4161.023    
 9802.00   4149.784      4161.938    
 9803.00   4150.698      4162.854    
 9804.00   4151.613      4163.769    
 9805.00   4152.527      4164.685    
 9806.00   4153.441      4165.601    
 9807.00   4154.356      4166.517    
 9808.00   4155.271      4167.433    
 9809.00   4156.185      4168.349    
 9810.00   4157.100      4169.266    
 9811.00   4158.015      4170.182    
 9812.00   4158.930      4171.099    
 9813.00   4159.846      4172.015    
 9814.00   4160.761      4172.932    
 9815.00   4161.676      4173.849    
 9816.00   4162.592      4174.766    
 9817.00   4163.508      4175.683    
 9818.00   4164.423      4176.600    
 9819.00   4165.339      4177.517    
 9820.00   4166.255      4178.435    
 9821.00   4167.171      4179.352    
 9822.00   4168.087      4180.270    
 9823.00   4169.004      4181.188    
 9824.00   4169.920      4182.106    
 9825.00   4170.837      4183.023    
 9826.00   4171.753      4183.942    
 9827.00   4172.670      4184.860    
 9828.00   4173.587      4185.778    
 9829.00   4174.504      4186.696    
 9830.00   4175.421      4187.615    
 9831.00   4176.338      4188.533    
 9832.00   4177.255      4189.452    
 9833.00   4178.173      4190.371    
 9834.00   4179.090      4191.290    
 9835.00   4180.008      4192.209    
 9836.00   4180.925      4193.128    
 9837.00   4181.843      4194.047    
 9838.00   4182.761      4194.967    
 9839.00   4183.679      4195.886    
 9840.00   4184.597      4196.806    
 9841.00   4185.516      4197.725    
 9842.00   4186.434      4198.645    
 9843.00   4187.352      4199.565    
 9844.00   4188.271      4200.485    
 9845.00   4189.190      4201.405    
 9846.00   4190.108      4202.325    
 9847.00   4191.027      4203.246    
 9848.00   4191.946      4204.166    
 9849.00   4192.865      4205.087    
 9850.00   4193.785      4206.007    
 9851.00   4194.704      4206.928    
 9852.00   4195.623      4207.849    
 9853.00   4196.543      4208.770    
 9854.00   4197.462      4209.691    
 9855.00   4198.382      4210.612    
 9856.00   4199.302      4211.533    
 9857.00   4200.222      4212.455    
 9858.00   4201.142      4213.376    
 9859.00   4202.062      4214.298    
 9860.00   4202.983      4215.220    
 9861.00   4203.903      4216.141    
 9862.00   4204.823      4217.063    
 9863.00   4205.744      4217.985    
 9864.00   4206.665      4218.907    
 9865.00   4207.586      4219.830    
 9866.00   4208.507      4220.752    
 9867.00   4209.428      4221.675    
 9868.00   4210.349      4222.597    
 9869.00   4211.270      4223.520    
 9870.00   4212.191      4224.443    
 9871.00   4213.113      4225.366    
 9872.00   4214.034      4226.289    
 9873.00   4214.956      4227.212    
 9874.00   4215.878      4228.135    
 9875.00   4216.800      4229.058    
 9876.00   4217.722      4229.982    
 9877.00   4218.644      4230.905    
 9878.00   4219.566      4231.829    
 9879.00   4220.488      4232.753    
 9880.00   4221.411      4233.677    
 9881.00   4222.333      4234.601    
 9882.00   4223.256      4235.525    
 9883.00   4224.179      4236.449    
 9884.00   4225.102      4237.373    
 9885.00   4226.025      4238.298    
 9886.00   4226.948      4239.222    
 9887.00   4227.871      4240.147    
 9888.00   4228.794      4241.071    
 9889.00   4229.718      4241.996    
 9890.00   4230.641      4242.921    
 9891.00   4231.565      4243.846    
 9892.00   4232.489      4244.771    
 9893.00   4233.412      4245.697    
 9894.00   4234.336      4246.622    
 9895.00   4235.260      4247.548    
 9896.00   4236.185      4248.473    
 9897.00   4237.109      4249.399    
 9898.00   4238.033      4250.325    
 9899.00   4238.958      4251.251    
 9900.00   4239.882      4252.177    
 9901.00   4240.807      4253.103    
 9902.00   4241.732      4254.029    
 9903.00   4242.657      4254.955    
 9904.00   4243.582      4255.882    
 9905.00   4244.507      4256.808    
 9906.00   4245.432      4257.735    
 9907.00   4246.357      4258.662    
 9908.00   4247.283      4259.589    
 9909.00   4248.208      4260.516    
 9910.00   4249.134      4261.443    
 9911.00   4250.060      4262.370    
 9912.00   4250.986      4263.297    
 9913.00   4251.912      4264.225    
 9914.00   4252.838      4265.152    
 9915.00   4253.764      4266.080    
 9916.00   4254.690      4267.008    
 9917.00   4255.617      4267.935    
 9918.00   4256.543      4268.863    
 9919.00   4257.470      4269.791    
 9920.00   4258.397      4270.720    
 9921.00   4259.323      4271.648    
 9922.00   4260.250      4272.576    
 9923.00   4261.177      4273.505    
 9924.00   4262.105      4274.433    
 9925.00   4263.032      4275.362    
 9926.00   4263.959      4276.291    
 9927.00   4264.887      4277.220    
 9928.00   4265.814      4278.149    
 9929.00   4266.742      4279.078    
 9930.00   4267.670      4280.007    
 9931.00   4268.598      4280.937    
 9932.00   4269.526      4281.866    
 9933.00   4270.454      4282.796    
 9934.00   4271.382      4283.725    
 9935.00   4272.310      4284.655    
 9936.00   4273.239      4285.585    
 9937.00   4274.167      4286.515    
 9938.00   4275.096      4287.445    
 9939.00   4276.025      4288.375    
 9940.00   4276.954      4289.306    
 9941.00   4277.883      4290.236    
 9942.00   4278.812      4291.167    
 9943.00   4279.741      4292.097    
 9944.00   4280.670      4293.028    
 9945.00   4281.600      4293.959    
 9946.00   4282.529      4294.890    
 9947.00   4283.459      4295.821    
 9948.00   4284.389      4296.752    
 9949.00   4285.318      4297.683    
 9950.00   4286.248      4298.615    
 9951.00   4287.178      4299.546    
 9952.00   4288.109      4300.478    
 9953.00   4289.039      4301.409    
 9954.00   4289.969      4302.341    
 9955.00   4290.900      4303.273    
 9956.00   4291.830      4304.205    
 9957.00   4292.761      4305.137    
 9958.00   4293.692      4306.070    
 9959.00   4294.623      4307.002    
 9960.00   4295.554      4307.934    
 9961.00   4296.485      4308.867    
 9962.00   4297.416      4309.800    
 9963.00   4298.347      4310.732    
 9964.00   4299.279      4311.665    
 9965.00   4300.210      4312.598    
 9966.00   4301.142      4313.531    
 9967.00   4302.074      4314.464    
 9968.00   4303.006      4315.398    
 9969.00   4303.938      4316.331    
 9970.00   4304.870      4317.265    
 9971.00   4305.802      4318.198    
 9972.00   4306.734      4319.132    
 9973.00   4307.667      4320.066    
 9974.00   4308.599      4321.000    
 9975.00   4309.532      4321.934    
 9976.00   4310.465      4322.868    
 9977.00   4311.397      4323.802    
 9978.00   4312.330      4324.737    
 9979.00   4313.263      4325.671    
 9980.00   4314.196      4326.606    
 9981.00   4315.130      4327.540    
 9982.00   4316.063      4328.475    
 9983.00   4316.997      4329.410    
 9984.00   4317.930      4330.345    
 9985.00   4318.864      4331.280    
 9986.00   4319.798      4332.216    
 9987.00   4320.732      4333.151    
 9988.00   4321.666      4334.086    
 9989.00   4322.600      4335.022    
 9990.00   4323.534      4335.958    
 9991.00   4324.468      4336.893    
 9992.00   4325.403      4337.829    
 9993.00   4326.337      4338.765    
 9994.00   4327.272      4339.701    
 9995.00   4328.207      4340.637    
 9996.00   4329.141      4341.574    
 9997.00   4330.076      4342.510    
 9998.00   4331.011      4343.447    
 9999.00   4331.947      4344.383    
10000.00   4332.882      4345.320    
