# Supplementary material for: Ab Initio Partition Functions and Thermodynamic Quantities for the Molecular Hydrogen Isotopologues
Source: J Phys Chem A. 2021 Oct 6;125(41):9226–41. doi: 10.1021/acs.jpca.1c06468 (PMC8543445; doi:10.1021/acs.jpca.1c06468)
Supplement: Supplementary file 2 — jp1c06468_si_002.zip [file jp1c06468_si_002.zip › d2_tq_equi.txt]

   T(K)   CP(J/K/mol)  S(J/K/mol)  H-H0(kJ/K/mol)  -(G-H0)/T(J/K/mol)
    1.00   20.78616      22.69875      20.78616      1.912598    
    2.00   20.78616      37.10662      41.57231      16.32046    
    3.00   20.78616      45.53468      62.35847      24.74853    
    4.00   20.78616      51.51449      83.14463      30.72833    
    5.00   20.78628      56.15279      103.9308      35.36663    
    6.00   20.78768      59.94266      124.7176      39.15640    
    7.00   20.79484      63.14751      145.5080      42.36065    
    8.00   20.81702      65.92549      166.3122      45.13646    
    9.00   20.86669      68.37992      187.1513      47.58533    
   10.00   20.95572      70.58266      208.0588      49.77679    
   11.00   21.09226      72.58596      229.0786      51.76064    
   12.00   21.27910      74.42888      250.2601      53.57387    
   13.00   21.51395      76.14108      271.6528      55.24471    
   14.00   21.79047      77.74533      293.3019      56.79519    
   15.00   22.09984      79.25910      315.2447      58.24279    
   16.00   22.43211      80.69590      337.5092      59.60158    
   17.00   22.77738      82.06616      360.1133      60.88303    
   18.00   23.12659      83.37797      383.0653      62.09656    
   19.00   23.47201      84.63764      406.3652      63.25000    
   20.00   23.80752      85.85018      430.0060      64.34988    
   21.00   24.12864      87.01959      453.9754      65.40171    
   22.00   24.43240      88.14914      478.2575      66.41016    
   23.00   24.71723      89.24156      502.8339      67.37921    
   24.00   24.98270      90.29919      527.6855      68.31230    
   25.00   25.22926      91.32409      552.7930      69.21238    
   26.00   25.45803      92.31812      578.1380      70.08204    
   27.00   25.67060      93.28295      603.7036      70.92355    
   28.00   25.86879      94.22015      629.4744      71.73892    
   29.00   26.05455      95.13119      655.4371      72.52991    
   30.00   26.22984      96.01746      681.5801      73.29813    
   31.00   26.39648      96.88027      707.8939      74.04499    
   32.00   26.55617      97.72086      734.3707      74.77178    
   33.00   26.71040      98.54041      761.0044      75.47968    
   34.00   26.86043      99.34004      787.7901      76.16974    
   35.00   27.00730      100.1208      814.7242      76.84294    
   36.00   27.15184      100.8836      841.8039      77.50019    
   37.00   27.29466      101.6295      869.0273      78.14229    
   38.00   27.43620      102.3593      896.3928      78.77001    
   39.00   27.57672      103.0738      923.8994      79.38406    
   40.00   27.71633      103.7737      951.5460      79.98508    
   41.00   27.85504      104.4598      979.3317      80.57368    
   42.00   27.99275      105.1327      1007.256      81.15044    
   43.00   28.12928      105.7930      1035.317      81.71587    
   44.00   28.26440      106.4412      1063.514      82.27046    
   45.00   28.39783      107.0779      1091.845      82.81469    
   46.00   28.52926      107.7035      1120.309      83.34897    
   47.00   28.65838      108.3184      1148.903      83.87371    
   48.00   28.78488      108.9231      1177.625      84.38929    
   49.00   28.90843      109.5179      1206.472      84.89607    
   50.00   29.02875      110.1032      1235.440      85.39437    
   51.00   29.14554      110.6792      1264.528      85.88452    
   52.00   29.25855      111.2462      1293.730      86.36681    
   53.00   29.36755      111.8046      1323.044      86.84151    
   54.00   29.47234      112.3545      1352.464      87.30890    
   55.00   29.57274      112.8962      1381.987      87.76921    
   56.00   29.66862      113.4300      1411.608      88.22268    
   57.00   29.75985      113.9559      1441.323      88.66954    
   58.00   29.84635      114.4742      1471.126      89.10999    
   59.00   29.92807      114.9851      1501.014      89.54423    
   60.00   30.00498      115.4888      1530.981      89.97246    
   61.00   30.07707      115.9854      1561.022      90.39484    
   62.00   30.14436      116.4750      1591.133      90.81154    
   63.00   30.20689      116.9578      1621.309      91.22274    
   64.00   30.26472      117.4340      1651.545      91.62858    
   65.00   30.31792      117.9036      1681.837      92.02921    
   66.00   30.36658      118.3669      1712.180      92.42476    
   67.00   30.41082      118.8239      1742.569      92.81538    
   68.00   30.45075      119.2747      1773.000      93.20118    
   69.00   30.48649      119.7195      1803.469      93.58228    
   70.00   30.51818      120.1584      1833.972      93.95881    
   71.00   30.54597      120.5915      1864.504      94.33088    
   72.00   30.57001      121.0189      1895.062      94.69858    
   73.00   30.59044      121.4407      1925.643      95.06203    
   74.00   30.60742      121.8570      1956.242      95.42132    
   75.00   30.62112      122.2680      1986.856      95.77654    
   76.00   30.63168      122.6736      2017.483      96.12779    
   77.00   30.63928      123.0741      2048.119      96.47514    
   78.00   30.64406      123.4695      2078.761      96.81870    
   79.00   30.64619      123.8599      2109.406      97.15852    
   80.00   30.64582      124.2454      2140.052      97.49471    
   81.00   30.64310      124.6260      2170.697      97.82732    
   82.00   30.63819      125.0020      2201.338      98.15643    
   83.00   30.63122      125.3733      2231.973      98.48211    
   84.00   30.62234      125.7401      2262.600      98.80443    
   85.00   30.61169      126.1025      2293.217      99.12346    
   86.00   30.59940      126.4604      2323.822      99.43925    
   87.00   30.58560      126.8141      2354.415      99.75188    
   88.00   30.57041      127.1636      2384.993      100.0614    
   89.00   30.55396      127.5089      2415.555      100.3679    
   90.00   30.53635      127.8502      2446.101      100.6713    
   91.00   30.51769      128.1875      2476.628      100.9718    
   92.00   30.49810      128.5210      2507.136      101.2695    
   93.00   30.47767      128.8506      2537.624      101.5643    
   94.00   30.45649      129.1764      2568.091      101.8563    
   95.00   30.43465      129.4986      2598.536      102.1456    
   96.00   30.41224      129.8172      2628.960      102.4322    
   97.00   30.38934      130.1322      2659.361      102.7161    
   98.00   30.36603      130.4438      2689.738      102.9975    
   99.00   30.34237      130.7519      2720.093      103.2763    
  100.00   30.31843      131.0568      2750.423      103.5525    
  101.00   30.29429      131.3583      2780.730      103.8264    
  102.00   30.26998      131.6567      2811.012      104.0977    
  103.00   30.24558      131.9519      2841.269      104.3667    
  104.00   30.22113      132.2440      2871.503      104.6334    
  105.00   30.19668      132.5331      2901.712      104.8977    
  106.00   30.17227      132.8192      2931.896      105.1598    
  107.00   30.14794      133.1024      2962.056      105.4196    
  108.00   30.12374      133.3827      2992.192      105.6772    
  109.00   30.09970      133.6603      3022.304      105.9327    
  110.00   30.07584      133.9350      3052.392      106.1860    
  111.00   30.05221      134.2071      3082.456      106.4372    
  112.00   30.02881      134.4765      3112.496      106.6864    
  113.00   30.00569      134.7433      3142.513      106.9335    
  114.00   29.98286      135.0076      3172.508      107.1786    
  115.00   29.96034      135.2694      3202.479      107.4217    
  116.00   29.93815      135.5287      3232.428      107.6629    
  117.00   29.91630      135.7856      3262.356      107.9022    
  118.00   29.89481      136.0401      3292.261      108.1396    
  119.00   29.87369      136.2923      3322.145      108.3751    
  120.00   29.85295      136.5422      3352.009      108.6088    
  121.00   29.83259      136.7898      3381.851      108.8407    
  122.00   29.81264      137.0353      3411.674      109.0708    
  123.00   29.79309      137.2786      3441.477      109.2991    
  124.00   29.77394      137.5197      3471.260      109.5257    
  125.00   29.75520      137.7588      3501.025      109.7506    
  126.00   29.73688      137.9958      3530.771      109.9739    
  127.00   29.71898      138.2308      3560.499      110.1954    
  128.00   29.70149      138.4639      3590.209      110.4154    
  129.00   29.68441      138.6949      3619.902      110.6337    
  130.00   29.66775      138.9241      3649.578      110.8504    
  131.00   29.65151      139.1514      3679.237      111.0656    
  132.00   29.63567      139.3768      3708.881      111.2792    
  133.00   29.62025      139.6004      3738.509      111.4913    
  134.00   29.60522      139.8222      3768.122      111.7019    
  135.00   29.59060      140.0423      3797.719      111.9110    
  136.00   29.57638      140.2606      3827.303      112.1187    
  137.00   29.56254      140.4772      3856.872      112.3249    
  138.00   29.54910      140.6922      3886.428      112.5297    
  139.00   29.53603      140.9055      3915.971      112.7331    
  140.00   29.52334      141.1172      3945.500      112.9350    
  141.00   29.51102      141.3273      3975.017      113.1357    
  142.00   29.49906      141.5358      4004.522      113.3349    
  143.00   29.48745      141.7428      4034.016      113.5329    
  144.00   29.47620      141.9482      4063.497      113.7295    
  145.00   29.46528      142.1522      4092.968      113.9248    
  146.00   29.45471      142.3546      4122.428      114.1188    
  147.00   29.44446      142.5557      4151.878      114.3116    
  148.00   29.43454      142.7553      4181.317      114.5031    
  149.00   29.42493      142.9534      4210.747      114.6934    
  150.00   29.41562      143.1502      4240.167      114.8824    
  151.00   29.40662      143.3456      4269.578      115.0703    
  152.00   29.39791      143.5397      4298.980      115.2570    
  153.00   29.38949      143.7325      4328.374      115.4424    
  154.00   29.38135      143.9239      4357.760      115.6268    
  155.00   29.37347      144.1140      4387.137      115.8099    
  156.00   29.36587      144.3029      4416.507      115.9920    
  157.00   29.35852      144.4905      4445.869      116.1729    
  158.00   29.35142      144.6769      4475.224      116.3527    
  159.00   29.34457      144.8621      4504.572      116.5314    
  160.00   29.33796      145.0460      4533.913      116.7091    
  161.00   29.33157      145.2288      4563.248      116.8857    
  162.00   29.32542      145.4104      4592.576      117.0612    
  163.00   29.31948      145.5909      4621.899      117.2357    
  164.00   29.31375      145.7702      4651.215      117.4091    
  165.00   29.30823      145.9484      4680.526      117.5815    
  166.00   29.30291      146.1254      4709.832      117.7529    
  167.00   29.29778      146.3014      4739.132      117.9234    
  168.00   29.29284      146.4763      4768.427      118.0928    
  169.00   29.28808      146.6501      4797.718      118.2613    
  170.00   29.28350      146.8229      4827.004      118.4288    
  171.00   29.27909      146.9946      4856.285      118.5953    
  172.00   29.27485      147.1654      4885.562      118.7609    
  173.00   29.27076      147.3351      4914.835      118.9256    
  174.00   29.26683      147.5038      4944.103      119.0894    
  175.00   29.26306      147.6715      4973.368      119.2522    
  176.00   29.25943      147.8382      5002.629      119.4142    
  177.00   29.25594      148.0040      5031.887      119.5752    
  178.00   29.25258      148.1688      5061.141      119.7354    
  179.00   29.24936      148.3326      5090.392      119.8947    
  180.00   29.24626      148.4956      5119.640      120.0531    
  181.00   29.24329      148.6576      5148.885      120.2107    
  182.00   29.24044      148.8187      5178.127      120.3675    
  183.00   29.23770      148.9789      5207.366      120.5234    
  184.00   29.23508      149.1383      5236.602      120.6785    
  185.00   29.23256      149.2967      5265.836      120.8327    
  186.00   29.23014      149.4543      5295.067      120.9862    
  187.00   29.22782      149.6110      5324.296      121.1388    
  188.00   29.22561      149.7669      5353.523      121.2907    
  189.00   29.22348      149.9219      5382.748      121.4418    
  190.00   29.22144      150.0761      5411.970      121.5921    
  191.00   29.21950      150.2295      5441.191      121.7416    
  192.00   29.21763      150.3821      5470.409      121.8904    
  193.00   29.21585      150.5339      5499.626      122.0384    
  194.00   29.21414      150.6849      5528.841      122.1857    
  195.00   29.21251      150.8351      5558.054      122.3322    
  196.00   29.21095      150.9845      5587.266      122.4780    
  197.00   29.20946      151.1331      5616.476      122.6231    
  198.00   29.20804      151.2810      5645.685      122.7675    
  199.00   29.20668      151.4282      5674.892      122.9111    
  200.00   29.20539      151.5746      5704.098      123.0541    
  201.00   29.20415      151.7202      5733.303      123.1963    
  202.00   29.20297      151.8652      5762.506      123.3379    
  203.00   29.20185      152.0094      5791.709      123.4788    
  204.00   29.20079      152.1529      5820.910      123.6190    
  205.00   29.19977      152.2956      5850.110      123.7585    
  206.00   29.19880      152.4377      5879.310      123.8974    
  207.00   29.19789      152.5791      5908.508      124.0356    
  208.00   29.19702      152.7198      5937.706      124.1732    
  209.00   29.19619      152.8599      5966.902      124.3101    
  210.00   29.19541      152.9992      5996.098      124.4464    
  211.00   29.19466      153.1379      6025.293      124.5820    
  212.00   29.19396      153.2760      6054.487      124.7171    
  213.00   29.19329      153.4133      6083.681      124.8515    
  214.00   29.19267      153.5501      6112.874      124.9853    
  215.00   29.19207      153.6862      6142.066      125.1184    
  216.00   29.19151      153.8216      6171.258      125.2510    
  217.00   29.19099      153.9565      6200.449      125.3830    
  218.00   29.19049      154.0907      6229.640      125.5144    
  219.00   29.19003      154.2243      6258.830      125.6451    
  220.00   29.18959      154.3573      6288.020      125.7753    
  221.00   29.18918      154.4896      6317.209      125.9050    
  222.00   29.18880      154.6214      6346.398      126.0340    
  223.00   29.18845      154.7526      6375.587      126.1625    
  224.00   29.18812      154.8832      6404.775      126.2905    
  225.00   29.18781      155.0132      6433.963      126.4178    
  226.00   29.18753      155.1426      6463.151      126.5446    
  227.00   29.18727      155.2715      6492.338      126.6709    
  228.00   29.18703      155.3998      6521.526      126.7966    
  229.00   29.18681      155.5275      6550.712      126.9218    
  230.00   29.18661      155.6547      6579.899      127.0465    
  231.00   29.18643      155.7813      6609.086      127.1706    
  232.00   29.18627      155.9074      6638.272      127.2942    
  233.00   29.18612      156.0329      6667.458      127.4172    
  234.00   29.18599      156.1579      6696.644      127.5398    
  235.00   29.18588      156.2824      6725.830      127.6618    
  236.00   29.18578      156.4063      6755.016      127.7834    
  237.00   29.18570      156.5297      6784.202      127.9044    
  238.00   29.18563      156.6526      6813.387      128.0249    
  239.00   29.18558      156.7750      6842.573      128.1450    
  240.00   29.18554      156.8969      6871.759      128.2645    
  241.00   29.18551      157.0182      6900.944      128.3836    
  242.00   29.18550      157.1391      6930.130      128.5022    
  243.00   29.18549      157.2594      6959.315      128.6203    
  244.00   29.18550      157.3793      6988.501      128.7379    
  245.00   29.18552      157.4986      7017.686      128.8550    
  246.00   29.18555      157.6175      7046.872      128.9717    
  247.00   29.18559      157.7359      7076.057      129.0879    
  248.00   29.18564      157.8538      7105.243      129.2037    
  249.00   29.18570      157.9713      7134.429      129.3190    
  250.00   29.18577      158.0883      7163.614      129.4338    
  251.00   29.18584      158.2048      7192.800      129.5482    
  252.00   29.18593      158.3208      7221.986      129.6622    
  253.00   29.18602      158.4364      7251.172      129.7757    
  254.00   29.18612      158.5515      7280.358      129.8887    
  255.00   29.18623      158.6662      7309.544      130.0013    
  256.00   29.18634      158.7805      7338.730      130.1135    
  257.00   29.18647      158.8942      7367.917      130.2253    
  258.00   29.18660      159.0076      7397.103      130.3366    
  259.00   29.18673      159.1205      7426.290      130.4476    
  260.00   29.18687      159.2330      7455.477      130.5581    
  261.00   29.18702      159.3450      7484.664      130.6681    
  262.00   29.18717      159.4566      7513.851      130.7778    
  263.00   29.18733      159.5678      7543.038      130.8871    
  264.00   29.18750      159.6786      7572.226      130.9959    
  265.00   29.18767      159.7889      7601.413      131.1044    
  266.00   29.18784      159.8989      7630.601      131.2124    
  267.00   29.18802      160.0084      7659.789      131.3200    
  268.00   29.18821      160.1175      7688.977      131.4273    
  269.00   29.18840      160.2262      7718.165      131.5342    
  270.00   29.18859      160.3345      7747.354      131.6406    
  271.00   29.18879      160.4424      7776.542      131.7467    
  272.00   29.18900      160.5499      7805.731      131.8524    
  273.00   29.18920      160.6571      7834.920      131.9577    
  274.00   29.18941      160.7638      7864.110      132.0627    
  275.00   29.18963      160.8701      7893.299      132.1672    
  276.00   29.18985      160.9761      7922.489      132.2714    
  277.00   29.19007      161.0816      7951.679      132.3752    
  278.00   29.19030      161.1868      7980.869      132.4787    
  279.00   29.19053      161.2916      8010.060      132.5818    
  280.00   29.19076      161.3961      8039.250      132.6845    
  281.00   29.19100      161.5002      8068.441      132.7868    
  282.00   29.19124      161.6039      8097.632      132.8888    
  283.00   29.19148      161.7072      8126.824      132.9905    
  284.00   29.19172      161.8102      8156.015      133.0918    
  285.00   29.19197      161.9128      8185.207      133.1927    
  286.00   29.19223      162.0150      8214.399      133.2933    
  287.00   29.19248      162.1169      8243.591      133.3936    
  288.00   29.19274      162.2184      8272.784      133.4935    
  289.00   29.19300      162.3196      8301.977      133.5931    
  290.00   29.19327      162.4205      8331.170      133.6923    
  291.00   29.19353      162.5210      8360.363      133.7912    
  292.00   29.19380      162.6211      8389.557      133.8898    
  293.00   29.19408      162.7209      8418.751      133.9880    
  294.00   29.19435      162.8204      8447.945      134.0859    
  295.00   29.19463      162.9195      8477.140      134.1835    
  296.00   29.19491      163.0183      8506.335      134.2807    
  297.00   29.19519      163.1168      8535.530      134.3776    
  298.00   29.19548      163.2149      8564.725      134.4742    
  299.00   29.19577      163.3127      8593.921      134.5705    
  300.00   29.19606      163.4102      8623.116      134.6665    
  301.00   29.19636      163.5074      8652.313      134.7621    
  302.00   29.19665      163.6042      8681.509      134.8575    
  303.00   29.19695      163.7007      8710.706      134.9525    
  304.00   29.19726      163.7969      8739.903      135.0472    
  305.00   29.19756      163.8928      8769.101      135.1417    
  306.00   29.19787      163.9884      8798.298      135.2358    
  307.00   29.19818      164.0837      8827.496      135.3296    
  308.00   29.19849      164.1786      8856.695      135.4231    
  309.00   29.19881      164.2733      8885.893      135.5163    
  310.00   29.19913      164.3676      8915.092      135.6092    
  311.00   29.19945      164.4616      8944.291      135.7019    
  312.00   29.19977      164.5554      8973.491      135.7942    
  313.00   29.20010      164.6488      9002.691      135.8862    
  314.00   29.20043      164.7420      9031.891      135.9780    
  315.00   29.20076      164.8348      9061.092      136.0694    
  316.00   29.20110      164.9274      9090.293      136.1606    
  317.00   29.20143      165.0196      9119.494      136.2515    
  318.00   29.20177      165.1116      9148.696      136.3421    
  319.00   29.20212      165.2033      9177.898      136.4324    
  320.00   29.20246      165.2947      9207.100      136.5225    
  321.00   29.20281      165.3858      9236.303      136.6123    
  322.00   29.20317      165.4766      9265.506      136.7018    
  323.00   29.20352      165.5672      9294.709      136.7910    
  324.00   29.20388      165.6575      9323.913      136.8800    
  325.00   29.20424      165.7475      9353.117      136.9686    
  326.00   29.20461      165.8372      9382.321      137.0571    
  327.00   29.20497      165.9266      9411.526      137.1452    
  328.00   29.20535      166.0158      9440.731      137.2331    
  329.00   29.20572      166.1047      9469.937      137.3207    
  330.00   29.20610      166.1933      9499.142      137.4081    
  331.00   29.20648      166.2817      9528.349      137.4952    
  332.00   29.20686      166.3698      9557.555      137.5820    
  333.00   29.20725      166.4577      9586.762      137.6686    
  334.00   29.20764      166.5452      9615.970      137.7549    
  335.00   29.20803      166.6326      9645.178      137.8410    
  336.00   29.20843      166.7196      9674.386      137.9268    
  337.00   29.20883      166.8064      9703.595      138.0124    
  338.00   29.20924      166.8930      9732.804      138.0977    
  339.00   29.20965      166.9793      9762.013      138.1828    
  340.00   29.21006      167.0653      9791.223      138.2676    
  341.00   29.21048      167.1511      9820.433      138.3522    
  342.00   29.21090      167.2366      9849.644      138.4365    
  343.00   29.21132      167.3219      9878.855      138.5206    
  344.00   29.21175      167.4069      9908.067      138.6044    
  345.00   29.21218      167.4917      9937.279      138.6880    
  346.00   29.21261      167.5763      9966.491      138.7714    
  347.00   29.21305      167.6606      9995.704      138.8545    
  348.00   29.21350      167.7447      10024.92      138.9374    
  349.00   29.21395      167.8285      10054.13      139.0201    
  350.00   29.21440      167.9121      10083.34      139.1025    
  351.00   29.21486      167.9954      10112.56      139.1847    
  352.00   29.21532      168.0785      10141.77      139.2667    
  353.00   29.21578      168.1614      10170.99      139.3484    
  354.00   29.21625      168.2441      10200.21      139.4299    
  355.00   29.21673      168.3265      10229.42      139.5112    
  356.00   29.21721      168.4087      10258.64      139.5923    
  357.00   29.21769      168.4906      10287.86      139.6731    
  358.00   29.21818      168.5724      10317.08      139.7537    
  359.00   29.21867      168.6539      10346.29      139.8341    
  360.00   29.21917      168.7351      10375.51      139.9143    
  361.00   29.21967      168.8162      10404.73      139.9942    
  362.00   29.22018      168.8970      10433.95      140.0740    
  363.00   29.22069      168.9776      10463.17      140.1535    
  364.00   29.22121      169.0580      10492.39      140.2328    
  365.00   29.22173      169.1382      10521.61      140.3118    
  366.00   29.22226      169.2181      10550.84      140.3907    
  367.00   29.22280      169.2979      10580.06      140.4694    
  368.00   29.22334      169.3774      10609.28      140.5478    
  369.00   29.22388      169.4567      10638.51      140.6261    
  370.00   29.22443      169.5358      10667.73      140.7041    
  371.00   29.22499      169.6147      10696.95      140.7819    
  372.00   29.22555      169.6933      10726.18      140.8595    
  373.00   29.22612      169.7718      10755.41      140.9369    
  374.00   29.22669      169.8500      10784.63      141.0141    
  375.00   29.22727      169.9281      10813.86      141.0911    
  376.00   29.22785      170.0059      10843.09      141.1679    
  377.00   29.22844      170.0836      10872.31      141.2445    
  378.00   29.22904      170.1610      10901.54      141.3209    
  379.00   29.22964      170.2382      10930.77      141.3971    
  380.00   29.23025      170.3152      10960.00      141.4731    
  381.00   29.23086      170.3921      10989.23      141.5489    
  382.00   29.23149      170.4687      11018.46      141.6245    
  383.00   29.23211      170.5451      11047.70      141.6999    
  384.00   29.23275      170.6213      11076.93      141.7752    
  385.00   29.23339      170.6973      11106.16      141.8502    
  386.00   29.23404      170.7732      11135.40      141.9250    
  387.00   29.23469      170.8488      11164.63      141.9996    
  388.00   29.23535      170.9243      11193.86      142.0741    
  389.00   29.23602      170.9995      11223.10      142.1484    
  390.00   29.23669      171.0746      11252.34      142.2224    
  391.00   29.23737      171.1495      11281.57      142.2963    
  392.00   29.23806      171.2241      11310.81      142.3700    
  393.00   29.23876      171.2986      11340.05      142.4435    
  394.00   29.23946      171.3729      11369.29      142.5169    
  395.00   29.24017      171.4470      11398.53      142.5900    
  396.00   29.24089      171.5210      11427.77      142.6630    
  397.00   29.24161      171.5947      11457.01      142.7358    
  398.00   29.24234      171.6683      11486.25      142.8084    
  399.00   29.24308      171.7417      11515.50      142.8808    
  400.00   29.24383      171.8149      11544.74      142.9530    
  401.00   29.24459      171.8879      11573.98      143.0251    
  402.00   29.24535      171.9607      11603.23      143.0970    
  403.00   29.24612      172.0334      11632.47      143.1687    
  404.00   29.24690      172.1059      11661.72      143.2402    
  405.00   29.24768      172.1782      11690.97      143.3116    
  406.00   29.24848      172.2503      11720.22      143.3828    
  407.00   29.24928      172.3223      11749.46      143.4538    
  408.00   29.25009      172.3940      11778.71      143.5246    
  409.00   29.25091      172.4656      11807.96      143.5953    
  410.00   29.25173      172.5371      11837.22      143.6658    
  411.00   29.25257      172.6083      11866.47      143.7362    
  412.00   29.25341      172.6794      11895.72      143.8063    
  413.00   29.25427      172.7503      11924.98      143.8763    
  414.00   29.25513      172.8211      11954.23      143.9461    
  415.00   29.25600      172.8917      11983.49      144.0158    
  416.00   29.25687      172.9621      12012.74      144.0853    
  417.00   29.25776      173.0323      12042.00      144.1546    
  418.00   29.25866      173.1024      12071.26      144.2238    
  419.00   29.25956      173.1723      12100.52      144.2928    
  420.00   29.26048      173.2421      12129.78      144.3617    
  421.00   29.26140      173.3117      12159.04      144.4303    
  422.00   29.26233      173.3811      12188.30      144.4989    
  423.00   29.26327      173.4503      12217.56      144.5672    
  424.00   29.26422      173.5194      12246.83      144.6354    
  425.00   29.26518      173.5884      12276.09      144.7035    
  426.00   29.26615      173.6572      12305.36      144.7714    
  427.00   29.26713      173.7258      12334.62      144.8391    
  428.00   29.26812      173.7943      12363.89      144.9067    
  429.00   29.26912      173.8626      12393.16      144.9741    
  430.00   29.27012      173.9307      12422.43      145.0413    
  431.00   29.27114      173.9987      12451.70      145.1084    
  432.00   29.27217      174.0665      12480.97      145.1754    
  433.00   29.27321      174.1342      12510.24      145.2422    
  434.00   29.27425      174.2017      12539.52      145.3088    
  435.00   29.27531      174.2691      12568.79      145.3753    
  436.00   29.27638      174.3363      12598.07      145.4417    
  437.00   29.27745      174.4034      12627.34      145.5079    
  438.00   29.27854      174.4703      12656.62      145.5739    
  439.00   29.27964      174.5371      12685.90      145.6398    
  440.00   29.28075      174.6037      12715.18      145.7056    
  441.00   29.28187      174.6702      12744.46      145.7712    
  442.00   29.28299      174.7365      12773.75      145.8366    
  443.00   29.28413      174.8027      12803.03      145.9020    
  444.00   29.28528      174.8687      12832.31      145.9671    
  445.00   29.28644      174.9346      12861.60      146.0321    
  446.00   29.28762      175.0004      12890.89      146.0970    
  447.00   29.28880      175.0660      12920.18      146.1618    
  448.00   29.28999      175.1314      12949.46      146.2264    
  449.00   29.29119      175.1967      12978.76      146.2908    
  450.00   29.29241      175.2619      13008.05      146.3551    
  451.00   29.29364      175.3269      13037.34      146.4193    
  452.00   29.29487      175.3918      13066.63      146.4833    
  453.00   29.29612      175.4565      13095.93      146.5472    
  454.00   29.29738      175.5211      13125.23      146.6109    
  455.00   29.29865      175.5856      13154.52      146.6745    
  456.00   29.29993      175.6499      13183.82      146.7380    
  457.00   29.30122      175.7141      13213.12      146.8014    
  458.00   29.30253      175.7781      13242.43      146.8646    
  459.00   29.30384      175.8421      13271.73      146.9276    
  460.00   29.30517      175.9058      13301.03      146.9905    
  461.00   29.30651      175.9695      13330.34      147.0533    
  462.00   29.30786      176.0330      13359.65      147.1160    
  463.00   29.30922      176.0963      13388.96      147.1785    
  464.00   29.31060      176.1596      13418.27      147.2409    
  465.00   29.31198      176.2227      13447.58      147.3032    
  466.00   29.31338      176.2857      13476.89      147.3653    
  467.00   29.31479      176.3485      13506.20      147.4273    
  468.00   29.31621      176.4112      13535.52      147.4892    
  469.00   29.31765      176.4738      13564.84      147.5509    
  470.00   29.31909      176.5362      13594.15      147.6125    
  471.00   29.32055      176.5985      13623.47      147.6740    
  472.00   29.32202      176.6607      13652.80      147.7353    
  473.00   29.32350      176.7228      13682.12      147.7965    
  474.00   29.32500      176.7847      13711.44      147.8576    
  475.00   29.32650      176.8465      13740.77      147.9186    
  476.00   29.32802      176.9082      13770.10      147.9794    
  477.00   29.32955      176.9697      13799.42      148.0401    
  478.00   29.33110      177.0312      13828.75      148.1007    
  479.00   29.33265      177.0925      13858.09      148.1612    
  480.00   29.33422      177.1536      13887.42      148.2215    
  481.00   29.33580      177.2147      13916.75      148.2817    
  482.00   29.33740      177.2756      13946.09      148.3418    
  483.00   29.33900      177.3364      13975.43      148.4018    
  484.00   29.34062      177.3971      14004.77      148.4616    
  485.00   29.34225      177.4577      14034.11      148.5214    
  486.00   29.34390      177.5181      14063.45      148.5810    
  487.00   29.34556      177.5784      14092.80      148.6404    
  488.00   29.34723      177.6386      14122.15      148.6998    
  489.00   29.34891      177.6987      14151.49      148.7590    
  490.00   29.35061      177.7587      14180.84      148.8182    
  491.00   29.35232      177.8185      14210.19      148.8772    
  492.00   29.35404      177.8782      14239.55      148.9361    
  493.00   29.35577      177.9378      14268.90      148.9948    
  494.00   29.35752      177.9973      14298.26      149.0535    
  495.00   29.35929      178.0567      14327.62      149.1120    
  496.00   29.36106      178.1159      14356.98      149.1704    
  497.00   29.36285      178.1751      14386.34      149.2287    
  498.00   29.36465      178.2341      14415.70      149.2869    
  499.00   29.36646      178.2930      14445.07      149.3450    
  500.00   29.36829      178.3518      14474.44      149.4029    
  501.00   29.37013      178.4105      14503.81      149.4608    
  502.00   29.37199      178.4690      14533.18      149.5185    
  503.00   29.37386      178.5275      14562.55      149.5761    
  504.00   29.37574      178.5858      14591.92      149.6336    
  505.00   29.37763      178.6441      14621.30      149.6910    
  506.00   29.37954      178.7022      14650.68      149.7483    
  507.00   29.38146      178.7602      14680.06      149.8054    
  508.00   29.38340      178.8181      14709.44      149.8625    
  509.00   29.38535      178.8759      14738.83      149.9194    
  510.00   29.38731      178.9336      14768.21      149.9763    
  511.00   29.38929      178.9911      14797.60      150.0330    
  512.00   29.39128      179.0486      14826.99      150.0896    
  513.00   29.39328      179.1059      14856.38      150.1461    
  514.00   29.39530      179.1632      14885.78      150.2025    
  515.00   29.39733      179.2203      14915.17      150.2588    
  516.00   29.39938      179.2773      14944.57      150.3150    
  517.00   29.40144      179.3343      14973.97      150.3711    
  518.00   29.40351      179.3911      15003.38      150.4270    
  519.00   29.40560      179.4478      15032.78      150.4829    
  520.00   29.40770      179.5044      15062.19      150.5387    
  521.00   29.40981      179.5609      15091.60      150.5943    
  522.00   29.41194      179.6173      15121.01      150.6498    
  523.00   29.41408      179.6736      15150.42      150.7053    
  524.00   29.41624      179.7298      15179.84      150.7606    
  525.00   29.41841      179.7859      15209.25      150.8159    
  526.00   29.42059      179.8418      15238.67      150.8710    
  527.00   29.42279      179.8977      15268.09      150.9260    
  528.00   29.42500      179.9535      15297.52      150.9809    
  529.00   29.42723      180.0092      15326.94      151.0358    
  530.00   29.42947      180.0648      15356.37      151.0905    
  531.00   29.43172      180.1202      15385.80      151.1451    
  532.00   29.43399      180.1756      15415.24      151.1996    
  533.00   29.43628      180.2309      15444.67      151.2540    
  534.00   29.43857      180.2861      15474.11      151.3083    
  535.00   29.44088      180.3412      15503.55      151.3626    
  536.00   29.44321      180.3961      15532.99      151.4167    
  537.00   29.44555      180.4510      15562.43      151.4707    
  538.00   29.44790      180.5058      15591.88      151.5246    
  539.00   29.45027      180.5605      15621.33      151.5784    
  540.00   29.45265      180.6151      15650.78      151.6321    
  541.00   29.45505      180.6696      15680.24      151.6858    
  542.00   29.45746      180.7240      15709.69      151.7393    
  543.00   29.45988      180.7783      15739.15      151.7927    
  544.00   29.46232      180.8325      15768.61      151.8461    
  545.00   29.46478      180.8866      15798.07      151.8993    
  546.00   29.46724      180.9406      15827.54      151.9524    
  547.00   29.46973      180.9945      15857.01      152.0055    
  548.00   29.47222      181.0484      15886.48      152.0584    
  549.00   29.47473      181.1021      15915.95      152.1113    
  550.00   29.47726      181.1557      15945.43      152.1640    
  551.00   29.47980      181.2093      15974.91      152.2167    
  552.00   29.48235      181.2627      16004.39      152.2693    
  553.00   29.48492      181.3161      16033.87      152.3218    
  554.00   29.48750      181.3694      16063.36      152.3741    
  555.00   29.49010      181.4226      16092.85      152.4264    
  556.00   29.49271      181.4756      16122.34      152.4786    
  557.00   29.49533      181.5286      16151.83      152.5307    
  558.00   29.49797      181.5816      16181.33      152.5828    
  559.00   29.50062      181.6344      16210.83      152.6347    
  560.00   29.50329      181.6871      16240.33      152.6865    
  561.00   29.50597      181.7397      16269.84      152.7382    
  562.00   29.50867      181.7923      16299.34      152.7899    
  563.00   29.51138      181.8448      16328.85      152.8415    
  564.00   29.51411      181.8971      16358.37      152.8929    
  565.00   29.51685      181.9494      16387.88      152.9443    
  566.00   29.51960      182.0016      16417.40      152.9956    
  567.00   29.52237      182.0537      16446.92      153.0468    
  568.00   29.52515      182.1057      16476.44      153.0979    
  569.00   29.52795      182.1577      16505.97      153.1489    
  570.00   29.53076      182.2095      16535.50      153.1999    
  571.00   29.53358      182.2613      16565.03      153.2507    
  572.00   29.53642      182.3130      16594.57      153.3015    
  573.00   29.53928      182.3646      16624.11      153.3522    
  574.00   29.54214      182.4161      16653.65      153.4028    
  575.00   29.54503      182.4675      16683.19      153.4533    
  576.00   29.54792      182.5188      16712.74      153.5037    
  577.00   29.55083      182.5701      16742.29      153.5540    
  578.00   29.55376      182.6213      16771.84      153.6043    
  579.00   29.55670      182.6724      16801.39      153.6544    
  580.00   29.55965      182.7234      16830.95      153.7045    
  581.00   29.56262      182.7743      16860.51      153.7545    
  582.00   29.56560      182.8251      16890.08      153.8044    
  583.00   29.56860      182.8759      16919.64      153.8542    
  584.00   29.57161      182.9266      16949.21      153.9039    
  585.00   29.57463      182.9772      16978.79      153.9536    
  586.00   29.57767      183.0277      17008.36      154.0032    
  587.00   29.58073      183.0781      17037.94      154.0527    
  588.00   29.58379      183.1285      17067.52      154.1021    
  589.00   29.58687      183.1787      17097.11      154.1514    
  590.00   29.58997      183.2289      17126.70      154.2006    
  591.00   29.59308      183.2790      17156.29      154.2498    
  592.00   29.59620      183.3291      17185.88      154.2989    
  593.00   29.59934      183.3790      17215.48      154.3479    
  594.00   29.60249      183.4289      17245.08      154.3968    
  595.00   29.60566      183.4787      17274.69      154.4456    
  596.00   29.60884      183.5284      17304.29      154.4944    
  597.00   29.61203      183.5781      17333.90      154.5431    
  598.00   29.61524      183.6276      17363.52      154.5916    
  599.00   29.61846      183.6771      17393.14      154.6402    
  600.00   29.62169      183.7265      17422.76      154.6886    
  601.00   29.62494      183.7759      17452.38      154.7370    
  602.00   29.62821      183.8251      17482.01      154.7852    
  603.00   29.63148      183.8743      17511.63      154.8334    
  604.00   29.63477      183.9234      17541.27      154.8816    
  605.00   29.63808      183.9724      17570.90      154.9296    
  606.00   29.64140      184.0214      17600.54      154.9776    
  607.00   29.64473      184.0702      17630.19      155.0255    
  608.00   29.64808      184.1190      17659.83      155.0733    
  609.00   29.65144      184.1678      17689.48      155.1210    
  610.00   29.65481      184.2164      17719.14      155.1687    
  611.00   29.65820      184.2650      17748.79      155.2162    
  612.00   29.66160      184.3135      17778.45      155.2637    
  613.00   29.66501      184.3619      17808.12      155.3112    
  614.00   29.66844      184.4103      17837.78      155.3585    
  615.00   29.67189      184.4586      17867.45      155.4058    
  616.00   29.67534      184.5068      17897.13      155.4530    
  617.00   29.67881      184.5549      17926.80      155.5001    
  618.00   29.68229      184.6030      17956.48      155.5472    
  619.00   29.68579      184.6510      17986.17      155.5942    
  620.00   29.68930      184.6989      18015.86      155.6411    
  621.00   29.69282      184.7468      18045.55      155.6879    
  622.00   29.69636      184.7945      18075.24      155.7347    
  623.00   29.69991      184.8422      18104.94      155.7813    
  624.00   29.70347      184.8899      18134.64      155.8279    
  625.00   29.70705      184.9374      18164.35      155.8745    
  626.00   29.71064      184.9849      18194.06      155.9210    
  627.00   29.71424      185.0324      18223.77      155.9673    
  628.00   29.71786      185.0797      18253.48      156.0137    
  629.00   29.72149      185.1270      18283.20      156.0599    
  630.00   29.72514      185.1742      18312.93      156.1061    
  631.00   29.72879      185.2214      18342.65      156.1522    
  632.00   29.73246      185.2685      18372.38      156.1982    
  633.00   29.73614      185.3155      18402.12      156.2442    
  634.00   29.73984      185.3624      18431.86      156.2901    
  635.00   29.74355      185.4093      18461.60      156.3359    
  636.00   29.74727      185.4561      18491.34      156.3816    
  637.00   29.75101      185.5028      18521.09      156.4273    
  638.00   29.75476      185.5495      18550.85      156.4729    
  639.00   29.75852      185.5961      18580.60      156.5185    
  640.00   29.76229      185.6426      18610.36      156.5639    
  641.00   29.76608      185.6891      18640.13      156.6093    
  642.00   29.76988      185.7355      18669.90      156.6547    
  643.00   29.77369      185.7818      18699.67      156.6999    
  644.00   29.77752      185.8281      18729.44      156.7451    
  645.00   29.78135      185.8743      18759.22      156.7903    
  646.00   29.78520      185.9205      18789.01      156.8353    
  647.00   29.78907      185.9665      18818.79      156.8803    
  648.00   29.79294      186.0125      18848.58      156.9252    
  649.00   29.79683      186.0585      18878.38      156.9701    
  650.00   29.80074      186.1044      18908.18      157.0149    
  651.00   29.80465      186.1502      18937.98      157.0596    
  652.00   29.80858      186.1959      18967.79      157.1042    
  653.00   29.81251      186.2416      18997.60      157.1488    
  654.00   29.81647      186.2872      19027.41      157.1933    
  655.00   29.82043      186.3328      19057.23      157.2378    
  656.00   29.82441      186.3783      19087.05      157.2822    
  657.00   29.82840      186.4237      19116.88      157.3265    
  658.00   29.83240      186.4691      19146.71      157.3708    
  659.00   29.83641      186.5144      19176.54      157.4150    
  660.00   29.84044      186.5597      19206.38      157.4591    
  661.00   29.84447      186.6048      19236.22      157.5031    
  662.00   29.84852      186.6500      19266.07      157.5471    
  663.00   29.85258      186.6950      19295.92      157.5911    
  664.00   29.85666      186.7400      19325.78      157.6349    
  665.00   29.86074      186.7849      19355.63      157.6787    
  666.00   29.86484      186.8298      19385.50      157.7225    
  667.00   29.86895      186.8746      19415.36      157.7661    
  668.00   29.87308      186.9194      19445.24      157.8097    
  669.00   29.87721      186.9641      19475.11      157.8533    
  670.00   29.88136      187.0087      19504.99      157.8968    
  671.00   29.88551      187.0533      19534.87      157.9402    
  672.00   29.88968      187.0978      19564.76      157.9835    
  673.00   29.89386      187.1422      19594.65      158.0268    
  674.00   29.89806      187.1866      19624.55      158.0701    
  675.00   29.90226      187.2309      19654.45      158.1132    
  676.00   29.90648      187.2752      19684.35      158.1563    
  677.00   29.91070      187.3194      19714.26      158.1994    
  678.00   29.91494      187.3636      19744.17      158.2424    
  679.00   29.91919      187.4077      19774.09      158.2853    
  680.00   29.92346      187.4517      19804.01      158.3282    
  681.00   29.92773      187.4957      19833.94      158.3709    
  682.00   29.93202      187.5396      19863.87      158.4137    
  683.00   29.93631      187.5835      19893.80      158.4564    
  684.00   29.94062      187.6273      19923.74      158.4990    
  685.00   29.94494      187.6710      19953.68      158.5415    
  686.00   29.94927      187.7147      19983.63      158.5840    
  687.00   29.95361      187.7583      20013.58      158.6265    
  688.00   29.95796      187.8019      20043.54      158.6688    
  689.00   29.96233      187.8454      20073.50      158.7112    
  690.00   29.96670      187.8889      20103.46      158.7534    
  691.00   29.97109      187.9323      20133.43      158.7956    
  692.00   29.97548      187.9756      20163.41      158.8377    
  693.00   29.97989      188.0189      20193.38      158.8798    
  694.00   29.98431      188.0621      20223.36      158.9218    
  695.00   29.98874      188.1053      20253.35      158.9638    
  696.00   29.99318      188.1484      20283.34      159.0057    
  697.00   29.99763      188.1915      20313.34      159.0475    
  698.00   30.00209      188.2345      20343.34      159.0893    
  699.00   30.00656      188.2775      20373.34      159.1310    
  700.00   30.01105      188.3204      20403.35      159.1727    
  701.00   30.01554      188.3632      20433.36      159.2143    
  702.00   30.02004      188.4060      20463.38      159.2559    
  703.00   30.02456      188.4487      20493.40      159.2974    
  704.00   30.02908      188.4914      20523.43      159.3388    
  705.00   30.03362      188.5340      20553.46      159.3802    
  706.00   30.03816      188.5766      20583.50      159.4215    
  707.00   30.04272      188.6191      20613.54      159.4628    
  708.00   30.04729      188.6616      20643.58      159.5040    
  709.00   30.05186      188.7040      20673.63      159.5452    
  710.00   30.05645      188.7464      20703.69      159.5863    
  711.00   30.06105      188.7887      20733.75      159.6273    
  712.00   30.06565      188.8309      20763.81      159.6683    
  713.00   30.07027      188.8731      20793.88      159.7092    
  714.00   30.07490      188.9153      20823.95      159.7501    
  715.00   30.07954      188.9574      20854.03      159.7909    
  716.00   30.08418      188.9994      20884.11      159.8317    
  717.00   30.08884      189.0414      20914.20      159.8724    
  718.00   30.09351      189.0834      20944.29      159.9130    
  719.00   30.09818      189.1252      20974.38      159.9536    
  720.00   30.10287      189.1671      21004.48      159.9942    
  721.00   30.10756      189.2089      21034.59      160.0347    
  722.00   30.11227      189.2506      21064.70      160.0751    
  723.00   30.11699      189.2923      21094.81      160.1155    
  724.00   30.12171      189.3339      21124.93      160.1558    
  725.00   30.12645      189.3755      21155.06      160.1961    
  726.00   30.13119      189.4170      21185.19      160.2363    
  727.00   30.13594      189.4585      21215.32      160.2765    
  728.00   30.14071      189.4999      21245.46      160.3166    
  729.00   30.14548      189.5413      21275.60      160.3567    
  730.00   30.15026      189.5826      21305.75      160.3967    
  731.00   30.15505      189.6239      21335.90      160.4366    
  732.00   30.15985      189.6651      21366.06      160.4765    
  733.00   30.16466      189.7063      21396.22      160.5164    
  734.00   30.16948      189.7474      21426.39      160.5562    
  735.00   30.17430      189.7885      21456.56      160.5959    
  736.00   30.17914      189.8295      21486.74      160.6356    
  737.00   30.18399      189.8705      21516.92      160.6752    
  738.00   30.18884      189.9114      21547.10      160.7148    
  739.00   30.19370      189.9523      21577.30      160.7544    
  740.00   30.19857      189.9932      21607.49      160.7938    
  741.00   30.20346      190.0339      21637.69      160.8333    
  742.00   30.20835      190.0747      21667.90      160.8727    
  743.00   30.21324      190.1154      21698.11      160.9120    
  744.00   30.21815      190.1560      21728.32      160.9513    
  745.00   30.22307      190.1966      21758.55      160.9905    
  746.00   30.22799      190.2371      21788.77      161.0297    
  747.00   30.23292      190.2776      21819.00      161.0688    
  748.00   30.23786      190.3181      21849.24      161.1079    
  749.00   30.24281      190.3585      21879.48      161.1469    
  750.00   30.24777      190.3988      21909.72      161.1859    
  751.00   30.25274      190.4392      21939.97      161.2248    
  752.00   30.25771      190.4794      21970.23      161.2637    
  753.00   30.26270      190.5196      22000.49      161.3025    
  754.00   30.26769      190.5598      22030.75      161.3413    
  755.00   30.27269      190.5999      22061.02      161.3800    
  756.00   30.27769      190.6400      22091.30      161.4187    
  757.00   30.28271      190.6800      22121.58      161.4573    
  758.00   30.28773      190.7200      22151.86      161.4959    
  759.00   30.29277      190.7599      22182.15      161.5344    
  760.00   30.29781      190.7998      22212.45      161.5729    
  761.00   30.30285      190.8397      22242.75      161.6113    
  762.00   30.30791      190.8795      22273.06      161.6497    
  763.00   30.31297      190.9192      22303.37      161.6881    
  764.00   30.31804      190.9589      22333.68      161.7263    
  765.00   30.32312      190.9986      22364.00      161.7646    
  766.00   30.32821      191.0382      22394.33      161.8028    
  767.00   30.33330      191.0778      22424.66      161.8409    
  768.00   30.33840      191.1173      22454.99      161.8790    
  769.00   30.34351      191.1568      22485.34      161.9171    
  770.00   30.34863      191.1962      22515.68      161.9551    
  771.00   30.35375      191.2356      22546.03      161.9930    
  772.00   30.35888      191.2749      22576.39      162.0309    
  773.00   30.36402      191.3142      22606.75      162.0688    
  774.00   30.36917      191.3535      22637.12      162.1066    
  775.00   30.37432      191.3927      22667.49      162.1443    
  776.00   30.37948      191.4319      22697.87      162.1821    
  777.00   30.38465      191.4710      22728.25      162.2197    
  778.00   30.38983      191.5101      22758.63      162.2574    
  779.00   30.39501      191.5491      22789.03      162.2949    
  780.00   30.40020      191.5881      22819.42      162.3325    
  781.00   30.40539      191.6271      22849.83      162.3699    
  782.00   30.41060      191.6660      22880.24      162.4074    
  783.00   30.41581      191.7049      22910.65      162.4448    
  784.00   30.42102      191.7437      22941.07      162.4821    
  785.00   30.42625      191.7825      22971.49      162.5194    
  786.00   30.43148      191.8212      23001.92      162.5567    
  787.00   30.43672      191.8599      23032.35      162.5939    
  788.00   30.44196      191.8986      23062.79      162.6310    
  789.00   30.44721      191.9372      23093.24      162.6682    
  790.00   30.45247      191.9757      23123.69      162.7052    
  791.00   30.45773      192.0143      23154.14      162.7423    
  792.00   30.46300      192.0527      23184.60      162.7793    
  793.00   30.46828      192.0912      23215.07      162.8162    
  794.00   30.47356      192.1296      23245.54      162.8531    
  795.00   30.47885      192.1679      23276.02      162.8899    
  796.00   30.48415      192.2063      23306.50      162.9267    
  797.00   30.48945      192.2445      23336.98      162.9635    
  798.00   30.49476      192.2828      23367.48      163.0002    
  799.00   30.50007      192.3210      23397.97      163.0369    
  800.00   30.50539      192.3591      23428.48      163.0735    
  801.00   30.51072      192.3972      23458.98      163.1101    
  802.00   30.51605      192.4353      23489.50      163.1466    
  803.00   30.52139      192.4733      23520.02      163.1831    
  804.00   30.52674      192.5113      23550.54      163.2196    
  805.00   30.53209      192.5493      23581.07      163.2560    
  806.00   30.53745      192.5872      23611.60      163.2924    
  807.00   30.54281      192.6250      23642.14      163.3287    
  808.00   30.54818      192.6629      23672.69      163.3650    
  809.00   30.55355      192.7007      23703.24      163.4012    
  810.00   30.55893      192.7384      23733.80      163.4374    
  811.00   30.56432      192.7761      23764.36      163.4736    
  812.00   30.56971      192.8138      23794.93      163.5097    
  813.00   30.57511      192.8514      23825.50      163.5457    
  814.00   30.58051      192.8890      23856.08      163.5818    
  815.00   30.58592      192.9265      23886.66      163.6178    
  816.00   30.59133      192.9641      23917.25      163.6537    
  817.00   30.59675      193.0015      23947.84      163.6896    
  818.00   30.60218      193.0390      23978.44      163.7255    
  819.00   30.60761      193.0763      24009.05      163.7613    
  820.00   30.61304      193.1137      24039.66      163.7970    
  821.00   30.61848      193.1510      24070.27      163.8328    
  822.00   30.62393      193.1883      24100.89      163.8685    
  823.00   30.62938      193.2255      24131.52      163.9041    
  824.00   30.63483      193.2627      24162.15      163.9397    
  825.00   30.64030      193.2999      24192.79      163.9753    
  826.00   30.64576      193.3370      24223.43      164.0108    
  827.00   30.65123      193.3741      24254.08      164.0463    
  828.00   30.65671      193.4111      24284.74      164.0817    
  829.00   30.66219      193.4481      24315.40      164.1171    
  830.00   30.66768      193.4851      24346.06      164.1525    
  831.00   30.67317      193.5220      24376.73      164.1878    
  832.00   30.67866      193.5589      24407.41      164.2231    
  833.00   30.68416      193.5958      24438.09      164.2583    
  834.00   30.68967      193.6326      24468.77      164.2935    
  835.00   30.69518      193.6694      24499.47      164.3287    
  836.00   30.70069      193.7061      24530.16      164.3638    
  837.00   30.70621      193.7428      24560.87      164.3989    
  838.00   30.71174      193.7795      24591.58      164.4339    
  839.00   30.71727      193.8161      24622.29      164.4689    
  840.00   30.72280      193.8527      24653.01      164.5039    
  841.00   30.72834      193.8893      24683.74      164.5388    
  842.00   30.73388      193.9258      24714.47      164.5737    
  843.00   30.73942      193.9623      24745.21      164.6085    
  844.00   30.74497      193.9987      24775.95      164.6433    
  845.00   30.75053      194.0351      24806.70      164.6781    
  846.00   30.75609      194.0715      24837.45      164.7128    
  847.00   30.76165      194.1078      24868.21      164.7475    
  848.00   30.76722      194.1441      24898.97      164.7821    
  849.00   30.77279      194.1804      24929.74      164.8167    
  850.00   30.77836      194.2166      24960.52      164.8513    
  851.00   30.78394      194.2528      24991.30      164.8858    
  852.00   30.78953      194.2890      25022.09      164.9203    
  853.00   30.79512      194.3251      25052.88      164.9548    
  854.00   30.80071      194.3612      25083.68      164.9892    
  855.00   30.80630      194.3972      25114.48      165.0236    
  856.00   30.81190      194.4332      25145.29      165.0579    
  857.00   30.81750      194.4692      25176.10      165.0922    
  858.00   30.82311      194.5052      25206.92      165.1265    
  859.00   30.82872      194.5411      25237.75      165.1607    
  860.00   30.83434      194.5769      25268.58      165.1949    
  861.00   30.83995      194.6128      25299.42      165.2290    
  862.00   30.84558      194.6486      25330.26      165.2631    
  863.00   30.85120      194.6843      25361.11      165.2972    
  864.00   30.85683      194.7201      25391.96      165.3312    
  865.00   30.86246      194.7558      25422.82      165.3652    
  866.00   30.86810      194.7914      25453.69      165.3992    
  867.00   30.87374      194.8271      25484.56      165.4331    
  868.00   30.87938      194.8626      25515.44      165.4670    
  869.00   30.88503      194.8982      25546.32      165.5008    
  870.00   30.89067      194.9337      25577.21      165.5346    
  871.00   30.89633      194.9692      25608.10      165.5684    
  872.00   30.90198      195.0047      25639.00      165.6022    
  873.00   30.90764      195.0401      25669.90      165.6359    
  874.00   30.91330      195.0755      25700.81      165.6695    
  875.00   30.91897      195.1108      25731.73      165.7031    
  876.00   30.92464      195.1462      25762.65      165.7367    
  877.00   30.93031      195.1814      25793.58      165.7703    
  878.00   30.93598      195.2167      25824.51      165.8038    
  879.00   30.94166      195.2519      25855.45      165.8373    
  880.00   30.94734      195.2871      25886.40      165.8707    
  881.00   30.95303      195.3222      25917.35      165.9041    
  882.00   30.95871      195.3574      25948.30      165.9375    
  883.00   30.96440      195.3924      25979.26      165.9709    
  884.00   30.97009      195.4275      26010.23      166.0042    
  885.00   30.97579      195.4625      26041.20      166.0374    
  886.00   30.98149      195.4975      26072.18      166.0707    
  887.00   30.98719      195.5324      26103.17      166.1038    
  888.00   30.99289      195.5674      26134.16      166.1370    
  889.00   30.99860      195.6023      26165.15      166.1701    
  890.00   31.00430      195.6371      26196.15      166.2032    
  891.00   31.01001      195.6719      26227.16      166.2363    
  892.00   31.01573      195.7067      26258.17      166.2693    
  893.00   31.02144      195.7415      26289.19      166.3023    
  894.00   31.02716      195.7762      26320.22      166.3352    
  895.00   31.03288      195.8109      26351.25      166.3681    
  896.00   31.03861      195.8455      26382.28      166.4010    
  897.00   31.04433      195.8802      26413.32      166.4339    
  898.00   31.05006      195.9148      26444.37      166.4667    
  899.00   31.05579      195.9493      26475.42      166.4995    
  900.00   31.06152      195.9838      26506.48      166.5322    
  901.00   31.06726      196.0183      26537.55      166.5649    
  902.00   31.07299      196.0528      26568.62      166.5976    
  903.00   31.07873      196.0872      26599.69      166.6302    
  904.00   31.08447      196.1216      26630.77      166.6628    
  905.00   31.09022      196.1560      26661.86      166.6954    
  906.00   31.09596      196.1903      26692.95      166.7279    
  907.00   31.10171      196.2247      26724.05      166.7604    
  908.00   31.10746      196.2589      26755.16      166.7929    
  909.00   31.11321      196.2932      26786.27      166.8253    
  910.00   31.11896      196.3274      26817.38      166.8577    
  911.00   31.12472      196.3616      26848.51      166.8901    
  912.00   31.13048      196.3957      26879.63      166.9224    
  913.00   31.13623      196.4298      26910.77      166.9547    
  914.00   31.14199      196.4639      26941.91      166.9870    
  915.00   31.14776      196.4980      26973.05      167.0192    
  916.00   31.15352      196.5320      27004.20      167.0514    
  917.00   31.15929      196.5660      27035.36      167.0836    
  918.00   31.16505      196.6000      27066.52      167.1157    
  919.00   31.17082      196.6339      27097.69      167.1478    
  920.00   31.17659      196.6678      27128.86      167.1799    
  921.00   31.18237      196.7017      27160.04      167.2119    
  922.00   31.18814      196.7355      27191.23      167.2439    
  923.00   31.19392      196.7693      27222.42      167.2759    
  924.00   31.19969      196.8031      27253.61      167.3079    
  925.00   31.20547      196.8369      27284.82      167.3398    
  926.00   31.21125      196.8706      27316.03      167.3716    
  927.00   31.21703      196.9043      27347.24      167.4035    
  928.00   31.22282      196.9379      27378.46      167.4353    
  929.00   31.22860      196.9716      27409.69      167.4671    
  930.00   31.23439      197.0052      27440.92      167.4988    
  931.00   31.24017      197.0387      27472.15      167.5305    
  932.00   31.24596      197.0723      27503.40      167.5622    
  933.00   31.25175      197.1058      27534.65      167.5938    
  934.00   31.25754      197.1393      27565.90      167.6254    
  935.00   31.26333      197.1727      27597.16      167.6570    
  936.00   31.26912      197.2061      27628.43      167.6886    
  937.00   31.27492      197.2395      27659.70      167.7201    
  938.00   31.28071      197.2729      27690.98      167.7516    
  939.00   31.28651      197.3062      27722.26      167.7831    
  940.00   31.29230      197.3395      27753.55      167.8145    
  941.00   31.29810      197.3728      27784.85      167.8459    
  942.00   31.30390      197.4060      27816.15      167.8772    
  943.00   31.30970      197.4393      27847.45      167.9086    
  944.00   31.31550      197.4725      27878.77      167.9399    
  945.00   31.32130      197.5056      27910.08      167.9711    
  946.00   31.32710      197.5387      27941.41      168.0024    
  947.00   31.33291      197.5718      27972.74      168.0336    
  948.00   31.33871      197.6049      28004.07      168.0648    
  949.00   31.34451      197.6380      28035.42      168.0959    
  950.00   31.35032      197.6710      28066.76      168.1270    
  951.00   31.35612      197.7040      28098.12      168.1581    
  952.00   31.36193      197.7369      28129.48      168.1891    
  953.00   31.36774      197.7698      28160.84      168.2202    
  954.00   31.37355      197.8027      28192.21      168.2512    
  955.00   31.37935      197.8356      28223.59      168.2821    
  956.00   31.38516      197.8685      28254.97      168.3131    
  957.00   31.39097      197.9013      28286.36      168.3440    
  958.00   31.39678      197.9341      28317.75      168.3748    
  959.00   31.40259      197.9668      28349.15      168.4057    
  960.00   31.40840      197.9996      28380.56      168.4365    
  961.00   31.41422      198.0323      28411.97      168.4673    
  962.00   31.42003      198.0649      28443.39      168.4980    
  963.00   31.42584      198.0976      28474.81      168.5287    
  964.00   31.43165      198.1302      28506.24      168.5594    
  965.00   31.43746      198.1628      28537.67      168.5901    
  966.00   31.44328      198.1954      28569.11      168.6207    
  967.00   31.44909      198.2279      28600.56      168.6513    
  968.00   31.45490      198.2604      28632.01      168.6819    
  969.00   31.46072      198.2929      28663.47      168.7124    
  970.00   31.46653      198.3253      28694.93      168.7429    
  971.00   31.47235      198.3578      28726.40      168.7734    
  972.00   31.47816      198.3902      28757.88      168.8039    
  973.00   31.48398      198.4225      28789.36      168.8343    
  974.00   31.48979      198.4549      28820.84      168.8647    
  975.00   31.49560      198.4872      28852.34      168.8951    
  976.00   31.50142      198.5195      28883.84      168.9254    
  977.00   31.50723      198.5517      28915.34      168.9557    
  978.00   31.51305      198.5840      28946.85      168.9860    
  979.00   31.51886      198.6162      28978.37      169.0162    
  980.00   31.52468      198.6484      29009.89      169.0464    
  981.00   31.53049      198.6805      29041.42      169.0766    
  982.00   31.53631      198.7127      29072.95      169.1068    
  983.00   31.54212      198.7448      29104.49      169.1369    
  984.00   31.54793      198.7768      29136.03      169.1670    
  985.00   31.55375      198.8089      29167.58      169.1971    
  986.00   31.55956      198.8409      29199.14      169.2272    
  987.00   31.56537      198.8729      29230.70      169.2572    
  988.00   31.57119      198.9049      29262.27      169.2872    
  989.00   31.57700      198.9368      29293.84      169.3171    
  990.00   31.58281      198.9687      29325.42      169.3471    
  991.00   31.58862      199.0006      29357.01      169.3770    
  992.00   31.59444      199.0325      29388.60      169.4069    
  993.00   31.60025      199.0643      29420.20      169.4367    
  994.00   31.60606      199.0961      29451.80      169.4665    
  995.00   31.61187      199.1279      29483.41      169.4963    
  996.00   31.61768      199.1597      29515.03      169.5261    
  997.00   31.62349      199.1914      29546.65      169.5558    
  998.00   31.62930      199.2231      29578.27      169.5855    
  999.00   31.63511      199.2548      29609.91      169.6152    
 1000.00   31.64092      199.2864      29641.54      169.6449    
 1001.00   31.64672      199.3181      29673.19      169.6745    
 1002.00   31.65253      199.3497      29704.84      169.7041    
 1003.00   31.65834      199.3812      29736.49      169.7337    
 1004.00   31.66414      199.4128      29768.15      169.7632    
 1005.00   31.66995      199.4443      29799.82      169.7927    
 1006.00   31.67575      199.4758      29831.49      169.8222    
 1007.00   31.68156      199.5073      29863.17      169.8517    
 1008.00   31.68736      199.5387      29894.86      169.8811    
 1009.00   31.69316      199.5702      29926.55      169.9105    
 1010.00   31.69896      199.6015      29958.24      169.9399    
 1011.00   31.70476      199.6329      29989.94      169.9693    
 1012.00   31.71056      199.6643      30021.65      169.9986    
 1013.00   31.71636      199.6956      30053.37      170.0279    
 1014.00   31.72216      199.7269      30085.09      170.0572    
 1015.00   31.72796      199.7582      30116.81      170.0864    
 1016.00   31.73376      199.7894      30148.54      170.1156    
 1017.00   31.73955      199.8206      30180.28      170.1448    
 1018.00   31.74535      199.8518      30212.02      170.1740    
 1019.00   31.75114      199.8830      30243.77      170.2031    
 1020.00   31.75693      199.9141      30275.52      170.2323    
 1021.00   31.76273      199.9453      30307.28      170.2613    
 1022.00   31.76852      199.9764      30339.05      170.2904    
 1023.00   31.77431      200.0074      30370.82      170.3194    
 1024.00   31.78010      200.0385      30402.60      170.3484    
 1025.00   31.78588      200.0695      30434.38      170.3774    
 1026.00   31.79167      200.1005      30466.17      170.4064    
 1027.00   31.79746      200.1315      30497.96      170.4353    
 1028.00   31.80324      200.1624      30529.76      170.4642    
 1029.00   31.80902      200.1934      30561.57      170.4931    
 1030.00   31.81481      200.2243      30593.38      170.5219    
 1031.00   31.82059      200.2551      30625.20      170.5508    
 1032.00   31.82637      200.2860      30657.02      170.5796    
 1033.00   31.83215      200.3168      30688.85      170.6083    
 1034.00   31.83792      200.3476      30720.69      170.6371    
 1035.00   31.84370      200.3784      30752.53      170.6658    
 1036.00   31.84947      200.4091      30784.37      170.6945    
 1037.00   31.85525      200.4399      30816.23      170.7232    
 1038.00   31.86102      200.4706      30848.08      170.7518    
 1039.00   31.86679      200.5013      30879.95      170.7804    
 1040.00   31.87256      200.5319      30911.82      170.8090    
 1041.00   31.87833      200.5626      30943.69      170.8376    
 1042.00   31.88410      200.5932      30975.57      170.8661    
 1043.00   31.88986      200.6238      31007.46      170.8946    
 1044.00   31.89563      200.6543      31039.35      170.9231    
 1045.00   31.90139      200.6849      31071.25      170.9516    
 1046.00   31.90715      200.7154      31103.16      170.9800    
 1047.00   31.91291      200.7459      31135.07      171.0085    
 1048.00   31.91867      200.7763      31166.98      171.0368    
 1049.00   31.92442      200.8068      31198.90      171.0652    
 1050.00   31.93018      200.8372      31230.83      171.0935    
 1051.00   31.93593      200.8676      31262.77      171.1219    
 1052.00   31.94169      200.8980      31294.70      171.1502    
 1053.00   31.94744      200.9283      31326.65      171.1784    
 1054.00   31.95318      200.9587      31358.60      171.2067    
 1055.00   31.95893      200.9890      31390.55      171.2349    
 1056.00   31.96468      201.0192      31422.52      171.2631    
 1057.00   31.97042      201.0495      31454.48      171.2912    
 1058.00   31.97616      201.0797      31486.46      171.3194    
 1059.00   31.98191      201.1099      31518.44      171.3475    
 1060.00   31.98764      201.1401      31550.42      171.3756    
 1061.00   31.99338      201.1703      31582.41      171.4036    
 1062.00   31.99912      201.2004      31614.41      171.4317    
 1063.00   32.00485      201.2306      31646.41      171.4597    
 1064.00   32.01058      201.2607      31678.42      171.4877    
 1065.00   32.01631      201.2907      31710.43      171.5157    
 1066.00   32.02204      201.3208      31742.45      171.5436    
 1067.00   32.02777      201.3508      31774.48      171.5715    
 1068.00   32.03349      201.3808      31806.51      171.5994    
 1069.00   32.03922      201.4108      31838.54      171.6273    
 1070.00   32.04494      201.4408      31870.58      171.6552    
 1071.00   32.05066      201.4707      31902.63      171.6830    
 1072.00   32.05638      201.5006      31934.69      171.7108    
 1073.00   32.06209      201.5305      31966.74      171.7386    
 1074.00   32.06780      201.5604      31998.81      171.7663    
 1075.00   32.07352      201.5902      32030.88      171.7940    
 1076.00   32.07923      201.6200      32062.96      171.8218    
 1077.00   32.08493      201.6498      32095.04      171.8494    
 1078.00   32.09064      201.6796      32127.13      171.8771    
 1079.00   32.09634      201.7094      32159.22      171.9047    
 1080.00   32.10205      201.7391      32191.32      171.9323    
 1081.00   32.10775      201.7688      32223.42      171.9599    
 1082.00   32.11344      201.7985      32255.54      171.9875    
 1083.00   32.11914      201.8282      32287.65      172.0150    
 1084.00   32.12483      201.8578      32319.77      172.0425    
 1085.00   32.13052      201.8875      32351.90      172.0700    
 1086.00   32.13621      201.9171      32384.03      172.0975    
 1087.00   32.14190      201.9466      32416.17      172.1250    
 1088.00   32.14759      201.9762      32448.32      172.1524    
 1089.00   32.15327      202.0057      32480.47      172.1798    
 1090.00   32.15895      202.0352      32512.62      172.2072    
 1091.00   32.16463      202.0647      32544.79      172.2345    
 1092.00   32.17031      202.0942      32576.95      172.2618    
 1093.00   32.17598      202.1237      32609.13      172.2891    
 1094.00   32.18165      202.1531      32641.31      172.3164    
 1095.00   32.18732      202.1825      32673.49      172.3437    
 1096.00   32.19299      202.2119      32705.68      172.3709    
 1097.00   32.19866      202.2412      32737.88      172.3981    
 1098.00   32.20432      202.2706      32770.08      172.4253    
 1099.00   32.20998      202.2999      32802.29      172.4525    
 1100.00   32.21564      202.3292      32834.50      172.4797    
 1101.00   32.22130      202.3585      32866.72      172.5068    
 1102.00   32.22695      202.3877      32898.94      172.5339    
 1103.00   32.23260      202.4170      32931.17      172.5610    
 1104.00   32.23825      202.4462      32963.41      172.5880    
 1105.00   32.24390      202.4754      32995.65      172.6151    
 1106.00   32.24955      202.5045      33027.89      172.6421    
 1107.00   32.25519      202.5337      33060.15      172.6691    
 1108.00   32.26083      202.5628      33092.40      172.6960    
 1109.00   32.26647      202.5919      33124.67      172.7230    
 1110.00   32.27210      202.6210      33156.94      172.7499    
 1111.00   32.27773      202.6501      33189.21      172.7768    
 1112.00   32.28336      202.6791      33221.49      172.8037    
 1113.00   32.28899      202.7081      33253.78      172.8305    
 1114.00   32.29462      202.7371      33286.07      172.8574    
 1115.00   32.30024      202.7661      33318.37      172.8842    
 1116.00   32.30586      202.7951      33350.67      172.9110    
 1117.00   32.31148      202.8240      33382.98      172.9377    
 1118.00   32.31710      202.8529      33415.29      172.9645    
 1119.00   32.32271      202.8818      33447.61      172.9912    
 1120.00   32.32832      202.9107      33479.94      173.0179    
 1121.00   32.33393      202.9395      33512.27      173.0446    
 1122.00   32.33953      202.9684      33544.61      173.0712    
 1123.00   32.34514      202.9972      33576.95      173.0979    
 1124.00   32.35074      203.0260      33609.30      173.1245    
 1125.00   32.35634      203.0548      33641.65      173.1511    
 1126.00   32.36193      203.0835      33674.01      173.1776    
 1127.00   32.36752      203.1122      33706.37      173.2042    
 1128.00   32.37311      203.1409      33738.74      173.2307    
 1129.00   32.37870      203.1696      33771.12      173.2572    
 1130.00   32.38429      203.1983      33803.50      173.2837    
 1131.00   32.38987      203.2270      33835.89      173.3102    
 1132.00   32.39545      203.2556      33868.28      173.3366    
 1133.00   32.40102      203.2842      33900.68      173.3630    
 1134.00   32.40660      203.3128      33933.08      173.3894    
 1135.00   32.41217      203.3413      33965.49      173.4158    
 1136.00   32.41774      203.3699      33997.91      173.4422    
 1137.00   32.42330      203.3984      34030.33      173.4685    
 1138.00   32.42887      203.4269      34062.76      173.4948    
 1139.00   32.43443      203.4554      34095.19      173.5211    
 1140.00   32.43999      203.4839      34127.62      173.5474    
 1141.00   32.44554      203.5123      34160.07      173.5736    
 1142.00   32.45109      203.5407      34192.51      173.5998    
 1143.00   32.45664      203.5692      34224.97      173.6260    
 1144.00   32.46219      203.5975      34257.43      173.6522    
 1145.00   32.46773      203.6259      34289.89      173.6784    
 1146.00   32.47328      203.6543      34322.36      173.7045    
 1147.00   32.47881      203.6826      34354.84      173.7307    
 1148.00   32.48435      203.7109      34387.32      173.7568    
 1149.00   32.48988      203.7392      34419.81      173.7829    
 1150.00   32.49541      203.7674      34452.30      173.8089    
 1151.00   32.50094      203.7957      34484.80      173.8350    
 1152.00   32.50646      203.8239      34517.30      173.8610    
 1153.00   32.51199      203.8521      34549.81      173.8870    
 1154.00   32.51750      203.8803      34582.33      173.9130    
 1155.00   32.52302      203.9085      34614.85      173.9389    
 1156.00   32.52853      203.9366      34647.37      173.9648    
 1157.00   32.53404      203.9648      34679.90      173.9908    
 1158.00   32.53955      203.9929      34712.44      174.0167    
 1159.00   32.54505      204.0210      34744.98      174.0425    
 1160.00   32.55055      204.0490      34777.53      174.0684    
 1161.00   32.55605      204.0771      34810.08      174.0942    
 1162.00   32.56155      204.1051      34842.64      174.1200    
 1163.00   32.56704      204.1331      34875.21      174.1458    
 1164.00   32.57253      204.1611      34907.78      174.1716    
 1165.00   32.57802      204.1891      34940.35      174.1974    
 1166.00   32.58350      204.2170      34972.93      174.2231    
 1167.00   32.58898      204.2450      35005.52      174.2488    
 1168.00   32.59446      204.2729      35038.11      174.2745    
 1169.00   32.59993      204.3008      35070.71      174.3002    
 1170.00   32.60540      204.3287      35103.31      174.3258    
 1171.00   32.61087      204.3565      35135.92      174.3515    
 1172.00   32.61634      204.3844      35168.53      174.3771    
 1173.00   32.62180      204.4122      35201.15      174.4027    
 1174.00   32.62726      204.4400      35233.78      174.4282    
 1175.00   32.63271      204.4678      35266.41      174.4538    
 1176.00   32.63817      204.4955      35299.04      174.4793    
 1177.00   32.64362      204.5233      35331.68      174.5048    
 1178.00   32.64906      204.5510      35364.33      174.5303    
 1179.00   32.65451      204.5787      35396.98      174.5558    
 1180.00   32.65995      204.6064      35429.64      174.5813    
 1181.00   32.66539      204.6341      35462.30      174.6067    
 1182.00   32.67082      204.6617      35494.97      174.6321    
 1183.00   32.67625      204.6893      35527.64      174.6575    
 1184.00   32.68168      204.7170      35560.32      174.6829    
 1185.00   32.68711      204.7445      35593.01      174.7083    
 1186.00   32.69253      204.7721      35625.70      174.7336    
 1187.00   32.69795      204.7997      35658.39      174.7589    
 1188.00   32.70336      204.8272      35691.09      174.7842    
 1189.00   32.70878      204.8547      35723.80      174.8095    
 1190.00   32.71419      204.8822      35756.51      174.8347    
 1191.00   32.71959      204.9097      35789.23      174.8600    
 1192.00   32.72500      204.9372      35821.95      174.8852    
 1193.00   32.73040      204.9646      35854.68      174.9104    
 1194.00   32.73579      204.9920      35887.41      174.9356    
 1195.00   32.74119      205.0195      35920.15      174.9608    
 1196.00   32.74658      205.0468      35952.89      174.9859    
 1197.00   32.75196      205.0742      35985.64      175.0110    
 1198.00   32.75735      205.1016      36018.40      175.0361    
 1199.00   32.76273      205.1289      36051.16      175.0612    
 1200.00   32.76811      205.1562      36083.92      175.0863    
 1201.00   32.77348      205.1835      36116.69      175.1113    
 1202.00   32.77885      205.2108      36149.47      175.1364    
 1203.00   32.78422      205.2381      36182.25      175.1614    
 1204.00   32.78959      205.2653      36215.04      175.1864    
 1205.00   32.79495      205.2925      36247.83      175.2113    
 1206.00   32.80031      205.3197      36280.63      175.2363    
 1207.00   32.80566      205.3469      36313.43      175.2612    
 1208.00   32.81101      205.3741      36346.24      175.2861    
 1209.00   32.81636      205.4012      36379.05      175.3110    
 1210.00   32.82171      205.4284      36411.87      175.3359    
 1211.00   32.82705      205.4555      36444.69      175.3608    
 1212.00   32.83239      205.4826      36477.52      175.3856    
 1213.00   32.83772      205.5097      36510.36      175.4104    
 1214.00   32.84305      205.5367      36543.20      175.4353    
 1215.00   32.84838      205.5638      36576.05      175.4600    
 1216.00   32.85371      205.5908      36608.90      175.4848    
 1217.00   32.85903      205.6178      36641.75      175.5096    
 1218.00   32.86435      205.6448      36674.61      175.5343    
 1219.00   32.86966      205.6718      36707.48      175.5590    
 1220.00   32.87497      205.6987      36740.35      175.5837    
 1221.00   32.88028      205.7257      36773.23      175.6084    
 1222.00   32.88559      205.7526      36806.11      175.6330    
 1223.00   32.89089      205.7795      36839.00      175.6577    
 1224.00   32.89619      205.8064      36871.90      175.6823    
 1225.00   32.90148      205.8332      36904.80      175.7069    
 1226.00   32.90678      205.8601      36937.70      175.7315    
 1227.00   32.91206      205.8869      36970.61      175.7560    
 1228.00   32.91735      205.9137      37003.52      175.7806    
 1229.00   32.92263      205.9405      37036.44      175.8051    
 1230.00   32.92791      205.9673      37069.37      175.8296    
 1231.00   32.93318      205.9941      37102.30      175.8541    
 1232.00   32.93846      206.0208      37135.23      175.8786    
 1233.00   32.94372      206.0476      37168.18      175.9030    
 1234.00   32.94899      206.0743      37201.12      175.9275    
 1235.00   32.95425      206.1010      37234.07      175.9519    
 1236.00   32.95951      206.1276      37267.03      175.9763    
 1237.00   32.96476      206.1543      37299.99      176.0007    
 1238.00   32.97001      206.1809      37332.96      176.0251    
 1239.00   32.97526      206.2076      37365.93      176.0494    
 1240.00   32.98050      206.2342      37398.91      176.0737    
 1241.00   32.98574      206.2607      37431.89      176.0981    
 1242.00   32.99098      206.2873      37464.88      176.1224    
 1243.00   32.99622      206.3139      37497.88      176.1466    
 1244.00   33.00145      206.3404      37530.87      176.1709    
 1245.00   33.00667      206.3669      37563.88      176.1951    
 1246.00   33.01190      206.3934      37596.89      176.2194    
 1247.00   33.01712      206.4199      37629.90      176.2436    
 1248.00   33.02233      206.4464      37662.92      176.2678    
 1249.00   33.02755      206.4728      37695.95      176.2919    
 1250.00   33.03276      206.4993      37728.98      176.3161    
 1251.00   33.03796      206.5257      37762.01      176.3402    
 1252.00   33.04316      206.5521      37795.05      176.3643    
 1253.00   33.04836      206.5785      37828.10      176.3884    
 1254.00   33.05356      206.6048      37861.15      176.4125    
 1255.00   33.05875      206.6312      37894.21      176.4366    
 1256.00   33.06394      206.6575      37927.27      176.4607    
 1257.00   33.06912      206.6838      37960.33      176.4847    
 1258.00   33.07431      206.7101      37993.41      176.5087    
 1259.00   33.07948      206.7364      38026.48      176.5327    
 1260.00   33.08466      206.7627      38059.56      176.5567    
 1261.00   33.08983      206.7889      38092.65      176.5806    
 1262.00   33.09500      206.8152      38125.74      176.6046    
 1263.00   33.10016      206.8414      38158.84      176.6285    
 1264.00   33.10532      206.8676      38191.94      176.6524    
 1265.00   33.11048      206.8938      38225.05      176.6763    
 1266.00   33.11563      206.9199      38258.17      176.7002    
 1267.00   33.12078      206.9461      38291.28      176.7241    
 1268.00   33.12593      206.9722      38324.41      176.7479    
 1269.00   33.13107      206.9983      38357.54      176.7717    
 1270.00   33.13621      207.0244      38390.67      176.7956    
 1271.00   33.14134      207.0505      38423.81      176.8194    
 1272.00   33.14648      207.0766      38456.95      176.8431    
 1273.00   33.15161      207.1026      38490.10      176.8669    
 1274.00   33.15673      207.1287      38523.26      176.8906    
 1275.00   33.16185      207.1547      38556.41      176.9144    
 1276.00   33.16697      207.1807      38589.58      176.9381    
 1277.00   33.17208      207.2067      38622.75      176.9618    
 1278.00   33.17719      207.2326      38655.92      176.9854    
 1279.00   33.18230      207.2586      38689.10      177.0091    
 1280.00   33.18741      207.2845      38722.29      177.0327    
 1281.00   33.19251      207.3104      38755.48      177.0564    
 1282.00   33.19760      207.3363      38788.67      177.0800    
 1283.00   33.20269      207.3622      38821.87      177.1036    
 1284.00   33.20778      207.3881      38855.08      177.1271    
 1285.00   33.21287      207.4140      38888.29      177.1507    
 1286.00   33.21795      207.4398      38921.50      177.1742    
 1287.00   33.22303      207.4656      38954.72      177.1978    
 1288.00   33.22810      207.4914      38987.95      177.2213    
 1289.00   33.23318      207.5172      39021.18      177.2448    
 1290.00   33.23824      207.5430      39054.42      177.2683    
 1291.00   33.24331      207.5688      39087.66      177.2917    
 1292.00   33.24837      207.5945      39120.90      177.3152    
 1293.00   33.25343      207.6202      39154.15      177.3386    
 1294.00   33.25848      207.6459      39187.41      177.3620    
 1295.00   33.26353      207.6716      39220.67      177.3854    
 1296.00   33.26857      207.6973      39253.94      177.4088    
 1297.00   33.27362      207.7230      39287.21      177.4321    
 1298.00   33.27866      207.7486      39320.48      177.4555    
 1299.00   33.28369      207.7742      39353.77      177.4788    
 1300.00   33.28872      207.7999      39387.05      177.5021    
 1301.00   33.29375      207.8255      39420.34      177.5254    
 1302.00   33.29877      207.8510      39453.64      177.5487    
 1303.00   33.30379      207.8766      39486.94      177.5720    
 1304.00   33.30881      207.9022      39520.25      177.5952    
 1305.00   33.31383      207.9277      39553.56      177.6185    
 1306.00   33.31883      207.9532      39586.87      177.6417    
 1307.00   33.32384      207.9787      39620.20      177.6649    
 1308.00   33.32884      208.0042      39653.52      177.6881    
 1309.00   33.33384      208.0297      39686.85      177.7112    
 1310.00   33.33884      208.0551      39720.19      177.7344    
 1311.00   33.34383      208.0806      39753.53      177.7575    
 1312.00   33.34882      208.1060      39786.88      177.7806    
 1313.00   33.35380      208.1314      39820.23      177.8037    
 1314.00   33.35878      208.1568      39853.58      177.8268    
 1315.00   33.36376      208.1822      39886.95      177.8499    
 1316.00   33.36873      208.2076      39920.31      177.8730    
 1317.00   33.37370      208.2329      39953.68      177.8960    
 1318.00   33.37867      208.2582      39987.06      177.9190    
 1319.00   33.38363      208.2835      40020.44      177.9420    
 1320.00   33.38859      208.3089      40053.83      177.9650    
 1321.00   33.39354      208.3341      40087.22      177.9880    
 1322.00   33.39850      208.3594      40120.61      178.0110    
 1323.00   33.40344      208.3847      40154.02      178.0339    
 1324.00   33.40839      208.4099      40187.42      178.0569    
 1325.00   33.41333      208.4351      40220.83      178.0798    
 1326.00   33.41826      208.4603      40254.25      178.1027    
 1327.00   33.42320      208.4855      40287.67      178.1256    
 1328.00   33.42813      208.5107      40321.09      178.1484    
 1329.00   33.43305      208.5359      40354.52      178.1713    
 1330.00   33.43797      208.5610      40387.96      178.1941    
 1331.00   33.44289      208.5862      40421.40      178.2170    
 1332.00   33.44781      208.6113      40454.85      178.2398    
 1333.00   33.45272      208.6364      40488.30      178.2626    
 1334.00   33.45763      208.6615      40521.75      178.2853    
 1335.00   33.46253      208.6865      40555.21      178.3081    
 1336.00   33.46743      208.7116      40588.68      178.3309    
 1337.00   33.47233      208.7366      40622.15      178.3536    
 1338.00   33.47722      208.7617      40655.62      178.3763    
 1339.00   33.48211      208.7867      40689.10      178.3990    
 1340.00   33.48699      208.8117      40722.59      178.4217    
 1341.00   33.49187      208.8367      40756.07      178.4444    
 1342.00   33.49675      208.8616      40789.57      178.4670    
 1343.00   33.50163      208.8866      40823.07      178.4897    
 1344.00   33.50650      208.9115      40856.57      178.5123    
 1345.00   33.51136      208.9364      40890.08      178.5349    
 1346.00   33.51623      208.9614      40923.60      178.5575    
 1347.00   33.52109      208.9863      40957.11      178.5801    
 1348.00   33.52594      209.0111      40990.64      178.6026    
 1349.00   33.53080      209.0360      41024.17      178.6252    
 1350.00   33.53564      209.0608      41057.70      178.6477    
 1351.00   33.54049      209.0857      41091.24      178.6703    
 1352.00   33.54533      209.1105      41124.78      178.6928    
 1353.00   33.55017      209.1353      41158.33      178.7152    
 1354.00   33.55500      209.1601      41191.88      178.7377    
 1355.00   33.55983      209.1849      41225.44      178.7602    
 1356.00   33.56466      209.2096      41259.00      178.7826    
 1357.00   33.56948      209.2344      41292.57      178.8051    
 1358.00   33.57430      209.2591      41326.14      178.8275    
 1359.00   33.57912      209.2838      41359.72      178.8499    
 1360.00   33.58393      209.3085      41393.30      178.8723    
 1361.00   33.58874      209.3332      41426.88      178.8946    
 1362.00   33.59354      209.3579      41460.47      178.9170    
 1363.00   33.59834      209.3825      41494.07      178.9393    
 1364.00   33.60314      209.4072      41527.67      178.9617    
 1365.00   33.60793      209.4318      41561.28      178.9840    
 1366.00   33.61272      209.4564      41594.89      179.0063    
 1367.00   33.61751      209.4810      41628.50      179.0286    
 1368.00   33.62229      209.5056      41662.12      179.0508    
 1369.00   33.62707      209.5302      41695.75      179.0731    
 1370.00   33.63184      209.5547      41729.38      179.0953    
 1371.00   33.63661      209.5793      41763.01      179.1176    
 1372.00   33.64138      209.6038      41796.65      179.1398    
 1373.00   33.64614      209.6283      41830.29      179.1620    
 1374.00   33.65090      209.6528      41863.94      179.1841    
 1375.00   33.65566      209.6773      41897.59      179.2063    
 1376.00   33.66041      209.7018      41931.25      179.2285    
 1377.00   33.66516      209.7262      41964.92      179.2506    
 1378.00   33.66991      209.7507      41998.58      179.2727    
 1379.00   33.67465      209.7751      42032.26      179.2948    
 1380.00   33.67939      209.7995      42065.93      179.3169    
 1381.00   33.68412      209.8239      42099.61      179.3390    
 1382.00   33.68885      209.8483      42133.30      179.3611    
 1383.00   33.69358      209.8727      42166.99      179.3831    
 1384.00   33.69830      209.8970      42200.69      179.4052    
 1385.00   33.70302      209.9213      42234.39      179.4272    
 1386.00   33.70774      209.9457      42268.09      179.4492    
 1387.00   33.71245      209.9700      42301.80      179.4712    
 1388.00   33.71716      209.9943      42335.52      179.4932    
 1389.00   33.72186      210.0186      42369.24      179.5152    
 1390.00   33.72656      210.0428      42402.96      179.5371    
 1391.00   33.73126      210.0671      42436.69      179.5591    
 1392.00   33.73595      210.0913      42470.43      179.5810    
 1393.00   33.74064      210.1156      42504.16      179.6029    
 1394.00   33.74533      210.1398      42537.91      179.6248    
 1395.00   33.75001      210.1640      42571.65      179.6467    
 1396.00   33.75469      210.1882      42605.41      179.6685    
 1397.00   33.75937      210.2123      42639.16      179.6904    
 1398.00   33.76404      210.2365      42672.93      179.7122    
 1399.00   33.76871      210.2606      42706.69      179.7341    
 1400.00   33.77337      210.2848      42740.46      179.7559    
 1401.00   33.77803      210.3089      42774.24      179.7777    
 1402.00   33.78269      210.3330      42808.02      179.7995    
 1403.00   33.78734      210.3571      42841.80      179.8212    
 1404.00   33.79199      210.3812      42875.59      179.8430    
 1405.00   33.79664      210.4052      42909.39      179.8647    
 1406.00   33.80128      210.4293      42943.19      179.8865    
 1407.00   33.80592      210.4533      42976.99      179.9082    
 1408.00   33.81055      210.4773      43010.80      179.9299    
 1409.00   33.81518      210.5013      43044.61      179.9516    
 1410.00   33.81981      210.5253      43078.43      179.9732    
 1411.00   33.82443      210.5493      43112.25      179.9949    
 1412.00   33.82905      210.5733      43146.08      180.0166    
 1413.00   33.83367      210.5972      43179.91      180.0382    
 1414.00   33.83828      210.6212      43213.75      180.0598    
 1415.00   33.84289      210.6451      43247.59      180.0814    
 1416.00   33.84750      210.6690      43281.43      180.1030    
 1417.00   33.85210      210.6929      43315.28      180.1246    
 1418.00   33.85670      210.7168      43349.14      180.1462    
 1419.00   33.86129      210.7406      43382.99      180.1677    
 1420.00   33.86588      210.7645      43416.86      180.1892    
 1421.00   33.87047      210.7883      43450.73      180.2108    
 1422.00   33.87505      210.8122      43484.60      180.2323    
 1423.00   33.87963      210.8360      43518.48      180.2538    
 1424.00   33.88421      210.8598      43552.36      180.2753    
 1425.00   33.88878      210.8836      43586.24      180.2967    
 1426.00   33.89335      210.9073      43620.14      180.3182    
 1427.00   33.89792      210.9311      43654.03      180.3396    
 1428.00   33.90248      210.9549      43687.93      180.3611    
 1429.00   33.90704      210.9786      43721.84      180.3825    
 1430.00   33.91159      211.0023      43755.75      180.4039    
 1431.00   33.91614      211.0260      43789.66      180.4253    
 1432.00   33.92069      211.0497      43823.58      180.4467    
 1433.00   33.92523      211.0734      43857.50      180.4680    
 1434.00   33.92977      211.0971      43891.43      180.4894    
 1435.00   33.93431      211.1207      43925.36      180.5107    
 1436.00   33.93884      211.1444      43959.30      180.5320    
 1437.00   33.94337      211.1680      43993.24      180.5533    
 1438.00   33.94789      211.1916      44027.18      180.5746    
 1439.00   33.95242      211.2152      44061.13      180.5959    
 1440.00   33.95693      211.2388      44095.09      180.6172    
 1441.00   33.96145      211.2624      44129.05      180.6385    
 1442.00   33.96596      211.2859      44163.01      180.6597    
 1443.00   33.97046      211.3095      44196.98      180.6809    
 1444.00   33.97497      211.3330      44230.95      180.7022    
 1445.00   33.97947      211.3565      44264.93      180.7234    
 1446.00   33.98396      211.3800      44298.91      180.7446    
 1447.00   33.98846      211.4035      44332.90      180.7657    
 1448.00   33.99294      211.4270      44366.89      180.7869    
 1449.00   33.99743      211.4505      44400.88      180.8081    
 1450.00   34.00191      211.4739      44434.88      180.8292    
 1451.00   34.00639      211.4974      44468.89      180.8503    
 1452.00   34.01086      211.5208      44502.90      180.8714    
 1453.00   34.01533      211.5442      44536.91      180.8925    
 1454.00   34.01980      211.5676      44570.93      180.9136    
 1455.00   34.02426      211.5910      44604.95      180.9347    
 1456.00   34.02872      211.6144      44638.97      180.9558    
 1457.00   34.03318      211.6378      44673.01      180.9768    
 1458.00   34.03763      211.6611      44707.04      180.9979    
 1459.00   34.04208      211.6845      44741.08      181.0189    
 1460.00   34.04653      211.7078      44775.13      181.0399    
 1461.00   34.05097      211.7311      44809.17      181.0609    
 1462.00   34.05541      211.7544      44843.23      181.0819    
 1463.00   34.05984      211.7777      44877.28      181.1029    
 1464.00   34.06427      211.8010      44911.35      181.1238    
 1465.00   34.06870      211.8242      44945.41      181.1448    
 1466.00   34.07312      211.8475      44979.48      181.1657    
 1467.00   34.07754      211.8707      45013.56      181.1866    
 1468.00   34.08196      211.8939      45047.64      181.2075    
 1469.00   34.08637      211.9171      45081.72      181.2284    
 1470.00   34.09078      211.9403      45115.81      181.2493    
 1471.00   34.09519      211.9635      45149.91      181.2702    
 1472.00   34.09959      211.9867      45184.00      181.2910    
 1473.00   34.10399      212.0099      45218.10      181.3119    
 1474.00   34.10838      212.0330      45252.21      181.3327    
 1475.00   34.11277      212.0561      45286.32      181.3535    
 1476.00   34.11716      212.0793      45320.44      181.3744    
 1477.00   34.12155      212.1024      45354.56      181.3952    
 1478.00   34.12593      212.1255      45388.68      181.4159    
 1479.00   34.13030      212.1485      45422.81      181.4367    
 1480.00   34.13468      212.1716      45456.94      181.4575    
 1481.00   34.13905      212.1947      45491.08      181.4782    
 1482.00   34.14341      212.2177      45525.22      181.4989    
 1483.00   34.14778      212.2407      45559.36      181.5197    
 1484.00   34.15214      212.2638      45593.51      181.5404    
 1485.00   34.15649      212.2868      45627.67      181.5611    
 1486.00   34.16084      212.3098      45661.83      181.5818    
 1487.00   34.16519      212.3328      45695.99      181.6024    
 1488.00   34.16954      212.3557      45730.16      181.6231    
 1489.00   34.17388      212.3787      45764.33      181.6437    
 1490.00   34.17822      212.4016      45798.50      181.6644    
 1491.00   34.18255      212.4246      45832.68      181.6850    
 1492.00   34.18688      212.4475      45866.87      181.7056    
 1493.00   34.19121      212.4704      45901.06      181.7262    
 1494.00   34.19553      212.4933      45935.25      181.7468    
 1495.00   34.19985      212.5162      45969.45      181.7674    
 1496.00   34.20417      212.5390      46003.65      181.7879    
 1497.00   34.20848      212.5619      46037.86      181.8085    
 1498.00   34.21279      212.5847      46072.07      181.8290    
 1499.00   34.21710      212.6076      46106.28      181.8495    
 1500.00   34.22140      212.6304      46140.50      181.8701    
 1501.00   34.22570      212.6532      46174.73      181.8906    
 1502.00   34.22999      212.6760      46208.95      181.9110    
 1503.00   34.23428      212.6988      46243.19      181.9315    
 1504.00   34.23857      212.7215      46277.42      181.9520    
 1505.00   34.24286      212.7443      46311.66      181.9724    
 1506.00   34.24714      212.7670      46345.91      181.9929    
 1507.00   34.25142      212.7898      46380.16      182.0133    
 1508.00   34.25569      212.8125      46414.41      182.0337    
 1509.00   34.25996      212.8352      46448.67      182.0541    
 1510.00   34.26423      212.8579      46482.93      182.0745    
 1511.00   34.26849      212.8806      46517.20      182.0949    
 1512.00   34.27275      212.9033      46551.47      182.1153    
 1513.00   34.27701      212.9259      46585.74      182.1356    
 1514.00   34.28126      212.9486      46620.02      182.1560    
 1515.00   34.28551      212.9712      46654.31      182.1763    
 1516.00   34.28976      212.9938      46688.59      182.1966    
 1517.00   34.29400      213.0165      46722.89      182.2169    
 1518.00   34.29824      213.0391      46757.18      182.2372    
 1519.00   34.30248      213.0616      46791.48      182.2575    
 1520.00   34.30671      213.0842      46825.79      182.2778    
 1521.00   34.31094      213.1068      46860.10      182.2980    
 1522.00   34.31516      213.1293      46894.41      182.3183    
 1523.00   34.31938      213.1519      46928.73      182.3385    
 1524.00   34.32360      213.1744      46963.05      182.3588    
 1525.00   34.32782      213.1969      46997.37      182.3790    
 1526.00   34.33203      213.2194      47031.70      182.3992    
 1527.00   34.33623      213.2419      47066.04      182.4194    
 1528.00   34.34044      213.2644      47100.37      182.4395    
 1529.00   34.34464      213.2869      47134.72      182.4597    
 1530.00   34.34884      213.3093      47169.06      182.4799    
 1531.00   34.35303      213.3318      47203.42      182.5000    
 1532.00   34.35722      213.3542      47237.77      182.5201    
 1533.00   34.36141      213.3766      47272.13      182.5403    
 1534.00   34.36559      213.3990      47306.49      182.5604    
 1535.00   34.36977      213.4214      47340.86      182.5805    
 1536.00   34.37395      213.4438      47375.23      182.6006    
 1537.00   34.37812      213.4662      47409.61      182.6206    
 1538.00   34.38229      213.4885      47443.99      182.6407    
 1539.00   34.38646      213.5109      47478.37      182.6607    
 1540.00   34.39062      213.5332      47512.76      182.6808    
 1541.00   34.39478      213.5556      47547.15      182.7008    
 1542.00   34.39893      213.5779      47581.55      182.7208    
 1543.00   34.40309      213.6002      47615.95      182.7408    
 1544.00   34.40724      213.6225      47650.36      182.7608    
 1545.00   34.41138      213.6447      47684.77      182.7808    
 1546.00   34.41552      213.6670      47719.18      182.8008    
 1547.00   34.41966      213.6893      47753.60      182.8207    
 1548.00   34.42380      213.7115      47788.02      182.8407    
 1549.00   34.42793      213.7337      47822.45      182.8606    
 1550.00   34.43206      213.7560      47856.88      182.8806    
 1551.00   34.43618      213.7782      47891.31      182.9005    
 1552.00   34.44030      213.8004      47925.75      182.9204    
 1553.00   34.44442      213.8225      47960.19      182.9403    
 1554.00   34.44854      213.8447      47994.64      182.9601    
 1555.00   34.45265      213.8669      48029.09      182.9800    
 1556.00   34.45676      213.8890      48063.54      182.9999    
 1557.00   34.46086      213.9112      48098.00      183.0197    
 1558.00   34.46496      213.9333      48132.46      183.0395    
 1559.00   34.46906      213.9554      48166.93      183.0594    
 1560.00   34.47315      213.9775      48201.40      183.0792    
 1561.00   34.47725      213.9996      48235.88      183.0990    
 1562.00   34.48133      214.0217      48270.36      183.1188    
 1563.00   34.48542      214.0438      48304.84      183.1386    
 1564.00   34.48950      214.0658      48339.33      183.1583    
 1565.00   34.49358      214.0879      48373.82      183.1781    
 1566.00   34.49765      214.1099      48408.31      183.1978    
 1567.00   34.50172      214.1319      48442.81      183.2176    
 1568.00   34.50579      214.1539      48477.32      183.2373    
 1569.00   34.50985      214.1759      48511.83      183.2570    
 1570.00   34.51391      214.1979      48546.34      183.2767    
 1571.00   34.51797      214.2199      48580.85      183.2964    
 1572.00   34.52202      214.2419      48615.37      183.3161    
 1573.00   34.52607      214.2638      48649.90      183.3357    
 1574.00   34.53012      214.2858      48684.43      183.3554    
 1575.00   34.53416      214.3077      48718.96      183.3750    
 1576.00   34.53821      214.3296      48753.49      183.3947    
 1577.00   34.54224      214.3515      48788.03      183.4143    
 1578.00   34.54628      214.3734      48822.58      183.4339    
 1579.00   34.55031      214.3953      48857.13      183.4535    
 1580.00   34.55433      214.4172      48891.68      183.4731    
 1581.00   34.55836      214.4391      48926.24      183.4927    
 1582.00   34.56238      214.4609      48960.80      183.5122    
 1583.00   34.56639      214.4827      48995.36      183.5318    
 1584.00   34.57041      214.5046      49029.93      183.5513    
 1585.00   34.57442      214.5264      49064.50      183.5709    
 1586.00   34.57843      214.5482      49099.08      183.5904    
 1587.00   34.58243      214.5700      49133.66      183.6099    
 1588.00   34.58643      214.5918      49168.24      183.6294    
 1589.00   34.59043      214.6136      49202.83      183.6489    
 1590.00   34.59442      214.6353      49237.42      183.6684    
 1591.00   34.59841      214.6571      49272.02      183.6879    
 1592.00   34.60240      214.6788      49306.62      183.7073    
 1593.00   34.60638      214.7005      49341.22      183.7268    
 1594.00   34.61036      214.7223      49375.83      183.7462    
 1595.00   34.61434      214.7440      49410.44      183.7656    
 1596.00   34.61831      214.7657      49445.06      183.7851    
 1597.00   34.62228      214.7874      49479.68      183.8045    
 1598.00   34.62625      214.8090      49514.31      183.8239    
 1599.00   34.63022      214.8307      49548.93      183.8432    
 1600.00   34.63418      214.8523      49583.57      183.8626    
 1601.00   34.63813      214.8740      49618.20      183.8820    
 1602.00   34.64209      214.8956      49652.84      183.9013    
 1603.00   34.64604      214.9172      49687.49      183.9207    
 1604.00   34.64999      214.9388      49722.13      183.9400    
 1605.00   34.65393      214.9604      49756.79      183.9593    
 1606.00   34.65787      214.9820      49791.44      183.9786    
 1607.00   34.66181      215.0036      49826.10      183.9979    
 1608.00   34.66574      215.0252      49860.77      184.0172    
 1609.00   34.66968      215.0467      49895.43      184.0365    
 1610.00   34.67360      215.0683      49930.11      184.0558    
 1611.00   34.67753      215.0898      49964.78      184.0750    
 1612.00   34.68145      215.1113      49999.46      184.0943    
 1613.00   34.68537      215.1328      50034.14      184.1135    
 1614.00   34.68928      215.1543      50068.83      184.1327    
 1615.00   34.69320      215.1758      50103.52      184.1520    
 1616.00   34.69710      215.1973      50138.22      184.1712    
 1617.00   34.70101      215.2187      50172.92      184.1903    
 1618.00   34.70491      215.2402      50207.62      184.2095    
 1619.00   34.70881      215.2616      50242.33      184.2287    
 1620.00   34.71271      215.2831      50277.04      184.2479    
 1621.00   34.71660      215.3045      50311.75      184.2670    
 1622.00   34.72049      215.3259      50346.47      184.2862    
 1623.00   34.72437      215.3473      50381.19      184.3053    
 1624.00   34.72826      215.3687      50415.92      184.3244    
 1625.00   34.73214      215.3901      50450.65      184.3435    
 1626.00   34.73601      215.4114      50485.38      184.3626    
 1627.00   34.73988      215.4328      50520.12      184.3817    
 1628.00   34.74375      215.4542      50554.86      184.4008    
 1629.00   34.74762      215.4755      50589.61      184.4199    
 1630.00   34.75148      215.4968      50624.36      184.4389    
 1631.00   34.75535      215.5181      50659.11      184.4580    
 1632.00   34.75920      215.5394      50693.87      184.4770    
 1633.00   34.76306      215.5607      50728.63      184.4960    
 1634.00   34.76691      215.5820      50763.40      184.5151    
 1635.00   34.77075      215.6033      50798.16      184.5341    
 1636.00   34.77460      215.6245      50832.94      184.5531    
 1637.00   34.77844      215.6458      50867.71      184.5721    
 1638.00   34.78228      215.6670      50902.49      184.5910    
 1639.00   34.78611      215.6883      50937.28      184.6100    
 1640.00   34.78994      215.7095      50972.07      184.6290    
 1641.00   34.79377      215.7307      51006.86      184.6479    
 1642.00   34.79760      215.7519      51041.65      184.6668    
 1643.00   34.80142      215.7731      51076.45      184.6858    
 1644.00   34.80524      215.7942      51111.26      184.7047    
 1645.00   34.80905      215.8154      51146.06      184.7236    
 1646.00   34.81287      215.8366      51180.87      184.7425    
 1647.00   34.81668      215.8577      51215.69      184.7614    
 1648.00   34.82048      215.8788      51250.51      184.7802    
 1649.00   34.82429      215.9000      51285.33      184.7991    
 1650.00   34.82809      215.9211      51320.16      184.8180    
 1651.00   34.83188      215.9422      51354.99      184.8368    
 1652.00   34.83568      215.9633      51389.82      184.8556    
 1653.00   34.83947      215.9844      51424.66      184.8745    
 1654.00   34.84326      216.0054      51459.50      184.8933    
 1655.00   34.84704      216.0265      51494.34      184.9121    
 1656.00   34.85082      216.0475      51529.19      184.9309    
 1657.00   34.85460      216.0686      51564.05      184.9497    
 1658.00   34.85837      216.0896      51598.90      184.9684    
 1659.00   34.86215      216.1106      51633.76      184.9872    
 1660.00   34.86591      216.1316      51668.63      185.0060    
 1661.00   34.86968      216.1526      51703.49      185.0247    
 1662.00   34.87344      216.1736      51738.37      185.0434    
 1663.00   34.87720      216.1946      51773.24      185.0622    
 1664.00   34.88096      216.2156      51808.12      185.0809    
 1665.00   34.88471      216.2365      51843.00      185.0996    
 1666.00   34.88846      216.2575      51877.89      185.1183    
 1667.00   34.89221      216.2784      51912.78      185.1370    
 1668.00   34.89595      216.2993      51947.67      185.1556    
 1669.00   34.89969      216.3203      51982.57      185.1743    
 1670.00   34.90343      216.3412      52017.47      185.1930    
 1671.00   34.90717      216.3621      52052.38      185.2116    
 1672.00   34.91090      216.3829      52087.29      185.2303    
 1673.00   34.91463      216.4038      52122.20      185.2489    
 1674.00   34.91835      216.4247      52157.12      185.2675    
 1675.00   34.92208      216.4455      52192.04      185.2861    
 1676.00   34.92579      216.4664      52226.96      185.3047    
 1677.00   34.92951      216.4872      52261.89      185.3233    
 1678.00   34.93322      216.5080      52296.82      185.3419    
 1679.00   34.93693      216.5288      52331.76      185.3604    
 1680.00   34.94064      216.5496      52366.69      185.3790    
 1681.00   34.94435      216.5704      52401.64      185.3975    
 1682.00   34.94805      216.5912      52436.58      185.4161    
 1683.00   34.95174      216.6120      52471.53      185.4346    
 1684.00   34.95544      216.6328      52506.49      185.4531    
 1685.00   34.95913      216.6535      52541.44      185.4716    
 1686.00   34.96282      216.6743      52576.40      185.4901    
 1687.00   34.96651      216.6950      52611.37      185.5086    
 1688.00   34.97019      216.7157      52646.34      185.5271    
 1689.00   34.97387      216.7364      52681.31      185.5456    
 1690.00   34.97755      216.7571      52716.29      185.5641    
 1691.00   34.98122      216.7778      52751.26      185.5825    
 1692.00   34.98489      216.7985      52786.25      185.6010    
 1693.00   34.98856      216.8192      52821.23      185.6194    
 1694.00   34.99222      216.8398      52856.22      185.6378    
 1695.00   34.99589      216.8605      52891.22      185.6562    
 1696.00   34.99954      216.8811      52926.22      185.6746    
 1697.00   35.00320      216.9018      52961.22      185.6930    
 1698.00   35.00685      216.9224      52996.22      185.7114    
 1699.00   35.01050      216.9430      53031.23      185.7298    
 1700.00   35.01415      216.9636      53066.24      185.7482    
 1701.00   35.01779      216.9842      53101.26      185.7665    
 1702.00   35.02143      217.0048      53136.28      185.7849    
 1703.00   35.02507      217.0253      53171.30      185.8032    
 1704.00   35.02871      217.0459      53206.33      185.8215    
 1705.00   35.03234      217.0664      53241.36      185.8398    
 1706.00   35.03597      217.0870      53276.39      185.8582    
 1707.00   35.03959      217.1075      53311.43      185.8765    
 1708.00   35.04322      217.1280      53346.47      185.8947    
 1709.00   35.04684      217.1486      53381.52      185.9130    
 1710.00   35.05045      217.1691      53416.57      185.9313    
 1711.00   35.05407      217.1895      53451.62      185.9496    
 1712.00   35.05768      217.2100      53486.68      185.9678    
 1713.00   35.06129      217.2305      53521.73      185.9861    
 1714.00   35.06489      217.2510      53556.80      186.0043    
 1715.00   35.06849      217.2714      53591.86      186.0225    
 1716.00   35.07209      217.2919      53626.94      186.0407    
 1717.00   35.07569      217.3123      53662.01      186.0589    
 1718.00   35.07928      217.3327      53697.09      186.0771    
 1719.00   35.08287      217.3531      53732.17      186.0953    
 1720.00   35.08646      217.3735      53767.25      186.1135    
 1721.00   35.09004      217.3939      53802.34      186.1317    
 1722.00   35.09363      217.4143      53837.43      186.1498    
 1723.00   35.09721      217.4347      53872.53      186.1680    
 1724.00   35.10078      217.4551      53907.63      186.1861    
 1725.00   35.10435      217.4754      53942.73      186.2043    
 1726.00   35.10792      217.4958      53977.84      186.2224    
 1727.00   35.11149      217.5161      54012.95      186.2405    
 1728.00   35.11506      217.5364      54048.06      186.2586    
 1729.00   35.11862      217.5567      54083.18      186.2767    
 1730.00   35.12218      217.5770      54118.30      186.2948    
 1731.00   35.12573      217.5973      54153.42      186.3129    
 1732.00   35.12928      217.6176      54188.55      186.3309    
 1733.00   35.13283      217.6379      54223.68      186.3490    
 1734.00   35.13638      217.6582      54258.81      186.3670    
 1735.00   35.13992      217.6784      54293.95      186.3851    
 1736.00   35.14347      217.6987      54329.09      186.4031    
 1737.00   35.14700      217.7189      54364.24      186.4211    
 1738.00   35.15054      217.7391      54399.39      186.4392    
 1739.00   35.15407      217.7594      54434.54      186.4572    
 1740.00   35.15760      217.7796      54469.69      186.4752    
 1741.00   35.16113      217.7998      54504.85      186.4931    
 1742.00   35.16465      217.8200      54540.02      186.5111    
 1743.00   35.16817      217.8402      54575.18      186.5291    
 1744.00   35.17169      217.8603      54610.35      186.5470    
 1745.00   35.17521      217.8805      54645.53      186.5650    
 1746.00   35.17872      217.9006      54680.70      186.5829    
 1747.00   35.18223      217.9208      54715.88      186.6009    
 1748.00   35.18573      217.9409      54751.07      186.6188    
 1749.00   35.18924      217.9610      54786.26      186.6367    
 1750.00   35.19274      217.9812      54821.45      186.6546    
 1751.00   35.19624      218.0013      54856.64      186.6725    
 1752.00   35.19973      218.0214      54891.84      186.6904    
 1753.00   35.20323      218.0414      54927.04      186.7083    
 1754.00   35.20672      218.0615      54962.25      186.7261    
 1755.00   35.21020      218.0816      54997.45      186.7440    
 1756.00   35.21369      218.1016      55032.67      186.7619    
 1757.00   35.21717      218.1217      55067.88      186.7797    
 1758.00   35.22065      218.1417      55103.10      186.7975    
 1759.00   35.22412      218.1618      55138.32      186.8154    
 1760.00   35.22760      218.1818      55173.55      186.8332    
 1761.00   35.23107      218.2018      55208.78      186.8510    
 1762.00   35.23453      218.2218      55244.01      186.8688    
 1763.00   35.23800      218.2418      55279.25      186.8866    
 1764.00   35.24146      218.2618      55314.49      186.9044    
 1765.00   35.24492      218.2817      55349.73      186.9221    
 1766.00   35.24837      218.3017      55384.98      186.9399    
 1767.00   35.25183      218.3217      55420.23      186.9576    
 1768.00   35.25528      218.3416      55455.48      186.9754    
 1769.00   35.25873      218.3615      55490.74      186.9931    
 1770.00   35.26217      218.3815      55526.00      187.0109    
 1771.00   35.26561      218.4014      55561.26      187.0286    
 1772.00   35.26905      218.4213      55596.53      187.0463    
 1773.00   35.27249      218.4412      55631.80      187.0640    
 1774.00   35.27592      218.4611      55667.07      187.0817    
 1775.00   35.27935      218.4810      55702.35      187.0994    
 1776.00   35.28278      218.5008      55737.63      187.1170    
 1777.00   35.28621      218.5207      55772.92      187.1347    
 1778.00   35.28963      218.5406      55808.20      187.1524    
 1779.00   35.29305      218.5604      55843.50      187.1700    
 1780.00   35.29647      218.5802      55878.79      187.1877    
 1781.00   35.29988      218.6001      55914.09      187.2053    
 1782.00   35.30329      218.6199      55949.39      187.2229    
 1783.00   35.30670      218.6397      55984.70      187.2405    
 1784.00   35.31011      218.6595      56020.00      187.2581    
 1785.00   35.31351      218.6793      56055.32      187.2757    
 1786.00   35.31691      218.6990      56090.63      187.2933    
 1787.00   35.32031      218.7188      56125.95      187.3109    
 1788.00   35.32371      218.7386      56161.27      187.3285    
 1789.00   35.32710      218.7583      56196.60      187.3460    
 1790.00   35.33049      218.7781      56231.93      187.3636    
 1791.00   35.33388      218.7978      56267.26      187.3811    
 1792.00   35.33726      218.8175      56302.59      187.3987    
 1793.00   35.34064      218.8372      56337.93      187.4162    
 1794.00   35.34402      218.8569      56373.28      187.4337    
 1795.00   35.34740      218.8766      56408.62      187.4512    
 1796.00   35.35077      218.8963      56443.97      187.4687    
 1797.00   35.35415      218.9160      56479.32      187.4862    
 1798.00   35.35751      218.9357      56514.68      187.5037    
 1799.00   35.36088      218.9553      56550.04      187.5212    
 1800.00   35.36424      218.9750      56585.40      187.5387    
 1801.00   35.36760      218.9946      56620.77      187.5561    
 1802.00   35.37096      219.0143      56656.14      187.5736    
 1803.00   35.37432      219.0339      56691.51      187.5910    
 1804.00   35.37767      219.0535      56726.88      187.6084    
 1805.00   35.38102      219.0731      56762.26      187.6259    
 1806.00   35.38437      219.0927      56797.65      187.6433    
 1807.00   35.38771      219.1123      56833.03      187.6607    
 1808.00   35.39105      219.1319      56868.42      187.6781    
 1809.00   35.39439      219.1514      56903.81      187.6955    
 1810.00   35.39773      219.1710      56939.21      187.7129    
 1811.00   35.40106      219.1906      56974.61      187.7303    
 1812.00   35.40439      219.2101      57010.01      187.7476    
 1813.00   35.40772      219.2296      57045.42      187.7650    
 1814.00   35.41105      219.2492      57080.83      187.7823    
 1815.00   35.41437      219.2687      57116.24      187.7997    
 1816.00   35.41769      219.2882      57151.66      187.8170    
 1817.00   35.42101      219.3077      57187.08      187.8343    
 1818.00   35.42432      219.3272      57222.50      187.8517    
 1819.00   35.42764      219.3467      57257.92      187.8690    
 1820.00   35.43095      219.3661      57293.35      187.8863    
 1821.00   35.43425      219.3856      57328.79      187.9036    
 1822.00   35.43756      219.4050      57364.22      187.9208    
 1823.00   35.44086      219.4245      57399.66      187.9381    
 1824.00   35.44416      219.4439      57435.10      187.9554    
 1825.00   35.44746      219.4634      57470.55      187.9726    
 1826.00   35.45075      219.4828      57506.00      187.9899    
 1827.00   35.45404      219.5022      57541.45      188.0071    
 1828.00   35.45733      219.5216      57576.91      188.0244    
 1829.00   35.46062      219.5410      57612.37      188.0416    
 1830.00   35.46390      219.5604      57647.83      188.0588    
 1831.00   35.46718      219.5797      57683.29      188.0760    
 1832.00   35.47046      219.5991      57718.76      188.0932    
 1833.00   35.47374      219.6185      57754.23      188.1104    
 1834.00   35.47701      219.6378      57789.71      188.1276    
 1835.00   35.48028      219.6571      57825.19      188.1448    
 1836.00   35.48355      219.6765      57860.67      188.1619    
 1837.00   35.48682      219.6958      57896.16      188.1791    
 1838.00   35.49008      219.7151      57931.64      188.1963    
 1839.00   35.49334      219.7344      57967.14      188.2134    
 1840.00   35.49660      219.7537      58002.63      188.2305    
 1841.00   35.49986      219.7730      58038.13      188.2477    
 1842.00   35.50311      219.7923      58073.63      188.2648    
 1843.00   35.50636      219.8115      58109.14      188.2819    
 1844.00   35.50961      219.8308      58144.64      188.2990    
 1845.00   35.51285      219.8501      58180.15      188.3161    
 1846.00   35.51610      219.8693      58215.67      188.3332    
 1847.00   35.51934      219.8885      58251.19      188.3503    
 1848.00   35.52257      219.9078      58286.71      188.3673    
 1849.00   35.52581      219.9270      58322.23      188.3844    
 1850.00   35.52904      219.9462      58357.76      188.4015    
 1851.00   35.53227      219.9654      58393.29      188.4185    
 1852.00   35.53550      219.9846      58428.82      188.4355    
 1853.00   35.53872      220.0038      58464.36      188.4526    
 1854.00   35.54195      220.0229      58499.90      188.4696    
 1855.00   35.54517      220.0421      58535.44      188.4866    
 1856.00   35.54838      220.0613      58570.99      188.5036    
 1857.00   35.55160      220.0804      58606.54      188.5206    
 1858.00   35.55481      220.0996      58642.09      188.5376    
 1859.00   35.55802      220.1187      58677.65      188.5546    
 1860.00   35.56123      220.1378      58713.21      188.5716    
 1861.00   35.56443      220.1569      58748.77      188.5885    
 1862.00   35.56764      220.1760      58784.34      188.6055    
 1863.00   35.57084      220.1951      58819.91      188.6224    
 1864.00   35.57403      220.2142      58855.48      188.6394    
 1865.00   35.57723      220.2333      58891.06      188.6563    
 1866.00   35.58042      220.2524      58926.64      188.6733    
 1867.00   35.58361      220.2714      58962.22      188.6902    
 1868.00   35.58680      220.2905      58997.80      188.7071    
 1869.00   35.58999      220.3095      59033.39      188.7240    
 1870.00   35.59317      220.3286      59068.98      188.7409    
 1871.00   35.59635      220.3476      59104.58      188.7578    
 1872.00   35.59953      220.3666      59140.18      188.7747    
 1873.00   35.60270      220.3856      59175.78      188.7915    
 1874.00   35.60587      220.4046      59211.38      188.8084    
 1875.00   35.60904      220.4236      59246.99      188.8252    
 1876.00   35.61221      220.4426      59282.60      188.8421    
 1877.00   35.61538      220.4616      59318.21      188.8589    
 1878.00   35.61854      220.4806      59353.83      188.8758    
 1879.00   35.62170      220.4995      59389.45      188.8926    
 1880.00   35.62486      220.5185      59425.07      188.9094    
 1881.00   35.62801      220.5374      59460.70      188.9262    
 1882.00   35.63117      220.5564      59496.33      188.9430    
 1883.00   35.63432      220.5753      59531.96      188.9598    
 1884.00   35.63747      220.5942      59567.60      188.9766    
 1885.00   35.64061      220.6131      59603.24      188.9934    
 1886.00   35.64376      220.6320      59638.88      189.0101    
 1887.00   35.64690      220.6509      59674.52      189.0269    
 1888.00   35.65004      220.6698      59710.17      189.0437    
 1889.00   35.65317      220.6887      59745.82      189.0604    
 1890.00   35.65631      220.7076      59781.48      189.0772    
 1891.00   35.65944      220.7264      59817.14      189.0939    
 1892.00   35.66257      220.7453      59852.80      189.1106    
 1893.00   35.66569      220.7641      59888.46      189.1273    
 1894.00   35.66882      220.7830      59924.13      189.1440    
 1895.00   35.67194      220.8018      59959.80      189.1607    
 1896.00   35.67506      220.8206      59995.47      189.1774    
 1897.00   35.67817      220.8394      60031.15      189.1941    
 1898.00   35.68129      220.8582      60066.83      189.2108    
 1899.00   35.68440      220.8770      60102.51      189.2275    
 1900.00   35.68751      220.8958      60138.20      189.2441    
 1901.00   35.69062      220.9146      60173.89      189.2608    
 1902.00   35.69372      220.9334      60209.58      189.2774    
 1903.00   35.69683      220.9521      60245.28      189.2941    
 1904.00   35.69993      220.9709      60280.97      189.3107    
 1905.00   35.70302      220.9896      60316.67      189.3273    
 1906.00   35.70612      221.0084      60352.38      189.3439    
 1907.00   35.70921      221.0271      60388.09      189.3605    
 1908.00   35.71230      221.0458      60423.80      189.3772    
 1909.00   35.71539      221.0645      60459.51      189.3937    
 1910.00   35.71848      221.0832      60495.23      189.4103    
 1911.00   35.72156      221.1019      60530.95      189.4269    
 1912.00   35.72464      221.1206      60566.67      189.4435    
 1913.00   35.72772      221.1393      60602.40      189.4600    
 1914.00   35.73080      221.1580      60638.13      189.4766    
 1915.00   35.73387      221.1766      60673.86      189.4931    
 1916.00   35.73695      221.1953      60709.60      189.5097    
 1917.00   35.74002      221.2139      60745.33      189.5262    
 1918.00   35.74308      221.2326      60781.08      189.5428    
 1919.00   35.74615      221.2512      60816.82      189.5593    
 1920.00   35.74921      221.2698      60852.57      189.5758    
 1921.00   35.75227      221.2884      60888.32      189.5923    
 1922.00   35.75533      221.3070      60924.07      189.6088    
 1923.00   35.75838      221.3256      60959.83      189.6253    
 1924.00   35.76144      221.3442      60995.59      189.6417    
 1925.00   35.76449      221.3628      61031.35      189.6582    
 1926.00   35.76754      221.3814      61067.12      189.6747    
 1927.00   35.77058      221.4000      61102.89      189.6911    
 1928.00   35.77363      221.4185      61138.66      189.7076    
 1929.00   35.77667      221.4371      61174.43      189.7240    
 1930.00   35.77971      221.4556      61210.21      189.7405    
 1931.00   35.78275      221.4742      61245.99      189.7569    
 1932.00   35.78578      221.4927      61281.78      189.7733    
 1933.00   35.78881      221.5112      61317.56      189.7897    
 1934.00   35.79184      221.5297      61353.36      189.8062    
 1935.00   35.79487      221.5482      61389.15      189.8226    
 1936.00   35.79790      221.5667      61424.95      189.8389    
 1937.00   35.80092      221.5852      61460.74      189.8553    
 1938.00   35.80394      221.6037      61496.55      189.8717    
 1939.00   35.80696      221.6221      61532.35      189.8881    
 1940.00   35.80998      221.6406      61568.16      189.9044    
 1941.00   35.81299      221.6591      61603.97      189.9208    
 1942.00   35.81601      221.6775      61639.79      189.9371    
 1943.00   35.81902      221.6959      61675.60      189.9535    
 1944.00   35.82202      221.7144      61711.42      189.9698    
 1945.00   35.82503      221.7328      61747.25      189.9861    
 1946.00   35.82803      221.7512      61783.07      190.0025    
 1947.00   35.83103      221.7696      61818.90      190.0188    
 1948.00   35.83403      221.7880      61854.74      190.0351    
 1949.00   35.83703      221.8064      61890.57      190.0514    
 1950.00   35.84002      221.8248      61926.41      190.0677    
 1951.00   35.84301      221.8432      61962.25      190.0839    
 1952.00   35.84600      221.8615      61998.10      190.1002    
 1953.00   35.84899      221.8799      62033.94      190.1165    
 1954.00   35.85198      221.8982      62069.80      190.1327    
 1955.00   35.85496      221.9166      62105.65      190.1490    
 1956.00   35.85794      221.9349      62141.50      190.1652    
 1957.00   35.86092      221.9533      62177.36      190.1815    
 1958.00   35.86389      221.9716      62213.23      190.1977    
 1959.00   35.86687      221.9899      62249.09      190.2139    
 1960.00   35.86984      222.0082      62284.96      190.2302    
 1961.00   35.87281      222.0265      62320.83      190.2464    
 1962.00   35.87578      222.0448      62356.71      190.2626    
 1963.00   35.87874      222.0631      62392.58      190.2788    
 1964.00   35.88171      222.0813      62428.46      190.2949    
 1965.00   35.88467      222.0996      62464.35      190.3111    
 1966.00   35.88762      222.1179      62500.23      190.3273    
 1967.00   35.89058      222.1361      62536.12      190.3435    
 1968.00   35.89354      222.1544      62572.01      190.3596    
 1969.00   35.89649      222.1726      62607.91      190.3758    
 1970.00   35.89944      222.1908      62643.81      190.3919    
 1971.00   35.90239      222.2090      62679.71      190.4081    
 1972.00   35.90533      222.2272      62715.61      190.4242    
 1973.00   35.90827      222.2454      62751.52      190.4403    
 1974.00   35.91121      222.2636      62787.43      190.4564    
 1975.00   35.91415      222.2818      62823.34      190.4725    
 1976.00   35.91709      222.3000      62859.26      190.4886    
 1977.00   35.92003      222.3182      62895.18      190.5047    
 1978.00   35.92296      222.3364      62931.10      190.5208    
 1979.00   35.92589      222.3545      62967.02      190.5369    
 1980.00   35.92882      222.3727      63002.95      190.5530    
 1981.00   35.93174      222.3908      63038.88      190.5691    
 1982.00   35.93467      222.4089      63074.81      190.5851    
 1983.00   35.93759      222.4271      63110.75      190.6012    
 1984.00   35.94051      222.4452      63146.69      190.6172    
 1985.00   35.94342      222.4633      63182.63      190.6333    
 1986.00   35.94634      222.4814      63218.57      190.6493    
 1987.00   35.94925      222.4995      63254.52      190.6653    
 1988.00   35.95216      222.5176      63290.47      190.6813    
 1989.00   35.95507      222.5357      63326.43      190.6973    
 1990.00   35.95798      222.5537      63362.38      190.7133    
 1991.00   35.96088      222.5718      63398.34      190.7293    
 1992.00   35.96379      222.5899      63434.30      190.7453    
 1993.00   35.96669      222.6079      63470.27      190.7613    
 1994.00   35.96958      222.6260      63506.24      190.7773    
 1995.00   35.97248      222.6440      63542.21      190.7933    
 1996.00   35.97537      222.6620      63578.18      190.8092    
 1997.00   35.97827      222.6800      63614.16      190.8252    
 1998.00   35.98116      222.6980      63650.14      190.8411    
 1999.00   35.98404      222.7160      63686.12      190.8571    
 2000.00   35.98693      222.7340      63722.11      190.8730    
 2001.00   35.98981      222.7520      63758.10      190.8889    
 2002.00   35.99269      222.7700      63794.09      190.9048    
 2003.00   35.99557      222.7880      63830.08      190.9208    
 2004.00   35.99845      222.8060      63866.08      190.9367    
 2005.00   36.00132      222.8239      63902.08      190.9526    
 2006.00   36.00420      222.8419      63938.08      190.9685    
 2007.00   36.00707      222.8598      63974.09      190.9843    
 2008.00   36.00994      222.8778      64010.09      191.0002    
 2009.00   36.01280      222.8957      64046.11      191.0161    
 2010.00   36.01567      222.9136      64082.12      191.0320    
 2011.00   36.01853      222.9315      64118.14      191.0478    
 2012.00   36.02139      222.9494      64154.16      191.0637    
 2013.00   36.02425      222.9673      64190.18      191.0795    
 2014.00   36.02711      222.9852      64226.21      191.0953    
 2015.00   36.02996      223.0031      64262.23      191.1112    
 2016.00   36.03281      223.0210      64298.27      191.1270    
 2017.00   36.03566      223.0388      64334.30      191.1428    
 2018.00   36.03851      223.0567      64370.34      191.1586    
 2019.00   36.04136      223.0746      64406.38      191.1744    
 2020.00   36.04420      223.0924      64442.42      191.1902    
 2021.00   36.04704      223.1103      64478.47      191.2060    
 2022.00   36.04988      223.1281      64514.51      191.2218    
 2023.00   36.05272      223.1459      64550.57      191.2376    
 2024.00   36.05555      223.1637      64586.62      191.2533    
 2025.00   36.05839      223.1815      64622.68      191.2691    
 2026.00   36.06122      223.1993      64658.74      191.2849    
 2027.00   36.06405      223.2171      64694.80      191.3006    
 2028.00   36.06688      223.2349      64730.86      191.3164    
 2029.00   36.06970      223.2527      64766.93      191.3321    
 2030.00   36.07253      223.2705      64803.00      191.3478    
 2031.00   36.07535      223.2882      64839.08      191.3635    
 2032.00   36.07817      223.3060      64875.15      191.3793    
 2033.00   36.08098      223.3238      64911.23      191.3950    
 2034.00   36.08380      223.3415      64947.32      191.4107    
 2035.00   36.08661      223.3592      64983.40      191.4264    
 2036.00   36.08942      223.3770      65019.49      191.4421    
 2037.00   36.09223      223.3947      65055.58      191.4577    
 2038.00   36.09504      223.4124      65091.67      191.4734    
 2039.00   36.09785      223.4301      65127.77      191.4891    
 2040.00   36.10065      223.4478      65163.87      191.5047    
 2041.00   36.10345      223.4655      65199.97      191.5204    
 2042.00   36.10625      223.4832      65236.08      191.5360    
 2043.00   36.10905      223.5009      65272.18      191.5517    
 2044.00   36.11184      223.5185      65308.29      191.5673    
 2045.00   36.11464      223.5362      65344.41      191.5829    
 2046.00   36.11743      223.5539      65380.52      191.5986    
 2047.00   36.12022      223.5715      65416.64      191.6142    
 2048.00   36.12300      223.5891      65452.76      191.6298    
 2049.00   36.12579      223.6068      65488.89      191.6454    
 2050.00   36.12857      223.6244      65525.02      191.6610    
 2051.00   36.13136      223.6420      65561.15      191.6766    
 2052.00   36.13413      223.6596      65597.28      191.6922    
 2053.00   36.13691      223.6772      65633.41      191.7077    
 2054.00   36.13969      223.6948      65669.55      191.7233    
 2055.00   36.14246      223.7124      65705.69      191.7389    
 2056.00   36.14523      223.7300      65741.84      191.7544    
 2057.00   36.14800      223.7476      65777.98      191.7700    
 2058.00   36.15077      223.7652      65814.13      191.7855    
 2059.00   36.15354      223.7827      65850.29      191.8010    
 2060.00   36.15630      223.8003      65886.44      191.8166    
 2061.00   36.15906      223.8178      65922.60      191.8321    
 2062.00   36.16182      223.8354      65958.76      191.8476    
 2063.00   36.16458      223.8529      65994.92      191.8631    
 2064.00   36.16734      223.8704      66031.09      191.8786    
 2065.00   36.17009      223.8880      66067.26      191.8941    
 2066.00   36.17284      223.9055      66103.43      191.9096    
 2067.00   36.17559      223.9230      66139.60      191.9251    
 2068.00   36.17834      223.9405      66175.78      191.9406    
 2069.00   36.18109      223.9580      66211.96      191.9560    
 2070.00   36.18383      223.9754      66248.14      191.9715    
 2071.00   36.18658      223.9929      66284.33      191.9870    
 2072.00   36.18932      224.0104      66320.51      192.0024    
 2073.00   36.19205      224.0279      66356.71      192.0179    
 2074.00   36.19479      224.0453      66392.90      192.0333    
 2075.00   36.19753      224.0628      66429.09      192.0487    
 2076.00   36.20026      224.0802      66465.29      192.0642    
 2077.00   36.20299      224.0976      66501.50      192.0796    
 2078.00   36.20572      224.1151      66537.70      192.0950    
 2079.00   36.20845      224.1325      66573.91      192.1104    
 2080.00   36.21117      224.1499      66610.12      192.1258    
 2081.00   36.21390      224.1673      66646.33      192.1412    
 2082.00   36.21662      224.1847      66682.54      192.1566    
 2083.00   36.21934      224.2021      66718.76      192.1720    
 2084.00   36.22206      224.2195      66754.98      192.1873    
 2085.00   36.22477      224.2368      66791.21      192.2027    
 2086.00   36.22749      224.2542      66827.43      192.2181    
 2087.00   36.23020      224.2716      66863.66      192.2334    
 2088.00   36.23291      224.2889      66899.89      192.2488    
 2089.00   36.23562      224.3063      66936.13      192.2641    
 2090.00   36.23832      224.3236      66972.36      192.2794    
 2091.00   36.24103      224.3410      67008.60      192.2948    
 2092.00   36.24373      224.3583      67044.85      192.3101    
 2093.00   36.24643      224.3756      67081.09      192.3254    
 2094.00   36.24913      224.3929      67117.34      192.3407    
 2095.00   36.25183      224.4102      67153.59      192.3560    
 2096.00   36.25452      224.4275      67189.84      192.3713    
 2097.00   36.25722      224.4448      67226.10      192.3866    
 2098.00   36.25991      224.4621      67262.36      192.4019    
 2099.00   36.26260      224.4794      67298.62      192.4172    
 2100.00   36.26529      224.4967      67334.88      192.4324    
 2101.00   36.26797      224.5139      67371.15      192.4477    
 2102.00   36.27066      224.5312      67407.42      192.4630    
 2103.00   36.27334      224.5484      67443.69      192.4782    
 2104.00   36.27602      224.5657      67479.97      192.4935    
 2105.00   36.27870      224.5829      67516.24      192.5087    
 2106.00   36.28137      224.6002      67552.52      192.5239    
 2107.00   36.28405      224.6174      67588.81      192.5392    
 2108.00   36.28672      224.6346      67625.09      192.5544    
 2109.00   36.28939      224.6518      67661.38      192.5696    
 2110.00   36.29206      224.6690      67697.67      192.5848    
 2111.00   36.29473      224.6862      67733.96      192.6000    
 2112.00   36.29740      224.7034      67770.26      192.6152    
 2113.00   36.30006      224.7206      67806.56      192.6304    
 2114.00   36.30272      224.7378      67842.86      192.6456    
 2115.00   36.30538      224.7549      67879.16      192.6608    
 2116.00   36.30804      224.7721      67915.47      192.6759    
 2117.00   36.31070      224.7892      67951.78      192.6911    
 2118.00   36.31335      224.8064      67988.09      192.7063    
 2119.00   36.31601      224.8235      68024.41      192.7214    
 2120.00   36.31866      224.8407      68060.72      192.7366    
 2121.00   36.32131      224.8578      68097.04      192.7517    
 2122.00   36.32396      224.8749      68133.37      192.7668    
 2123.00   36.32660      224.8920      68169.69      192.7820    
 2124.00   36.32925      224.9091      68206.02      192.7971    
 2125.00   36.33189      224.9262      68242.35      192.8122    
 2126.00   36.33453      224.9433      68278.68      192.8273    
 2127.00   36.33717      224.9604      68315.02      192.8424    
 2128.00   36.33981      224.9775      68351.36      192.8575    
 2129.00   36.34244      224.9946      68387.70      192.8726    
 2130.00   36.34508      225.0116      68424.04      192.8877    
 2131.00   36.34771      225.0287      68460.39      192.9028    
 2132.00   36.35034      225.0458      68496.74      192.9178    
 2133.00   36.35297      225.0628      68533.09      192.9329    
 2134.00   36.35559      225.0798      68569.44      192.9480    
 2135.00   36.35822      225.0969      68605.80      192.9630    
 2136.00   36.36084      225.1139      68642.16      192.9781    
 2137.00   36.36346      225.1309      68678.52      192.9931    
 2138.00   36.36608      225.1479      68714.89      193.0081    
 2139.00   36.36870      225.1649      68751.25      193.0232    
 2140.00   36.37131      225.1819      68787.62      193.0382    
 2141.00   36.37393      225.1989      68824.00      193.0532    
 2142.00   36.37654      225.2159      68860.37      193.0682    
 2143.00   36.37915      225.2329      68896.75      193.0832    
 2144.00   36.38176      225.2499      68933.13      193.0982    
 2145.00   36.38437      225.2668      68969.51      193.1132    
 2146.00   36.38697      225.2838      69005.90      193.1282    
 2147.00   36.38958      225.3008      69042.29      193.1432    
 2148.00   36.39218      225.3177      69078.68      193.1582    
 2149.00   36.39478      225.3346      69115.07      193.1731    
 2150.00   36.39738      225.3516      69151.47      193.1881    
 2151.00   36.39997      225.3685      69187.87      193.2031    
 2152.00   36.40257      225.3854      69224.27      193.2180    
 2153.00   36.40516      225.4023      69260.67      193.2329    
 2154.00   36.40775      225.4192      69297.08      193.2479    
 2155.00   36.41034      225.4361      69333.49      193.2628    
 2156.00   36.41293      225.4530      69369.90      193.2777    
 2157.00   36.41552      225.4699      69406.31      193.2927    
 2158.00   36.41810      225.4868      69442.73      193.3076    
 2159.00   36.42068      225.5037      69479.15      193.3225    
 2160.00   36.42327      225.5205      69515.57      193.3374    
 2161.00   36.42585      225.5374      69552.00      193.3523    
 2162.00   36.42842      225.5542      69588.42      193.3672    
 2163.00   36.43100      225.5711      69624.85      193.3821    
 2164.00   36.43357      225.5879      69661.28      193.3969    
 2165.00   36.43615      225.6048      69697.72      193.4118    
 2166.00   36.43872      225.6216      69734.16      193.4267    
 2167.00   36.44129      225.6384      69770.60      193.4415    
 2168.00   36.44386      225.6552      69807.04      193.4564    
 2169.00   36.44642      225.6720      69843.48      193.4712    
 2170.00   36.44899      225.6888      69879.93      193.4861    
 2171.00   36.45155      225.7056      69916.38      193.5009    
 2172.00   36.45411      225.7224      69952.84      193.5158    
 2173.00   36.45667      225.7392      69989.29      193.5306    
 2174.00   36.45923      225.7560      70025.75      193.5454    
 2175.00   36.46178      225.7727      70062.21      193.5602    
 2176.00   36.46434      225.7895      70098.67      193.5750    
 2177.00   36.46689      225.8062      70135.14      193.5898    
 2178.00   36.46944      225.8230      70171.61      193.6046    
 2179.00   36.47199      225.8397      70208.08      193.6194    
 2180.00   36.47454      225.8565      70244.55      193.6342    
 2181.00   36.47708      225.8732      70281.03      193.6490    
 2182.00   36.47963      225.8899      70317.50      193.6637    
 2183.00   36.48217      225.9066      70353.99      193.6785    
 2184.00   36.48471      225.9233      70390.47      193.6933    
 2185.00   36.48725      225.9400      70426.95      193.7080    
 2186.00   36.48979      225.9567      70463.44      193.7228    
 2187.00   36.49232      225.9734      70499.93      193.7375    
 2188.00   36.49486      225.9901      70536.43      193.7523    
 2189.00   36.49739      226.0068      70572.92      193.7670    
 2190.00   36.49992      226.0235      70609.42      193.7817    
 2191.00   36.50245      226.0401      70645.92      193.7964    
 2192.00   36.50498      226.0568      70682.43      193.8111    
 2193.00   36.50750      226.0734      70718.93      193.8258    
 2194.00   36.51003      226.0901      70755.44      193.8405    
 2195.00   36.51255      226.1067      70791.95      193.8552    
 2196.00   36.51507      226.1233      70828.47      193.8699    
 2197.00   36.51759      226.1400      70864.98      193.8846    
 2198.00   36.52011      226.1566      70901.50      193.8993    
 2199.00   36.52263      226.1732      70938.02      193.9140    
 2200.00   36.52514      226.1898      70974.55      193.9286    
 2201.00   36.52766      226.2064      71011.07      193.9433    
 2202.00   36.53017      226.2230      71047.60      193.9580    
 2203.00   36.53268      226.2396      71084.13      193.9726    
 2204.00   36.53519      226.2562      71120.67      193.9872    
 2205.00   36.53769      226.2727      71157.21      194.0019    
 2206.00   36.54020      226.2893      71193.74      194.0165    
 2207.00   36.54270      226.3059      71230.29      194.0311    
 2208.00   36.54520      226.3224      71266.83      194.0458    
 2209.00   36.54770      226.3390      71303.38      194.0604    
 2210.00   36.55020      226.3555      71339.92      194.0750    
 2211.00   36.55270      226.3720      71376.48      194.0896    
 2212.00   36.55519      226.3886      71413.03      194.1042    
 2213.00   36.55769      226.4051      71449.59      194.1188    
 2214.00   36.56018      226.4216      71486.15      194.1334    
 2215.00   36.56267      226.4381      71522.71      194.1480    
 2216.00   36.56516      226.4546      71559.27      194.1625    
 2217.00   36.56765      226.4711      71595.84      194.1771    
 2218.00   36.57013      226.4876      71632.41      194.1917    
 2219.00   36.57262      226.5041      71668.98      194.2062    
 2220.00   36.57510      226.5206      71705.55      194.2208    
 2221.00   36.57758      226.5370      71742.13      194.2353    
 2222.00   36.58006      226.5535      71778.71      194.2499    
 2223.00   36.58254      226.5700      71815.29      194.2644    
 2224.00   36.58502      226.5864      71851.87      194.2789    
 2225.00   36.58749      226.6029      71888.46      194.2934    
 2226.00   36.58997      226.6193      71925.05      194.3080    
 2227.00   36.59244      226.6357      71961.64      194.3225    
 2228.00   36.59491      226.6522      71998.23      194.3370    
 2229.00   36.59738      226.6686      72034.83      194.3515    
 2230.00   36.59985      226.6850      72071.43      194.3660    
 2231.00   36.60231      226.7014      72108.03      194.3805    
 2232.00   36.60477      226.7178      72144.63      194.3950    
 2233.00   36.60724      226.7342      72181.24      194.4094    
 2234.00   36.60970      226.7506      72217.85      194.4239    
 2235.00   36.61216      226.7670      72254.46      194.4384    
 2236.00   36.61462      226.7834      72291.07      194.4528    
 2237.00   36.61707      226.7997      72327.69      194.4673    
 2238.00   36.61953      226.8161      72364.30      194.4817    
 2239.00   36.62198      226.8325      72400.92      194.4962    
 2240.00   36.62443      226.8488      72437.55      194.5106    
 2241.00   36.62688      226.8652      72474.17      194.5251    
 2242.00   36.62933      226.8815      72510.80      194.5395    
 2243.00   36.63178      226.8978      72547.43      194.5539    
 2244.00   36.63422      226.9142      72584.07      194.5683    
 2245.00   36.63667      226.9305      72620.70      194.5827    
 2246.00   36.63911      226.9468      72657.34      194.5971    
 2247.00   36.64155      226.9631      72693.98      194.6116    
 2248.00   36.64399      226.9794      72730.62      194.6259    
 2249.00   36.64643      226.9957      72767.27      194.6403    
 2250.00   36.64887      227.0120      72803.91      194.6547    
 2251.00   36.65130      227.0283      72840.56      194.6691    
 2252.00   36.65374      227.0446      72877.22      194.6835    
 2253.00   36.65617      227.0609      72913.87      194.6978    
 2254.00   36.65860      227.0771      72950.53      194.7122    
 2255.00   36.66103      227.0934      72987.19      194.7266    
 2256.00   36.66346      227.1096      73023.85      194.7409    
 2257.00   36.66588      227.1259      73060.52      194.7552    
 2258.00   36.66831      227.1421      73097.18      194.7696    
 2259.00   36.67073      227.1584      73133.85      194.7839    
 2260.00   36.67315      227.1746      73170.52      194.7983    
 2261.00   36.67557      227.1908      73207.20      194.8126    
 2262.00   36.67799      227.2070      73243.88      194.8269    
 2263.00   36.68041      227.2232      73280.56      194.8412    
 2264.00   36.68282      227.2394      73317.24      194.8555    
 2265.00   36.68524      227.2556      73353.92      194.8698    
 2266.00   36.68765      227.2718      73390.61      194.8841    
 2267.00   36.69006      227.2880      73427.30      194.8984    
 2268.00   36.69247      227.3042      73463.99      194.9127    
 2269.00   36.69488      227.3204      73500.68      194.9270    
 2270.00   36.69729      227.3366      73537.38      194.9412    
 2271.00   36.69969      227.3527      73574.08      194.9555    
 2272.00   36.70209      227.3689      73610.78      194.9698    
 2273.00   36.70450      227.3850      73647.48      194.9840    
 2274.00   36.70690      227.4012      73684.19      194.9983    
 2275.00   36.70930      227.4173      73720.89      195.0125    
 2276.00   36.71170      227.4334      73757.60      195.0268    
 2277.00   36.71409      227.4496      73794.32      195.0410    
 2278.00   36.71649      227.4657      73831.03      195.0552    
 2279.00   36.71888      227.4818      73867.75      195.0695    
 2280.00   36.72127      227.4979      73904.47      195.0837    
 2281.00   36.72366      227.5140      73941.19      195.0979    
 2282.00   36.72605      227.5301      73977.92      195.1121    
 2283.00   36.72844      227.5462      74014.64      195.1263    
 2284.00   36.73083      227.5623      74051.37      195.1405    
 2285.00   36.73321      227.5784      74088.11      195.1547    
 2286.00   36.73560      227.5944      74124.84      195.1689    
 2287.00   36.73798      227.6105      74161.58      195.1831    
 2288.00   36.74036      227.6266      74198.32      195.1972    
 2289.00   36.74274      227.6426      74235.06      195.2114    
 2290.00   36.74512      227.6587      74271.80      195.2256    
 2291.00   36.74749      227.6747      74308.55      195.2397    
 2292.00   36.74987      227.6908      74345.30      195.2539    
 2293.00   36.75224      227.7068      74382.05      195.2680    
 2294.00   36.75461      227.7228      74418.80      195.2822    
 2295.00   36.75698      227.7388      74455.56      195.2963    
 2296.00   36.75935      227.7548      74492.32      195.3105    
 2297.00   36.76172      227.7708      74529.08      195.3246    
 2298.00   36.76409      227.7869      74565.84      195.3387    
 2299.00   36.76645      227.8028      74602.60      195.3528    
 2300.00   36.76882      227.8188      74639.37      195.3669    
 2301.00   36.77118      227.8348      74676.14      195.3810    
 2302.00   36.77354      227.8508      74712.91      195.3951    
 2303.00   36.77590      227.8668      74749.69      195.4092    
 2304.00   36.77826      227.8827      74786.47      195.4233    
 2305.00   36.78061      227.8987      74823.25      195.4374    
 2306.00   36.78297      227.9146      74860.03      195.4515    
 2307.00   36.78532      227.9306      74896.81      195.4656    
 2308.00   36.78768      227.9465      74933.60      195.4796    
 2309.00   36.79003      227.9625      74970.39      195.4937    
 2310.00   36.79238      227.9784      75007.18      195.5078    
 2311.00   36.79472      227.9943      75043.97      195.5218    
 2312.00   36.79707      228.0102      75080.77      195.5359    
 2313.00   36.79942      228.0262      75117.57      195.5499    
 2314.00   36.80176      228.0421      75154.37      195.5639    
 2315.00   36.80410      228.0580      75191.17      195.5780    
 2316.00   36.80644      228.0739      75227.97      195.5920    
 2317.00   36.80878      228.0898      75264.78      195.6060    
 2318.00   36.81112      228.1056      75301.59      195.6200    
 2319.00   36.81346      228.1215      75338.40      195.6341    
 2320.00   36.81580      228.1374      75375.22      195.6481    
 2321.00   36.81813      228.1533      75412.04      195.6621    
 2322.00   36.82046      228.1691      75448.86      195.6761    
 2323.00   36.82280      228.1850      75485.68      195.6901    
 2324.00   36.82513      228.2008      75522.50      195.7040    
 2325.00   36.82746      228.2167      75559.33      195.7180    
 2326.00   36.82978      228.2325      75596.16      195.7320    
 2327.00   36.83211      228.2483      75632.99      195.7460    
 2328.00   36.83443      228.2642      75669.82      195.7599    
 2329.00   36.83676      228.2800      75706.66      195.7739    
 2330.00   36.83908      228.2958      75743.49      195.7878    
 2331.00   36.84140      228.3116      75780.33      195.8018    
 2332.00   36.84372      228.3274      75817.18      195.8157    
 2333.00   36.84604      228.3432      75854.02      195.8297    
 2334.00   36.84836      228.3590      75890.87      195.8436    
 2335.00   36.85067      228.3748      75927.72      195.8575    
 2336.00   36.85299      228.3905      75964.57      195.8715    
 2337.00   36.85530      228.4063      76001.42      195.8854    
 2338.00   36.85761      228.4221      76038.28      195.8993    
 2339.00   36.85992      228.4378      76075.14      195.9132    
 2340.00   36.86223      228.4536      76112.00      195.9271    
 2341.00   36.86454      228.4694      76148.86      195.9410    
 2342.00   36.86684      228.4851      76185.73      195.9549    
 2343.00   36.86915      228.5008      76222.60      195.9688    
 2344.00   36.87145      228.5166      76259.47      195.9827    
 2345.00   36.87375      228.5323      76296.34      195.9965    
 2346.00   36.87605      228.5480      76333.22      196.0104    
 2347.00   36.87835      228.5637      76370.09      196.0243    
 2348.00   36.88065      228.5794      76406.97      196.0381    
 2349.00   36.88295      228.5951      76443.85      196.0520    
 2350.00   36.88524      228.6108      76480.74      196.0659    
 2351.00   36.88754      228.6265      76517.62      196.0797    
 2352.00   36.88983      228.6422      76554.51      196.0935    
 2353.00   36.89212      228.6579      76591.40      196.1074    
 2354.00   36.89441      228.6736      76628.30      196.1212    
 2355.00   36.89670      228.6893      76665.19      196.1350    
 2356.00   36.89899      228.7049      76702.09      196.1489    
 2357.00   36.90128      228.7206      76738.99      196.1627    
 2358.00   36.90356      228.7362      76775.89      196.1765    
 2359.00   36.90585      228.7519      76812.80      196.1903    
 2360.00   36.90813      228.7675      76849.70      196.2041    
 2361.00   36.91041      228.7832      76886.61      196.2179    
 2362.00   36.91269      228.7988      76923.53      196.2317    
 2363.00   36.91497      228.8144      76960.44      196.2455    
 2364.00   36.91724      228.8300      76997.36      196.2592    
 2365.00   36.91952      228.8456      77034.27      196.2730    
 2366.00   36.92180      228.8613      77071.19      196.2868    
 2367.00   36.92407      228.8769      77108.12      196.3005    
 2368.00   36.92634      228.8925      77145.04      196.3143    
 2369.00   36.92861      228.9080      77181.97      196.3281    
 2370.00   36.93088      228.9236      77218.90      196.3418    
 2371.00   36.93315      228.9392      77255.83      196.3556    
 2372.00   36.93542      228.9548      77292.77      196.3693    
 2373.00   36.93768      228.9704      77329.70      196.3830    
 2374.00   36.93995      228.9859      77366.64      196.3968    
 2375.00   36.94221      229.0015      77403.58      196.4105    
 2376.00   36.94447      229.0170      77440.53      196.4242    
 2377.00   36.94673      229.0326      77477.47      196.4379    
 2378.00   36.94899      229.0481      77514.42      196.4516    
 2379.00   36.95125      229.0636      77551.37      196.4653    
 2380.00   36.95351      229.0792      77588.32      196.4790    
 2381.00   36.95576      229.0947      77625.28      196.4927    
 2382.00   36.95802      229.1102      77662.23      196.5064    
 2383.00   36.96027      229.1257      77699.19      196.5201    
 2384.00   36.96252      229.1412      77736.15      196.5338    
 2385.00   36.96478      229.1567      77773.12      196.5475    
 2386.00   36.96702      229.1722      77810.08      196.5611    
 2387.00   36.96927      229.1877      77847.05      196.5748    
 2388.00   36.97152      229.2032      77884.02      196.5885    
 2389.00   36.97377      229.2187      77920.99      196.6021    
 2390.00   36.97601      229.2342      77957.97      196.6158    
 2391.00   36.97825      229.2496      77994.95      196.6294    
 2392.00   36.98050      229.2651      78031.93      196.6431    
 2393.00   36.98274      229.2806      78068.91      196.6567    
 2394.00   36.98498      229.2960      78105.89      196.6703    
 2395.00   36.98721      229.3115      78142.88      196.6839    
 2396.00   36.98945      229.3269      78179.87      196.6976    
 2397.00   36.99169      229.3423      78216.86      196.7112    
 2398.00   36.99392      229.3578      78253.85      196.7248    
 2399.00   36.99615      229.3732      78290.84      196.7384    
 2400.00   36.99839      229.3886      78327.84      196.7520    
 2401.00   37.00062      229.4040      78364.84      196.7656    
 2402.00   37.00285      229.4194      78401.84      196.7792    
 2403.00   37.00508      229.4348      78438.85      196.7928    
 2404.00   37.00730      229.4502      78475.85      196.8064    
 2405.00   37.00953      229.4656      78512.86      196.8199    
 2406.00   37.01175      229.4810      78549.87      196.8335    
 2407.00   37.01398      229.4964      78586.88      196.8471    
 2408.00   37.01620      229.5118      78623.90      196.8606    
 2409.00   37.01842      229.5271      78660.92      196.8742    
 2410.00   37.02064      229.5425      78697.94      196.8877    
 2411.00   37.02286      229.5578      78734.96      196.9013    
 2412.00   37.02508      229.5732      78771.98      196.9148    
 2413.00   37.02729      229.5885      78809.01      196.9284    
 2414.00   37.02951      229.6039      78846.04      196.9419    
 2415.00   37.03172      229.6192      78883.07      196.9554    
 2416.00   37.03394      229.6346      78920.10      196.9690    
 2417.00   37.03615      229.6499      78957.14      196.9825    
 2418.00   37.03836      229.6652      78994.17      196.9960    
 2419.00   37.04057      229.6805      79031.21      197.0095    
 2420.00   37.04278      229.6958      79068.25      197.0230    
 2421.00   37.04498      229.7111      79105.30      197.0365    
 2422.00   37.04719      229.7264      79142.34      197.0500    
 2423.00   37.04939      229.7417      79179.39      197.0635    
 2424.00   37.05160      229.7570      79216.44      197.0770    
 2425.00   37.05380      229.7723      79253.50      197.0904    
 2426.00   37.05600      229.7876      79290.55      197.1039    
 2427.00   37.05820      229.8028      79327.61      197.1174    
 2428.00   37.06040      229.8181      79364.67      197.1308    
 2429.00   37.06259      229.8334      79401.73      197.1443    
 2430.00   37.06479      229.8486      79438.79      197.1578    
 2431.00   37.06699      229.8639      79475.86      197.1712    
 2432.00   37.06918      229.8791      79512.93      197.1847    
 2433.00   37.07137      229.8944      79550.00      197.1981    
 2434.00   37.07356      229.9096      79587.07      197.2115    
 2435.00   37.07575      229.9248      79624.14      197.2250    
 2436.00   37.07794      229.9400      79661.22      197.2384    
 2437.00   37.08013      229.9553      79698.30      197.2518    
 2438.00   37.08232      229.9705      79735.38      197.2652    
 2439.00   37.08450      229.9857      79772.46      197.2786    
 2440.00   37.08669      230.0009      79809.55      197.2921    
 2441.00   37.08887      230.0161      79846.64      197.3055    
 2442.00   37.09106      230.0313      79883.73      197.3189    
 2443.00   37.09324      230.0465      79920.82      197.3322    
 2444.00   37.09542      230.0616      79957.91      197.3456    
 2445.00   37.09760      230.0768      79995.01      197.3590    
 2446.00   37.09977      230.0920      80032.11      197.3724    
 2447.00   37.10195      230.1072      80069.21      197.3858    
 2448.00   37.10412      230.1223      80106.31      197.3991    
 2449.00   37.10630      230.1375      80143.42      197.4125    
 2450.00   37.10847      230.1526      80180.53      197.4259    
 2451.00   37.11064      230.1678      80217.63      197.4392    
 2452.00   37.11282      230.1829      80254.75      197.4526    
 2453.00   37.11498      230.1980      80291.86      197.4659    
 2454.00   37.11715      230.2132      80328.98      197.4793    
 2455.00   37.11932      230.2283      80366.09      197.4926    
 2456.00   37.12149      230.2434      80403.22      197.5059    
 2457.00   37.12365      230.2585      80440.34      197.5193    
 2458.00   37.12582      230.2736      80477.46      197.5326    
 2459.00   37.12798      230.2887      80514.59      197.5459    
 2460.00   37.13014      230.3038      80551.72      197.5592    
 2461.00   37.13230      230.3189      80588.85      197.5725    
 2462.00   37.13446      230.3340      80625.98      197.5858    
 2463.00   37.13662      230.3491      80663.12      197.5991    
 2464.00   37.13878      230.3641      80700.26      197.6124    
 2465.00   37.14093      230.3792      80737.40      197.6257    
 2466.00   37.14309      230.3943      80774.54      197.6390    
 2467.00   37.14524      230.4093      80811.68      197.6523    
 2468.00   37.14740      230.4244      80848.83      197.6656    
 2469.00   37.14955      230.4394      80885.98      197.6788    
 2470.00   37.15170      230.4545      80923.13      197.6921    
 2471.00   37.15385      230.4695      80960.28      197.7054    
 2472.00   37.15600      230.4846      80997.44      197.7186    
 2473.00   37.15814      230.4996      81034.59      197.7319    
 2474.00   37.16029      230.5146      81071.75      197.7451    
 2475.00   37.16244      230.5296      81108.91      197.7584    
 2476.00   37.16458      230.5446      81146.08      197.7716    
 2477.00   37.16672      230.5596      81183.24      197.7848    
 2478.00   37.16886      230.5747      81220.41      197.7981    
 2479.00   37.17100      230.5896      81257.58      197.8113    
 2480.00   37.17314      230.6046      81294.75      197.8245    
 2481.00   37.17528      230.6196      81331.93      197.8377    
 2482.00   37.17742      230.6346      81369.10      197.8509    
 2483.00   37.17956      230.6496      81406.28      197.8641    
 2484.00   37.18169      230.6646      81443.46      197.8773    
 2485.00   37.18383      230.6795      81480.64      197.8905    
 2486.00   37.18596      230.6945      81517.83      197.9037    
 2487.00   37.18809      230.7094      81555.02      197.9169    
 2488.00   37.19022      230.7244      81592.21      197.9301    
 2489.00   37.19235      230.7393      81629.40      197.9433    
 2490.00   37.19448      230.7543      81666.59      197.9564    
 2491.00   37.19661      230.7692      81703.79      197.9696    
 2492.00   37.19874      230.7841      81740.98      197.9828    
 2493.00   37.20086      230.7991      81778.18      197.9959    
 2494.00   37.20299      230.8140      81815.39      198.0091    
 2495.00   37.20511      230.8289      81852.59      198.0222    
 2496.00   37.20723      230.8438      81889.80      198.0354    
 2497.00   37.20935      230.8587      81927.00      198.0485    
 2498.00   37.21147      230.8736      81964.21      198.0617    
 2499.00   37.21359      230.8885      82001.43      198.0748    
 2500.00   37.21571      230.9034      82038.64      198.0879    
 2501.00   37.21783      230.9183      82075.86      198.1011    
 2502.00   37.21995      230.9332      82113.08      198.1142    
 2503.00   37.22206      230.9480      82150.30      198.1273    
 2504.00   37.22417      230.9629      82187.52      198.1404    
 2505.00   37.22629      230.9778      82224.75      198.1535    
 2506.00   37.22840      230.9926      82261.97      198.1666    
 2507.00   37.23051      231.0075      82299.20      198.1797    
 2508.00   37.23262      231.0223      82336.43      198.1928    
 2509.00   37.23473      231.0372      82373.67      198.2059    
 2510.00   37.23684      231.0520      82410.90      198.2190    
 2511.00   37.23894      231.0668      82448.14      198.2320    
 2512.00   37.24105      231.0817      82485.38      198.2451    
 2513.00   37.24315      231.0965      82522.62      198.2582    
 2514.00   37.24526      231.1113      82559.87      198.2713    
 2515.00   37.24736      231.1261      82597.11      198.2843    
 2516.00   37.24946      231.1409      82634.36      198.2974    
 2517.00   37.25156      231.1557      82671.61      198.3104    
 2518.00   37.25366      231.1705      82708.87      198.3235    
 2519.00   37.25576      231.1853      82746.12      198.3365    
 2520.00   37.25786      231.2001      82783.38      198.3496    
 2521.00   37.25995      231.2149      82820.64      198.3626    
 2522.00   37.26205      231.2297      82857.90      198.3756    
 2523.00   37.26414      231.2444      82895.16      198.3886    
 2524.00   37.26624      231.2592      82932.43      198.4017    
 2525.00   37.26833      231.2740      82969.69      198.4147    
 2526.00   37.27042      231.2887      83006.96      198.4277    
 2527.00   37.27251      231.3035      83044.23      198.4407    
 2528.00   37.27460      231.3182      83081.51      198.4537    
 2529.00   37.27669      231.3330      83118.78      198.4667    
 2530.00   37.27878      231.3477      83156.06      198.4797    
 2531.00   37.28086      231.3624      83193.34      198.4927    
 2532.00   37.28295      231.3772      83230.62      198.5057    
 2533.00   37.28503      231.3919      83267.91      198.5186    
 2534.00   37.28711      231.4066      83305.19      198.5316    
 2535.00   37.28920      231.4213      83342.48      198.5446    
 2536.00   37.29128      231.4360      83379.77      198.5576    
 2537.00   37.29336      231.4507      83417.06      198.5705    
 2538.00   37.29544      231.4654      83454.36      198.5835    
 2539.00   37.29751      231.4801      83491.65      198.5964    
 2540.00   37.29959      231.4948      83528.95      198.6094    
 2541.00   37.30167      231.5095      83566.25      198.6223    
 2542.00   37.30374      231.5242      83603.56      198.6353    
 2543.00   37.30582      231.5388      83640.86      198.6482    
 2544.00   37.30789      231.5535      83678.17      198.6611    
 2545.00   37.30996      231.5682      83715.48      198.6741    
 2546.00   37.31203      231.5828      83752.79      198.6870    
 2547.00   37.31410      231.5975      83790.10      198.6999    
 2548.00   37.31617      231.6121      83827.42      198.7128    
 2549.00   37.31824      231.6268      83864.73      198.7257    
 2550.00   37.32031      231.6414      83902.05      198.7386    
 2551.00   37.32238      231.6560      83939.37      198.7515    
 2552.00   37.32444      231.6707      83976.70      198.7644    
 2553.00   37.32651      231.6853      84014.02      198.7773    
 2554.00   37.32857      231.6999      84051.35      198.7902    
 2555.00   37.33063      231.7145      84088.68      198.8031    
 2556.00   37.33269      231.7291      84126.01      198.8160    
 2557.00   37.33475      231.7437      84163.35      198.8288    
 2558.00   37.33681      231.7583      84200.68      198.8417    
 2559.00   37.33887      231.7729      84238.02      198.8546    
 2560.00   37.34093      231.7875      84275.36      198.8674    
 2561.00   37.34298      231.8021      84312.70      198.8803    
 2562.00   37.34504      231.8167      84350.04      198.8932    
 2563.00   37.34709      231.8312      84387.39      198.9060    
 2564.00   37.34915      231.8458      84424.74      198.9188    
 2565.00   37.35120      231.8604      84462.09      198.9317    
 2566.00   37.35325      231.8749      84499.44      198.9445    
 2567.00   37.35530      231.8895      84536.80      198.9574    
 2568.00   37.35735      231.9040      84574.15      198.9702    
 2569.00   37.35940      231.9186      84611.51      198.9830    
 2570.00   37.36145      231.9331      84648.87      198.9958    
 2571.00   37.36350      231.9477      84686.23      199.0086    
 2572.00   37.36554      231.9622      84723.60      199.0214    
 2573.00   37.36759      231.9767      84760.96      199.0342    
 2574.00   37.36963      231.9912      84798.33      199.0471    
 2575.00   37.37168      232.0058      84835.70      199.0598    
 2576.00   37.37372      232.0203      84873.08      199.0726    
 2577.00   37.37576      232.0348      84910.45      199.0854    
 2578.00   37.37780      232.0493      84947.83      199.0982    
 2579.00   37.37984      232.0638      84985.21      199.1110    
 2580.00   37.38188      232.0783      85022.59      199.1238    
 2581.00   37.38392      232.0927      85059.97      199.1365    
 2582.00   37.38595      232.1072      85097.36      199.1493    
 2583.00   37.38799      232.1217      85134.74      199.1621    
 2584.00   37.39002      232.1362      85172.13      199.1748    
 2585.00   37.39206      232.1506      85209.52      199.1876    
 2586.00   37.39409      232.1651      85246.92      199.2003    
 2587.00   37.39612      232.1796      85284.31      199.2131    
 2588.00   37.39815      232.1940      85321.71      199.2258    
 2589.00   37.40018      232.2085      85359.11      199.2386    
 2590.00   37.40221      232.2229      85396.51      199.2513    
 2591.00   37.40424      232.2373      85433.91      199.2640    
 2592.00   37.40627      232.2518      85471.32      199.2767    
 2593.00   37.40829      232.2662      85508.72      199.2895    
 2594.00   37.41032      232.2806      85546.13      199.3022    
 2595.00   37.41234      232.2951      85583.54      199.3149    
 2596.00   37.41437      232.3095      85620.96      199.3276    
 2597.00   37.41639      232.3239      85658.37      199.3403    
 2598.00   37.41841      232.3383      85695.79      199.3530    
 2599.00   37.42043      232.3527      85733.21      199.3657    
 2600.00   37.42245      232.3671      85770.63      199.3784    
 2601.00   37.42447      232.3815      85808.05      199.3911    
 2602.00   37.42649      232.3959      85845.48      199.4037    
 2603.00   37.42851      232.4102      85882.91      199.4164    
 2604.00   37.43052      232.4246      85920.34      199.4291    
 2605.00   37.43254      232.4390      85957.77      199.4418    
 2606.00   37.43455      232.4534      85995.20      199.4544    
 2607.00   37.43657      232.4677      86032.64      199.4671    
 2608.00   37.43858      232.4821      86070.08      199.4797    
 2609.00   37.44059      232.4964      86107.52      199.4924    
 2610.00   37.44260      232.5108      86144.96      199.5050    
 2611.00   37.44461      232.5251      86182.40      199.5177    
 2612.00   37.44662      232.5395      86219.85      199.5303    
 2613.00   37.44863      232.5538      86257.29      199.5430    
 2614.00   37.45064      232.5681      86294.74      199.5556    
 2615.00   37.45264      232.5824      86332.19      199.5682    
 2616.00   37.45465      232.5968      86369.65      199.5808    
 2617.00   37.45665      232.6111      86407.10      199.5935    
 2618.00   37.45866      232.6254      86444.56      199.6061    
 2619.00   37.46066      232.6397      86482.02      199.6187    
 2620.00   37.46266      232.6540      86519.48      199.6313    
 2621.00   37.46466      232.6683      86556.95      199.6439    
 2622.00   37.46666      232.6826      86594.41      199.6565    
 2623.00   37.46866      232.6969      86631.88      199.6691    
 2624.00   37.47066      232.7112      86669.35      199.6817    
 2625.00   37.47266      232.7254      86706.82      199.6943    
 2626.00   37.47466      232.7397      86744.30      199.7068    
 2627.00   37.47665      232.7540      86781.77      199.7194    
 2628.00   37.47865      232.7682      86819.25      199.7320    
 2629.00   37.48064      232.7825      86856.73      199.7446    
 2630.00   37.48264      232.7967      86894.21      199.7571    
 2631.00   37.48463      232.8110      86931.69      199.7697    
 2632.00   37.48662      232.8252      86969.18      199.7822    
 2633.00   37.48861      232.8395      87006.67      199.7948    
 2634.00   37.49060      232.8537      87044.16      199.8073    
 2635.00   37.49259      232.8680      87081.65      199.8199    
 2636.00   37.49458      232.8822      87119.14      199.8324    
 2637.00   37.49656      232.8964      87156.64      199.8450    
 2638.00   37.49855      232.9106      87194.13      199.8575    
 2639.00   37.50054      232.9248      87231.63      199.8700    
 2640.00   37.50252      232.9390      87269.14      199.8825    
 2641.00   37.50450      232.9532      87306.64      199.8951    
 2642.00   37.50649      232.9674      87344.14      199.9076    
 2643.00   37.50847      232.9816      87381.65      199.9201    
 2644.00   37.51045      232.9958      87419.16      199.9326    
 2645.00   37.51243      233.0100      87456.67      199.9451    
 2646.00   37.51441      233.0242      87494.19      199.9576    
 2647.00   37.51639      233.0384      87531.70      199.9701    
 2648.00   37.51837      233.0525      87569.22      199.9826    
 2649.00   37.52035      233.0667      87606.74      199.9951    
 2650.00   37.52232      233.0809      87644.26      200.0076    
 2651.00   37.52430      233.0950      87681.78      200.0200    
 2652.00   37.52627      233.1092      87719.31      200.0325    
 2653.00   37.52824      233.1233      87756.84      200.0450    
 2654.00   37.53022      233.1375      87794.36      200.0574    
 2655.00   37.53219      233.1516      87831.90      200.0699    
 2656.00   37.53416      233.1657      87869.43      200.0824    
 2657.00   37.53613      233.1799      87906.96      200.0948    
 2658.00   37.53810      233.1940      87944.50      200.1073    
 2659.00   37.54007      233.2081      87982.04      200.1197    
 2660.00   37.54204      233.2222      88019.58      200.1322    
 2661.00   37.54400      233.2363      88057.12      200.1446    
 2662.00   37.54597      233.2504      88094.67      200.1570    
 2663.00   37.54794      233.2645      88132.22      200.1695    
 2664.00   37.54990      233.2786      88169.77      200.1819    
 2665.00   37.55186      233.2927      88207.32      200.1943    
 2666.00   37.55383      233.3068      88244.87      200.2067    
 2667.00   37.55579      233.3209      88282.42      200.2191    
 2668.00   37.55775      233.3350      88319.98      200.2315    
 2669.00   37.55971      233.3491      88357.54      200.2440    
 2670.00   37.56167      233.3631      88395.10      200.2564    
 2671.00   37.56363      233.3772      88432.66      200.2688    
 2672.00   37.56559      233.3913      88470.23      200.2811    
 2673.00   37.56754      233.4053      88507.79      200.2935    
 2674.00   37.56950      233.4194      88545.36      200.3059    
 2675.00   37.57146      233.4334      88582.93      200.3183    
 2676.00   37.57341      233.4475      88620.51      200.3307    
 2677.00   37.57537      233.4615      88658.08      200.3431    
 2678.00   37.57732      233.4755      88695.66      200.3554    
 2679.00   37.57927      233.4896      88733.23      200.3678    
 2680.00   37.58122      233.5036      88770.81      200.3801    
 2681.00   37.58317      233.5176      88808.40      200.3925    
 2682.00   37.58512      233.5316      88845.98      200.4049    
 2683.00   37.58707      233.5456      88883.57      200.4172    
 2684.00   37.58902      233.5596      88921.16      200.4296    
 2685.00   37.59097      233.5736      88958.75      200.4419    
 2686.00   37.59291      233.5876      88996.34      200.4542    
 2687.00   37.59486      233.6016      89033.93      200.4666    
 2688.00   37.59681      233.6156      89071.53      200.4789    
 2689.00   37.59875      233.6296      89109.12      200.4912    
 2690.00   37.60069      233.6436      89146.72      200.5035    
 2691.00   37.60264      233.6576      89184.33      200.5159    
 2692.00   37.60458      233.6715      89221.93      200.5282    
 2693.00   37.60652      233.6855      89259.54      200.5405    
 2694.00   37.60846      233.6995      89297.14      200.5528    
 2695.00   37.61040      233.7134      89334.75      200.5651    
 2696.00   37.61234      233.7274      89372.36      200.5774    
 2697.00   37.61428      233.7413      89409.98      200.5897    
 2698.00   37.61621      233.7553      89447.59      200.6020    
 2699.00   37.61815      233.7692      89485.21      200.6143    
 2700.00   37.62009      233.7831      89522.83      200.6265    
 2701.00   37.62202      233.7971      89560.45      200.6388    
 2702.00   37.62396      233.8110      89598.07      200.6511    
 2703.00   37.62589      233.8249      89635.70      200.6634    
 2704.00   37.62782      233.8388      89673.32      200.6756    
 2705.00   37.62975      233.8528      89710.95      200.6879    
 2706.00   37.63168      233.8667      89748.58      200.7002    
 2707.00   37.63361      233.8806      89786.22      200.7124    
 2708.00   37.63554      233.8945      89823.85      200.7247    
 2709.00   37.63747      233.9084      89861.49      200.7369    
 2710.00   37.63940      233.9223      89899.13      200.7491    
 2711.00   37.64133      233.9361      89936.77      200.7614    
 2712.00   37.64325      233.9500      89974.41      200.7736    
 2713.00   37.64518      233.9639      90012.05      200.7859    
 2714.00   37.64711      233.9778      90049.70      200.7981    
 2715.00   37.64903      233.9916      90087.35      200.8103    
 2716.00   37.65095      234.0055      90125.00      200.8225    
 2717.00   37.65288      234.0194      90162.65      200.8347    
 2718.00   37.65480      234.0332      90200.30      200.8470    
 2719.00   37.65672      234.0471      90237.96      200.8592    
 2720.00   37.65864      234.0609      90275.62      200.8714    
 2721.00   37.66056      234.0748      90313.28      200.8836    
 2722.00   37.66248      234.0886      90350.94      200.8958    
 2723.00   37.66440      234.1024      90388.60      200.9080    
 2724.00   37.66631      234.1163      90426.27      200.9201    
 2725.00   37.66823      234.1301      90463.93      200.9323    
 2726.00   37.67015      234.1439      90501.60      200.9445    
 2727.00   37.67206      234.1577      90539.27      200.9567    
 2728.00   37.67398      234.1715      90576.95      200.9689    
 2729.00   37.67589      234.1854      90614.62      200.9810    
 2730.00   37.67780      234.1992      90652.30      200.9932    
 2731.00   37.67971      234.2130      90689.98      201.0054    
 2732.00   37.68163      234.2268      90727.66      201.0175    
 2733.00   37.68354      234.2405      90765.34      201.0297    
 2734.00   37.68545      234.2543      90803.02      201.0418    
 2735.00   37.68736      234.2681      90840.71      201.0540    
 2736.00   37.68926      234.2819      90878.40      201.0661    
 2737.00   37.69117      234.2957      90916.09      201.0782    
 2738.00   37.69308      234.3094      90953.78      201.0904    
 2739.00   37.69499      234.3232      90991.48      201.1025    
 2740.00   37.69689      234.3370      91029.17      201.1146    
 2741.00   37.69880      234.3507      91066.87      201.1268    
 2742.00   37.70070      234.3645      91104.57      201.1389    
 2743.00   37.70260      234.3782      91142.27      201.1510    
 2744.00   37.70451      234.3920      91179.97      201.1631    
 2745.00   37.70641      234.4057      91217.68      201.1752    
 2746.00   37.70831      234.4194      91255.39      201.1873    
 2747.00   37.71021      234.4332      91293.10      201.1994    
 2748.00   37.71211      234.4469      91330.81      201.2115    
 2749.00   37.71401      234.4606      91368.52      201.2236    
 2750.00   37.71591      234.4743      91406.24      201.2357    
 2751.00   37.71780      234.4880      91443.95      201.2478    
 2752.00   37.71970      234.5017      91481.67      201.2599    
 2753.00   37.72160      234.5154      91519.39      201.2719    
 2754.00   37.72349      234.5291      91557.11      201.2840    
 2755.00   37.72539      234.5428      91594.84      201.2961    
 2756.00   37.72728      234.5565      91632.57      201.3081    
 2757.00   37.72918      234.5702      91670.29      201.3202    
 2758.00   37.73107      234.5839      91708.02      201.3323    
 2759.00   37.73296      234.5976      91745.76      201.3443    
 2760.00   37.73485      234.6113      91783.49      201.3564    
 2761.00   37.73674      234.6249      91821.23      201.3684    
 2762.00   37.73863      234.6386      91858.96      201.3805    
 2763.00   37.74052      234.6523      91896.70      201.3925    
 2764.00   37.74241      234.6659      91934.44      201.4045    
 2765.00   37.74430      234.6796      91972.19      201.4166    
 2766.00   37.74618      234.6932      92009.93      201.4286    
 2767.00   37.74807      234.7069      92047.68      201.4406    
 2768.00   37.74996      234.7205      92085.43      201.4526    
 2769.00   37.75184      234.7341      92123.18      201.4647    
 2770.00   37.75372      234.7478      92160.93      201.4767    
 2771.00   37.75561      234.7614      92198.69      201.4887    
 2772.00   37.75749      234.7750      92236.44      201.5007    
 2773.00   37.75937      234.7886      92274.20      201.5127    
 2774.00   37.76125      234.8022      92311.96      201.5247    
 2775.00   37.76314      234.8159      92349.73      201.5367    
 2776.00   37.76502      234.8295      92387.49      201.5487    
 2777.00   37.76690      234.8431      92425.26      201.5607    
 2778.00   37.76877      234.8567      92463.02      201.5726    
 2779.00   37.77065      234.8703      92500.79      201.5846    
 2780.00   37.77253      234.8838      92538.56      201.5966    
 2781.00   37.77441      234.8974      92576.34      201.6086    
 2782.00   37.77628      234.9110      92614.11      201.6205    
 2783.00   37.77816      234.9246      92651.89      201.6325    
 2784.00   37.78003      234.9382      92689.67      201.6445    
 2785.00   37.78191      234.9517      92727.45      201.6564    
 2786.00   37.78378      234.9653      92765.23      201.6684    
 2787.00   37.78565      234.9789      92803.02      201.6803    
 2788.00   37.78752      234.9924      92840.80      201.6923    
 2789.00   37.78940      235.0060      92878.59      201.7042    
 2790.00   37.79127      235.0195      92916.38      201.7161    
 2791.00   37.79314      235.0331      92954.18      201.7281    
 2792.00   37.79500      235.0466      92991.97      201.7400    
 2793.00   37.79687      235.0601      93029.77      201.7519    
 2794.00   37.79874      235.0737      93067.56      201.7639    
 2795.00   37.80061      235.0872      93105.36      201.7758    
 2796.00   37.80248      235.1007      93143.16      201.7877    
 2797.00   37.80434      235.1142      93180.97      201.7996    
 2798.00   37.80621      235.1277      93218.77      201.8115    
 2799.00   37.80807      235.1412      93256.58      201.8234    
 2800.00   37.80993      235.1548      93294.39      201.8353    
 2801.00   37.81180      235.1683      93332.20      201.8472    
 2802.00   37.81366      235.1818      93370.01      201.8591    
 2803.00   37.81552      235.1952      93407.83      201.8710    
 2804.00   37.81738      235.2087      93445.64      201.8829    
 2805.00   37.81924      235.2222      93483.46      201.8948    
 2806.00   37.82110      235.2357      93521.28      201.9067    
 2807.00   37.82296      235.2492      93559.10      201.9185    
 2808.00   37.82482      235.2626      93596.93      201.9304    
 2809.00   37.82668      235.2761      93634.75      201.9423    
 2810.00   37.82854      235.2896      93672.58      201.9541    
 2811.00   37.83039      235.3030      93710.41      201.9660    
 2812.00   37.83225      235.3165      93748.24      201.9779    
 2813.00   37.83411      235.3299      93786.08      201.9897    
 2814.00   37.83596      235.3434      93823.91      202.0016    
 2815.00   37.83782      235.3568      93861.75      202.0134    
 2816.00   37.83967      235.3703      93899.59      202.0253    
 2817.00   37.84152      235.3837      93937.43      202.0371    
 2818.00   37.84337      235.3971      93975.27      202.0489    
 2819.00   37.84523      235.4106      94013.11      202.0608    
 2820.00   37.84708      235.4240      94050.96      202.0726    
 2821.00   37.84893      235.4374      94088.81      202.0844    
 2822.00   37.85078      235.4508      94126.66      202.0962    
 2823.00   37.85263      235.4642      94164.51      202.1081    
 2824.00   37.85447      235.4776      94202.36      202.1199    
 2825.00   37.85632      235.4910      94240.22      202.1317    
 2826.00   37.85817      235.5044      94278.08      202.1435    
 2827.00   37.86002      235.5178      94315.93      202.1553    
 2828.00   37.86186      235.5312      94353.80      202.1671    
 2829.00   37.86371      235.5446      94391.66      202.1789    
 2830.00   37.86555      235.5580      94429.52      202.1907    
 2831.00   37.86740      235.5714      94467.39      202.2025    
 2832.00   37.86924      235.5848      94505.26      202.2143    
 2833.00   37.87108      235.5981      94543.13      202.2260    
 2834.00   37.87292      235.6115      94581.00      202.2378    
 2835.00   37.87476      235.6249      94618.87      202.2496    
 2836.00   37.87661      235.6382      94656.75      202.2614    
 2837.00   37.87845      235.6516      94694.63      202.2731    
 2838.00   37.88029      235.6649      94732.51      202.2849    
 2839.00   37.88212      235.6783      94770.39      202.2966    
 2840.00   37.88396      235.6916      94808.27      202.3084    
 2841.00   37.88580      235.7049      94846.16      202.3202    
 2842.00   37.88764      235.7183      94884.04      202.3319    
 2843.00   37.88947      235.7316      94921.93      202.3437    
 2844.00   37.89131      235.7449      94959.82      202.3554    
 2845.00   37.89315      235.7582      94997.71      202.3671    
 2846.00   37.89498      235.7716      95035.61      202.3789    
 2847.00   37.89681      235.7849      95073.50      202.3906    
 2848.00   37.89865      235.7982      95111.40      202.4023    
 2849.00   37.90048      235.8115      95149.30      202.4141    
 2850.00   37.90231      235.8248      95187.20      202.4258    
 2851.00   37.90415      235.8381      95225.11      202.4375    
 2852.00   37.90598      235.8514      95263.01      202.4492    
 2853.00   37.90781      235.8647      95300.92      202.4609    
 2854.00   37.90964      235.8780      95338.83      202.4726    
 2855.00   37.91147      235.8912      95376.74      202.4843    
 2856.00   37.91329      235.9045      95414.65      202.4960    
 2857.00   37.91512      235.9178      95452.56      202.5077    
 2858.00   37.91695      235.9311      95490.48      202.5194    
 2859.00   37.91878      235.9443      95528.40      202.5311    
 2860.00   37.92060      235.9576      95566.32      202.5428    
 2861.00   37.92243      235.9708      95604.24      202.5545    
 2862.00   37.92425      235.9841      95642.16      202.5661    
 2863.00   37.92608      235.9973      95680.09      202.5778    
 2864.00   37.92790      236.0106      95718.01      202.5895    
 2865.00   37.92973      236.0238      95755.94      202.6012    
 2866.00   37.93155      236.0371      95793.87      202.6128    
 2867.00   37.93337      236.0503      95831.81      202.6245    
 2868.00   37.93519      236.0635      95869.74      202.6361    
 2869.00   37.93701      236.0767      95907.68      202.6478    
 2870.00   37.93883      236.0900      95945.61      202.6594    
 2871.00   37.94065      236.1032      95983.55      202.6711    
 2872.00   37.94247      236.1164      96021.50      202.6827    
 2873.00   37.94429      236.1296      96059.44      202.6944    
 2874.00   37.94611      236.1428      96097.38      202.7060    
 2875.00   37.94793      236.1560      96135.33      202.7176    
 2876.00   37.94974      236.1692      96173.28      202.7293    
 2877.00   37.95156      236.1824      96211.23      202.7409    
 2878.00   37.95338      236.1956      96249.18      202.7525    
 2879.00   37.95519      236.2088      96287.14      202.7641    
 2880.00   37.95701      236.2220      96325.09      202.7758    
 2881.00   37.95882      236.2351      96363.05      202.7874    
 2882.00   37.96063      236.2483      96401.01      202.7990    
 2883.00   37.96245      236.2615      96438.97      202.8106    
 2884.00   37.96426      236.2746      96476.94      202.8222    
 2885.00   37.96607      236.2878      96514.90      202.8338    
 2886.00   37.96788      236.3010      96552.87      202.8454    
 2887.00   37.96969      236.3141      96590.84      202.8570    
 2888.00   37.97150      236.3273      96628.81      202.8685    
 2889.00   37.97331      236.3404      96666.78      202.8801    
 2890.00   37.97512      236.3536      96704.75      202.8917    
 2891.00   37.97693      236.3667      96742.73      202.9033    
 2892.00   37.97874      236.3798      96780.71      202.9149    
 2893.00   37.98054      236.3930      96818.69      202.9264    
 2894.00   37.98235      236.4061      96856.67      202.9380    
 2895.00   37.98416      236.4192      96894.65      202.9496    
 2896.00   37.98596      236.4323      96932.64      202.9611    
 2897.00   37.98777      236.4454      96970.62      202.9727    
 2898.00   37.98957      236.4586      97008.61      202.9842    
 2899.00   37.99137      236.4717      97046.60      202.9958    
 2900.00   37.99318      236.4848      97084.60      203.0073    
 2901.00   37.99498      236.4979      97122.59      203.0189    
 2902.00   37.99678      236.5110      97160.59      203.0304    
 2903.00   37.99858      236.5241      97198.58      203.0419    
 2904.00   38.00039      236.5371      97236.58      203.0535    
 2905.00   38.00219      236.5502      97274.58      203.0650    
 2906.00   38.00399      236.5633      97312.59      203.0765    
 2907.00   38.00579      236.5764      97350.59      203.0880    
 2908.00   38.00758      236.5895      97388.60      203.0996    
 2909.00   38.00938      236.6025      97426.61      203.1111    
 2910.00   38.01118      236.6156      97464.62      203.1226    
 2911.00   38.01298      236.6286      97502.63      203.1341    
 2912.00   38.01477      236.6417      97540.64      203.1456    
 2913.00   38.01657      236.6548      97578.66      203.1571    
 2914.00   38.01837      236.6678      97616.68      203.1686    
 2915.00   38.02016      236.6808      97654.70      203.1801    
 2916.00   38.02196      236.6939      97692.72      203.1916    
 2917.00   38.02375      236.7069      97730.74      203.2031    
 2918.00   38.02554      236.7200      97768.76      203.2146    
 2919.00   38.02734      236.7330      97806.79      203.2260    
 2920.00   38.02913      236.7460      97844.82      203.2375    
 2921.00   38.03092      236.7590      97882.85      203.2490    
 2922.00   38.03271      236.7721      97920.88      203.2605    
 2923.00   38.03450      236.7851      97958.91      203.2719    
 2924.00   38.03629      236.7981      97996.95      203.2834    
 2925.00   38.03808      236.8111      98034.99      203.2948    
 2926.00   38.03987      236.8241      98073.03      203.3063    
 2927.00   38.04166      236.8371      98111.07      203.3178    
 2928.00   38.04345      236.8501      98149.11      203.3292    
 2929.00   38.04524      236.8631      98187.15      203.3407    
 2930.00   38.04702      236.8761      98225.20      203.3521    
 2931.00   38.04881      236.8890      98263.25      203.3635    
 2932.00   38.05060      236.9020      98301.30      203.3750    
 2933.00   38.05238      236.9150      98339.35      203.3864    
 2934.00   38.05417      236.9280      98377.40      203.3978    
 2935.00   38.05595      236.9409      98415.46      203.4093    
 2936.00   38.05773      236.9539      98453.51      203.4207    
 2937.00   38.05952      236.9669      98491.57      203.4321    
 2938.00   38.06130      236.9798      98529.63      203.4435    
 2939.00   38.06308      236.9928      98567.70      203.4549    
 2940.00   38.06487      237.0057      98605.76      203.4663    
 2941.00   38.06665      237.0187      98643.82      203.4778    
 2942.00   38.06843      237.0316      98681.89      203.4892    
 2943.00   38.07021      237.0445      98719.96      203.5006    
 2944.00   38.07199      237.0575      98758.03      203.5120    
 2945.00   38.07377      237.0704      98796.11      203.5233    
 2946.00   38.07555      237.0833      98834.18      203.5347    
 2947.00   38.07732      237.0963      98872.26      203.5461    
 2948.00   38.07910      237.1092      98910.33      203.5575    
 2949.00   38.08088      237.1221      98948.41      203.5689    
 2950.00   38.08266      237.1350      98986.50      203.5803    
 2951.00   38.08443      237.1479      99024.58      203.5916    
 2952.00   38.08621      237.1608      99062.67      203.6030    
 2953.00   38.08798      237.1737      99100.75      203.6144    
 2954.00   38.08976      237.1866      99138.84      203.6257    
 2955.00   38.09153      237.1995      99176.93      203.6371    
 2956.00   38.09331      237.2124      99215.02      203.6484    
 2957.00   38.09508      237.2253      99253.12      203.6598    
 2958.00   38.09685      237.2382      99291.21      203.6711    
 2959.00   38.09862      237.2510      99329.31      203.6825    
 2960.00   38.10040      237.2639      99367.41      203.6938    
 2961.00   38.10217      237.2768      99405.51      203.7052    
 2962.00   38.10394      237.2896      99443.62      203.7165    
 2963.00   38.10571      237.3025      99481.72      203.7278    
 2964.00   38.10748      237.3154      99519.83      203.7392    
 2965.00   38.10925      237.3282      99557.94      203.7505    
 2966.00   38.11102      237.3411      99596.05      203.7618    
 2967.00   38.11278      237.3539      99634.16      203.7731    
 2968.00   38.11455      237.3668      99672.27      203.7845    
 2969.00   38.11632      237.3796      99710.39      203.7958    
 2970.00   38.11809      237.3924      99748.50      203.8071    
 2971.00   38.11985      237.4053      99786.62      203.8184    
 2972.00   38.12162      237.4181      99824.74      203.8297    
 2973.00   38.12338      237.4309      99862.87      203.8410    
 2974.00   38.12515      237.4437      99900.99      203.8523    
 2975.00   38.12691      237.4566      99939.12      203.8636    
 2976.00   38.12868      237.4694      99977.24      203.8749    
 2977.00   38.13044      237.4822      100015.4      203.8862    
 2978.00   38.13220      237.4950      100053.5      203.8974    
 2979.00   38.13397      237.5078      100091.6      203.9087    
 2980.00   38.13573      237.5206      100129.8      203.9200    
 2981.00   38.13749      237.5334      100167.9      203.9313    
 2982.00   38.13925      237.5462      100206.0      203.9425    
 2983.00   38.14101      237.5590      100244.2      203.9538    
 2984.00   38.14277      237.5718      100282.3      203.9651    
 2985.00   38.14453      237.5845      100320.5      203.9763    
 2986.00   38.14629      237.5973      100358.6      203.9876    
 2987.00   38.14805      237.6101      100396.8      203.9989    
 2988.00   38.14981      237.6229      100434.9      204.0101    
 2989.00   38.15156      237.6356      100473.1      204.0213    
 2990.00   38.15332      237.6484      100511.2      204.0326    
 2991.00   38.15508      237.6611      100549.4      204.0438    
 2992.00   38.15683      237.6739      100587.5      204.0551    
 2993.00   38.15859      237.6866      100625.7      204.0663    
 2994.00   38.16035      237.6994      100663.8      204.0775    
 2995.00   38.16210      237.7121      100702.0      204.0888    
 2996.00   38.16385      237.7249      100740.2      204.1000    
 2997.00   38.16561      237.7376      100778.3      204.1112    
 2998.00   38.16736      237.7504      100816.5      204.1224    
 2999.00   38.16911      237.7631      100854.7      204.1336    
 3000.00   38.17087      237.7758      100892.8      204.1449    
 3001.00   38.17262      237.7885      100931.0      204.1561    
 3002.00   38.17437      237.8012      100969.2      204.1673    
 3003.00   38.17612      237.8140      101007.4      204.1785    
 3004.00   38.17787      237.8267      101045.5      204.1897    
 3005.00   38.17962      237.8394      101083.7      204.2009    
 3006.00   38.18137      237.8521      101121.9      204.2121    
 3007.00   38.18312      237.8648      101160.1      204.2233    
 3008.00   38.18487      237.8775      101198.3      204.2344    
 3009.00   38.18662      237.8902      101236.4      204.2456    
 3010.00   38.18837      237.9029      101274.6      204.2568    
 3011.00   38.19012      237.9155      101312.8      204.2680    
 3012.00   38.19186      237.9282      101351.0      204.2791    
 3013.00   38.19361      237.9409      101389.2      204.2903    
 3014.00   38.19536      237.9536      101427.4      204.3015    
 3015.00   38.19710      237.9662      101465.6      204.3127    
 3016.00   38.19885      237.9789      101503.8      204.3238    
 3017.00   38.20059      237.9916      101542.0      204.3350    
 3018.00   38.20234      238.0042      101580.2      204.3461    
 3019.00   38.20408      238.0169      101618.4      204.3573    
 3020.00   38.20582      238.0295      101656.6      204.3684    
 3021.00   38.20757      238.0422      101694.8      204.3796    
 3022.00   38.20931      238.0548      101733.0      204.3907    
 3023.00   38.21105      238.0675      101771.2      204.4018    
 3024.00   38.21279      238.0801      101809.4      204.4130    
 3025.00   38.21453      238.0928      101847.7      204.4241    
 3026.00   38.21627      238.1054      101885.9      204.4352    
 3027.00   38.21802      238.1180      101924.1      204.4464    
 3028.00   38.21976      238.1306      101962.3      204.4575    
 3029.00   38.22149      238.1433      102000.5      204.4686    
 3030.00   38.22323      238.1559      102038.8      204.4797    
 3031.00   38.22497      238.1685      102077.0      204.4908    
 3032.00   38.22671      238.1811      102115.2      204.5019    
 3033.00   38.22845      238.1937      102153.4      204.5131    
 3034.00   38.23019      238.2063      102191.7      204.5242    
 3035.00   38.23192      238.2189      102229.9      204.5353    
 3036.00   38.23366      238.2315      102268.1      204.5464    
 3037.00   38.23540      238.2441      102306.4      204.5574    
 3038.00   38.23713      238.2567      102344.6      204.5685    
 3039.00   38.23887      238.2693      102382.8      204.5796    
 3040.00   38.24060      238.2818      102421.1      204.5907    
 3041.00   38.24234      238.2944      102459.3      204.6018    
 3042.00   38.24407      238.3070      102497.6      204.6129    
 3043.00   38.24580      238.3196      102535.8      204.6239    
 3044.00   38.24754      238.3321      102574.0      204.6350    
 3045.00   38.24927      238.3447      102612.3      204.6461    
 3046.00   38.25100      238.3573      102650.5      204.6571    
 3047.00   38.25273      238.3698      102688.8      204.6682    
 3048.00   38.25446      238.3824      102727.1      204.6793    
 3049.00   38.25620      238.3949      102765.3      204.6903    
 3050.00   38.25793      238.4075      102803.6      204.7014    
 3051.00   38.25966      238.4200      102841.8      204.7124    
 3052.00   38.26139      238.4325      102880.1      204.7235    
 3053.00   38.26312      238.4451      102918.3      204.7345    
 3054.00   38.26484      238.4576      102956.6      204.7456    
 3055.00   38.26657      238.4701      102994.9      204.7566    
 3056.00   38.26830      238.4827      103033.1      204.7676    
 3057.00   38.27003      238.4952      103071.4      204.7787    
 3058.00   38.27176      238.5077      103109.7      204.7897    
 3059.00   38.27348      238.5202      103148.0      204.8007    
 3060.00   38.27521      238.5327      103186.2      204.8117    
 3061.00   38.27694      238.5452      103224.5      204.8227    
 3062.00   38.27866      238.5577      103262.8      204.8338    
 3063.00   38.28039      238.5702      103301.1      204.8448    
 3064.00   38.28211      238.5827      103339.3      204.8558    
 3065.00   38.28384      238.5952      103377.6      204.8668    
 3066.00   38.28556      238.6077      103415.9      204.8778    
 3067.00   38.28728      238.6202      103454.2      204.8888    
 3068.00   38.28901      238.6327      103492.5      204.8998    
 3069.00   38.29073      238.6452      103530.8      204.9108    
 3070.00   38.29245      238.6576      103569.1      204.9218    
 3071.00   38.29417      238.6701      103607.4      204.9328    
 3072.00   38.29589      238.6826      103645.7      204.9437    
 3073.00   38.29762      238.6950      103684.0      204.9547    
 3074.00   38.29934      238.7075      103722.3      204.9657    
 3075.00   38.30106      238.7199      103760.6      204.9767    
 3076.00   38.30278      238.7324      103798.9      204.9877    
 3077.00   38.30450      238.7449      103837.2      204.9986    
 3078.00   38.30622      238.7573      103875.5      205.0096    
 3079.00   38.30793      238.7697      103913.8      205.0205    
 3080.00   38.30965      238.7822      103952.1      205.0315    
 3081.00   38.31137      238.7946      103990.4      205.0425    
 3082.00   38.31309      238.8071      104028.7      205.0534    
 3083.00   38.31481      238.8195      104067.0      205.0644    
 3084.00   38.31652      238.8319      104105.3      205.0753    
 3085.00   38.31824      238.8443      104143.6      205.0863    
 3086.00   38.31996      238.8567      104182.0      205.0972    
 3087.00   38.32167      238.8692      104220.3      205.1081    
 3088.00   38.32339      238.8816      104258.6      205.1191    
 3089.00   38.32510      238.8940      104296.9      205.1300    
 3090.00   38.32682      238.9064      104335.3      205.1409    
 3091.00   38.32853      238.9188      104373.6      205.1519    
 3092.00   38.33024      238.9312      104411.9      205.1628    
 3093.00   38.33196      238.9436      104450.2      205.1737    
 3094.00   38.33367      238.9560      104488.6      205.1846    
 3095.00   38.33538      238.9684      104526.9      205.1955    
 3096.00   38.33709      238.9808      104565.3      205.2064    
 3097.00   38.33881      238.9931      104603.6      205.2174    
 3098.00   38.34052      239.0055      104641.9      205.2283    
 3099.00   38.34223      239.0179      104680.3      205.2392    
 3100.00   38.34394      239.0303      104718.6      205.2501    
 3101.00   38.34565      239.0426      104757.0      205.2610    
 3102.00   38.34736      239.0550      104795.3      205.2718    
 3103.00   38.34907      239.0673      104833.7      205.2827    
 3104.00   38.35078      239.0797      104872.0      205.2936    
 3105.00   38.35249      239.0921      104910.4      205.3045    
 3106.00   38.35420      239.1044      104948.7      205.3154    
 3107.00   38.35590      239.1168      104987.1      205.3263    
 3108.00   38.35761      239.1291      105025.4      205.3371    
 3109.00   38.35932      239.1414      105063.8      205.3480    
 3110.00   38.36103      239.1538      105102.1      205.3589    
 3111.00   38.36273      239.1661      105140.5      205.3697    
 3112.00   38.36444      239.1784      105178.9      205.3806    
 3113.00   38.36614      239.1908      105217.2      205.3915    
 3114.00   38.36785      239.2031      105255.6      205.4023    
 3115.00   38.36955      239.2154      105294.0      205.4132    
 3116.00   38.37126      239.2277      105332.3      205.4240    
 3117.00   38.37296      239.2400      105370.7      205.4349    
 3118.00   38.37467      239.2523      105409.1      205.4457    
 3119.00   38.37637      239.2646      105447.5      205.4565    
 3120.00   38.37807      239.2769      105485.8      205.4674    
 3121.00   38.37978      239.2892      105524.2      205.4782    
 3122.00   38.38148      239.3015      105562.6      205.4891    
 3123.00   38.38318      239.3138      105601.0      205.4999    
 3124.00   38.38488      239.3261      105639.4      205.5107    
 3125.00   38.38658      239.3384      105677.7      205.5215    
 3126.00   38.38829      239.3507      105716.1      205.5324    
 3127.00   38.38999      239.3630      105754.5      205.5432    
 3128.00   38.39169      239.3752      105792.9      205.5540    
 3129.00   38.39339      239.3875      105831.3      205.5648    
 3130.00   38.39509      239.3998      105869.7      205.5756    
 3131.00   38.39679      239.4121      105908.1      205.5864    
 3132.00   38.39848      239.4243      105946.5      205.5972    
 3133.00   38.40018      239.4366      105984.9      205.6080    
 3134.00   38.40188      239.4488      106023.3      205.6188    
 3135.00   38.40358      239.4611      106061.7      205.6296    
 3136.00   38.40528      239.4733      106100.1      205.6404    
 3137.00   38.40697      239.4856      106138.5      205.6512    
 3138.00   38.40867      239.4978      106176.9      205.6620    
 3139.00   38.41037      239.5101      106215.3      205.6727    
 3140.00   38.41206      239.5223      106253.7      205.6835    
 3141.00   38.41376      239.5345      106292.1      205.6943    
 3142.00   38.41546      239.5467      106330.6      205.7051    
 3143.00   38.41715      239.5590      106369.0      205.7158    
 3144.00   38.41884      239.5712      106407.4      205.7266    
 3145.00   38.42054      239.5834      106445.8      205.7374    
 3146.00   38.42223      239.5956      106484.2      205.7481    
 3147.00   38.42393      239.6078      106522.7      205.7589    
 3148.00   38.42562      239.6200      106561.1      205.7696    
 3149.00   38.42731      239.6322      106599.5      205.7804    
 3150.00   38.42901      239.6445      106637.9      205.7911    
 3151.00   38.43070      239.6566      106676.4      205.8019    
 3152.00   38.43239      239.6688      106714.8      205.8126    
 3153.00   38.43408      239.6810      106753.2      205.8234    
 3154.00   38.43577      239.6932      106791.7      205.8341    
 3155.00   38.43746      239.7054      106830.1      205.8448    
 3156.00   38.43916      239.7176      106868.5      205.8556    
 3157.00   38.44085      239.7298      106907.0      205.8663    
 3158.00   38.44254      239.7419      106945.4      205.8770    
 3159.00   38.44423      239.7541      106983.9      205.8877    
 3160.00   38.44591      239.7663      107022.3      205.8985    
 3161.00   38.44760      239.7784      107060.8      205.9092    
 3162.00   38.44929      239.7906      107099.2      205.9199    
 3163.00   38.45098      239.8028      107137.7      205.9306    
 3164.00   38.45267      239.8149      107176.1      205.9413    
 3165.00   38.45436      239.8271      107214.6      205.9520    
 3166.00   38.45604      239.8392      107253.0      205.9627    
 3167.00   38.45773      239.8514      107291.5      205.9734    
 3168.00   38.45942      239.8635      107329.9      205.9841    
 3169.00   38.46110      239.8756      107368.4      205.9948    
 3170.00   38.46279      239.8878      107406.9      206.0055    
 3171.00   38.46448      239.8999      107445.3      206.0162    
 3172.00   38.46616      239.9120      107483.8      206.0269    
 3173.00   38.46785      239.9242      107522.3      206.0375    
 3174.00   38.46953      239.9363      107560.7      206.0482    
 3175.00   38.47121      239.9484      107599.2      206.0589    
 3176.00   38.47290      239.9605      107637.7      206.0696    
 3177.00   38.47458      239.9726      107676.1      206.0802    
 3178.00   38.47627      239.9847      107714.6      206.0909    
 3179.00   38.47795      239.9968      107753.1      206.1016    
 3180.00   38.47963      240.0089      107791.6      206.1122    
 3181.00   38.48131      240.0210      107830.1      206.1229    
 3182.00   38.48300      240.0331      107868.5      206.1335    
 3183.00   38.48468      240.0452      107907.0      206.1442    
 3184.00   38.48636      240.0573      107945.5      206.1548    
 3185.00   38.48804      240.0694      107984.0      206.1655    
 3186.00   38.48972      240.0815      108022.5      206.1761    
 3187.00   38.49140      240.0936      108061.0      206.1868    
 3188.00   38.49308      240.1056      108099.5      206.1974    
 3189.00   38.49476      240.1177      108138.0      206.2080    
 3190.00   38.49644      240.1298      108176.5      206.2187    
 3191.00   38.49812      240.1419      108215.0      206.2293    
 3192.00   38.49980      240.1539      108253.4      206.2399    
 3193.00   38.50148      240.1660      108292.0      206.2506    
 3194.00   38.50316      240.1780      108330.5      206.2612    
 3195.00   38.50484      240.1901      108369.0      206.2718    
 3196.00   38.50651      240.2021      108407.5      206.2824    
 3197.00   38.50819      240.2142      108446.0      206.2930    
 3198.00   38.50987      240.2262      108484.5      206.3036    
 3199.00   38.51154      240.2383      108523.0      206.3142    
 3200.00   38.51322      240.2503      108561.5      206.3248    
 3201.00   38.51490      240.2623      108600.0      206.3354    
 3202.00   38.51657      240.2744      108638.5      206.3460    
 3203.00   38.51825      240.2864      108677.0      206.3566    
 3204.00   38.51992      240.2984      108715.6      206.3672    
 3205.00   38.52160      240.3104      108754.1      206.3778    
 3206.00   38.52327      240.3225      108792.6      206.3884    
 3207.00   38.52495      240.3345      108831.1      206.3990    
 3208.00   38.52662      240.3465      108869.7      206.4096    
 3209.00   38.52830      240.3585      108908.2      206.4201    
 3210.00   38.52997      240.3705      108946.7      206.4307    
 3211.00   38.53164      240.3825      108985.2      206.4413    
 3212.00   38.53332      240.3945      109023.8      206.4519    
 3213.00   38.53499      240.4065      109062.3      206.4624    
 3214.00   38.53666      240.4185      109100.9      206.4730    
 3215.00   38.53833      240.4305      109139.4      206.4835    
 3216.00   38.54000      240.4425      109177.9      206.4941    
 3217.00   38.54168      240.4544      109216.5      206.5047    
 3218.00   38.54335      240.4664      109255.0      206.5152    
 3219.00   38.54502      240.4784      109293.6      206.5258    
 3220.00   38.54669      240.4904      109332.1      206.5363    
 3221.00   38.54836      240.5023      109370.6      206.5468    
 3222.00   38.55003      240.5143      109409.2      206.5574    
 3223.00   38.55170      240.5263      109447.7      206.5679    
 3224.00   38.55337      240.5382      109486.3      206.5785    
 3225.00   38.55504      240.5502      109524.9      206.5890    
 3226.00   38.55671      240.5621      109563.4      206.5995    
 3227.00   38.55837      240.5741      109602.0      206.6100    
 3228.00   38.56004      240.5860      109640.5      206.6206    
 3229.00   38.56171      240.5980      109679.1      206.6311    
 3230.00   38.56338      240.6099      109717.7      206.6416    
 3231.00   38.56505      240.6219      109756.2      206.6521    
 3232.00   38.56671      240.6338      109794.8      206.6626    
 3233.00   38.56838      240.6457      109833.3      206.6731    
 3234.00   38.57005      240.6577      109871.9      206.6837    
 3235.00   38.57171      240.6696      109910.5      206.6942    
 3236.00   38.57338      240.6815      109949.1      206.7047    
 3237.00   38.57504      240.6934      109987.6      206.7152    
 3238.00   38.57671      240.7053      110026.2      206.7256    
 3239.00   38.57837      240.7172      110064.8      206.7361    
 3240.00   38.58004      240.7292      110103.4      206.7466    
 3241.00   38.58170      240.7411      110141.9      206.7571    
 3242.00   38.58337      240.7530      110180.5      206.7676    
 3243.00   38.58503      240.7649      110219.1      206.7781    
 3244.00   38.58670      240.7768      110257.7      206.7886    
 3245.00   38.58836      240.7886      110296.3      206.7990    
 3246.00   38.59002      240.8005      110334.9      206.8095    
 3247.00   38.59169      240.8124      110373.5      206.8200    
 3248.00   38.59335      240.8243      110412.1      206.8304    
 3249.00   38.59501      240.8362      110450.7      206.8409    
 3250.00   38.59667      240.8481      110489.3      206.8514    
 3251.00   38.59833      240.8599      110527.8      206.8618    
 3252.00   38.60000      240.8718      110566.4      206.8723    
 3253.00   38.60166      240.8837      110605.0      206.8827    
 3254.00   38.60332      240.8955      110643.7      206.8932    
 3255.00   38.60498      240.9074      110682.3      206.9036    
 3256.00   38.60664      240.9193      110720.9      206.9141    
 3257.00   38.60830      240.9311      110759.5      206.9245    
 3258.00   38.60996      240.9430      110798.1      206.9350    
 3259.00   38.61162      240.9548      110836.7      206.9454    
 3260.00   38.61328      240.9667      110875.3      206.9558    
 3261.00   38.61494      240.9785      110913.9      206.9663    
 3262.00   38.61660      240.9904      110952.5      206.9767    
 3263.00   38.61825      241.0022      110991.1      206.9871    
 3264.00   38.61991      241.0140      111029.8      206.9976    
 3265.00   38.62157      241.0259      111068.4      207.0080    
 3266.00   38.62323      241.0377      111107.0      207.0184    
 3267.00   38.62489      241.0495      111145.6      207.0288    
 3268.00   38.62654      241.0613      111184.3      207.0392    
 3269.00   38.62820      241.0731      111222.9      207.0496    
 3270.00   38.62986      241.0850      111261.5      207.0600    
 3271.00   38.63151      241.0968      111300.1      207.0704    
 3272.00   38.63317      241.1086      111338.8      207.0808    
 3273.00   38.63483      241.1204      111377.4      207.0912    
 3274.00   38.63648      241.1322      111416.0      207.1016    
 3275.00   38.63814      241.1440      111454.7      207.1120    
 3276.00   38.63979      241.1558      111493.3      207.1224    
 3277.00   38.64145      241.1676      111532.0      207.1328    
 3278.00   38.64310      241.1794      111570.6      207.1432    
 3279.00   38.64476      241.1912      111609.3      207.1536    
 3280.00   38.64641      241.2029      111647.9      207.1639    
 3281.00   38.64806      241.2147      111686.5      207.1743    
 3282.00   38.64972      241.2265      111725.2      207.1847    
 3283.00   38.65137      241.2383      111763.8      207.1951    
 3284.00   38.65302      241.2500      111802.5      207.2054    
 3285.00   38.65468      241.2618      111841.2      207.2158    
 3286.00   38.65633      241.2736      111879.8      207.2262    
 3287.00   38.65798      241.2853      111918.5      207.2365    
 3288.00   38.65963      241.2971      111957.1      207.2469    
 3289.00   38.66129      241.3089      111995.8      207.2572    
 3290.00   38.66294      241.3206      112034.4      207.2676    
 3291.00   38.66459      241.3324      112073.1      207.2779    
 3292.00   38.66624      241.3441      112111.8      207.2883    
 3293.00   38.66789      241.3559      112150.4      207.2986    
 3294.00   38.66954      241.3676      112189.1      207.3090    
 3295.00   38.67119      241.3793      112227.8      207.3193    
 3296.00   38.67284      241.3911      112266.5      207.3296    
 3297.00   38.67449      241.4028      112305.1      207.3400    
 3298.00   38.67614      241.4145      112343.8      207.3503    
 3299.00   38.67779      241.4263      112382.5      207.3606    
 3300.00   38.67944      241.4380      112421.2      207.3710    
 3301.00   38.68109      241.4497      112459.8      207.3813    
 3302.00   38.68274      241.4614      112498.5      207.3916    
 3303.00   38.68439      241.4731      112537.2      207.4019    
 3304.00   38.68604      241.4848      112575.9      207.4122    
 3305.00   38.68768      241.4965      112614.6      207.4225    
 3306.00   38.68933      241.5082      112653.3      207.4328    
 3307.00   38.69098      241.5199      112692.0      207.4432    
 3308.00   38.69263      241.5316      112730.6      207.4535    
 3309.00   38.69427      241.5433      112769.3      207.4638    
 3310.00   38.69592      241.5550      112808.0      207.4741    
 3311.00   38.69757      241.5667      112846.7      207.4843    
 3312.00   38.69921      241.5784      112885.4      207.4946    
 3313.00   38.70086      241.5901      112924.1      207.5049    
 3314.00   38.70250      241.6018      112962.8      207.5152    
 3315.00   38.70415      241.6134      113001.5      207.5255    
 3316.00   38.70580      241.6251      113040.2      207.5358    
 3317.00   38.70744      241.6368      113078.9      207.5461    
 3318.00   38.70909      241.6485      113117.7      207.5563    
 3319.00   38.71073      241.6601      113156.4      207.5666    
 3320.00   38.71237      241.6718      113195.1      207.5769    
 3321.00   38.71402      241.6834      113233.8      207.5872    
 3322.00   38.71566      241.6951      113272.5      207.5974    
 3323.00   38.71731      241.7068      113311.2      207.6077    
 3324.00   38.71895      241.7184      113349.9      207.6179    
 3325.00   38.72059      241.7301      113388.7      207.6282    
 3326.00   38.72224      241.7417      113427.4      207.6385    
 3327.00   38.72388      241.7533      113466.1      207.6487    
 3328.00   38.72552      241.7650      113504.8      207.6590    
 3329.00   38.72716      241.7766      113543.6      207.6692    
 3330.00   38.72881      241.7882      113582.3      207.6794    
 3331.00   38.73045      241.7999      113621.0      207.6897    
 3332.00   38.73209      241.8115      113659.7      207.6999    
 3333.00   38.73373      241.8231      113698.5      207.7102    
 3334.00   38.73537      241.8347      113737.2      207.7204    
 3335.00   38.73701      241.8464      113775.9      207.7306    
 3336.00   38.73865      241.8580      113814.7      207.7409    
 3337.00   38.74029      241.8696      113853.4      207.7511    
 3338.00   38.74193      241.8812      113892.2      207.7613    
 3339.00   38.74358      241.8928      113930.9      207.7715    
 3340.00   38.74522      241.9044      113969.7      207.7817    
 3341.00   38.74685      241.9160      114008.4      207.7920    
 3342.00   38.74849      241.9276      114047.1      207.8022    
 3343.00   38.75013      241.9392      114085.9      207.8124    
 3344.00   38.75177      241.9508      114124.6      207.8226    
 3345.00   38.75341      241.9624      114163.4      207.8328    
 3346.00   38.75505      241.9739      114202.2      207.8430    
 3347.00   38.75669      241.9855      114240.9      207.8532    
 3348.00   38.75833      241.9971      114279.7      207.8634    
 3349.00   38.75996      242.0087      114318.4      207.8736    
 3350.00   38.76160      242.0202      114357.2      207.8838    
 3351.00   38.76324      242.0318      114395.9      207.8940    
 3352.00   38.76488      242.0434      114434.7      207.9041    
 3353.00   38.76651      242.0549      114473.5      207.9143    
 3354.00   38.76815      242.0665      114512.2      207.9245    
 3355.00   38.76979      242.0781      114551.0      207.9347    
 3356.00   38.77142      242.0896      114589.8      207.9449    
 3357.00   38.77306      242.1012      114628.6      207.9550    
 3358.00   38.77470      242.1127      114667.3      207.9652    
 3359.00   38.77633      242.1243      114706.1      207.9754    
 3360.00   38.77797      242.1358      114744.9      207.9855    
 3361.00   38.77960      242.1473      114783.7      207.9957    
 3362.00   38.78124      242.1589      114822.4      208.0059    
 3363.00   38.78287      242.1704      114861.2      208.0160    
 3364.00   38.78451      242.1819      114900.0      208.0262    
 3365.00   38.78614      242.1935      114938.8      208.0363    
 3366.00   38.78778      242.2050      114977.6      208.0465    
 3367.00   38.78941      242.2165      115016.4      208.0566    
 3368.00   38.79105      242.2280      115055.2      208.0668    
 3369.00   38.79268      242.2396      115094.0      208.0769    
 3370.00   38.79431      242.2511      115132.7      208.0870    
 3371.00   38.79595      242.2626      115171.5      208.0972    
 3372.00   38.79758      242.2741      115210.3      208.1073    
 3373.00   38.79921      242.2856      115249.1      208.1175    
 3374.00   38.80084      242.2971      115287.9      208.1276    
 3375.00   38.80248      242.3086      115326.7      208.1377    
 3376.00   38.80411      242.3201      115365.5      208.1478    
 3377.00   38.80574      242.3316      115404.3      208.1579    
 3378.00   38.80737      242.3431      115443.2      208.1681    
 3379.00   38.80901      242.3546      115482.0      208.1782    
 3380.00   38.81064      242.3660      115520.8      208.1883    
 3381.00   38.81227      242.3775      115559.6      208.1984    
 3382.00   38.81390      242.3890      115598.4      208.2085    
 3383.00   38.81553      242.4005      115637.2      208.2186    
 3384.00   38.81716      242.4119      115676.0      208.2287    
 3385.00   38.81879      242.4234      115714.8      208.2388    
 3386.00   38.82042      242.4349      115753.7      208.2489    
 3387.00   38.82205      242.4463      115792.5      208.2590    
 3388.00   38.82368      242.4578      115831.3      208.2691    
 3389.00   38.82531      242.4693      115870.1      208.2792    
 3390.00   38.82694      242.4807      115909.0      208.2893    
 3391.00   38.82857      242.4922      115947.8      208.2994    
 3392.00   38.83020      242.5036      115986.6      208.3095    
 3393.00   38.83183      242.5151      116025.4      208.3195    
 3394.00   38.83346      242.5265      116064.3      208.3296    
 3395.00   38.83509      242.5379      116103.1      208.3397    
 3396.00   38.83671      242.5494      116141.9      208.3498    
 3397.00   38.83834      242.5608      116180.8      208.3598    
 3398.00   38.83997      242.5723      116219.6      208.3699    
 3399.00   38.84160      242.5837      116258.5      208.3800    
 3400.00   38.84323      242.5951      116297.3      208.3900    
 3401.00   38.84485      242.6065      116336.2      208.4001    
 3402.00   38.84648      242.6180      116375.0      208.4101    
 3403.00   38.84811      242.6294      116413.8      208.4202    
 3404.00   38.84973      242.6408      116452.7      208.4302    
 3405.00   38.85136      242.6522      116491.5      208.4403    
 3406.00   38.85299      242.6636      116530.4      208.4503    
 3407.00   38.85461      242.6750      116569.3      208.4604    
 3408.00   38.85624      242.6864      116608.1      208.4704    
 3409.00   38.85787      242.6978      116647.0      208.4805    
 3410.00   38.85949      242.7092      116685.8      208.4905    
 3411.00   38.86112      242.7206      116724.7      208.5005    
 3412.00   38.86274      242.7320      116763.5      208.5106    
 3413.00   38.86437      242.7434      116802.4      208.5206    
 3414.00   38.86599      242.7548      116841.3      208.5306    
 3415.00   38.86762      242.7662      116880.1      208.5406    
 3416.00   38.86924      242.7775      116919.0      208.5507    
 3417.00   38.87087      242.7889      116957.9      208.5607    
 3418.00   38.87249      242.8003      116996.8      208.5707    
 3419.00   38.87412      242.8117      117035.6      208.5807    
 3420.00   38.87574      242.8230      117074.5      208.5907    
 3421.00   38.87736      242.8344      117113.4      208.6007    
 3422.00   38.87899      242.8458      117152.3      208.6107    
 3423.00   38.88061      242.8571      117191.1      208.6207    
 3424.00   38.88223      242.8685      117230.0      208.6307    
 3425.00   38.88386      242.8798      117268.9      208.6407    
 3426.00   38.88548      242.8912      117307.8      208.6507    
 3427.00   38.88710      242.9025      117346.7      208.6607    
 3428.00   38.88872      242.9139      117385.6      208.6707    
 3429.00   38.89035      242.9252      117424.4      208.6807    
 3430.00   38.89197      242.9366      117463.3      208.6907    
 3431.00   38.89359      242.9479      117502.2      208.7007    
 3432.00   38.89521      242.9592      117541.1      208.7106    
 3433.00   38.89683      242.9706      117580.0      208.7206    
 3434.00   38.89846      242.9819      117618.9      208.7306    
 3435.00   38.90008      242.9932      117657.8      208.7406    
 3436.00   38.90170      243.0045      117696.7      208.7505    
 3437.00   38.90332      243.0159      117735.6      208.7605    
 3438.00   38.90494      243.0272      117774.5      208.7705    
 3439.00   38.90656      243.0385      117813.4      208.7804    
 3440.00   38.90818      243.0498      117852.3      208.7904    
 3441.00   38.90980      243.0611      117891.2      208.8004    
 3442.00   38.91142      243.0724      117930.2      208.8103    
 3443.00   38.91304      243.0837      117969.1      208.8203    
 3444.00   38.91466      243.0950      118008.0      208.8302    
 3445.00   38.91628      243.1063      118046.9      208.8402    
 3446.00   38.91790      243.1176      118085.8      208.8501    
 3447.00   38.91952      243.1289      118124.7      208.8601    
 3448.00   38.92114      243.1402      118163.7      208.8700    
 3449.00   38.92276      243.1515      118202.6      208.8799    
 3450.00   38.92438      243.1628      118241.5      208.8899    
 3451.00   38.92599      243.1740      118280.4      208.8998    
 3452.00   38.92761      243.1853      118319.4      208.9097    
 3453.00   38.92923      243.1966      118358.3      208.9197    
 3454.00   38.93085      243.2079      118397.2      208.9296    
 3455.00   38.93247      243.2191      118436.1      208.9395    
 3456.00   38.93408      243.2304      118475.1      208.9494    
 3457.00   38.93570      243.2417      118514.0      208.9593    
 3458.00   38.93732      243.2529      118552.9      208.9693    
 3459.00   38.93894      243.2642      118591.9      208.9792    
 3460.00   38.94055      243.2754      118630.8      208.9891    
 3461.00   38.94217      243.2867      118669.8      208.9990    
 3462.00   38.94379      243.2980      118708.7      209.0089    
 3463.00   38.94540      243.3092      118747.7      209.0188    
 3464.00   38.94702      243.3204      118786.6      209.0287    
 3465.00   38.94864      243.3317      118825.5      209.0386    
 3466.00   38.95025      243.3429      118864.5      209.0485    
 3467.00   38.95187      243.3542      118903.4      209.0584    
 3468.00   38.95348      243.3654      118942.4      209.0683    
 3469.00   38.95510      243.3766      118981.4      209.0782    
 3470.00   38.95672      243.3879      119020.3      209.0881    
 3471.00   38.95833      243.3991      119059.3      209.0979    
 3472.00   38.95995      243.4103      119098.2      209.1078    
 3473.00   38.96156      243.4215      119137.2      209.1177    
 3474.00   38.96318      243.4327      119176.2      209.1276    
 3475.00   38.96479      243.4440      119215.1      209.1374    
 3476.00   38.96641      243.4552      119254.1      209.1473    
 3477.00   38.96802      243.4664      119293.0      209.1572    
 3478.00   38.96963      243.4776      119332.0      209.1671    
 3479.00   38.97125      243.4888      119371.0      209.1769    
 3480.00   38.97286      243.5000      119410.0      209.1868    
 3481.00   38.97448      243.5112      119448.9      209.1966    
 3482.00   38.97609      243.5224      119487.9      209.2065    
 3483.00   38.97770      243.5336      119526.9      209.2163    
 3484.00   38.97932      243.5448      119565.9      209.2262    
 3485.00   38.98093      243.5559      119604.8      209.2360    
 3486.00   38.98254      243.5671      119643.8      209.2459    
 3487.00   38.98416      243.5783      119682.8      209.2557    
 3488.00   38.98577      243.5895      119721.8      209.2656    
 3489.00   38.98738      243.6007      119760.8      209.2754    
 3490.00   38.98899      243.6118      119799.8      209.2853    
 3491.00   38.99061      243.6230      119838.8      209.2951    
 3492.00   38.99222      243.6342      119877.7      209.3049    
 3493.00   38.99383      243.6453      119916.7      209.3148    
 3494.00   38.99544      243.6565      119955.7      209.3246    
 3495.00   38.99705      243.6677      119994.7      209.3344    
 3496.00   38.99866      243.6788      120033.7      209.3442    
 3497.00   39.00028      243.6900      120072.7      209.3540    
 3498.00   39.00189      243.7011      120111.7      209.3639    
 3499.00   39.00350      243.7123      120150.7      209.3737    
 3500.00   39.00511      243.7234      120189.7      209.3835    
 3501.00   39.00672      243.7346      120228.7      209.3933    
 3502.00   39.00833      243.7457      120267.8      209.4031    
 3503.00   39.00994      243.7568      120306.8      209.4129    
 3504.00   39.01155      243.7680      120345.8      209.4227    
 3505.00   39.01316      243.7791      120384.8      209.4325    
 3506.00   39.01477      243.7902      120423.8      209.4423    
 3507.00   39.01638      243.8014      120462.8      209.4521    
 3508.00   39.01799      243.8125      120501.8      209.4619    
 3509.00   39.01960      243.8236      120540.9      209.4717    
 3510.00   39.02121      243.8347      120579.9      209.4815    
 3511.00   39.02282      243.8458      120618.9      209.4913    
 3512.00   39.02443      243.8570      120657.9      209.5011    
 3513.00   39.02604      243.8681      120696.9      209.5108    
 3514.00   39.02765      243.8792      120736.0      209.5206    
 3515.00   39.02926      243.8903      120775.0      209.5304    
 3516.00   39.03086      243.9014      120814.0      209.5402    
 3517.00   39.03247      243.9125      120853.1      209.5499    
 3518.00   39.03408      243.9236      120892.1      209.5597    
 3519.00   39.03569      243.9347      120931.1      209.5695    
 3520.00   39.03730      243.9458      120970.2      209.5792    
 3521.00   39.03891      243.9568      121009.2      209.5890    
 3522.00   39.04051      243.9679      121048.2      209.5988    
 3523.00   39.04212      243.9790      121087.3      209.6085    
 3524.00   39.04373      243.9901      121126.3      209.6183    
 3525.00   39.04534      244.0012      121165.4      209.6280    
 3526.00   39.04694      244.0123      121204.4      209.6378    
 3527.00   39.04855      244.0233      121243.5      209.6475    
 3528.00   39.05016      244.0344      121282.5      209.6573    
 3529.00   39.05176      244.0455      121321.6      209.6670    
 3530.00   39.05337      244.0565      121360.6      209.6767    
 3531.00   39.05498      244.0676      121399.7      209.6865    
 3532.00   39.05658      244.0786      121438.7      209.6962    
 3533.00   39.05819      244.0897      121477.8      209.7060    
 3534.00   39.05980      244.1008      121516.8      209.7157    
 3535.00   39.06140      244.1118      121555.9      209.7254    
 3536.00   39.06301      244.1229      121595.0      209.7351    
 3537.00   39.06461      244.1339      121634.0      209.7449    
 3538.00   39.06622      244.1449      121673.1      209.7546    
 3539.00   39.06783      244.1560      121712.2      209.7643    
 3540.00   39.06943      244.1670      121751.2      209.7740    
 3541.00   39.07104      244.1781      121790.3      209.7837    
 3542.00   39.07264      244.1891      121829.4      209.7934    
 3543.00   39.07425      244.2001      121868.4      209.8032    
 3544.00   39.07585      244.2112      121907.5      209.8129    
 3545.00   39.07746      244.2222      121946.6      209.8226    
 3546.00   39.07906      244.2332      121985.7      209.8323    
 3547.00   39.08067      244.2442      122024.8      209.8420    
 3548.00   39.08227      244.2552      122063.8      209.8517    
 3549.00   39.08387      244.2662      122102.9      209.8614    
 3550.00   39.08548      244.2773      122142.0      209.8711    
 3551.00   39.08708      244.2883      122181.1      209.8807    
 3552.00   39.08869      244.2993      122220.2      209.8904    
 3553.00   39.09029      244.3103      122259.3      209.9001    
 3554.00   39.09189      244.3213      122298.4      209.9098    
 3555.00   39.09350      244.3323      122337.5      209.9195    
 3556.00   39.09510      244.3433      122376.5      209.9292    
 3557.00   39.09670      244.3543      122415.6      209.9388    
 3558.00   39.09831      244.3653      122454.7      209.9485    
 3559.00   39.09991      244.3762      122493.8      209.9582    
 3560.00   39.10151      244.3872      122532.9      209.9679    
 3561.00   39.10312      244.3982      122572.0      209.9775    
 3562.00   39.10472      244.4092      122611.1      209.9872    
 3563.00   39.10632      244.4202      122650.3      209.9969    
 3564.00   39.10792      244.4311      122689.4      210.0065    
 3565.00   39.10953      244.4421      122728.5      210.0162    
 3566.00   39.11113      244.4531      122767.6      210.0258    
 3567.00   39.11273      244.4640      122806.7      210.0355    
 3568.00   39.11433      244.4750      122845.8      210.0451    
 3569.00   39.11593      244.4860      122884.9      210.0548    
 3570.00   39.11753      244.4969      122924.0      210.0644    
 3571.00   39.11914      244.5079      122963.2      210.0741    
 3572.00   39.12074      244.5188      123002.3      210.0837    
 3573.00   39.12234      244.5298      123041.4      210.0934    
 3574.00   39.12394      244.5407      123080.5      210.1030    
 3575.00   39.12554      244.5517      123119.6      210.1126    
 3576.00   39.12714      244.5626      123158.8      210.1223    
 3577.00   39.12874      244.5736      123197.9      210.1319    
 3578.00   39.13034      244.5845      123237.0      210.1415    
 3579.00   39.13194      244.5954      123276.2      210.1511    
 3580.00   39.13354      244.6064      123315.3      210.1608    
 3581.00   39.13514      244.6173      123354.4      210.1704    
 3582.00   39.13674      244.6282      123393.6      210.1800    
 3583.00   39.13835      244.6392      123432.7      210.1896    
 3584.00   39.13995      244.6501      123471.8      210.1992    
 3585.00   39.14154      244.6610      123511.0      210.2088    
 3586.00   39.14314      244.6719      123550.1      210.2184    
 3587.00   39.14474      244.6828      123589.3      210.2281    
 3588.00   39.14634      244.6937      123628.4      210.2377    
 3589.00   39.14794      244.7046      123667.6      210.2473    
 3590.00   39.14954      244.7156      123706.7      210.2569    
 3591.00   39.15114      244.7265      123745.9      210.2665    
 3592.00   39.15274      244.7374      123785.0      210.2761    
 3593.00   39.15434      244.7483      123824.2      210.2856    
 3594.00   39.15594      244.7592      123863.3      210.2952    
 3595.00   39.15754      244.7700      123902.5      210.3048    
 3596.00   39.15914      244.7809      123941.6      210.3144    
 3597.00   39.16073      244.7918      123980.8      210.3240    
 3598.00   39.16233      244.8027      124020.0      210.3336    
 3599.00   39.16393      244.8136      124059.1      210.3432    
 3600.00   39.16553      244.8245      124098.3      210.3527    
 3601.00   39.16713      244.8354      124137.4      210.3623    
 3602.00   39.16873      244.8462      124176.6      210.3719    
 3603.00   39.17032      244.8571      124215.8      210.3814    
 3604.00   39.17192      244.8680      124255.0      210.3910    
 3605.00   39.17352      244.8788      124294.1      210.4006    
 3606.00   39.17512      244.8897      124333.3      210.4101    
 3607.00   39.17671      244.9006      124372.5      210.4197    
 3608.00   39.17831      244.9114      124411.7      210.4293    
 3609.00   39.17991      244.9223      124450.8      210.4388    
 3610.00   39.18150      244.9331      124490.0      210.4484    
 3611.00   39.18310      244.9440      124529.2      210.4579    
 3612.00   39.18470      244.9548      124568.4      210.4675    
 3613.00   39.18630      244.9657      124607.6      210.4770    
 3614.00   39.18789      244.9765      124646.8      210.4866    
 3615.00   39.18949      244.9874      124685.9      210.4961    
 3616.00   39.19108      244.9982      124725.1      210.5056    
 3617.00   39.19268      245.0091      124764.3      210.5152    
 3618.00   39.19428      245.0199      124803.5      210.5247    
 3619.00   39.19587      245.0307      124842.7      210.5343    
 3620.00   39.19747      245.0415      124881.9      210.5438    
 3621.00   39.19907      245.0524      124921.1      210.5533    
 3622.00   39.20066      245.0632      124960.3      210.5628    
 3623.00   39.20226      245.0740      124999.5      210.5724    
 3624.00   39.20385      245.0848      125038.7      210.5819    
 3625.00   39.20545      245.0957      125077.9      210.5914    
 3626.00   39.20704      245.1065      125117.1      210.6009    
 3627.00   39.20864      245.1173      125156.3      210.6104    
 3628.00   39.21023      245.1281      125195.5      210.6199    
 3629.00   39.21183      245.1389      125234.8      210.6295    
 3630.00   39.21342      245.1497      125274.0      210.6390    
 3631.00   39.21502      245.1605      125313.2      210.6485    
 3632.00   39.21661      245.1713      125352.4      210.6580    
 3633.00   39.21821      245.1821      125391.6      210.6675    
 3634.00   39.21980      245.1929      125430.8      210.6770    
 3635.00   39.22140      245.2037      125470.1      210.6865    
 3636.00   39.22299      245.2145      125509.3      210.6960    
 3637.00   39.22459      245.2253      125548.5      210.7055    
 3638.00   39.22618      245.2360      125587.7      210.7150    
 3639.00   39.22777      245.2468      125627.0      210.7244    
 3640.00   39.22937      245.2576      125666.2      210.7339    
 3641.00   39.23096      245.2684      125705.4      210.7434    
 3642.00   39.23256      245.2792      125744.6      210.7529    
 3643.00   39.23415      245.2899      125783.9      210.7624    
 3644.00   39.23574      245.3007      125823.1      210.7718    
 3645.00   39.23734      245.3115      125862.3      210.7813    
 3646.00   39.23893      245.3222      125901.6      210.7908    
 3647.00   39.24052      245.3330      125940.8      210.8003    
 3648.00   39.24212      245.3437      125980.1      210.8097    
 3649.00   39.24371      245.3545      126019.3      210.8192    
 3650.00   39.24530      245.3652      126058.6      210.8287    
 3651.00   39.24689      245.3760      126097.8      210.8381    
 3652.00   39.24849      245.3867      126137.0      210.8476    
 3653.00   39.25008      245.3975      126176.3      210.8570    
 3654.00   39.25167      245.4082      126215.5      210.8665    
 3655.00   39.25326      245.4190      126254.8      210.8759    
 3656.00   39.25486      245.4297      126294.1      210.8854    
 3657.00   39.25645      245.4405      126333.3      210.8948    
 3658.00   39.25804      245.4512      126372.6      210.9043    
 3659.00   39.25963      245.4619      126411.8      210.9137    
 3660.00   39.26123      245.4726      126451.1      210.9232    
 3661.00   39.26282      245.4834      126490.3      210.9326    
 3662.00   39.26441      245.4941      126529.6      210.9420    
 3663.00   39.26600      245.5048      126568.9      210.9515    
 3664.00   39.26759      245.5155      126608.1      210.9609    
 3665.00   39.26918      245.5262      126647.4      210.9703    
 3666.00   39.27078      245.5370      126686.7      210.9798    
 3667.00   39.27237      245.5477      126726.0      210.9892    
 3668.00   39.27396      245.5584      126765.2      210.9986    
 3669.00   39.27555      245.5691      126804.5      211.0080    
 3670.00   39.27714      245.5798      126843.8      211.0175    
 3671.00   39.27873      245.5905      126883.1      211.0269    
 3672.00   39.28032      245.6012      126922.3      211.0363    
 3673.00   39.28191      245.6119      126961.6      211.0457    
 3674.00   39.28350      245.6226      127000.9      211.0551    
 3675.00   39.28509      245.6333      127040.2      211.0645    
 3676.00   39.28668      245.6440      127079.5      211.0739    
 3677.00   39.28828      245.6546      127118.8      211.0833    
 3678.00   39.28987      245.6653      127158.0      211.0927    
 3679.00   39.29146      245.6760      127197.3      211.1021    
 3680.00   39.29305      245.6867      127236.6      211.1115    
 3681.00   39.29464      245.6974      127275.9      211.1209    
 3682.00   39.29623      245.7080      127315.2      211.1303    
 3683.00   39.29782      245.7187      127354.5      211.1397    
 3684.00   39.29941      245.7294      127393.8      211.1491    
 3685.00   39.30100      245.7400      127433.1      211.1585    
 3686.00   39.30258      245.7507      127472.4      211.1679    
 3687.00   39.30417      245.7614      127511.7      211.1772    
 3688.00   39.30576      245.7720      127551.0      211.1866    
 3689.00   39.30735      245.7827      127590.3      211.1960    
 3690.00   39.30894      245.7933      127629.6      211.2054    
 3691.00   39.31053      245.8040      127668.9      211.2147    
 3692.00   39.31212      245.8146      127708.3      211.2241    
 3693.00   39.31371      245.8253      127747.6      211.2335    
 3694.00   39.31530      245.8359      127786.9      211.2428    
 3695.00   39.31689      245.8466      127826.2      211.2522    
 3696.00   39.31848      245.8572      127865.5      211.2616    
 3697.00   39.32006      245.8678      127904.8      211.2709    
 3698.00   39.32165      245.8785      127944.2      211.2803    
 3699.00   39.32324      245.8891      127983.5      211.2896    
 3700.00   39.32483      245.8997      128022.8      211.2990    
 3701.00   39.32642      245.9104      128062.1      211.3083    
 3702.00   39.32801      245.9210      128101.5      211.3177    
 3703.00   39.32959      245.9316      128140.8      211.3270    
 3704.00   39.33118      245.9422      128180.1      211.3364    
 3705.00   39.33277      245.9529      128219.5      211.3457    
 3706.00   39.33436      245.9635      128258.8      211.3551    
 3707.00   39.33595      245.9741      128298.1      211.3644    
 3708.00   39.33753      245.9847      128337.5      211.3737    
 3709.00   39.33912      245.9953      128376.8      211.3831    
 3710.00   39.34071      246.0059      128416.1      211.3924    
 3711.00   39.34230      246.0165      128455.5      211.4017    
 3712.00   39.34388      246.0271      128494.8      211.4110    
 3713.00   39.34547      246.0377      128534.2      211.4204    
 3714.00   39.34706      246.0483      128573.5      211.4297    
 3715.00   39.34864      246.0589      128612.9      211.4390    
 3716.00   39.35023      246.0695      128652.2      211.4483    
 3717.00   39.35182      246.0801      128691.6      211.4576    
 3718.00   39.35341      246.0907      128730.9      211.4670    
 3719.00   39.35499      246.1012      128770.3      211.4763    
 3720.00   39.35658      246.1118      128809.6      211.4856    
 3721.00   39.35817      246.1224      128849.0      211.4949    
 3722.00   39.35975      246.1330      128888.3      211.5042    
 3723.00   39.36134      246.1436      128927.7      211.5135    
 3724.00   39.36293      246.1541      128967.1      211.5228    
 3725.00   39.36451      246.1647      129006.4      211.5321    
 3726.00   39.36610      246.1753      129045.8      211.5414    
 3727.00   39.36768      246.1858      129085.2      211.5507    
 3728.00   39.36927      246.1964      129124.5      211.5600    
 3729.00   39.37086      246.2069      129163.9      211.5693    
 3730.00   39.37244      246.2175      129203.3      211.5786    
 3731.00   39.37403      246.2281      129242.6      211.5878    
 3732.00   39.37561      246.2386      129282.0      211.5971    
 3733.00   39.37720      246.2492      129321.4      211.6064    
 3734.00   39.37878      246.2597      129360.8      211.6157    
 3735.00   39.38037      246.2702      129400.1      211.6250    
 3736.00   39.38195      246.2808      129439.5      211.6342    
 3737.00   39.38354      246.2913      129478.9      211.6435    
 3738.00   39.38513      246.3019      129518.3      211.6528    
 3739.00   39.38671      246.3124      129557.7      211.6620    
 3740.00   39.38830      246.3229      129597.1      211.6713    
 3741.00   39.38988      246.3335      129636.5      211.6806    
 3742.00   39.39147      246.3440      129675.9      211.6898    
 3743.00   39.39305      246.3545      129715.2      211.6991    
 3744.00   39.39464      246.3650      129754.6      211.7084    
 3745.00   39.39622      246.3756      129794.0      211.7176    
 3746.00   39.39780      246.3861      129833.4      211.7269    
 3747.00   39.39939      246.3966      129872.8      211.7361    
 3748.00   39.40097      246.4071      129912.2      211.7454    
 3749.00   39.40256      246.4176      129951.6      211.7546    
 3750.00   39.40414      246.4281      129991.0      211.7639    
 3751.00   39.40573      246.4386      130030.4      211.7731    
 3752.00   39.40731      246.4491      130069.8      211.7823    
 3753.00   39.40889      246.4596      130109.3      211.7916    
 3754.00   39.41048      246.4701      130148.7      211.8008    
 3755.00   39.41206      246.4806      130188.1      211.8101    
 3756.00   39.41365      246.4911      130227.5      211.8193    
 3757.00   39.41523      246.5016      130266.9      211.8285    
 3758.00   39.41681      246.5121      130306.3      211.8377    
 3759.00   39.41840      246.5226      130345.7      211.8470    
 3760.00   39.41998      246.5331      130385.2      211.8562    
 3761.00   39.42156      246.5436      130424.6      211.8654    
 3762.00   39.42315      246.5541      130464.0      211.8746    
 3763.00   39.42473      246.5645      130503.4      211.8838    
 3764.00   39.42631      246.5750      130542.8      211.8931    
 3765.00   39.42790      246.5855      130582.3      211.9023    
 3766.00   39.42948      246.5960      130621.7      211.9115    
 3767.00   39.43106      246.6064      130661.1      211.9207    
 3768.00   39.43265      246.6169      130700.6      211.9299    
 3769.00   39.43423      246.6274      130740.0      211.9391    
 3770.00   39.43581      246.6378      130779.4      211.9483    
 3771.00   39.43739      246.6483      130818.9      211.9575    
 3772.00   39.43898      246.6587      130858.3      211.9667    
 3773.00   39.44056      246.6692      130897.7      211.9759    
 3774.00   39.44214      246.6796      130937.2      211.9851    
 3775.00   39.44372      246.6901      130976.6      211.9943    
 3776.00   39.44531      246.7005      131016.1      212.0035    
 3777.00   39.44689      246.7110      131055.5      212.0127    
 3778.00   39.44847      246.7214      131095.0      212.0219    
 3779.00   39.45005      246.7319      131134.4      212.0310    
 3780.00   39.45164      246.7423      131173.9      212.0402    
 3781.00   39.45322      246.7527      131213.3      212.0494    
 3782.00   39.45480      246.7632      131252.8      212.0586    
 3783.00   39.45638      246.7736      131292.2      212.0678    
 3784.00   39.45796      246.7840      131331.7      212.0769    
 3785.00   39.45954      246.7945      131371.1      212.0861    
 3786.00   39.46113      246.8049      131410.6      212.0953    
 3787.00   39.46271      246.8153      131450.1      212.1044    
 3788.00   39.46429      246.8257      131489.5      212.1136    
 3789.00   39.46587      246.8361      131529.0      212.1228    
 3790.00   39.46745      246.8466      131568.5      212.1319    
 3791.00   39.46903      246.8570      131607.9      212.1411    
 3792.00   39.47061      246.8674      131647.4      212.1502    
 3793.00   39.47220      246.8778      131686.9      212.1594    
 3794.00   39.47378      246.8882      131726.3      212.1685    
 3795.00   39.47536      246.8986      131765.8      212.1777    
 3796.00   39.47694      246.9090      131805.3      212.1868    
 3797.00   39.47852      246.9194      131844.8      212.1960    
 3798.00   39.48010      246.9298      131884.3      212.2051    
 3799.00   39.48168      246.9402      131923.7      212.2143    
 3800.00   39.48326      246.9506      131963.2      212.2234    
 3801.00   39.48484      246.9610      132002.7      212.2325    
 3802.00   39.48642      246.9714      132042.2      212.2417    
 3803.00   39.48800      246.9817      132081.7      212.2508    
 3804.00   39.48958      246.9921      132121.2      212.2600    
 3805.00   39.49116      247.0025      132160.7      212.2691    
 3806.00   39.49274      247.0129      132200.1      212.2782    
 3807.00   39.49432      247.0233      132239.6      212.2873    
 3808.00   39.49590      247.0336      132279.1      212.2965    
 3809.00   39.49748      247.0440      132318.6      212.3056    
 3810.00   39.49906      247.0544      132358.1      212.3147    
 3811.00   39.50064      247.0647      132397.6      212.3238    
 3812.00   39.50222      247.0751      132437.1      212.3329    
 3813.00   39.50380      247.0855      132476.6      212.3420    
 3814.00   39.50538      247.0958      132516.1      212.3512    
 3815.00   39.50696      247.1062      132555.6      212.3603    
 3816.00   39.50854      247.1165      132595.2      212.3694    
 3817.00   39.51012      247.1269      132634.7      212.3785    
 3818.00   39.51170      247.1372      132674.2      212.3876    
 3819.00   39.51328      247.1476      132713.7      212.3967    
 3820.00   39.51486      247.1579      132753.2      212.4058    
 3821.00   39.51644      247.1683      132792.7      212.4149    
 3822.00   39.51802      247.1786      132832.2      212.4240    
 3823.00   39.51960      247.1889      132871.8      212.4331    
 3824.00   39.52118      247.1993      132911.3      212.4421    
 3825.00   39.52275      247.2096      132950.8      212.4512    
 3826.00   39.52433      247.2199      132990.3      212.4603    
 3827.00   39.52591      247.2303      133029.8      212.4694    
 3828.00   39.52749      247.2406      133069.4      212.4785    
 3829.00   39.52907      247.2509      133108.9      212.4876    
 3830.00   39.53065      247.2612      133148.4      212.4966    
 3831.00   39.53223      247.2716      133188.0      212.5057    
 3832.00   39.53381      247.2819      133227.5      212.5148    
 3833.00   39.53538      247.2922      133267.0      212.5239    
 3834.00   39.53696      247.3025      133306.6      212.5329    
 3835.00   39.53854      247.3128      133346.1      212.5420    
 3836.00   39.54012      247.3231      133385.6      212.5511    
 3837.00   39.54170      247.3334      133425.2      212.5601    
 3838.00   39.54327      247.3437      133464.7      212.5692    
 3839.00   39.54485      247.3540      133504.3      212.5783    
 3840.00   39.54643      247.3643      133543.8      212.5873    
 3841.00   39.54801      247.3746      133583.4      212.5964    
 3842.00   39.54959      247.3849      133622.9      212.6054    
 3843.00   39.55116      247.3952      133662.5      212.6145    
 3844.00   39.55274      247.4055      133702.0      212.6235    
 3845.00   39.55432      247.4158      133741.6      212.6326    
 3846.00   39.55590      247.4261      133781.1      212.6416    
 3847.00   39.55747      247.4364      133820.7      212.6507    
 3848.00   39.55905      247.4467      133860.2      212.6597    
 3849.00   39.56063      247.4569      133899.8      212.6687    
 3850.00   39.56221      247.4672      133939.4      212.6778    
 3851.00   39.56378      247.4775      133978.9      212.6868    
 3852.00   39.56536      247.4878      134018.5      212.6958    
 3853.00   39.56694      247.4980      134058.0      212.7049    
 3854.00   39.56851      247.5083      134097.6      212.7139    
 3855.00   39.57009      247.5186      134137.2      212.7229    
 3856.00   39.57167      247.5288      134176.8      212.7320    
 3857.00   39.57324      247.5391      134216.3      212.7410    
 3858.00   39.57482      247.5494      134255.9      212.7500    
 3859.00   39.57640      247.5596      134295.5      212.7590    
 3860.00   39.57797      247.5699      134335.1      212.7680    
 3861.00   39.57955      247.5801      134374.6      212.7771    
 3862.00   39.58113      247.5904      134414.2      212.7861    
 3863.00   39.58270      247.6006      134453.8      212.7951    
 3864.00   39.58428      247.6109      134493.4      212.8041    
 3865.00   39.58586      247.6211      134533.0      212.8131    
 3866.00   39.58743      247.6313      134572.6      212.8221    
 3867.00   39.58901      247.6416      134612.1      212.8311    
 3868.00   39.59058      247.6518      134651.7      212.8401    
 3869.00   39.59216      247.6621      134691.3      212.8491    
 3870.00   39.59374      247.6723      134730.9      212.8581    
 3871.00   39.59531      247.6825      134770.5      212.8671    
 3872.00   39.59689      247.6927      134810.1      212.8761    
 3873.00   39.59846      247.7030      134849.7      212.8851    
 3874.00   39.60004      247.7132      134889.3      212.8941    
 3875.00   39.60161      247.7234      134928.9      212.9031    
 3876.00   39.60319      247.7336      134968.5      212.9120    
 3877.00   39.60477      247.7438      135008.1      212.9210    
 3878.00   39.60634      247.7541      135047.7      212.9300    
 3879.00   39.60792      247.7643      135087.3      212.9390    
 3880.00   39.60949      247.7745      135126.9      212.9480    
 3881.00   39.61107      247.7847      135166.5      212.9569    
 3882.00   39.61264      247.7949      135206.2      212.9659    
 3883.00   39.61422      247.8051      135245.8      212.9749    
 3884.00   39.61579      247.8153      135285.4      212.9838    
 3885.00   39.61737      247.8255      135325.0      212.9928    
 3886.00   39.61894      247.8357      135364.6      213.0018    
 3887.00   39.62052      247.8459      135404.2      213.0107    
 3888.00   39.62209      247.8561      135443.9      213.0197    
 3889.00   39.62367      247.8663      135483.5      213.0287    
 3890.00   39.62524      247.8765      135523.1      213.0376    
 3891.00   39.62682      247.8866      135562.7      213.0466    
 3892.00   39.62839      247.8968      135602.4      213.0555    
 3893.00   39.62996      247.9070      135642.0      213.0645    
 3894.00   39.63154      247.9172      135681.6      213.0734    
 3895.00   39.63311      247.9274      135721.3      213.0824    
 3896.00   39.63469      247.9375      135760.9      213.0913    
 3897.00   39.63626      247.9477      135800.5      213.1003    
 3898.00   39.63784      247.9579      135840.2      213.1092    
 3899.00   39.63941      247.9680      135879.8      213.1181    
 3900.00   39.64098      247.9782      135919.4      213.1271    
 3901.00   39.64256      247.9884      135959.1      213.1360    
 3902.00   39.64413      247.9985      135998.7      213.1449    
 3903.00   39.64571      248.0087      136038.4      213.1539    
 3904.00   39.64728      248.0189      136078.0      213.1628    
 3905.00   39.64885      248.0290      136117.7      213.1717    
 3906.00   39.65043      248.0392      136157.3      213.1807    
 3907.00   39.65200      248.0493      136197.0      213.1896    
 3908.00   39.65357      248.0595      136236.6      213.1985    
 3909.00   39.65515      248.0696      136276.3      213.2074    
 3910.00   39.65672      248.0797      136315.9      213.2163    
 3911.00   39.65829      248.0899      136355.6      213.2253    
 3912.00   39.65987      248.1000      136395.2      213.2342    
 3913.00   39.66144      248.1102      136434.9      213.2431    
 3914.00   39.66301      248.1203      136474.6      213.2520    
 3915.00   39.66459      248.1304      136514.2      213.2609    
 3916.00   39.66616      248.1406      136553.9      213.2698    
 3917.00   39.66773      248.1507      136593.6      213.2787    
 3918.00   39.66931      248.1608      136633.2      213.2876    
 3919.00   39.67088      248.1709      136672.9      213.2965    
 3920.00   39.67245      248.1811      136712.6      213.3054    
 3921.00   39.67402      248.1912      136752.2      213.3143    
 3922.00   39.67560      248.2013      136791.9      213.3232    
 3923.00   39.67717      248.2114      136831.6      213.3321    
 3924.00   39.67874      248.2215      136871.3      213.3410    
 3925.00   39.68031      248.2316      136911.0      213.3499    
 3926.00   39.68189      248.2417      136950.6      213.3588    
 3927.00   39.68346      248.2519      136990.3      213.3676    
 3928.00   39.68503      248.2620      137030.0      213.3765    
 3929.00   39.68660      248.2721      137069.7      213.3854    
 3930.00   39.68818      248.2822      137109.4      213.3943    
 3931.00   39.68975      248.2923      137149.1      213.4032    
 3932.00   39.69132      248.3024      137188.8      213.4120    
 3933.00   39.69289      248.3124      137228.4      213.4209    
 3934.00   39.69446      248.3225      137268.1      213.4298    
 3935.00   39.69603      248.3326      137307.8      213.4386    
 3936.00   39.69761      248.3427      137347.5      213.4475    
 3937.00   39.69918      248.3528      137387.2      213.4564    
 3938.00   39.70075      248.3629      137426.9      213.4652    
 3939.00   39.70232      248.3730      137466.6      213.4741    
 3940.00   39.70389      248.3830      137506.3      213.4830    
 3941.00   39.70546      248.3931      137546.0      213.4918    
 3942.00   39.70704      248.4032      137585.7      213.5007    
 3943.00   39.70861      248.4133      137625.5      213.5095    
 3944.00   39.71018      248.4233      137665.2      213.5184    
 3945.00   39.71175      248.4334      137704.9      213.5272    
 3946.00   39.71332      248.4435      137744.6      213.5361    
 3947.00   39.71489      248.4535      137784.3      213.5449    
 3948.00   39.71646      248.4636      137824.0      213.5538    
 3949.00   39.71803      248.4736      137863.7      213.5626    
 3950.00   39.71960      248.4837      137903.5      213.5714    
 3951.00   39.72118      248.4938      137943.2      213.5803    
 3952.00   39.72275      248.5038      137982.9      213.5891    
 3953.00   39.72432      248.5139      138022.6      213.5979    
 3954.00   39.72589      248.5239      138062.3      213.6068    
 3955.00   39.72746      248.5340      138102.1      213.6156    
 3956.00   39.72903      248.5440      138141.8      213.6244    
 3957.00   39.73060      248.5540      138181.5      213.6333    
 3958.00   39.73217      248.5641      138221.3      213.6421    
 3959.00   39.73374      248.5741      138261.0      213.6509    
 3960.00   39.73531      248.5841      138300.7      213.6597    
 3961.00   39.73688      248.5942      138340.5      213.6685    
 3962.00   39.73845      248.6042      138380.2      213.6774    
 3963.00   39.74002      248.6142      138419.9      213.6862    
 3964.00   39.74159      248.6243      138459.7      213.6950    
 3965.00   39.74316      248.6343      138499.4      213.7038    
 3966.00   39.74473      248.6443      138539.2      213.7126    
 3967.00   39.74630      248.6543      138578.9      213.7214    
 3968.00   39.74787      248.6644      138618.7      213.7302    
 3969.00   39.74944      248.6744      138658.4      213.7390    
 3970.00   39.75101      248.6844      138698.2      213.7478    
 3971.00   39.75258      248.6944      138737.9      213.7566    
 3972.00   39.75415      248.7044      138777.7      213.7654    
 3973.00   39.75572      248.7144      138817.4      213.7742    
 3974.00   39.75729      248.7244      138857.2      213.7830    
 3975.00   39.75885      248.7344      138896.9      213.7918    
 3976.00   39.76042      248.7444      138936.7      213.8006    
 3977.00   39.76199      248.7544      138976.5      213.8094    
 3978.00   39.76356      248.7644      139016.2      213.8182    
 3979.00   39.76513      248.7744      139056.0      213.8269    
 3980.00   39.76670      248.7844      139095.7      213.8357    
 3981.00   39.76827      248.7944      139135.5      213.8445    
 3982.00   39.76984      248.8044      139175.3      213.8533    
 3983.00   39.77141      248.8144      139215.1      213.8621    
 3984.00   39.77298      248.8244      139254.8      213.8708    
 3985.00   39.77454      248.8343      139294.6      213.8796    
 3986.00   39.77611      248.8443      139334.4      213.8884    
 3987.00   39.77768      248.8543      139374.2      213.8971    
 3988.00   39.77925      248.8643      139413.9      213.9059    
 3989.00   39.78082      248.8742      139453.7      213.9147    
 3990.00   39.78239      248.8842      139493.5      213.9234    
 3991.00   39.78395      248.8942      139533.3      213.9322    
 3992.00   39.78552      248.9042      139573.1      213.9410    
 3993.00   39.78709      248.9141      139612.8      213.9497    
 3994.00   39.78866      248.9241      139652.6      213.9585    
 3995.00   39.79023      248.9340      139692.4      213.9672    
 3996.00   39.79179      248.9440      139732.2      213.9760    
 3997.00   39.79336      248.9540      139772.0      213.9847    
 3998.00   39.79493      248.9639      139811.8      213.9935    
 3999.00   39.79650      248.9739      139851.6      214.0022    
 4000.00   39.79807      248.9838      139891.4      214.0110    
 4001.00   39.79963      248.9938      139931.2      214.0197    
 4002.00   39.80120      249.0037      139971.0      214.0285    
 4003.00   39.80277      249.0137      140010.8      214.0372    
 4004.00   39.80434      249.0236      140050.6      214.0459    
 4005.00   39.80590      249.0335      140090.4      214.0547    
 4006.00   39.80747      249.0435      140130.2      214.0634    
 4007.00   39.80904      249.0534      140170.0      214.0721    
 4008.00   39.81060      249.0633      140209.8      214.0809    
 4009.00   39.81217      249.0733      140249.6      214.0896    
 4010.00   39.81374      249.0832      140289.5      214.0983    
 4011.00   39.81531      249.0931      140329.3      214.1070    
 4012.00   39.81687      249.1031      140369.1      214.1158    
 4013.00   39.81844      249.1130      140408.9      214.1245    
 4014.00   39.82001      249.1229      140448.7      214.1332    
 4015.00   39.82157      249.1328      140488.5      214.1419    
 4016.00   39.82314      249.1427      140528.4      214.1506    
 4017.00   39.82471      249.1527      140568.2      214.1593    
 4018.00   39.82627      249.1626      140608.0      214.1680    
 4019.00   39.82784      249.1725      140647.8      214.1768    
 4020.00   39.82940      249.1824      140687.7      214.1855    
 4021.00   39.83097      249.1923      140727.5      214.1942    
 4022.00   39.83254      249.2022      140767.3      214.2029    
 4023.00   39.83410      249.2121      140807.2      214.2116    
 4024.00   39.83567      249.2220      140847.0      214.2203    
 4025.00   39.83724      249.2319      140886.8      214.2290    
 4026.00   39.83880      249.2418      140926.7      214.2377    
 4027.00   39.84037      249.2517      140966.5      214.2464    
 4028.00   39.84193      249.2616      141006.4      214.2550    
 4029.00   39.84350      249.2715      141046.2      214.2637    
 4030.00   39.84506      249.2814      141086.0      214.2724    
 4031.00   39.84663      249.2913      141125.9      214.2811    
 4032.00   39.84820      249.3011      141165.7      214.2898    
 4033.00   39.84976      249.3110      141205.6      214.2985    
 4034.00   39.85133      249.3209      141245.4      214.3072    
 4035.00   39.85289      249.3308      141285.3      214.3158    
 4036.00   39.85446      249.3406      141325.1      214.3245    
 4037.00   39.85602      249.3505      141365.0      214.3332    
 4038.00   39.85759      249.3604      141404.9      214.3419    
 4039.00   39.85915      249.3703      141444.7      214.3505    
 4040.00   39.86072      249.3801      141484.6      214.3592    
 4041.00   39.86228      249.3900      141524.4      214.3679    
 4042.00   39.86385      249.3999      141564.3      214.3765    
 4043.00   39.86541      249.4097      141604.2      214.3852    
 4044.00   39.86698      249.4196      141644.0      214.3939    
 4045.00   39.86854      249.4294      141683.9      214.4025    
 4046.00   39.87011      249.4393      141723.8      214.4112    
 4047.00   39.87167      249.4491      141763.6      214.4198    
 4048.00   39.87323      249.4590      141803.5      214.4285    
 4049.00   39.87480      249.4688      141843.4      214.4371    
 4050.00   39.87636      249.4787      141883.3      214.4458    
 4051.00   39.87793      249.4885      141923.1      214.4544    
 4052.00   39.87949      249.4984      141963.0      214.4631    
 4053.00   39.88106      249.5082      142002.9      214.4717    
 4054.00   39.88262      249.5181      142042.8      214.4804    
 4055.00   39.88418      249.5279      142082.7      214.4890    
 4056.00   39.88575      249.5377      142122.5      214.4977    
 4057.00   39.88731      249.5476      142162.4      214.5063    
 4058.00   39.88887      249.5574      142202.3      214.5149    
 4059.00   39.89044      249.5672      142242.2      214.5236    
 4060.00   39.89200      249.5771      142282.1      214.5322    
 4061.00   39.89357      249.5869      142322.0      214.5408    
 4062.00   39.89513      249.5967      142361.9      214.5495    
 4063.00   39.89669      249.6065      142401.8      214.5581    
 4064.00   39.89826      249.6163      142441.7      214.5667    
 4065.00   39.89982      249.6262      142481.6      214.5753    
 4066.00   39.90138      249.6360      142521.5      214.5840    
 4067.00   39.90295      249.6458      142561.4      214.5926    
 4068.00   39.90451      249.6556      142601.3      214.6012    
 4069.00   39.90607      249.6654      142641.2      214.6098    
 4070.00   39.90763      249.6752      142681.1      214.6184    
 4071.00   39.90920      249.6850      142721.0      214.6270    
 4072.00   39.91076      249.6948      142760.9      214.6357    
 4073.00   39.91232      249.7046      142800.8      214.6443    
 4074.00   39.91388      249.7144      142840.7      214.6529    
 4075.00   39.91545      249.7242      142880.7      214.6615    
 4076.00   39.91701      249.7340      142920.6      214.6701    
 4077.00   39.91857      249.7438      142960.5      214.6787    
 4078.00   39.92013      249.7536      143000.4      214.6873    
 4079.00   39.92170      249.7634      143040.3      214.6959    
 4080.00   39.92326      249.7732      143080.3      214.7045    
 4081.00   39.92482      249.7829      143120.2      214.7131    
 4082.00   39.92638      249.7927      143160.1      214.7217    
 4083.00   39.92794      249.8025      143200.0      214.7302    
 4084.00   39.92951      249.8123      143240.0      214.7388    
 4085.00   39.93107      249.8221      143279.9      214.7474    
 4086.00   39.93263      249.8318      143319.8      214.7560    
 4087.00   39.93419      249.8416      143359.8      214.7646    
 4088.00   39.93575      249.8514      143399.7      214.7732    
 4089.00   39.93731      249.8611      143439.6      214.7818    
 4090.00   39.93888      249.8709      143479.6      214.7903    
 4091.00   39.94044      249.8807      143519.5      214.7989    
 4092.00   39.94200      249.8904      143559.4      214.8075    
 4093.00   39.94356      249.9002      143599.4      214.8161    
 4094.00   39.94512      249.9100      143639.3      214.8246    
 4095.00   39.94668      249.9197      143679.3      214.8332    
 4096.00   39.94824      249.9295      143719.2      214.8418    
 4097.00   39.94980      249.9392      143759.2      214.8503    
 4098.00   39.95136      249.9490      143799.1      214.8589    
 4099.00   39.95293      249.9587      143839.1      214.8675    
 4100.00   39.95449      249.9685      143879.0      214.8760    
 4101.00   39.95605      249.9782      143919.0      214.8846    
 4102.00   39.95761      249.9879      143958.9      214.8931    
 4103.00   39.95917      249.9977      143998.9      214.9017    
 4104.00   39.96073      250.0074      144038.9      214.9102    
 4105.00   39.96229      250.0172      144078.8      214.9188    
 4106.00   39.96385      250.0269      144118.8      214.9273    
 4107.00   39.96541      250.0366      144158.7      214.9359    
 4108.00   39.96697      250.0464      144198.7      214.9444    
 4109.00   39.96853      250.0561      144238.7      214.9530    
 4110.00   39.97009      250.0658      144278.7      214.9615    
 4111.00   39.97165      250.0755      144318.6      214.9701    
 4112.00   39.97321      250.0853      144358.6      214.9786    
 4113.00   39.97477      250.0950      144398.6      214.9871    
 4114.00   39.97633      250.1047      144438.5      214.9957    
 4115.00   39.97789      250.1144      144478.5      215.0042    
 4116.00   39.97945      250.1241      144518.5      215.0127    
 4117.00   39.98101      250.1338      144558.5      215.0213    
 4118.00   39.98257      250.1435      144598.5      215.0298    
 4119.00   39.98412      250.1533      144638.4      215.0383    
 4120.00   39.98568      250.1630      144678.4      215.0468    
 4121.00   39.98724      250.1727      144718.4      215.0554    
 4122.00   39.98880      250.1824      144758.4      215.0639    
 4123.00   39.99036      250.1921      144798.4      215.0724    
 4124.00   39.99192      250.2018      144838.4      215.0809    
 4125.00   39.99348      250.2115      144878.4      215.0894    
 4126.00   39.99504      250.2212      144918.4      215.0979    
 4127.00   39.99659      250.2309      144958.4      215.1065    
 4128.00   39.99815      250.2405      144998.4      215.1150    
 4129.00   39.99971      250.2502      145038.4      215.1235    
 4130.00   40.00127      250.2599      145078.4      215.1320    
 4131.00   40.00283      250.2696      145118.4      215.1405    
 4132.00   40.00439      250.2793      145158.4      215.1490    
 4133.00   40.00594      250.2890      145198.4      215.1575    
 4134.00   40.00750      250.2986      145238.4      215.1660    
 4135.00   40.00906      250.3083      145278.4      215.1745    
 4136.00   40.01062      250.3180      145318.4      215.1830    
 4137.00   40.01218      250.3277      145358.4      215.1915    
 4138.00   40.01373      250.3373      145398.4      215.2000    
 4139.00   40.01529      250.3470      145438.4      215.2085    
 4140.00   40.01685      250.3567      145478.5      215.2169    
 4141.00   40.01841      250.3663      145518.5      215.2254    
 4142.00   40.01996      250.3760      145558.5      215.2339    
 4143.00   40.02152      250.3857      145598.5      215.2424    
 4144.00   40.02308      250.3953      145638.5      215.2509    
 4145.00   40.02464      250.4050      145678.6      215.2594    
 4146.00   40.02619      250.4146      145718.6      215.2678    
 4147.00   40.02775      250.4243      145758.6      215.2763    
 4148.00   40.02931      250.4339      145798.6      215.2848    
 4149.00   40.03086      250.4436      145838.7      215.2933    
 4150.00   40.03242      250.4532      145878.7      215.3017    
 4151.00   40.03398      250.4629      145918.7      215.3102    
 4152.00   40.03553      250.4725      145958.8      215.3187    
 4153.00   40.03709      250.4822      145998.8      215.3271    
 4154.00   40.03865      250.4918      146038.8      215.3356    
 4155.00   40.04020      250.5014      146078.9      215.3441    
 4156.00   40.04176      250.5111      146118.9      215.3525    
 4157.00   40.04331      250.5207      146159.0      215.3610    
 4158.00   40.04487      250.5303      146199.0      215.3694    
 4159.00   40.04643      250.5400      146239.1      215.3779    
 4160.00   40.04798      250.5496      146279.1      215.3864    
 4161.00   40.04954      250.5592      146319.2      215.3948    
 4162.00   40.05109      250.5689      146359.2      215.4033    
 4163.00   40.05265      250.5785      146399.3      215.4117    
 4164.00   40.05420      250.5881      146439.3      215.4202    
 4165.00   40.05576      250.5977      146479.4      215.4286    
 4166.00   40.05731      250.6073      146519.4      215.4370    
 4167.00   40.05887      250.6169      146559.5      215.4455    
 4168.00   40.06043      250.6266      146599.5      215.4539    
 4169.00   40.06198      250.6362      146639.6      215.4624    
 4170.00   40.06354      250.6458      146679.7      215.4708    
 4171.00   40.06509      250.6554      146719.7      215.4792    
 4172.00   40.06664      250.6650      146759.8      215.4877    
 4173.00   40.06820      250.6746      146799.9      215.4961    
 4174.00   40.06975      250.6842      146839.9      215.5045    
 4175.00   40.07131      250.6938      146880.0      215.5129    
 4176.00   40.07286      250.7034      146920.1      215.5214    
 4177.00   40.07442      250.7130      146960.1      215.5298    
 4178.00   40.07597      250.7226      147000.2      215.5382    
 4179.00   40.07753      250.7322      147040.3      215.5466    
 4180.00   40.07908      250.7418      147080.4      215.5551    
 4181.00   40.08063      250.7513      147120.5      215.5635    
 4182.00   40.08219      250.7609      147160.5      215.5719    
 4183.00   40.08374      250.7705      147200.6      215.5803    
 4184.00   40.08530      250.7801      147240.7      215.5887    
 4185.00   40.08685      250.7897      147280.8      215.5971    
 4186.00   40.08840      250.7992      147320.9      215.6055    
 4187.00   40.08996      250.8088      147361.0      215.6139    
 4188.00   40.09151      250.8184      147401.1      215.6223    
 4189.00   40.09306      250.8280      147441.1      215.6308    
 4190.00   40.09462      250.8375      147481.2      215.6392    
 4191.00   40.09617      250.8471      147521.3      215.6476    
 4192.00   40.09772      250.8567      147561.4      215.6559    
 4193.00   40.09927      250.8662      147601.5      215.6643    
 4194.00   40.10083      250.8758      147641.6      215.6727    
 4195.00   40.10238      250.8854      147681.7      215.6811    
 4196.00   40.10393      250.8949      147721.8      215.6895    
 4197.00   40.10549      250.9045      147761.9      215.6979    
 4198.00   40.10704      250.9140      147802.0      215.7063    
 4199.00   40.10859      250.9236      147842.2      215.7147    
 4200.00   40.11014      250.9331      147882.3      215.7231    
 4201.00   40.11169      250.9427      147922.4      215.7315    
 4202.00   40.11325      250.9522      147962.5      215.7398    
 4203.00   40.11480      250.9618      148002.6      215.7482    
 4204.00   40.11635      250.9713      148042.7      215.7566    
 4205.00   40.11790      250.9809      148082.8      215.7650    
 4206.00   40.11945      250.9904      148123.0      215.7733    
 4207.00   40.12101      250.9999      148163.1      215.7817    
 4208.00   40.12256      251.0095      148203.2      215.7901    
 4209.00   40.12411      251.0190      148243.3      215.7985    
 4210.00   40.12566      251.0285      148283.4      215.8068    
 4211.00   40.12721      251.0381      148323.6      215.8152    
 4212.00   40.12876      251.0476      148363.7      215.8235    
 4213.00   40.13031      251.0571      148403.8      215.8319    
 4214.00   40.13186      251.0666      148444.0      215.8403    
 4215.00   40.13341      251.0762      148484.1      215.8486    
 4216.00   40.13497      251.0857      148524.2      215.8570    
 4217.00   40.13652      251.0952      148564.4      215.8653    
 4218.00   40.13807      251.1047      148604.5      215.8737    
 4219.00   40.13962      251.1142      148644.6      215.8820    
 4220.00   40.14117      251.1238      148684.8      215.8904    
 4221.00   40.14272      251.1333      148724.9      215.8987    
 4222.00   40.14427      251.1428      148765.1      215.9071    
 4223.00   40.14582      251.1523      148805.2      215.9154    
 4224.00   40.14737      251.1618      148845.4      215.9238    
 4225.00   40.14892      251.1713      148885.5      215.9321    
 4226.00   40.15047      251.1808      148925.7      215.9405    
 4227.00   40.15202      251.1903      148965.8      215.9488    
 4228.00   40.15357      251.1998      149006.0      215.9571    
 4229.00   40.15512      251.2093      149046.1      215.9655    
 4230.00   40.15666      251.2188      149086.3      215.9738    
 4231.00   40.15821      251.2283      149126.4      215.9821    
 4232.00   40.15976      251.2378      149166.6      215.9905    
 4233.00   40.16131      251.2473      149206.7      215.9988    
 4234.00   40.16286      251.2567      149246.9      216.0071    
 4235.00   40.16441      251.2662      149287.1      216.0154    
 4236.00   40.16596      251.2757      149327.2      216.0238    
 4237.00   40.16751      251.2852      149367.4      216.0321    
 4238.00   40.16906      251.2947      149407.6      216.0404    
 4239.00   40.17060      251.3041      149447.7      216.0487    
 4240.00   40.17215      251.3136      149487.9      216.0570    
 4241.00   40.17370      251.3231      149528.1      216.0654    
 4242.00   40.17525      251.3326      149568.3      216.0737    
 4243.00   40.17680      251.3420      149608.4      216.0820    
 4244.00   40.17834      251.3515      149648.6      216.0903    
 4245.00   40.17989      251.3610      149688.8      216.0986    
 4246.00   40.18144      251.3704      149729.0      216.1069    
 4247.00   40.18299      251.3799      149769.2      216.1152    
 4248.00   40.18453      251.3894      149809.3      216.1235    
 4249.00   40.18608      251.3988      149849.5      216.1318    
 4250.00   40.18763      251.4083      149889.7      216.1401    
 4251.00   40.18918      251.4177      149929.9      216.1484    
 4252.00   40.19072      251.4272      149970.1      216.1567    
 4253.00   40.19227      251.4366      150010.3      216.1650    
 4254.00   40.19382      251.4461      150050.5      216.1733    
 4255.00   40.19536      251.4555      150090.7      216.1816    
 4256.00   40.19691      251.4650      150130.9      216.1899    
 4257.00   40.19846      251.4744      150171.1      216.1982    
 4258.00   40.20000      251.4839      150211.3      216.2064    
 4259.00   40.20155      251.4933      150251.5      216.2147    
 4260.00   40.20310      251.5027      150291.7      216.2230    
 4261.00   40.20464      251.5122      150331.9      216.2313    
 4262.00   40.20619      251.5216      150372.1      216.2396    
 4263.00   40.20773      251.5310      150412.3      216.2478    
 4264.00   40.20928      251.5405      150452.5      216.2561    
 4265.00   40.21082      251.5499      150492.7      216.2644    
 4266.00   40.21237      251.5593      150532.9      216.2727    
 4267.00   40.21392      251.5688      150573.1      216.2809    
 4268.00   40.21546      251.5782      150613.3      216.2892    
 4269.00   40.21701      251.5876      150653.6      216.2975    
 4270.00   40.21855      251.5970      150693.8      216.3057    
 4271.00   40.22010      251.6064      150734.0      216.3140    
 4272.00   40.22164      251.6159      150774.2      216.3223    
 4273.00   40.22319      251.6253      150814.4      216.3305    
 4274.00   40.22473      251.6347      150854.7      216.3388    
 4275.00   40.22627      251.6441      150894.9      216.3470    
 4276.00   40.22782      251.6535      150935.1      216.3553    
 4277.00   40.22936      251.6629      150975.3      216.3636    
 4278.00   40.23091      251.6723      151015.6      216.3718    
 4279.00   40.23245      251.6817      151055.8      216.3801    
 4280.00   40.23400      251.6911      151096.0      216.3883    
 4281.00   40.23554      251.7005      151136.3      216.3966    
 4282.00   40.23708      251.7099      151176.5      216.4048    
 4283.00   40.23863      251.7193      151216.7      216.4130    
 4284.00   40.24017      251.7287      151257.0      216.4213    
 4285.00   40.24171      251.7381      151297.2      216.4295    
 4286.00   40.24326      251.7475      151337.5      216.4378    
 4287.00   40.24480      251.7569      151377.7      216.4460    
 4288.00   40.24634      251.7663      151418.0      216.4542    
 4289.00   40.24789      251.7756      151458.2      216.4625    
 4290.00   40.24943      251.7850      151498.5      216.4707    
 4291.00   40.25097      251.7944      151538.7      216.4789    
 4292.00   40.25251      251.8038      151579.0      216.4872    
 4293.00   40.25406      251.8132      151619.2      216.4954    
 4294.00   40.25560      251.8225      151659.5      216.5036    
 4295.00   40.25714      251.8319      151699.7      216.5118    
 4296.00   40.25868      251.8413      151740.0      216.5201    
 4297.00   40.26023      251.8507      151780.2      216.5283    
 4298.00   40.26177      251.8600      151820.5      216.5365    
 4299.00   40.26331      251.8694      151860.8      216.5447    
 4300.00   40.26485      251.8788      151901.0      216.5529    
 4301.00   40.26639      251.8881      151941.3      216.5612    
 4302.00   40.26793      251.8975      151981.6      216.5694    
 4303.00   40.26947      251.9068      152021.8      216.5776    
 4304.00   40.27102      251.9162      152062.1      216.5858    
 4305.00   40.27256      251.9256      152102.4      216.5940    
 4306.00   40.27410      251.9349      152142.6      216.6022    
 4307.00   40.27564      251.9443      152182.9      216.6104    
 4308.00   40.27718      251.9536      152223.2      216.6186    
 4309.00   40.27872      251.9630      152263.5      216.6268    
 4310.00   40.28026      251.9723      152303.8      216.6350    
 4311.00   40.28180      251.9817      152344.0      216.6432    
 4312.00   40.28334      251.9910      152384.3      216.6514    
 4313.00   40.28488      252.0003      152424.6      216.6596    
 4314.00   40.28642      252.0097      152464.9      216.6678    
 4315.00   40.28796      252.0190      152505.2      216.6760    
 4316.00   40.28950      252.0284      152545.5      216.6842    
 4317.00   40.29104      252.0377      152585.7      216.6924    
 4318.00   40.29258      252.0470      152626.0      216.7006    
 4319.00   40.29412      252.0563      152666.3      216.7087    
 4320.00   40.29566      252.0657      152706.6      216.7169    
 4321.00   40.29720      252.0750      152746.9      216.7251    
 4322.00   40.29873      252.0843      152787.2      216.7333    
 4323.00   40.30027      252.0937      152827.5      216.7415    
 4324.00   40.30181      252.1030      152867.8      216.7496    
 4325.00   40.30335      252.1123      152908.1      216.7578    
 4326.00   40.30489      252.1216      152948.4      216.7660    
 4327.00   40.30643      252.1309      152988.7      216.7742    
 4328.00   40.30797      252.1402      153029.0      216.7823    
 4329.00   40.30950      252.1496      153069.4      216.7905    
 4330.00   40.31104      252.1589      153109.7      216.7987    
 4331.00   40.31258      252.1682      153150.0      216.8068    
 4332.00   40.31412      252.1775      153190.3      216.8150    
 4333.00   40.31565      252.1868      153230.6      216.8232    
 4334.00   40.31719      252.1961      153270.9      216.8313    
 4335.00   40.31873      252.2054      153311.2      216.8395    
 4336.00   40.32027      252.2147      153351.6      216.8476    
 4337.00   40.32180      252.2240      153391.9      216.8558    
 4338.00   40.32334      252.2333      153432.2      216.8639    
 4339.00   40.32488      252.2426      153472.5      216.8721    
 4340.00   40.32641      252.2519      153512.9      216.8802    
 4341.00   40.32795      252.2612      153553.2      216.8884    
 4342.00   40.32949      252.2705      153593.5      216.8965    
 4343.00   40.33102      252.2797      153633.8      216.9047    
 4344.00   40.33256      252.2890      153674.2      216.9128    
 4345.00   40.33409      252.2983      153714.5      216.9210    
 4346.00   40.33563      252.3076      153754.8      216.9291    
 4347.00   40.33716      252.3169      153795.2      216.9373    
 4348.00   40.33870      252.3261      153835.5      216.9454    
 4349.00   40.34024      252.3354      153875.9      216.9535    
 4350.00   40.34177      252.3447      153916.2      216.9617    
 4351.00   40.34331      252.3540      153956.5      216.9698    
 4352.00   40.34484      252.3632      153996.9      216.9779    
 4353.00   40.34638      252.3725      154037.2      216.9861    
 4354.00   40.34791      252.3818      154077.6      216.9942    
 4355.00   40.34945      252.3910      154117.9      217.0023    
 4356.00   40.35098      252.4003      154158.3      217.0104    
 4357.00   40.35251      252.4096      154198.6      217.0186    
 4358.00   40.35405      252.4188      154239.0      217.0267    
 4359.00   40.35558      252.4281      154279.3      217.0348    
 4360.00   40.35712      252.4374      154319.7      217.0429    
 4361.00   40.35865      252.4466      154360.0      217.0510    
 4362.00   40.36018      252.4559      154400.4      217.0592    
 4363.00   40.36172      252.4651      154440.8      217.0673    
 4364.00   40.36325      252.4744      154481.1      217.0754    
 4365.00   40.36478      252.4836      154521.5      217.0835    
 4366.00   40.36632      252.4929      154561.9      217.0916    
 4367.00   40.36785      252.5021      154602.2      217.0997    
 4368.00   40.36938      252.5113      154642.6      217.1078    
 4369.00   40.37091      252.5206      154683.0      217.1159    
 4370.00   40.37245      252.5298      154723.3      217.1240    
 4371.00   40.37398      252.5391      154763.7      217.1321    
 4372.00   40.37551      252.5483      154804.1      217.1402    
 4373.00   40.37704      252.5575      154844.5      217.1483    
 4374.00   40.37858      252.5668      154884.8      217.1564    
 4375.00   40.38011      252.5760      154925.2      217.1645    
 4376.00   40.38164      252.5852      154965.6      217.1726    
 4377.00   40.38317      252.5945      155006.0      217.1807    
 4378.00   40.38470      252.6037      155046.4      217.1888    
 4379.00   40.38623      252.6129      155086.7      217.1969    
 4380.00   40.38776      252.6221      155127.1      217.2050    
 4381.00   40.38929      252.6313      155167.5      217.2131    
 4382.00   40.39082      252.6406      155207.9      217.2211    
 4383.00   40.39236      252.6498      155248.3      217.2292    
 4384.00   40.39389      252.6590      155288.7      217.2373    
 4385.00   40.39542      252.6682      155329.1      217.2454    
 4386.00   40.39695      252.6774      155369.5      217.2535    
 4387.00   40.39848      252.6866      155409.9      217.2615    
 4388.00   40.40001      252.6958      155450.3      217.2696    
 4389.00   40.40154      252.7050      155490.7      217.2777    
 4390.00   40.40307      252.7142      155531.1      217.2858    
 4391.00   40.40459      252.7234      155571.5      217.2938    
 4392.00   40.40612      252.7326      155611.9      217.3019    
 4393.00   40.40765      252.7418      155652.3      217.3100    
 4394.00   40.40918      252.7510      155692.7      217.3180    
 4395.00   40.41071      252.7602      155733.1      217.3261    
 4396.00   40.41224      252.7694      155773.5      217.3341    
 4397.00   40.41377      252.7786      155813.9      217.3422    
 4398.00   40.41530      252.7878      155854.4      217.3503    
 4399.00   40.41682      252.7970      155894.8      217.3583    
 4400.00   40.41835      252.8062      155935.2      217.3664    
 4401.00   40.41988      252.8154      155975.6      217.3744    
 4402.00   40.42141      252.8246      156016.0      217.3825    
 4403.00   40.42294      252.8337      156056.5      217.3905    
 4404.00   40.42446      252.8429      156096.9      217.3986    
 4405.00   40.42599      252.8521      156137.3      217.4066    
 4406.00   40.42752      252.8613      156177.7      217.4147    
 4407.00   40.42904      252.8705      156218.2      217.4227    
 4408.00   40.43057      252.8796      156258.6      217.4308    
 4409.00   40.43210      252.8888      156299.0      217.4388    
 4410.00   40.43362      252.8980      156339.5      217.4468    
 4411.00   40.43515      252.9071      156379.9      217.4549    
 4412.00   40.43668      252.9163      156420.3      217.4629    
 4413.00   40.43820      252.9255      156460.8      217.4709    
 4414.00   40.43973      252.9346      156501.2      217.4790    
 4415.00   40.44125      252.9438      156541.6      217.4870    
 4416.00   40.44278      252.9529      156582.1      217.4950    
 4417.00   40.44431      252.9621      156622.5      217.5031    
 4418.00   40.44583      252.9713      156663.0      217.5111    
 4419.00   40.44736      252.9804      156703.4      217.5191    
 4420.00   40.44888      252.9896      156743.9      217.5272    
 4421.00   40.45041      252.9987      156784.3      217.5352    
 4422.00   40.45193      253.0079      156824.8      217.5432    
 4423.00   40.45345      253.0170      156865.2      217.5512    
 4424.00   40.45498      253.0262      156905.7      217.5592    
 4425.00   40.45650      253.0353      156946.1      217.5672    
 4426.00   40.45803      253.0444      156986.6      217.5753    
 4427.00   40.45955      253.0536      157027.0      217.5833    
 4428.00   40.46107      253.0627      157067.5      217.5913    
 4429.00   40.46260      253.0719      157108.0      217.5993    
 4430.00   40.46412      253.0810      157148.4      217.6073    
 4431.00   40.46564      253.0901      157188.9      217.6153    
 4432.00   40.46717      253.0993      157229.4      217.6233    
 4433.00   40.46869      253.1084      157269.8      217.6313    
 4434.00   40.47021      253.1175      157310.3      217.6393    
 4435.00   40.47174      253.1266      157350.8      217.6473    
 4436.00   40.47326      253.1358      157391.2      217.6553    
 4437.00   40.47478      253.1449      157431.7      217.6633    
 4438.00   40.47630      253.1540      157472.2      217.6713    
 4439.00   40.47782      253.1631      157512.7      217.6793    
 4440.00   40.47935      253.1722      157553.2      217.6873    
 4441.00   40.48087      253.1814      157593.6      217.6953    
 4442.00   40.48239      253.1905      157634.1      217.7033    
 4443.00   40.48391      253.1996      157674.6      217.7113    
 4444.00   40.48543      253.2087      157715.1      217.7193    
 4445.00   40.48695      253.2178      157755.6      217.7272    
 4446.00   40.48847      253.2269      157796.1      217.7352    
 4447.00   40.48999      253.2360      157836.5      217.7432    
 4448.00   40.49151      253.2451      157877.0      217.7512    
 4449.00   40.49303      253.2542      157917.5      217.7592    
 4450.00   40.49455      253.2633      157958.0      217.7671    
 4451.00   40.49607      253.2724      157998.5      217.7751    
 4452.00   40.49759      253.2815      158039.0      217.7831    
 4453.00   40.49911      253.2906      158079.5      217.7911    
 4454.00   40.50063      253.2997      158120.0      217.7990    
 4455.00   40.50215      253.3088      158160.5      217.8070    
 4456.00   40.50367      253.3179      158201.0      217.8150    
 4457.00   40.50519      253.3270      158241.5      217.8229    
 4458.00   40.50671      253.3361      158282.0      217.8309    
 4459.00   40.50822      253.3452      158322.5      217.8389    
 4460.00   40.50974      253.3542      158363.0      217.8468    
 4461.00   40.51126      253.3633      158403.6      217.8548    
 4462.00   40.51278      253.3724      158444.1      217.8628    
 4463.00   40.51430      253.3815      158484.6      217.8707    
 4464.00   40.51581      253.3906      158525.1      217.8787    
 4465.00   40.51733      253.3996      158565.6      217.8866    
 4466.00   40.51885      253.4087      158606.1      217.8946    
 4467.00   40.52037      253.4178      158646.6      217.9025    
 4468.00   40.52188      253.4269      158687.2      217.9105    
 4469.00   40.52340      253.4359      158727.7      217.9184    
 4470.00   40.52492      253.4450      158768.2      217.9264    
 4471.00   40.52643      253.4541      158808.7      217.9343    
 4472.00   40.52795      253.4631      158849.3      217.9423    
 4473.00   40.52946      253.4722      158889.8      217.9502    
 4474.00   40.53098      253.4812      158930.3      217.9581    
 4475.00   40.53250      253.4903      158970.9      217.9661    
 4476.00   40.53401      253.4994      159011.4      217.9740    
 4477.00   40.53553      253.5084      159051.9      217.9820    
 4478.00   40.53704      253.5175      159092.5      217.9899    
 4479.00   40.53856      253.5265      159133.0      217.9978    
 4480.00   40.54007      253.5356      159173.5      218.0058    
 4481.00   40.54159      253.5446      159214.1      218.0137    
 4482.00   40.54310      253.5537      159254.6      218.0216    
 4483.00   40.54461      253.5627      159295.2      218.0295    
 4484.00   40.54613      253.5717      159335.7      218.0375    
 4485.00   40.54764      253.5808      159376.3      218.0454    
 4486.00   40.54915      253.5898      159416.8      218.0533    
 4487.00   40.55067      253.5989      159457.4      218.0612    
 4488.00   40.55218      253.6079      159497.9      218.0692    
 4489.00   40.55369      253.6169      159538.5      218.0771    
 4490.00   40.55521      253.6260      159579.0      218.0850    
 4491.00   40.55672      253.6350      159619.6      218.0929    
 4492.00   40.55823      253.6440      159660.1      218.1008    
 4493.00   40.55974      253.6531      159700.7      218.1087    
 4494.00   40.56126      253.6621      159741.2      218.1166    
 4495.00   40.56277      253.6711      159781.8      218.1245    
 4496.00   40.56428      253.6801      159822.4      218.1325    
 4497.00   40.56579      253.6892      159862.9      218.1404    
 4498.00   40.56730      253.6982      159903.5      218.1483    
 4499.00   40.56881      253.7072      159944.1      218.1562    
 4500.00   40.57033      253.7162      159984.6      218.1641    
 4501.00   40.57184      253.7252      160025.2      218.1720    
 4502.00   40.57335      253.7342      160065.8      218.1799    
 4503.00   40.57486      253.7433      160106.4      218.1878    
 4504.00   40.57637      253.7523      160146.9      218.1957    
 4505.00   40.57788      253.7613      160187.5      218.2036    
 4506.00   40.57939      253.7703      160228.1      218.2114    
 4507.00   40.58090      253.7793      160268.7      218.2193    
 4508.00   40.58241      253.7883      160309.3      218.2272    
 4509.00   40.58391      253.7973      160349.8      218.2351    
 4510.00   40.58542      253.8063      160390.4      218.2430    
 4511.00   40.58693      253.8153      160431.0      218.2509    
 4512.00   40.58844      253.8243      160471.6      218.2588    
 4513.00   40.58995      253.8333      160512.2      218.2666    
 4514.00   40.59146      253.8423      160552.8      218.2745    
 4515.00   40.59297      253.8513      160593.4      218.2824    
 4516.00   40.59447      253.8602      160634.0      218.2903    
 4517.00   40.59598      253.8692      160674.6      218.2982    
 4518.00   40.59749      253.8782      160715.2      218.3060    
 4519.00   40.59900      253.8872      160755.8      218.3139    
 4520.00   40.60050      253.8962      160796.4      218.3218    
 4521.00   40.60201      253.9052      160837.0      218.3296    
 4522.00   40.60352      253.9142      160877.6      218.3375    
 4523.00   40.60502      253.9231      160918.2      218.3454    
 4524.00   40.60653      253.9321      160958.8      218.3532    
 4525.00   40.60804      253.9411      160999.4      218.3611    
 4526.00   40.60954      253.9501      161040.0      218.3690    
 4527.00   40.61105      253.9590      161080.6      218.3768    
 4528.00   40.61255      253.9680      161121.2      218.3847    
 4529.00   40.61406      253.9770      161161.8      218.3926    
 4530.00   40.61556      253.9859      161202.4      218.4004    
 4531.00   40.61707      253.9949      161243.0      218.4083    
 4532.00   40.61857      254.0039      161283.7      218.4161    
 4533.00   40.62008      254.0128      161324.3      218.4240    
 4534.00   40.62158      254.0218      161364.9      218.4318    
 4535.00   40.62308      254.0307      161405.5      218.4397    
 4536.00   40.62459      254.0397      161446.2      218.4475    
 4537.00   40.62609      254.0487      161486.8      218.4554    
 4538.00   40.62760      254.0576      161527.4      218.4632    
 4539.00   40.62910      254.0666      161568.0      218.4710    
 4540.00   40.63060      254.0755      161608.7      218.4789    
 4541.00   40.63210      254.0845      161649.3      218.4867    
 4542.00   40.63361      254.0934      161689.9      218.4946    
 4543.00   40.63511      254.1024      161730.6      218.5024    
 4544.00   40.63661      254.1113      161771.2      218.5102    
 4545.00   40.63811      254.1202      161811.8      218.5181    
 4546.00   40.63961      254.1292      161852.5      218.5259    
 4547.00   40.64112      254.1381      161893.1      218.5337    
 4548.00   40.64262      254.1471      161933.8      218.5416    
 4549.00   40.64412      254.1560      161974.4      218.5494    
 4550.00   40.64562      254.1649      162015.0      218.5572    
 4551.00   40.64712      254.1739      162055.7      218.5650    
 4552.00   40.64862      254.1828      162096.3      218.5729    
 4553.00   40.65012      254.1917      162137.0      218.5807    
 4554.00   40.65162      254.2006      162177.6      218.5885    
 4555.00   40.65312      254.2096      162218.3      218.5963    
 4556.00   40.65462      254.2185      162258.9      218.6041    
 4557.00   40.65612      254.2274      162299.6      218.6120    
 4558.00   40.65762      254.2363      162340.3      218.6198    
 4559.00   40.65912      254.2453      162380.9      218.6276    
 4560.00   40.66062      254.2542      162421.6      218.6354    
 4561.00   40.66211      254.2631      162462.2      218.6432    
 4562.00   40.66361      254.2720      162502.9      218.6510    
 4563.00   40.66511      254.2809      162543.6      218.6588    
 4564.00   40.66661      254.2898      162584.2      218.6666    
 4565.00   40.66811      254.2987      162624.9      218.6744    
 4566.00   40.66960      254.3076      162665.6      218.6822    
 4567.00   40.67110      254.3165      162706.2      218.6900    
 4568.00   40.67260      254.3255      162746.9      218.6978    
 4569.00   40.67409      254.3344      162787.6      218.7056    
 4570.00   40.67559      254.3433      162828.3      218.7134    
 4571.00   40.67709      254.3522      162868.9      218.7212    
 4572.00   40.67858      254.3611      162909.6      218.7290    
 4573.00   40.68008      254.3700      162950.3      218.7368    
 4574.00   40.68158      254.3788      162991.0      218.7446    
 4575.00   40.68307      254.3877      163031.7      218.7524    
 4576.00   40.68457      254.3966      163072.3      218.7602    
 4577.00   40.68606      254.4055      163113.0      218.7680    
 4578.00   40.68756      254.4144      163153.7      218.7758    
 4579.00   40.68905      254.4233      163194.4      218.7836    
 4580.00   40.69054      254.4322      163235.1      218.7913    
 4581.00   40.69204      254.4411      163275.8      218.7991    
 4582.00   40.69353      254.4499      163316.5      218.8069    
 4583.00   40.69503      254.4588      163357.2      218.8147    
 4584.00   40.69652      254.4677      163397.9      218.8225    
 4585.00   40.69801      254.4766      163438.6      218.8302    
 4586.00   40.69951      254.4855      163479.3      218.8380    
 4587.00   40.70100      254.4943      163520.0      218.8458    
 4588.00   40.70249      254.5032      163560.7      218.8535    
 4589.00   40.70398      254.5121      163601.4      218.8613    
 4590.00   40.70548      254.5209      163642.1      218.8691    
 4591.00   40.70697      254.5298      163682.8      218.8768    
 4592.00   40.70846      254.5387      163723.5      218.8846    
 4593.00   40.70995      254.5475      163764.2      218.8924    
 4594.00   40.71144      254.5564      163804.9      218.9001    
 4595.00   40.71293      254.5653      163845.6      218.9079    
 4596.00   40.71442      254.5741      163886.3      218.9157    
 4597.00   40.71591      254.5830      163927.0      218.9234    
 4598.00   40.71740      254.5918      163967.8      218.9312    
 4599.00   40.71889      254.6007      164008.5      218.9389    
 4600.00   40.72038      254.6095      164049.2      218.9467    
 4601.00   40.72187      254.6184      164089.9      218.9544    
 4602.00   40.72336      254.6273      164130.6      218.9622    
 4603.00   40.72485      254.6361      164171.4      218.9699    
 4604.00   40.72634      254.6449      164212.1      218.9777    
 4605.00   40.72783      254.6538      164252.8      218.9854    
 4606.00   40.72932      254.6626      164293.5      218.9932    
 4607.00   40.73080      254.6715      164334.3      219.0009    
 4608.00   40.73229      254.6803      164375.0      219.0087    
 4609.00   40.73378      254.6892      164415.7      219.0164    
 4610.00   40.73527      254.6980      164456.5      219.0241    
 4611.00   40.73675      254.7068      164497.2      219.0319    
 4612.00   40.73824      254.7157      164537.9      219.0396    
 4613.00   40.73973      254.7245      164578.7      219.0473    
 4614.00   40.74121      254.7333      164619.4      219.0551    
 4615.00   40.74270      254.7422      164660.2      219.0628    
 4616.00   40.74419      254.7510      164700.9      219.0705    
 4617.00   40.74567      254.7598      164741.7      219.0783    
 4618.00   40.74716      254.7686      164782.4      219.0860    
 4619.00   40.74864      254.7775      164823.2      219.0937    
 4620.00   40.75013      254.7863      164863.9      219.1014    
 4621.00   40.75161      254.7951      164904.7      219.1092    
 4622.00   40.75310      254.8039      164945.4      219.1169    
 4623.00   40.75458      254.8127      164986.2      219.1246    
 4624.00   40.75606      254.8215      165026.9      219.1323    
 4625.00   40.75755      254.8304      165067.7      219.1401    
 4626.00   40.75903      254.8392      165108.4      219.1478    
 4627.00   40.76051      254.8480      165149.2      219.1555    
 4628.00   40.76200      254.8568      165190.0      219.1632    
 4629.00   40.76348      254.8656      165230.7      219.1709    
 4630.00   40.76496      254.8744      165271.5      219.1786    
 4631.00   40.76644      254.8832      165312.2      219.1863    
 4632.00   40.76793      254.8920      165353.0      219.1940    
 4633.00   40.76941      254.9008      165393.8      219.2017    
 4634.00   40.77089      254.9096      165434.5      219.2094    
 4635.00   40.77237      254.9184      165475.3      219.2171    
 4636.00   40.77385      254.9272      165516.1      219.2248    
 4637.00   40.77533      254.9360      165556.9      219.2325    
 4638.00   40.77681      254.9448      165597.6      219.2402    
 4639.00   40.77829      254.9536      165638.4      219.2479    
 4640.00   40.77977      254.9624      165679.2      219.2556    
 4641.00   40.78125      254.9712      165720.0      219.2633    
 4642.00   40.78273      254.9799      165760.8      219.2710    
 4643.00   40.78421      254.9887      165801.5      219.2787    
 4644.00   40.78569      254.9975      165842.3      219.2864    
 4645.00   40.78717      255.0063      165883.1      219.2941    
 4646.00   40.78865      255.0151      165923.9      219.3018    
 4647.00   40.79013      255.0238      165964.7      219.3095    
 4648.00   40.79160      255.0326      166005.5      219.3172    
 4649.00   40.79308      255.0414      166046.3      219.3248    
 4650.00   40.79456      255.0502      166087.1      219.3325    
 4651.00   40.79604      255.0589      166127.9      219.3402    
 4652.00   40.79751      255.0677      166168.7      219.3479    
 4653.00   40.79899      255.0765      166209.5      219.3556    
 4654.00   40.80047      255.0853      166250.3      219.3632    
 4655.00   40.80194      255.0940      166291.1      219.3709    
 4656.00   40.80342      255.1028      166331.9      219.3786    
 4657.00   40.80489      255.1115      166372.7      219.3863    
 4658.00   40.80637      255.1203      166413.5      219.3939    
 4659.00   40.80784      255.1291      166454.3      219.4016    
 4660.00   40.80932      255.1378      166495.1      219.4093    
 4661.00   40.81079      255.1466      166535.9      219.4169    
 4662.00   40.81227      255.1553      166576.7      219.4246    
 4663.00   40.81374      255.1641      166617.5      219.4323    
 4664.00   40.81522      255.1728      166658.3      219.4399    
 4665.00   40.81669      255.1816      166699.2      219.4476    
 4666.00   40.81816      255.1903      166740.0      219.4552    
 4667.00   40.81964      255.1991      166780.8      219.4629    
 4668.00   40.82111      255.2078      166821.6      219.4706    
 4669.00   40.82258      255.2166      166862.4      219.4782    
 4670.00   40.82405      255.2253      166903.3      219.4859    
 4671.00   40.82552      255.2341      166944.1      219.4935    
 4672.00   40.82700      255.2428      166984.9      219.5012    
 4673.00   40.82847      255.2515      167025.7      219.5088    
 4674.00   40.82994      255.2603      167066.6      219.5165    
 4675.00   40.83141      255.2690      167107.4      219.5241    
 4676.00   40.83288      255.2777      167148.2      219.5318    
 4677.00   40.83435      255.2865      167189.1      219.5394    
 4678.00   40.83582      255.2952      167229.9      219.5470    
 4679.00   40.83729      255.3039      167270.7      219.5547    
 4680.00   40.83876      255.3127      167311.6      219.5623    
 4681.00   40.84023      255.3214      167352.4      219.5700    
 4682.00   40.84170      255.3301      167393.3      219.5776    
 4683.00   40.84317      255.3388      167434.1      219.5852    
 4684.00   40.84463      255.3476      167474.9      219.5929    
 4685.00   40.84610      255.3563      167515.8      219.6005    
 4686.00   40.84757      255.3650      167556.6      219.6081    
 4687.00   40.84904      255.3737      167597.5      219.6158    
 4688.00   40.85050      255.3824      167638.3      219.6234    
 4689.00   40.85197      255.3911      167679.2      219.6310    
 4690.00   40.85344      255.3998      167720.0      219.6386    
 4691.00   40.85490      255.4086      167760.9      219.6463    
 4692.00   40.85637      255.4173      167801.7      219.6539    
 4693.00   40.85784      255.4260      167842.6      219.6615    
 4694.00   40.85930      255.4347      167883.5      219.6691    
 4695.00   40.86077      255.4434      167924.3      219.6768    
 4696.00   40.86223      255.4521      167965.2      219.6844    
 4697.00   40.86370      255.4608      168006.0      219.6920    
 4698.00   40.86516      255.4695      168046.9      219.6996    
 4699.00   40.86663      255.4782      168087.8      219.7072    
 4700.00   40.86809      255.4869      168128.6      219.7148    
 4701.00   40.86955      255.4956      168169.5      219.7224    
 4702.00   40.87102      255.5043      168210.4      219.7300    
 4703.00   40.87248      255.5130      168251.3      219.7377    
 4704.00   40.87394      255.5216      168292.1      219.7453    
 4705.00   40.87540      255.5303      168333.0      219.7529    
 4706.00   40.87687      255.5390      168373.9      219.7605    
 4707.00   40.87833      255.5477      168414.8      219.7681    
 4708.00   40.87979      255.5564      168455.6      219.7757    
 4709.00   40.88125      255.5651      168496.5      219.7833    
 4710.00   40.88271      255.5738      168537.4      219.7909    
 4711.00   40.88417      255.5824      168578.3      219.7985    
 4712.00   40.88563      255.5911      168619.2      219.8061    
 4713.00   40.88709      255.5998      168660.1      219.8137    
 4714.00   40.88855      255.6085      168700.9      219.8212    
 4715.00   40.89001      255.6171      168741.8      219.8288    
 4716.00   40.89147      255.6258      168782.7      219.8364    
 4717.00   40.89293      255.6345      168823.6      219.8440    
 4718.00   40.89439      255.6431      168864.5      219.8516    
 4719.00   40.89585      255.6518      168905.4      219.8592    
 4720.00   40.89731      255.6605      168946.3      219.8668    
 4721.00   40.89877      255.6691      168987.2      219.8744    
 4722.00   40.90022      255.6778      169028.1      219.8819    
 4723.00   40.90168      255.6865      169069.0      219.8895    
 4724.00   40.90314      255.6951      169109.9      219.8971    
 4725.00   40.90459      255.7038      169150.8      219.9047    
 4726.00   40.90605      255.7124      169191.7      219.9122    
 4727.00   40.90751      255.7211      169232.6      219.9198    
 4728.00   40.90896      255.7297      169273.5      219.9274    
 4729.00   40.91042      255.7384      169314.4      219.9350    
 4730.00   40.91187      255.7470      169355.3      219.9425    
 4731.00   40.91333      255.7557      169396.3      219.9501    
 4732.00   40.91478      255.7643      169437.2      219.9577    
 4733.00   40.91624      255.7730      169478.1      219.9652    
 4734.00   40.91769      255.7816      169519.0      219.9728    
 4735.00   40.91914      255.7903      169559.9      219.9804    
 4736.00   40.92060      255.7989      169600.8      219.9879    
 4737.00   40.92205      255.8076      169641.8      219.9955    
 4738.00   40.92350      255.8162      169682.7      220.0030    
 4739.00   40.92496      255.8248      169723.6      220.0106    
 4740.00   40.92641      255.8335      169764.5      220.0182    
 4741.00   40.92786      255.8421      169805.5      220.0257    
 4742.00   40.92931      255.8507      169846.4      220.0333    
 4743.00   40.93076      255.8594      169887.3      220.0408    
 4744.00   40.93221      255.8680      169928.3      220.0484    
 4745.00   40.93366      255.8766      169969.2      220.0559    
 4746.00   40.93512      255.8852      170010.1      220.0635    
 4747.00   40.93657      255.8939      170051.1      220.0710    
 4748.00   40.93801      255.9025      170092.0      220.0786    
 4749.00   40.93946      255.9111      170132.9      220.0861    
 4750.00   40.94091      255.9197      170173.9      220.0937    
 4751.00   40.94236      255.9284      170214.8      220.1012    
 4752.00   40.94381      255.9370      170255.8      220.1087    
 4753.00   40.94526      255.9456      170296.7      220.1163    
 4754.00   40.94671      255.9542      170337.6      220.1238    
 4755.00   40.94815      255.9628      170378.6      220.1314    
 4756.00   40.94960      255.9714      170419.5      220.1389    
 4757.00   40.95105      255.9800      170460.5      220.1464    
 4758.00   40.95250      255.9886      170501.4      220.1540    
 4759.00   40.95394      255.9972      170542.4      220.1615    
 4760.00   40.95539      256.0058      170583.4      220.1690    
 4761.00   40.95683      256.0145      170624.3      220.1765    
 4762.00   40.95828      256.0231      170665.3      220.1841    
 4763.00   40.95972      256.0317      170706.2      220.1916    
 4764.00   40.96117      256.0403      170747.2      220.1991    
 4765.00   40.96261      256.0489      170788.1      220.2066    
 4766.00   40.96406      256.0574      170829.1      220.2142    
 4767.00   40.96550      256.0660      170870.1      220.2217    
 4768.00   40.96694      256.0746      170911.0      220.2292    
 4769.00   40.96839      256.0832      170952.0      220.2367    
 4770.00   40.96983      256.0918      170993.0      220.2442    
 4771.00   40.97127      256.1004      171033.9      220.2517    
 4772.00   40.97272      256.1090      171074.9      220.2593    
 4773.00   40.97416      256.1176      171115.9      220.2668    
 4774.00   40.97560      256.1262      171156.9      220.2743    
 4775.00   40.97704      256.1347      171197.8      220.2818    
 4776.00   40.97848      256.1433      171238.8      220.2893    
 4777.00   40.97992      256.1519      171279.8      220.2968    
 4778.00   40.98136      256.1605      171320.8      220.3043    
 4779.00   40.98280      256.1691      171361.8      220.3118    
 4780.00   40.98424      256.1776      171402.7      220.3193    
 4781.00   40.98568      256.1862      171443.7      220.3268    
 4782.00   40.98712      256.1948      171484.7      220.3343    
 4783.00   40.98856      256.2033      171525.7      220.3418    
 4784.00   40.99000      256.2119      171566.7      220.3493    
 4785.00   40.99144      256.2205      171607.7      220.3568    
 4786.00   40.99287      256.2290      171648.7      220.3643    
 4787.00   40.99431      256.2376      171689.7      220.3718    
 4788.00   40.99575      256.2462      171730.7      220.3793    
 4789.00   40.99718      256.2547      171771.7      220.3868    
 4790.00   40.99862      256.2633      171812.7      220.3943    
 4791.00   41.00006      256.2719      171853.7      220.4018    
 4792.00   41.00149      256.2804      171894.7      220.4092    
 4793.00   41.00293      256.2890      171935.7      220.4167    
 4794.00   41.00436      256.2975      171976.7      220.4242    
 4795.00   41.00580      256.3061      172017.7      220.4317    
 4796.00   41.00723      256.3146      172058.7      220.4392    
 4797.00   41.00867      256.3232      172099.7      220.4467    
 4798.00   41.01010      256.3317      172140.7      220.4541    
 4799.00   41.01153      256.3403      172181.7      220.4616    
 4800.00   41.01297      256.3488      172222.7      220.4691    
 4801.00   41.01440      256.3574      172263.7      220.4766    
 4802.00   41.01583      256.3659      172304.7      220.4840    
 4803.00   41.01726      256.3744      172345.8      220.4915    
 4804.00   41.01870      256.3830      172386.8      220.4990    
 4805.00   41.02013      256.3915      172427.8      220.5064    
 4806.00   41.02156      256.4001      172468.8      220.5139    
 4807.00   41.02299      256.4086      172509.8      220.5214    
 4808.00   41.02442      256.4171      172550.9      220.5288    
 4809.00   41.02585      256.4257      172591.9      220.5363    
 4810.00   41.02728      256.4342      172632.9      220.5438    
 4811.00   41.02871      256.4427      172674.0      220.5512    
 4812.00   41.03014      256.4512      172715.0      220.5587    
 4813.00   41.03157      256.4598      172756.0      220.5661    
 4814.00   41.03300      256.4683      172797.0      220.5736    
 4815.00   41.03442      256.4768      172838.1      220.5811    
 4816.00   41.03585      256.4853      172879.1      220.5885    
 4817.00   41.03728      256.4939      172920.1      220.5960    
 4818.00   41.03871      256.5024      172961.2      220.6034    
 4819.00   41.04013      256.5109      173002.2      220.6109    
 4820.00   41.04156      256.5194      173043.3      220.6183    
 4821.00   41.04298      256.5279      173084.3      220.6258    
 4822.00   41.04441      256.5364      173125.4      220.6332    
 4823.00   41.04584      256.5449      173166.4      220.6407    
 4824.00   41.04726      256.5535      173207.4      220.6481    
 4825.00   41.04868      256.5620      173248.5      220.6555    
 4826.00   41.05011      256.5705      173289.5      220.6630    
 4827.00   41.05153      256.5790      173330.6      220.6704    
 4828.00   41.05296      256.5875      173371.6      220.6779    
 4829.00   41.05438      256.5960      173412.7      220.6853    
 4830.00   41.05580      256.6045      173453.8      220.6927    
 4831.00   41.05723      256.6130      173494.8      220.7002    
 4832.00   41.05865      256.6215      173535.9      220.7076    
 4833.00   41.06007      256.6300      173576.9      220.7150    
 4834.00   41.06149      256.6385      173618.0      220.7225    
 4835.00   41.06291      256.6470      173659.1      220.7299    
 4836.00   41.06433      256.6555      173700.1      220.7373    
 4837.00   41.06575      256.6639      173741.2      220.7447    
 4838.00   41.06717      256.6724      173782.2      220.7522    
 4839.00   41.06859      256.6809      173823.3      220.7596    
 4840.00   41.07001      256.6894      173864.4      220.7670    
 4841.00   41.07143      256.6979      173905.5      220.7744    
 4842.00   41.07285      256.7064      173946.5      220.7819    
 4843.00   41.07427      256.7149      173987.6      220.7893    
 4844.00   41.07569      256.7233      174028.7      220.7967    
 4845.00   41.07710      256.7318      174069.8      220.8041    
 4846.00   41.07852      256.7403      174110.8      220.8115    
 4847.00   41.07994      256.7488      174151.9      220.8189    
 4848.00   41.08135      256.7572      174193.0      220.8264    
 4849.00   41.08277      256.7657      174234.1      220.8338    
 4850.00   41.08419      256.7742      174275.2      220.8412    
 4851.00   41.08560      256.7827      174316.2      220.8486    
 4852.00   41.08702      256.7911      174357.3      220.8560    
 4853.00   41.08843      256.7996      174398.4      220.8634    
 4854.00   41.08984      256.8081      174439.5      220.8708    
 4855.00   41.09126      256.8165      174480.6      220.8782    
 4856.00   41.09267      256.8250      174521.7      220.8856    
 4857.00   41.09409      256.8335      174562.8      220.8930    
 4858.00   41.09550      256.8419      174603.9      220.9004    
 4859.00   41.09691      256.8504      174645.0      220.9078    
 4860.00   41.09832      256.8588      174686.1      220.9152    
 4861.00   41.09973      256.8673      174727.2      220.9226    
 4862.00   41.10115      256.8757      174768.3      220.9300    
 4863.00   41.10256      256.8842      174809.4      220.9374    
 4864.00   41.10397      256.8926      174850.5      220.9448    
 4865.00   41.10538      256.9011      174891.6      220.9522    
 4866.00   41.10679      256.9095      174932.7      220.9595    
 4867.00   41.10820      256.9180      174973.8      220.9669    
 4868.00   41.10961      256.9264      175014.9      220.9743    
 4869.00   41.11102      256.9349      175056.0      220.9817    
 4870.00   41.11242      256.9433      175097.1      220.9891    
 4871.00   41.11383      256.9518      175138.2      220.9965    
 4872.00   41.11524      256.9602      175179.3      221.0039    
 4873.00   41.11665      256.9686      175220.5      221.0112    
 4874.00   41.11805      256.9771      175261.6      221.0186    
 4875.00   41.11946      256.9855      175302.7      221.0260    
 4876.00   41.12087      256.9939      175343.8      221.0334    
 4877.00   41.12227      257.0024      175384.9      221.0407    
 4878.00   41.12368      257.0108      175426.1      221.0481    
 4879.00   41.12508      257.0192      175467.2      221.0555    
 4880.00   41.12649      257.0277      175508.3      221.0629    
 4881.00   41.12789      257.0361      175549.4      221.0702    
 4882.00   41.12930      257.0445      175590.6      221.0776    
 4883.00   41.13070      257.0529      175631.7      221.0850    
 4884.00   41.13210      257.0614      175672.8      221.0923    
 4885.00   41.13351      257.0698      175714.0      221.0997    
 4886.00   41.13491      257.0782      175755.1      221.1070    
 4887.00   41.13631      257.0866      175796.2      221.1144    
 4888.00   41.13771      257.0950      175837.4      221.1218    
 4889.00   41.13911      257.1035      175878.5      221.1291    
 4890.00   41.14051      257.1119      175919.6      221.1365    
 4891.00   41.14191      257.1203      175960.8      221.1438    
 4892.00   41.14331      257.1287      176001.9      221.1512    
 4893.00   41.14471      257.1371      176043.1      221.1586    
 4894.00   41.14611      257.1455      176084.2      221.1659    
 4895.00   41.14751      257.1539      176125.4      221.1733    
 4896.00   41.14891      257.1623      176166.5      221.1806    
 4897.00   41.15031      257.1707      176207.7      221.1880    
 4898.00   41.15171      257.1791      176248.8      221.1953    
 4899.00   41.15310      257.1875      176290.0      221.2026    
 4900.00   41.15450      257.1959      176331.1      221.2100    
 4901.00   41.15590      257.2043      176372.3      221.2173    
 4902.00   41.15729      257.2127      176413.4      221.2247    
 4903.00   41.15869      257.2211      176454.6      221.2320    
 4904.00   41.16009      257.2295      176495.8      221.2394    
 4905.00   41.16148      257.2379      176536.9      221.2467    
 4906.00   41.16288      257.2463      176578.1      221.2540    
 4907.00   41.16427      257.2547      176619.2      221.2614    
 4908.00   41.16566      257.2631      176660.4      221.2687    
 4909.00   41.16706      257.2715      176701.6      221.2760    
 4910.00   41.16845      257.2799      176742.7      221.2834    
 4911.00   41.16984      257.2882      176783.9      221.2907    
 4912.00   41.17124      257.2966      176825.1      221.2980    
 4913.00   41.17263      257.3050      176866.3      221.3054    
 4914.00   41.17402      257.3134      176907.4      221.3127    
 4915.00   41.17541      257.3218      176948.6      221.3200    
 4916.00   41.17680      257.3301      176989.8      221.3273    
 4917.00   41.17819      257.3385      177031.0      221.3347    
 4918.00   41.17958      257.3469      177072.1      221.3420    
 4919.00   41.18097      257.3553      177113.3      221.3493    
 4920.00   41.18236      257.3636      177154.5      221.3566    
 4921.00   41.18375      257.3720      177195.7      221.3639    
 4922.00   41.18514      257.3804      177236.9      221.3713    
 4923.00   41.18653      257.3887      177278.0      221.3786    
 4924.00   41.18791      257.3971      177319.2      221.3859    
 4925.00   41.18930      257.4055      177360.4      221.3932    
 4926.00   41.19069      257.4138      177401.6      221.4005    
 4927.00   41.19207      257.4222      177442.8      221.4078    
 4928.00   41.19346      257.4305      177484.0      221.4151    
 4929.00   41.19485      257.4389      177525.2      221.4224    
 4930.00   41.19623      257.4473      177566.4      221.4297    
 4931.00   41.19762      257.4556      177607.6      221.4370    
 4932.00   41.19900      257.4640      177648.8      221.4443    
 4933.00   41.20038      257.4723      177690.0      221.4516    
 4934.00   41.20177      257.4807      177731.2      221.4590    
 4935.00   41.20315      257.4890      177772.4      221.4663    
 4936.00   41.20453      257.4974      177813.6      221.4735    
 4937.00   41.20592      257.5057      177854.8      221.4808    
 4938.00   41.20730      257.5141      177896.0      221.4881    
 4939.00   41.20868      257.5224      177937.2      221.4954    
 4940.00   41.21006      257.5308      177978.4      221.5027    
 4941.00   41.21144      257.5391      178019.6      221.5100    
 4942.00   41.21282      257.5474      178060.8      221.5173    
 4943.00   41.21420      257.5558      178102.1      221.5246    
 4944.00   41.21558      257.5641      178143.3      221.5319    
 4945.00   41.21696      257.5724      178184.5      221.5392    
 4946.00   41.21834      257.5808      178225.7      221.5465    
 4947.00   41.21972      257.5891      178266.9      221.5538    
 4948.00   41.22109      257.5974      178308.1      221.5610    
 4949.00   41.22247      257.6058      178349.4      221.5683    
 4950.00   41.22385      257.6141      178390.6      221.5756    
 4951.00   41.22523      257.6224      178431.8      221.5829    
 4952.00   41.22660      257.6308      178473.0      221.5902    
 4953.00   41.22798      257.6391      178514.3      221.5974    
 4954.00   41.22935      257.6474      178555.5      221.6047    
 4955.00   41.23073      257.6557      178596.7      221.6120    
 4956.00   41.23210      257.6640      178638.0      221.6193    
 4957.00   41.23348      257.6724      178679.2      221.6265    
 4958.00   41.23485      257.6807      178720.4      221.6338    
 4959.00   41.23622      257.6890      178761.7      221.6411    
 4960.00   41.23760      257.6973      178802.9      221.6483    
 4961.00   41.23897      257.7056      178844.1      221.6556    
 4962.00   41.24034      257.7139      178885.4      221.6629    
 4963.00   41.24171      257.7222      178926.6      221.6701    
 4964.00   41.24308      257.7306      178967.9      221.6774    
 4965.00   41.24445      257.7389      179009.1      221.6847    
 4966.00   41.24582      257.7472      179050.3      221.6919    
 4967.00   41.24719      257.7555      179091.6      221.6992    
 4968.00   41.24856      257.7638      179132.8      221.7064    
 4969.00   41.24993      257.7721      179174.1      221.7137    
 4970.00   41.25130      257.7804      179215.3      221.7210    
 4971.00   41.25267      257.7887      179256.6      221.7282    
 4972.00   41.25404      257.7970      179297.8      221.7355    
 4973.00   41.25540      257.8053      179339.1      221.7427    
 4974.00   41.25677      257.8136      179380.4      221.7500    
 4975.00   41.25814      257.8219      179421.6      221.7572    
 4976.00   41.25950      257.8302      179462.9      221.7645    
 4977.00   41.26087      257.8384      179504.1      221.7717    
 4978.00   41.26223      257.8467      179545.4      221.7790    
 4979.00   41.26360      257.8550      179586.7      221.7862    
 4980.00   41.26496      257.8633      179627.9      221.7935    
 4981.00   41.26633      257.8716      179669.2      221.8007    
 4982.00   41.26769      257.8799      179710.5      221.8079    
 4983.00   41.26905      257.8882      179751.7      221.8152    
 4984.00   41.27042      257.8964      179793.0      221.8224    
 4985.00   41.27178      257.9047      179834.3      221.8296    
 4986.00   41.27314      257.9130      179875.5      221.8369    
 4987.00   41.27450      257.9213      179916.8      221.8441    
 4988.00   41.27586      257.9296      179958.1      221.8514    
 4989.00   41.27722      257.9378      179999.4      221.8586    
 4990.00   41.27858      257.9461      180040.6      221.8658    
 4991.00   41.27994      257.9544      180081.9      221.8730    
 4992.00   41.28130      257.9626      180123.2      221.8803    
 4993.00   41.28266      257.9709      180164.5      221.8875    
 4994.00   41.28402      257.9792      180205.8      221.8947    
 4995.00   41.28537      257.9875      180247.0      221.9020    
 4996.00   41.28673      257.9957      180288.3      221.9092    
 4997.00   41.28809      258.0040      180329.6      221.9164    
 4998.00   41.28945      258.0122      180370.9      221.9236    
 4999.00   41.29080      258.0205      180412.2      221.9308    
 5000.00   41.29216      258.0288      180453.5      221.9381    
 5001.00   41.29351      258.0370      180494.8      221.9453    
 5002.00   41.29487      258.0453      180536.1      221.9525    
 5003.00   41.29622      258.0535      180577.4      221.9597    
 5004.00   41.29757      258.0618      180618.7      221.9669    
 5005.00   41.29893      258.0700      180660.0      221.9741    
 5006.00   41.30028      258.0783      180701.3      221.9813    
 5007.00   41.30163      258.0865      180742.6      221.9886    
 5008.00   41.30298      258.0948      180783.9      221.9958    
 5009.00   41.30434      258.1030      180825.2      222.0030    
 5010.00   41.30569      258.1113      180866.5      222.0102    
 5011.00   41.30704      258.1195      180907.8      222.0174    
 5012.00   41.30839      258.1278      180949.1      222.0246    
 5013.00   41.30974      258.1360      180990.4      222.0318    
 5014.00   41.31109      258.1442      181031.7      222.0390    
 5015.00   41.31244      258.1525      181073.0      222.0462    
 5016.00   41.31378      258.1607      181114.3      222.0534    
 5017.00   41.31513      258.1690      181155.7      222.0606    
 5018.00   41.31648      258.1772      181197.0      222.0678    
 5019.00   41.31783      258.1854      181238.3      222.0750    
 5020.00   41.31917      258.1937      181279.6      222.0822    
 5021.00   41.32052      258.2019      181320.9      222.0894    
 5022.00   41.32187      258.2101      181362.2      222.0966    
 5023.00   41.32321      258.2183      181403.6      222.1038    
 5024.00   41.32456      258.2266      181444.9      222.1109    
 5025.00   41.32590      258.2348      181486.2      222.1181    
 5026.00   41.32724      258.2430      181527.5      222.1253    
 5027.00   41.32859      258.2512      181568.9      222.1325    
 5028.00   41.32993      258.2595      181610.2      222.1397    
 5029.00   41.33127      258.2677      181651.5      222.1469    
 5030.00   41.33261      258.2759      181692.9      222.1541    
 5031.00   41.33396      258.2841      181734.2      222.1612    
 5032.00   41.33530      258.2923      181775.5      222.1684    
 5033.00   41.33664      258.3005      181816.9      222.1756    
 5034.00   41.33798      258.3088      181858.2      222.1828    
 5035.00   41.33932      258.3170      181899.5      222.1899    
 5036.00   41.34066      258.3252      181940.9      222.1971    
 5037.00   41.34199      258.3334      181982.2      222.2043    
 5038.00   41.34333      258.3416      182023.6      222.2115    
 5039.00   41.34467      258.3498      182064.9      222.2186    
 5040.00   41.34601      258.3580      182106.3      222.2258    
 5041.00   41.34735      258.3662      182147.6      222.2330    
 5042.00   41.34868      258.3744      182189.0      222.2401    
 5043.00   41.35002      258.3826      182230.3      222.2473    
 5044.00   41.35135      258.3908      182271.7      222.2545    
 5045.00   41.35269      258.3990      182313.0      222.2616    
 5046.00   41.35402      258.4072      182354.4      222.2688    
 5047.00   41.35536      258.4154      182395.7      222.2760    
 5048.00   41.35669      258.4236      182437.1      222.2831    
 5049.00   41.35802      258.4318      182478.4      222.2903    
 5050.00   41.35936      258.4400      182519.8      222.2974    
 5051.00   41.36069      258.4482      182561.1      222.3046    
 5052.00   41.36202      258.4563      182602.5      222.3117    
 5053.00   41.36335      258.4645      182643.9      222.3189    
 5054.00   41.36468      258.4727      182685.2      222.3261    
 5055.00   41.36601      258.4809      182726.6      222.3332    
 5056.00   41.36734      258.4891      182768.0      222.3404    
 5057.00   41.36867      258.4973      182809.3      222.3475    
 5058.00   41.37000      258.5054      182850.7      222.3546    
 5059.00   41.37133      258.5136      182892.1      222.3618    
 5060.00   41.37266      258.5218      182933.4      222.3689    
 5061.00   41.37398      258.5300      182974.8      222.3761    
 5062.00   41.37531      258.5381      183016.2      222.3832    
 5063.00   41.37664      258.5463      183057.6      222.3904    
 5064.00   41.37796      258.5545      183098.9      222.3975    
 5065.00   41.37929      258.5627      183140.3      222.4047    
 5066.00   41.38061      258.5708      183181.7      222.4118    
 5067.00   41.38194      258.5790      183223.1      222.4189    
 5068.00   41.38326      258.5872      183264.5      222.4261    
 5069.00   41.38459      258.5953      183305.9      222.4332    
 5070.00   41.38591      258.6035      183347.2      222.4403    
 5071.00   41.38723      258.6117      183388.6      222.4475    
 5072.00   41.38856      258.6198      183430.0      222.4546    
 5073.00   41.38988      258.6280      183471.4      222.4617    
 5074.00   41.39120      258.6361      183512.8      222.4689    
 5075.00   41.39252      258.6443      183554.2      222.4760    
 5076.00   41.39384      258.6524      183595.6      222.4831    
 5077.00   41.39516      258.6606      183637.0      222.4902    
 5078.00   41.39648      258.6688      183678.4      222.4974    
 5079.00   41.39780      258.6769      183719.8      222.5045    
 5080.00   41.39912      258.6851      183761.2      222.5116    
 5081.00   41.40043      258.6932      183802.6      222.5187    
 5082.00   41.40175      258.7014      183844.0      222.5258    
 5083.00   41.40307      258.7095      183885.4      222.5330    
 5084.00   41.40438      258.7176      183926.8      222.5401    
 5085.00   41.40570      258.7258      183968.2      222.5472    
 5086.00   41.40701      258.7339      184009.6      222.5543    
 5087.00   41.40833      258.7421      184051.0      222.5614    
 5088.00   41.40964      258.7502      184092.4      222.5685    
 5089.00   41.41096      258.7583      184133.8      222.5756    
 5090.00   41.41227      258.7665      184175.2      222.5827    
 5091.00   41.41358      258.7746      184216.6      222.5899    
 5092.00   41.41490      258.7828      184258.0      222.5970    
 5093.00   41.41621      258.7909      184299.5      222.6041    
 5094.00   41.41752      258.7990      184340.9      222.6112    
 5095.00   41.41883      258.8071      184382.3      222.6183    
 5096.00   41.42014      258.8153      184423.7      222.6254    
 5097.00   41.42145      258.8234      184465.1      222.6325    
 5098.00   41.42276      258.8315      184506.6      222.6396    
 5099.00   41.42407      258.8397      184548.0      222.6467    
 5100.00   41.42538      258.8478      184589.4      222.6538    
 5101.00   41.42669      258.8559      184630.8      222.6609    
 5102.00   41.42799      258.8640      184672.3      222.6680    
 5103.00   41.42930      258.8721      184713.7      222.6751    
 5104.00   41.43061      258.8803      184755.1      222.6822    
 5105.00   41.43191      258.8884      184796.6      222.6892    
 5106.00   41.43322      258.8965      184838.0      222.6963    
 5107.00   41.43452      258.9046      184879.4      222.7034    
 5108.00   41.43583      258.9127      184920.9      222.7105    
 5109.00   41.43713      258.9208      184962.3      222.7176    
 5110.00   41.43843      258.9289      185003.7      222.7247    
 5111.00   41.43974      258.9370      185045.2      222.7318    
 5112.00   41.44104      258.9452      185086.6      222.7389    
 5113.00   41.44234      258.9533      185128.0      222.7459    
 5114.00   41.44364      258.9614      185169.5      222.7530    
 5115.00   41.44494      258.9695      185210.9      222.7601    
 5116.00   41.44624      258.9776      185252.4      222.7672    
 5117.00   41.44754      258.9857      185293.8      222.7742    
 5118.00   41.44884      258.9938      185335.3      222.7813    
 5119.00   41.45014      259.0019      185376.7      222.7884    
 5120.00   41.45144      259.0100      185418.2      222.7955    
 5121.00   41.45274      259.0181      185459.6      222.8025    
 5122.00   41.45404      259.0262      185501.1      222.8096    
 5123.00   41.45533      259.0342      185542.5      222.8167    
 5124.00   41.45663      259.0423      185584.0      222.8238    
 5125.00   41.45792      259.0504      185625.5      222.8308    
 5126.00   41.45922      259.0585      185666.9      222.8379    
 5127.00   41.46051      259.0666      185708.4      222.8450    
 5128.00   41.46181      259.0747      185749.8      222.8520    
 5129.00   41.46310      259.0828      185791.3      222.8591    
 5130.00   41.46440      259.0909      185832.8      222.8661    
 5131.00   41.46569      259.0989      185874.2      222.8732    
 5132.00   41.46698      259.1070      185915.7      222.8803    
 5133.00   41.46827      259.1151      185957.2      222.8873    
 5134.00   41.46956      259.1232      185998.6      222.8944    
 5135.00   41.47085      259.1313      186040.1      222.9014    
 5136.00   41.47214      259.1393      186081.6      222.9085    
 5137.00   41.47343      259.1474      186123.0      222.9155    
 5138.00   41.47472      259.1555      186164.5      222.9226    
 5139.00   41.47601      259.1635      186206.0      222.9297    
 5140.00   41.47730      259.1716      186247.5      222.9367    
 5141.00   41.47859      259.1797      186288.9      222.9437    
 5142.00   41.47987      259.1878      186330.4      222.9508    
 5143.00   41.48116      259.1958      186371.9      222.9578    
 5144.00   41.48245      259.2039      186413.4      222.9649    
 5145.00   41.48373      259.2119      186454.9      222.9719    
 5146.00   41.48502      259.2200      186496.4      222.9790    
 5147.00   41.48630      259.2281      186537.8      222.9860    
 5148.00   41.48758      259.2361      186579.3      222.9931    
 5149.00   41.48887      259.2442      186620.8      223.0001    
 5150.00   41.49015      259.2522      186662.3      223.0071    
 5151.00   41.49143      259.2603      186703.8      223.0142    
 5152.00   41.49271      259.2684      186745.3      223.0212    
 5153.00   41.49400      259.2764      186786.8      223.0282    
 5154.00   41.49528      259.2845      186828.3      223.0353    
 5155.00   41.49656      259.2925      186869.8      223.0423    
 5156.00   41.49784      259.3006      186911.3      223.0493    
 5157.00   41.49912      259.3086      186952.8      223.0564    
 5158.00   41.50039      259.3167      186994.3      223.0634    
 5159.00   41.50167      259.3247      187035.8      223.0704    
 5160.00   41.50295      259.3327      187077.3      223.0775    
 5161.00   41.50423      259.3408      187118.8      223.0845    
 5162.00   41.50550      259.3488      187160.3      223.0915    
 5163.00   41.50678      259.3569      187201.8      223.0985    
 5164.00   41.50805      259.3649      187243.3      223.1056    
 5165.00   41.50933      259.3729      187284.8      223.1126    
 5166.00   41.51060      259.3810      187326.3      223.1196    
 5167.00   41.51188      259.3890      187367.8      223.1266    
 5168.00   41.51315      259.3970      187409.3      223.1336    
 5169.00   41.51442      259.4051      187450.8      223.1406    
 5170.00   41.51569      259.4131      187492.4      223.1477    
 5171.00   41.51697      259.4211      187533.9      223.1547    
 5172.00   41.51824      259.4292      187575.4      223.1617    
 5173.00   41.51951      259.4372      187616.9      223.1687    
 5174.00   41.52078      259.4452      187658.4      223.1757    
 5175.00   41.52205      259.4532      187700.0      223.1827    
 5176.00   41.52332      259.4613      187741.5      223.1897    
 5177.00   41.52458      259.4693      187783.0      223.1967    
 5178.00   41.52585      259.4773      187824.5      223.2037    
 5179.00   41.52712      259.4853      187866.1      223.2107    
 5180.00   41.52839      259.4933      187907.6      223.2178    
 5181.00   41.52965      259.5014      187949.1      223.2248    
 5182.00   41.53092      259.5094      187990.6      223.2318    
 5183.00   41.53218      259.5174      188032.2      223.2388    
 5184.00   41.53345      259.5254      188073.7      223.2458    
 5185.00   41.53471      259.5334      188115.2      223.2528    
 5186.00   41.53598      259.5414      188156.8      223.2597    
 5187.00   41.53724      259.5494      188198.3      223.2667    
 5188.00   41.53850      259.5574      188239.8      223.2737    
 5189.00   41.53976      259.5654      188281.4      223.2807    
 5190.00   41.54102      259.5735      188322.9      223.2877    
 5191.00   41.54228      259.5815      188364.5      223.2947    
 5192.00   41.54354      259.5895      188406.0      223.3017    
 5193.00   41.54480      259.5975      188447.6      223.3087    
 5194.00   41.54606      259.6055      188489.1      223.3157    
 5195.00   41.54732      259.6135      188530.6      223.3227    
 5196.00   41.54858      259.6215      188572.2      223.3297    
 5197.00   41.54984      259.6294      188613.7      223.3366    
 5198.00   41.55109      259.6374      188655.3      223.3436    
 5199.00   41.55235      259.6454      188696.8      223.3506    
 5200.00   41.55361      259.6534      188738.4      223.3576    
 5201.00   41.55486      259.6614      188780.0      223.3646    
 5202.00   41.55612      259.6694      188821.5      223.3715    
 5203.00   41.55737      259.6774      188863.1      223.3785    
 5204.00   41.55862      259.6854      188904.6      223.3855    
 5205.00   41.55988      259.6934      188946.2      223.3925    
 5206.00   41.56113      259.7013      188987.7      223.3994    
 5207.00   41.56238      259.7093      189029.3      223.4064    
 5208.00   41.56363      259.7173      189070.9      223.4134    
 5209.00   41.56488      259.7253      189112.4      223.4204    
 5210.00   41.56613      259.7333      189154.0      223.4273    
 5211.00   41.56738      259.7412      189195.6      223.4343    
 5212.00   41.56863      259.7492      189237.1      223.4413    
 5213.00   41.56988      259.7572      189278.7      223.4482    
 5214.00   41.57113      259.7652      189320.3      223.4552    
 5215.00   41.57237      259.7731      189361.8      223.4622    
 5216.00   41.57362      259.7811      189403.4      223.4691    
 5217.00   41.57487      259.7891      189445.0      223.4761    
 5218.00   41.57611      259.7971      189486.6      223.4830    
 5219.00   41.57736      259.8050      189528.1      223.4900    
 5220.00   41.57860      259.8130      189569.7      223.4970    
 5221.00   41.57985      259.8210      189611.3      223.5039    
 5222.00   41.58109      259.8289      189652.9      223.5109    
 5223.00   41.58233      259.8369      189694.5      223.5178    
 5224.00   41.58357      259.8448      189736.0      223.5248    
 5225.00   41.58482      259.8528      189777.6      223.5317    
 5226.00   41.58606      259.8608      189819.2      223.5387    
 5227.00   41.58730      259.8687      189860.8      223.5456    
 5228.00   41.58854      259.8767      189902.4      223.5526    
 5229.00   41.58978      259.8846      189944.0      223.5595    
 5230.00   41.59102      259.8926      189985.6      223.5665    
 5231.00   41.59225      259.9005      190027.2      223.5734    
 5232.00   41.59349      259.9085      190068.8      223.5804    
 5233.00   41.59473      259.9164      190110.4      223.5873    
 5234.00   41.59597      259.9244      190151.9      223.5942    
 5235.00   41.59720      259.9323      190193.5      223.6012    
 5236.00   41.59844      259.9403      190235.1      223.6081    
 5237.00   41.59967      259.9482      190276.7      223.6151    
 5238.00   41.60091      259.9562      190318.3      223.6220    
 5239.00   41.60214      259.9641      190359.9      223.6289    
 5240.00   41.60337      259.9720      190401.5      223.6359    
 5241.00   41.60461      259.9800      190443.1      223.6428    
 5242.00   41.60584      259.9879      190484.8      223.6497    
 5243.00   41.60707      259.9959      190526.4      223.6567    
 5244.00   41.60830      260.0038      190568.0      223.6636    
 5245.00   41.60953      260.0117      190609.6      223.6705    
 5246.00   41.61076      260.0197      190651.2      223.6775    
 5247.00   41.61199      260.0276      190692.8      223.6844    
 5248.00   41.61322      260.0355      190734.4      223.6913    
 5249.00   41.61444      260.0434      190776.0      223.6982    
 5250.00   41.61567      260.0514      190817.6      223.7052    
 5251.00   41.61690      260.0593      190859.3      223.7121    
 5252.00   41.61812      260.0672      190900.9      223.7190    
 5253.00   41.61935      260.0751      190942.5      223.7259    
 5254.00   41.62058      260.0831      190984.1      223.7328    
 5255.00   41.62180      260.0910      191025.7      223.7398    
 5256.00   41.62302      260.0989      191067.4      223.7467    
 5257.00   41.62425      260.1068      191109.0      223.7536    
 5258.00   41.62547      260.1147      191150.6      223.7605    
 5259.00   41.62669      260.1227      191192.2      223.7674    
 5260.00   41.62791      260.1306      191233.9      223.7743    
 5261.00   41.62913      260.1385      191275.5      223.7812    
 5262.00   41.63035      260.1464      191317.1      223.7881    
 5263.00   41.63157      260.1543      191358.7      223.7951    
 5264.00   41.63279      260.1622      191400.4      223.8020    
 5265.00   41.63401      260.1701      191442.0      223.8089    
 5266.00   41.63523      260.1780      191483.6      223.8158    
 5267.00   41.63645      260.1859      191525.3      223.8227    
 5268.00   41.63766      260.1938      191566.9      223.8296    
 5269.00   41.63888      260.2017      191608.6      223.8365    
 5270.00   41.64009      260.2097      191650.2      223.8434    
 5271.00   41.64131      260.2176      191691.8      223.8503    
 5272.00   41.64252      260.2255      191733.5      223.8572    
 5273.00   41.64374      260.2333      191775.1      223.8641    
 5274.00   41.64495      260.2412      191816.8      223.8710    
 5275.00   41.64616      260.2491      191858.4      223.8779    
 5276.00   41.64737      260.2570      191900.1      223.8848    
 5277.00   41.64859      260.2649      191941.7      223.8917    
 5278.00   41.64980      260.2728      191983.4      223.8986    
 5279.00   41.65101      260.2807      192025.0      223.9054    
 5280.00   41.65222      260.2886      192066.7      223.9123    
 5281.00   41.65343      260.2965      192108.3      223.9192    
 5282.00   41.65463      260.3044      192150.0      223.9261    
 5283.00   41.65584      260.3123      192191.6      223.9330    
 5284.00   41.65705      260.3201      192233.3      223.9399    
 5285.00   41.65826      260.3280      192274.9      223.9468    
 5286.00   41.65946      260.3359      192316.6      223.9537    
 5287.00   41.66067      260.3438      192358.3      223.9605    
 5288.00   41.66187      260.3517      192399.9      223.9674    
 5289.00   41.66308      260.3595      192441.6      223.9743    
 5290.00   41.66428      260.3674      192483.2      223.9812    
 5291.00   41.66548      260.3753      192524.9      223.9881    
 5292.00   41.66668      260.3832      192566.6      223.9949    
 5293.00   41.66789      260.3910      192608.2      224.0018    
 5294.00   41.66909      260.3989      192649.9      224.0087    
 5295.00   41.67029      260.4068      192691.6      224.0156    
 5296.00   41.67149      260.4147      192733.2      224.0224    
 5297.00   41.67269      260.4225      192774.9      224.0293    
 5298.00   41.67389      260.4304      192816.6      224.0362    
 5299.00   41.67508      260.4383      192858.3      224.0430    
 5300.00   41.67628      260.4461      192899.9      224.0499    
 5301.00   41.67748      260.4540      192941.6      224.0568    
 5302.00   41.67867      260.4618      192983.3      224.0636    
 5303.00   41.67987      260.4697      193025.0      224.0705    
 5304.00   41.68106      260.4776      193066.7      224.0774    
 5305.00   41.68226      260.4854      193108.3      224.0842    
 5306.00   41.68345      260.4933      193150.0      224.0911    
 5307.00   41.68465      260.5011      193191.7      224.0979    
 5308.00   41.68584      260.5090      193233.4      224.1048    
 5309.00   41.68703      260.5168      193275.1      224.1117    
 5310.00   41.68822      260.5247      193316.8      224.1185    
 5311.00   41.68941      260.5325      193358.5      224.1254    
 5312.00   41.69060      260.5404      193400.1      224.1322    
 5313.00   41.69179      260.5482      193441.8      224.1391    
 5314.00   41.69298      260.5561      193483.5      224.1459    
 5315.00   41.69417      260.5639      193525.2      224.1528    
 5316.00   41.69536      260.5718      193566.9      224.1596    
 5317.00   41.69654      260.5796      193608.6      224.1665    
 5318.00   41.69773      260.5875      193650.3      224.1733    
 5319.00   41.69892      260.5953      193692.0      224.1802    
 5320.00   41.70010      260.6031      193733.7      224.1870    
 5321.00   41.70129      260.6110      193775.4      224.1939    
 5322.00   41.70247      260.6188      193817.1      224.2007    
 5323.00   41.70365      260.6266      193858.8      224.2076    
 5324.00   41.70484      260.6345      193900.5      224.2144    
 5325.00   41.70602      260.6423      193942.2      224.2212    
 5326.00   41.70720      260.6501      193983.9      224.2281    
 5327.00   41.70838      260.6580      194025.6      224.2349    
 5328.00   41.70956      260.6658      194067.3      224.2418    
 5329.00   41.71074      260.6736      194109.1      224.2486    
 5330.00   41.71192      260.6815      194150.8      224.2554    
 5331.00   41.71310      260.6893      194192.5      224.2623    
 5332.00   41.71427      260.6971      194234.2      224.2691    
 5333.00   41.71545      260.7049      194275.9      224.2759    
 5334.00   41.71663      260.7128      194317.6      224.2828    
 5335.00   41.71780      260.7206      194359.3      224.2896    
 5336.00   41.71898      260.7284      194401.1      224.2964    
 5337.00   41.72015      260.7362      194442.8      224.3032    
 5338.00   41.72133      260.7440      194484.5      224.3101    
 5339.00   41.72250      260.7518      194526.2      224.3169    
 5340.00   41.72367      260.7597      194567.9      224.3237    
 5341.00   41.72485      260.7675      194609.7      224.3305    
 5342.00   41.72602      260.7753      194651.4      224.3374    
 5343.00   41.72719      260.7831      194693.1      224.3442    
 5344.00   41.72836      260.7909      194734.9      224.3510    
 5345.00   41.72953      260.7987      194776.6      224.3578    
 5346.00   41.73070      260.8065      194818.3      224.3646    
 5347.00   41.73186      260.8143      194860.0      224.3714    
 5348.00   41.73303      260.8221      194901.8      224.3783    
 5349.00   41.73420      260.8299      194943.5      224.3851    
 5350.00   41.73536      260.8377      194985.2      224.3919    
 5351.00   41.73653      260.8455      195027.0      224.3987    
 5352.00   41.73770      260.8533      195068.7      224.4055    
 5353.00   41.73886      260.8611      195110.5      224.4123    
 5354.00   41.74002      260.8689      195152.2      224.4191    
 5355.00   41.74119      260.8767      195193.9      224.4259    
 5356.00   41.74235      260.8845      195235.7      224.4327    
 5357.00   41.74351      260.8923      195277.4      224.4395    
 5358.00   41.74467      260.9001      195319.2      224.4464    
 5359.00   41.74583      260.9079      195360.9      224.4532    
 5360.00   41.74699      260.9157      195402.7      224.4600    
 5361.00   41.74815      260.9235      195444.4      224.4668    
 5362.00   41.74931      260.9313      195486.2      224.4736    
 5363.00   41.75047      260.9390      195527.9      224.4804    
 5364.00   41.75163      260.9468      195569.7      224.4872    
 5365.00   41.75278      260.9546      195611.4      224.4940    
 5366.00   41.75394      260.9624      195653.2      224.5007    
 5367.00   41.75509      260.9702      195694.9      224.5075    
 5368.00   41.75625      260.9779      195736.7      224.5143    
 5369.00   41.75740      260.9857      195778.4      224.5211    
 5370.00   41.75856      260.9935      195820.2      224.5279    
 5371.00   41.75971      261.0013      195861.9      224.5347    
 5372.00   41.76086      261.0091      195903.7      224.5415    
 5373.00   41.76201      261.0168      195945.5      224.5483    
 5374.00   41.76316      261.0246      195987.2      224.5551    
 5375.00   41.76431      261.0324      196029.0      224.5619    
 5376.00   41.76546      261.0401      196070.8      224.5686    
 5377.00   41.76661      261.0479      196112.5      224.5754    
 5378.00   41.76776      261.0557      196154.3      224.5822    
 5379.00   41.76891      261.0634      196196.1      224.5890    
 5380.00   41.77005      261.0712      196237.8      224.5958    
 5381.00   41.77120      261.0790      196279.6      224.6025    
 5382.00   41.77235      261.0867      196321.4      224.6093    
 5383.00   41.77349      261.0945      196363.1      224.6161    
 5384.00   41.77464      261.1022      196404.9      224.6229    
 5385.00   41.77578      261.1100      196446.7      224.6297    
 5386.00   41.77692      261.1178      196488.5      224.6364    
 5387.00   41.77807      261.1255      196530.2      224.6432    
 5388.00   41.77921      261.1333      196572.0      224.6500    
 5389.00   41.78035      261.1410      196613.8      224.6567    
 5390.00   41.78149      261.1488      196655.6      224.6635    
 5391.00   41.78263      261.1565      196697.4      224.6703    
 5392.00   41.78377      261.1643      196739.1      224.6771    
 5393.00   41.78491      261.1720      196780.9      224.6838    
 5394.00   41.78604      261.1798      196822.7      224.6906    
 5395.00   41.78718      261.1875      196864.5      224.6973    
 5396.00   41.78832      261.1953      196906.3      224.7041    
 5397.00   41.78945      261.2030      196948.1      224.7109    
 5398.00   41.79059      261.2108      196989.9      224.7176    
 5399.00   41.79172      261.2185      197031.7      224.7244    
 5400.00   41.79286      261.2262      197073.5      224.7312    
 5401.00   41.79399      261.2340      197115.2      224.7379    
 5402.00   41.79512      261.2417      197157.0      224.7447    
 5403.00   41.79625      261.2494      197198.8      224.7514    
 5404.00   41.79738      261.2572      197240.6      224.7582    
 5405.00   41.79851      261.2649      197282.4      224.7649    
 5406.00   41.79964      261.2727      197324.2      224.7717    
 5407.00   41.80077      261.2804      197366.0      224.7784    
 5408.00   41.80190      261.2881      197407.8      224.7852    
 5409.00   41.80303      261.2958      197449.6      224.7919    
 5410.00   41.80416      261.3036      197491.4      224.7987    
 5411.00   41.80528      261.3113      197533.2      224.8054    
 5412.00   41.80641      261.3190      197575.0      224.8122    
 5413.00   41.80753      261.3267      197616.9      224.8189    
 5414.00   41.80866      261.3345      197658.7      224.8257    
 5415.00   41.80978      261.3422      197700.5      224.8324    
 5416.00   41.81091      261.3499      197742.3      224.8391    
 5417.00   41.81203      261.3576      197784.1      224.8459    
 5418.00   41.81315      261.3653      197825.9      224.8526    
 5419.00   41.81427      261.3731      197867.7      224.8594    
 5420.00   41.81539      261.3808      197909.5      224.8661    
 5421.00   41.81651      261.3885      197951.4      224.8728    
 5422.00   41.81763      261.3962      197993.2      224.8796    
 5423.00   41.81875      261.4039      198035.0      224.8863    
 5424.00   41.81987      261.4116      198076.8      224.8930    
 5425.00   41.82098      261.4193      198118.6      224.8998    
 5426.00   41.82210      261.4270      198160.4      224.9065    
 5427.00   41.82322      261.4348      198202.3      224.9132    
 5428.00   41.82433      261.4425      198244.1      224.9200    
 5429.00   41.82544      261.4502      198285.9      224.9267    
 5430.00   41.82656      261.4579      198327.7      224.9334    
 5431.00   41.82767      261.4656      198369.6      224.9401    
 5432.00   41.82878      261.4733      198411.4      224.9469    
 5433.00   41.82990      261.4810      198453.2      224.9536    
 5434.00   41.83101      261.4887      198495.1      224.9603    
 5435.00   41.83212      261.4964      198536.9      224.9670    
 5436.00   41.83323      261.5041      198578.7      224.9738    
 5437.00   41.83433      261.5118      198620.6      224.9805    
 5438.00   41.83544      261.5195      198662.4      224.9872    
 5439.00   41.83655      261.5271      198704.2      224.9939    
 5440.00   41.83766      261.5348      198746.1      225.0006    
 5441.00   41.83876      261.5425      198787.9      225.0073    
 5442.00   41.83987      261.5502      198829.7      225.0141    
 5443.00   41.84097      261.5579      198871.6      225.0208    
 5444.00   41.84208      261.5656      198913.4      225.0275    
 5445.00   41.84318      261.5733      198955.3      225.0342    
 5446.00   41.84428      261.5810      198997.1      225.0409    
 5447.00   41.84539      261.5886      199039.0      225.0476    
 5448.00   41.84649      261.5963      199080.8      225.0543    
 5449.00   41.84759      261.6040      199122.7      225.0610    
 5450.00   41.84869      261.6117      199164.5      225.0677    
 5451.00   41.84979      261.6194      199206.3      225.0744    
 5452.00   41.85089      261.6270      199248.2      225.0811    
 5453.00   41.85198      261.6347      199290.1      225.0879    
 5454.00   41.85308      261.6424      199331.9      225.0946    
 5455.00   41.85418      261.6501      199373.8      225.1013    
 5456.00   41.85527      261.6577      199415.6      225.1080    
 5457.00   41.85637      261.6654      199457.5      225.1147    
 5458.00   41.85746      261.6731      199499.3      225.1213    
 5459.00   41.85856      261.6807      199541.2      225.1280    
 5460.00   41.85965      261.6884      199583.0      225.1347    
 5461.00   41.86074      261.6961      199624.9      225.1414    
 5462.00   41.86183      261.7037      199666.8      225.1481    
 5463.00   41.86292      261.7114      199708.6      225.1548    
 5464.00   41.86402      261.7191      199750.5      225.1615    
 5465.00   41.86510      261.7267      199792.4      225.1682    
 5466.00   41.86619      261.7344      199834.2      225.1749    
 5467.00   41.86728      261.7420      199876.1      225.1816    
 5468.00   41.86837      261.7497      199918.0      225.1883    
 5469.00   41.86946      261.7574      199959.8      225.1950    
 5470.00   41.87054      261.7650      200001.7      225.2016    
 5471.00   41.87163      261.7727      200043.6      225.2083    
 5472.00   41.87271      261.7803      200085.4      225.2150    
 5473.00   41.87380      261.7880      200127.3      225.2217    
 5474.00   41.87488      261.7956      200169.2      225.2284    
 5475.00   41.87596      261.8033      200211.1      225.2350    
 5476.00   41.87704      261.8109      200252.9      225.2417    
 5477.00   41.87813      261.8186      200294.8      225.2484    
 5478.00   41.87921      261.8262      200336.7      225.2551    
 5479.00   41.88029      261.8339      200378.6      225.2618    
 5480.00   41.88136      261.8415      200420.5      225.2684    
 5481.00   41.88244      261.8491      200462.3      225.2751    
 5482.00   41.88352      261.8568      200504.2      225.2818    
 5483.00   41.88460      261.8644      200546.1      225.2884    
 5484.00   41.88567      261.8721      200588.0      225.2951    
 5485.00   41.88675      261.8797      200629.9      225.3018    
 5486.00   41.88782      261.8873      200671.8      225.3085    
 5487.00   41.88890      261.8950      200713.6      225.3151    
 5488.00   41.88997      261.9026      200755.5      225.3218    
 5489.00   41.89104      261.9102      200797.4      225.3285    
 5490.00   41.89212      261.9179      200839.3      225.3351    
 5491.00   41.89319      261.9255      200881.2      225.3418    
 5492.00   41.89426      261.9331      200923.1      225.3484    
 5493.00   41.89533      261.9408      200965.0      225.3551    
 5494.00   41.89640      261.9484      201006.9      225.3618    
 5495.00   41.89747      261.9560      201048.8      225.3684    
 5496.00   41.89853      261.9636      201090.7      225.3751    
 5497.00   41.89960      261.9713      201132.6      225.3817    
 5498.00   41.90067      261.9789      201174.5      225.3884    
 5499.00   41.90173      261.9865      201216.4      225.3950    
 5500.00   41.90280      261.9941      201258.3      225.4017    
 5501.00   41.90386      262.0017      201300.2      225.4084    
 5502.00   41.90493      262.0093      201342.1      225.4150    
 5503.00   41.90599      262.0170      201384.0      225.4217    
 5504.00   41.90705      262.0246      201425.9      225.4283    
 5505.00   41.90811      262.0322      201467.8      225.4350    
 5506.00   41.90917      262.0398      201509.7      225.4416    
 5507.00   41.91023      262.0474      201551.6      225.4482    
 5508.00   41.91129      262.0550      201593.6      225.4549    
 5509.00   41.91235      262.0626      201635.5      225.4615    
 5510.00   41.91341      262.0702      201677.4      225.4682    
 5511.00   41.91446      262.0778      201719.3      225.4748    
 5512.00   41.91552      262.0855      201761.2      225.4815    
 5513.00   41.91658      262.0931      201803.1      225.4881    
 5514.00   41.91763      262.1007      201845.0      225.4947    
 5515.00   41.91868      262.1083      201887.0      225.5014    
 5516.00   41.91974      262.1159      201928.9      225.5080    
 5517.00   41.92079      262.1235      201970.8      225.5147    
 5518.00   41.92184      262.1311      202012.7      225.5213    
 5519.00   41.92289      262.1387      202054.6      225.5279    
 5520.00   41.92394      262.1463      202096.6      225.5346    
 5521.00   41.92499      262.1538      202138.5      225.5412    
 5522.00   41.92604      262.1614      202180.4      225.5478    
 5523.00   41.92709      262.1690      202222.3      225.5544    
 5524.00   41.92814      262.1766      202264.3      225.5611    
 5525.00   41.92919      262.1842      202306.2      225.5677    
 5526.00   41.93023      262.1918      202348.1      225.5743    
 5527.00   41.93128      262.1994      202390.1      225.5810    
 5528.00   41.93232      262.2070      202432.0      225.5876    
 5529.00   41.93337      262.2146      202473.9      225.5942    
 5530.00   41.93441      262.2221      202515.9      225.6008    
 5531.00   41.93545      262.2297      202557.8      225.6075    
 5532.00   41.93649      262.2373      202599.7      225.6141    
 5533.00   41.93754      262.2449      202641.7      225.6207    
 5534.00   41.93858      262.2525      202683.6      225.6273    
 5535.00   41.93961      262.2600      202725.5      225.6339    
 5536.00   41.94065      262.2676      202767.5      225.6405    
 5537.00   41.94169      262.2752      202809.4      225.6472    
 5538.00   41.94273      262.2828      202851.4      225.6538    
 5539.00   41.94377      262.2903      202893.3      225.6604    
 5540.00   41.94480      262.2979      202935.3      225.6670    
 5541.00   41.94584      262.3055      202977.2      225.6736    
 5542.00   41.94687      262.3131      203019.1      225.6802    
 5543.00   41.94791      262.3206      203061.1      225.6868    
 5544.00   41.94894      262.3282      203103.0      225.6934    
 5545.00   41.94997      262.3358      203145.0      225.7000    
 5546.00   41.95100      262.3433      203186.9      225.7067    
 5547.00   41.95203      262.3509      203228.9      225.7133    
 5548.00   41.95306      262.3584      203270.8      225.7199    
 5549.00   41.95409      262.3660      203312.8      225.7265    
 5550.00   41.95512      262.3736      203354.7      225.7331    
 5551.00   41.95615      262.3811      203396.7      225.7397    
 5552.00   41.95718      262.3887      203438.7      225.7463    
 5553.00   41.95820      262.3962      203480.6      225.7529    
 5554.00   41.95923      262.4038      203522.6      225.7595    
 5555.00   41.96025      262.4113      203564.5      225.7661    
 5556.00   41.96128      262.4189      203606.5      225.7727    
 5557.00   41.96230      262.4265      203648.5      225.7793    
 5558.00   41.96332      262.4340      203690.4      225.7859    
 5559.00   41.96434      262.4416      203732.4      225.7924    
 5560.00   41.96537      262.4491      203774.4      225.7990    
 5561.00   41.96639      262.4566      203816.3      225.8056    
 5562.00   41.96741      262.4642      203858.3      225.8122    
 5563.00   41.96842      262.4717      203900.3      225.8188    
 5564.00   41.96944      262.4793      203942.2      225.8254    
 5565.00   41.97046      262.4868      203984.2      225.8320    
 5566.00   41.97148      262.4944      204026.2      225.8386    
 5567.00   41.97249      262.5019      204068.1      225.8452    
 5568.00   41.97351      262.5094      204110.1      225.8517    
 5569.00   41.97452      262.5170      204152.1      225.8583    
 5570.00   41.97554      262.5245      204194.1      225.8649    
 5571.00   41.97655      262.5321      204236.0      225.8715    
 5572.00   41.97756      262.5396      204278.0      225.8781    
 5573.00   41.97857      262.5471      204320.0      225.8846    
 5574.00   41.97958      262.5547      204362.0      225.8912    
 5575.00   41.98059      262.5622      204403.9      225.8978    
 5576.00   41.98160      262.5697      204445.9      225.9044    
 5577.00   41.98261      262.5772      204487.9      225.9110    
 5578.00   41.98362      262.5848      204529.9      225.9175    
 5579.00   41.98463      262.5923      204571.9      225.9241    
 5580.00   41.98563      262.5998      204613.9      225.9307    
 5581.00   41.98664      262.6073      204655.8      225.9372    
 5582.00   41.98764      262.6149      204697.8      225.9438    
 5583.00   41.98865      262.6224      204739.8      225.9504    
 5584.00   41.98965      262.6299      204781.8      225.9569    
 5585.00   41.99065      262.6374      204823.8      225.9635    
 5586.00   41.99165      262.6449      204865.8      225.9701    
 5587.00   41.99265      262.6525      204907.8      225.9766    
 5588.00   41.99365      262.6600      204949.8      225.9832    
 5589.00   41.99465      262.6675      204991.8      225.9898    
 5590.00   41.99565      262.6750      205033.8      225.9963    
 5591.00   41.99665      262.6825      205075.8      226.0029    
 5592.00   41.99765      262.6900      205117.8      226.0095    
 5593.00   41.99864      262.6975      205159.8      226.0160    
 5594.00   41.99964      262.7050      205201.8      226.0226    
 5595.00   42.00063      262.7126      205243.8      226.0291    
 5596.00   42.00163      262.7201      205285.8      226.0357    
 5597.00   42.00262      262.7276      205327.8      226.0422    
 5598.00   42.00361      262.7351      205369.8      226.0488    
 5599.00   42.00461      262.7426      205411.8      226.0553    
 5600.00   42.00560      262.7501      205453.8      226.0619    
 5601.00   42.00659      262.7576      205495.8      226.0685    
 5602.00   42.00758      262.7651      205537.8      226.0750    
 5603.00   42.00857      262.7726      205579.8      226.0816    
 5604.00   42.00955      262.7801      205621.8      226.0881    
 5605.00   42.01054      262.7876      205663.8      226.0946    
 5606.00   42.01153      262.7951      205705.8      226.1012    
 5607.00   42.01251      262.8026      205747.8      226.1077    
 5608.00   42.01350      262.8100      205789.9      226.1143    
 5609.00   42.01448      262.8175      205831.9      226.1208    
 5610.00   42.01547      262.8250      205873.9      226.1274    
 5611.00   42.01645      262.8325      205915.9      226.1339    
 5612.00   42.01743      262.8400      205957.9      226.1404    
 5613.00   42.01841      262.8475      205999.9      226.1470    
 5614.00   42.01939      262.8550      206042.0      226.1535    
 5615.00   42.02037      262.8625      206084.0      226.1601    
 5616.00   42.02135      262.8699      206126.0      226.1666    
 5617.00   42.02233      262.8774      206168.0      226.1731    
 5618.00   42.02331      262.8849      206210.0      226.1797    
 5619.00   42.02428      262.8924      206252.1      226.1862    
 5620.00   42.02526      262.8999      206294.1      226.1927    
 5621.00   42.02623      262.9073      206336.1      226.1993    
 5622.00   42.02721      262.9148      206378.1      226.2058    
 5623.00   42.02818      262.9223      206420.2      226.2123    
 5624.00   42.02915      262.9298      206462.2      226.2188    
 5625.00   42.03012      262.9372      206504.2      226.2254    
 5626.00   42.03110      262.9447      206546.3      226.2319    
 5627.00   42.03207      262.9522      206588.3      226.2384    
 5628.00   42.03304      262.9596      206630.3      226.2450    
 5629.00   42.03400      262.9671      206672.4      226.2515    
 5630.00   42.03497      262.9746      206714.4      226.2580    
 5631.00   42.03594      262.9820      206756.4      226.2645    
 5632.00   42.03691      262.9895      206798.5      226.2710    
 5633.00   42.03787      262.9970      206840.5      226.2776    
 5634.00   42.03884      263.0044      206882.5      226.2841    
 5635.00   42.03980      263.0119      206924.6      226.2906    
 5636.00   42.04076      263.0194      206966.6      226.2971    
 5637.00   42.04173      263.0268      207008.7      226.3036    
 5638.00   42.04269      263.0343      207050.7      226.3101    
 5639.00   42.04365      263.0417      207092.7      226.3167    
 5640.00   42.04461      263.0492      207134.8      226.3232    
 5641.00   42.04557      263.0566      207176.8      226.3297    
 5642.00   42.04653      263.0641      207218.9      226.3362    
 5643.00   42.04749      263.0715      207260.9      226.3427    
 5644.00   42.04844      263.0790      207303.0      226.3492    
 5645.00   42.04940      263.0864      207345.0      226.3557    
 5646.00   42.05035      263.0939      207387.1      226.3622    
 5647.00   42.05131      263.1013      207429.1      226.3687    
 5648.00   42.05226      263.1088      207471.2      226.3752    
 5649.00   42.05322      263.1162      207513.2      226.3817    
 5650.00   42.05417      263.1237      207555.3      226.3882    
 5651.00   42.05512      263.1311      207597.3      226.3947    
 5652.00   42.05607      263.1386      207639.4      226.4012    
 5653.00   42.05702      263.1460      207681.4      226.4077    
 5654.00   42.05797      263.1534      207723.5      226.4142    
 5655.00   42.05892      263.1609      207765.6      226.4207    
 5656.00   42.05987      263.1683      207807.6      226.4272    
 5657.00   42.06081      263.1758      207849.7      226.4337    
 5658.00   42.06176      263.1832      207891.7      226.4402    
 5659.00   42.06270      263.1906      207933.8      226.4467    
 5660.00   42.06365      263.1981      207975.9      226.4532    
 5661.00   42.06459      263.2055      208017.9      226.4597    
 5662.00   42.06554      263.2129      208060.0      226.4662    
 5663.00   42.06648      263.2203      208102.1      226.4727    
 5664.00   42.06742      263.2278      208144.1      226.4792    
 5665.00   42.06836      263.2352      208186.2      226.4856    
 5666.00   42.06930      263.2426      208228.3      226.4921    
 5667.00   42.07024      263.2500      208270.3      226.4986    
 5668.00   42.07118      263.2575      208312.4      226.5051    
 5669.00   42.07211      263.2649      208354.5      226.5116    
 5670.00   42.07305      263.2723      208396.6      226.5181    
 5671.00   42.07399      263.2797      208438.6      226.5246    
 5672.00   42.07492      263.2872      208480.7      226.5310    
 5673.00   42.07586      263.2946      208522.8      226.5375    
 5674.00   42.07679      263.3020      208564.9      226.5440    
 5675.00   42.07772      263.3094      208606.9      226.5505    
 5676.00   42.07865      263.3168      208649.0      226.5569    
 5677.00   42.07958      263.3242      208691.1      226.5634    
 5678.00   42.08051      263.3316      208733.2      226.5699    
 5679.00   42.08144      263.3390      208775.2      226.5764    
 5680.00   42.08237      263.3465      208817.3      226.5828    
 5681.00   42.08330      263.3539      208859.4      226.5893    
 5682.00   42.08423      263.3613      208901.5      226.5958    
 5683.00   42.08515      263.3687      208943.6      226.6023    
 5684.00   42.08608      263.3761      208985.7      226.6087    
 5685.00   42.08700      263.3835      209027.8      226.6152    
 5686.00   42.08793      263.3909      209069.8      226.6217    
 5687.00   42.08885      263.3983      209111.9      226.6281    
 5688.00   42.08977      263.4057      209154.0      226.6346    
 5689.00   42.09069      263.4131      209196.1      226.6411    
 5690.00   42.09161      263.4205      209238.2      226.6475    
 5691.00   42.09253      263.4279      209280.3      226.6540    
 5692.00   42.09345      263.4353      209322.4      226.6604    
 5693.00   42.09437      263.4427      209364.5      226.6669    
 5694.00   42.09529      263.4501      209406.6      226.6734    
 5695.00   42.09621      263.4575      209448.7      226.6798    
 5696.00   42.09712      263.4649      209490.8      226.6863    
 5697.00   42.09804      263.4722      209532.9      226.6927    
 5698.00   42.09895      263.4796      209575.0      226.6992    
 5699.00   42.09986      263.4870      209617.1      226.7056    
 5700.00   42.10078      263.4944      209659.2      226.7121    
 5701.00   42.10169      263.5018      209701.3      226.7186    
 5702.00   42.10260      263.5092      209743.4      226.7250    
 5703.00   42.10351      263.5166      209785.5      226.7315    
 5704.00   42.10442      263.5239      209827.6      226.7379    
 5705.00   42.10533      263.5313      209869.7      226.7444    
 5706.00   42.10624      263.5387      209911.8      226.7508    
 5707.00   42.10714      263.5461      209953.9      226.7572    
 5708.00   42.10805      263.5535      209996.0      226.7637    
 5709.00   42.10895      263.5608      210038.1      226.7701    
 5710.00   42.10986      263.5682      210080.2      226.7766    
 5711.00   42.11076      263.5756      210122.3      226.7830    
 5712.00   42.11166      263.5830      210164.4      226.7895    
 5713.00   42.11257      263.5903      210206.5      226.7959    
 5714.00   42.11347      263.5977      210248.7      226.8023    
 5715.00   42.11437      263.6051      210290.8      226.8088    
 5716.00   42.11527      263.6124      210332.9      226.8152    
 5717.00   42.11617      263.6198      210375.0      226.8217    
 5718.00   42.11706      263.6272      210417.1      226.8281    
 5719.00   42.11796      263.6345      210459.2      226.8345    
 5720.00   42.11886      263.6419      210501.4      226.8410    
 5721.00   42.11975      263.6493      210543.5      226.8474    
 5722.00   42.12065      263.6566      210585.6      226.8538    
 5723.00   42.12154      263.6640      210627.7      226.8603    
 5724.00   42.12244      263.6713      210669.8      226.8667    
 5725.00   42.12333      263.6787      210712.0      226.8731    
 5726.00   42.12422      263.6861      210754.1      226.8796    
 5727.00   42.12511      263.6934      210796.2      226.8860    
 5728.00   42.12600      263.7008      210838.3      226.8924    
 5729.00   42.12689      263.7081      210880.5      226.8988    
 5730.00   42.12778      263.7155      210922.6      226.9053    
 5731.00   42.12866      263.7228      210964.7      226.9117    
 5732.00   42.12955      263.7302      211006.8      226.9181    
 5733.00   42.13044      263.7375      211049.0      226.9245    
 5734.00   42.13132      263.7449      211091.1      226.9309    
 5735.00   42.13221      263.7522      211133.2      226.9374    
 5736.00   42.13309      263.7596      211175.4      226.9438    
 5737.00   42.13397      263.7669      211217.5      226.9502    
 5738.00   42.13485      263.7743      211259.6      226.9566    
 5739.00   42.13573      263.7816      211301.8      226.9630    
 5740.00   42.13661      263.7889      211343.9      226.9694    
 5741.00   42.13749      263.7963      211386.0      226.9759    
 5742.00   42.13837      263.8036      211428.2      226.9823    
 5743.00   42.13925      263.8110      211470.3      226.9887    
 5744.00   42.14013      263.8183      211512.5      226.9951    
 5745.00   42.14100      263.8256      211554.6      227.0015    
 5746.00   42.14188      263.8330      211596.7      227.0079    
 5747.00   42.14275      263.8403      211638.9      227.0143    
 5748.00   42.14362      263.8476      211681.0      227.0207    
 5749.00   42.14450      263.8550      211723.2      227.0271    
 5750.00   42.14537      263.8623      211765.3      227.0335    
 5751.00   42.14624      263.8696      211807.5      227.0400    
 5752.00   42.14711      263.8770      211849.6      227.0464    
 5753.00   42.14798      263.8843      211891.8      227.0528    
 5754.00   42.14885      263.8916      211933.9      227.0592    
 5755.00   42.14971      263.8989      211976.1      227.0656    
 5756.00   42.15058      263.9063      212018.2      227.0720    
 5757.00   42.15145      263.9136      212060.4      227.0784    
 5758.00   42.15231      263.9209      212102.5      227.0848    
 5759.00   42.15318      263.9282      212144.7      227.0912    
 5760.00   42.15404      263.9355      212186.8      227.0975    
 5761.00   42.15490      263.9429      212229.0      227.1039    
 5762.00   42.15576      263.9502      212271.1      227.1103    
 5763.00   42.15663      263.9575      212313.3      227.1167    
 5764.00   42.15749      263.9648      212355.4      227.1231    
 5765.00   42.15834      263.9721      212397.6      227.1295    
 5766.00   42.15920      263.9794      212439.8      227.1359    
 5767.00   42.16006      263.9867      212481.9      227.1423    
 5768.00   42.16092      263.9941      212524.1      227.1487    
 5769.00   42.16177      264.0014      212566.2      227.1551    
 5770.00   42.16263      264.0087      212608.4      227.1615    
 5771.00   42.16348      264.0160      212650.6      227.1678    
 5772.00   42.16434      264.0233      212692.7      227.1742    
 5773.00   42.16519      264.0306      212734.9      227.1806    
 5774.00   42.16604      264.0379      212777.1      227.1870    
 5775.00   42.16689      264.0452      212819.2      227.1934    
 5776.00   42.16774      264.0525      212861.4      227.1998    
 5777.00   42.16859      264.0598      212903.6      227.2061    
 5778.00   42.16944      264.0671      212945.7      227.2125    
 5779.00   42.17029      264.0744      212987.9      227.2189    
 5780.00   42.17113      264.0817      213030.1      227.2253    
 5781.00   42.17198      264.0890      213072.2      227.2316    
 5782.00   42.17282      264.0963      213114.4      227.2380    
 5783.00   42.17367      264.1036      213156.6      227.2444    
 5784.00   42.17451      264.1109      213198.8      227.2508    
 5785.00   42.17535      264.1181      213240.9      227.2571    
 5786.00   42.17620      264.1254      213283.1      227.2635    
 5787.00   42.17704      264.1327      213325.3      227.2699    
 5788.00   42.17788      264.1400      213367.5      227.2763    
 5789.00   42.17872      264.1473      213409.6      227.2826    
 5790.00   42.17955      264.1546      213451.8      227.2890    
 5791.00   42.18039      264.1619      213494.0      227.2954    
 5792.00   42.18123      264.1692      213536.2      227.3017    
 5793.00   42.18206      264.1764      213578.4      227.3081    
 5794.00   42.18290      264.1837      213620.5      227.3144    
 5795.00   42.18373      264.1910      213662.7      227.3208    
 5796.00   42.18457      264.1983      213704.9      227.3272    
 5797.00   42.18540      264.2056      213747.1      227.3335    
 5798.00   42.18623      264.2128      213789.3      227.3399    
 5799.00   42.18706      264.2201      213831.5      227.3463    
 5800.00   42.18789      264.2274      213873.7      227.3526    
 5801.00   42.18872      264.2347      213915.9      227.3590    
 5802.00   42.18955      264.2419      213958.0      227.3653    
 5803.00   42.19038      264.2492      214000.2      227.3717    
 5804.00   42.19120      264.2565      214042.4      227.3780    
 5805.00   42.19203      264.2637      214084.6      227.3844    
 5806.00   42.19285      264.2710      214126.8      227.3907    
 5807.00   42.19368      264.2783      214169.0      227.3971    
 5808.00   42.19450      264.2855      214211.2      227.4034    
 5809.00   42.19532      264.2928      214253.4      227.4098    
 5810.00   42.19614      264.3001      214295.6      227.4161    
 5811.00   42.19696      264.3073      214337.8      227.4225    
 5812.00   42.19778      264.3146      214380.0      227.4288    
 5813.00   42.19860      264.3218      214422.2      227.4352    
 5814.00   42.19942      264.3291      214464.4      227.4415    
 5815.00   42.20024      264.3364      214506.6      227.4479    
 5816.00   42.20105      264.3436      214548.8      227.4542    
 5817.00   42.20187      264.3509      214591.0      227.4606    
 5818.00   42.20268      264.3581      214633.2      227.4669    
 5819.00   42.20350      264.3654      214675.4      227.4732    
 5820.00   42.20431      264.3726      214717.6      227.4796    
 5821.00   42.20512      264.3799      214759.8      227.4859    
 5822.00   42.20593      264.3871      214802.0      227.4923    
 5823.00   42.20674      264.3944      214844.2      227.4986    
 5824.00   42.20755      264.4016      214886.4      227.5049    
 5825.00   42.20836      264.4089      214928.6      227.5113    
 5826.00   42.20917      264.4161      214970.8      227.5176    
 5827.00   42.20998      264.4234      215013.0      227.5239    
 5828.00   42.21078      264.4306      215055.2      227.5303    
 5829.00   42.21159      264.4379      215097.5      227.5366    
 5830.00   42.21239      264.4451      215139.7      227.5429    
 5831.00   42.21319      264.4523      215181.9      227.5493    
 5832.00   42.21400      264.4596      215224.1      227.5556    
 5833.00   42.21480      264.4668      215266.3      227.5619    
 5834.00   42.21560      264.4740      215308.5      227.5682    
 5835.00   42.21640      264.4813      215350.7      227.5746    
 5836.00   42.21720      264.4885      215393.0      227.5809    
 5837.00   42.21800      264.4958      215435.2      227.5872    
 5838.00   42.21879      264.5030      215477.4      227.5935    
 5839.00   42.21959      264.5102      215519.6      227.5999    
 5840.00   42.22039      264.5174      215561.8      227.6062    
 5841.00   42.22118      264.5247      215604.1      227.6125    
 5842.00   42.22197      264.5319      215646.3      227.6188    
 5843.00   42.22277      264.5391      215688.5      227.6251    
 5844.00   42.22356      264.5464      215730.7      227.6314    
 5845.00   42.22435      264.5536      215772.9      227.6378    
 5846.00   42.22514      264.5608      215815.2      227.6441    
 5847.00   42.22593      264.5680      215857.4      227.6504    
 5848.00   42.22672      264.5752      215899.6      227.6567    
 5849.00   42.22751      264.5825      215941.8      227.6630    
 5850.00   42.22829      264.5897      215984.1      227.6693    
 5851.00   42.22908      264.5969      216026.3      227.6756    
 5852.00   42.22987      264.6041      216068.5      227.6820    
 5853.00   42.23065      264.6113      216110.8      227.6883    
 5854.00   42.23143      264.6186      216153.0      227.6946    
 5855.00   42.23222      264.6258      216195.2      227.7009    
 5856.00   42.23300      264.6330      216237.5      227.7072    
 5857.00   42.23378      264.6402      216279.7      227.7135    
 5858.00   42.23456      264.6474      216321.9      227.7198    
 5859.00   42.23534      264.6546      216364.2      227.7261    
 5860.00   42.23612      264.6618      216406.4      227.7324    
 5861.00   42.23689      264.6690      216448.6      227.7387    
 5862.00   42.23767      264.6762      216490.9      227.7450    
 5863.00   42.23845      264.6834      216533.1      227.7513    
 5864.00   42.23922      264.6906      216575.3      227.7576    
 5865.00   42.24000      264.6978      216617.6      227.7639    
 5866.00   42.24077      264.7050      216659.8      227.7702    
 5867.00   42.24154      264.7122      216702.1      227.7765    
 5868.00   42.24231      264.7194      216744.3      227.7828    
 5869.00   42.24308      264.7266      216786.6      227.7891    
 5870.00   42.24385      264.7338      216828.8      227.7954    
 5871.00   42.24462      264.7410      216871.0      227.8017    
 5872.00   42.24539      264.7482      216913.3      227.8080    
 5873.00   42.24616      264.7554      216955.5      227.8142    
 5874.00   42.24692      264.7626      216997.8      227.8205    
 5875.00   42.24769      264.7698      217040.0      227.8268    
 5876.00   42.24845      264.7770      217082.3      227.8331    
 5877.00   42.24922      264.7842      217124.5      227.8394    
 5878.00   42.24998      264.7914      217166.8      227.8457    
 5879.00   42.25074      264.7986      217209.0      227.8520    
 5880.00   42.25150      264.8057      217251.3      227.8583    
 5881.00   42.25226      264.8129      217293.5      227.8645    
 5882.00   42.25302      264.8201      217335.8      227.8708    
 5883.00   42.25378      264.8273      217378.0      227.8771    
 5884.00   42.25454      264.8345      217420.3      227.8834    
 5885.00   42.25529      264.8417      217462.5      227.8897    
 5886.00   42.25605      264.8488      217504.8      227.8959    
 5887.00   42.25680      264.8560      217547.1      227.9022    
 5888.00   42.25756      264.8632      217589.3      227.9085    
 5889.00   42.25831      264.8704      217631.6      227.9148    
 5890.00   42.25906      264.8775      217673.8      227.9210    
 5891.00   42.25981      264.8847      217716.1      227.9273    
 5892.00   42.26056      264.8919      217758.3      227.9336    
 5893.00   42.26131      264.8991      217800.6      227.9399    
 5894.00   42.26206      264.9062      217842.9      227.9461    
 5895.00   42.26281      264.9134      217885.1      227.9524    
 5896.00   42.26356      264.9206      217927.4      227.9587    
 5897.00   42.26430      264.9277      217969.7      227.9649    
 5898.00   42.26505      264.9349      218011.9      227.9712    
 5899.00   42.26579      264.9421      218054.2      227.9775    
 5900.00   42.26653      264.9492      218096.5      227.9837    
 5901.00   42.26728      264.9564      218138.7      227.9900    
 5902.00   42.26802      264.9636      218181.0      227.9963    
 5903.00   42.26876      264.9707      218223.3      228.0025    
 5904.00   42.26950      264.9779      218265.5      228.0088    
 5905.00   42.27024      264.9850      218307.8      228.0151    
 5906.00   42.27097      264.9922      218350.1      228.0213    
 5907.00   42.27171      264.9994      218392.3      228.0276    
 5908.00   42.27245      265.0065      218434.6      228.0338    
 5909.00   42.27318      265.0137      218476.9      228.0401    
 5910.00   42.27392      265.0208      218519.2      228.0463    
 5911.00   42.27465      265.0280      218561.4      228.0526    
 5912.00   42.27538      265.0351      218603.7      228.0589    
 5913.00   42.27612      265.0423      218646.0      228.0651    
 5914.00   42.27685      265.0494      218688.3      228.0714    
 5915.00   42.27758      265.0566      218730.5      228.0776    
 5916.00   42.27831      265.0637      218772.8      228.0839    
 5917.00   42.27903      265.0709      218815.1      228.0901    
 5918.00   42.27976      265.0780      218857.4      228.0964    
 5919.00   42.28049      265.0852      218899.7      228.1026    
 5920.00   42.28121      265.0923      218941.9      228.1089    
 5921.00   42.28194      265.0994      218984.2      228.1151    
 5922.00   42.28266      265.1066      219026.5      228.1214    
 5923.00   42.28338      265.1137      219068.8      228.1276    
 5924.00   42.28411      265.1209      219111.1      228.1338    
 5925.00   42.28483      265.1280      219153.3      228.1401    
 5926.00   42.28555      265.1351      219195.6      228.1463    
 5927.00   42.28627      265.1423      219237.9      228.1526    
 5928.00   42.28698      265.1494      219280.2      228.1588    
 5929.00   42.28770      265.1565      219322.5      228.1651    
 5930.00   42.28842      265.1637      219364.8      228.1713    
 5931.00   42.28913      265.1708      219407.1      228.1775    
 5932.00   42.28985      265.1779      219449.4      228.1838    
 5933.00   42.29056      265.1851      219491.7      228.1900    
 5934.00   42.29128      265.1922      219533.9      228.1962    
 5935.00   42.29199      265.1993      219576.2      228.2025    
 5936.00   42.29270      265.2064      219618.5      228.2087    
 5937.00   42.29341      265.2136      219660.8      228.2149    
 5938.00   42.29412      265.2207      219703.1      228.2212    
 5939.00   42.29483      265.2278      219745.4      228.2274    
 5940.00   42.29554      265.2349      219787.7      228.2336    
 5941.00   42.29624      265.2420      219830.0      228.2399    
 5942.00   42.29695      265.2492      219872.3      228.2461    
 5943.00   42.29765      265.2563      219914.6      228.2523    
 5944.00   42.29836      265.2634      219956.9      228.2585    
 5945.00   42.29906      265.2705      219999.2      228.2648    
 5946.00   42.29976      265.2776      220041.5      228.2710    
 5947.00   42.30046      265.2847      220083.8      228.2772    
 5948.00   42.30116      265.2919      220126.1      228.2834    
 5949.00   42.30186      265.2990      220168.4      228.2897    
 5950.00   42.30256      265.3061      220210.7      228.2959    
 5951.00   42.30326      265.3132      220253.0      228.3021    
 5952.00   42.30396      265.3203      220295.3      228.3083    
 5953.00   42.30465      265.3274      220337.6      228.3145    
 5954.00   42.30535      265.3345      220379.9      228.3208    
 5955.00   42.30604      265.3416      220422.2      228.3270    
 5956.00   42.30674      265.3487      220464.5      228.3332    
 5957.00   42.30743      265.3558      220506.8      228.3394    
 5958.00   42.30812      265.3629      220549.1      228.3456    
 5959.00   42.30881      265.3700      220591.4      228.3518    
 5960.00   42.30950      265.3771      220633.8      228.3580    
 5961.00   42.31019      265.3842      220676.1      228.3642    
 5962.00   42.31088      265.3913      220718.4      228.3705    
 5963.00   42.31156      265.3984      220760.7      228.3767    
 5964.00   42.31225      265.4055      220803.0      228.3829    
 5965.00   42.31293      265.4126      220845.3      228.3891    
 5966.00   42.31362      265.4197      220887.6      228.3953    
 5967.00   42.31430      265.4268      220929.9      228.4015    
 5968.00   42.31498      265.4339      220972.3      228.4077    
 5969.00   42.31567      265.4410      221014.6      228.4139    
 5970.00   42.31635      265.4481      221056.9      228.4201    
 5971.00   42.31703      265.4551      221099.2      228.4263    
 5972.00   42.31770      265.4622      221141.5      228.4325    
 5973.00   42.31838      265.4693      221183.8      228.4387    
 5974.00   42.31906      265.4764      221226.2      228.4449    
 5975.00   42.31974      265.4835      221268.5      228.4511    
 5976.00   42.32041      265.4906      221310.8      228.4573    
 5977.00   42.32109      265.4976      221353.1      228.4635    
 5978.00   42.32176      265.5047      221395.4      228.4697    
 5979.00   42.32243      265.5118      221437.8      228.4759    
 5980.00   42.32310      265.5189      221480.1      228.4821    
 5981.00   42.32377      265.5260      221522.4      228.4883    
 5982.00   42.32444      265.5330      221564.7      228.4945    
 5983.00   42.32511      265.5401      221607.1      228.5007    
 5984.00   42.32578      265.5472      221649.4      228.5068    
 5985.00   42.32645      265.5543      221691.7      228.5130    
 5986.00   42.32711      265.5613      221734.0      228.5192    
 5987.00   42.32778      265.5684      221776.4      228.5254    
 5988.00   42.32844      265.5755      221818.7      228.5316    
 5989.00   42.32911      265.5825      221861.0      228.5378    
 5990.00   42.32977      265.5896      221903.3      228.5440    
 5991.00   42.33043      265.5967      221945.7      228.5502    
 5992.00   42.33109      265.6037      221988.0      228.5563    
 5993.00   42.33175      265.6108      222030.3      228.5625    
 5994.00   42.33241      265.6179      222072.7      228.5687    
 5995.00   42.33307      265.6249      222115.0      228.5749    
 5996.00   42.33372      265.6320      222157.3      228.5811    
 5997.00   42.33438      265.6390      222199.7      228.5872    
 5998.00   42.33503      265.6461      222242.0      228.5934    
 5999.00   42.33569      265.6532      222284.3      228.5996    
 6000.00   42.33634      265.6602      222326.7      228.6058    
 6001.00   42.33699      265.6673      222369.0      228.6119    
 6002.00   42.33765      265.6743      222411.3      228.6181    
 6003.00   42.33830      265.6814      222453.7      228.6243    
 6004.00   42.33895      265.6884      222496.0      228.6305    
 6005.00   42.33959      265.6955      222538.4      228.6366    
 6006.00   42.34024      265.7025      222580.7      228.6428    
 6007.00   42.34089      265.7096      222623.0      228.6490    
 6008.00   42.34153      265.7166      222665.4      228.6551    
 6009.00   42.34218      265.7237      222707.7      228.6613    
 6010.00   42.34282      265.7307      222750.1      228.6675    
 6011.00   42.34347      265.7378      222792.4      228.6737    
 6012.00   42.34411      265.7448      222834.8      228.6798    
 6013.00   42.34475      265.7519      222877.1      228.6860    
 6014.00   42.34539      265.7589      222919.4      228.6921    
 6015.00   42.34603      265.7659      222961.8      228.6983    
 6016.00   42.34667      265.7730      223004.1      228.7045    
 6017.00   42.34731      265.7800      223046.5      228.7106    
 6018.00   42.34794      265.7871      223088.8      228.7168    
 6019.00   42.34858      265.7941      223131.2      228.7230    
 6020.00   42.34921      265.8011      223173.5      228.7291    
 6021.00   42.34985      265.8082      223215.9      228.7353    
 6022.00   42.35048      265.8152      223258.2      228.7414    
 6023.00   42.35111      265.8222      223300.6      228.7476    
 6024.00   42.35174      265.8293      223342.9      228.7537    
 6025.00   42.35237      265.8363      223385.3      228.7599    
 6026.00   42.35300      265.8433      223427.6      228.7660    
 6027.00   42.35363      265.8503      223470.0      228.7722    
 6028.00   42.35426      265.8574      223512.3      228.7783    
 6029.00   42.35489      265.8644      223554.7      228.7845    
 6030.00   42.35551      265.8714      223597.1      228.7906    
 6031.00   42.35614      265.8784      223639.4      228.7968    
 6032.00   42.35676      265.8855      223681.8      228.8029    
 6033.00   42.35738      265.8925      223724.1      228.8091    
 6034.00   42.35801      265.8995      223766.5      228.8152    
 6035.00   42.35863      265.9065      223808.8      228.8214    
 6036.00   42.35925      265.9135      223851.2      228.8275    
 6037.00   42.35987      265.9206      223893.6      228.8337    
 6038.00   42.36048      265.9276      223935.9      228.8398    
 6039.00   42.36110      265.9346      223978.3      228.8460    
 6040.00   42.36172      265.9416      224020.6      228.8521    
 6041.00   42.36233      265.9486      224063.0      228.8582    
 6042.00   42.36295      265.9556      224105.4      228.8644    
 6043.00   42.36356      265.9626      224147.7      228.8705    
 6044.00   42.36417      265.9697      224190.1      228.8767    
 6045.00   42.36479      265.9767      224232.5      228.8828    
 6046.00   42.36540      265.9837      224274.8      228.8889    
 6047.00   42.36601      265.9907      224317.2      228.8951    
 6048.00   42.36662      265.9977      224359.6      228.9012    
 6049.00   42.36722      266.0047      224401.9      228.9073    
 6050.00   42.36783      266.0117      224444.3      228.9135    
 6051.00   42.36844      266.0187      224486.7      228.9196    
 6052.00   42.36904      266.0257      224529.0      228.9257    
 6053.00   42.36965      266.0327      224571.4      228.9319    
 6054.00   42.37025      266.0397      224613.8      228.9380    
 6055.00   42.37085      266.0467      224656.1      228.9441    
 6056.00   42.37145      266.0537      224698.5      228.9502    
 6057.00   42.37205      266.0607      224740.9      228.9564    
 6058.00   42.37265      266.0677      224783.3      228.9625    
 6059.00   42.37325      266.0747      224825.6      228.9686
[truncated: 260,107 more chars]
