# Supplementary material for: Ab Initio Partition Functions and Thermodynamic Quantities for the Molecular Hydrogen Isotopologues
Source: J Phys Chem A. 2021 Oct 6;125(41):9226–41. doi: 10.1021/acs.jpca.1c06468 (PMC8543445; doi:10.1021/acs.jpca.1c06468)
Supplement: Supplementary file 2 — jp1c06468_si_002.zip [file jp1c06468_si_002.zip › dt_qint.txt]

   T(K)      Q_equi
    1.00   6.000000    
    2.00   6.000000    
    3.00   6.000000    
    4.00   6.000000    
    5.00   6.000010    
    6.00   6.000113    
    7.00   6.000628    
    8.00   6.002264    
    9.00   6.006142    
   10.00   6.013645    
   11.00   6.026221    
   12.00   6.045190    
   13.00   6.071625    
   14.00   6.106298    
   15.00   6.149670    
   16.00   6.201924    
   17.00   6.263008    
   18.00   6.332684    
   19.00   6.410581    
   20.00   6.496234    
   21.00   6.589122    
   22.00   6.688697    
   23.00   6.794406    
   24.00   6.905709    
   25.00   7.022087    
   26.00   7.143051    
   27.00   7.268147    
   28.00   7.396958    
   29.00   7.529104    
   30.00   7.664239    
   31.00   7.802054    
   32.00   7.942270    
   33.00   8.084639    
   34.00   8.228939    
   35.00   8.374973    
   36.00   8.522566    
   37.00   8.671564    
   38.00   8.821828    
   39.00   8.973237    
   40.00   9.125682    
   41.00   9.279068    
   42.00   9.433310    
   43.00   9.588331    
   44.00   9.744065    
   45.00   9.900450    
   46.00   10.05743    
   47.00   10.21497    
   48.00   10.37301    
   49.00   10.53152    
   50.00   10.69046    
   51.00   10.84980    
   52.00   11.00952    
   53.00   11.16959    
   54.00   11.32998    
   55.00   11.49067    
   56.00   11.65165    
   57.00   11.81289    
   58.00   11.97438    
   59.00   12.13611    
   60.00   12.29806    
   61.00   12.46022    
   62.00   12.62257    
   63.00   12.78512    
   64.00   12.94783    
   65.00   13.11072    
   66.00   13.27376    
   67.00   13.43696    
   68.00   13.60030    
   69.00   13.76377    
   70.00   13.92738    
   71.00   14.09111    
   72.00   14.25496    
   73.00   14.41892    
   74.00   14.58299    
   75.00   14.74716    
   76.00   14.91144    
   77.00   15.07581    
   78.00   15.24027    
   79.00   15.40482    
   80.00   15.56945    
   81.00   15.73416    
   82.00   15.89896    
   83.00   16.06382    
   84.00   16.22876    
   85.00   16.39377    
   86.00   16.55885    
   87.00   16.72399    
   88.00   16.88920    
   89.00   17.05447    
   90.00   17.21979    
   91.00   17.38517    
   92.00   17.55061    
   93.00   17.71610    
   94.00   17.88164    
   95.00   18.04724    
   96.00   18.21288    
   97.00   18.37857    
   98.00   18.54430    
   99.00   18.71008    
  100.00   18.87590    
  101.00   19.04176    
  102.00   19.20767    
  103.00   19.37361    
  104.00   19.53960    
  105.00   19.70562    
  106.00   19.87168    
  107.00   20.03777    
  108.00   20.20390    
  109.00   20.37006    
  110.00   20.53626    
  111.00   20.70248    
  112.00   20.86874    
  113.00   21.03503    
  114.00   21.20136    
  115.00   21.36771    
  116.00   21.53409    
  117.00   21.70049    
  118.00   21.86693    
  119.00   22.03339    
  120.00   22.19988    
  121.00   22.36640    
  122.00   22.53294    
  123.00   22.69950    
  124.00   22.86609    
  125.00   23.03271    
  126.00   23.19935    
  127.00   23.36601    
  128.00   23.53269    
  129.00   23.69940    
  130.00   23.86613    
  131.00   24.03287    
  132.00   24.19965    
  133.00   24.36644    
  134.00   24.53325    
  135.00   24.70008    
  136.00   24.86693    
  137.00   25.03380    
  138.00   25.20069    
  139.00   25.36760    
  140.00   25.53453    
  141.00   25.70147    
  142.00   25.86844    
  143.00   26.03542    
  144.00   26.20242    
  145.00   26.36943    
  146.00   26.53647    
  147.00   26.70352    
  148.00   26.87058    
  149.00   27.03767    
  150.00   27.20476    
  151.00   27.37188    
  152.00   27.53901    
  153.00   27.70615    
  154.00   27.87331    
  155.00   28.04049    
  156.00   28.20768    
  157.00   28.37489    
  158.00   28.54211    
  159.00   28.70934    
  160.00   28.87659    
  161.00   29.04385    
  162.00   29.21113    
  163.00   29.37842    
  164.00   29.54572    
  165.00   29.71304    
  166.00   29.88037    
  167.00   30.04771    
  168.00   30.21507    
  169.00   30.38244    
  170.00   30.54982    
  171.00   30.71721    
  172.00   30.88462    
  173.00   31.05204    
  174.00   31.21947    
  175.00   31.38692    
  176.00   31.55437    
  177.00   31.72184    
  178.00   31.88932    
  179.00   32.05681    
  180.00   32.22432    
  181.00   32.39183    
  182.00   32.55936    
  183.00   32.72690    
  184.00   32.89445    
  185.00   33.06201    
  186.00   33.22958    
  187.00   33.39716    
  188.00   33.56476    
  189.00   33.73236    
  190.00   33.89997    
  191.00   34.06760    
  192.00   34.23524    
  193.00   34.40288    
  194.00   34.57054    
  195.00   34.73821    
  196.00   34.90589    
  197.00   35.07358    
  198.00   35.24128    
  199.00   35.40898    
  200.00   35.57670    
  201.00   35.74443    
  202.00   35.91217    
  203.00   36.07992    
  204.00   36.24768    
  205.00   36.41545    
  206.00   36.58322    
  207.00   36.75101    
  208.00   36.91881    
  209.00   37.08662    
  210.00   37.25443    
  211.00   37.42226    
  212.00   37.59009    
  213.00   37.75794    
  214.00   37.92579    
  215.00   38.09366    
  216.00   38.26153    
  217.00   38.42941    
  218.00   38.59730    
  219.00   38.76520    
  220.00   38.93311    
  221.00   39.10103    
  222.00   39.26895    
  223.00   39.43689    
  224.00   39.60483    
  225.00   39.77279    
  226.00   39.94075    
  227.00   40.10872    
  228.00   40.27670    
  229.00   40.44469    
  230.00   40.61269    
  231.00   40.78069    
  232.00   40.94871    
  233.00   41.11673    
  234.00   41.28476    
  235.00   41.45280    
  236.00   41.62085    
  237.00   41.78890    
  238.00   41.95697    
  239.00   42.12504    
  240.00   42.29312    
  241.00   42.46121    
  242.00   42.62931    
  243.00   42.79742    
  244.00   42.96553    
  245.00   43.13366    
  246.00   43.30179    
  247.00   43.46993    
  248.00   43.63808    
  249.00   43.80623    
  250.00   43.97439    
  251.00   44.14257    
  252.00   44.31075    
  253.00   44.47893    
  254.00   44.64713    
  255.00   44.81533    
  256.00   44.98354    
  257.00   45.15176    
  258.00   45.31999    
  259.00   45.48823    
  260.00   45.65647    
  261.00   45.82472    
  262.00   45.99298    
  263.00   46.16125    
  264.00   46.32952    
  265.00   46.49780    
  266.00   46.66609    
  267.00   46.83439    
  268.00   47.00270    
  269.00   47.17101    
  270.00   47.33933    
  271.00   47.50766    
  272.00   47.67599    
  273.00   47.84434    
  274.00   48.01269    
  275.00   48.18105    
  276.00   48.34941    
  277.00   48.51779    
  278.00   48.68617    
  279.00   48.85456    
  280.00   49.02296    
  281.00   49.19136    
  282.00   49.35977    
  283.00   49.52819    
  284.00   49.69662    
  285.00   49.86505    
  286.00   50.03350    
  287.00   50.20195    
  288.00   50.37040    
  289.00   50.53887    
  290.00   50.70734    
  291.00   50.87582    
  292.00   51.04430    
  293.00   51.21280    
  294.00   51.38130    
  295.00   51.54981    
  296.00   51.71833    
  297.00   51.88685    
  298.00   52.05538    
  299.00   52.22392    
  300.00   52.39246    
  301.00   52.56102    
  302.00   52.72958    
  303.00   52.89815    
  304.00   53.06672    
  305.00   53.23530    
  306.00   53.40389    
  307.00   53.57249    
  308.00   53.74110    
  309.00   53.90971    
  310.00   54.07833    
  311.00   54.24696    
  312.00   54.41559    
  313.00   54.58423    
  314.00   54.75288    
  315.00   54.92154    
  316.00   55.09020    
  317.00   55.25887    
  318.00   55.42755    
  319.00   55.59624    
  320.00   55.76493    
  321.00   55.93363    
  322.00   56.10234    
  323.00   56.27105    
  324.00   56.43977    
  325.00   56.60850    
  326.00   56.77724    
  327.00   56.94599    
  328.00   57.11474    
  329.00   57.28350    
  330.00   57.45226    
  331.00   57.62104    
  332.00   57.78982    
  333.00   57.95861    
  334.00   58.12741    
  335.00   58.29621    
  336.00   58.46502    
  337.00   58.63384    
  338.00   58.80267    
  339.00   58.97150    
  340.00   59.14034    
  341.00   59.30919    
  342.00   59.47804    
  343.00   59.64691    
  344.00   59.81578    
  345.00   59.98466    
  346.00   60.15354    
  347.00   60.32244    
  348.00   60.49134    
  349.00   60.66025    
  350.00   60.82916    
  351.00   60.99809    
  352.00   61.16702    
  353.00   61.33596    
  354.00   61.50490    
  355.00   61.67386    
  356.00   61.84282    
  357.00   62.01179    
  358.00   62.18077    
  359.00   62.34975    
  360.00   62.51874    
  361.00   62.68774    
  362.00   62.85675    
  363.00   63.02577    
  364.00   63.19479    
  365.00   63.36382    
  366.00   63.53286    
  367.00   63.70191    
  368.00   63.87097    
  369.00   64.04003    
  370.00   64.20910    
  371.00   64.37818    
  372.00   64.54727    
  373.00   64.71636    
  374.00   64.88546    
  375.00   65.05457    
  376.00   65.22369    
  377.00   65.39282    
  378.00   65.56195    
  379.00   65.73110    
  380.00   65.90025    
  381.00   66.06941    
  382.00   66.23858    
  383.00   66.40775    
  384.00   66.57694    
  385.00   66.74613    
  386.00   66.91533    
  387.00   67.08454    
  388.00   67.25376    
  389.00   67.42298    
  390.00   67.59222    
  391.00   67.76146    
  392.00   67.93071    
  393.00   68.09997    
  394.00   68.26924    
  395.00   68.43852    
  396.00   68.60780    
  397.00   68.77710    
  398.00   68.94640    
  399.00   69.11571    
  400.00   69.28503    
  401.00   69.45436    
  402.00   69.62370    
  403.00   69.79304    
  404.00   69.96240    
  405.00   70.13176    
  406.00   70.30114    
  407.00   70.47052    
  408.00   70.63991    
  409.00   70.80931    
  410.00   70.97872    
  411.00   71.14814    
  412.00   71.31757    
  413.00   71.48701    
  414.00   71.65645    
  415.00   71.82591    
  416.00   71.99538    
  417.00   72.16485    
  418.00   72.33434    
  419.00   72.50383    
  420.00   72.67333    
  421.00   72.84285    
  422.00   73.01237    
  423.00   73.18190    
  424.00   73.35144    
  425.00   73.52099    
  426.00   73.69056    
  427.00   73.86013    
  428.00   74.02971    
  429.00   74.19930    
  430.00   74.36890    
  431.00   74.53851    
  432.00   74.70813    
  433.00   74.87776    
  434.00   75.04741    
  435.00   75.21706    
  436.00   75.38672    
  437.00   75.55639    
  438.00   75.72608    
  439.00   75.89577    
  440.00   76.06547    
  441.00   76.23519    
  442.00   76.40491    
  443.00   76.57465    
  444.00   76.74440    
  445.00   76.91415    
  446.00   77.08392    
  447.00   77.25370    
  448.00   77.42349    
  449.00   77.59329    
  450.00   77.76310    
  451.00   77.93293    
  452.00   78.10276    
  453.00   78.27261    
  454.00   78.44247    
  455.00   78.61233    
  456.00   78.78221    
  457.00   78.95210    
  458.00   79.12201    
  459.00   79.29192    
  460.00   79.46185    
  461.00   79.63179    
  462.00   79.80174    
  463.00   79.97170    
  464.00   80.14167    
  465.00   80.31166    
  466.00   80.48165    
  467.00   80.65166    
  468.00   80.82169    
  469.00   80.99172    
  470.00   81.16177    
  471.00   81.33183    
  472.00   81.50190    
  473.00   81.67198    
  474.00   81.84208    
  475.00   82.01219    
  476.00   82.18231    
  477.00   82.35244    
  478.00   82.52259    
  479.00   82.69275    
  480.00   82.86292    
  481.00   83.03311    
  482.00   83.20331    
  483.00   83.37352    
  484.00   83.54375    
  485.00   83.71399    
  486.00   83.88424    
  487.00   84.05451    
  488.00   84.22479    
  489.00   84.39508    
  490.00   84.56539    
  491.00   84.73571    
  492.00   84.90605    
  493.00   85.07640    
  494.00   85.24676    
  495.00   85.41714    
  496.00   85.58753    
  497.00   85.75793    
  498.00   85.92835    
  499.00   86.09879    
  500.00   86.26924    
  501.00   86.43970    
  502.00   86.61018    
  503.00   86.78067    
  504.00   86.95118    
  505.00   87.12171    
  506.00   87.29224    
  507.00   87.46280    
  508.00   87.63337    
  509.00   87.80395    
  510.00   87.97455    
  511.00   88.14516    
  512.00   88.31579    
  513.00   88.48644    
  514.00   88.65710    
  515.00   88.82778    
  516.00   88.99847    
  517.00   89.16918    
  518.00   89.33990    
  519.00   89.51064    
  520.00   89.68140    
  521.00   89.85217    
  522.00   90.02296    
  523.00   90.19377    
  524.00   90.36459    
  525.00   90.53543    
  526.00   90.70629    
  527.00   90.87716    
  528.00   91.04805    
  529.00   91.21896    
  530.00   91.38988    
  531.00   91.56082    
  532.00   91.73178    
  533.00   91.90275    
  534.00   92.07375    
  535.00   92.24476    
  536.00   92.41579    
  537.00   92.58683    
  538.00   92.75790    
  539.00   92.92898    
  540.00   93.10008    
  541.00   93.27119    
  542.00   93.44233    
  543.00   93.61348    
  544.00   93.78466    
  545.00   93.95585    
  546.00   94.12706    
  547.00   94.29828    
  548.00   94.46953    
  549.00   94.64080    
  550.00   94.81208    
  551.00   94.98339    
  552.00   95.15471    
  553.00   95.32605    
  554.00   95.49741    
  555.00   95.66879    
  556.00   95.84019    
  557.00   96.01161    
  558.00   96.18305    
  559.00   96.35451    
  560.00   96.52599    
  561.00   96.69749    
  562.00   96.86901    
  563.00   97.04055    
  564.00   97.21211    
  565.00   97.38369    
  566.00   97.55529    
  567.00   97.72691    
  568.00   97.89856    
  569.00   98.07022    
  570.00   98.24190    
  571.00   98.41361    
  572.00   98.58533    
  573.00   98.75708    
  574.00   98.92885    
  575.00   99.10064    
  576.00   99.27245    
  577.00   99.44429    
  578.00   99.61614    
  579.00   99.78802    
  580.00   99.95992    
  581.00   100.1318    
  582.00   100.3038    
  583.00   100.4757    
  584.00   100.6477    
  585.00   100.8197    
  586.00   100.9918    
  587.00   101.1638    
  588.00   101.3359    
  589.00   101.5080    
  590.00   101.6801    
  591.00   101.8523    
  592.00   102.0245    
  593.00   102.1966    
  594.00   102.3689    
  595.00   102.5411    
  596.00   102.7134    
  597.00   102.8857    
  598.00   103.0580    
  599.00   103.2303    
  600.00   103.4027    
  601.00   103.5751    
  602.00   103.7475    
  603.00   103.9199    
  604.00   104.0924    
  605.00   104.2648    
  606.00   104.4373    
  607.00   104.6099    
  608.00   104.7824    
  609.00   104.9550    
  610.00   105.1276    
  611.00   105.3002    
  612.00   105.4729    
  613.00   105.6456    
  614.00   105.8183    
  615.00   105.9910    
  616.00   106.1638    
  617.00   106.3366    
  618.00   106.5094    
  619.00   106.6822    
  620.00   106.8551    
  621.00   107.0280    
  622.00   107.2009    
  623.00   107.3738    
  624.00   107.5468    
  625.00   107.7198    
  626.00   107.8928    
  627.00   108.0659    
  628.00   108.2390    
  629.00   108.4121    
  630.00   108.5852    
  631.00   108.7584    
  632.00   108.9316    
  633.00   109.1048    
  634.00   109.2780    
  635.00   109.4513    
  636.00   109.6246    
  637.00   109.7979    
  638.00   109.9713    
  639.00   110.1446    
  640.00   110.3181    
  641.00   110.4915    
  642.00   110.6650    
  643.00   110.8385    
  644.00   111.0120    
  645.00   111.1856    
  646.00   111.3591    
  647.00   111.5328    
  648.00   111.7064    
  649.00   111.8801    
  650.00   112.0538    
  651.00   112.2275    
  652.00   112.4013    
  653.00   112.5751    
  654.00   112.7489    
  655.00   112.9227    
  656.00   113.0966    
  657.00   113.2705    
  658.00   113.4445    
  659.00   113.6185    
  660.00   113.7925    
  661.00   113.9665    
  662.00   114.1406    
  663.00   114.3147    
  664.00   114.4888    
  665.00   114.6630    
  666.00   114.8372    
  667.00   115.0114    
  668.00   115.1856    
  669.00   115.3599    
  670.00   115.5342    
  671.00   115.7086    
  672.00   115.8830    
  673.00   116.0574    
  674.00   116.2318    
  675.00   116.4063    
  676.00   116.5808    
  677.00   116.7554    
  678.00   116.9300    
  679.00   117.1046    
  680.00   117.2792    
  681.00   117.4539    
  682.00   117.6286    
  683.00   117.8034    
  684.00   117.9781    
  685.00   118.1529    
  686.00   118.3278    
  687.00   118.5027    
  688.00   118.6776    
  689.00   118.8525    
  690.00   119.0275    
  691.00   119.2025    
  692.00   119.3776    
  693.00   119.5527    
  694.00   119.7278    
  695.00   119.9029    
  696.00   120.0781    
  697.00   120.2534    
  698.00   120.4286    
  699.00   120.6039    
  700.00   120.7792    
  701.00   120.9546    
  702.00   121.1300    
  703.00   121.3054    
  704.00   121.4809    
  705.00   121.6564    
  706.00   121.8320    
  707.00   122.0075    
  708.00   122.1832    
  709.00   122.3588    
  710.00   122.5345    
  711.00   122.7102    
  712.00   122.8860    
  713.00   123.0618    
  714.00   123.2376    
  715.00   123.4135    
  716.00   123.5894    
  717.00   123.7654    
  718.00   123.9413    
  719.00   124.1174    
  720.00   124.2934    
  721.00   124.4695    
  722.00   124.6457    
  723.00   124.8218    
  724.00   124.9980    
  725.00   125.1743    
  726.00   125.3506    
  727.00   125.5269    
  728.00   125.7033    
  729.00   125.8797    
  730.00   126.0561    
  731.00   126.2326    
  732.00   126.4091    
  733.00   126.5857    
  734.00   126.7623    
  735.00   126.9389    
  736.00   127.1156    
  737.00   127.2923    
  738.00   127.4691    
  739.00   127.6459    
  740.00   127.8227    
  741.00   127.9996    
  742.00   128.1765    
  743.00   128.3534    
  744.00   128.5304    
  745.00   128.7075    
  746.00   128.8846    
  747.00   129.0617    
  748.00   129.2388    
  749.00   129.4160    
  750.00   129.5933    
  751.00   129.7705    
  752.00   129.9479    
  753.00   130.1252    
  754.00   130.3026    
  755.00   130.4801    
  756.00   130.6576    
  757.00   130.8351    
  758.00   131.0127    
  759.00   131.1903    
  760.00   131.3680    
  761.00   131.5457    
  762.00   131.7234    
  763.00   131.9012    
  764.00   132.0790    
  765.00   132.2569    
  766.00   132.4348    
  767.00   132.6127    
  768.00   132.7907    
  769.00   132.9688    
  770.00   133.1469    
  771.00   133.3250    
  772.00   133.5032    
  773.00   133.6814    
  774.00   133.8596    
  775.00   134.0379    
  776.00   134.2163    
  777.00   134.3947    
  778.00   134.5731    
  779.00   134.7516    
  780.00   134.9301    
  781.00   135.1087    
  782.00   135.2873    
  783.00   135.4659    
  784.00   135.6446    
  785.00   135.8234    
  786.00   136.0022    
  787.00   136.1810    
  788.00   136.3599    
  789.00   136.5388    
  790.00   136.7178    
  791.00   136.8968    
  792.00   137.0759    
  793.00   137.2550    
  794.00   137.4341    
  795.00   137.6133    
  796.00   137.7926    
  797.00   137.9718    
  798.00   138.1512    
  799.00   138.3306    
  800.00   138.5100    
  801.00   138.6895    
  802.00   138.8690    
  803.00   139.0486    
  804.00   139.2282    
  805.00   139.4079    
  806.00   139.5876    
  807.00   139.7673    
  808.00   139.9471    
  809.00   140.1270    
  810.00   140.3069    
  811.00   140.4868    
  812.00   140.6668    
  813.00   140.8469    
  814.00   141.0270    
  815.00   141.2071    
  816.00   141.3873    
  817.00   141.5675    
  818.00   141.7478    
  819.00   141.9282    
  820.00   142.1085    
  821.00   142.2890    
  822.00   142.4694    
  823.00   142.6500    
  824.00   142.8305    
  825.00   143.0112    
  826.00   143.1918    
  827.00   143.3726    
  828.00   143.5533    
  829.00   143.7342    
  830.00   143.9150    
  831.00   144.0960    
  832.00   144.2769    
  833.00   144.4580    
  834.00   144.6390    
  835.00   144.8202    
  836.00   145.0013    
  837.00   145.1826    
  838.00   145.3638    
  839.00   145.5452    
  840.00   145.7265    
  841.00   145.9080    
  842.00   146.0894    
  843.00   146.2710    
  844.00   146.4525    
  845.00   146.6342    
  846.00   146.8159    
  847.00   146.9976    
  848.00   147.1794    
  849.00   147.3612    
  850.00   147.5431    
  851.00   147.7250    
  852.00   147.9070    
  853.00   148.0891    
  854.00   148.2712    
  855.00   148.4533    
  856.00   148.6355    
  857.00   148.8178    
  858.00   149.0001    
  859.00   149.1824    
  860.00   149.3648    
  861.00   149.5473    
  862.00   149.7298    
  863.00   149.9124    
  864.00   150.0950    
  865.00   150.2777    
  866.00   150.4604    
  867.00   150.6432    
  868.00   150.8260    
  869.00   151.0089    
  870.00   151.1918    
  871.00   151.3748    
  872.00   151.5579    
  873.00   151.7410    
  874.00   151.9241    
  875.00   152.1073    
  876.00   152.2906    
  877.00   152.4739    
  878.00   152.6573    
  879.00   152.8407    
  880.00   153.0242    
  881.00   153.2077    
  882.00   153.3913    
  883.00   153.5750    
  884.00   153.7587    
  885.00   153.9424    
  886.00   154.1263    
  887.00   154.3101    
  888.00   154.4940    
  889.00   154.6780    
  890.00   154.8621    
  891.00   155.0461    
  892.00   155.2303    
  893.00   155.4145    
  894.00   155.5987    
  895.00   155.7831    
  896.00   155.9674    
  897.00   156.1519    
  898.00   156.3363    
  899.00   156.5209    
  900.00   156.7055    
  901.00   156.8901    
  902.00   157.0748    
  903.00   157.2596    
  904.00   157.4444    
  905.00   157.6293    
  906.00   157.8142    
  907.00   157.9992    
  908.00   158.1843    
  909.00   158.3694    
  910.00   158.5545    
  911.00   158.7398    
  912.00   158.9250    
  913.00   159.1104    
  914.00   159.2958    
  915.00   159.4812    
  916.00   159.6667    
  917.00   159.8523    
  918.00   160.0379    
  919.00   160.2236    
  920.00   160.4094    
  921.00   160.5952    
  922.00   160.7810    
  923.00   160.9669    
  924.00   161.1529    
  925.00   161.3389    
  926.00   161.5250    
  927.00   161.7112    
  928.00   161.8974    
  929.00   162.0837    
  930.00   162.2700    
  931.00   162.4564    
  932.00   162.6429    
  933.00   162.8294    
  934.00   163.0159    
  935.00   163.2026    
  936.00   163.3892    
  937.00   163.5760    
  938.00   163.7628    
  939.00   163.9497    
  940.00   164.1366    
  941.00   164.3236    
  942.00   164.5106    
  943.00   164.6977    
  944.00   164.8849    
  945.00   165.0721    
  946.00   165.2594    
  947.00   165.4468    
  948.00   165.6342    
  949.00   165.8217    
  950.00   166.0092    
  951.00   166.1968    
  952.00   166.3845    
  953.00   166.5722    
  954.00   166.7600    
  955.00   166.9478    
  956.00   167.1357    
  957.00   167.3237    
  958.00   167.5117    
  959.00   167.6998    
  960.00   167.8879    
  961.00   168.0761    
  962.00   168.2644    
  963.00   168.4527    
  964.00   168.6411    
  965.00   168.8296    
  966.00   169.0181    
  967.00   169.2067    
  968.00   169.3953    
  969.00   169.5840    
  970.00   169.7728    
  971.00   169.9617    
  972.00   170.1505    
  973.00   170.3395    
  974.00   170.5285    
  975.00   170.7176    
  976.00   170.9068    
  977.00   171.0960    
  978.00   171.2853    
  979.00   171.4746    
  980.00   171.6640    
  981.00   171.8535    
  982.00   172.0430    
  983.00   172.2326    
  984.00   172.4222    
  985.00   172.6120    
  986.00   172.8017    
  987.00   172.9916    
  988.00   173.1815    
  989.00   173.3715    
  990.00   173.5615    
  991.00   173.7516    
  992.00   173.9418    
  993.00   174.1320    
  994.00   174.3223    
  995.00   174.5127    
  996.00   174.7031    
  997.00   174.8936    
  998.00   175.0842    
  999.00   175.2748    
 1000.00   175.4655    
 1001.00   175.6562    
 1002.00   175.8470    
 1003.00   176.0379    
 1004.00   176.2289    
 1005.00   176.4199    
 1006.00   176.6110    
 1007.00   176.8021    
 1008.00   176.9933    
 1009.00   177.1846    
 1010.00   177.3760    
 1011.00   177.5674    
 1012.00   177.7588    
 1013.00   177.9504    
 1014.00   178.1420    
 1015.00   178.3337    
 1016.00   178.5254    
 1017.00   178.7172    
 1018.00   178.9091    
 1019.00   179.1010    
 1020.00   179.2930    
 1021.00   179.4851    
 1022.00   179.6772    
 1023.00   179.8694    
 1024.00   180.0617    
 1025.00   180.2540    
 1026.00   180.4465    
 1027.00   180.6389    
 1028.00   180.8315    
 1029.00   181.0241    
 1030.00   181.2168    
 1031.00   181.4095    
 1032.00   181.6023    
 1033.00   181.7952    
 1034.00   181.9881    
 1035.00   182.1811    
 1036.00   182.3742    
 1037.00   182.5674    
 1038.00   182.7606    
 1039.00   182.9539    
 1040.00   183.1472    
 1041.00   183.3406    
 1042.00   183.5341    
 1043.00   183.7277    
 1044.00   183.9213    
 1045.00   184.1150    
 1046.00   184.3088    
 1047.00   184.5026    
 1048.00   184.6965    
 1049.00   184.8905    
 1050.00   185.0845    
 1051.00   185.2786    
 1052.00   185.4728    
 1053.00   185.6670    
 1054.00   185.8614    
 1055.00   186.0557    
 1056.00   186.2502    
 1057.00   186.4447    
 1058.00   186.6393    
 1059.00   186.8340    
 1060.00   187.0287    
 1061.00   187.2235    
 1062.00   187.4184    
 1063.00   187.6133    
 1064.00   187.8083    
 1065.00   188.0034    
 1066.00   188.1985    
 1067.00   188.3938    
 1068.00   188.5890    
 1069.00   188.7844    
 1070.00   188.9798    
 1071.00   189.1753    
 1072.00   189.3709    
 1073.00   189.5665    
 1074.00   189.7622    
 1075.00   189.9580    
 1076.00   190.1539    
 1077.00   190.3498    
 1078.00   190.5458    
 1079.00   190.7419    
 1080.00   190.9380    
 1081.00   191.1342    
 1082.00   191.3305    
 1083.00   191.5268    
 1084.00   191.7232    
 1085.00   191.9197    
 1086.00   192.1163    
 1087.00   192.3129    
 1088.00   192.5096    
 1089.00   192.7064    
 1090.00   192.9033    
 1091.00   193.1002    
 1092.00   193.2972    
 1093.00   193.4942    
 1094.00   193.6914    
 1095.00   193.8886    
 1096.00   194.0858    
 1097.00   194.2832    
 1098.00   194.4806    
 1099.00   194.6781    
 1100.00   194.8757    
 1101.00   195.0733    
 1102.00   195.2710    
 1103.00   195.4688    
 1104.00   195.6667    
 1105.00   195.8646    
 1106.00   196.0626    
 1107.00   196.2607    
 1108.00   196.4588    
 1109.00   196.6570    
 1110.00   196.8553    
 1111.00   197.0537    
 1112.00   197.2521    
 1113.00   197.4506    
 1114.00   197.6492    
 1115.00   197.8479    
 1116.00   198.0466    
 1117.00   198.2454    
 1118.00   198.4443    
 1119.00   198.6432    
 1120.00   198.8423    
 1121.00   199.0414    
 1122.00   199.2405    
 1123.00   199.4398    
 1124.00   199.6391    
 1125.00   199.8385    
 1126.00   200.0379    
 1127.00   200.2375    
 1128.00   200.4371    
 1129.00   200.6368    
 1130.00   200.8366    
 1131.00   201.0364    
 1132.00   201.2363    
 1133.00   201.4363    
 1134.00   201.6363    
 1135.00   201.8365    
 1136.00   202.0367    
 1137.00   202.2370    
 1138.00   202.4373    
 1139.00   202.6378    
 1140.00   202.8383    
 1141.00   203.0388    
 1142.00   203.2395    
 1143.00   203.4402    
 1144.00   203.6410    
 1145.00   203.8419    
 1146.00   204.0429    
 1147.00   204.2439    
 1148.00   204.4450    
 1149.00   204.6462    
 1150.00   204.8475    
 1151.00   205.0488    
 1152.00   205.2502    
 1153.00   205.4517    
 1154.00   205.6532    
 1155.00   205.8549    
 1156.00   206.0566    
 1157.00   206.2584    
 1158.00   206.4602    
 1159.00   206.6622    
 1160.00   206.8642    
 1161.00   207.0663    
 1162.00   207.2684    
 1163.00   207.4707    
 1164.00   207.6730    
 1165.00   207.8754    
 1166.00   208.0779    
 1167.00   208.2804    
 1168.00   208.4830    
 1169.00   208.6857    
 1170.00   208.8885    
 1171.00   209.0914    
 1172.00   209.2943    
 1173.00   209.4973    
 1174.00   209.7004    
 1175.00   209.9035    
 1176.00   210.1068    
 1177.00   210.3101    
 1178.00   210.5135    
 1179.00   210.7169    
 1180.00   210.9205    
 1181.00   211.1241    
 1182.00   211.3278    
 1183.00   211.5316    
 1184.00   211.7354    
 1185.00   211.9394    
 1186.00   212.1434    
 1187.00   212.3474    
 1188.00   212.5516    
 1189.00   212.7558    
 1190.00   212.9602    
 1191.00   213.1646    
 1192.00   213.3690    
 1193.00   213.5736    
 1194.00   213.7782    
 1195.00   213.9829    
 1196.00   214.1877    
 1197.00   214.3926    
 1198.00   214.5975    
 1199.00   214.8025    
 1200.00   215.0076    
 1201.00   215.2128    
 1202.00   215.4180    
 1203.00   215.6234    
 1204.00   215.8288    
 1205.00   216.0343    
 1206.00   216.2398    
 1207.00   216.4455    
 1208.00   216.6512    
 1209.00   216.8570    
 1210.00   217.0629    
 1211.00   217.2688    
 1212.00   217.4749    
 1213.00   217.6810    
 1214.00   217.8872    
 1215.00   218.0935    
 1216.00   218.2998    
 1217.00   218.5063    
 1218.00   218.7128    
 1219.00   218.9194    
 1220.00   219.1260    
 1221.00   219.3328    
 1222.00   219.5396    
 1223.00   219.7465    
 1224.00   219.9535    
 1225.00   220.1606    
 1226.00   220.3677    
 1227.00   220.5749    
 1228.00   220.7822    
 1229.00   220.9896    
 1230.00   221.1971    
 1231.00   221.4046    
 1232.00   221.6123    
 1233.00   221.8200    
 1234.00   222.0277    
 1235.00   222.2356    
 1236.00   222.4436    
 1237.00   222.6516    
 1238.00   222.8597    
 1239.00   223.0679    
 1240.00   223.2761    
 1241.00   223.4845    
 1242.00   223.6929    
 1243.00   223.9014    
 1244.00   224.1100    
 1245.00   224.3187    
 1246.00   224.5274    
 1247.00   224.7362    
 1248.00   224.9451    
 1249.00   225.1541    
 1250.00   225.3632    
 1251.00   225.5723    
 1252.00   225.7816    
 1253.00   225.9909    
 1254.00   226.2003    
 1255.00   226.4097    
 1256.00   226.6193    
 1257.00   226.8289    
 1258.00   227.0387    
 1259.00   227.2485    
 1260.00   227.4583    
 1261.00   227.6683    
 1262.00   227.8783    
 1263.00   228.0885    
 1264.00   228.2987    
 1265.00   228.5089    
 1266.00   228.7193    
 1267.00   228.9298    
 1268.00   229.1403    
 1269.00   229.3509    
 1270.00   229.5616    
 1271.00   229.7724    
 1272.00   229.9832    
 1273.00   230.1942    
 1274.00   230.4052    
 1275.00   230.6163    
 1276.00   230.8275    
 1277.00   231.0387    
 1278.00   231.2501    
 1279.00   231.4615    
 1280.00   231.6730    
 1281.00   231.8846    
 1282.00   232.0963    
 1283.00   232.3081    
 1284.00   232.5199    
 1285.00   232.7318    
 1286.00   232.9438    
 1287.00   233.1559    
 1288.00   233.3681    
 1289.00   233.5803    
 1290.00   233.7927    
 1291.00   234.0051    
 1292.00   234.2176    
 1293.00   234.4302    
 1294.00   234.6429    
 1295.00   234.8556    
 1296.00   235.0684    
 1297.00   235.2814    
 1298.00   235.4944    
 1299.00   235.7074    
 1300.00   235.9206    
 1301.00   236.1338    
 1302.00   236.3472    
 1303.00   236.5606    
 1304.00   236.7741    
 1305.00   236.9877    
 1306.00   237.2013    
 1307.00   237.4151    
 1308.00   237.6289    
 1309.00   237.8428    
 1310.00   238.0568    
 1311.00   238.2709    
 1312.00   238.4851    
 1313.00   238.6993    
 1314.00   238.9137    
 1315.00   239.1281    
 1316.00   239.3426    
 1317.00   239.5572    
 1318.00   239.7718    
 1319.00   239.9866    
 1320.00   240.2014    
 1321.00   240.4163    
 1322.00   240.6313    
 1323.00   240.8464    
 1324.00   241.0616    
 1325.00   241.2768    
 1326.00   241.4922    
 1327.00   241.7076    
 1328.00   241.9231    
 1329.00   242.1387    
 1330.00   242.3544    
 1331.00   242.5701    
 1332.00   242.7860    
 1333.00   243.0019    
 1334.00   243.2179    
 1335.00   243.4340    
 1336.00   243.6502    
 1337.00   243.8665    
 1338.00   244.0828    
 1339.00   244.2993    
 1340.00   244.5158    
 1341.00   244.7324    
 1342.00   244.9491    
 1343.00   245.1659    
 1344.00   245.3827    
 1345.00   245.5997    
 1346.00   245.8167    
 1347.00   246.0338    
 1348.00   246.2510    
 1349.00   246.4683    
 1350.00   246.6857    
 1351.00   246.9031    
 1352.00   247.1207    
 1353.00   247.3383    
 1354.00   247.5560    
 1355.00   247.7738    
 1356.00   247.9917    
 1357.00   248.2097    
 1358.00   248.4277    
 1359.00   248.6459    
 1360.00   248.8641    
 1361.00   249.0824    
 1362.00   249.3008    
 1363.00   249.5193    
 1364.00   249.7379    
 1365.00   249.9565    
 1366.00   250.1753    
 1367.00   250.3941    
 1368.00   250.6130    
 1369.00   250.8320    
 1370.00   251.0511    
 1371.00   251.2703    
 1372.00   251.4895    
 1373.00   251.7089    
 1374.00   251.9283    
 1375.00   252.1478    
 1376.00   252.3674    
 1377.00   252.5871    
 1378.00   252.8069    
 1379.00   253.0267    
 1380.00   253.2467    
 1381.00   253.4667    
 1382.00   253.6868    
 1383.00   253.9070    
 1384.00   254.1273    
 1385.00   254.3477    
 1386.00   254.5682    
 1387.00   254.7887    
 1388.00   255.0094    
 1389.00   255.2301    
 1390.00   255.4509    
 1391.00   255.6718    
 1392.00   255.8928    
 1393.00   256.1139    
 1394.00   256.3350    
 1395.00   256.5563    
 1396.00   256.7776    
 1397.00   256.9990    
 1398.00   257.2205    
 1399.00   257.4421    
 1400.00   257.6638    
 1401.00   257.8856    
 1402.00   258.1075    
 1403.00   258.3294    
 1404.00   258.5514    
 1405.00   258.7735    
 1406.00   258.9958    
 1407.00   259.2180    
 1408.00   259.4404    
 1409.00   259.6629    
 1410.00   259.8855    
 1411.00   260.1081    
 1412.00   260.3308    
 1413.00   260.5536    
 1414.00   260.7766    
 1415.00   260.9996    
 1416.00   261.2226    
 1417.00   261.4458    
 1418.00   261.6691    
 1419.00   261.8924    
 1420.00   262.1158    
 1421.00   262.3394    
 1422.00   262.5630    
 1423.00   262.7867    
 1424.00   263.0105    
 1425.00   263.2343    
 1426.00   263.4583    
 1427.00   263.6823    
 1428.00   263.9065    
 1429.00   264.1307    
 1430.00   264.3550    
 1431.00   264.5794    
 1432.00   264.8039    
 1433.00   265.0285    
 1434.00   265.2532    
 1435.00   265.4779    
 1436.00   265.7028    
 1437.00   265.9277    
 1438.00   266.1527    
 1439.00   266.3778    
 1440.00   266.6030    
 1441.00   266.8283    
 1442.00   267.0537    
 1443.00   267.2792    
 1444.00   267.5047    
 1445.00   267.7304    
 1446.00   267.9561    
 1447.00   268.1819    
 1448.00   268.4078    
 1449.00   268.6338    
 1450.00   268.8599    
 1451.00   269.0861    
 1452.00   269.3124    
 1453.00   269.5387    
 1454.00   269.7652    
 1455.00   269.9917    
 1456.00   270.2183    
 1457.00   270.4450    
 1458.00   270.6718    
 1459.00   270.8987    
 1460.00   271.1257    
 1461.00   271.3528    
 1462.00   271.5799    
 1463.00   271.8072    
 1464.00   272.0345    
 1465.00   272.2619    
 1466.00   272.4894    
 1467.00   272.7170    
 1468.00   272.9447    
 1469.00   273.1725    
 1470.00   273.4004    
 1471.00   273.6284    
 1472.00   273.8564    
 1473.00   274.0846    
 1474.00   274.3128    
 1475.00   274.5411    
 1476.00   274.7695    
 1477.00   274.9980    
 1478.00   275.2266    
 1479.00   275.4553    
 1480.00   275.6841    
 1481.00   275.9129    
 1482.00   276.1419    
 1483.00   276.3709    
 1484.00   276.6001    
 1485.00   276.8293    
 1486.00   277.0586    
 1487.00   277.2880    
 1488.00   277.5175    
 1489.00   277.7471    
 1490.00   277.9768    
 1491.00   278.2065    
 1492.00   278.4364    
 1493.00   278.6663    
 1494.00   278.8964    
 1495.00   279.1265    
 1496.00   279.3567    
 1497.00   279.5870    
 1498.00   279.8174    
 1499.00   280.0479    
 1500.00   280.2785    
 1501.00   280.5092    
 1502.00   280.7399    
 1503.00   280.9708    
 1504.00   281.2017    
 1505.00   281.4327    
 1506.00   281.6639    
 1507.00   281.8951    
 1508.00   282.1264    
 1509.00   282.3578    
 1510.00   282.5893    
 1511.00   282.8209    
 1512.00   283.0525    
 1513.00   283.2843    
 1514.00   283.5161    
 1515.00   283.7481    
 1516.00   283.9801    
 1517.00   284.2122    
 1518.00   284.4445    
 1519.00   284.6768    
 1520.00   284.9092    
 1521.00   285.1417    
 1522.00   285.3742    
 1523.00   285.6069    
 1524.00   285.8397    
 1525.00   286.0725    
 1526.00   286.3055    
 1527.00   286.5385    
 1528.00   286.7716    
 1529.00   287.0049    
 1530.00   287.2382    
 1531.00   287.4716    
 1532.00   287.7051    
 1533.00   287.9387    
 1534.00   288.1724    
 1535.00   288.4061    
 1536.00   288.6400    
 1537.00   288.8739    
 1538.00   289.1080    
 1539.00   289.3421    
 1540.00   289.5764    
 1541.00   289.8107    
 1542.00   290.0451    
 1543.00   290.2796    
 1544.00   290.5142    
 1545.00   290.7489    
 1546.00   290.9837    
 1547.00   291.2186    
 1548.00   291.4535    
 1549.00   291.6886    
 1550.00   291.9237    
 1551.00   292.1590    
 1552.00   292.3943    
 1553.00   292.6297    
 1554.00   292.8653    
 1555.00   293.1009    
 1556.00   293.3366    
 1557.00   293.5724    
 1558.00   293.8083    
 1559.00   294.0443    
 1560.00   294.2803    
 1561.00   294.5165    
 1562.00   294.7528    
 1563.00   294.9891    
 1564.00   295.2256    
 1565.00   295.4621    
 1566.00   295.6987    
 1567.00   295.9355    
 1568.00   296.1723    
 1569.00   296.4092    
 1570.00   296.6462    
 1571.00   296.8833    
 1572.00   297.1205    
 1573.00   297.3578    
 1574.00   297.5951    
 1575.00   297.8326    
 1576.00   298.0702    
 1577.00   298.3078    
 1578.00   298.5456    
 1579.00   298.7834    
 1580.00   299.0213    
 1581.00   299.2594    
 1582.00   299.4975    
 1583.00   299.7357    
 1584.00   299.9740    
 1585.00   300.2124    
 1586.00   300.4509    
 1587.00   300.6895    
 1588.00   300.9281    
 1589.00   301.1669    
 1590.00   301.4058    
 1591.00   301.6447    
 1592.00   301.8838    
 1593.00   302.1229    
 1594.00   302.3622    
 1595.00   302.6015    
 1596.00   302.8409    
 1597.00   303.0804    
 1598.00   303.3201    
 1599.00   303.5598    
 1600.00   303.7996    
 1601.00   304.0395    
 1602.00   304.2794    
 1603.00   304.5195    
 1604.00   304.7597    
 1605.00   305.0000    
 1606.00   305.2403    
 1607.00   305.4808    
 1608.00   305.7213    
 1609.00   305.9620    
 1610.00   306.2027    
 1611.00   306.4436    
 1612.00   306.6845    
 1613.00   306.9255    
 1614.00   307.1666    
 1615.00   307.4078    
 1616.00   307.6491    
 1617.00   307.8905    
 1618.00   308.1320    
 1619.00   308.3736    
 1620.00   308.6153    
 1621.00   308.8570    
 1622.00   309.0989    
 1623.00   309.3409    
 1624.00   309.5829    
 1625.00   309.8251    
 1626.00   310.0673    
 1627.00   310.3097    
 1628.00   310.5521    
 1629.00   310.7946    
 1630.00   311.0373    
 1631.00   311.2800    
 1632.00   311.5228    
 1633.00   311.7657    
 1634.00   312.0087    
 1635.00   312.2518    
 1636.00   312.4950    
 1637.00   312.7383    
 1638.00   312.9816    
 1639.00   313.2251    
 1640.00   313.4687    
 1641.00   313.7123    
 1642.00   313.9561    
 1643.00   314.2000    
 1644.00   314.4439    
 1645.00   314.6880    
 1646.00   314.9321    
 1647.00   315.1763    
 1648.00   315.4207    
 1649.00   315.6651    
 1650.00   315.9096    
 1651.00   316.1542    
 1652.00   316.3989    
 1653.00   316.6437    
 1654.00   316.8886    
 1655.00   317.1336    
 1656.00   317.3787    
 1657.00   317.6239    
 1658.00   317.8692    
 1659.00   318.1145    
 1660.00   318.3600    
 1661.00   318.6056    
 1662.00   318.8512    
 1663.00   319.0970    
 1664.00   319.3428    
 1665.00   319.5888    
 1666.00   319.8348    
 1667.00   320.0810    
 1668.00   320.3272    
 1669.00   320.5735    
 1670.00   320.8200    
 1671.00   321.0665    
 1672.00   321.3131    
 1673.00   321.5598    
 1674.00   321.8066    
 1675.00   322.0535    
 1676.00   322.3005    
 1677.00   322.5476    
 1678.00   322.7948    
 1679.00   323.0421    
 1680.00   323.2895    
 1681.00   323.5369    
 1682.00   323.7845    
 1683.00   324.0322    
 1684.00   324.2799    
 1685.00   324.5278    
 1686.00   324.7758    
 1687.00   325.0238    
 1688.00   325.2720    
 1689.00   325.5202    
 1690.00   325.7685    
 1691.00   326.0170    
 1692.00   326.2655    
 1693.00   326.5141    
 1694.00   326.7629    
 1695.00   327.0117    
 1696.00   327.2606    
 1697.00   327.5096    
 1698.00   327.7587    
 1699.00   328.0079    
 1700.00   328.2572    
 1701.00   328.5066    
 1702.00   328.7561    
 1703.00   329.0057    
 1704.00   329.2554    
 1705.00   329.5052    
 1706.00   329.7551    
 1707.00   330.0051    
 1708.00   330.2551    
 1709.00   330.5053    
 1710.00   330.7556    
 1711.00   331.0059    
 1712.00   331.2564    
 1713.00   331.5069    
 1714.00   331.7576    
 1715.00   332.0083    
 1716.00   332.2592    
 1717.00   332.5101    
 1718.00   332.7612    
 1719.00   333.0123    
 1720.00   333.2636    
 1721.00   333.5149    
 1722.00   333.7663    
 1723.00   334.0178    
 1724.00   334.2695    
 1725.00   334.5212    
 1726.00   334.7730    
 1727.00   335.0249    
 1728.00   335.2769    
 1729.00   335.5290    
 1730.00   335.7812    
 1731.00   336.0335    
 1732.00   336.2859    
 1733.00   336.5384    
 1734.00   336.7910    
 1735.00   337.0437    
 1736.00   337.2965    
 1737.00   337.5494    
 1738.00   337.8023    
 1739.00   338.0554    
 1740.00   338.3086    
 1741.00   338.5619    
 1742.00   338.8152    
 1743.00   339.0687    
 1744.00   339.3223    
 1745.00   339.5759    
 1746.00   339.8297    
 1747.00   340.0835    
 1748.00   340.3375    
 1749.00   340.5916    
 1750.00   340.8457    
 1751.00   341.0999    
 1752.00   341.3543    
 1753.00   341.6087    
 1754.00   341.8633    
 1755.00   342.1179    
 1756.00   342.3726    
 1757.00   342.6275    
 1758.00   342.8824    
 1759.00   343.1374    
 1760.00   343.3926    
 1761.00   343.6478    
 1762.00   343.9031    
 1763.00   344.1585    
 1764.00   344.4140    
 1765.00   344.6697    
 1766.00   344.9254    
 1767.00   345.1812    
 1768.00   345.4371    
 1769.00   345.6931    
 1770.00   345.9492    
 1771.00   346.2054    
 1772.00   346.4617    
 1773.00   346.7181    
 1774.00   346.9746    
 1775.00   347.2312    
 1776.00   347.4879    
 1777.00   347.7447    
 1778.00   348.0016    
 1779.00   348.2586    
 1780.00   348.5156    
 1781.00   348.7728    
 1782.00   349.0301    
 1783.00   349.2875    
 1784.00   349.5450    
 1785.00   349.8025    
 1786.00   350.0602    
 1787.00   350.3180    
 1788.00   350.5759    
 1789.00   350.8338    
 1790.00   351.0919    
 1791.00   351.3501    
 1792.00   351.6083    
 1793.00   351.8667    
 1794.00   352.1252    
 1795.00   352.3837    
 1796.00   352.6424    
 1797.00   352.9011    
 1798.00   353.1600    
 1799.00   353.4190    
 1800.00   353.6780    
 1801.00   353.9372    
 1802.00   354.1964    
 1803.00   354.4558    
 1804.00   354.7152    
 1805.00   354.9748    
 1806.00   355.2344    
 1807.00   355.4942    
 1808.00   355.7540    
 1809.00   356.0140    
 1810.00   356.2740    
 1811.00   356.5341    
 1812.00   356.7944    
 1813.00   357.0547    
 1814.00   357.3152    
 1815.00   357.5757    
 1816.00   357.8363    
 1817.00   358.0971    
 1818.00   358.3579    
 1819.00   358.6188    
 1820.00   358.8799    
 1821.00   359.1410    
 1822.00   359.4022    
 1823.00   359.6636    
 1824.00   359.9250    
 1825.00   360.1865    
 1826.00   360.4482    
 1827.00   360.7099    
 1828.00   360.9717    
 1829.00   361.2336    
 1830.00   361.4957    
 1831.00   361.7578    
 1832.00   362.0200    
 1833.00   362.2823    
 1834.00   362.5448    
 1835.00   362.8073    
 1836.00   363.0699    
 1837.00   363.3326    
 1838.00   363.5955    
 1839.00   363.8584    
 1840.00   364.1214    
 1841.00   364.3845    
 1842.00   364.6477    
 1843.00   364.9111    
 1844.00   365.1745    
 1845.00   365.4380    
 1846.00   365.7016    
 1847.00   365.9653    
 1848.00   366.2291    
 1849.00   366.4931    
 1850.00   366.7571    
 1851.00   367.0212    
 1852.00   367.2854    
 1853.00   367.5497    
 1854.00   367.8141    
 1855.00   368.0787    
 1856.00   368.3433    
 1857.00   368.6080    
 1858.00   368.8728    
 1859.00   369.1377    
 1860.00   369.4027    
 1861.00   369.6679    
 1862.00   369.9331    
 1863.00   370.1984    
 1864.00   370.4638    
 1865.00   370.7293    
 1866.00   370.9949    
 1867.00   371.2607    
 1868.00   371.5265    
 1869.00   371.7924    
 1870.00   372.0584    
 1871.00   372.3245    
 1872.00   372.5907    
 1873.00   372.8571    
 1874.00   373.1235    
 1875.00   373.3900    
 1876.00   373.6566    
 1877.00   373.9233    
 1878.00   374.1902    
 1879.00   374.4571    
 1880.00   374.7241    
 1881.00   374.9912    
 1882.00   375.2584    
 1883.00   375.5258    
 1884.00   375.7932    
 1885.00   376.0607    
 1886.00   376.3283    
 1887.00   376.5961    
 1888.00   376.8639    
 1889.00   377.1318    
 1890.00   377.3998    
 1891.00   377.6680    
 1892.00   377.9362    
 1893.00   378.2045    
 1894.00   378.4729    
 1895.00   378.7415    
 1896.00   379.0101    
 1897.00   379.2788    
 1898.00   379.5477    
 1899.00   379.8166    
 1900.00   380.0856    
 1901.00   380.3548    
 1902.00   380.6240    
 1903.00   380.8933    
 1904.00   381.1628    
 1905.00   381.4323    
 1906.00   381.7019    
 1907.00   381.9717    
 1908.00   382.2415    
 1909.00   382.5115    
 1910.00   382.7815    
 1911.00   383.0517    
 1912.00   383.3219    
 1913.00   383.5922    
 1914.00   383.8627    
 1915.00   384.1332    
 1916.00   384.4039    
 1917.00   384.6746    
 1918.00   384.9455    
 1919.00   385.2164    
 1920.00   385.4875    
 1921.00   385.7587    
 1922.00   386.0299    
 1923.00   386.3013    
 1924.00   386.5727    
 1925.00   386.8443    
 1926.00   387.1160    
 1927.00   387.3877    
 1928.00   387.6596    
 1929.00   387.9315    
 1930.00   388.2036    
 1931.00   388.4758    
 1932.00   388.7481    
 1933.00   389.0204    
 1934.00   389.2929    
 1935.00   389.5655    
 1936.00   389.8382    
 1937.00   390.1109    
 1938.00   390.3838    
 1939.00   390.6568    
 1940.00   390.9299    
 1941.00   391.2031    
 1942.00   391.4764    
 1943.00   391.7497    
 1944.00   392.0232    
 1945.00   392.2968    
 1946.00   392.5705    
 1947.00   392.8443    
 1948.00   393.1182    
 1949.00   393.3922    
 1950.00   393.6663    
 1951.00   393.9405    
 1952.00   394.2148    
 1953.00   394.4892    
 1954.00   394.7637    
 1955.00   395.0383    
 1956.00   395.3131    
 1957.00   395.5879    
 1958.00   395.8628    
 1959.00   396.1378    
 1960.00   396.4129    
 1961.00   396.6881    
 1962.00   396.9635    
 1963.00   397.2389    
 1964.00   397.5144    
 1965.00   397.7901    
 1966.00   398.0658    
 1967.00   398.3416    
 1968.00   398.6176    
 1969.00   398.8936    
 1970.00   399.1698    
 1971.00   399.4460    
 1972.00   399.7223    
 1973.00   399.9988    
 1974.00   400.2753    
 1975.00   400.5520    
 1976.00   400.8288    
 1977.00   401.1056    
 1978.00   401.3826    
 1979.00   401.6596    
 1980.00   401.9368    
 1981.00   402.2141    
 1982.00   402.4914    
 1983.00   402.7689    
 1984.00   403.0465    
 1985.00   403.3242    
 1986.00   403.6019    
 1987.00   403.8798    
 1988.00   404.1578    
 1989.00   404.4359    
 1990.00   404.7141    
 1991.00   404.9924    
 1992.00   405.2708    
 1993.00   405.5493    
 1994.00   405.8279    
 1995.00   406.1066    
 1996.00   406.3854    
 1997.00   406.6643    
 1998.00   406.9433    
 1999.00   407.2224    
 2000.00   407.5017    
 2001.00   407.7810    
 2002.00   408.0604    
 2003.00   408.3399    
 2004.00   408.6196    
 2005.00   408.8993    
 2006.00   409.1791    
 2007.00   409.4591    
 2008.00   409.7391    
 2009.00   410.0193    
 2010.00   410.2995    
 2011.00   410.5799    
 2012.00   410.8603    
 2013.00   411.1409    
 2014.00   411.4215    
 2015.00   411.7023    
 2016.00   411.9832    
 2017.00   412.2641    
 2018.00   412.5452    
 2019.00   412.8264    
 2020.00   413.1077    
 2021.00   413.3890    
 2022.00   413.6705    
 2023.00   413.9521    
 2024.00   414.2338    
 2025.00   414.5156    
 2026.00   414.7975    
 2027.00   415.0795    
 2028.00   415.3616    
 2029.00   415.6438    
 2030.00   415.9261    
 2031.00   416.2086    
 2032.00   416.4911    
 2033.00   416.7737    
 2034.00   417.0564    
 2035.00   417.3393    
 2036.00   417.6222    
 2037.00   417.9052    
 2038.00   418.1884    
 2039.00   418.4716    
 2040.00   418.7550    
 2041.00   419.0384    
 2042.00   419.3220    
 2043.00   419.6056    
 2044.00   419.8894    
 2045.00   420.1733    
 2046.00   420.4572    
 2047.00   420.7413    
 2048.00   421.0255    
 2049.00   421.3098    
 2050.00   421.5941    
 2051.00   421.8786    
 2052.00   422.1632    
 2053.00   422.4479    
 2054.00   422.7327    
 2055.00   423.0176    
 2056.00   423.3026    
 2057.00   423.5877    
 2058.00   423.8730    
 2059.00   424.1583    
 2060.00   424.4437    
 2061.00   424.7292    
 2062.00   425.0149    
 2063.00   425.3006    
 2064.00   425.5864    
 2065.00   425.8724    
 2066.00   426.1584    
 2067.00   426.4446    
 2068.00   426.7308    
 2069.00   427.0172    
 2070.00   427.3037    
 2071.00   427.5902    
 2072.00   427.8769    
 2073.00   428.1637    
 2074.00   428.4506    
 2075.00   428.7375    
 2076.00   429.0246    
 2077.00   429.3118    
 2078.00   429.5991    
 2079.00   429.8865    
 2080.00   430.1740    
 2081.00   430.4616    
 2082.00   430.7494    
 2083.00   431.0372    
 2084.00   431.3251    
 2085.00   431.6131    
 2086.00   431.9013    
 2087.00   432.1895    
 2088.00   432.4778    
 2089.00   432.7663    
 2090.00   433.0548    
 2091.00   433.3435    
 2092.00   433.6323    
 2093.00   433.9211    
 2094.00   434.2101    
 2095.00   434.4992    
 2096.00   434.7884    
 2097.00   435.0776    
 2098.00   435.3670    
 2099.00   435.6565    
 2100.00   435.9461    
 2101.00   436.2358    
 2102.00   436.5256    
 2103.00   436.8155    
 2104.00   437.1056    
 2105.00   437.3957    
 2106.00   437.6859    
 2107.00   437.9762    
 2108.00   438.2667    
 2109.00   438.5572    
 2110.00   438.8479    
 2111.00   439.1386    
 2112.00   439.4295    
 2113.00   439.7204    
 2114.00   440.0115    
 2115.00   440.3027    
 2116.00   440.5939    
 2117.00   440.8853    
 2118.00   441.1768    
 2119.00   441.4684    
 2120.00   441.7601    
 2121.00   442.0519    
 2122.00   442.3438    
 2123.00   442.6358    
 2124.00   442.9279    
 2125.00   443.2201    
 2126.00   443.5125    
 2127.00   443.8049    
 2128.00   444.0974    
 2129.00   444.3901    
 2130.00   444.6828    
 2131.00   444.9757    
 2132.00   445.2686    
 2133.00   445.5617    
 2134.00   445.8549    
 2135.00   446.1481    
 2136.00   446.4415    
 2137.00   446.7350    
 2138.00   447.0286    
 2139.00   447.3223    
 2140.00   447.6161    
 2141.00   447.9100    
 2142.00   448.2040    
 2143.00   448.4981    
 2144.00   448.7924    
 2145.00   449.0867    
 2146.00   449.3811    
 2147.00   449.6757    
 2148.00   449.9703    
 2149.00   450.2651    
 2150.00   450.5599    
 2151.00   450.8549    
 2152.00   451.1499    
 2153.00   451.4451    
 2154.00   451.7404    
 2155.00   452.0358    
 2156.00   452.3313    
 2157.00   452.6269    
 2158.00   452.9226    
 2159.00   453.2184    
 2160.00   453.5143    
 2161.00   453.8103    
 2162.00   454.1064    
 2163.00   454.4027    
 2164.00   454.6990    
 2165.00   454.9954    
 2166.00   455.2920    
 2167.00   455.5886    
 2168.00   455.8854    
 2169.00   456.1823    
 2170.00   456.4792    
 2171.00   456.7763    
 2172.00   457.0735    
 2173.00   457.3708    
 2174.00   457.6682    
 2175.00   457.9657    
 2176.00   458.2633    
 2177.00   458.5610    
 2178.00   458.8588    
 2179.00   459.1568    
 2180.00   459.4548    
 2181.00   459.7529    
 2182.00   460.0512    
 2183.00   460.3495    
 2184.00   460.6480    
 2185.00   460.9466    
 2186.00   461.2452    
 2187.00   461.5440    
 2188.00   461.8429    
 2189.00   462.1419    
 2190.00   462.4410    
 2191.00   462.7402    
 2192.00   463.0395    
 2193.00   463.3389    
 2194.00   463.6384    
 2195.00   463.9380    
 2196.00   464.2378    
 2197.00   464.5376    
 2198.00   464.8376    
 2199.00   465.1376    
 2200.00   465.4378    
 2201.00   465.7380    
 2202.00   466.0384    
 2203.00   466.3389    
 2204.00   466.6395    
 2205.00   466.9402    
 2206.00   467.2410    
 2207.00   467.5419    
 2208.00   467.8429    
 2209.00   468.1440    
 2210.00   468.4452    
 2211.00   468.7466    
 2212.00   469.0480    
 2213.00   469.3496    
 2214.00   469.6512    
 2215.00   469.9530    
 2216.00   470.2548    
 2217.00   470.5568    
 2218.00   470.8589    
 2219.00   471.1611    
 2220.00   471.4634    
 2221.00   471.7658    
 2222.00   472.0683    
 2223.00   472.3709    
 2224.00   472.6736    
 2225.00   472.9764    
 2226.00   473.2794    
 2227.00   473.5824    
 2228.00   473.8856    
 2229.00   474.1888    
 2230.00   474.4922    
 2231.00   474.7957    
 2232.00   475.0992    
 2233.00   475.4029    
 2234.00   475.7067    
 2235.00   476.0106    
 2236.00   476.3146    
 2237.00   476.6187    
 2238.00   476.9229    
 2239.00   477.2273    
 2240.00   477.5317    
 2241.00   477.8362    
 2242.00   478.1409    
 2243.00   478.4456    
 2244.00   478.7505    
 2245.00   479.0555    
 2246.00   479.3606    
 2247.00   479.6657    
 2248.00   479.9710    
 2249.00   480.2764    
 2250.00   480.5819    
 2251.00   480.8876    
 2252.00   481.1933    
 2253.00   481.4991    
 2254.00   481.8050    
 2255.00   482.1111    
 2256.00   482.4172    
 2257.00   482.7235    
 2258.00   483.0299    
 2259.00   483.3363    
 2260.00   483.6429    
 2261.00   483.9496    
 2262.00   484.2564    
 2263.00   484.5633    
 2264.00   484.8703    
 2265.00   485.1774    
 2266.00   485.4847    
 2267.00   485.7920    
 2268.00   486.0994    
 2269.00   486.4070    
 2270.00   486.7147    
 2271.00   487.0224    
 2272.00   487.3303    
 2273.00   487.6383    
 2274.00   487.9464    
 2275.00   488.2546    
 2276.00   488.5629    
 2277.00   488.8713    
 2278.00   489.1798    
 2279.00   489.4884    
 2280.00   489.7972    
 2281.00   490.1060    
 2282.00   490.4150    
 2283.00   490.7240    
 2284.00   491.0332    
 2285.00   491.3425    
 2286.00   491.6518    
 2287.00   491.9613    
 2288.00   492.2709    
 2289.00   492.5806    
 2290.00   492.8905    
 2291.00   493.2004    
 2292.00   493.5104    
 2293.00   493.8206    
 2294.00   494.1308    
 2295.00   494.4412    
 2296.00   494.7516    
 2297.00   495.0622    
 2298.00   495.3729    
 2299.00   495.6837    
 2300.00   495.9946    
 2301.00   496.3056    
 2302.00   496.6167    
 2303.00   496.9279    
 2304.00   497.2392    
 2305.00   497.5507    
 2306.00   497.8622    
 2307.00   498.1739    
 2308.00   498.4856    
 2309.00   498.7975    
 2310.00   499.1095    
 2311.00   499.4216    
 2312.00   499.7338    
 2313.00   500.0461    
 2314.00   500.3585    
 2315.00   500.6710    
 2316.00   500.9836    
 2317.00   501.2964    
 2318.00   501.6092    
 2319.00   501.9222    
 2320.00   502.2353    
 2321.00   502.5484    
 2322.00   502.8617    
 2323.00   503.1751    
 2324.00   503.4886    
 2325.00   503.8022    
 2326.00   504.1159    
 2327.00   504.4298    
 2328.00   504.7437    
 2329.00   505.0577    
 2330.00   505.3719    
 2331.00   505.6861    
 2332.00   506.0005    
 2333.00   506.3150    
 2334.00   506.6296    
 2335.00   506.9443    
 2336.00   507.2591    
 2337.00   507.5740    
 2338.00   507.8890    
 2339.00   508.2041    
 2340.00   508.5194    
 2341.00   508.8347    
 2342.00   509.1502    
 2343.00   509.4658    
 2344.00   509.7814    
 2345.00   510.0972    
 2346.00   510.4131    
 2347.00   510.7291    
 2348.00   511.0452    
 2349.00   511.3615    
 2350.00   511.6778    
 2351.00   511.9942    
 2352.00   512.3108    
 2353.00   512.6274    
 2354.00   512.9442    
 2355.00   513.2611    
 2356.00   513.5781    
 2357.00   513.8951    
 2358.00   514.2123    
 2359.00   514.5297    
 2360.00   514.8471    
 2361.00   515.1646    
 2362.00   515.4823    
 2363.00   515.8000    
 2364.00   516.1179    
 2365.00   516.4358    
 2366.00   516.7539    
 2367.00   517.0721    
 2368.00   517.3904    
 2369.00   517.7088    
 2370.00   518.0273    
 2371.00   518.3459    
 2372.00   518.6647    
 2373.00   518.9835    
 2374.00   519.3025    
 2375.00   519.6215    
 2376.00   519.9407    
 2377.00   520.2600    
 2378.00   520.5794    
 2379.00   520.8989    
 2380.00   521.2185    
 2381.00   521.5382    
 2382.00   521.8580    
 2383.00   522.1780    
 2384.00   522.4980    
 2385.00   522.8182    
 2386.00   523.1384    
 2387.00   523.4588    
 2388.00   523.7793    
 2389.00   524.0999    
 2390.00   524.4206    
 2391.00   524.7414    
 2392.00   525.0624    
 2393.00   525.3834    
 2394.00   525.7045    
 2395.00   526.0258    
 2396.00   526.3472    
 2397.00   526.6686    
 2398.00   526.9902    
 2399.00   527.3119    
 2400.00   527.6337    
 2401.00   527.9556    
 2402.00   528.2777    
 2403.00   528.5998    
 2404.00   528.9220    
 2405.00   529.2444    
 2406.00   529.5668    
 2407.00   529.8894    
 2408.00   530.2121    
 2409.00   530.5349    
 2410.00   530.8578    
 2411.00   531.1808    
 2412.00   531.5039    
 2413.00   531.8272    
 2414.00   532.1505    
 2415.00   532.4740    
 2416.00   532.7975    
 2417.00   533.1212    
 2418.00   533.4450    
 2419.00   533.7689    
 2420.00   534.0929    
 2421.00   534.4170    
 2422.00   534.7413    
 2423.00   535.0656    
 2424.00   535.3900    
 2425.00   535.7146    
 2426.00   536.0393    
 2427.00   536.3640    
 2428.00   536.6889    
 2429.00   537.0139    
 2430.00   537.3390    
 2431.00   537.6643    
 2432.00   537.9896    
 2433.00   538.3150    
 2434.00   538.6406    
 2435.00   538.9662    
 2436.00   539.2920    
 2437.00   539.6179    
 2438.00   539.9439    
 2439.00   540.2700    
 2440.00   540.5962    
 2441.00   540.9225    
 2442.00   541.2490    
 2443.00   541.5755    
 2444.00   541.9022    
 2445.00   542.2289    
 2446.00   542.5558    
 2447.00   542.8828    
 2448.00   543.2099    
 2449.00   543.5371    
 2450.00   543.8644    
 2451.00   544.1919    
 2452.00   544.5194    
 2453.00   544.8471    
 2454.00   545.1748    
 2455.00   545.5027    
 2456.00   545.8307    
 2457.00   546.1588    
 2458.00   546.4870    
 2459.00   546.8153    
 2460.00   547.1437    
 2461.00   547.4723    
 2462.00   547.8009    
 2463.00   548.1297    
 2464.00   548.4586    
 2465.00   548.7876    
 2466.00   549.1167    
 2467.00   549.4459    
 2468.00   549.7752    
 2469.00   550.1046    
 2470.00   550.4341    
 2471.00   550.7638    
 2472.00   551.0936    
 2473.00   551.4234    
 2474.00   551.7534    
 2475.00   552.0835    
 2476.00   552.4137    
 2477.00   552.7440    
 2478.00   553.0745    
 2479.00   553.4050    
 2480.00   553.7356    
 2481.00   554.0664    
 2482.00   554.3973    
 2483.00   554.7283    
 2484.00   555.0594    
 2485.00   555.3906    
 2486.00   555.7219    
 2487.00   556.0533    
 2488.00   556.3849    
 2489.00   556.7165    
 2490.00   557.0483    
 2491.00   557.3801    
 2492.00   557.7121    
 2493.00   558.0442    
 2494.00   558.3764    
 2495.00   558.7088    
 2496.00   559.0412    
 2497.00   559.3737    
 2498.00   559.7064    
 2499.00   560.0392    
 2500.00   560.3720    
 2501.00   560.7050    
 2502.00   561.0381    
 2503.00   561.3713    
 2504.00   561.7047    
 2505.00   562.0381    
 2506.00   562.3717    
 2507.00   562.7053    
 2508.00   563.0391    
 2509.00   563.3730    
 2510.00   563.7070    
 2511.00   564.0411    
 2512.00   564.3753    
 2513.00   564.7096    
 2514.00   565.0441    
 2515.00   565.3786    
 2516.00   565.7133    
 2517.00   566.0481    
 2518.00   566.3830    
 2519.00   566.7180    
 2520.00   567.0531    
 2521.00   567.3883    
 2522.00   567.7236    
 2523.00   568.0591    
 2524.00   568.3946    
 2525.00   568.7303    
 2526.00   569.0661    
 2527.00   569.4020    
 2528.00   569.7380    
 2529.00   570.0741    
 2530.00   570.4104    
 2531.00   570.7467    
 2532.00   571.0832    
 2533.00   571.4197    
 2534.00   571.7564    
 2535.00   572.0932    
 2536.00   572.4301    
 2537.00   572.7671    
 2538.00   573.1043    
 2539.00   573.4415    
 2540.00   573.7788    
 2541.00   574.1163    
 2542.00   574.4539    
 2543.00   574.7916    
 2544.00   575.1294    
 2545.00   575.4673    
 2546.00   575.8053    
 2547.00   576.1435    
 2548.00   576.4817    
 2549.00   576.8201    
 2550.00   577.1586    
 2551.00   577.4972    
 2552.00   577.8359    
 2553.00   578.1747    
 2554.00   578.5136    
 2555.00   578.8526    
 2556.00   579.1918    
 2557.00   579.5311    
 2558.00   579.8704    
 2559.00   580.2099    
 2560.00   580.5495    
 2561.00   580.8892    
 2562.00   581.2291    
 2563.00   581.5690    
 2564.00   581.9091    
 2565.00   582.2492    
 2566.00   582.5895    
 2567.00   582.9299    
 2568.00   583.2704    
 2569.00   583.6110    
 2570.00   583.9517    
 2571.00   584.2926    
 2572.00   584.6335    
 2573.00   584.9746    
 2574.00   585.3158    
 2575.00   585.6571    
 2576.00   585.9985    
 2577.00   586.3400    
 2578.00   586.6816    
 2579.00   587.0234    
 2580.00   587.3652    
 2581.00   587.7072    
 2582.00   588.0493    
 2583.00   588.3915    
 2584.00   588.7338    
 2585.00   589.0762    
 2586.00   589.4187    
 2587.00   589.7614    
 2588.00   590.1041    
 2589.00   590.4470    
 2590.00   590.7900    
 2591.00   591.1331    
 2592.00   591.4763    
 2593.00   591.8196    
 2594.00   592.1631    
 2595.00   592.5066    
 2596.00   592.8503    
 2597.00   593.1940    
 2598.00   593.5379    
 2599.00   593.8819    
 2600.00   594.2261    
 2601.00   594.5703    
 2602.00   594.9146    
 2603.00   595.2591    
 2604.00   595.6037    
 2605.00   595.9483    
 2606.00   596.2931    
 2607.00   596.6380    
 2608.00   596.9831    
 2609.00   597.3282    
 2610.00   597.6735    
 2611.00   598.0188    
 2612.00   598.3643    
 2613.00   598.7099    
 2614.00   599.0556    
 2615.00   599.4014    
 2616.00   599.7473    
 2617.00   600.0934    
 2618.00   600.4395    
 2619.00   600.7858    
 2620.00   601.1322    
 2621.00   601.4787    
 2622.00   601.8253    
 2623.00   602.1720    
 2624.00   602.5189    
 2625.00   602.8658    
 2626.00   603.2129    
 2627.00   603.5600    
 2628.00   603.9073    
 2629.00   604.2547    
 2630.00   604.6023    
 2631.00   604.9499    
 2632.00   605.2976    
 2633.00   605.6455    
 2634.00   605.9935    
 2635.00   606.3416    
 2636.00   606.6898    
 2637.00   607.0381    
 2638.00   607.3865    
 2639.00   607.7351    
 2640.00   608.0837    
 2641.00   608.4325    
 2642.00   608.7814    
 2643.00   609.1304    
 2644.00   609.4795    
 2645.00   609.8287    
 2646.00   610.1781    
 2647.00   610.5275    
 2648.00   610.8771    
 2649.00   611.2268    
 2650.00   611.5766    
 2651.00   611.9265    
 2652.00   612.2765    
 2653.00   612.6266    
 2654.00   612.9769    
 2655.00   613.3272    
 2656.00   613.6777    
 2657.00   614.0283    
 2658.00   614.3790    
 2659.00   614.7299    
 2660.00   615.0808    
 2661.00   615.4318    
 2662.00   615.7830    
 2663.00   616.1343    
 2664.00   616.4857    
 2665.00   616.8372    
 2666.00   617.1888    
 2667.00   617.5406    
 2668.00   617.8924    
 2669.00   618.2444    
 2670.00   618.5965    
 2671.00   618.9486    
 2672.00   619.3010    
 2673.00   619.6534    
 2674.00   620.0059    
 2675.00   620.3586    
 2676.00   620.7113    
 2677.00   621.0642    
 2678.00   621.4172    
 2679.00   621.7703    
 2680.00   622.1235    
 2681.00   622.4769    
 2682.00   622.8303    
 2683.00   623.1839    
 2684.00   623.5376    
 2685.00   623.8914    
 2686.00   624.2453    
 2687.00   624.5993    
 2688.00   624.9535    
 2689.00   625.3077    
 2690.00   625.6621    
 2691.00   626.0166    
 2692.00   626.3712    
 2693.00   626.7259    
 2694.00   627.0807    
 2695.00   627.4357    
 2696.00   627.7907    
 2697.00   628.1459    
 2698.00   628.5012    
 2699.00   628.8566    
 2700.00   629.2121    
 2701.00   629.5677    
 2702.00   629.9235    
 2703.00   630.2793    
 2704.00   630.6353    
 2705.00   630.9914    
 2706.00   631.3476    
 2707.00   631.7039    
 2708.00   632.0604    
 2709.00   632.4169    
 2710.00   632.7736    
 2711.00   633.1304    
 2712.00   633.4873    
 2713.00   633.8443    
 2714.00   634.2014    
 2715.00   634.5586    
 2716.00   634.9160    
 2717.00   635.2735    
 2718.00   635.6311    
 2719.00   635.9888    
 2720.00   636.3466    
 2721.00   636.7045    
 2722.00   637.0626    
 2723.00   637.4207    
 2724.00   637.7790    
 2725.00   638.1374    
 2726.00   638.4959    
 2727.00   638.8545    
 2728.00   639.2133    
 2729.00   639.5721    
 2730.00   639.9311    
 2731.00   640.2902    
 2732.00   640.6494    
 2733.00   641.0087    
 2734.00   641.3681    
 2735.00   641.7277    
 2736.00   642.0873    
 2737.00   642.4471    
 2738.00   642.8070    
 2739.00   643.1670    
 2740.00   643.5271    
 2741.00   643.8874    
 2742.00   644.2477    
 2743.00   644.6082    
 2744.00   644.9688    
 2745.00   645.3295    
 2746.00   645.6903    
 2747.00   646.0512    
 2748.00   646.4123    
 2749.00   646.7734    
 2750.00   647.1347    
 2751.00   647.4961    
 2752.00   647.8576    
 2753.00   648.2192    
 2754.00   648.5810    
 2755.00   648.9428    
 2756.00   649.3048    
 2757.00   649.6669    
 2758.00   650.0291    
 2759.00   650.3914    
 2760.00   650.7539    
 2761.00   651.1164    
 2762.00   651.4791    
 2763.00   651.8419    
 2764.00   652.2048    
 2765.00   652.5678    
 2766.00   652.9309    
 2767.00   653.2941    
 2768.00   653.6575    
 2769.00   654.0210    
 2770.00   654.3846    
 2771.00   654.7483    
 2772.00   655.1121    
 2773.00   655.4761    
 2774.00   655.8401    
 2775.00   656.2043    
 2776.00   656.5686    
 2777.00   656.9330    
 2778.00   657.2975    
 2779.00   657.6622    
 2780.00   658.0269    
 2781.00   658.3918    
 2782.00   658.7568    
 2783.00   659.1219    
 2784.00   659.4871    
 2785.00   659.8524    
 2786.00   660.2179    
 2787.00   660.5834    
 2788.00   660.9491    
 2789.00   661.3149    
 2790.00   661.6808    
 2791.00   662.0469    
 2792.00   662.4130    
 2793.00   662.7793    
 2794.00   663.1457    
 2795.00   663.5122    
 2796.00   663.8788    
 2797.00   664.2455    
 2798.00   664.6124    
 2799.00   664.9793    
 2800.00   665.3464    
 2801.00   665.7136    
 2802.00   666.0809    
 2803.00   666.4484    
 2804.00   666.8159    
 2805.00   667.1836    
 2806.00   667.5513    
 2807.00   667.9192    
 2808.00   668.2873    
 2809.00   668.6554    
 2810.00   669.0236    
 2811.00   669.3920    
 2812.00   669.7605    
 2813.00   670.1291    
 2814.00   670.4978    
 2815.00   670.8666    
 2816.00   671.2356    
 2817.00   671.6046    
 2818.00   671.9738    
 2819.00   672.3431    
 2820.00   672.7125    
 2821.00   673.0820    
 2822.00   673.4517    
 2823.00   673.8215    
 2824.00   674.1913    
 2825.00   674.5613    
 2826.00   674.9314    
 2827.00   675.3017    
 2828.00   675.6720    
 2829.00   676.0425    
 2830.00   676.4131    
 2831.00   676.7838    
 2832.00   677.1546    
 2833.00   677.5255    
 2834.00   677.8966    
 2835.00   678.2677    
 2836.00   678.6390    
 2837.00   679.0104    
 2838.00   679.3819    
 2839.00   679.7536    
 2840.00   680.1253    
 2841.00   680.4972    
 2842.00   680.8692    
 2843.00   681.2413    
 2844.00   681.6135    
 2845.00   681.9858    
 2846.00   682.3583    
 2847.00   682.7309    
 2848.00   683.1035    
 2849.00   683.4764    
 2850.00   683.8493    
 2851.00   684.2223    
 2852.00   684.5955    
 2853.00   684.9688    
 2854.00   685.3421    
 2855.00   685.7157    
 2856.00   686.0893    
 2857.00   686.4630    
 2858.00   686.8369    
 2859.00   687.2109    
 2860.00   687.5850    
 2861.00   687.9592    
 2862.00   688.3335    
 2863.00   688.7080    
 2864.00   689.0825    
 2865.00   689.4572    
 2866.00   689.8320    
 2867.00   690.2069    
 2868.00   690.5820    
 2869.00   690.9571    
 2870.00   691.3324    
 2871.00   691.7078    
 2872.00   692.0833    
 2873.00   692.4589    
 2874.00   692.8347    
 2875.00   693.2105    
 2876.00   693.5865    
 2877.00   693.9626    
 2878.00   694.3388    
 2879.00   694.7151    
 2880.00   695.0916    
 2881.00   695.4682    
 2882.00   695.8448    
 2883.00   696.2216    
 2884.00   696.5986    
 2885.00   696.9756    
 2886.00   697.3528    
 2887.00   697.7300    
 2888.00   698.1074    
 2889.00   698.4849    
 2890.00   698.8626    
 2891.00   699.2403    
 2892.00   699.6182    
 2893.00   699.9961    
 2894.00   700.3742    
 2895.00   700.7525    
 2896.00   701.1308    
 2897.00   701.5093    
 2898.00   701.8878    
 2899.00   702.2665    
 2900.00   702.6453    
 2901.00   703.0242    
 2902.00   703.4033    
 2903.00   703.7825    
 2904.00   704.1617    
 2905.00   704.5411    
 2906.00   704.9206    
 2907.00   705.3003    
 2908.00   705.6800    
 2909.00   706.0599    
 2910.00   706.4399    
 2911.00   706.8200    
 2912.00   707.2002    
 2913.00   707.5806    
 2914.00   707.9610    
 2915.00   708.3416    
 2916.00   708.7223    
 2917.00   709.1031    
 2918.00   709.4841    
 2919.00   709.8651    
 2920.00   710.2463    
 2921.00   710.6276    
 2922.00   711.0090    
 2923.00   711.3905    
 2924.00   711.7722    
 2925.00   712.1539    
 2926.00   712.5358    
 2927.00   712.9178    
 2928.00   713.2999    
 2929.00   713.6822    
 2930.00   714.0645    
 2931.00   714.4470    
 2932.00   714.8296    
 2933.00   715.2123    
 2934.00   715.5951    
 2935.00   715.9781    
 2936.00   716.3612    
 2937.00   716.7443    
 2938.00   717.1277    
 2939.00   717.5111    
 2940.00   717.8946    
 2941.00   718.2783    
 2942.00   718.6621    
 2943.00   719.0460    
 2944.00   719.4300    
 2945.00   719.8141    
 2946.00   720.1984    
 2947.00   720.5828    
 2948.00   720.9673    
 2949.00   721.3519    
 2950.00   721.7366    
 2951.00   722.1214    
 2952.00   722.5064    
 2953.00   722.8915    
 2954.00   723.2767    
 2955.00   723.6620    
 2956.00   724.0475    
 2957.00   724.4331    
 2958.00   724.8187    
 2959.00   725.2045    
 2960.00   725.5905    
 2961.00   725.9765    
 2962.00   726.3627    
 2963.00   726.7489    
 2964.00   727.1353    
 2965.00   727.5219    
 2966.00   727.9085    
 2967.00   728.2953    
 2968.00   728.6821    
 2969.00   729.0691    
 2970.00   729.4562    
 2971.00   729.8435    
 2972.00   730.2308    
 2973.00   730.6183    
 2974.00   731.0059    
 2975.00   731.3936    
 2976.00   731.7814    
 2977.00   732.1694    
 2978.00   732.5574    
 2979.00   732.9456    
 2980.00   733.3339    
 2981.00   733.7224    
 2982.00   734.1109    
 2983.00   734.4996    
 2984.00   734.8884    
 2985.00   735.2773    
 2986.00   735.6663    
 2987.00   736.0554    
 2988.00   736.4447    
 2989.00   736.8341    
 2990.00   737.2236    
 2991.00   737.6132    
 2992.00   738.0029    
 2993.00   738.3928    
 2994.00   738.7828    
 2995.00   739.1729    
 2996.00   739.5631    
 2997.00   739.9534    
 2998.00   740.3439    
 2999.00   740.7345    
 3000.00   741.1252    
 3001.00   741.5160    
 3002.00   741.9069    
 3003.00   742.2980    
 3004.00   742.6892    
 3005.00   743.0805    
 3006.00   743.4719    
 3007.00   743.8634    
 3008.00   744.2551    
 3009.00   744.6468    
 3010.00   745.0387    
 3011.00   745.4308    
 3012.00   745.8229    
 3013.00   746.2152    
 3014.00   746.6075    
 3015.00   747.0000    
 3016.00   747.3926    
 3017.00   747.7854    
 3018.00   748.1782    
 3019.00   748.5712    
 3020.00   748.9643    
 3021.00   749.3575    
 3022.00   749.7509    
 3023.00   750.1443    
 3024.00   750.5379    
 3025.00   750.9316    
 3026.00   751.3254    
 3027.00   751.7193    
 3028.00   752.1134    
 3029.00   752.5076    
 3030.00   752.9019    
 3031.00   753.2963    
 3032.00   753.6908    
 3033.00   754.0855    
 3034.00   754.4803    
 3035.00   754.8752    
 3036.00   755.2702    
 3037.00   755.6653    
 3038.00   756.0606    
 3039.00   756.4560    
 3040.00   756.8515    
 3041.00   757.2471    
 3042.00   757.6428    
 3043.00   758.0387    
 3044.00   758.4347    
 3045.00   758.8308    
 3046.00   759.2270    
 3047.00   759.6234    
 3048.00   760.0198    
 3049.00   760.4164    
 3050.00   760.8131    
 3051.00   761.2099    
 3052.00   761.6069    
 3053.00   762.0040    
 3054.00   762.4011    
 3055.00   762.7985    
 3056.00   763.1959    
 3057.00   763.5934    
 3058.00   763.9911    
 3059.00   764.3889    
 3060.00   764.7868    
 3061.00   765.1848    
 3062.00   765.5830    
 3063.00   765.9813    
 3064.00   766.3797    
 3065.00   766.7782    
 3066.00   767.1768    
 3067.00   767.5756    
 3068.00   767.9745    
 3069.00   768.3735    
 3070.00   768.7726    
 3071.00   769.1718    
 3072.00   769.5712    
 3073.00   769.9707    
 3074.00   770.3703    
 3075.00   770.7700    
 3076.00   771.1698    
 3077.00   771.5698    
 3078.00   771.9699    
 3079.00   772.3701    
 3080.00   772.7704    
 3081.00   773.1709    
 3082.00   773.5715    
 3083.00   773.9722    
 3084.00   774.3730    
 3085.00   774.7739    
 3086.00   775.1750    
 3087.00   775.5761    
 3088.00   775.9774    
 3089.00   776.3789    
 3090.00   776.7804    
 3091.00   777.1821    
 3092.00   777.5839    
 3093.00   777.9858    
 3094.00   778.3878    
 3095.00   778.7899    
 3096.00   779.1922    
 3097.00   779.5946    
 3098.00   779.9971    
 3099.00   780.3998    
 3100.00   780.8025    
 3101.00   781.2054    
 3102.00   781.6084    
 3103.00   782.0115    
 3104.00   782.4147    
 3105.00   782.8181    
 3106.00   783.2216    
 3107.00   783.6252    
 3108.00   784.0289    
 3109.00   784.4328    
 3110.00   784.8367    
 3111.00   785.2408    
 3112.00   785.6451    
 3113.00   786.0494    
 3114.00   786.4538    
 3115.00   786.8584    
 3116.00   787.2631    
 3117.00   787.6679    
 3118.00   788.0729    
 3119.00   788.4780    
 3120.00   788.8831    
 3121.00   789.2885    
 3122.00   789.6939    
 3123.00   790.0994    
 3124.00   790.5051    
 3125.00   790.9109    
 3126.00   791.3168    
 3127.00   791.7229    
 3128.00   792.1290    
 3129.00   792.5353    
 3130.00   792.9417    
 3131.00   793.3482    
 3132.00   793.7549    
 3133.00   794.1617    
 3134.00   794.5686    
 3135.00   794.9756    
 3136.00   795.3827    
 3137.00   795.7900    
 3138.00   796.1973    
 3139.00   796.6049    
 3140.00   797.0125    
 3141.00   797.4202    
 3142.00   797.8281    
 3143.00   798.2361    
 3144.00   798.6442    
 3145.00   799.0524    
 3146.00   799.4608    
 3147.00   799.8693    
 3148.00   800.2779    
 3149.00   800.6866    
 3150.00   801.0955    
 3151.00   801.5044    
 3152.00   801.9135    
 3153.00   802.3227    
 3154.00   802.7321    
 3155.00   803.1415    
 3156.00   803.5511    
 3157.00   803.9608    
 3158.00   804.3706    
 3159.00   804.7806    
 3160.00   805.1907    
 3161.00   805.6008    
 3162.00   806.0112    
 3163.00   806.4216    
 3164.00   806.8322    
 3165.00   807.2428    
 3166.00   807.6536    
 3167.00   808.0646    
 3168.00   808.4756    
 3169.00   808.8868    
 3170.00   809.2981    
 3171.00   809.7095    
 3172.00   810.1211    
 3173.00   810.5327    
 3174.00   810.9445    
 3175.00   811.3564    
 3176.00   811.7684    
 3177.00   812.1806    
 3178.00   812.5929    
 3179.00   813.0053    
 3180.00   813.4178    
 3181.00   813.8304    
 3182.00   814.2432    
 3183.00   814.6561    
 3184.00   815.0691    
 3185.00   815.4823    
 3186.00   815.8955    
 3187.00   816.3089    
 3188.00   816.7224    
 3189.00   817.1360    
 3190.00   817.5498    
 3191.00   817.9637    
 3192.00   818.3777    
 3193.00   818.7918    
 3194.00   819.2060    
 3195.00   819.6204    
 3196.00   820.0349    
 3197.00   820.4495    
 3198.00   820.8642    
 3199.00   821.2791    
 3200.00   821.6941    
 3201.00   822.1092    
 3202.00   822.5244    
 3203.00   822.9397    
 3204.00   823.3552    
 3205.00   823.7708    
 3206.00   824.1865    
 3207.00   824.6024    
 3208.00   825.0183    
 3209.00   825.4344    
 3210.00   825.8506    
 3211.00   826.2670    
 3212.00   826.6834    
 3213.00   827.1000    
 3214.00   827.5167    
 3215.00   827.9336    
 3216.00   828.3505    
 3217.00   828.7676    
 3218.00   829.1848    
 3219.00   829.6021    
 3220.00   830.0196    
 3221.00   830.4371    
 3222.00   830.8548    
 3223.00   831.2726    
 3224.00   831.6906    
 3225.00   832.1087    
 3226.00   832.5268    
 3227.00   832.9452    
 3228.00   833.3636    
 3229.00   833.7821    
 3230.00   834.2008    
 3231.00   834.6196    
 3232.00   835.0386    
 3233.00   835.4576    
 3234.00   835.8768    
 3235.00   836.2961    
 3236.00   836.7155    
 3237.00   837.1351    
 3238.00   837.5547    
 3239.00   837.9745    
 3240.00   838.3945    
 3241.00   838.8145    
 3242.00   839.2347    
 3243.00   839.6550    
 3244.00   840.0754    
 3245.00   840.4959    
 3246.00   840.9166    
 3247.00   841.3374    
 3248.00   841.7583    
 3249.00   842.1793    
 3250.00   842.6005    
 3251.00   843.0217    
 3252.00   843.4432    
 3253.00   843.8647    
 3254.00   844.2863    
 3255.00   844.7081    
 3256.00   845.1300    
 3257.00   845.5520    
 3258.00   845.9742    
 3259.00   846.3965    
 3260.00   846.8189    
 3261.00   847.2414    
 3262.00   847.6640    
 3263.00   848.0868    
 3264.00   848.5097    
 3265.00   848.9327    
 3266.00   849.3559    
 3267.00   849.7791    
 3268.00   850.2025    
 3269.00   850.6261    
 3270.00   851.0497    
 3271.00   851.4735    
 3272.00   851.8973    
 3273.00   852.3214    
 3274.00   852.7455    
 3275.00   853.1698    
 3276.00   853.5942    
 3277.00   854.0187    
 3278.00   854.4433    
 3279.00   854.8681    
 3280.00   855.2929    
 3281.00   855.7180    
 3282.00   856.1431    
 3283.00   856.5683    
 3284.00   856.9937    
 3285.00   857.4192    
 3286.00   857.8449    
 3287.00   858.2706    
 3288.00   858.6965    
 3289.00   859.1225    
 3290.00   859.5487    
 3291.00   859.9749    
 3292.00   860.4013    
 3293.00   860.8278    
 3294.00   861.2544    
 3295.00   861.6812    
 3296.00   862.1081    
 3297.00   862.5351    
 3298.00   862.9622    
 3299.00   863.3894    
 3300.00   863.8168    
 3301.00   864.2443    
 3302.00   864.6720    
 3303.00   865.0997    
 3304.00   865.5276    
 3305.00   865.9556    
 3306.00   866.3837    
 3307.00   866.8120    
 3308.00   867.2403    
 3309.00   867.6688    
 3310.00   868.0975    
 3311.00   868.5262    
 3312.00   868.9551    
 3313.00   869.3841    
 3314.00   869.8132    
 3315.00   870.2425    
 3316.00   870.6719    
 3317.00   871.1014    
 3318.00   871.5310    
 3319.00   871.9608    
 3320.00   872.3906    
 3321.00   872.8206    
 3322.00   873.2508    
 3323.00   873.6810    
 3324.00   874.1114    
 3325.00   874.5419    
 3326.00   874.9725    
 3327.00   875.4033    
 3328.00   875.8342    
 3329.00   876.2652    
 3330.00   876.6963    
 3331.00   877.1276    
 3332.00   877.5589    
 3333.00   877.9905    
 3334.00   878.4221    
 3335.00   878.8538    
 3336.00   879.2857    
 3337.00   879.7177    
 3338.00   880.1499    
 3339.00   880.5821    
 3340.00   881.0145    
 3341.00   881.4470    
 3342.00   881.8797    
 3343.00   882.3124    
 3344.00   882.7453    
 3345.00   883.1783    
 3346.00   883.6115    
 3347.00   884.0447    
 3348.00   884.4781    
 3349.00   884.9116    
 3350.00   885.3453    
 3351.00   885.7791    
 3352.00   886.2130    
 3353.00   886.6470    
 3354.00   887.0811    
 3355.00   887.5154    
 3356.00   887.9498    
 3357.00   888.3843    
 3358.00   888.8190    
 3359.00   889.2537    
 3360.00   889.6886    
 3361.00   890.1237    
 3362.00   890.5588    
 3363.00   890.9941    
 3364.00   891.4295    
 3365.00   891.8650    
 3366.00   892.3007    
 3367.00   892.7365    
 3368.00   893.1724    
 3369.00   893.6084    
 3370.00   894.0446    
 3371.00   894.4808    
 3372.00   894.9173    
 3373.00   895.3538    
 3374.00   895.7905    
 3375.00   896.2273    
 3376.00   896.6642    
 3377.00   897.1012    
 3378.00   897.5384    
 3379.00   897.9757    
 3380.00   898.4131    
 3381.00   898.8506    
 3382.00   899.2883    
 3383.00   899.7261    
 3384.00   900.1640    
 3385.00   900.6021    
 3386.00   901.0403    
 3387.00   901.4786    
 3388.00   901.9170    
 3389.00   902.3556    
 3390.00   902.7943    
 3391.00   903.2331    
 3392.00   903.6720    
 3393.00   904.1111    
 3394.00   904.5503    
 3395.00   904.9896    
 3396.00   905.4290    
 3397.00   905.8686    
 3398.00   906.3083    
 3399.00   906.7481    
 3400.00   907.1881    
 3401.00   907.6281    
 3402.00   908.0683    
 3403.00   908.5087    
 3404.00   908.9491    
 3405.00   909.3897    
 3406.00   909.8304    
 3407.00   910.2713    
 3408.00   910.7122    
 3409.00   911.1533    
 3410.00   911.5945    
 3411.00   912.0359    
 3412.00   912.4773    
 3413.00   912.9189    
 3414.00   913.3607    
 3415.00   913.8025    
 3416.00   914.2445    
 3417.00   914.6866    
 3418.00   915.1288    
 3419.00   915.5712    
 3420.00   916.0137    
 3421.00   916.4563    
 3422.00   916.8990    
 3423.00   917.3419    
 3424.00   917.7849    
 3425.00   918.2280    
 3426.00   918.6713    
 3427.00   919.1146    
 3428.00   919.5581    
 3429.00   920.0018    
 3430.00   920.4455    
 3431.00   920.8894    
 3432.00   921.3334    
 3433.00   921.7775    
 3434.00   922.2218    
 3435.00   922.6662    
 3436.00   923.1107    
 3437.00   923.5554    
 3438.00   924.0001    
 3439.00   924.4450    
 3440.00   924.8901    
 3441.00   925.3352    
 3442.00   925.7805    
 3443.00   926.2259    
 3444.00   926.6715    
 3445.00   927.1171    
 3446.00   927.5629    
 3447.00   928.0088    
 3448.00   928.4549    
 3449.00   928.9011    
 3450.00   929.3474    
 3451.00   929.7938    
 3452.00   930.2403    
 3453.00   930.6870    
 3454.00   931.1338    
 3455.00   931.5808    
 3456.00   932.0279    
 3457.00   932.4750    
 3458.00   932.9224    
 3459.00   933.3698    
 3460.00   933.8174    
 3461.00   934.2651    
 3462.00   934.7129    
 3463.00   935.1609    
 3464.00   935.6090    
 3465.00   936.0572    
 3466.00   936.5055    
 3467.00   936.9540    
 3468.00   937.4026    
 3469.00   937.8513    
 3470.00   938.3002    
 3471.00   938.7492    
 3472.00   939.1983    
 3473.00   939.6475    
 3474.00   940.0969    
 3475.00   940.5464    
 3476.00   940.9960    
 3477.00   941.4458    
 3478.00   941.8957    
 3479.00   942.3457    
 3480.00   942.7958    
 3481.00   943.2461    
 3482.00   943.6964    
 3483.00   944.1470    
 3484.00   944.5976    
 3485.00   945.0484    
 3486.00   945.4993    
 3487.00   945.9503    
 3488.00   946.4015    
 3489.00   946.8528    
 3490.00   947.3042    
 3491.00   947.7557    
 3492.00   948.2074    
 3493.00   948.6592    
 3494.00   949.1111    
 3495.00   949.5632    
 3496.00   950.0154    
 3497.00   950.4677    
 3498.00   950.9201    
 3499.00   951.3727    
 3500.00   951.8254    
 3501.00   952.2782    
 3502.00   952.7312    
 3503.00   953.1843    
 3504.00   953.6375    
 3505.00   954.0908    
 3506.00   954.5443    
 3507.00   954.9979    
 3508.00   955.4516    
 3509.00   955.9055    
 3510.00   956.3595    
 3511.00   956.8136    
 3512.00   957.2678    
 3513.00   957.7222    
 3514.00   958.1767    
 3515.00   958.6313    
 3516.00   959.0861    
 3517.00   959.5410    
 3518.00   959.9960    
 3519.00   960.4511    
 3520.00   960.9064    
 3521.00   961.3618    
 3522.00   961.8173    
 3523.00   962.2730    
 3524.00   962.7287    
 3525.00   963.1847    
 3526.00   963.6407    
 3527.00   964.0969    
 3528.00   964.5532    
 3529.00   965.0096    
 3530.00   965.4662    
 3531.00   965.9229    
 3532.00   966.3797    
 3533.00   966.8366    
 3534.00   967.2937    
 3535.00   967.7509    
 3536.00   968.2082    
 3537.00   968.6657    
 3538.00   969.1233    
 3539.00   969.5810    
 3540.00   970.0389    
 3541.00   970.4968    
 3542.00   970.9549    
 3543.00   971.4132    
 3544.00   971.8715    
 3545.00   972.3300    
 3546.00   972.7887    
 3547.00   973.2474    
 3548.00   973.7063    
 3549.00   974.1653    
 3550.00   974.6245    
 3551.00   975.0837    
 3552.00   975.5431    
 3553.00   976.0027    
 3554.00   976.4623    
 3555.00   976.9221    
 3556.00   977.3820    
 3557.00   977.8421    
 3558.00   978.3022    
 3559.00   978.7625    
 3560.00   979.2230    
 3561.00   979.6835    
 3562.00   980.1442    
 3563.00   980.6051    
 3564.00   981.0660    
 3565.00   981.5271    
 3566.00   981.9883    
 3567.00   982.4497    
 3568.00   982.9111    
 3569.00   983.3727    
 3570.00   983.8345    
 3571.00   984.2963    
 3572.00   984.7583    
 3573.00   985.2204    
 3574.00   985.6827    
 3575.00   986.1451    
 3576.00   986.6076    
 3577.00   987.0702    
 3578.00   987.5330    
 3579.00   987.9959    
 3580.00   988.4589    
 3581.00   988.9221    
 3582.00   989.3854    
 3583.00   989.8488    
 3584.00   990.3123    
 3585.00   990.7760    
 3586.00   991.2398    
 3587.00   991.7038    
 3588.00   992.1678    
 3589.00   992.6320    
 3590.00   993.0963    
 3591.00   993.5608    
 3592.00   994.0254    
 3593.00   994.4901    
 3594.00   994.9550    
 3595.00   995.4199    
 3596.00   995.8851    
 3597.00   996.3503    
 3598.00   996.8157    
 3599.00   997.2812    
 3600.00   997.7468    
 3601.00   998.2125    
 3602.00   998.6784    
 3603.00   999.1445    
 3604.00   999.6106    
 3605.00   1000.077    
 3606.00   1000.543    
 3607.00   1001.010    
 3608.00   1001.477    
 3609.00   1001.943    
 3610.00   1002.410    
 3611.00   1002.877    
 3612.00   1003.345    
 3613.00   1003.812    
 3614.00   1004.279    
 3615.00   1004.747    
 3616.00   1005.215    
 3617.00   1005.682    
 3618.00   1006.150    
 3619.00   1006.619    
 3620.00   1007.087    
 3621.00   1007.555    
 3622.00   1008.024    
 3623.00   1008.492    
 3624.00   1008.961    
 3625.00   1009.430    
 3626.00   1009.899    
 3627.00   1010.368    
 3628.00   1010.837    
 3629.00   1011.307    
 3630.00   1011.776    
 3631.00   1012.246    
 3632.00   1012.716    
 3633.00   1013.186    
 3634.00   1013.656    
 3635.00   1014.126    
 3636.00   1014.596    
 3637.00   1015.067    
 3638.00   1015.537    
 3639.00   1016.008    
 3640.00   1016.479    
 3641.00   1016.950    
 3642.00   1017.421    
 3643.00   1017.892    
 3644.00   1018.364    
 3645.00   1018.835    
 3646.00   1019.307    
 3647.00   1019.779    
 3648.00   1020.251    
 3649.00   1020.723    
 3650.00   1021.195    
 3651.00   1021.667    
 3652.00   1022.139    
 3653.00   1022.612    
 3654.00   1023.085    
 3655.00   1023.558    
 3656.00   1024.030    
 3657.00   1024.504    
 3658.00   1024.977    
 3659.00   1025.450    
 3660.00   1025.924    
 3661.00   1026.397    
 3662.00   1026.871    
 3663.00   1027.345    
 3664.00   1027.819    
 3665.00   1028.293    
 3666.00   1028.767    
 3667.00   1029.242    
 3668.00   1029.716    
 3669.00   1030.191    
 3670.00   1030.666    
 3671.00   1031.140    
 3672.00   1031.616    
 3673.00   1032.091    
 3674.00   1032.566    
 3675.00   1033.041    
 3676.00   1033.517    
 3677.00   1033.993    
 3678.00   1034.469    
 3679.00   1034.945    
 3680.00   1035.421    
 3681.00   1035.897    
 3682.00   1036.373    
 3683.00   1036.850    
 3684.00   1037.326    
 3685.00   1037.803    
 3686.00   1038.280    
 3687.00   1038.757    
 3688.00   1039.234    
 3689.00   1039.712    
 3690.00   1040.189    
 3691.00   1040.667    
 3692.00   1041.144    
 3693.00   1041.622    
 3694.00   1042.100    
 3695.00   1042.578    
 3696.00   1043.056    
 3697.00   1043.535    
 3698.00   1044.013    
 3699.00   1044.492    
 3700.00   1044.971    
 3701.00   1045.449    
 3702.00   1045.928    
 3703.00   1046.408    
 3704.00   1046.887    
 3705.00   1047.366    
 3706.00   1047.846    
 3707.00   1048.325    
 3708.00   1048.805    
 3709.00   1049.285    
 3710.00   1049.765    
 3711.00   1050.245    
 3712.00   1050.726    
 3713.00   1051.206    
 3714.00   1051.687    
 3715.00   1052.168    
 3716.00   1052.648    
 3717.00   1053.129    
 3718.00   1053.611    
 3719.00   1054.092    
 3720.00   1054.573    
 3721.00   1055.055    
 3722.00   1055.536    
 3723.00   1056.018    
 3724.00   1056.500    
 3725.00   1056.982    
 3726.00   1057.464    
 3727.00   1057.947    
 3728.00   1058.429    
 3729.00   1058.912    
 3730.00   1059.394    
 3731.00   1059.877    
 3732.00   1060.360    
 3733.00   1060.843    
 3734.00   1061.327    
 3735.00   1061.810    
 3736.00   1062.294    
 3737.00   1062.777    
 3738.00   1063.261    
 3739.00   1063.745    
 3740.00   1064.229    
 3741.00   1064.713    
 3742.00   1065.197    
 3743.00   1065.682    
 3744.00   1066.166    
 3745.00   1066.651    
 3746.00   1067.136    
 3747.00   1067.621    
 3748.00   1068.106    
 3749.00   1068.591    
 3750.00   1069.077    
 3751.00   1069.562    
 3752.00   1070.048    
 3753.00   1070.534    
 3754.00   1071.019    
 3755.00   1071.506    
 3756.00   1071.992    
 3757.00   1072.478    
 3758.00   1072.964    
 3759.00   1073.451    
 3760.00   1073.938    
 3761.00   1074.425    
 3762.00   1074.912    
 3763.00   1075.399    
 3764.00   1075.886    
 3765.00   1076.373    
 3766.00   1076.861    
 3767.00   1077.348    
 3768.00   1077.836    
 3769.00   1078.324    
 3770.00   1078.812    
 3771.00   1079.300    
 3772.00   1079.789    
 3773.00   1080.277    
 3774.00   1080.766    
 3775.00   1081.254    
 3776.00   1081.743    
 3777.00   1082.232    
 3778.00   1082.721    
 3779.00   1083.210    
 3780.00   1083.700    
 3781.00   1084.189    
 3782.00   1084.679    
 3783.00   1085.169    
 3784.00   1085.659    
 3785.00   1086.149    
 3786.00   1086.639    
 3787.00   1087.129    
 3788.00   1087.620    
 3789.00   1088.110    
 3790.00   1088.601    
 3791.00   1089.092    
 3792.00   1089.583    
 3793.00   1090.074    
 3794.00   1090.565    
 3795.00   1091.056    
 3796.00   1091.548    
 3797.00   1092.040    
 3798.00   1092.531    
 3799.00   1093.023    
 3800.00   1093.515    
 3801.00   1094.008    
 3802.00   1094.500    
 3803.00   1094.992    
 3804.00   1095.485    
 3805.00   1095.978    
 3806.00   1096.471    
 3807.00   1096.964    
 3808.00   1097.457    
 3809.00   1097.950    
 3810.00   1098.443    
 3811.00   1098.937    
 3812.00   1099.430    
 3813.00   1099.924    
 3814.00   1100.418    
 3815.00   1100.912    
 3816.00   1101.406    
 3817.00   1101.901    
 3818.00   1102.395    
 3819.00   1102.890    
 3820.00   1103.385    
 3821.00   1103.879    
 3822.00   1104.374    
 3823.00   1104.870    
 3824.00   1105.365    
 3825.00   1105.860    
 3826.00   1106.356    
 3827.00   1106.851    
 3828.00   1107.347    
 3829.00   1107.843    
 3830.00   1108.339    
 3831.00   1108.836    
 3832.00   1109.332    
 3833.00   1109.828    
 3834.00   1110.325    
 3835.00   1110.822    
 3836.00   1111.319    
 3837.00   1111.816    
 3838.00   1112.313    
 3839.00   1112.810    
 3840.00   1113.308    
 3841.00   1113.805    
 3842.00   1114.303    
 3843.00   1114.801    
 3844.00   1115.299    
 3845.00   1115.797    
 3846.00   1116.295    
 3847.00   1116.793    
 3848.00   1117.292    
 3849.00   1117.790    
 3850.00   1118.289    
 3851.00   1118.788    
 3852.00   1119.287    
 3853.00   1119.786    
 3854.00   1120.286    
 3855.00   1120.785    
 3856.00   1121.285    
 3857.00   1121.784    
 3858.00   1122.284    
 3859.00   1122.784    
 3860.00   1123.284    
 3861.00   1123.785    
 3862.00   1124.285    
 3863.00   1124.786    
 3864.00   1125.286    
 3865.00   1125.787    
 3866.00   1126.288    
 3867.00   1126.789    
 3868.00   1127.290    
 3869.00   1127.792    
 3870.00   1128.293    
 3871.00   1128.795    
 3872.00   1129.296    
 3873.00   1129.798    
 3874.00   1130.300    
 3875.00   1130.802    
 3876.00   1131.305    
 3877.00   1131.807    
 3878.00   1132.310    
 3879.00   1132.812    
 3880.00   1133.315    
 3881.00   1133.818    
 3882.00   1134.321    
 3883.00   1134.825    
 3884.00   1135.328    
 3885.00   1135.832    
 3886.00   1136.335    
 3887.00   1136.839    
 3888.00   1137.343    
 3889.00   1137.847    
 3890.00   1138.351    
 3891.00   1138.855    
 3892.00   1139.360    
 3893.00   1139.864    
 3894.00   1140.369    
 3895.00   1140.874    
 3896.00   1141.379    
 3897.00   1141.884    
 3898.00   1142.390    
 3899.00   1142.895    
 3900.00   1143.400    
 3901.00   1143.906    
 3902.00   1144.412    
 3903.00   1144.918    
 3904.00   1145.424    
 3905.00   1145.930    
 3906.00   1146.437    
 3907.00   1146.943    
 3908.00   1147.450    
 3909.00   1147.957    
 3910.00   1148.463    
 3911.00   1148.970    
 3912.00   1149.478    
 3913.00   1149.985    
 3914.00   1150.492    
 3915.00   1151.000    
 3916.00   1151.508    
 3917.00   1152.016    
 3918.00   1152.524    
 3919.00   1153.032    
 3920.00   1153.540    
 3921.00   1154.048    
 3922.00   1154.557    
 3923.00   1155.066    
 3924.00   1155.574    
 3925.00   1156.083    
 3926.00   1156.593    
 3927.00   1157.102    
 3928.00   1157.611    
 3929.00   1158.121    
 3930.00   1158.630    
 3931.00   1159.140    
 3932.00   1159.650    
 3933.00   1160.160    
 3934.00   1160.670    
 3935.00   1161.180    
 3936.00   1161.691    
 3937.00   1162.202    
 3938.00   1162.712    
 3939.00   1163.223    
 3940.00   1163.734    
 3941.00   1164.245    
 3942.00   1164.757    
 3943.00   1165.268    
 3944.00   1165.779    
 3945.00   1166.291    
 3946.00   1166.803    
 3947.00   1167.315    
 3948.00   1167.827    
 3949.00   1168.339    
 3950.00   1168.852    
 3951.00   1169.364    
 3952.00   1169.877    
 3953.00   1170.390    
 3954.00   1170.903    
 3955.00   1171.416    
 3956.00   1171.929    
 3957.00   1172.442    
 3958.00   1172.956    
 3959.00   1173.469    
 3960.00   1173.983    
 3961.00   1174.497    
 3962.00   1175.011    
 3963.00   1175.525    
 3964.00   1176.039    
 3965.00   1176.554    
 3966.00   1177.068    
 3967.00   1177.583    
 3968.00   1178.098    
 3969.00   1178.613    
 3970.00   1179.128    
 3971.00   1179.643    
 3972.00   1180.158    
 3973.00   1180.674    
 3974.00   1181.190    
 3975.00   1181.705    
 3976.00   1182.221    
 3977.00   1182.738    
 3978.00   1183.254    
 3979.00   1183.770    
 3980.00   1184.287    
 3981.00   1184.803    
 3982.00   1185.320    
 3983.00   1185.837    
 3984.00   1186.354    
 3985.00   1186.871    
 3986.00   1187.388    
 3987.00   1187.906    
 3988.00   1188.423    
 3989.00   1188.941    
 3990.00   1189.459    
 3991.00   1189.977    
 3992.00   1190.495    
 3993.00   1191.013    
 3994.00   1191.532    
 3995.00   1192.050    
 3996.00   1192.569    
 3997.00   1193.088    
 3998.00   1193.607    
 3999.00   1194.126    
 4000.00   1194.645    
 4001.00   1195.165    
 4002.00   1195.684    
 4003.00   1196.204    
 4004.00   1196.724    
 4005.00   1197.244    
 4006.00   1197.764    
 4007.00   1198.284    
 4008.00   1198.804    
 4009.00   1199.325    
 4010.00   1199.845    
 4011.00   1200.366    
 4012.00   1200.887    
 4013.00   1201.408    
 4014.00   1201.929    
 4015.00   1202.450    
 4016.00   1202.972    
 4017.00   1203.493    
 4018.00   1204.015    
 4019.00   1204.537    
 4020.00   1205.059    
 4021.00   1205.581    
 4022.00   1206.104    
 4023.00   1206.626    
 4024.00   1207.149    
 4025.00   1207.671    
 4026.00   1208.194    
 4027.00   1208.717    
 4028.00   1209.240    
 4029.00   1209.763    
 4030.00   1210.287    
 4031.00   1210.810    
 4032.00   1211.334    
 4033.00   1211.858    
 4034.00   1212.382    
 4035.00   1212.906    
 4036.00   1213.430    
 4037.00   1213.954    
 4038.00   1214.479    
 4039.00   1215.004    
 4040.00   1215.528    
 4041.00   1216.053    
 4042.00   1216.578    
 4043.00   1217.103    
 4044.00   1217.629    
 4045.00   1218.154    
 4046.00   1218.680    
 4047.00   1219.206    
 4048.00   1219.732    
 4049.00   1220.258    
 4050.00   1220.784    
 4051.00   1221.310    
 4052.00   1221.836    
 4053.00   1222.363    
 4054.00   1222.890    
 4055.00   1223.417    
 4056.00   1223.944    
 4057.00   1224.471    
 4058.00   1224.998    
 4059.00   1225.525    
 4060.00   1226.053    
 4061.00   1226.581    
 4062.00   1227.109    
 4063.00   1227.637    
 4064.00   1228.165    
 4065.00   1228.693    
 4066.00   1229.221    
 4067.00   1229.750    
 4068.00   1230.278    
 4069.00   1230.807    
 4070.00   1231.336    
 4071.00   1231.865    
 4072.00   1232.395    
 4073.00   1232.924    
 4074.00   1233.453    
 4075.00   1233.983    
 4076.00   1234.513    
 4077.00   1235.043    
 4078.00   1235.573    
 4079.00   1236.103    
 4080.00   1236.633    
 4081.00   1237.164    
 4082.00   1237.695    
 4083.00   1238.225    
 4084.00   1238.756    
 4085.00   1239.287    
 4086.00   1239.818    
 4087.00   1240.350    
 4088.00   1240.881    
 4089.00   1241.413    
 4090.00   1241.945    
 4091.00   1242.476    
 4092.00   1243.008    
 4093.00   1243.541    
 4094.00   1244.073    
 4095.00   1244.605    
 4096.00   1245.138    
 4097.00   1245.671    
 4098.00   1246.203    
 4099.00   1246.736    
 4100.00   1247.270    
 4101.00   1247.803    
 4102.00   1248.336    
 4103.00   1248.870    
 4104.00   1249.404    
 4105.00   1249.937    
 4106.00   1250.471    
 4107.00   1251.006    
 4108.00   1251.540    
 4109.00   1252.074    
 4110.00   1252.609    
 4111.00   1253.143    
 4112.00   1253.678    
 4113.00   1254.213    
 4114.00   1254.748    
 4115.00   1255.284    
 4116.00   1255.819    
 4117.00   1256.354    
 4118.00   1256.890    
 4119.00   1257.426    
 4120.00   1257.962    
 4121.00   1258.498    
 4122.00   1259.034    
 4123.00   1259.571    
 4124.00   1260.107    
 4125.00   1260.644    
 4126.00   1261.180    
 4127.00   1261.717    
 4128.00   1262.254    
 4129.00   1262.792    
 4130.00   1263.329    
 4131.00   1263.866    
 4132.00   1264.404    
 4133.00   1264.942    
 4134.00   1265.480    
 4135.00   1266.018    
 4136.00   1266.556    
 4137.00   1267.094    
 4138.00   1267.633    
 4139.00   1268.171    
 4140.00   1268.710    
 4141.00   1269.249    
 4142.00   1269.788    
 4143.00   1270.327    
 4144.00   1270.867    
 4145.00   1271.406    
 4146.00   1271.946    
 4147.00   1272.485    
 4148.00   1273.025    
 4149.00   1273.565    
 4150.00   1274.106    
 4151.00   1274.646    
 4152.00   1275.186    
 4153.00   1275.727    
 4154.00   1276.268    
 4155.00   1276.808    
 4156.00   1277.349    
 4157.00   1277.891    
 4158.00   1278.432    
 4159.00   1278.973    
 4160.00   1279.515    
 4161.00   1280.057    
 4162.00   1280.598    
 4163.00   1281.140    
 4164.00   1281.683    
 4165.00   1282.225    
 4166.00   1282.767    
 4167.00   1283.310    
 4168.00   1283.853    
 4169.00   1284.395    
 4170.00   1284.938    
 4171.00   1285.482    
 4172.00   1286.025    
 4173.00   1286.568    
 4174.00   1287.112    
 4175.00   1287.655    
 4176.00   1288.199    
 4177.00   1288.743    
 4178.00   1289.287    
 4179.00   1289.832    
 4180.00   1290.376    
 4181.00   1290.921    
 4182.00   1291.465    
 4183.00   1292.010    
 4184.00   1292.555    
 4185.00   1293.100    
 4186.00   1293.645    
 4187.00   1294.191    
 4188.00   1294.736    
 4189.00   1295.282    
 4190.00   1295.828    
 4191.00   1296.374    
 4192.00   1296.920    
 4193.00   1297.466    
 4194.00   1298.013    
 4195.00   1298.559    
 4196.00   1299.106    
 4197.00   1299.653    
 4198.00   1300.200    
 4199.00   1300.747    
 4200.00   1301.294    
 4201.00   1301.841    
 4202.00   1302.389    
 4203.00   1302.937    
 4204.00   1303.484    
 4205.00   1304.032    
 4206.00   1304.580    
 4207.00   1305.129    
 4208.00   1305.677    
 4209.00   1306.225    
 4210.00   1306.774    
 4211.00   1307.323    
 4212.00   1307.872    
 4213.00   1308.421    
 4214.00   1308.970    
 4215.00   1309.520    
 4216.00   1310.069    
 4217.00   1310.619    
 4218.00   1311.169    
 4219.00   1311.719    
 4220.00   1312.269    
 4221.00   1312.819    
 4222.00   1313.369    
 4223.00   1313.920    
 4224.00   1314.470    
 4225.00   1315.021    
 4226.00   1315.572    
 4227.00   1316.123    
 4228.00   1316.674    
 4229.00   1317.226    
 4230.00   1317.777    
 4231.00   1318.329    
 4232.00   1318.881    
 4233.00   1319.433    
 4234.00   1319.985    
 4235.00   1320.537    
 4236.00   1321.089    
 4237.00   1321.642    
 4238.00   1322.195    
 4239.00   1322.747    
 4240.00   1323.300    
 4241.00   1323.853    
 4242.00   1324.407    
 4243.00   1324.960    
 4244.00   1325.513    
 4245.00   1326.067    
 4246.00   1326.621    
 4247.00   1327.175    
 4248.00   1327.729    
 4249.00   1328.283    
 4250.00   1328.837    
 4251.00   1329.392    
 4252.00   1329.947    
 4253.00   1330.501    
 4254.00   1331.056    
 4255.00   1331.611    
 4256.00   1332.167    
 4257.00   1332.722    
 4258.00   1333.278    
 4259.00   1333.833    
 4260.00   1334.389    
 4261.00   1334.945    
 4262.00   1335.501    
 4263.00   1336.057    
 4264.00   1336.614    
 4265.00   1337.170    
 4266.00   1337.727    
 4267.00   1338.284    
 4268.00   1338.841    
 4269.00   1339.398    
 4270.00   1339.955    
 4271.00   1340.512    
 4272.00   1341.070    
 4273.00   1341.628    
 4274.00   1342.185    
 4275.00   1342.743    
 4276.00   1343.301    
 4277.00   1343.860    
 4278.00   1344.418    
 4279.00   1344.977    
 4280.00   1345.535    
 4281.00   1346.094    
 4282.00   1346.653    
 4283.00   1347.212    
 4284.00   1347.771    
 4285.00   1348.331    
 4286.00   1348.890    
 4287.00   1349.450    
 4288.00   1350.010    
 4289.00   1350.570    
 4290.00   1351.130    
 4291.00   1351.690    
 4292.00   1352.250    
 4293.00   1352.811    
 4294.00   1353.372    
 4295.00   1353.933    
 4296.00   1354.493    
 4297.00   1355.055    
 4298.00   1355.616    
 4299.00   1356.177    
 4300.00   1356.739    
 4301.00   1357.300    
 4302.00   1357.862    
 4303.00   1358.424    
 4304.00   1358.986    
 4305.00   1359.549    
 4306.00   1360.111    
 4307.00   1360.674    
 4308.00   1361.236    
 4309.00   1361.799    
 4310.00   1362.362    
 4311.00   1362.925    
 4312.00   1363.489    
 4313.00   1364.052    
 4314.00   1364.616    
 4315.00   1365.179    
 4316.00   1365.743    
 4317.00   1366.307    
 4318.00   1366.871    
 4319.00   1367.436    
 4320.00   1368.000    
 4321.00   1368.565    
 4322.00   1369.129    
 4323.00   1369.694    
 4324.00   1370.259    
 4325.00   1370.824    
 4326.00   1371.390    
 4327.00   1371.955    
 4328.00   1372.521    
 4329.00   1373.087    
 4330.00   1373.652    
 4331.00   1374.218    
 4332.00   1374.785    
 4333.00   1375.351    
 4334.00   1375.917    
 4335.00   1376.484    
 4336.00   1377.051    
 4337.00   1377.618    
 4338.00   1378.185    
 4339.00   1378.752    
 4340.00   1379.319    
 4341.00   1379.887    
 4342.00   1380.454    
 4343.00   1381.022    
 4344.00   1381.590    
 4345.00   1382.158    
 4346.00   1382.726    
 4347.00   1383.295    
 4348.00   1383.863    
 4349.00   1384.432    
 4350.00   1385.001    
 4351.00   1385.569    
 4352.00   1386.139    
 4353.00   1386.708    
 4354.00   1387.277    
 4355.00   1387.847    
 4356.00   1388.416    
 4357.00   1388.986    
 4358.00   1389.556    
 4359.00   1390.126    
 4360.00   1390.696    
 4361.00   1391.267    
 4362.00   1391.837    
 4363.00   1392.408    
 4364.00   1392.979    
 4365.00   1393.550    
 4366.00   1394.121    
 4367.00   1394.692    
 4368.00   1395.263    
 4369.00   1395.835    
 4370.00   1396.407    
 4371.00   1396.979    
 4372.00   1397.551    
 4373.00   1398.123    
 4374.00   1398.695    
 4375.00   1399.267    
 4376.00   1399.840    
 4377.00   1400.413    
 4378.00   1400.985    
 4379.00   1401.558    
 4380.00   1402.132    
 4381.00   1402.705    
 4382.00   1403.278    
 4383.00   1403.852    
 4384.00   1404.426    
 4385.00   1405.000    
 4386.00   1405.574    
 4387.00   1406.148    
 4388.00   1406.722    
 4389.00   1407.297    
 4390.00   1407.871    
 4391.00   1408.446    
 4392.00   1409.021    
 4393.00   1409.596    
 4394.00   1410.171    
 4395.00   1410.746    
 4396.00   1411.322    
 4397.00   1411.897    
 4398.00   1412.473    
 4399.00   1413.049    
 4400.00   1413.625    
 4401.00   1414.201    
 4402.00   1414.778    
 4403.00   1415.354    
 4404.00   1415.931    
 4405.00   1416.508    
 4406.00   1417.085    
 4407.00   1417.662    
 4408.00   1418.239    
 4409.00   1418.816    
 4410.00   1419.394    
 4411.00   1419.972    
 4412.00   1420.550    
 4413.00   1421.127    
 4414.00   1421.706    
 4415.00   1422.284    
 4416.00   1422.862    
 4417.00   1423.441    
 4418.00   1424.020    
 4419.00   1424.598    
 4420.00   1425.177    
 4421.00   1425.757    
 4422.00   1426.336    
 4423.00   1426.915    
 4424.00   1427.495    
 4425.00   1428.075    
 4426.00   1428.654    
 4427.00   1429.234    
 4428.00   1429.815    
 4429.00   1430.395    
 4430.00   1430.975    
 4431.00   1431.556    
 4432.00   1432.137    
 4433.00   1432.718    
 4434.00   1433.299    
 4435.00   1433.880    
 4436.00   1434.461    
 4437.00   1435.043    
 4438.00   1435.624    
 4439.00   1436.206    
 4440.00   1436.788    
 4441.00   1437.370    
 4442.00   1437.953    
 4443.00   1438.535    
 4444.00   1439.117    
 4445.00   1439.700    
 4446.00   1440.283    
 4447.00   1440.866    
 4448.00   1441.449    
 4449.00   1442.032    
 4450.00   1442.616    
 4451.00   1443.199    
 4452.00   1443.783    
 4453.00   1444.367    
 4454.00   1444.951    
 4455.00   1445.535    
 4456.00   1446.119    
 4457.00   1446.704    
 4458.00   1447.288    
 4459.00   1447.873    
 4460.00   1448.458    
 4461.00   1449.043    
 4462.00   1449.628    
 4463.00   1450.213    
 4464.00   1450.799    
 4465.00   1451.385    
 4466.00   1451.970    
 4467.00   1452.556    
 4468.00   1453.142    
 4469.00   1453.729    
 4470.00   1454.315    
 4471.00   1454.901    
 4472.00   1455.488    
 4473.00   1456.075    
 4474.00   1456.662    
 4475.00   1457.249    
 4476.00   1457.836    
 4477.00   1458.424    
 4478.00   1459.011    
 4479.00   1459.599    
 4480.00   1460.187    
 4481.00   1460.775    
 4482.00   1461.363    
 4483.00   1461.951    
 4484.00   1462.539    
 4485.00   1463.128    
 4486.00   1463.717    
 4487.00   1464.306    
 4488.00   1464.895    
 4489.00   1465.484    
 4490.00   1466.073    
 4491.00   1466.663    
 4492.00   1467.252    
 4493.00   1467.842    
 4494.00   1468.432    
 4495.00   1469.022    
 4496.00   1469.612    
 4497.00   1470.203    
 4498.00   1470.793    
 4499.00   1471.384    
 4500.00   1471.975    
 4501.00   1472.566    
 4502.00   1473.157    
 4503.00   1473.748    
 4504.00   1474.339    
 4505.00   1474.931    
 4506.00   1475.523    
 4507.00   1476.114    
 4508.00   1476.706    
 4509.00   1477.299    
 4510.00   1477.891    
 4511.00   1478.483    
 4512.00   1479.076    
 4513.00   1479.669    
 4514.00   1480.261    
 4515.00   1480.854    
 4516.00   1481.448    
 4517.00   1482.041    
 4518.00   1482.634    
 4519.00   1483.228    
 4520.00   1483.822    
 4521.00   1484.416    
 4522.00   1485.010    
 4523.00   1485.604    
 4524.00   1486.198    
 4525.00   1486.793    
 4526.00   1487.388    
 4527.00   1487.982    
 4528.00   1488.577    
 4529.00   1489.173    
 4530.00   1489.768    
 4531.00   1490.363    
 4532.00   1490.959    
 4533.00   1491.555    
 4534.00   1492.150    
 4535.00   1492.746    
 4536.00   1493.343    
 4537.00   1493.939    
 4538.00   1494.535    
 4539.00   1495.132    
 4540.00   1495.729    
 4541.00   1496.326    
 4542.00   1496.923    
 4543.00   1497.520    
 4544.00   1498.117    
 4545.00   1498.715    
 4546.00   1499.312    
 4547.00   1499.910    
 4548.00   1500.508    
 4549.00   1501.106    
 4550.00   1501.705    
 4551.00   1502.303    
 4552.00   1502.902    
 4553.00   1503.500    
 4554.00   1504.099    
 4555.00   1504.698    
 4556.00   1505.297    
 4557.00   1505.897    
 4558.00   1506.496    
 4559.00   1507.096    
 4560.00   1507.695    
 4561.00   1508.295    
 4562.00   1508.895    
 4563.00   1509.495    
 4564.00   1510.096    
 4565.00   1510.696    
 4566.00   1511.297    
 4567.00   1511.898    
 4568.00   1512.499    
 4569.00   1513.100    
 4570.00   1513.701    
 4571.00   1514.302    
 4572.00   1514.904    
 4573.00   1515.506    
 4574.00   1516.108    
 4575.00   1516.710    
 4576.00   1517.312    
 4577.00   1517.914    
 4578.00   1518.516    
 4579.00   1519.119    
 4580.00   1519.722    
 4581.00   1520.325    
 4582.00   1520.928    
 4583.00   1521.531    
 4584.00   1522.134    
 4585.00   1522.738    
 4586.00   1523.341    
 4587.00   1523.945    
 4588.00   1524.549    
 4589.00   1525.153    
 4590.00   1525.758    
 4591.00   1526.362    
 4592.00   1526.967    
 4593.00   1527.571    
 4594.00   1528.176    
 4595.00   1528.781    
 4596.00   1529.386    
 4597.00   1529.992    
 4598.00   1530.597    
 4599.00   1531.203    
 4600.00   1531.808    
 4601.00   1532.414    
 4602.00   1533.020    
 4603.00   1533.627    
 4604.00   1534.233    
 4605.00   1534.839    
 4606.00   1535.446    
 4607.00   1536.053    
 4608.00   1536.660    
 4609.00   1537.267    
 4610.00   1537.874    
 4611.00   1538.482    
 4612.00   1539.089    
 4613.00   1539.697    
 4614.00   1540.305    
 4615.00   1540.913    
 4616.00   1541.521    
 4617.00   1542.129    
 4618.00   1542.738    
 4619.00   1543.346    
 4620.00   1543.955    
 4621.00   1544.564    
 4622.00   1545.173    
 4623.00   1545.782    
 4624.00   1546.392    
 4625.00   1547.001    
 4626.00   1547.611    
 4627.00   1548.221    
 4628.00   1548.831    
 4629.00   1549.441    
 4630.00   1550.051    
 4631.00   1550.662    
 4632.00   1551.272    
 4633.00   1551.883    
 4634.00   1552.494    
 4635.00   1553.105    
 4636.00   1553.716    
 4637.00   1554.327    
 4638.00   1554.939    
 4639.00   1555.551    
 4640.00   1556.162    
 4641.00   1556.774    
 4642.00   1557.387    
 4643.00   1557.999    
 4644.00   1558.611    
 4645.00   1559.224    
 4646.00   1559.836    
 4647.00   1560.449    
 4648.00   1561.062    
 4649.00   1561.675    
 4650.00   1562.289    
 4651.00   1562.902    
 4652.00   1563.516    
 4653.00   1564.130    
 4654.00   1564.744    
 4655.00   1565.358    
 4656.00   1565.972    
 4657.00   1566.586    
 4658.00   1567.201    
 4659.00   1567.815    
 4660.00   1568.430    
 4661.00   1569.045    
 4662.00   1569.660    
 4663.00   1570.276    
 4664.00   1570.891    
 4665.00   1571.507    
 4666.00   1572.122    
 4667.00   1572.738    
 4668.00   1573.354    
 4669.00   1573.971    
 4670.00   1574.587    
 4671.00   1575.204    
 4672.00   1575.820    
 4673.00   1576.437    
 4674.00   1577.054    
 4675.00   1577.671    
 4676.00   1578.288    
 4677.00   1578.906    
 4678.00   1579.523    
 4679.00   1580.141    
 4680.00   1580.759    
 4681.00   1581.377    
 4682.00   1581.995    
 4683.00   1582.613    
 4684.00   1583.232    
 4685.00   1583.851    
 4686.00   1584.469    
 4687.00   1585.088    
 4688.00   1585.707    
 4689.00   1586.327    
 4690.00   1586.946    
 4691.00   1587.566    
 4692.00   1588.185    
 4693.00   1588.805    
 4694.00   1589.425    
 4695.00   1590.045    
 4696.00   1590.666    
 4697.00   1591.286    
 4698.00   1591.907    
 4699.00   1592.528    
 4700.00   1593.149    
 4701.00   1593.770    
 4702.00   1594.391    
 4703.00   1595.012    
 4704.00   1595.634    
 4705.00   1596.255    
 4706.00   1596.877    
 4707.00   1597.499    
 4708.00   1598.121    
 4709.00   1598.744    
 4710.00   1599.366    
 4711.00   1599.989    
 4712.00   1600.612    
 4713.00   1601.235    
 4714.00   1601.858    
 4715.00   1602.481    
 4716.00   1603.104    
 4717.00   1603.728    
 4718.00   1604.351    
 4719.00   1604.975    
 4720.00   1605.599    
 4721.00   1606.223    
 4722.00   1606.848    
 4723.00   1607.472    
 4724.00   1608.097    
 4725.00   1608.721    
 4726.00   1609.346    
 4727.00   1609.971    
 4728.00   1610.597    
 4729.00   1611.222    
 4730.00   1611.848    
 4731.00   1612.473    
 4732.00   1613.099    
 4733.00   1613.725    
 4734.00   1614.351    
 4735.00   1614.978    
 4736.00   1615.604    
 4737.00   1616.231    
 4738.00   1616.857    
 4739.00   1617.484    
 4740.00   1618.111    
 4741.00   1618.738    
 4742.00   1619.366    
 4743.00   1619.993    
 4744.00   1620.621    
 4745.00   1621.249    
 4746.00   1621.877    
 4747.00   1622.505    
 4748.00   1623.133    
 4749.00   1623.762    
 4750.00   1624.390    
 4751.00   1625.019    
 4752.00   1625.648    
 4753.00   1626.277    
 4754.00   1626.906    
 4755.00   1627.536    
 4756.00   1628.165    
 4757.00   1628.795    
 4758.00   1629.425    
 4759.00   1630.055    
 4760.00   1630.685    
 4761.00   1631.315    
 4762.00   1631.946    
 4763.00   1632.576    
 4764.00   1633.207    
 4765.00   1633.838    
 4766.00   1634.469    
 4767.00   1635.100    
 4768.00   1635.731    
 4769.00   1636.363    
 4770.00   1636.995    
 4771.00   1637.627    
 4772.00   1638.258    
 4773.00   1638.891    
 4774.00   1639.523    
 4775.00   1640.155    
 4776.00   1640.788    
 4777.00   1641.421    
 4778.00   1642.054    
 4779.00   1642.687    
 4780.00   1643.320    
 4781.00   1643.953    
 4782.00   1644.587    
 4783.00   1645.221    
 4784.00   1645.854    
 4785.00   1646.488    
 4786.00   1647.123    
 4787.00   1647.757    
 4788.00   1648.391    
 4789.00   1649.026    
 4790.00   1649.661    
 4791.00   1650.296    
 4792.00   1650.931    
 4793.00   1651.566    
 4794.00   1652.201    
 4795.00   1652.837    
 4796.00   1653.473    
 4797.00   1654.109    
 4798.00   1654.745    
 4799.00   1655.381    
 4800.00   1656.017    
 4801.00   1656.653    
 4802.00   1657.290    
 4803.00   1657.927    
 4804.00   1658.564    
 4805.00   1659.201    
 4806.00   1659.838    
 4807.00   1660.476    
 4808.00   1661.113    
 4809.00   1661.751    
 4810.00   1662.389    
 4811.00   1663.027    
 4812.00   1663.665    
 4813.00   1664.303    
 4814.00   1664.942    
 4815.00   1665.580    
 4816.00   1666.219    
 4817.00   1666.858    
 4818.00   1667.497    
 4819.00   1668.137    
 4820.00   1668.776    
 4821.00   1669.416    
 4822.00   1670.055    
 4823.00   1670.695    
 4824.00   1671.335    
 4825.00   1671.976    
 4826.00   1672.616    
 4827.00   1673.256    
 4828.00   1673.897    
 4829.00   1674.538    
 4830.00   1675.179    
 4831.00   1675.820    
 4832.00   1676.461    
 4833.00   1677.103    
 4834.00   1677.744    
 4835.00   1678.386    
 4836.00   1679.028    
 4837.00   1679.670    
 4838.00   1680.312    
 4839.00   1680.955    
 4840.00   1681.597    
 4841.00   1682.240    
 4842.00   1682.883    
 4843.00   1683.526    
 4844.00   1684.169    
 4845.00   1684.812    
 4846.00   1685.456    
 4847.00   1686.099    
 4848.00   1686.743    
 4849.00   1687.387    
 4850.00   1688.031    
 4851.00   1688.676    
 4852.00   1689.320    
 4853.00   1689.965    
 4854.00   1690.609    
 4855.00   1691.254    
 4856.00   1691.899    
 4857.00   1692.544    
 4858.00   1693.190    
 4859.00   1693.835    
 4860.00   1694.481    
 4861.00   1695.127    
 4862.00   1695.773    
 4863.00   1696.419    
 4864.00   1697.065    
 4865.00   1697.712    
 4866.00   1698.358    
 4867.00   1699.005    
 4868.00   1699.652    
 4869.00   1700.299    
 4870.00   1700.946    
 4871.00   1701.594    
 4872.00   1702.241    
 4873.00   1702.889    
 4874.00   1703.537    
 4875.00   1704.185    
 4876.00   1704.833    
 4877.00   1705.481    
 4878.00   1706.130    
 4879.00   1706.778    
 4880.00   1707.427    
 4881.00   1708.076    
 4882.00   1708.725    
 4883.00   1709.374    
 4884.00   1710.024    
 4885.00   1710.673    
 4886.00   1711.323    
 4887.00   1711.973    
 4888.00   1712.623    
 4889.00   1713.273    
 4890.00   1713.924    
 4891.00   1714.574    
 4892.00   1715.225    
 4893.00   1715.876    
 4894.00   1716.527    
 4895.00   1717.178    
 4896.00   1717.829    
 4897.00   1718.481    
 4898.00   1719.132    
 4899.00   1719.784    
 4900.00   1720.436    
 4901.00   1721.088    
 4902.00   1721.740    
 4903.00   1722.393    
 4904.00   1723.045    
 4905.00   1723.698    
 4906.00   1724.351    
 4907.00   1725.004    
 4908.00   1725.657    
 4909.00   1726.311    
 4910.00   1726.964    
 4911.00   1727.618    
 4912.00   1728.272    
 4913.00   1728.926    
 4914.00   1729.580    
 4915.00   1730.234    
 4916.00   1730.888    
 4917.00   1731.543    
 4918.00   1732.198    
 4919.00   1732.853    
 4920.00   1733.508    
 4921.00   1734.163    
 4922.00   1734.819    
 4923.00   1735.474    
 4924.00   1736.130    
 4925.00   1736.786    
 4926.00   1737.442    
 4927.00   1738.098    
 4928.00   1738.754    
 4929.00   1739.411    
 4930.00   1740.067    
 4931.00   1740.724    
 4932.00   1741.381    
 4933.00   1742.038    
 4934.00   1742.696    
 4935.00   1743.353    
 4936.00   1744.011    
 4937.00   1744.669    
 4938.00   1745.326    
 4939.00   1745.985    
 4940.00   1746.643    
 4941.00   1747.301    
 4942.00   1747.960    
 4943.00   1748.619    
 4944.00   1749.277    
 4945.00   1749.936    
 4946.00   1750.596    
 4947.00   1751.255    
 4948.00   1751.915    
 4949.00   1752.574    
 4950.00   1753.234    
 4951.00   1753.894    
 4952.00   1754.554    
 4953.00   1755.214    
 4954.00   1755.875    
 4955.00   1756.536    
 4956.00   1757.196    
 4957.00   1757.857    
 4958.00   1758.518    
 4959.00   1759.180    
 4960.00   1759.841    
 4961.00   1760.503    
 4962.00   1761.164    
 4963.00   1761.826    
 4964.00   1762.488    
 4965.00   1763.150    
 4966.00   1763.813    
 4967.00   1764.475    
 4968.00   1765.138    
 4969.00   1765.801    
 4970.00   1766.464    
 4971.00   1767.127    
 4972.00   1767.790    
 4973.00   1768.454    
 4974.00   1769.118    
 4975.00   1769.781    
 4976.00   1770.445    
 4977.00   1771.109    
 4978.00   1771.774    
 4979.00   1772.438    
 4980.00   1773.103    
 4981.00   1773.767    
 4982.00   1774.432    
 4983.00   1775.097    
 4984.00   1775.763    
 4985.00   1776.428    
 4986.00   1777.094    
 4987.00   1777.759    
 4988.00   1778.425    
 4989.00   1779.091    
 4990.00   1779.757    
 4991.00   1780.424    
 4992.00   1781.090    
 4993.00   1781.757    
 4994.00   1782.424    
 4995.00   1783.091    
 4996.00   1783.758    
 4997.00   1784.425    
 4998.00   1785.093    
 4999.00   1785.760    
 5000.00   1786.428    
 5001.00   1787.096    
 5002.00   1787.764    
 5003.00   1788.432    
 5004.00   1789.101    
 5005.00   1789.769    
 5006.00   1790.438    
 5007.00   1791.107    
 5008.00   1791.776    
 5009.00   1792.445    
 5010.00   1793.114    
 5011.00   1793.784    
 5012.00   1794.454    
 5013.00   1795.124    
 5014.00   1795.794    
 5015.00   1796.464    
 5016.00   1797.134    
 5017.00   1797.805    
 5018.00   1798.475    
 5019.00   1799.146    
 5020.00   1799.817    
 5021.00   1800.488    
 5022.00   1801.159    
 5023.00   1801.831    
 5024.00   1802.503    
 5025.00   1803.174    
 5026.00   1803.846    
 5027.00   1804.518    
 5028.00   1805.191    
 5029.00   1805.863    
 5030.00   1806.536    
 5031.00   1807.208    
 5032.00   1807.881    
 5033.00   1808.554    
 5034.00   1809.227    
 5035.00   1809.901    
 5036.00   1810.574    
 5037.00   1811.248    
 5038.00   1811.922    
 5039.00   1812.596    
 5040.00   1813.270    
 5041.00   1813.944    
 5042.00   1814.619    
 5043.00   1815.294    
 5044.00   1815.968    
 5045.00   1816.643    
 5046.00   1817.319    
 5047.00   1817.994    
 5048.00   1818.669    
 5049.00   1819.345    
 5050.00   1820.021    
 5051.00   1820.697    
 5052.00   1821.373    
 5053.00   1822.049    
 5054.00   1822.725    
 5055.00   1823.402    
 5056.00   1824.079    
 5057.00   1824.756    
 5058.00   1825.433    
 5059.00   1826.110    
 5060.00   1826.787    
 5061.00   1827.465    
 5062.00   1828.143    
 5063.00   1828.820    
 5064.00   1829.498    
 5065.00   1830.177    
 5066.00   1830.855    
 5067.00   1831.534    
 5068.00   1832.212    
 5069.00   1832.891    
 5070.00   1833.570    
 5071.00   1834.249    
 5072.00   1834.929    
 5073.00   1835.608    
 5074.00   1836.288    
 5075.00   1836.967    
 5076.00   1837.647    
 5077.00   1838.328    
 5078.00   1839.008    
 5079.00   1839.688    
 5080.00   1840.369    
 5081.00   1841.050    
 5082.00   1841.731    
 5083.00   1842.412    
 5084.00   1843.093    
 5085.00   1843.774    
 5086.00   1844.456    
 5087.00   1845.138    
 5088.00   1845.820    
 5089.00   1846.502    
 5090.00   1847.184    
 5091.00   1847.866    
 5092.00   1848.549    
 5093.00   1849.232    
 5094.00   1849.914    
 5095.00   1850.597    
 5096.00   1851.281    
 5097.00   1851.964    
 5098.00   1852.647    
 5099.00   1853.331    
 5100.00   1854.015    
 5101.00   1854.699    
 5102.00   1855.383    
 5103.00   1856.067    
 5104.00   1856.752    
 5105.00   1857.437    
 5106.00   1858.121    
 5107.00   1858.806    
 5108.00   1859.492    
 5109.00   1860.177    
 5110.00   1860.862    
 5111.00   1861.548    
 5112.00   1862.234    
 5113.00   1862.920    
 5114.00   1863.606    
 5115.00   1864.292    
 5116.00   1864.978    
 5117.00   1865.665    
 5118.00   1866.352    
 5119.00   1867.039    
 5120.00   1867.726    
 5121.00   1868.413    
 5122.00   1869.100    
 5123.00   1869.788    
 5124.00   1870.476    
 5125.00   1871.164    
 5126.00   1871.852    
 5127.00   1872.540    
 5128.00   1873.228    
 5129.00   1873.917    
 5130.00   1874.605    
 5131.00   1875.294    
 5132.00   1875.983    
 5133.00   1876.673    
 5134.00   1877.362    
 5135.00   1878.051    
 5136.00   1878.741    
 5137.00   1879.431    
 5138.00   1880.121    
 5139.00   1880.811    
 5140.00   1881.501    
 5141.00   1882.192    
 5142.00   1882.883    
 5143.00   1883.573    
 5144.00   1884.264    
 5145.00   1884.956    
 5146.00   1885.647    
 5147.00   1886.338    
 5148.00   1887.030    
 5149.00   1887.722    
 5150.00   1888.414    
 5151.00   1889.106    
 5152.00   1889.798    
 5153.00   1890.491    
 5154.00   1891.183    
 5155.00   1891.876    
 5156.00   1892.569    
 5157.00   1893.262    
 5158.00   1893.955    
 5159.00   1894.649    
 5160.00   1895.342    
 5161.00   1896.036    
 5162.00   1896.730    
 5163.00   1897.424    
 5164.00   1898.118    
 5165.00   1898.813    
 5166.00   1899.507    
 5167.00   1900.202    
 5168.00   1900.897    
 5169.00   1901.592    
 5170.00   1902.287    
 5171.00   1902.982    
 5172.00   1903.678    
 5173.00   1904.374    
 5174.00   1905.069    
 5175.00   1905.766    
 5176.00   1906.462    
 5177.00   1907.158    
 5178.00   1907.855    
 5179.00   1908.551    
 5180.00   1909.248    
 5181.00   1909.945    
 5182.00   1910.642    
 5183.00   1911.340    
 5184.00   1912.037    
 5185.00   1912.735    
 5186.00   1913.433    
 5187.00   1914.131    
 5188.00   1914.829    
 5189.00   1915.527    
 5190.00   1916.226    
 5191.00   1916.924    
 5192.00   1917.623    
 5193.00   1918.322    
 5194.00   1919.021    
 5195.00   1919.721    
 5196.00   1920.420    
 5197.00   1921.120    
 5198.00   1921.819    
 5199.00   1922.519    
 5200.00   1923.219    
 5201.00   1923.920    
 5202.00   1924.620    
 5203.00   1925.321    
 5204.00   1926.022    
 5205.00   1926.723    
 5206.00   1927.424    
 5207.00   1928.125    
 5208.00   1928.826    
 5209.00   1929.528    
 5210.00   1930.230    
 5211.00   1930.932    
 5212.00   1931.634    
 5213.00   1932.336    
 5214.00   1933.038    
 5215.00   1933.741    
 5216.00   1934.444    
 5217.00   1935.147    
 5218.00   1935.850    
 5219.00   1936.553    
 5220.00   1937.256    
 5221.00   1937.960    
 5222.00   1938.664    
 5223.00   1939.368    
 5224.00   1940.072    
 5225.00   1940.776    
 5226.00   1941.480    
 5227.00   1942.185    
 5228.00   1942.890    
 5229.00   1943.595    
 5230.00   1944.300    
 5231.00   1945.005    
 5232.00   1945.710    
 5233.00   1946.416    
 5234.00   1947.121    
 5235.00   1947.827    
 5236.00   1948.533    
 5237.00   1949.240    
 5238.00   1949.946    
 5239.00   1950.652    
 5240.00   1951.359    
 5241.00   1952.066    
 5242.00   1952.773    
 5243.00   1953.480    
 5244.00   1954.188    
 5245.00   1954.895    
 5246.00   1955.603    
 5247.00   1956.311    
 5248.00   1957.019    
 5249.00   1957.727    
 5250.00   1958.435    
 5251.00   1959.144    
 5252.00   1959.852    
 5253.00   1960.561    
 5254.00   1961.270    
 5255.00   1961.979    
 5256.00   1962.689    
 5257.00   1963.398    
 5258.00   1964.108    
 5259.00   1964.818    
 5260.00   1965.528    
 5261.00   1966.238    
 5262.00   1966.948    
 5263.00   1967.659    
 5264.00   1968.370    
 5265.00   1969.080    
 5266.00   1969.791    
 5267.00   1970.502    
 5268.00   1971.214    
 5269.00   1971.925    
 5270.00   1972.637    
 5271.00   1973.349    
 5272.00   1974.061    
 5273.00   1974.773    
 5274.00   1975.485    
 5275.00   1976.198    
 5276.00   1976.910    
 5277.00   1977.623    
 5278.00   1978.336    
 5279.00   1979.049    
 5280.00   1979.763    
 5281.00   1980.476    
 5282.00   1981.190    
 5283.00   1981.904    
 5284.00   1982.618    
 5285.00   1983.332    
 5286.00   1984.046    
 5287.00   1984.760    
 5288.00   1985.475    
 5289.00   1986.190    
 5290.00   1986.905    
 5291.00   1987.620    
 5292.00   1988.335    
 5293.00   1989.051    
 5294.00   1989.766    
 5295.00   1990.482    
 5296.00   1991.198    
 5297.00   1991.914    
 5298.00   1992.631    
 5299.00   1993.347    
 5300.00   1994.064    
 5301.00   1994.781    
 5302.00   1995.497    
 5303.00   1996.215    
 5304.00   1996.932    
 5305.00   1997.649    
 5306.00   1998.367    
 5307.00   1999.085    
 5308.00   1999.803    
 5309.00   2000.521    
 5310.00   2001.239    
 5311.00   2001.958    
 5312.00   2002.676    
 5313.00   2003.395    
 5314.00   2004.114    
 5315.00   2004.833    
 5316.00   2005.552    
 5317.00   2006.272    
 5318.00   2006.992    
 5319.00   2007.711    
 5320.00   2008.431    
 5321.00   2009.151    
 5322.00   2009.872    
 5323.00   2010.592    
 5324.00   2011.313    
 5325.00   2012.034    
 5326.00   2012.755    
 5327.00   2013.476    
 5328.00   2014.197    
 5329.00   2014.918    
 5330.00   2015.640    
 5331.00   2016.362    
 5332.00   2017.084    
 5333.00   2017.806    
 5334.00   2018.528    
 5335.00   2019.251    
 5336.00   2019.973    
 5337.00   2020.696    
 5338.00   2021.419    
 5339.00   2022.142    
 5340.00   2022.865    
 5341.00   2023.589    
 5342.00   2024.313    
 5343.00   2025.036    
 5344.00   2025.760    
 5345.00   2026.484    
 5346.00   2027.209    
 5347.00   2027.933    
 5348.00   2028.658    
 5349.00   2029.383    
 5350.00   2030.108    
 5351.00   2030.833    
 5352.00   2031.558    
 5353.00   2032.284    
 5354.00   2033.009    
 5355.00   2033.735    
 5356.00   2034.461    
 5357.00   2035.187    
 5358.00   2035.913    
 5359.00   2036.640    
 5360.00   2037.366    
 5361.00   2038.093    
 5362.00   2038.820    
 5363.00   2039.547    
 5364.00   2040.275    
 5365.00   2041.002    
 5366.00   2041.730    
 5367.00   2042.458    
 5368.00   2043.186    
 5369.00   2043.914    
 5370.00   2044.642    
 5371.00   2045.371    
 5372.00   2046.099    
 5373.00   2046.828    
 5374.00   2047.557    
 5375.00   2048.286    
 5376.00   2049.016    
 5377.00   2049.745    
 5378.00   2050.475    
 5379.00   2051.205    
 5380.00   2051.935    
 5381.00   2052.665    
 5382.00   2053.395    
 5383.00   2054.126    
 5384.00   2054.856    
 5385.00   2055.587    
 5386.00   2056.318    
 5387.00   2057.049    
 5388.00   2057.781    
 5389.00   2058.512    
 5390.00   2059.244    
 5391.00   2059.976    
 5392.00   2060.708    
 5393.00   2061.440    
 5394.00   2062.172    
 5395.00   2062.905    
 5396.00   2063.637    
 5397.00   2064.370    
 5398.00   2065.103    
 5399.00   2065.836    
 5400.00   2066.570    
 5401.00   2067.303    
 5402.00   2068.037    
 5403.00   2068.771    
 5404.00   2069.505    
 5405.00   2070.239    
 5406.00   2070.973    
 5407.00   2071.708    
 5408.00   2072.443    
 5409.00   2073.178    
 5410.00   2073.913    
 5411.00   2074.648    
 5412.00   2075.383    
 5413.00   2076.119    
 5414.00   2076.854    
 5415.00   2077.590    
 5416.00   2078.326    
 5417.00   2079.063    
 5418.00   2079.799    
 5419.00   2080.536    
 5420.00   2081.272    
 5421.00   2082.009    
 5422.00   2082.746    
 5423.00   2083.483    
 5424.00   2084.221    
 5425.00   2084.958    
 5426.00   2085.696    
 5427.00   2086.434    
 5428.00   2087.172    
 5429.00   2087.910    
 5430.00   2088.649    
 5431.00   2089.387    
 5432.00   2090.126    
 5433.00   2090.865    
 5434.00   2091.604    
 5435.00   2092.343    
 5436.00   2093.083    
 5437.00   2093.823    
 5438.00   2094.562    
 5439.00   2095.302    
 5440.00   2096.042    
 5441.00   2096.783    
 5442.00   2097.523    
 5443.00   2098.264    
 5444.00   2099.004    
 5445.00   2099.745    
 5446.00   2100.487    
 5447.00   2101.228    
 5448.00   2101.969    
 5449.00   2102.711    
 5450.00   2103.453    
 5451.00   2104.195    
 5452.00   2104.937    
 5453.00   2105.679    
 5454.00   2106.422    
 5455.00   2107.164    
 5456.00   2107.907    
 5457.00   2108.650    
 5458.00   2109.393    
 5459.00   2110.137    
 5460.00   2110.880    
 5461.00   2111.624    
 5462.00   2112.368    
 5463.00   2113.112    
 5464.00   2113.856    
 5465.00   2114.600    
 5466.00   2115.345    
 5467.00   2116.089    
 5468.00   2116.834    
 5469.00   2117.579    
 5470.00   2118.324    
 5471.00   2119.070    
 5472.00   2119.815    
 5473.00   2120.561    
 5474.00   2121.307    
 5475.00   2122.053    
 5476.00   2122.799    
 5477.00   2123.546    
 5478.00   2124.292    
 5479.00   2125.039    
 5480.00   2125.786    
 5481.00   2126.533    
 5482.00   2127.280    
 5483.00   2128.027    
 5484.00   2128.775    
 5485.00   2129.523    
 5486.00   2130.271    
 5487.00   2131.019    
 5488.00   2131.767    
 5489.00   2132.515    
 5490.00   2133.264    
 5491.00   2134.013    
 5492.00   2134.762    
 5493.00   2135.511    
 5494.00   2136.260    
 5495.00   2137.010    
 5496.00   2137.759    
 5497.00   2138.509    
 5498.00   2139.259    
 5499.00   2140.009    
 5500.00   2140.759    
 5501.00   2141.510    
 5502.00   2142.261    
 5503.00   2143.011    
 5504.00   2143.762    
 5505.00   2144.513    
 5506.00   2145.265    
 5507.00   2146.016    
 5508.00   2146.768    
 5509.00   2147.520    
 5510.00   2148.272    
 5511.00   2149.024    
 5512.00   2149.776    
 5513.00   2150.529    
 5514.00   2151.282    
 5515.00   2152.034    
 5516.00   2152.787    
 5517.00   2153.541    
 5518.00   2154.294    
 5519.00   2155.048    
 5520.00   2155.801    
 5521.00   2156.555    
 5522.00   2157.309    
 5523.00   2158.063    
 5524.00   2158.818    
 5525.00   2159.572    
 5526.00   2160.327    
 5527.00   2161.082    
 5528.00   2161.837    
 5529.00   2162.592    
 5530.00   2163.348    
 5531.00   2164.103    
 5532.00   2164.859    
 5533.00   2165.615    
 5534.00   2166.371    
 5535.00   2167.128    
 5536.00   2167.884    
 5537.00   2168.641    
 5538.00   2169.397    
 5539.00   2170.154    
 5540.00   2170.912    
 5541.00   2171.669    
 5542.00   2172.426    
 5543.00   2173.184    
 5544.00   2173.942    
 5545.00   2174.700    
 5546.00   2175.458    
 5547.00   2176.216    
 5548.00   2176.975    
 5549.00   2177.734    
 5550.00   2178.492    
 5551.00   2179.251    
 5552.00   2180.011    
 5553.00   2180.770    
 5554.00   2181.530    
 5555.00   2182.289    
 5556.00   2183.049    
 5557.00   2183.809    
 5558.00   2184.569    
 5559.00   2185.330    
 5560.00   2186.090    
 5561.00   2186.851    
 5562.00   2187.612    
 5563.00   2188.373    
 5564.00   2189.134    
 5565.00   2189.896    
 5566.00   2190.657    
 5567.00   2191.419    
 5568.00   2192.181    
 5569.00   2192.943    
 5570.00   2193.706    
 5571.00   2194.468    
 5572.00   2195.231    
 5573.00   2195.994    
 5574.00   2196.756    
 5575.00   2197.520    
 5576.00   2198.283    
 5577.00   2199.046    
 5578.00   2199.810    
 5579.00   2200.574    
 5580.00   2201.338    
 5581.00   2202.102    
 5582.00   2202.867    
 5583.00   2203.631    
 5584.00   2204.396    
 5585.00   2205.161    
 5586.00   2205.926    
 5587.00   2206.691    
 5588.00   2207.456    
 5589.00   2208.222    
 5590.00   2208.988    
 5591.00   2209.753    
 5592.00   2210.520    
 5593.00   2211.286    
 5594.00   2212.052    
 5595.00   2212.819    
 5596.00   2213.586    
 5597.00   2214.353    
 5598.00   2215.120    
 5599.00   2215.887    
 5600.00   2216.654    
 5601.00   2217.422    
 5602.00   2218.190    
 5603.00   2218.958    
 5604.00   2219.726    
 5605.00   2220.494    
 5606.00   2221.263    
 5607.00   2222.032    
 5608.00   2222.800    
 5609.00   2223.569    
 5610.00   2224.339    
 5611.00   2225.108    
 5612.00   2225.877    
 5613.00   2226.647    
 5614.00   2227.417    
 5615.00   2228.187    
 5616.00   2228.957    
 5617.00   2229.728    
 5618.00   2230.498    
 5619.00   2231.269    
 5620.00   2232.040    
 5621.00   2232.811    
 5622.00   2233.582    
 5623.00   2234.354    
 5624.00   2235.125    
 5625.00   2235.897    
 5626.00   2236.669    
 5627.00   2237.441    
 5628.00   2238.214    
 5629.00   2238.986    
 5630.00   2239.759    
 5631.00   2240.531    
 5632.00   2241.304    
 5633.00   2242.078    
 5634.00   2242.851    
 5635.00   2243.625    
 5636.00   2244.398    
 5637.00   2245.172    
 5638.00   2245.946    
 5639.00   2246.720    
 5640.00   2247.495    
 5641.00   2248.269    
 5642.00   2249.044    
 5643.00   2249.819    
 5644.00   2250.594    
 5645.00   2251.369    
 5646.00   2252.145    
 5647.00   2252.920    
 5648.00   2253.696    
 5649.00   2254.472    
 5650.00   2255.248    
 5651.00   2256.024    
 5652.00   2256.801    
 5653.00   2257.578    
 5654.00   2258.354    
 5655.00   2259.131    
 5656.00   2259.908    
 5657.00   2260.686    
 5658.00   2261.463    
 5659.00   2262.241    
 5660.00   2263.019    
 5661.00   2263.797    
 5662.00   2264.575    
 5663.00   2265.354    
 5664.00   2266.132    
 5665.00   2266.911    
 5666.00   2267.690    
 5667.00   2268.469    
 5668.00   2269.248    
 5669.00   2270.027    
 5670.00   2270.807    
 5671.00   2271.587    
 5672.00   2272.367    
 5673.00   2273.147    
 5674.00   2273.927    
 5675.00   2274.708    
 5676.00   2275.488    
 5677.00   2276.269    
 5678.00   2277.050    
 5679.00   2277.831    
 5680.00   2278.613    
 5681.00   2279.394    
 5682.00   2280.176    
 5683.00   2280.958    
 5684.00   2281.740    
 5685.00   2282.522    
 5686.00   2283.304    
 5687.00   2284.087    
 5688.00   2284.870    
 5689.00   2285.653    
 5690.00   2286.436    
 5691.00   2287.219    
 5692.00   2288.002    
 5693.00   2288.786    
 5694.00   2289.570    
 5695.00   2290.354    
 5696.00   2291.138    
 5697.00   2291.922    
 5698.00   2292.707    
 5699.00   2293.491    
 5700.00   2294.276    
 5701.00   2295.061    
 5702.00   2295.846    
 5703.00   2296.632    
 5704.00   2297.417    
 5705.00   2298.203    
 5706.00   2298.989    
 5707.00   2299.775    
 5708.00   2300.561    
 5709.00   2301.347    
 5710.00   2302.134    
 5711.00   2302.921    
 5712.00   2303.708    
 5713.00   2304.495    
 5714.00   2305.282    
 5715.00   2306.070    
 5716.00   2306.857    
 5717.00   2307.645    
 5718.00   2308.433    
 5719.00   2309.221    
 5720.00   2310.009    
 5721.00   2310.798    
 5722.00   2311.587    
 5723.00   2312.376    
 5724.00   2313.165    
 5725.00   2313.954    
 5726.00   2314.743    
 5727.00   2315.533    
 5728.00   2316.322    
 5729.00   2317.112    
 5730.00   2317.902    
 5731.00   2318.693    
 5732.00   2319.483    
 5733.00   2320.274    
 5734.00   2321.065    
 5735.00   2321.855    
 5736.00   2322.647    
 5737.00   2323.438    
 5738.00   2324.229    
 5739.00   2325.021    
 5740.00   2325.813    
 5741.00   2326.605    
 5742.00   2327.397    
 5743.00   2328.189    
 5744.00   2328.982    
 5745.00   2329.775    
 5746.00   2330.568    
 5747.00   2331.361    
 5748.00   2332.154    
 5749.00   2332.947    
 5750.00   2333.741    
 5751.00   2334.535    
 5752.00   2335.329    
 5753.00   2336.123    
 5754.00   2336.917    
 5755.00   2337.712    
 5756.00   2338.506    
 5757.00   2339.301    
 5758.00   2340.096    
 5759.00   2340.891    
 5760.00   2341.687    
 5761.00   2342.482    
 5762.00   2343.278    
 5763.00   2344.074    
 5764.00   2344.870    
 5765.00   2345.666    
 5766.00   2346.462    
 5767.00   2347.259    
 5768.00   2348.056    
 5769.00   2348.853    
 5770.00   2349.650    
 5771.00   2350.447    
 5772.00   2351.245    
 5773.00   2352.042    
 5774.00   2352.840    
 5775.00   2353.638    
 5776.00   2354.436    
 5777.00   2355.235    
 5778.00   2356.033    
 5779.00   2356.832    
 5780.00   2357.631    
 5781.00   2358.430    
 5782.00   2359.229    
 5783.00   2360.028    
 5784.00   2360.828    
 5785.00   2361.628    
 5786.00   2362.428    
 5787.00   2363.228    
 5788.00   2364.028    
 5789.00   2364.829    
 5790.00   2365.629    
 5791.00   2366.430    
 5792.00   2367.231    
 5793.00   2368.032    
 5794.00   2368.834    
 5795.00   2369.635    
 5796.00   2370.437    
 5797.00   2371.239    
 5798.00   2372.041    
 5799.00   2372.843    
 5800.00   2373.645    
 5801.00   2374.448    
 5802.00   2375.251    
 5803.00   2376.054    
 5804.00   2376.857    
 5805.00   2377.660    
 5806.00   2378.463    
 5807.00   2379.267    
 5808.00   2380.071    
 5809.00   2380.875    
 5810.00   2381.679    
 5811.00   2382.484    
 5812.00   2383.288    
 5813.00   2384.093    
 5814.00   2384.898    
 5815.00   2385.703    
 5816.00   2386.508    
 5817.00   2387.313    
 5818.00   2388.119    
 5819.00   2388.925    
 5820.00   2389.731    
 5821.00   2390.537    
 5822.00   2391.343    
 5823.00   2392.150    
 5824.00   2392.956    
 5825.00   2393.763    
 5826.00   2394.570    
 5827.00   2395.377    
 5828.00   2396.185    
 5829.00   2396.992    
 5830.00   2397.800    
 5831.00   2398.608    
 5832.00   2399.416    
 5833.00   2400.224    
 5834.00   2401.033    
 5835.00   2401.841    
 5836.00   2402.650    
 5837.00   2403.459    
 5838.00   2404.268    
 5839.00   2405.077    
 5840.00   2405.887    
 5841.00   2406.697    
 5842.00   2407.506    
 5843.00   2408.316    
 5844.00   2409.127    
 5845.00   2409.937    
 5846.00   2410.748    
 5847.00   2411.558    
 5848.00   2412.369    
 5849.00   2413.180    
 5850.00   2413.992    
 5851.00   2414.803    
 5852.00   2415.615    
 5853.00   2416.427    
 5854.00   2417.239    
 5855.00   2418.051    
 5856.00   2418.863    
 5857.00   2419.676    
 5858.00   2420.488    
 5859.00   2421.301    
 5860.00   2422.114    
 5861.00   2422.927    
 5862.00   2423.741    
 5863.00   2424.554    
 5864.00   2425.368    
 5865.00   2426.182    
 5866.00   2426.996    
 5867.00   2427.811    
 5868.00   2428.625    
 5869.00   2429.440    
 5870.00   2430.255    
 5871.00   2431.070    
 5872.00   2431.885    
 5873.00   2432.700    
 5874.00   2433.516    
 5875.00   2434.331    
 5876.00   2435.147    
 5877.00   2435.963    
 5878.00   2436.780    
 5879.00   2437.596    
 5880.00   2438.413    
 5881.00   2439.230    
 5882.00   2440.047    
 5883.00   2440.864    
 5884.00   2441.681    
 5885.00   2442.499    
 5886.00   2443.316    
 5887.00   2444.134    
 5888.00   2444.952    
 5889.00   2445.770    
 5890.00   2446.589    
 5891.00   2447.407    
 5892.00   2448.226    
 5893.00   2449.045    
 5894.00   2449.864    
 5895.00   2450.683    
 5896.00   2451.503    
 5897.00   2452.323    
 5898.00   2453.142    
 5899.00   2453.962    
 5900.00   2454.783    
 5901.00   2455.603    
 5902.00   2456.424    
 5903.00   2457.244    
 5904.00   2458.065    
 5905.00   2458.886    
 5906.00   2459.708    
 5907.00   2460.529    
 5908.00   2461.351    
 5909.00   2462.172    
 5910.00   2462.994    
 5911.00   2463.817    
 5912.00   2464.639    
 5913.00   2465.461    
 5914.00   2466.284    
 5915.00   2467.107    
 5916.00   2467.930    
 5917.00   2468.753    
 5918.00   2469.577    
 5919.00   2470.400    
 5920.00   2471.224    
 5921.00   2472.048    
 5922.00   2472.872    
 5923.00   2473.696    
 5924.00   2474.521    
 5925.00   2475.346    
 5926.00   2476.170    
 5927.00   2476.995    
 5928.00   2477.821    
 5929.00   2478.646    
 5930.00   2479.472    
 5931.00   2480.297    
 5932.00   2481.123    
 5933.00   2481.949    
 5934.00   2482.776    
 5935.00   2483.602    
 5936.00   2484.429    
 5937.00   2485.256    
 5938.00   2486.083    
 5939.00   2486.910    
 5940.00   2487.737    
 5941.00   2488.565    
 5942.00   2489.392    
 5943.00   2490.220    
 5944.00   2491.048    
 5945.00   2491.877    
 5946.00   2492.705    
 5947.00   2493.534    
 5948.00   2494.362    
 5949.00   2495.191    
 5950.00   2496.021    
 5951.00   2496.850    
 5952.00   2497.679    
 5953.00   2498.509    
 5954.00   2499.339    
 5955.00   2500.169    
 5956.00   2500.999    
 5957.00   2501.830    
 5958.00   2502.660    
 5959.00   2503.491    
 5960.00   2504.322    
 5961.00   2505.153    
 5962.00   2505.984    
 5963.00   2506.816    
 5964.00   2507.648    
 5965.00   2508.479    
 5966.00   2509.311    
 5967.00   2510.144    
 5968.00   2510.976    
 5969.00   2511.809    
 5970.00   2512.641    
 5971.00   2513.474    
 5972.00   2514.307    
 5973.00   2515.141    
 5974.00   2515.974    
 5975.00   2516.808    
 5976.00   2517.642    
 5977.00   2518.476    
 5978.00   2519.310    
 5979.00   2520.144    
 5980.00   2520.979    
 5981.00   2521.814    
 5982.00   2522.649    
 5983.00   2523.484    
 5984.00   2524.319    
 5985.00   2525.154    
 5986.00   2525.990    
 5987.00   2526.826    
 5988.00   2527.662    
 5989.00   2528.498    
 5990.00   2529.334    
 5991.00   2530.171    
 5992.00   2531.008    
 5993.00   2531.845    
 5994.00   2532.682    
 5995.00   2533.519    
 5996.00   2534.356    
 5997.00   2535.194    
 5998.00   2536.032    
 5999.00   2536.870    
 6000.00   2537.708    
 6001.00   2538.546    
 6002.00   2539.385    
 6003.00   2540.224    
 6004.00   2541.062    
 6005.00   2541.901    
 6006.00   2542.741    
 6007.00   2543.580    
 6008.00   2544.420    
 6009.00   2545.260    
 6010.00   2546.100    
 6011.00   2546.940    
 6012.00   2547.780    
 6013.00   2548.621    
 6014.00   2549.461    
 6015.00   2550.302    
 6016.00   2551.143    
 6017.00   2551.984    
 6018.00   2552.826    
 6019.00   2553.667    
 6020.00   2554.509    
 6021.00   2555.351    
 6022.00   2556.193    
 6023.00   2557.036    
 6024.00   2557.878    
 6025.00   2558.721    
 6026.00   2559.564    
 6027.00   2560.407    
 6028.00   2561.250    
 6029.00   2562.094    
 6030.00   2562.937    
 6031.00   2563.781    
 6032.00   2564.625    
 6033.00   2565.469    
 6034.00   2566.313    
 6035.00   2567.158    
 6036.00   2568.003    
 6037.00   2568.847    
 6038.00   2569.692    
 6039.00   2570.538    
 6040.00   2571.383    
 6041.00   2572.229    
 6042.00   2573.074    
 6043.00   2573.920    
 6044.00   2574.767    
 6045.00   2575.613    
 6046.00   2576.459    
 6047.00   2577.306    
 6048.00   2578.153    
 6049.00   2579.000    
 6050.00   2579.847    
 6051.00   2580.695    
 6052.00   2581.542    
 6053.00   2582.390    
 6054.00   2583.238    
 6055.00   2584.086    
 6056.00   2584.934    
 6057.00   2585.783    
 6058.00   2586.632    
 6059.00   2587.480    
 6060.00   2588.329    
 6061.00   2589.179    
 6062.00   2590.028    
 6063.00   2590.878    
 6064.00   2591.727    
 6065.00   2592.577    
 6066.00   2593.428    
 6067.00   2594.278    
 6068.00   2595.128    
 6069.00   2595.979    
 6070.00   2596.830    
 6071.00   2597.681    
 6072.00   2598.532    
 6073.00   2599.384    
 6074.00   2600.235    
 6075.00   2601.087    
 6076.00   2601.939    
 6077.00   2602.791    
 6078.00   2603.643    
 6079.00   2604.496    
 6080.00   2605.349    
 6081.00   2606.202    
 6082.00   2607.055    
 6083.00   2607.908    
 6084.00   2608.761    
 6085.00   2609.615    
 6086.00   2610.469    
 6087.00   2611.323    
 6088.00   2612.177    
 6089.00   2613.031    
 6090.00   2613.886    
 6091.00   2614.740    
 6092.00   2615.595    
 6093.00   2616.450    
 6094.00   2617.305    
 6095.00   2618.161    
 6096.00   2619.016    
 6097.00   2619.872    
 6098.00   2620.728    
 6099.00   2621.584    
 6100.00   2622.441    
 6101.00   2623.297    
 6102.00   2624.154    
 6103.00   2625.011    
 6104.00   2625.868    
 6105.00   2626.725    
 6106.00   2627.583    
 6107.00   2628.440    
 6108.00   2629.298    
 6109.00   2630.156    
 6110.00   2631.014    
 6111.00   2631.872    
 6112.00   2632.731    
 6113.00   2633.590    
 6114.00   2634.449    
 6115.00   2635.308    
 6116.00   2636.167    
 6117.00   2637.026    
 6118.00   2637.886    
 6119.00   2638.746    
 6120.00   2639.606    
 6121.00   2640.466    
 6122.00   2641.326    
 6123.00   2642.187    
 6124.00   2643.048    
 6125.00   2643.909    
 6126.00   2644.770    
 6127.00   2645.631    
 6128.00   2646.492    
 6129.00   2647.354    
 6130.00   2648.216    
 6131.00   2649.078    
 6132.00   2649.940    
 6133.00   2650.802    
 6134.00   2651.665    
 6135.00   2652.528    
 6136.00   2653.391    
 6137.00   2654.254    
 6138.00   2655.117    
 6139.00   2655.981    
 6140.00   2656.844    
 6141.00   2657.708    
 6142.00   2658.572    
 6143.00   2659.436    
 6144.00   2660.301    
 6145.00   2661.165    
 6146.00   2662.030    
 6147.00   2662.895    
 6148.00   2663.760    
 6149.00   2664.625    
 6150.00   2665.491    
 6151.00   2666.357    
 6152.00   2667.222    
 6153.00   2668.088    
 6154.00   2668.955    
 6155.00   2669.821    
 6156.00   2670.688    
 6157.00   2671.554    
 6158.00   2672.421    
 6159.00   2673.289    
 6160.00   2674.156    
 6161.00   2675.023    
 6162.00   2675.891    
 6163.00   2676.759    
 6164.00   2677.627    
 6165.00   2678.495    
 6166.00   2679.364    
 6167.00   2680.232    
 6168.00   2681.101    
 6169.00   2681.970    
 6170.00   2682.839    
 6171.00   2683.709    
 6172.00   2684.578    
 6173.00   2685.448    
 6174.00   2686.318    
 6175.00   2687.188    
 6176.00   2688.058    
 6177.00   2688.929    
 6178.00   2689.799    
 6179.00   2690.670    
 6180.00   2691.541    
 6181.00   2692.412    
 6182.00   2693.284    
 6183.00   2694.155    
 6184.00   2695.027    
 6185.00   2695.899    
 6186.00   2696.771    
 6187.00   2697.643    
 6188.00   2698.516    
 6189.00   2699.388    
 6190.00   2700.261    
 6191.00   2701.134    
 6192.00   2702.007    
 6193.00   2702.881    
 6194.00   2703.754    
 6195.00   2704.628    
 6196.00   2705.502    
 6197.00   2706.376    
 6198.00   2707.251    
 6199.00   2708.125    
 6200.00   2709.000    
 6201.00   2709.875    
 6202.00   2710.750    
 6203.00   2711.625    
 6204.00   2712.500    
 6205.00   2713.376    
 6206.00   2714.252    
 6207.00   2715.128    
 6208.00   2716.004    
 6209.00   2716.880    
 6210.00   2717.757    
 6211.00   2718.634    
 6212.00   2719.511    
 6213.00   2720.388    
 6214.00   2721.265    
 6215.00   2722.142    
 6216.00   2723.020    
 6217.00   2723.898    
 6218.00   2724.776    
 6219.00   2725.654    
 6220.00   2726.532    
 6221.00   2727.411    
 6222.00   2728.290    
 6223.00   2729.169    
 6224.00   2730.048    
 6225.00   2730.927    
 6226.00   2731.807    
 6227.00   2732.686    
 6228.00   2733.566    
 6229.00   2734.446    
 6230.00   2735.326    
 6231.00   2736.207    
 6232.00   2737.087    
 6233.00   2737.968    
 6234.00   2738.849    
 6235.00   2739.730    
 6236.00   2740.612    
 6237.00   2741.493    
 6238.00   2742.375    
 6239.00   2743.257    
 6240.00   2744.139    
 6241.00   2745.021    
 6242.00   2745.904    
 6243.00   2746.786    
 6244.00   2747.669    
 6245.00   2748.552    
 6246.00   2749.435    
 6247.00   2750.319    
 6248.00   2751.202    
 6249.00   2752.086    
 6250.00   2752.970    
 6251.00   2753.854    
 6252.00   2754.738    
 6253.00   2755.623    
 6254.00   2756.508    
 6255.00   2757.392    
 6256.00   2758.277    
 6257.00   2759.163    
 6258.00   2760.048    
 6259.00   2760.934    
 6260.00   2761.820    
 6261.00   2762.705    
 6262.00   2763.592    
 6263.00   2764.478    
 6264.00   2765.365    
 6265.00   2766.251    
 6266.00   2767.138    
 6267.00   2768.025    
 6268.00   2768.912    
 6269.00   2769.800    
 6270.00   2770.688    
 6271.00   2771.575    
 6272.00   2772.463    
 6273.00   2773.352    
 6274.00   2774.240    
 6275.00   2775.129    
 6276.00   2776.017    
 6277.00   2776.906    
 6278.00   2777.795    
 6279.00   2778.685    
 6280.00   2779.574    
 6281.00   2780.464    
 6282.00   2781.354    
 6283.00   2782.244    
 6284.00   2783.134    
 6285.00   2784.025    
 6286.00   2784.915    
 6287.00   2785.806    
 6288.00   2786.697    
 6289.00   2787.588    
 6290.00   2788.480    
 6291.00   2789.371    
 6292.00   2790.263    
 6293.00   2791.155    
 6294.00   2792.047    
 6295.00   2792.939    
 6296.00   2793.832    
 6297.00   2794.724    
 6298.00   2795.617    
 6299.00   2796.510    
 6300.00   2797.403    
 6301.00   2798.297    
 6302.00   2799.190    
 6303.00   2800.084    
 6304.00   2800.978    
 6305.00   2801.872    
 6306.00   2802.767    
 6307.00   2803.661    
 6308.00   2804.556    
 6309.00   2805.451    
 6310.00   2806.346    
 6311.00   2807.241    
 6312.00   2808.137    
 6313.00   2809.032    
 6314.00   2809.928    
 6315.00   2810.824    
 6316.00   2811.720    
 6317.00   2812.617    
 6318.00   2813.513    
 6319.00   2814.410    
 6320.00   2815.307    
 6321.00   2816.204    
 6322.00   2817.101    
 6323.00   2817.999    
 6324.00   2818.897    
 6325.00   2819.795    
 6326.00   2820.693    
 6327.00   2821.591    
 6328.00   2822.489    
 6329.00   2823.388    
 6330.00   2824.287    
 6331.00   2825.186    
 6332.00   2826.085    
 6333.00   2826.984    
 6334.00   2827.884    
 6335.00   2828.784    
 6336.00   2829.684    
 6337.00   2830.584    
 6338.00   2831.484    
 6339.00   2832.385    
 6340.00   2833.285    
 6341.00   2834.186    
 6342.00   2835.087    
 6343.00   2835.988    
 6344.00   2836.890    
 6345.00   2837.791    
 6346.00   2838.693    
 6347.00   2839.595    
 6348.00   2840.497    
 6349.00   2841.400    
 6350.00   2842.302    
 6351.00   2843.205    
 6352.00   2844.108    
 6353.00   2845.011    
 6354.00   2845.914    
 6355.00   2846.818    
 6356.00   2847.722    
 6357.00   2848.625    
 6358.00   2849.530    
 6359.00   2850.434    
 6360.00   2851.338    
 6361.00   2852.243    
 6362.00   2853.148    
 6363.00   2854.053    
 6364.00   2854.958    
 6365.00   2855.863    
 6366.00   2856.769    
 6367.00   2857.674    
 6368.00   2858.580    
 6369.00   2859.486    
 6370.00   2860.393    
 6371.00   2861.299    
 6372.00   2862.206    
 6373.00   2863.113    
 6374.00   2864.020    
 6375.00   2864.927    
 6376.00   2865.834    
 6377.00   2866.742    
 6378.00   2867.650    
 6379.00   2868.558    
 6380.00   2869.466    
 6381.00   2870.374    
 6382.00   2871.283    
 6383.00   2872.192    
 6384.00   2873.101    
 6385.00   2874.010    
 6386.00   2874.919    
 6387.00   2875.828    
 6388.00   2876.738    
 6389.00   2877.648    
 6390.00   2878.558    
 6391.00   2879.468    
 6392.00   2880.379    
 6393.00   2881.289    
 6394.00   2882.200    
 6395.00   2883.111    
 6396.00   2884.022    
 6397.00   2884.934    
 6398.00   2885.845    
 6399.00   2886.757    
 6400.00   2887.669    
 6401.00   2888.581    
 6402.00   2889.493    
 6403.00   2890.406    
 6404.00   2891.318    
 6405.00   2892.231    
 6406.00   2893.144    
 6407.00   2894.058    
 6408.00   2894.971    
 6409.00   2895.885    
 6410.00   2896.799    
 6411.00   2897.713    
 6412.00   2898.627    
 6413.00   2899.541    
 6414.00   2900.456    
 6415.00   2901.370    
 6416.00   2902.285    
 6417.00   2903.200    
 6418.00   2904.116    
 6419.00   2905.031    
 6420.00   2905.947    
 6421.00   2906.863    
 6422.00   2907.779    
 6423.00   2908.695    
 6424.00   2909.612    
 6425.00   2910.528    
 6426.00   2911.445    
 6427.00   2912.362    
 6428.00   2913.279    
 6429.00   2914.197    
 6430.00   2915.114    
 6431.00   2916.032    
 6432.00   2916.950    
 6433.00   2917.868    
 6434.00   2918.786    
 6435.00   2919.705    
 6436.00   2920.624    
 6437.00   2921.542    
 6438.00   2922.461    
 6439.00   2923.381    
 6440.00   2924.300    
 6441.00   2925.220    
 6442.00   2926.140    
 6443.00   2927.060    
 6444.00   2927.980    
 6445.00   2928.900    
 6446.00   2929.821    
 6447.00   2930.742    
 6448.00   2931.663    
 6449.00   2932.584    
 6450.00   2933.505    
 6451.00   2934.427    
 6452.00   2935.348    
 6453.00   2936.270    
 6454.00   2937.192    
 6455.00   2938.115    
 6456.00   2939.037    
 6457.00   2939.960    
 6458.00   2940.883    
 6459.00   2941.806    
 6460.00   2942.729    
 6461.00   2943.652    
 6462.00   2944.576    
 6463.00   2945.500    
 6464.00   2946.424    
 6465.00   2947.348    
 6466.00   2948.272    
 6467.00   2949.197    
 6468.00   2950.122    
 6469.00   2951.046    
 6470.00   2951.972    
 6471.00   2952.897    
 6472.00   2953.822    
 6473.00   2954.748    
 6474.00   2955.674    
 6475.00   2956.600    
 6476.00   2957.526    
 6477.00   2958.453    
 6478.00   2959.379    
 6479.00   2960.306    
 6480.00   2961.233    
 6481.00   2962.160    
 6482.00   2963.088    
 6483.00   2964.015    
 6484.00   2964.943    
 6485.00   2965.871    
 6486.00   2966.799    
 6487.00   2967.728    
 6488.00   2968.656    
 6489.00   2969.585    
 6490.00   2970.514    
 6491.00   2971.443    
 6492.00   2972.372    
 6493.00   2973.301    
 6494.00   2974.231    
 6495.00   2975.161    
 6496.00   2976.091    
 6497.00   2977.021    
 6498.00   2977.952    
 6499.00   2978.882    
 6500.00   2979.813    
 6501.00   2980.744    
 6502.00   2981.675    
 6503.00   2982.607    
 6504.00   2983.538    
 6505.00   2984.470    
 6506.00   2985.402    
 6507.00   2986.334    
 6508.00   2987.266    
 6509.00   2988.199    
 6510.00   2989.131    
 6511.00   2990.064    
 6512.00   2990.997    
 6513.00   2991.931    
 6514.00   2992.864    
 6515.00   2993.798    
 6516.00   2994.732    
 6517.00   2995.666    
 6518.00   2996.600    
 6519.00   2997.534    
 6520.00   2998.469    
 6521.00   2999.404    
 6522.00   3000.338    
 6523.00   3001.274    
 6524.00   3002.209    
 6525.00   3003.145    
 6526.00   3004.080    
 6527.00   3005.016    
 6528.00   3005.952    
 6529.00   3006.889    
 6530.00   3007.825    
 6531.00   3008.762    
 6532.00   3009.699    
 6533.00   3010.636    
 6534.00   3011.573    
 6535.00   3012.510    
 6536.00   3013.448    
 6537.00   3014.386    
 6538.00   3015.324    
 6539.00   3016.262    
 6540.00   3017.200    
 6541.00   3018.139    
 6542.00   3019.078    
 6543.00   3020.017    
 6544.00   3020.956    
 6545.00   3021.895    
 6546.00   3022.835    
 6547.00   3023.774    
 6548.00   3024.714    
 6549.00   3025.654    
 6550.00   3026.595    
 6551.00   3027.535    
 6552.00   3028.476    
 6553.00   3029.417    
 6554.00   3030.358    
 6555.00   3031.299    
 6556.00   3032.240    
 6557.00   3033.182    
 6558.00   3034.124    
 6559.00   3035.066    
 6560.00   3036.008    
 6561.00   3036.950    
 6562.00   3037.893    
 6563.00   3038.836    
 6564.00   3039.779    
 6565.00   3040.722    
 6566.00   3041.665    
 6567.00   3042.609    
 6568.00   3043.552    
 6569.00   3044.496    
 6570.00   3045.440    
 6571.00   3046.385    
 6572.00   3047.329    
 6573.00   3048.274    
 6574.00   3049.219    
 6575.00   3050.164    
 6576.00   3051.109    
 6577.00   3052.054    
 6578.00   3053.000    
 6579.00   3053.946    
 6580.00   3054.892    
 6581.00   3055.838    
 6582.00   3056.784    
 6583.00   3057.731    
 6584.00   3058.678    
 6585.00   3059.625    
 6586.00   3060.572    
 6587.00   3061.519    
 6588.00   3062.467    
 6589.00   3063.414    
 6590.00   3064.362    
 6591.00   3065.310    
 6592.00   3066.259    
 6593.00   3067.207    
 6594.00   3068.156    
 6595.00   3069.105    
 6596.00   3070.054    
 6597.00   3071.003    
 6598.00   3071.952    
 6599.00   3072.902    
 6600.00   3073.852    
 6601.00   3074.802    
 6602.00   3075.752    
 6603.00   3076.702    
 6604.00   3077.653    
 6605.00   3078.604    
 6606.00   3079.555    
 6607.00   3080.506    
 6608.00   3081.457    
 6609.00   3082.409    
 6610.00   3083.360    
 6611.00   3084.312    
 6612.00   3085.264    
 6613.00   3086.217    
 6614.00   3087.169    
 6615.00   3088.122    
 6616.00   3089.075    
 6617.00   3090.028    
 6618.00   3090.981    
 6619.00   3091.935    
 6620.00   3092.888    
 6621.00   3093.842    
 6622.00   3094.796    
 6623.00   3095.750    
 6624.00   3096.705    
 6625.00   3097.659    
 6626.00   3098.614    
 6627.00   3099.569    
 6628.00   3100.524    
 6629.00   3101.480    
 6630.00   3102.435    
 6631.00   3103.391    
 6632.00   3104.347    
 6633.00   3105.303    
 6634.00   3106.259    
 6635.00   3107.216    
 6636.00   3108.172    
 6637.00   3109.129    
 6638.00   3110.086    
 6639.00   3111.044    
 6640.00   3112.001    
 6641.00   3112.959    
 6642.00   3113.917    
 6643.00   3114.875    
 6644.00   3115.833    
 6645.00   3116.791    
 6646.00   3117.750    
 6647.00   3118.709    
 6648.00   3119.668    
 6649.00   3120.627    
 6650.00   3121.586    
 6651.00   3122.546    
 6652.00   3123.506    
 6653.00   3124.466    
 6654.00   3125.426    
 6655.00   3126.386    
 6656.00   3127.347    
 6657.00   3128.307    
 6658.00   3129.268    
 6659.00   3130.229    
 6660.00   3131.191    
 6661.00   3132.152    
 6662.00   3133.114    
 6663.00   3134.076    
 6664.00   3135.038    
 6665.00   3136.000    
 6666.00   3136.963    
 6667.00   3137.925    
 6668.00   3138.888    
 6669.00   3139.851    
 6670.00   3140.814    
 6671.00   3141.778    
 6672.00   3142.741    
 6673.00   3143.705    
 6674.00   3144.669    
 6675.00   3145.633    
 6676.00   3146.598    
 6677.00   3147.562    
 6678.00   3148.527    
 6679.00   3149.492    
 6680.00   3150.457    
 6681.00   3151.422    
 6682.00   3152.388    
 6683.00   3153.354    
 6684.00   3154.319    
 6685.00   3155.286    
 6686.00   3156.252    
 6687.00   3157.218    
 6688.00   3158.185    
 6689.00   3159.152    
 6690.00   3160.119    
 6691.00   3161.086    
 6692.00   3162.054    
 6693.00   3163.021    
 6694.00   3163.989    
 6695.00   3164.957    
 6696.00   3165.925    
 6697.00   3166.894    
 6698.00   3167.862    
 6699.00   3168.831    
 6700.00   3169.800    
 6701.00   3170.769    
 6702.00   3171.739    
 6703.00   3172.708    
 6704.00   3173.678    
 6705.00   3174.648    
 6706.00   3175.618    
 6707.00   3176.588    
 6708.00   3177.559    
 6709.00   3178.530    
 6710.00   3179.501    
 6711.00   3180.472    
 6712.00   3181.443    
 6713.00   3182.414    
 6714.00   3183.386    
 6715.00   3184.358    
 6716.00   3185.330    
 6717.00   3186.302    
 6718.00   3187.275    
 6719.00   3188.247    
 6720.00   3189.220    
 6721.00   3190.193    
 6722.00   3191.167    
 6723.00   3192.140    
 6724.00   3193.114    
 6725.00   3194.087    
 6726.00   3195.061    
 6727.00   3196.035    
 6728.00   3197.010    
 6729.00   3197.984    
 6730.00   3198.959    
 6731.00   3199.934    
 6732.00   3200.909    
 6733.00   3201.885    
 6734.00   3202.860    
 6735.00   3203.836    
 6736.00   3204.812    
 6737.00   3205.788    
 6738.00   3206.764    
 6739.00   3207.741    
 6740.00   3208.717    
 6741.00   3209.694    
 6742.00   3210.671    
 6743.00   3211.649    
 6744.00   3212.626    
 6745.00   3213.604    
 6746.00   3214.582    
 6747.00   3215.560    
 6748.00   3216.538    
 6749.00   3217.516    
 6750.00   3218.495    
 6751.00   3219.474    
 6752.00   3220.453    
 6753.00   3221.432    
 6754.00   3222.411    
 6755.00   3223.391    
 6756.00   3224.371    
 6757.00   3225.351    
 6758.00   3226.331    
 6759.00   3227.311    
 6760.00   3228.292    
 6761.00   3229.273    
 6762.00   3230.253    
 6763.00   3231.235    
 6764.00   3232.216    
 6765.00   3233.197    
 6766.00   3234.179    
 6767.00   3235.161    
 6768.00   3236.143    
 6769.00   3237.125    
 6770.00   3238.108    
 6771.00   3239.091    
 6772.00   3240.073    
 6773.00   3241.057    
 6774.00   3242.040    
 6775.00   3243.023    
 6776.00   3244.007    
 6777.00   3244.991    
 6778.00   3245.975    
 6779.00   3246.959    
 6780.00   3247.943    
 6781.00   3248.928    
 6782.00   3249.913    
 6783.00   3250.898    
 6784.00   3251.883    
 6785.00   3252.868    
 6786.00   3253.854    
 6787.00   3254.840    
 6788.00   3255.826    
 6789.00   3256.812    
 6790.00   3257.798    
 6791.00   3258.785    
 6792.00   3259.772    
 6793.00   3260.758    
 6794.00   3261.746    
 6795.00   3262.733    
 6796.00   3263.720    
 6797.00   3264.708    
 6798.00   3265.696    
 6799.00   3266.684    
 6800.00   3267.672    
 6801.00   3268.661    
 6802.00   3269.650    
 6803.00   3270.638    
 6804.00   3271.628    
 6805.00   3272.617    
 6806.00   3273.606    
 6807.00   3274.596    
 6808.00   3275.586    
 6809.00   3276.576    
 6810.00   3277.566    
 6811.00   3278.556    
 6812.00   3279.547    
 6813.00   3280.538    
 6814.00   3281.529    
 6815.00   3282.520    
 6816.00   3283.511    
 6817.00   3284.503    
 6818.00   3285.495    
 6819.00   3286.487    
 6820.00   3287.479    
 6821.00   3288.471    
 6822.00   3289.464    
 6823.00   3290.457    
 6824.00   3291.450    
 6825.00   3292.443    
 6826.00   3293.436    
 6827.00   3294.430    
 6828.00   3295.423    
 6829.00   3296.417    
 6830.00   3297.411    
 6831.00   3298.406    
 6832.00   3299.400    
 6833.00   3300.395    
 6834.00   3301.390    
 6835.00   3302.385    
 6836.00   3303.380    
 6837.00   3304.376    
 6838.00   3305.371    
 6839.00   3306.367    
 6840.00   3307.363    
 6841.00   3308.359    
 6842.00   3309.356    
 6843.00   3310.352    
 6844.00   3311.349    
 6845.00   3312.346    
 6846.00   3313.343    
 6847.00   3314.341    
 6848.00   3315.338    
 6849.00   3316.336    
 6850.00   3317.334    
 6851.00   3318.332    
 6852.00   3319.331    
 6853.00   3320.329    
 6854.00   3321.328    
 6855.00   3322.327    
 6856.00   3323.326    
 6857.00   3324.326    
 6858.00   3325.325    
 6859.00   3326.325    
 6860.00   3327.325    
 6861.00   3328.325    
 6862.00   3329.325    
 6863.00   3330.326    
 6864.00   3331.327    
 6865.00   3332.327    
 6866.00   3333.329    
 6867.00   3334.330    
 6868.00   3335.331    
 6869.00   3336.333    
 6870.00   3337.335    
 6871.00   3338.337    
 6872.00   3339.339    
 6873.00   3340.342    
 6874.00   3341.344    
 6875.00   3342.347    
 6876.00   3343.350    
 6877.00   3344.354    
 6878.00   3345.357    
 6879.00   3346.361    
 6880.00   3347.364    
 6881.00   3348.369    
 6882.00   3349.373    
 6883.00   3350.377    
 6884.00   3351.382    
 6885.00   3352.387    
 6886.00   3353.392    
 6887.00   3354.397    
 6888.00   3355.402    
 6889.00   3356.408    
 6890.00   3357.413    
 6891.00   3358.419    
 6892.00   3359.426    
 6893.00   3360.432    
 6894.00   3361.439    
 6895.00   3362.445    
 6896.00   3363.452    
 6897.00   3364.459    
 6898.00   3365.467    
 6899.00   3366.474    
 6900.00   3367.482    
 6901.00   3368.490    
 6902.00   3369.498    
 6903.00   3370.506    
 6904.00   3371.515    
 6905.00   3372.524    
 6906.00   3373.532    
 6907.00   3374.542    
 6908.00   3375.551    
 6909.00   3376.560    
 6910.00   3377.570    
 6911.00   3378.580    
 6912.00   3379.590    
 6913.00   3380.600    
 6914.00   3381.611    
 6915.00   3382.621    
 6916.00   3383.632    
 6917.00   3384.643    
 6918.00   3385.654    
 6919.00   3386.666    
 6920.00   3387.677    
 6921.00   3388.689    
 6922.00   3389.701    
 6923.00   3390.714    
 6924.00   3391.726    
 6925.00   3392.739    
 6926.00   3393.751    
 6927.00   3394.764    
 6928.00   3395.778    
 6929.00   3396.791    
 6930.00   3397.804    
 6931.00   3398.818    
 6932.00   3399.832    
 6933.00   3400.846    
 6934.00   3401.861    
 6935.00   3402.875    
 6936.00   3403.890    
 6937.00   3404.905    
 6938.00   3405.920    
 6939.00   3406.936    
 6940.00   3407.951    
 6941.00   3408.967    
 6942.00   3409.983    
 6943.00   3410.999    
 6944.00   3412.015    
 6945.00   3413.032    
 6946.00   3414.048    
 6947.00   3415.065    
 6948.00   3416.082    
 6949.00   3417.100    
 6950.00   3418.117    
 6951.00   3419.135    
 6952.00   3420.153    
 6953.00   3421.171    
 6954.00   3422.189    
 6955.00   3423.208    
 6956.00   3424.226    
 6957.00   3425.245    
 6958.00   3426.264    
 6959.00   3427.283    
 6960.00   3428.303    
 6961.00   3429.322    
 6962.00   3430.342    
 6963.00   3431.362    
 6964.00   3432.383    
 6965.00   3433.403    
 6966.00   3434.424    
 6967.00   3435.444    
 6968.00   3436.465    
 6969.00   3437.487    
 6970.00   3438.508    
 6971.00   3439.530    
 6972.00   3440.551    
 6973.00   3441.573    
 6974.00   3442.596    
 6975.00   3443.618    
 6976.00   3444.641    
 6977.00   3445.663    
 6978.00   3446.686    
 6979.00   3447.709    
 6980.00   3448.733    
 6981.00   3449.756    
 6982.00   3450.780    
 6983.00   3451.804    
 6984.00   3452.828    
 6985.00   3453.853    
 6986.00   3454.877    
 6987.00   3455.902    
 6988.00   3456.927    
 6989.00   3457.952    
 6990.00   3458.977    
 6991.00   3460.003    
 6992.00   3461.028    
 6993.00   3462.054    
 6994.00   3463.080    
 6995.00   3464.107    
 6996.00   3465.133    
 6997.00   3466.160    
 6998.00   3467.187    
 6999.00   3468.214    
 7000.00   3469.241    
 7001.00   3470.269    
 7002.00   3471.296    
 7003.00   3472.324    
 7004.00   3473.352    
 7005.00   3474.381    
 7006.00   3475.409    
 7007.00   3476.438    
 7008.00   3477.467    
 7009.00   3478.496    
 7010.00   3479.525    
 7011.00   3480.554    
 7012.00   3481.584    
 7013.00   3482.614    
 7014.00   3483.644    
 7015.00   3484.674    
 7016.00   3485.704    
 7017.00   3486.735    
 7018.00   3487.766    
 7019.00   3488.797    
 7020.00   3489.828    
 7021.00   3490.859    
 7022.00   3491.891    
 7023.00   3492.923    
 7024.00   3493.955    
 7025.00   3494.987    
 7026.00   3496.019    
 7027.00   3497.052    
 7028.00   3498.085    
 7029.00   3499.118    
 7030.00   3500.151    
 7031.00   3501.184    
 7032.00   3502.218    
 7033.00   3503.252    
 7034.00   3504.286    
 7035.00   3505.320    
 7036.00   3506.354    
 7037.00   3507.389    
 7038.00   3508.423    
 7039.00   3509.458    
 7040.00   3510.493    
 7041.00   3511.529    
 7042.00   3512.564    
 7043.00   3513.600    
 7044.00   3514.636    
 7045.00   3515.672    
 7046.00   3516.708    
 7047.00   3517.745    
 7048.00   3518.782    
 7049.00   3519.818    
 7050.00   3520.856    
 7051.00   3521.893    
 7052.00   3522.930    
 7053.00   3523.968    
 7054.00   3525.006    
 7055.00   3526.044    
 7056.00   3527.082    
 7057.00   3528.121    
 7058.00   3529.159    
 7059.00   3530.198    
 7060.00   3531.237    
 7061.00   3532.277    
 7062.00   3533.316    
 7063.00   3534.356    
 7064.00   3535.396    
 7065.00   3536.436    
 7066.00   3537.476    
 7067.00   3538.516    
 7068.00   3539.557    
 7069.00   3540.598    
 7070.00   3541.639    
 7071.00   3542.680    
 7072.00   3543.722    
 7073.00   3544.763    
 7074.00   3545.805    
 7075.00   3546.847    
 7076.00   3547.889    
 7077.00   3548.932    
 7078.00   3549.974    
 7079.00   3551.017    
 7080.00   3552.060    
 7081.00   3553.103    
 7082.00   3554.147    
 7083.00   3555.190    
 7084.00   3556.234    
 7085.00   3557.278    
 7086.00   3558.322    
 7087.00   3559.367    
 7088.00   3560.411    
 7089.00   3561.456    
 7090.00   3562.501    
 7091.00   3563.546    
 7092.00   3564.592    
 7093.00   3565.637    
 7094.00   3566.683    
 7095.00   3567.729    
 7096.00   3568.775    
 7097.00   3569.821    
 7098.00   3570.868    
 7099.00   3571.915    
 7100.00   3572.962    
 7101.00   3574.009    
 7102.00   3575.056    
 7103.00   3576.104    
 7104.00   3577.151    
 7105.00   3578.199    
 7106.00   3579.247    
 7107.00   3580.296    
 7108.00   3581.344    
 7109.00   3582.393    
 7110.00   3583.442    
 7111.00   3584.491    
 7112.00   3585.540    
 7113.00   3586.590    
 7114.00   3587.640    
 7115.00   3588.689    
 7116.00   3589.740    
 7117.00   3590.790    
 7118.00   3591.840    
 7119.00   3592.891    
 7120.00   3593.942    
 7121.00   3594.993    
 7122.00   3596.044    
 7123.00   3597.096    
 7124.00   3598.147    
 7125.00   3599.199    
 7126.00   3600.251    
 7127.00   3601.304    
 7128.00   3602.356    
 7129.00   3603.409    
 7130.00   3604.462    
 7131.00   3605.515    
 7132.00   3606.568    
 7133.00   3607.622    
 7134.00   3608.675    
 7135.00   3609.729    
 7136.00   3610.783    
 7137.00   3611.837    
 7138.00   3612.892    
 7139.00   3613.946    
 7140.00   3615.001    
 7141.00   3616.056    
 7142.00   3617.112    
 7143.00   3618.167    
 7144.00   3619.223    
 7145.00   3620.278    
 7146.00   3621.334    
 7147.00   3622.391    
 7148.00   3623.447    
 7149.00   3624.504    
 7150.00   3625.561    
 7151.00   3626.618    
 7152.00   3627.675    
 7153.00   3628.732    
 7154.00   3629.790    
 7155.00   3630.848    
 7156.00   3631.906    
 7157.00   3632.964    
 7158.00   3634.022    
 7159.00   3635.081    
 7160.00   3636.140    
 7161.00   3637.199    
 7162.00   3638.258    
 7163.00   3639.317    
 7164.00   3640.377    
 7165.00   3641.437    
 7166.00   3642.497    
 7167.00   3643.557    
 7168.00   3644.617    
 7169.00   3645.678    
 7170.00   3646.738    
 7171.00   3647.799    
 7172.00   3648.861    
 7173.00   3649.922    
 7174.00   3650.983    
 7175.00   3652.045    
 7176.00   3653.107    
 7177.00   3654.169    
 7178.00   3655.232    
 7179.00   3656.294    
 7180.00   3657.357    
 7181.00   3658.420    
 7182.00   3659.483    
 7183.00   3660.546    
 7184.00   3661.610    
 7185.00   3662.674    
 7186.00   3663.738    
 7187.00   3664.802    
 7188.00   3665.866    
 7189.00   3666.931    
 7190.00   3667.995    
 7191.00   3669.060    
 7192.00   3670.125    
 7193.00   3671.191    
 7194.00   3672.256    
 7195.00   3673.322    
 7196.00   3674.388    
 7197.00   3675.454    
 7198.00   3676.520    
 7199.00   3677.587    
 7200.00   3678.654    
 7201.00   3679.721    
 7202.00   3680.788    
 7203.00   3681.855    
 7204.00   3682.922    
 7205.00   3683.990    
 7206.00   3685.058    
 7207.00   3686.126    
 7208.00   3687.194    
 7209.00   3688.263    
 7210.00   3689.332    
 7211.00   3690.401    
 7212.00   3691.470    
 7213.00   3692.539    
 7214.00   3693.608    
 7215.00   3694.678    
 7216.00   3695.748    
 7217.00   3696.818    
 7218.00   3697.888    
 7219.00   3698.959    
 7220.00   3700.030    
 7221.00   3701.100    
 7222.00   3702.171    
 7223.00   3703.243    
 7224.00   3704.314    
 7225.00   3705.386    
 7226.00   3706.458    
 7227.00   3707.530    
 7228.00   3708.602    
 7229.00   3709.675    
 7230.00   3710.747    
 7231.00   3711.820    
 7232.00   3712.893    
 7233.00   3713.966    
 7234.00   3715.040    
 7235.00   3716.113    
 7236.00   3717.187    
 7237.00   3718.261    
 7238.00   3719.336    
 7239.00   3720.410    
 7240.00   3721.485    
 7241.00   3722.560    
 7242.00   3723.635    
 7243.00   3724.710    
 7244.00   3725.785    
 7245.00   3726.861    
 7246.00   3727.937    
 7247.00   3729.013    
 7248.00   3730.089    
 7249.00   3731.165    
 7250.00   3732.242    
 7251.00   3733.319    
 7252.00   3734.396    
 7253.00   3735.473    
 7254.00   3736.551    
 7255.00   3737.628    
 7256.00   3738.706    
 7257.00   3739.784    
 7258.00   3740.862    
 7259.00   3741.941    
 7260.00   3743.019    
 7261.00   3744.098    
 7262.00   3745.177    
 7263.00   3746.256    
 7264.00   3747.336    
 7265.00   3748.415    
 7266.00   3749.495    
 7267.00   3750.575    
 7268.00   3751.655    
 7269.00   3752.736    
 7270.00   3753.816    
 7271.00   3754.897    
 7272.00   3755.978    
 7273.00   3757.059    
 7274.00   3758.141    
 7275.00   3759.222    
 7276.00   3760.304    
 7277.00   3761.386    
 7278.00   3762.468    
 7279.00   3763.551    
 7280.00   3764.633    
 7281.00   3765.716    
 7282.00   3766.799    
 7283.00   3767.882    
 7284.00   3768.966    
 7285.00   3770.049    
 7286.00   3771.133    
 7287.00   3772.217    
 7288.00   3773.301    
 7289.00   3774.386    
 7290.00   3775.470    
 7291.00   3776.555    
 7292.00   3777.640    
 7293.00   3778.725    
 7294.00   3779.811    
 7295.00   3780.896    
 7296.00   3781.982    
 7297.00   3783.068    
 7298.00   3784.154    
 7299.00   3785.240    
 7300.00   3786.327    
 7301.00   3787.414    
 7302.00   3788.501    
 7303.00   3789.588    
 7304.00   3790.675    
 7305.00   3791.763    
 7306.00   3792.851    
 7307.00   3793.939    
 7308.00   3795.027    
 7309.00   3796.115    
 7310.00   3797.204    
 7311.00   3798.292    
 7312.00   3799.381    
 7313.00   3800.470    
 7314.00   3801.560    
 7315.00   3802.649    
 7316.00   3803.739    
 7317.00   3804.829    
 7318.00   3805.919    
 7319.00   3807.010    
 7320.00   3808.100    
 7321.00   3809.191    
 7322.00   3810.282    
 7323.00   3811.373    
 7324.00   3812.464    
 7325.00   3813.556    
 7326.00   3814.648    
 7327.00   3815.740    
 7328.00   3816.832    
 7329.00   3817.924    
 7330.00   3819.017    
 7331.00   3820.109    
 7332.00   3821.202    
 7333.00   3822.295    
 7334.00   3823.389    
 7335.00   3824.482    
 7336.00   3825.576    
 7337.00   3826.670    
 7338.00   3827.764    
 7339.00   3828.858    
 7340.00   3829.953    
 7341.00   3831.048    
 7342.00   3832.143    
 7343.00   3833.238    
 7344.00   3834.333    
 7345.00   3835.429    
 7346.00   3836.524    
 7347.00   3837.620    
 7348.00   3838.716    
 7349.00   3839.813    
 7350.00   3840.909    
 7351.00   3842.006    
 7352.00   3843.103    
 7353.00   3844.200    
 7354.00   3845.297    
 7355.00   3846.395    
 7356.00   3847.493    
 7357.00   3848.591    
 7358.00   3849.689    
 7359.00   3850.787    
 7360.00   3851.886    
 7361.00   3852.984    
 7362.00   3854.083    
 7363.00   3855.182    
 7364.00   3856.282    
 7365.00   3857.381    
 7366.00   3858.481    
 7367.00   3859.581    
 7368.00   3860.681    
 7369.00   3861.781    
 7370.00   3862.882    
 7371.00   3863.982    
 7372.00   3865.083    
 7373.00   3866.184    
 7374.00   3867.286    
 7375.00   3868.387    
 7376.00   3869.489    
 7377.00   3870.591    
 7378.00   3871.693    
 7379.00   3872.795    
 7380.00   3873.898    
 7381.00   3875.001    
 7382.00   3876.104    
 7383.00   3877.207    
 7384.00   3878.310    
 7385.00   3879.413    
 7386.00   3880.517    
 7387.00   3881.621    
 7388.00   3882.725    
 7389.00   3883.829    
 7390.00   3884.934    
 7391.00   3886.039    
 7392.00   3887.144    
 7393.00   3888.249    
 7394.00   3889.354    
 7395.00   3890.460    
 7396.00   3891.565    
 7397.00   3892.671    
 7398.00   3893.777    
 7399.00   3894.884    
 7400.00   3895.990    
 7401.00   3897.097    
 7402.00   3898.204    
 7403.00   3899.311    
 7404.00   3900.418    
 7405.00   3901.526    
 7406.00   3902.633    
 7407.00   3903.741    
 7408.00   3904.849    
 7409.00   3905.958    
 7410.00   3907.066    
 7411.00   3908.175    
 7412.00   3909.284    
 7413.00   3910.393    
 7414.00   3911.502    
 7415.00   3912.612    
 7416.00   3913.721    
 7417.00   3914.831    
 7418.00   3915.941    
 7419.00   3917.052    
 7420.00   3918.162    
 7421.00   3919.273    
 7422.00   3920.384    
 7423.00   3921.495    
 7424.00   3922.606    
 7425.00   3923.718    
 7426.00   3924.829    
 7427.00   3925.941    
 7428.00   3927.053    
 7429.00   3928.166    
 7430.00   3929.278    
 7431.00   3930.391    
 7432.00   3931.504    
 7433.00   3932.617    
 7434.00   3933.730    
 7435.00   3934.844    
 7436.00   3935.957    
 7437.00   3937.071    
 7438.00   3938.185    
 7439.00   3939.300    
 7440.00   3940.414    
 7441.00   3941.529    
 7442.00   3942.644    
 7443.00   3943.759    
 7444.00   3944.874    
 7445.00   3945.990    
 7446.00   3947.105    
 7447.00   3948.221    
 7448.00   3949.337    
 7449.00   3950.454    
 7450.00   3951.570    
 7451.00   3952.687    
 7452.00   3953.804    
 7453.00   3954.921    
 7454.00   3956.038    
 7455.00   3957.156    
 7456.00   3958.273    
 7457.00   3959.391    
 7458.00   3960.509    
 7459.00   3961.628    
 7460.00   3962.746    
 7461.00   3963.865    
 7462.00   3964.984    
 7463.00   3966.103    
 7464.00   3967.222    
 7465.00   3968.342    
 7466.00   3969.461    
 7467.00   3970.581    
 7468.00   3971.701    
 7469.00   3972.822    
 7470.00   3973.942    
 7471.00   3975.063    
 7472.00   3976.184    
 7473.00   3977.305    
 7474.00   3978.426    
 7475.00   3979.548    
 7476.00   3980.669    
 7477.00   3981.791    
 7478.00   3982.913    
 7479.00   3984.036    
 7480.00   3985.158    
 7481.00   3986.281    
 7482.00   3987.404    
 7483.00   3988.527    
 7484.00   3989.650    
 7485.00   3990.774    
 7486.00   3991.898    
 7487.00   3993.021    
 7488.00   3994.146    
 7489.00   3995.270    
 7490.00   3996.394    
 7491.00   3997.519    
 7492.00   3998.644    
 7493.00   3999.769    
 7494.00   4000.894    
 7495.00   4002.020    
 7496.00   4003.146    
 7497.00   4004.272    
 7498.00   4005.398    
 7499.00   4006.524    
 7500.00   4007.651    
 7501.00   4008.777    
 7502.00   4009.904    
 7503.00   4011.031    
 7504.00   4012.159    
 7505.00   4013.286    
 7506.00   4014.414    
 7507.00   4015.542    
 7508.00   4016.670    
 7509.00   4017.798    
 7510.00   4018.927    
 7511.00   4020.055    
 7512.00   4021.184    
 7513.00   4022.313    
 7514.00   4023.443    
 7515.00   4024.572    
 7516.00   4025.702    
 7517.00   4026.832    
 7518.00   4027.962    
 7519.00   4029.092    
 7520.00   4030.223    
 7521.00   4031.354    
 7522.00   4032.485    
 7523.00   4033.616    
 7524.00   4034.747    
 7525.00   4035.879    
 7526.00   4037.010    
 7527.00   4038.142    
 7528.00   4039.274    
 7529.00   4040.407    
 7530.00   4041.539    
 7531.00   4042.672    
 7532.00   4043.805    
 7533.00   4044.938    
 7534.00   4046.071    
 7535.00   4047.205    
 7536.00   4048.339    
 7537.00   4049.472    
 7538.00   4050.607    
 7539.00   4051.741    
 7540.00   4052.875    
 7541.00   4054.010    
 7542.00   4055.145    
 7543.00   4056.280    
 7544.00   4057.416    
 7545.00   4058.551    
 7546.00   4059.687    
 7547.00   4060.823    
 7548.00   4061.959    
 7549.00   4063.095    
 7550.00   4064.232    
 7551.00   4065.369    
 7552.00   4066.506    
 7553.00   4067.643    
 7554.00   4068.780    
 7555.00   4069.918    
 7556.00   4071.055    
 7557.00   4072.193    
 7558.00   4073.331    
 7559.00   4074.470    
 7560.00   4075.608    
 7561.00   4076.747    
 7562.00   4077.886    
 7563.00   4079.025    
 7564.00   4080.164    
 7565.00   4081.304    
 7566.00   4082.444    
 7567.00   4083.584    
 7568.00   4084.724    
 7569.00   4085.864    
 7570.00   4087.005    
 7571.00   4088.146    
 7572.00   4089.287    
 7573.00   4090.428    
 7574.00   4091.569    
 7575.00   4092.711    
 7576.00   4093.852    
 7577.00   4094.994    
 7578.00   4096.136    
 7579.00   4097.279    
 7580.00   4098.421    
 7581.00   4099.564    
 7582.00   4100.707    
 7583.00   4101.850    
 7584.00   4102.994    
 7585.00   4104.137    
 7586.00   4105.281    
 7587.00   4106.425    
 7588.00   4107.569    
 7589.00   4108.714    
 7590.00   4109.858    
 7591.00   4111.003    
 7592.00   4112.148    
 7593.00   4113.293    
 7594.00   4114.438    
 7595.00   4115.584    
 7596.00   4116.730    
 7597.00   4117.876    
 7598.00   4119.022    
 7599.00   4120.168    
 7600.00   4121.315    
 7601.00   4122.462    
 7602.00   4123.609    
 7603.00   4124.756    
 7604.00   4125.903    
 7605.00   4127.051    
 7606.00   4128.199    
 7607.00   4129.347    
 7608.00   4130.495    
 7609.00   4131.643    
 7610.00   4132.792    
 7611.00   4133.941    
 7612.00   4135.090    
 7613.00   4136.239    
 7614.00   4137.388    
 7615.00   4138.538    
 7616.00   4139.688    
 7617.00   4140.838    
 7618.00   4141.988    
 7619.00   4143.138    
 7620.00   4144.289    
 7621.00   4145.440    
 7622.00   4146.591    
 7623.00   4147.742    
 7624.00   4148.893    
 7625.00   4150.045    
 7626.00   4151.197    
 7627.00   4152.349    
 7628.00   4153.501    
 7629.00   4154.653    
 7630.00   4155.806    
 7631.00   4156.959    
 7632.00   4158.112    
 7633.00   4159.265    
 7634.00   4160.418    
 7635.00   4161.572    
 7636.00   4162.726    
 7637.00   4163.880    
 7638.00   4165.034    
 7639.00   4166.188    
 7640.00   4167.343    
 7641.00   4168.498    
 7642.00   4169.653    
 7643.00   4170.808    
 7644.00   4171.963    
 7645.00   4173.119    
 7646.00   4174.275    
 7647.00   4175.431    
 7648.00   4176.587    
 7649.00   4177.744    
 7650.00   4178.900    
 7651.00   4180.057    
 7652.00   4181.214    
 7653.00   4182.371    
 7654.00   4183.529    
 7655.00   4184.686    
 7656.00   4185.844    
 7657.00   4187.002    
 7658.00   4188.161    
 7659.00   4189.319    
 7660.00   4190.478    
 7661.00   4191.637    
 7662.00   4192.796    
 7663.00   4193.955    
 7664.00   4195.114    
 7665.00   4196.274    
 7666.00   4197.434    
 7667.00   4198.594    
 7668.00   4199.754    
 7669.00   4200.915    
 7670.00   4202.075    
 7671.00   4203.236    
 7672.00   4204.397    
 7673.00   4205.558    
 7674.00   4206.720    
 7675.00   4207.882    
 7676.00   4209.043    
 7677.00   4210.206    
 7678.00   4211.368    
 7679.00   4212.530    
 7680.00   4213.693    
 7681.00   4214.856    
 7682.00   4216.019    
 7683.00   4217.182    
 7684.00   4218.346    
 7685.00   4219.509    
 7686.00   4220.673    
 7687.00   4221.837    
 7688.00   4223.002    
 7689.00   4224.166    
 7690.00   4225.331    
 7691.00   4226.496    
 7692.00   4227.661    
 7693.00   4228.826    
 7694.00   4229.991    
 7695.00   4231.157    
 7696.00   4232.323    
 7697.00   4233.489    
 7698.00   4234.655    
 7699.00   4235.822    
 7700.00   4236.989    
 7701.00   4238.156    
 7702.00   4239.323    
 7703.00   4240.490    
 7704.00   4241.657    
 7705.00   4242.825    
 7706.00   4243.993    
 7707.00   4245.161    
 7708.00   4246.330    
 7709.00   4247.498    
 7710.00   4248.667    
 7711.00   4249.836    
 7712.00   4251.005    
 7713.00   4252.174    
 7714.00   4253.344    
 7715.00   4254.513    
 7716.00   4255.683    
 7717.00   4256.853    
 7718.00   4258.024    
 7719.00   4259.194    
 7720.00   4260.365    
 7721.00   4261.536    
 7722.00   4262.707    
 7723.00   4263.878    
 7724.00   4265.050    
 7725.00   4266.222    
 7726.00   4267.394    
 7727.00   4268.566    
 7728.00   4269.738    
 7729.00   4270.911    
 7730.00   4272.083    
 7731.00   4273.256    
 7732.00   4274.429    
 7733.00   4275.603    
 7734.00   4276.776    
 7735.00   4277.950    
 7736.00   4279.124    
 7737.00   4280.298    
 7738.00   4281.473    
 7739.00   4282.647    
 7740.00   4283.822    
 7741.00   4284.997    
 7742.00   4286.172    
 7743.00   4287.347    
 7744.00   4288.523    
 7745.00   4289.699    
 7746.00   4290.875    
 7747.00   4292.051    
 7748.00   4293.227    
 7749.00   4294.404    
 7750.00   4295.581    
 7751.00   4296.758    
 7752.00   4297.935    
 7753.00   4299.112    
 7754.00   4300.290    
 7755.00   4301.467    
 7756.00   4302.645    
 7757.00   4303.824    
 7758.00   4305.002    
 7759.00   4306.181    
 7760.00   4307.359    
 7761.00   4308.538    
 7762.00   4309.718    
 7763.00   4310.897    
 7764.00   4312.077    
 7765.00   4313.256    
 7766.00   4314.436    
 7767.00   4315.617    
 7768.00   4316.797    
 7769.00   4317.978    
 7770.00   4319.158    
 7771.00   4320.339    
 7772.00   4321.521    
 7773.00   4322.702    
 7774.00   4323.884    
 7775.00   4325.065    
 7776.00   4326.248    
 7777.00   4327.430    
 7778.00   4328.612    
 7779.00   4329.795    
 7780.00   4330.978    
 7781.00   4332.161    
 7782.00   4333.344    
 7783.00   4334.527    
 7784.00   4335.711    
 7785.00   4336.895    
 7786.00   4338.079    
 7787.00   4339.263    
 7788.00   4340.447    
 7789.00   4341.632    
 7790.00   4342.817    
 7791.00   4344.002    
 7792.00   4345.187    
 7793.00   4346.373    
 7794.00   4347.558    
 7795.00   4348.744    
 7796.00   4349.930    
 7797.00   4351.116    
 7798.00   4352.303    
 7799.00   4353.490    
 7800.00   4354.676    
 7801.00   4355.864    
 7802.00   4357.051    
 7803.00   4358.238    
 7804.00   4359.426    
 7805.00   4360.614    
 7806.00   4361.802    
 7807.00   4362.990    
 7808.00   4364.179    
 7809.00   4365.367    
 7810.00   4366.556    
 7811.00   4367.745    
 7812.00   4368.934    
 7813.00   4370.124    
 7814.00   4371.314    
 7815.00   4372.504    
 7816.00   4373.694    
 7817.00   4374.884    
 7818.00   4376.074    
 7819.00   4377.265    
 7820.00   4378.456    
 7821.00   4379.647    
 7822.00   4380.838    
 7823.00   4382.030    
 7824.00   4383.222    
 7825.00   4384.414    
 7826.00   4385.606    
 7827.00   4386.798    
 7828.00   4387.990    
 7829.00   4389.183    
 7830.00   4390.376    
 7831.00   4391.569    
 7832.00   4392.762    
 7833.00   4393.956    
 7834.00   4395.150    
 7835.00   4396.344    
 7836.00   4397.538    
 7837.00   4398.732    
 7838.00   4399.927    
 7839.00   4401.121    
 7840.00   4402.316    
 7841.00   4403.511    
 7842.00   4404.707    
 7843.00   4405.902    
 7844.00   4407.098    
 7845.00   4408.294    
 7846.00   4409.490    
 7847.00   4410.686    
 7848.00   4411.883    
 7849.00   4413.080    
 7850.00   4414.277    
 7851.00   4415.474    
 7852.00   4416.671    
 7853.00   4417.869    
 7854.00   4419.067    
 7855.00   4420.264    
 7856.00   4421.463    
 7857.00   4422.661    
 7858.00   4423.860    
 7859.00   4425.058    
 7860.00   4426.257    
 7861.00   4427.456    
 7862.00   4428.656    
 7863.00   4429.855    
 7864.00   4431.055    
 7865.00   4432.255    
 7866.00   4433.455    
 7867.00   4434.656    
 7868.00   4435.856    
 7869.00   4437.057    
 7870.00   4438.258    
 7871.00   4439.459    
 7872.00   4440.661    
 7873.00   4441.862    
 7874.00   4443.064    
 7875.00   4444.266    
 7876.00   4445.468    
 7877.00   4446.671    
 7878.00   4447.873    
 7879.00   4449.076    
 7880.00   4450.279    
 7881.00   4451.482    
 7882.00   4452.686    
 7883.00   4453.889    
 7884.00   4455.093    
 7885.00   4456.297    
 7886.00   4457.501    
 7887.00   4458.706    
 7888.00   4459.910    
 7889.00   4461.115    
 7890.00   4462.320    
 7891.00   4463.526    
 7892.00   4464.731    
 7893.00   4465.937    
 7894.00   4467.142    
 7895.00   4468.348    
 7896.00   4469.555    
 7897.00   4470.761    
 7898.00   4471.968    
 7899.00   4473.175    
 7900.00   4474.382    
 7901.00   4475.589    
 7902.00   4476.796    
 7903.00   4478.004    
 7904.00   4479.212    
 7905.00   4480.420    
 7906.00   4481.628    
 7907.00   4482.837    
 7908.00   4484.045    
 7909.00   4485.254    
 7910.00   4486.463    
 7911.00   4487.673    
 7912.00   4488.882    
 7913.00   4490.092    
 7914.00   4491.302    
 7915.00   4492.512    
 7916.00   4493.722    
 7917.00   4494.932    
 7918.00   4496.143    
 7919.00   4497.354    
 7920.00   4498.565    
 7921.00   4499.776    
 7922.00   4500.988    
 7923.00   4502.200    
 7924.00   4503.411    
 7925.00   4504.624    
 7926.00   4505.836    
 7927.00   4507.048    
 7928.00   4508.261    
 7929.00   4509.474    
 7930.00   4510.687    
 7931.00   4511.900    
 7932.00   4513.114    
 7933.00   4514.328    
 7934.00   4515.542    
 7935.00   4516.756    
 7936.00   4517.970    
 7937.00   4519.185    
 7938.00   4520.399    
 7939.00   4521.614    
 7940.00   4522.829    
 7941.00   4524.045    
 7942.00   4525.260    
 7943.00   4526.476    
 7944.00   4527.692    
 7945.00   4528.908    
 7946.00   4530.124    
 7947.00   4531.341    
 7948.00   4532.558    
 7949.00   4533.775    
 7950.00   4534.992    
 7951.00   4536.209    
 7952.00   4537.427    
 7953.00   4538.644    
 7954.00   4539.862    
 7955.00   4541.080    
 7956.00   4542.299    
 7957.00   4543.517    
 7958.00   4544.736    
 7959.00   4545.955    
 7960.00   4547.174    
 7961.00   4548.394    
 7962.00   4549.613    
 7963.00   4550.833    
 7964.00   4552.053    
 7965.00   4553.273    
 7966.00   4554.494    
 7967.00   4555.714    
 7968.00   4556.935    
 7969.00   4558.156    
 7970.00   4559.377    
 7971.00   4560.599    
 7972.00   4561.820    
 7973.00   4563.042    
 7974.00   4564.264    
 7975.00   4565.486    
 7976.00   4566.709    
 7977.00   4567.931    
 7978.00   4569.154    
 7979.00   4570.377    
 7980.00   4571.600    
 7981.00   4572.824    
 7982.00   4574.047    
 7983.00   4575.271    
 7984.00   4576.495    
 7985.00   4577.719    
 7986.00   4578.944    
 7987.00   4580.168    
 7988.00   4581.393    
 7989.00   4582.618    
 7990.00   4583.843    
 7991.00   4585.069    
 7992.00   4586.295    
 7993.00   4587.520    
 7994.00   4588.746    
 7995.00   4589.973    
 7996.00   4591.199    
 7997.00   4592.426    
 7998.00   4593.653    
 7999.00   4594.880    
 8000.00   4596.107    
 8001.00   4597.334    
 8002.00   4598.562    
 8003.00   4599.790    
 8004.00   4601.018    
 8005.00   4602.246    
 8006.00   4603.475    
 8007.00   4604.703    
 8008.00   4605.932    
 8009.00   4607.161    
 8010.00   4608.391    
 8011.00   4609.620    
 8012.00   4610.850    
 8013.00   4612.080    
 8014.00   4613.310    
 8015.00   4614.540    
 8016.00   4615.771    
 8017.00   4617.001    
 8018.00   4618.232    
 8019.00   4619.463    
 8020.00   4620.695    
 8021.00   4621.926    
 8022.00   4623.158    
 8023.00   4624.390    
 8024.00   4625.622    
 8025.00   4626.854    
 8026.00   4628.087    
 8027.00   4629.319    
 8028.00   4630.552    
 8029.00   4631.785    
 8030.00   4633.019    
 8031.00   4634.252    
 8032.00   4635.486    
 8033.00   4636.720    
 8034.00   4637.954    
 8035.00   4639.188    
 8036.00   4640.423    
 8037.00   4641.658    
 8038.00   4642.893    
 8039.00   4644.128    
 8040.00   4645.363    
 8041.00   4646.599    
 8042.00   4647.834    
 8043.00   4649.070    
 8044.00   4650.306    
 8045.00   4651.543    
 8046.00   4652.779    
 8047.00   4654.016    
 8048.00   4655.253    
 8049.00   4656.490    
 8050.00   4657.728    
 8051.00   4658.965    
 8052.00   4660.203    
 8053.00   4661.441    
 8054.00   4662.679    
 8055.00   4663.917    
 8056.00   4665.156    
 8057.00   4666.395    
 8058.00   4667.634    
 8059.00   4668.873    
 8060.00   4670.112    
 8061.00   4671.352    
 8062.00   4672.592    
 8063.00   4673.832    
 8064.00   4675.072    
 8065.00   4676.312    
 8066.00   4677.553    
 8067.00   4678.794    
 8068.00   4680.035    
 8069.00   4681.276    
 8070.00   4682.517    
 8071.00   4683.759    
 8072.00   4685.001    
 8073.00   4686.243    
 8074.00   4687.485    
 8075.00   4688.727    
 8076.00   4689.970    
 8077.00   4691.213    
 8078.00   4692.456    
 8079.00   4693.699    
 8080.00   4694.943    
 8081.00   4696.186    
 8082.00   4697.430    
 8083.00   4698.674    
 8084.00   4699.918    
 8085.00   4701.163    
 8086.00   4702.407    
 8087.00   4703.652    
 8088.00   4704.897    
 8089.00   4706.143    
 8090.00   4707.388    
 8091.00   4708.634    
 8092.00   4709.880    
 8093.00   4711.126    
 8094.00   4712.372    
 8095.00   4713.618    
 8096.00   4714.865    
 8097.00   4716.112    
 8098.00   4717.359    
 8099.00   4718.606    
 8100.00   4719.854    
 8101.00   4721.101    
 8102.00   4722.349    
 8103.00   4723.597    
 8104.00   4724.846    
 8105.00   4726.094    
 8106.00   4727.343    
 8107.00   4728.592    
 8108.00   4729.841    
 8109.00   4731.090    
 8110.00   4732.340    
 8111.00   4733.589    
 8112.00   4734.839    
 8113.00   4736.089    
 8114.00   4737.340    
 8115.00   4738.590    
 8116.00   4739.841    
 8117.00   4741.092    
 8118.00   4742.343    
 8119.00   4743.594    
 8120.00   4744.846    
 8121.00   4746.097    
 8122.00   4747.349    
 8123.00   4748.601    
 8124.00   4749.854    
 8125.00   4751.106    
 8126.00   4752.359    
 8127.00   4753.612    
 8128.00   4754.865    
 8129.00   4756.118    
 8130.00   4757.372    
 8131.00   4758.626    
 8132.00   4759.880    
 8133.00   4761.134    
 8134.00   4762.388    
 8135.00   4763.643    
 8136.00   4764.897    
 8137.00   4766.152    
 8138.00   4767.408    
 8139.00   4768.663    
 8140.00   4769.919    
 8141.00   4771.174    
 8142.00   4772.430    
 8143.00   4773.686    
 8144.00   4774.943    
 8145.00   4776.199    
 8146.00   4777.456    
 8147.00   4778.713    
 8148.00   4779.970    
 8149.00   4781.228    
 8150.00   4782.485    
 8151.00   4783.743    
 8152.00   4785.001    
 8153.00   4786.259    
 8154.00   4787.518    
 8155.00   4788.776    
 8156.00   4790.035    
 8157.00   4791.294    
 8158.00   4792.553    
 8159.00   4793.813    
 8160.00   4795.072    
 8161.00   4796.332    
 8162.00   4797.592    
 8163.00   4798.852    
 8164.00   4800.113    
 8165.00   4801.373    
 8166.00   4802.634    
 8167.00   4803.895    
 8168.00   4805.156    
 8169.00   4806.418    
 8170.00   4807.679    
 8171.00   4808.941    
 8172.00   4810.203    
 8173.00   4811.466    
 8174.00   4812.728    
 8175.00   4813.991    
 8176.00   4815.254    
 8177.00   4816.517    
 8178.00   4817.780    
 8179.00   4819.043    
 8180.00   4820.307    
 8181.00   4821.571    
 8182.00   4822.835    
 8183.00   4824.099    
 8184.00   4825.364    
 8185.00   4826.628    
 8186.00   4827.893    
 8187.00   4829.158    
 8188.00   4830.423    
 8189.00   4831.689    
 8190.00   4832.955    
 8191.00   4834.220    
 8192.00   4835.487    
 8193.00   4836.753    
 8194.00   4838.019    
 8195.00   4839.286    
 8196.00   4840.553    
 8197.00   4841.820    
 8198.00   4843.087    
 8199.00   4844.355    
 8200.00   4845.622    
 8201.00   4846.890    
 8202.00   4848.158    
 8203.00   4849.427    
 8204.00   4850.695    
 8205.00   4851.964    
 8206.00   4853.233    
 8207.00   4854.502    
 8208.00   4855.771    
 8209.00   4857.041    
 8210.00   4858.310    
 8211.00   4859.580    
 8212.00   4860.851    
 8213.00   4862.121    
 8214.00   4863.391    
 8215.00   4864.662    
 8216.00   4865.933    
 8217.00   4867.204    
 8218.00   4868.476    
 8219.00   4869.747    
 8220.00   4871.019    
 8221.00   4872.291    
 8222.00   4873.563    
 8223.00   4874.835    
 8224.00   4876.108    
 8225.00   4877.381    
 8226.00   4878.653    
 8227.00   4879.927    
 8228.00   4881.200    
 8229.00   4882.474    
 8230.00   4883.747    
 8231.00   4885.021    
 8232.00   4886.295    
 8233.00   4887.570    
 8234.00   4888.844    
 8235.00   4890.119    
 8236.00   4891.394    
 8237.00   4892.669    
 8238.00   4893.945    
 8239.00   4895.220    
 8240.00   4896.496    
 8241.00   4897.772    
 8242.00   4899.048    
 8243.00   4900.325    
 8244.00   4901.601    
 8245.00   4902.878    
 8246.00   4904.155    
 8247.00   4905.432    
 8248.00   4906.710    
 8249.00   4907.987    
 8250.00   4909.265    
 8251.00   4910.543    
 8252.00   4911.821    
 8253.00   4913.100    
 8254.00   4914.378    
 8255.00   4915.657    
 8256.00   4916.936    
 8257.00   4918.215    
 8258.00   4919.495    
 8259.00   4920.774    
 8260.00   4922.054    
 8261.00   4923.334    
 8262.00   4924.614    
 8263.00   4925.895    
 8264.00   4927.175    
 8265.00   4928.456    
 8266.00   4929.737    
 8267.00   4931.019    
 8268.00   4932.300    
 8269.00   4933.582    
 8270.00   4934.863    
 8271.00   4936.145    
 8272.00   4937.428    
 8273.00   4938.710    
 8274.00   4939.993    
 8275.00   4941.276    
 8276.00   4942.559    
 8277.00   4943.842    
 8278.00   4945.125    
 8279.00   4946.409    
 8280.00   4947.693    
 8281.00   4948.977    
 8282.00   4950.261    
 8283.00   4951.546    
 8284.00   4952.830    
 8285.00   4954.115    
 8286.00   4955.400    
 8287.00   4956.686    
 8288.00   4957.971    
 8289.00   4959.257    
 8290.00   4960.543    
 8291.00   4961.829    
 8292.00   4963.115    
 8293.00   4964.402    
 8294.00   4965.688    
 8295.00   4966.975    
 8296.00   4968.262    
 8297.00   4969.550    
 8298.00   4970.837    
 8299.00   4972.125    
 8300.00   4973.413    
 8301.00   4974.701    
 8302.00   4975.989    
 8303.00   4977.278    
 8304.00   4978.566    
 8305.00   4979.855    
 8306.00   4981.144    
 8307.00   4982.434    
 8308.00   4983.723    
 8309.00   4985.013    
 8310.00   4986.303    
 8311.00   4987.593    
 8312.00   4988.883    
 8313.00   4990.174    
 8314.00   4991.465    
 8315.00   4992.756    
 8316.00   4994.047    
 8317.00   4995.338    
 8318.00   4996.630    
 8319.00   4997.921    
 8320.00   4999.213    
 8321.00   5000.505    
 8322.00   5001.798    
 8323.00   5003.090    
 8324.00   5004.383    
 8325.00   5005.676    
 8326.00   5006.969    
 8327.00   5008.263    
 8328.00   5009.556    
 8329.00   5010.850    
 8330.00   5012.144    
 8331.00   5013.438    
 8332.00   5014.732    
 8333.00   5016.027    
 8334.00   5017.322    
 8335.00   5018.617    
 8336.00   5019.912    
 8337.00   5021.207    
 8338.00   5022.503    
 8339.00   5023.799    
 8340.00   5025.095    
 8341.00   5026.391    
 8342.00   5027.687    
 8343.00   5028.984    
 8344.00   5030.281    
 8345.00   5031.578    
 8346.00   5032.875    
 8347.00   5034.172    
 8348.00   5035.470    
 8349.00   5036.768    
 8350.00   5038.066    
 8351.00   5039.364    
 8352.00   5040.662    
 8353.00   5041.961    
 8354.00   5043.260    
 8355.00   5044.559    
 8356.00   5045.858    
 8357.00   5047.157    
 8358.00   5048.457    
 8359.00   5049.757    
 8360.00   5051.057    
 8361.00   5052.357    
 8362.00   5053.657    
 8363.00   5054.958    
 8364.00   5056.259    
 8365.00   5057.560    
 8366.00   5058.861    
 8367.00   5060.163    
 8368.00   5061.464    
 8369.00   5062.766    
 8370.00   5064.068    
 8371.00   5065.370    
 8372.00   5066.673    
 8373.00   5067.975    
 8374.00   5069.278    
 8375.00   5070.581    
 8376.00   5071.885    
 8377.00   5073.188    
 8378.00   5074.492    
 8379.00   5075.795    
 8380.00   5077.100    
 8381.00   5078.404    
 8382.00   5079.708    
 8383.00   5081.013    
 8384.00   5082.318    
 8385.00   5083.623    
 8386.00   5084.928    
 8387.00   5086.234    
 8388.00   5087.539    
 8389.00   5088.845    
 8390.00   5090.151    
 8391.00   5091.458    
 8392.00   5092.764    
 8393.00   5094.071    
 8394.00   5095.378    
 8395.00   5096.685    
 8396.00   5097.992    
 8397.00   5099.299    
 8398.00   5100.607    
 8399.00   5101.915    
 8400.00   5103.223    
 8401.00   5104.531    
 8402.00   5105.840    
 8403.00   5107.149    
 8404.00   5108.458    
 8405.00   5109.767    
 8406.00   5111.076    
 8407.00   5112.385    
 8408.00   5113.695    
 8409.00   5115.005    
 8410.00   5116.315    
 8411.00   5117.626    
 8412.00   5118.936    
 8413.00   5120.247    
 8414.00   5121.558    
 8415.00   5122.869    
 8416.00   5124.180    
 8417.00   5125.492    
 8418.00   5126.803    
 8419.00   5128.115    
 8420.00   5129.427    
 8421.00   5130.740    
 8422.00   5132.052    
 8423.00   5133.365    
 8424.00   5134.678    
 8425.00   5135.991    
 8426.00   5137.304    
 8427.00   5138.618    
 8428.00   5139.932    
 8429.00   5141.246    
 8430.00   5142.560    
 8431.00   5143.874    
 8432.00   5145.189    
 8433.00   5146.504    
 8434.00   5147.818    
 8435.00   5149.134    
 8436.00   5150.449    
 8437.00   5151.765    
 8438.00   5153.080    
 8439.00   5154.396    
 8440.00   5155.712    
 8441.00   5157.029    
 8442.00   5158.345    
 8443.00   5159.662    
 8444.00   5160.979    
 8445.00   5162.296    
 8446.00   5163.614    
 8447.00   5164.931    
 8448.00   5166.249    
 8449.00   5167.567    
 8450.00   5168.885    
 8451.00   5170.204    
 8452.00   5171.522    
 8453.00   5172.841    
 8454.00   5174.160    
 8455.00   5175.479    
 8456.00   5176.799    
 8457.00   5178.118    
 8458.00   5179.438    
 8459.00   5180.758    
 8460.00   5182.078    
 8461.00   5183.398    
 8462.00   5184.719    
 8463.00   5186.040    
 8464.00   5187.361    
 8465.00   5188.682    
 8466.00   5190.004    
 8467.00   5191.325    
 8468.00   5192.647    
 8469.00   5193.969    
 8470.00   5195.291    
 8471.00   5196.614    
 8472.00   5197.936    
 8473.00   5199.259    
 8474.00   5200.582    
 8475.00   5201.905    
 8476.00   5203.229    
 8477.00   5204.552    
 8478.00   5205.876    
 8479.00   5207.200    
 8480.00   5208.524    
 8481.00   5209.849    
 8482.00   5211.173    
 8483.00   5212.498    
 8484.00   5213.823    
 8485.00   5215.149    
 8486.00   5216.474    
 8487.00   5217.800    
 8488.00   5219.125    
 8489.00   5220.452    
 8490.00   5221.778    
 8491.00   5223.104    
 8492.00   5224.431    
 8493.00   5225.758    
 8494.00   5227.085    
 8495.00   5228.412    
 8496.00   5229.739    
 8497.00   5231.067    
 8498.00   5232.395    
 8499.00   5233.723    
 8500.00   5235.051    
 8501.00   5236.380    
 8502.00   5237.708    
 8503.00   5239.037    
 8504.00   5240.366    
 8505.00   5241.696    
 8506.00   5243.025    
 8507.00   5244.355    
 8508.00   5245.685    
 8509.00   5247.015    
 8510.00   5248.345    
 8511.00   5249.675    
 8512.00   5251.006    
 8513.00   5252.337    
 8514.00   5253.668    
 8515.00   5254.999    
 8516.00   5256.331    
 8517.00   5257.663    
 8518.00   5258.994    
 8519.00   5260.326    
 8520.00   5261.659    
 8521.00   5262.991    
 8522.00   5264.324    
 8523.00   5265.657    
 8524.00   5266.990    
 8525.00   5268.323    
 8526.00   5269.657    
 8527.00   5270.990    
 8528.00   5272.324    
 8529.00   5273.658    
 8530.00   5274.993    
 8531.00   5276.327    
 8532.00   5277.662    
 8533.00   5278.997    
 8534.00   5280.332    
 8535.00   5281.667    
 8536.00   5283.003    
 8537.00   5284.338    
 8538.00   5285.674    
 8539.00   5287.010    
 8540.00   5288.347    
 8541.00   5289.683    
 8542.00   5291.020    
 8543.00   5292.357    
 8544.00   5293.694    
 8545.00   5295.031    
 8546.00   5296.369    
 8547.00   5297.707    
 8548.00   5299.045    
 8549.00   5300.383    
 8550.00   5301.721    
 8551.00   5303.060    
 8552.00   5304.398    
 8553.00   5305.737    
 8554.00   5307.076    
 8555.00   5308.416    
 8556.00   5309.755    
 8557.00   5311.095    
 8558.00   5312.435    
 8559.00   5313.775    
 8560.00   5315.115    
 8561.00   5316.456    
 8562.00   5317.797    
 8563.00   5319.138    
 8564.00   5320.479    
 8565.00   5321.820    
 8566.00   5323.162    
 8567.00   5324.503    
 8568.00   5325.845    
 8569.00   5327.187    
 8570.00   5328.530    
 8571.00   5329.872    
 8572.00   5331.215    
 8573.00   5332.558    
 8574.00   5333.901    
 8575.00   5335.245    
 8576.00   5336.588    
 8577.00   5337.932    
 8578.00   5339.276    
 8579.00   5340.620    
 8580.00   5341.964    
 8581.00   5343.309    
 8582.00   5344.654    
 8583.00   5345.999    
 8584.00   5347.344    
 8585.00   5348.689    
 8586.00   5350.035    
 8587.00   5351.381    
 8588.00   5352.727    
 8589.00   5354.073    
 8590.00   5355.419    
 8591.00   5356.766    
 8592.00   5358.112    
 8593.00   5359.459    
 8594.00   5360.807    
 8595.00   5362.154    
 8596.00   5363.502    
 8597.00   5364.849    
 8598.00   5366.197    
 8599.00   5367.545    
 8600.00   5368.894    
 8601.00   5370.242    
 8602.00   5371.591    
 8603.00   5372.940    
 8604.00   5374.289    
 8605.00   5375.639    
 8606.00   5376.988    
 8607.00   5378.338    
 8608.00   5379.688    
 8609.00   5381.038    
 8610.00   5382.389    
 8611.00   5383.739    
 8612.00   5385.090    
 8613.00   5386.441    
 8614.00   5387.792    
 8615.00   5389.144    
 8616.00   5390.495    
 8617.00   5391.847    
 8618.00   5393.199    
 8619.00   5394.551    
 8620.00   5395.904    
 8621.00   5397.256    
 8622.00   5398.609    
 8623.00   5399.962    
 8624.00   5401.315    
 8625.00   5402.669    
 8626.00   5404.022    
 8627.00   5405.376    
 8628.00   5406.730    
 8629.00   5408.084    
 8630.00   5409.439    
 8631.00   5410.793    
 8632.00   5412.148    
 8633.00   5413.503    
 8634.00   5414.858    
 8635.00   5416.214    
 8636.00   5417.570    
 8637.00   5418.925    
 8638.00   5420.281    
 8639.00   5421.638    
 8640.00   5422.994    
 8641.00   5424.351    
 8642.00   5425.707    
 8643.00   5427.064    
 8644.00   5428.422    
 8645.00   5429.779    
 8646.00   5431.137    
 8647.00   5432.495    
 8648.00   5433.853    
 8649.00   5435.211    
 8650.00   5436.569    
 8651.00   5437.928    
 8652.00   5439.287    
 8653.00   5440.646    
 8654.00   5442.005    
 8655.00   5443.364    
 8656.00   5444.724    
 8657.00   5446.084    
 8658.00   5447.444    
 8659.00   5448.804    
 8660.00   5450.165    
 8661.00   5451.525    
 8662.00   5452.886    
 8663.00   5454.247    
 8664.00   5455.608    
 8665.00   5456.970    
 8666.00   5458.331    
 8667.00   5459.693    
 8668.00   5461.055    
 8669.00   5462.418    
 8670.00   5463.780    
 8671.00   5465.143    
 8672.00   5466.505    
 8673.00   5467.869    
 8674.00   5469.232    
 8675.00   5470.595    
 8676.00   5471.959    
 8677.00   5473.323    
 8678.00   5474.687    
 8679.00   5476.051    
 8680.00   5477.415    
 8681.00   5478.780    
 8682.00   5480.145    
 8683.00   5481.510    
 8684.00   5482.875    
 8685.00   5484.241    
 8686.00   5485.606    
 8687.00   5486.972    
 8688.00   5488.338    
 8689.00   5489.705    
 8690.00   5491.071    
 8691.00   5492.438    
 8692.00   5493.805    
 8693.00   5495.172    
 8694.00   5496.539    
 8695.00   5497.906    
 8696.00   5499.274    
 8697.00   5500.642    
 8698.00   5502.010    
 8699.00   5503.378    
 8700.00   5504.747    
 8701.00   5506.115    
 8702.00   5507.484    
 8703.00   5508.853    
 8704.00   5510.222    
 8705.00   5511.592    
 8706.00   5512.962    
 8707.00   5514.331    
 8708.00   5515.701    
 8709.00   5517.072    
 8710.00   5518.442    
 8711.00   5519.813    
 8712.00   5521.184    
 8713.00   5522.555    
 8714.00   5523.926    
 8715.00   5525.298    
 8716.00   5526.669    
 8717.00   5528.041    
 8718.00   5529.413    
 8719.00   5530.785    
 8720.00   5532.158    
 8721.00   5533.531    
 8722.00   5534.903    
 8723.00   5536.277    
 8724.00   5537.650    
 8725.00   5539.023    
 8726.00   5540.397    
 8727.00   5541.771    
 8728.00   5543.145    
 8729.00   5544.519    
 8730.00   5545.894    
 8731.00   5547.268    
 8732.00   5548.643    
 8733.00   5550.018    
 8734.00   5551.394    
 8735.00   5552.769    
 8736.00   5554.145    
 8737.00   5555.521    
 8738.00   5556.897    
 8739.00   5558.273    
 8740.00   5559.649    
 8741.00   5561.026    
 8742.00   5562.403    
 8743.00   5563.780    
 8744.00   5565.157    
 8745.00   5566.535    
 8746.00   5567.912    
 8747.00   5569.290    
 8748.00   5570.668    
 8749.00   5572.047    
 8750.00   5573.425    
 8751.00   5574.804    
 8752.00   5576.183    
 8753.00   5577.562    
 8754.00   5578.941    
 8755.00   5580.321    
 8756.00   5581.700    
 8757.00   5583.080    
 8758.00   5584.460    
 8759.00   5585.841    
 8760.00   5587.221    
 8761.00   5588.602    
 8762.00   5589.983    
 8763.00   5591.364    
 8764.00   5592.745    
 8765.00   5594.126    
 8766.00   5595.508    
 8767.00   5596.890    
 8768.00   5598.272    
 8769.00   5599.654    
 8770.00   5601.037    
 8771.00   5602.419    
 8772.00   5603.802    
 8773.00   5605.185    
 8774.00   5606.569    
 8775.00   5607.952    
 8776.00   5609.336    
 8777.00   5610.720    
 8778.00   5612.104    
 8779.00   5613.488    
 8780.00   5614.873    
 8781.00   5616.257    
 8782.00   5617.642    
 8783.00   5619.027    
 8784.00   5620.413    
 8785.00   5621.798    
 8786.00   5623.184    
 8787.00   5624.570    
 8788.00   5625.956    
 8789.00   5627.342    
 8790.00   5628.728    
 8791.00   5630.115    
 8792.00   5631.502    
 8793.00   5632.889    
 8794.00   5634.276    
 8795.00   5635.664    
 8796.00   5637.052    
 8797.00   5638.439    
 8798.00   5639.828    
 8799.00   5641.216    
 8800.00   5642.604    
 8801.00   5643.993    
 8802.00   5645.382    
 8803.00   5646.771    
 8804.00   5648.160    
 8805.00   5649.550    
 8806.00   5650.939    
 8807.00   5652.329    
 8808.00   5653.719    
 8809.00   5655.110    
 8810.00   5656.500    
 8811.00   5657.891    
 8812.00   5659.282    
 8813.00   5660.673    
 8814.00   5662.064    
 8815.00   5663.456    
 8816.00   5664.847    
 8817.00   5666.239    
 8818.00   5667.631    
 8819.00   5669.023    
 8820.00   5670.416    
 8821.00   5671.809    
 8822.00   5673.202    
 8823.00   5674.595    
 8824.00   5675.988    
 8825.00   5677.381    
 8826.00   5678.775    
 8827.00   5680.169    
 8828.00   5681.563    
 8829.00   5682.957    
 8830.00   5684.352    
 8831.00   5685.746    
 8832.00   5687.141    
 8833.00   5688.536    
 8834.00   5689.932    
 8835.00   5691.327    
 8836.00   5692.723    
 8837.00   5694.119    
 8838.00   5695.515    
 8839.00   5696.911    
 8840.00   5698.308    
 8841.00   5699.704    
 8842.00   5701.101    
 8843.00   5702.498    
 8844.00   5703.895    
 8845.00   5705.293    
 8846.00   5706.691    
 8847.00   5708.088    
 8848.00   5709.486    
 8849.00   5710.885    
 8850.00   5712.283    
 8851.00   5713.682    
 8852.00   5715.081    
 8853.00   5716.480    
 8854.00   5717.879    
 8855.00   5719.279    
 8856.00   5720.678    
 8857.00   5722.078    
 8858.00   5723.478    
 8859.00   5724.878    
 8860.00   5726.279    
 8861.00   5727.680    
 8862.00   5729.080    
 8863.00   5730.482    
 8864.00   5731.883    
 8865.00   5733.284    
 8866.00   5734.686    
 8867.00   5736.088    
 8868.00   5737.490    
 8869.00   5738.892    
 8870.00   5740.295    
 8871.00   5741.697    
 8872.00   5743.100    
 8873.00   5744.503    
 8874.00   5745.906    
 8875.00   5747.310    
 8876.00   5748.713    
 8877.00   5750.117    
 8878.00   5751.521    
 8879.00   5752.926    
 8880.00   5754.330    
 8881.00   5755.735    
 8882.00   5757.140    
 8883.00   5758.545    
 8884.00   5759.950    
 8885.00   5761.355    
 8886.00   5762.761    
 8887.00   5764.167    
 8888.00   5765.573    
 8889.00   5766.979    
 8890.00   5768.386    
 8891.00   5769.792    
 8892.00   5771.199    
 8893.00   5772.606    
 8894.00   5774.013    
 8895.00   5775.421    
 8896.00   5776.828    
 8897.00   5778.236    
 8898.00   5779.644    
 8899.00   5781.053    
 8900.00   5782.461    
 8901.00   5783.870    
 8902.00   5785.279    
 8903.00   5786.688    
 8904.00   5788.097    
 8905.00   5789.506    
 8906.00   5790.916    
 8907.00   5792.326    
 8908.00   5793.736    
 8909.00   5795.146    
 8910.00   5796.556    
 8911.00   5797.967    
 8912.00   5799.378    
 8913.00   5800.789    
 8914.00   5802.200    
 8915.00   5803.612    
 8916.00   5805.023    
 8917.00   5806.435    
 8918.00   5807.847    
 8919.00   5809.259    
 8920.00   5810.672    
 8921.00   5812.084    
 8922.00   5813.497    
 8923.00   5814.910    
 8924.00   5816.323    
 8925.00   5817.737    
 8926.00   5819.150    
 8927.00   5820.564    
 8928.00   5821.978    
 8929.00   5823.392    
 8930.00   5824.807    
 8931.00   5826.221    
 8932.00   5827.636    
 8933.00   5829.051    
 8934.00   5830.467    
 8935.00   5831.882    
 8936.00   5833.298    
 8937.00   5834.713    
 8938.00   5836.129    
 8939.00   5837.546    
 8940.00   5838.962    
 8941.00   5840.379    
 8942.00   5841.795    
 8943.00   5843.212    
 8944.00   5844.630    
 8945.00   5846.047    
 8946.00   5847.465    
 8947.00   5848.882    
 8948.00   5850.300    
 8949.00   5851.719    
 8950.00   5853.137    
 8951.00   5854.556    
 8952.00   5855.974    
 8953.00   5857.393    
 8954.00   5858.813    
 8955.00   5860.232    
 8956.00   5861.651    
 8957.00   5863.071    
 8958.00   5864.491    
 8959.00   5865.911    
 8960.00   5867.332    
 8961.00   5868.752    
 8962.00   5870.173    
 8963.00   5871.594    
 8964.00   5873.015    
 8965.00   5874.437    
 8966.00   5875.858    
 8967.00   5877.280    
 8968.00   5878.702    
 8969.00   5880.124    
 8970.00   5881.547    
 8971.00   5882.969    
 8972.00   5884.392    
 8973.00   5885.815    
 8974.00   5887.238    
 8975.00   5888.661    
 8976.00   5890.085    
 8977.00   5891.509    
 8978.00   5892.933    
 8979.00   5894.357    
 8980.00   5895.781    
 8981.00   5897.206    
 8982.00   5898.630    
 8983.00   5900.055    
 8984.00   5901.481    
 8985.00   5902.906    
 8986.00   5904.331    
 8987.00   5905.757    
 8988.00   5907.183    
 8989.00   5908.609    
 8990.00   5910.036    
 8991.00   5911.462    
 8992.00   5912.889    
 8993.00   5914.316    
 8994.00   5915.743    
 8995.00   5917.170    
 8996.00   5918.598    
 8997.00   5920.026    
 8998.00   5921.453    
 8999.00   5922.882    
 9000.00   5924.310    
 9001.00   5925.738    
 9002.00   5927.167    
 9003.00   5928.596    
 9004.00   5930.025    
 9005.00   5931.455    
 9006.00   5932.884    
 9007.00   5934.314    
 9008.00   5935.744    
 9009.00   5937.174    
 9010.00   5938.604    
 9011.00   5940.035    
 9012.00   5941.465    
 9013.00   5942.896    
 9014.00   5944.327    
 9015.00   5945.759    
 9016.00   5947.190    
 9017.00   5948.622    
 9018.00   5950.054    
 9019.00   5951.486    
 9020.00   5952.918    
 9021.00   5954.351    
 9022.00   5955.783    
 9023.00   5957.216    
 9024.00   5958.649    
 9025.00   5960.083    
 9026.00   5961.516    
 9027.00   5962.950    
 9028.00   5964.384    
 9029.00   5965.818    
 9030.00   5967.252    
 9031.00   5968.686    
 9032.00   5970.121    
 9033.00   5971.556    
 9034.00   5972.991    
 9035.00   5974.426    
 9036.00   5975.862    
 9037.00   5977.297    
 9038.00   5978.733    
 9039.00   5980.169    
 9040.00   5981.606    
 9041.00   5983.042    
 9042.00   5984.479    
 9043.00   5985.916    
 9044.00   5987.353    
 9045.00   5988.790    
 9046.00   5990.227    
 9047.00   5991.665    
 9048.00   5993.103    
 9049.00   5994.541    
 9050.00   5995.979    
 9051.00   5997.417    
 9052.00   5998.856    
 9053.00   6000.295    
 9054.00   6001.734    
 9055.00   6003.173    
 9056.00   6004.613    
 9057.00   6006.052    
 9058.00   6007.492    
 9059.00   6008.932    
 9060.00   6010.372    
 9061.00   6011.813    
 9062.00   6013.253    
 9063.00   6014.694    
 9064.00   6016.135    
 9065.00   6017.576    
 9066.00   6019.018    
 9067.00   6020.459    
 9068.00   6021.901    
 9069.00   6023.343    
 9070.00   6024.785    
 9071.00   6026.228    
 9072.00   6027.670    
 9073.00   6029.113    
 9074.00   6030.556    
 9075.00   6031.999    
 9076.00   6033.443    
 9077.00   6034.886    
 9078.00   6036.330    
 9079.00   6037.774    
 9080.00   6039.218    
 9081.00   6040.663    
 9082.00   6042.107    
 9083.00   6043.552    
 9084.00   6044.997    
 9085.00   6046.442    
 9086.00   6047.887    
 9087.00   6049.333    
 9088.00   6050.779    
 9089.00   6052.225    
 9090.00   6053.671    
 9091.00   6055.117    
 9092.00   6056.564    
 9093.00   6058.010    
 9094.00   6059.457    
 9095.00   6060.905    
 9096.00   6062.352    
 9097.00   6063.799    
 9098.00   6065.247    
 9099.00   6066.695    
 9100.00   6068.143    
 9101.00   6069.591    
 9102.00   6071.040    
 9103.00   6072.489    
 9104.00   6073.938    
 9105.00   6075.387    
 9106.00   6076.836    
 9107.00   6078.286    
 9108.00   6079.735    
 9109.00   6081.185    
 9110.00   6082.635    
 9111.00   6084.086    
 9112.00   6085.536    
 9113.00   6086.987    
 9114.00   6088.438    
 9115.00   6089.889    
 9116.00   6091.340    
 9117.00   6092.792    
 9118.00   6094.243    
 9119.00   6095.695    
 9120.00   6097.147    
 9121.00   6098.599    
 9122.00   6100.052    
 9123.00   6101.505    
 9124.00   6102.957    
 9125.00   6104.411    
 9126.00   6105.864    
 9127.00   6107.317    
 9128.00   6108.771    
 9129.00   6110.225    
 9130.00   6111.679    
 9131.00   6113.133    
 9132.00   6114.588    
 9133.00   6116.042    
 9134.00   6117.497    
 9135.00   6118.952    
 9136.00   6120.407    
 9137.00   6121.863    
 9138.00   6123.318    
 9139.00   6124.774    
 9140.00   6126.230    
 9141.00   6127.686    
 9142.00   6129.143    
 9143.00   6130.599    
 9144.00   6132.056    
 9145.00   6133.513    
 9146.00   6134.970    
 9147.00   6136.428    
 9148.00   6137.886    
 9149.00   6139.343    
 9150.00   6140.801    
 9151.00   6142.259    
 9152.00   6143.718    
 9153.00   6145.176    
 9154.00   6146.635    
 9155.00   6148.094    
 9156.00   6149.553    
 9157.00   6151.013    
 9158.00   6152.472    
 9159.00   6153.932    
 9160.00   6155.392    
 9161.00   6156.852    
 9162.00   6158.313    
 9163.00   6159.773    
 9164.00   6161.234    
 9165.00   6162.695    
 9166.00   6164.156    
 9167.00   6165.617    
 9168.00   6167.079    
 9169.00   6168.541    
 9170.00   6170.003    
 9171.00   6171.465    
 9172.00   6172.927    
 9173.00   6174.390    
 9174.00   6175.852    
 9175.00   6177.315    
 9176.00   6178.778    
 9177.00   6180.242    
 9178.00   6181.705    
 9179.00   6183.169    
 9180.00   6184.633    
 9181.00   6186.097    
 9182.00   6187.561    
 9183.00   6189.026    
 9184.00   6190.490    
 9185.00   6191.955    
 9186.00   6193.420    
 9187.00   6194.886    
 9188.00   6196.351    
 9189.00   6197.817    
 9190.00   6199.283    
 9191.00   6200.749    
 9192.00   6202.215    
 9193.00   6203.682    
 9194.00   6205.148    
 9195.00   6206.615    
 9196.00   6208.082    
 9197.00   6209.549    
 9198.00   6211.017    
 9199.00   6212.484    
 9200.00   6213.952    
 9201.00   6215.420    
 9202.00   6216.889    
 9203.00   6218.357    
 9204.00   6219.826    
 9205.00   6221.294    
 9206.00   6222.763    
 9207.00   6224.233    
 9208.00   6225.702    
 9209.00   6227.172    
 9210.00   6228.641    
 9211.00   6230.111    
 9212.00   6231.582    
 9213.00   6233.052    
 9214.00   6234.523    
 9215.00   6235.993    
 9216.00   6237.464    
 9217.00   6238.936    
 9218.00   6240.407    
 9219.00   6241.879    
 9220.00   6243.350    
 9221.00   6244.822    
 9222.00   6246.295    
 9223.00   6247.767    
 9224.00   6249.239    
 9225.00   6250.712    
 9226.00   6252.185    
 9227.00   6253.658    
 9228.00   6255.132    
 9229.00   6256.605    
 9230.00   6258.079    
 9231.00   6259.553    
 9232.00   6261.027    
 9233.00   6262.501    
 9234.00   6263.976    
 9235.00   6265.451    
 9236.00   6266.925    
 9237.00   6268.401    
 9238.00   6269.876    
 9239.00   6271.351    
 9240.00   6272.827    
 9241.00   6274.303    
 9242.00   6275.779    
 9243.00   6277.255    
 9244.00   6278.732    
 9245.00   6280.209    
 9246.00   6281.685    
 9247.00   6283.162    
 9248.00   6284.640    
 9249.00   6286.117    
 9250.00   6287.595    
 9251.00   6289.073    
 9252.00   6290.551    
 9253.00   6292.029    
 9254.00   6293.507    
 9255.00   6294.986    
 9256.00   6296.465    
 9257.00   6297.944    
 9258.00   6299.423    
 9259.00   6300.903    
 9260.00   6302.382    
 9261.00   6303.862    
 9262.00   6305.342    
 9263.00   6306.822    
 9264.00   6308.303    
 9265.00   6309.783    
 9266.00   6311.264    
 9267.00   6312.745    
 9268.00   6314.226    
 9269.00   6315.708    
 9270.00   6317.189    
 9271.00   6318.671    
 9272.00   6320.153    
 9273.00   6321.635    
 9274.00   6323.118    
 9275.00   6324.600    
 9276.00   6326.083    
 9277.00   6327.566    
 9278.00   6329.049    
 9279.00   6330.532    
 9280.00   6332.016    
 9281.00   6333.500    
 9282.00   6334.984    
 9283.00   6336.468    
 9284.00   6337.952    
 9285.00   6339.437    
 9286.00   6340.921    
 9287.00   6342.406    
 9288.00   6343.891    
 9289.00   6345.377    
 9290.00   6346.862    
 9291.00   6348.348    
 9292.00   6349.834    
 9293.00   6351.320    
 9294.00   6352.806    
 9295.00   6354.293    
 9296.00   6355.779    
 9297.00   6357.266    
 9298.00   6358.753    
 9299.00   6360.240    
 9300.00   6361.728    
 9301.00   6363.216    
 9302.00   6364.703    
 9303.00   6366.191    
 9304.00   6367.680    
 9305.00   6369.168    
 9306.00   6370.657    
 9307.00   6372.146    
 9308.00   6373.635    
 9309.00   6375.124    
 9310.00   6376.613    
 9311.00   6378.103    
 9312.00   6379.593    
 9313.00   6381.083    
 9314.00   6382.573    
 9315.00   6384.063    
 9316.00   6385.554    
 9317.00   6387.045    
 9318.00   6388.536    
 9319.00   6390.027    
 9320.00   6391.518    
 9321.00   6393.010    
 9322.00   6394.501    
 9323.00   6395.993    
 9324.00   6397.486    
 9325.00   6398.978    
 9326.00   6400.470    
 9327.00   6401.963    
 9328.00   6403.456    
 9329.00   6404.949    
 9330.00   6406.443    
 9331.00   6407.936    
 9332.00   6409.430    
 9333.00   6410.924    
 9334.00   6412.418    
 9335.00   6413.912    
 9336.00   6415.407    
 9337.00   6416.901    
 9338.00   6418.396    
 9339.00   6419.891    
 9340.00   6421.387    
 9341.00   6422.882    
 9342.00   6424.378    
 9343.00   6425.874    
 9344.00   6427.370    
 9345.00   6428.866    
 9346.00   6430.362    
 9347.00   6431.859    
 9348.00   6433.356    
 9349.00   6434.853    
 9350.00   6436.350    
 9351.00   6437.847    
 9352.00   6439.345    
 9353.00   6440.843    
 9354.00   6442.341    
 9355.00   6443.839    
 9356.00   6445.337    
 9357.00   6446.836    
 9358.00   6448.335    
 9359.00   6449.834    
 9360.00   6451.333    
 9361.00   6452.832    
 9362.00   6454.332    
 9363.00   6455.832    
 9364.00   6457.332    
 9365.00   6458.832    
 9366.00   6460.332    
 9367.00   6461.833    
 9368.00   6463.333    
 9369.00   6464.834    
 9370.00   6466.336    
 9371.00   6467.837    
 9372.00   6469.338    
 9373.00   6470.840    
 9374.00   6472.342    
 9375.00   6473.844    
 9376.00   6475.346    
 9377.00   6476.849    
 9378.00   6478.352    
 9379.00   6479.854    
 9380.00   6481.358    
 9381.00   6482.861    
 9382.00   6484.364    
 9383.00   6485.868    
 9384.00   6487.372    
 9385.00   6488.876    
 9386.00   6490.380    
 9387.00   6491.885    
 9388.00   6493.389    
 9389.00   6494.894    
 9390.00   6496.399    
 9391.00   6497.904    
 9392.00   6499.410    
 9393.00   6500.915    
 9394.00   6502.421    
 9395.00   6503.927    
 9396.00   6505.433    
 9397.00   6506.940    
 9398.00   6508.446    
 9399.00   6509.953    
 9400.00   6511.460    
 9401.00   6512.967    
 9402.00   6514.474    
 9403.00   6515.982    
 9404.00   6517.490    
 9405.00   6518.998    
 9406.00   6520.506    
 9407.00   6522.014    
 9408.00   6523.523    
 9409.00   6525.031    
 9410.00   6526.540    
 9411.00   6528.049    
 9412.00   6529.559    
 9413.00   6531.068    
 9414.00   6532.578    
 9415.00   6534.088    
 9416.00   6535.598    
 9417.00   6537.108    
 9418.00   6538.619    
 9419.00   6540.129    
 9420.00   6541.640    
 9421.00   6543.151    
 9422.00   6544.662    
 9423.00   6546.174    
 9424.00   6547.686    
 9425.00   6549.197    
 9426.00   6550.709    
 9427.00   6552.222    
 9428.00   6553.734    
 9429.00   6555.247    
 9430.00   6556.759    
 9431.00   6558.272    
 9432.00   6559.786    
 9433.00   6561.299    
 9434.00   6562.813    
 9435.00   6564.326    
 9436.00   6565.840    
 9437.00   6567.355    
 9438.00   6568.869    
 9439.00   6570.383    
 9440.00   6571.898    
 9441.00   6573.413    
 9442.00   6574.928    
 9443.00   6576.444    
 9444.00   6577.959    
 9445.00   6579.475    
 9446.00   6580.991    
 9447.00   6582.507    
 9448.00   6584.023    
 9449.00   6585.540    
 9450.00   6587.056    
 9451.00   6588.573    
 9452.00   6590.090    
 9453.00   6591.607    
 9454.00   6593.125    
 9455.00   6594.643    
 9456.00   6596.160    
 9457.00   6597.678    
 9458.00   6599.197    
 9459.00   6600.715    
 9460.00   6602.234    
 9461.00   6603.753    
 9462.00   6605.272    
 9463.00   6606.791    
 9464.00   6608.310    
 9465.00   6609.830    
 9466.00   6611.350    
 9467.00   6612.870    
 9468.00   6614.390    
 9469.00   6615.910    
 9470.00   6617.431    
 9471.00   6618.951    
 9472.00   6620.472    
 9473.00   6621.994    
 9474.00   6623.515    
 9475.00   6625.036    
 9476.00   6626.558    
 9477.00   6628.080    
 9478.00   6629.602    
 9479.00   6631.124    
 9480.00   6632.647    
 9481.00   6634.170    
 9482.00   6635.693    
 9483.00   6637.216    
 9484.00   6638.739    
 9485.00   6640.262    
 9486.00   6641.786    
 9487.00   6643.310    
 9488.00   6644.834    
 9489.00   6646.358    
 9490.00   6647.883    
 9491.00   6649.407    
 9492.00   6650.932    
 9493.00   6652.457    
 9494.00   6653.982    
 9495.00   6655.508    
 9496.00   6657.033    
 9497.00   6658.559    
 9498.00   6660.085    
 9499.00   6661.611    
 9500.00   6663.138    
 9501.00   6664.664    
 9502.00   6666.191    
 9503.00   6667.718    
 9504.00   6669.245    
 9505.00   6670.772    
 9506.00   6672.300    
 9507.00   6673.828    
 9508.00   6675.355    
 9509.00   6676.884    
 9510.00   6678.412    
 9511.00   6679.940    
 9512.00   6681.469    
 9513.00   6682.998    
 9514.00   6684.527    
 9515.00   6686.056    
 9516.00   6687.586    
 9517.00   6689.115    
 9518.00   6690.645    
 9519.00   6692.175    
 9520.00   6693.706    
 9521.00   6695.236    
 9522.00   6696.767    
 9523.00   6698.297    
 9524.00   6699.828    
 9525.00   6701.360    
 9526.00   6702.891    
 9527.00   6704.423    
 9528.00   6705.954    
 9529.00   6707.486    
 9530.00   6709.019    
 9531.00   6710.551    
 9532.00   6712.083    
 9533.00   6713.616    
 9534.00   6715.149    
 9535.00   6716.682    
 9536.00   6718.216    
 9537.00   6719.749    
 9538.00   6721.283    
 9539.00   6722.817    
 9540.00   6724.351    
 9541.00   6725.885    
 9542.00   6727.420    
 9543.00   6728.954    
 9544.00   6730.489    
 9545.00   6732.024    
 9546.00   6733.559    
 9547.00   6735.095    
 9548.00   6736.631    
 9549.00   6738.166    
 9550.00   6739.702    
 9551.00   6741.239    
 9552.00   6742.775    
 9553.00   6744.312    
 9554.00   6745.848    
 9555.00   6747.385    
 9556.00   6748.923    
 9557.00   6750.460    
 9558.00   6751.998    
 9559.00   6753.535    
 9560.00   6755.073    
 9561.00   6756.611    
 9562.00   6758.150    
 9563.00   6759.688    
 9564.00   6761.227    
 9565.00   6762.766    
 9566.00   6764.305    
 9567.00   6765.844    
 9568.00   6767.384    
 9569.00   6768.924    
 9570.00   6770.463    
 9571.00   6772.003    
 9572.00   6773.544    
 9573.00   6775.084    
 9574.00   6776.625    
 9575.00   6778.166    
 9576.00   6779.707    
 9577.00   6781.248    
 9578.00   6782.789    
 9579.00   6784.331    
 9580.00   6785.873    
 9581.00   6787.415    
 9582.00   6788.957    
 9583.00   6790.499    
 9584.00   6792.042    
 9585.00   6793.585    
 9586.00   6795.128    
 9587.00   6796.671    
 9588.00   6798.214    
 9589.00   6799.758    
 9590.00   6801.301    
 9591.00   6802.845    
 9592.00   6804.389    
 9593.00   6805.934    
 9594.00   6807.478    
 9595.00   6809.023    
 9596.00   6810.568    
 9597.00   6812.113    
 9598.00   6813.658    
 9599.00   6815.204    
 9600.00   6816.749    
 9601.00   6818.295    
 9602.00   6819.841    
 9603.00   6821.387    
 9604.00   6822.934    
 9605.00   6824.480    
 9606.00   6826.027    
 9607.00   6827.574    
 9608.00   6829.121    
 9609.00   6830.669    
 9610.00   6832.216    
 9611.00   6833.764    
 9612.00   6835.312    
 9613.00   6836.860    
 9614.00   6838.409    
 9615.00   6839.957    
 9616.00   6841.506    
 9617.00   6843.055    
 9618.00   6844.604    
 9619.00   6846.153    
 9620.00   6847.703    
 9621.00   6849.252    
 9622.00   6850.802    
 9623.00   6852.352    
 9624.00   6853.903    
 9625.00   6855.453    
 9626.00   6857.004    
 9627.00   6858.554    
 9628.00   6860.105    
 9629.00   6861.657    
 9630.00   6863.208    
 9631.00   6864.760    
 9632.00   6866.311    
 9633.00   6867.863    
 9634.00   6869.416    
 9635.00   6870.968    
 9636.00   6872.521    
 9637.00   6874.073    
 9638.00   6875.626    
 9639.00   6877.179    
 9640.00   6878.733    
 9641.00   6880.286    
 9642.00   6881.840    
 9643.00   6883.394    
 9644.00   6884.948    
 9645.00   6886.502    
 9646.00   6888.057    
 9647.00   6889.611    
 9648.00   6891.166    
 9649.00   6892.721    
 9650.00   6894.277    
 9651.00   6895.832    
 9652.00   6897.388    
 9653.00   6898.943    
 9654.00   6900.499    
 9655.00   6902.056    
 9656.00   6903.612    
 9657.00   6905.169    
 9658.00   6906.725    
 9659.00   6908.282    
 9660.00   6909.840    
 9661.00   6911.397    
 9662.00   6912.954    
 9663.00   6914.512    
 9664.00   6916.070    
 9665.00   6917.628    
 9666.00   6919.187    
 9667.00   6920.745    
 9668.00   6922.304    
 9669.00   6923.863    
 9670.00   6925.422    
 9671.00   6926.981    
 9672.00   6928.540    
 9673.00   6930.100    
 9674.00   6931.660    
 9675.00   6933.220    
 9676.00   6934.780    
 9677.00   6936.341    
 9678.00   6937.901    
 9679.00   6939.462    
 9680.00   6941.023    
 9681.00   6942.584    
 9682.00   6944.145    
 9683.00   6945.707    
 9684.00   6947.269    
 9685.00   6948.831    
 9686.00   6950.393    
 9687.00   6951.955    
 9688.00   6953.518    
 9689.00   6955.080    
 9690.00   6956.643    
 9691.00   6958.206    
 9692.00   6959.770    
 9693.00   6961.333    
 9694.00   6962.897    
 9695.00   6964.461    
 9696.00   6966.025    
 9697.00   6967.589    
 9698.00   6969.153    
 9699.00   6970.718    
 9700.00   6972.283    
 9701.00   6973.848    
 9702.00   6975.413    
 9703.00   6976.978    
 9704.00   6978.544    
 9705.00   6980.110    
 9706.00   6981.676    
 9707.00   6983.242    
 9708.00   6984.808    
 9709.00   6986.375    
 9710.00   6987.941    
 9711.00   6989.508    
 9712.00   6991.075    
 9713.00   6992.643    
 9714.00   6994.210    
 9715.00   6995.778    
 9716.00   6997.346    
 9717.00   6998.914    
 9718.00   7000.482    
 9719.00   7002.050    
 9720.00   7003.619    
 9721.00   7005.188    
 9722.00   7006.757    
 9723.00   7008.326    
 9724.00   7009.895    
 9725.00   7011.465    
 9726.00   7013.035    
 9727.00   7014.605    
 9728.00   7016.175    
 9729.00   7017.745    
 9730.00   7019.316    
 9731.00   7020.886    
 9732.00   7022.457    
 9733.00   7024.028    
 9734.00   7025.600    
 9735.00   7027.171    
 9736.00   7028.743    
 9737.00   7030.315    
 9738.00   7031.887    
 9739.00   7033.459    
 9740.00   7035.031    
 9741.00   7036.604    
 9742.00   7038.177    
 9743.00   7039.750    
 9744.00   7041.323    
 9745.00   7042.896    
 9746.00   7044.470    
 9747.00   7046.044    
 9748.00   7047.618    
 9749.00   7049.192    
 9750.00   7050.766    
 9751.00   7052.341    
 9752.00   7053.915    
 9753.00   7055.490    
 9754.00   7057.065    
 9755.00   7058.641    
 9756.00   7060.216    
 9757.00   7061.792    
 9758.00   7063.368    
 9759.00   7064.944    
 9760.00   7066.520    
 9761.00   7068.096    
 9762.00   7069.673    
 9763.00   7071.250    
 9764.00   7072.827    
 9765.00   7074.404    
 9766.00   7075.981    
 9767.00   7077.559    
 9768.00   7079.137    
 9769.00   7080.715    
 9770.00   7082.293    
 9771.00   7083.871    
 9772.00   7085.450    
 9773.00   7087.028    
 9774.00   7088.607    
 9775.00   7090.186    
 9776.00   7091.766    
 9777.00   7093.345    
 9778.00   7094.925    
 9779.00   7096.505    
 9780.00   7098.085    
 9781.00   7099.665    
 9782.00   7101.245    
 9783.00   7102.826    
 9784.00   7104.407    
 9785.00   7105.988    
 9786.00   7107.569    
 9787.00   7109.150    
 9788.00   7110.732    
 9789.00   7112.313    
 9790.00   7113.895    
 9791.00   7115.477    
 9792.00   7117.060    
 9793.00   7118.642    
 9794.00   7120.225    
 9795.00   7121.808    
 9796.00   7123.391    
 9797.00   7124.974    
 9798.00   7126.558    
 9799.00   7128.141    
 9800.00   7129.725    
 9801.00   7131.309    
 9802.00   7132.893    
 9803.00   7134.478    
 9804.00   7136.062    
 9805.00   7137.647    
 9806.00   7139.232    
 9807.00   7140.817    
 9808.00   7142.403    
 9809.00   7143.988    
 9810.00   7145.574    
 9811.00   7147.160    
 9812.00   7148.746    
 9813.00   7150.332    
 9814.00   7151.919    
 9815.00   7153.505    
 9816.00   7155.092    
 9817.00   7156.679    
 9818.00   7158.266    
 9819.00   7159.854    
 9820.00   7161.441    
 9821.00   7163.029    
 9822.00   7164.617    
 9823.00   7166.205    
 9824.00   7167.794    
 9825.00   7169.382    
 9826.00   7170.971    
 9827.00   7172.560    
 9828.00   7174.149    
 9829.00   7175.739    
 9830.00   7177.328    
 9831.00   7178.918    
 9832.00   7180.508    
 9833.00   7182.098    
 9834.00   7183.688    
 9835.00   7185.278    
 9836.00   7186.869    
 9837.00   7188.460    
 9838.00   7190.051    
 9839.00   7191.642    
 9840.00   7193.234    
 9841.00   7194.825    
 9842.00   7196.417    
 9843.00   7198.009    
 9844.00   7199.601    
 9845.00   7201.193    
 9846.00   7202.786    
 9847.00   7204.379    
 9848.00   7205.972    
 9849.00   7207.565    
 9850.00   7209.158    
 9851.00   7210.751    
 9852.00   7212.345    
 9853.00   7213.939    
 9854.00   7215.533    
 9855.00   7217.127    
 9856.00   7218.722    
 9857.00   7220.316    
 9858.00   7221.911    
 9859.00   7223.506    
 9860.00   7225.101    
 9861.00   7226.697    
 9862.00   7228.292    
 9863.00   7229.888    
 9864.00   7231.484    
 9865.00   7233.080    
 9866.00   7234.676    
 9867.00   7236.273    
 9868.00   7237.869    
 9869.00   7239.466    
 9870.00   7241.063    
 9871.00   7242.661    
 9872.00   7244.258    
 9873.00   7245.856    
 9874.00   7247.453    
 9875.00   7249.051    
 9876.00   7250.650    
 9877.00   7252.248    
 9878.00   7253.847    
 9879.00   7255.445    
 9880.00   7257.044    
 9881.00   7258.643    
 9882.00   7260.243    
 9883.00   7261.842    
 9884.00   7263.442    
 9885.00   7265.042    
 9886.00   7266.642    
 9887.00   7268.242    
 9888.00   7269.843    
 9889.00   7271.443    
 9890.00   7273.044    
 9891.00   7274.645    
 9892.00   7276.246    
 9893.00   7277.848    
 9894.00   7279.449    
 9895.00   7281.051    
 9896.00   7282.653    
 9897.00   7284.255    
 9898.00   7285.858    
 9899.00   7287.460    
 9900.00   7289.063    
 9901.00   7290.666    
 9902.00   7292.269    
 9903.00   7293.872    
 9904.00   7295.476    
 9905.00   7297.079    
 9906.00   7298.683    
 9907.00   7300.287    
 9908.00   7301.891    
 9909.00   7303.496    
 9910.00   7305.100    
 9911.00   7306.705    
 9912.00   7308.310    
 9913.00   7309.915    
 9914.00   7311.521    
 9915.00   7313.126    
 9916.00   7314.732    
 9917.00   7316.338    
 9918.00   7317.944    
 9919.00   7319.550    
 9920.00   7321.157    
 9921.00   7322.763    
 9922.00   7324.370    
 9923.00   7325.977    
 9924.00   7327.584    
 9925.00   7329.192    
 9926.00   7330.799    
 9927.00   7332.407    
 9928.00   7334.015    
 9929.00   7335.623    
 9930.00   7337.232    
 9931.00   7338.840    
 9932.00   7340.449    
 9933.00   7342.058    
 9934.00   7343.667    
 9935.00   7345.276    
 9936.00   7346.886    
 9937.00   7348.495    
 9938.00   7350.105    
 9939.00   7351.715    
 9940.00   7353.325    
 9941.00   7354.936    
 9942.00   7356.546    
 9943.00   7358.157    
 9944.00   7359.768    
 9945.00   7361.379    
 9946.00   7362.991    
 9947.00   7364.602    
 9948.00   7366.214    
 9949.00   7367.826    
 9950.00   7369.438    
 9951.00   7371.050    
 9952.00   7372.663    
 9953.00   7374.275    
 9954.00   7375.888    
 9955.00   7377.501    
 9956.00   7379.115    
 9957.00   7380.728    
 9958.00   7382.342    
 9959.00   7383.955    
 9960.00   7385.569    
 9961.00   7387.183    
 9962.00   7388.798    
 9963.00   7390.412    
 9964.00   7392.027    
 9965.00   7393.642    
 9966.00   7395.257    
 9967.00   7396.872    
 9968.00   7398.488    
 9969.00   7400.103    
 9970.00   7401.719    
 9971.00   7403.335    
 9972.00   7404.952    
 9973.00   7406.568    
 9974.00   7408.185    
 9975.00   7409.801    
 9976.00   7411.418    
 9977.00   7413.035    
 9978.00   7414.653    
 9979.00   7416.270    
 9980.00   7417.888    
 9981.00   7419.506    
 9982.00   7421.124    
 9983.00   7422.742    
 9984.00   7424.361    
 9985.00   7425.979    
 9986.00   7427.598    
 9987.00   7429.217    
 9988.00   7430.837    
 9989.00   7432.456    
 9990.00   7434.076    
 9991.00   7435.695    
 9992.00   7437.315    
 9993.00   7438.935    
 9994.00   7440.556    
 9995.00   7442.176    
 9996.00   7443.797    
 9997.00   7445.418    
 9998.00   7447.039    
 9999.00   7448.660    
10000.00   7450.282    
