# Supplementary material for: Ab Initio Partition Functions and Thermodynamic Quantities for the Molecular Hydrogen Isotopologues
Source: J Phys Chem A. 2021 Oct 6;125(41):9226–41. doi: 10.1021/acs.jpca.1c06468 (PMC8543445; doi:10.1021/acs.jpca.1c06468)
Supplement: Supplementary file 2 — jp1c06468_si_002.zip [file jp1c06468_si_002.zip › dt_tq.txt]

   T(K)   CP(J/K/mol)  S(J/K/mol)  H-H0(kJ/K/mol)  -(G-H0)/T(J/K/mol)
    1.00   20.78616      25.46909      20.78616      4.682929    
    2.00   20.78616      39.87695      41.57231      19.09080    
    3.00   20.78616      48.30501      62.35847      27.51886    
    4.00   20.78628      54.28483      83.14465      33.49866    
    5.00   20.78912      58.92333      103.9318      38.13697    
    6.00   20.80870      62.71492      124.7282      41.92688    
    7.00   20.87777      65.92688      145.5656      45.13179    
    8.00   21.03904      68.72399      166.5146      47.90966    
    9.00   21.32743      71.21732      187.6863      50.36329    
   10.00   21.75783      73.48542      209.2171      52.56371    
   11.00   22.32288      75.58467      231.2470      54.56221    
   12.00   22.99773      77.55527      253.8995      56.39697    
   13.00   23.74736      79.42530      277.2674      58.09703    
   14.00   24.53351      81.21383      301.4064      59.68480    
   15.00   25.31998      82.93338      326.3345      61.17774    
   16.00   26.07609      84.59186      352.0361      62.58960    
   17.00   26.77836      86.19411      378.4686      63.93124    
   18.00   27.41086      87.74298      405.5695      65.21134    
   19.00   27.96468      89.24021      433.2641      66.43684    
   20.00   28.43683      90.68696      461.4716      67.61338    
   21.00   28.82896      92.08421      490.1110      68.74559    
   22.00   29.14601      93.43293      519.1045      69.83727    
   23.00   29.39503      94.73425      548.3803      70.89163    
   24.00   29.58423      95.98948      577.8746      71.91138    
   25.00   29.72215      97.20013      607.5317      72.89886    
   26.00   29.81713      98.36783      637.3046      73.85611    
   27.00   29.87699      99.49436      667.1543      74.78494    
   28.00   29.90874      100.5816      697.0492      75.68695    
   29.00   29.91853      101.6313      726.9644      76.56359    
   30.00   29.91161      102.6455      756.8807      77.41618    
   31.00   29.89236      103.6260      786.7835      78.24593    
   32.00   29.86439      104.5747      816.6625      79.05396    
   33.00   29.83057      105.4931      846.5104      79.84131    
   34.00   29.79319      106.3831      876.3225      80.60893    
   35.00   29.75402      107.2462      906.0962      81.35773    
   36.00   29.71439      108.0838      935.8304      82.08854    
   37.00   29.67527      108.8974      965.5251      82.80216    
   38.00   29.63736      109.6883      995.1813      83.49934    
   39.00   29.60115      110.4577      1024.800      84.18076    
   40.00   29.56692      111.2067      1054.384      84.84709    
   41.00   29.53486      111.9364      1083.935      85.49894    
   42.00   29.50501      112.6477      1113.455      86.13691    
   43.00   29.47739      113.3417      1142.946      86.76154    
   44.00   29.45193      114.0190      1172.410      87.37336    
   45.00   29.42853      114.6807      1201.850      87.97287    
   46.00   29.40710      115.3272      1231.268      88.56053    
   47.00   29.38749      115.9594      1260.665      89.13678    
   48.00   29.36957      116.5780      1290.043      89.70205    
   49.00   29.35322      117.1834      1319.405      90.25674    
   50.00   29.33829      117.7762      1348.750      90.80122    
   51.00   29.32467      118.3571      1378.082      91.33586    
   52.00   29.31224      118.9264      1407.400      91.86099    
   53.00   29.30088      119.4846      1436.707      92.37694    
   54.00   29.29050      120.0322      1466.002      92.88402    
   55.00   29.28100      120.5696      1495.288      93.38252    
   56.00   29.27230      121.0971      1524.564      93.87273    
   57.00   29.26433      121.6151      1553.833      94.35491    
   58.00   29.25700      122.1240      1583.093      94.82931    
   59.00   29.25026      122.6241      1612.347      95.29618    
   60.00   29.24405      123.1157      1641.594      95.75576    
   61.00   29.23833      123.5990      1670.835      96.20825    
   62.00   29.23304      124.0744      1700.071      96.65388    
   63.00   29.22815      124.5421      1729.301      97.09285    
   64.00   29.22362      125.0023      1758.527      97.52535    
   65.00   29.21942      125.4554      1787.749      97.95157    
   66.00   29.21551      125.9015      1816.966      98.37168    
   67.00   29.21188      126.3408      1846.180      98.78586    
   68.00   29.20850      126.7735      1875.390      99.19427    
   69.00   29.20534      127.1999      1904.597      99.59707    
   70.00   29.20239      127.6201      1933.801      99.99440    
   71.00   29.19964      128.0343      1963.002      100.3864    
   72.00   29.19706      128.4427      1992.200      100.7733    
   73.00   29.19464      128.8454      2021.396      101.1551    
   74.00   29.19237      129.2426      2050.589      101.5319    
   75.00   29.19025      129.6344      2079.781      101.9040    
   76.00   29.18825      130.0211      2108.970      102.2715    
   77.00   29.18637      130.4026      2138.157      102.6343    
   78.00   29.18460      130.7792      2167.343      102.9928    
   79.00   29.18294      131.1510      2196.527      103.3468    
   80.00   29.18137      131.5180      2225.709      103.6967    
   81.00   29.17989      131.8805      2254.889      104.0424    
   82.00   29.17850      132.2386      2284.069      104.3841    
   83.00   29.17718      132.5922      2313.246      104.7218    
   84.00   29.17594      132.9417      2342.423      105.0557    
   85.00   29.17476      133.2869      2371.598      105.3858    
   86.00   29.17366      133.6282      2400.772      105.7122    
   87.00   29.17261      133.9654      2429.946      106.0350    
   88.00   29.17162      134.2988      2459.118      106.3543    
   89.00   29.17069      134.6285      2488.289      106.6702    
   90.00   29.16980      134.9544      2517.459      106.9826    
   91.00   29.16897      135.2767      2546.628      107.2918    
   92.00   29.16818      135.5955      2575.797      107.5977    
   93.00   29.16743      135.9108      2604.965      107.9004    
   94.00   29.16672      136.2228      2634.132      108.2001    
   95.00   29.16605      136.5314      2663.298      108.4967    
   96.00   29.16542      136.8368      2692.464      108.7903    
   97.00   29.16483      137.1390      2721.629      109.0810    
   98.00   29.16426      137.4382      2750.794      109.3688    
   99.00   29.16373      137.7343      2779.958      109.6539    
  100.00   29.16323      138.0274      2809.121      109.9361    
  101.00   29.16276      138.3175      2838.284      110.2157    
  102.00   29.16231      138.6049      2867.447      110.4926    
  103.00   29.16189      138.8894      2896.609      110.7670    
  104.00   29.16150      139.1711      2925.770      111.0387    
  105.00   29.16112      139.4502      2954.932      111.3080    
  106.00   29.16077      139.7266      2984.093      111.5748    
  107.00   29.16045      140.0004      3013.253      111.8392    
  108.00   29.16014      140.2717      3042.414      112.1012    
  109.00   29.15985      140.5404      3071.574      112.3608    
  110.00   29.15958      140.8067      3100.733      112.6182    
  111.00   29.15933      141.0706      3129.893      112.8734    
  112.00   29.15910      141.3321      3159.052      113.1263    
  113.00   29.15888      141.5913      3188.211      113.3771    
  114.00   29.15868      141.8482      3217.370      113.6257    
  115.00   29.15849      142.1029      3246.528      113.8722    
  116.00   29.15832      142.3553      3275.687      114.1167    
  117.00   29.15816      142.6056      3304.845      114.3591    
  118.00   29.15801      142.8538      3334.003      114.5995    
  119.00   29.15788      143.0998      3363.161      114.8380    
  120.00   29.15776      143.3438      3392.319      115.0745    
  121.00   29.15766      143.5858      3421.477      115.3092    
  122.00   29.15756      143.8258      3450.634      115.5419    
  123.00   29.15747      144.0638      3479.792      115.7728    
  124.00   29.15740      144.2999      3508.949      116.0019    
  125.00   29.15734      144.5341      3538.106      116.2293    
  126.00   29.15728      144.7664      3567.264      116.4548    
  127.00   29.15724      144.9969      3596.421      116.6787    
  128.00   29.15720      145.2256      3625.578      116.9008    
  129.00   29.15717      145.4525      3654.735      117.1212    
  130.00   29.15715      145.6777      3683.893      117.3400    
  131.00   29.15714      145.9011      3713.050      117.5572    
  132.00   29.15714      146.1228      3742.207      117.7728    
  133.00   29.15715      146.3429      3771.364      117.9868    
  134.00   29.15716      146.5613      3800.521      118.1992    
  135.00   29.15718      146.7781      3829.678      118.4101    
  136.00   29.15721      146.9933      3858.836      118.6195    
  137.00   29.15724      147.2069      3887.993      118.8274    
  138.00   29.15728      147.4189      3917.150      119.0338    
  139.00   29.15733      147.6294      3946.307      119.2387    
  140.00   29.15738      147.8385      3975.465      119.4423    
  141.00   29.15744      148.0460      4004.622      119.6444    
  142.00   29.15750      148.2521      4033.780      119.8452    
  143.00   29.15757      148.4567      4062.937      120.0445    
  144.00   29.15765      148.6599      4092.095      120.2425    
  145.00   29.15773      148.8616      4121.252      120.4392    
  146.00   29.15781      149.0620      4150.410      120.6346    
  147.00   29.15790      149.2611      4179.568      120.8286    
  148.00   29.15800      149.4588      4208.726      121.0214    
  149.00   29.15810      149.6551      4237.884      121.2129    
  150.00   29.15820      149.8501      4267.042      121.4032    
  151.00   29.15831      150.0439      4296.200      121.5922    
  152.00   29.15842      150.2363      4325.359      121.7800    
  153.00   29.15854      150.4276      4354.517      121.9667    
  154.00   29.15866      150.6175      4383.676      122.1521    
  155.00   29.15878      150.8062      4412.835      122.3363    
  156.00   29.15891      150.9938      4441.993      122.5194    
  157.00   29.15904      151.1801      4471.152      122.7014    
  158.00   29.15918      151.3652      4500.312      122.8822    
  159.00   29.15931      151.5492      4529.471      123.0619    
  160.00   29.15946      151.7320      4558.630      123.2406    
  161.00   29.15960      151.9137      4587.790      123.4181    
  162.00   29.15975      152.0942      4616.949      123.5946    
  163.00   29.15990      152.2737      4646.109      123.7699    
  164.00   29.16005      152.4520      4675.269      123.9443    
  165.00   29.16021      152.6293      4704.429      124.1176    
  166.00   29.16037      152.8055      4733.590      124.2899    
  167.00   29.16053      152.9806      4762.750      124.4612    
  168.00   29.16070      153.1547      4791.911      124.6315    
  169.00   29.16087      153.3278      4821.071      124.8007    
  170.00   29.16104      153.4998      4850.232      124.9691    
  171.00   29.16121      153.6709      4879.393      125.1364    
  172.00   29.16138      153.8409      4908.555      125.3028    
  173.00   29.16156      154.0100      4937.716      125.4682    
  174.00   29.16174      154.1780      4966.878      125.6328    
  175.00   29.16192      154.3452      4996.040      125.7964    
  176.00   29.16211      154.5113      5025.202      125.9590    
  177.00   29.16230      154.6765      5054.364      126.1208    
  178.00   29.16248      154.8408      5083.526      126.2817    
  179.00   29.16267      155.0042      5112.689      126.4417    
  180.00   29.16287      155.1667      5141.852      126.6008    
  181.00   29.16306      155.3282      5171.015      126.7591    
  182.00   29.16326      155.4889      5200.178      126.9165    
  183.00   29.16346      155.6487      5229.341      127.0731    
  184.00   29.16366      155.8077      5258.505      127.2288    
  185.00   29.16386      155.9657      5287.669      127.3837    
  186.00   29.16406      156.1229      5316.832      127.5378    
  187.00   29.16427      156.2793      5345.997      127.6911    
  188.00   29.16447      156.4349      5375.161      127.8436    
  189.00   29.16468      156.5896      5404.326      127.9953    
  190.00   29.16489      156.7435      5433.490      128.1462    
  191.00   29.16511      156.8966      5462.655      128.2963    
  192.00   29.16532      157.0489      5491.821      128.4457    
  193.00   29.16553      157.2004      5520.986      128.5943    
  194.00   29.16575      157.3511      5550.152      128.7421    
  195.00   29.16597      157.5011      5579.318      128.8892    
  196.00   29.16619      157.6503      5608.484      129.0356    
  197.00   29.16641      157.7987      5637.650      129.1812    
  198.00   29.16663      157.9464      5666.816      129.3261    
  199.00   29.16685      158.0933      5695.983      129.4703    
  200.00   29.16708      158.2395      5725.150      129.6138    
  201.00   29.16730      158.3850      5754.317      129.7565    
  202.00   29.16753      158.5297      5783.485      129.8986    
  203.00   29.16776      158.6738      5812.652      130.0400    
  204.00   29.16799      158.8171      5841.820      130.1807    
  205.00   29.16822      158.9597      5870.988      130.3208    
  206.00   29.16845      159.1017      5900.157      130.4601    
  207.00   29.16868      159.2429      5929.325      130.5988    
  208.00   29.16892      159.3835      5958.494      130.7369    
  209.00   29.16915      159.5234      5987.663      130.8743    
  210.00   29.16939      159.6626      6016.832      131.0110    
  211.00   29.16963      159.8012      6046.002      131.1472    
  212.00   29.16987      159.9391      6075.172      131.2827    
  213.00   29.17010      160.0764      6104.342      131.4175    
  214.00   29.17035      160.2130      6133.512      131.5518    
  215.00   29.17059      160.3490      6162.682      131.6854    
  216.00   29.17083      160.4844      6191.853      131.8184    
  217.00   29.17107      160.6191      6221.024      131.9508    
  218.00   29.17132      160.7532      6250.195      132.0826    
  219.00   29.17157      160.8867      6279.367      132.2138    
  220.00   29.17181      161.0196      6308.538      132.3445    
  221.00   29.17206      161.1519      6337.710      132.4745    
  222.00   29.17231      161.2836      6366.882      132.6040    
  223.00   29.17256      161.4148      6396.055      132.7329    
  224.00   29.17281      161.5453      6425.227      132.8612    
  225.00   29.17306      161.6752      6454.400      132.9890    
  226.00   29.17332      161.8046      6483.574      133.1162    
  227.00   29.17357      161.9334      6512.747      133.2429    
  228.00   29.17383      162.0616      6541.921      133.3690    
  229.00   29.17408      162.1893      6571.095      133.4946    
  230.00   29.17434      162.3164      6600.269      133.6196    
  231.00   29.17460      162.4430      6629.443      133.7441    
  232.00   29.17486      162.5690      6658.618      133.8681    
  233.00   29.17512      162.6945      6687.793      133.9915    
  234.00   29.17538      162.8195      6716.968      134.1145    
  235.00   29.17564      162.9439      6746.144      134.2369    
  236.00   29.17590      163.0678      6775.320      134.3588    
  237.00   29.17617      163.1911      6804.496      134.4802    
  238.00   29.17643      163.3140      6833.672      134.6011    
  239.00   29.17670      163.4363      6862.849      134.7215    
  240.00   29.17697      163.5581      6892.025      134.8414    
  241.00   29.17724      163.6795      6921.202      134.9608    
  242.00   29.17751      163.8003      6950.380      135.0797    
  243.00   29.17778      163.9206      6979.557      135.1981    
  244.00   29.17805      164.0404      7008.735      135.3161    
  245.00   29.17832      164.1598      7037.914      135.4336    
  246.00   29.17860      164.2786      7067.092      135.5506    
  247.00   29.17887      164.3970      7096.271      135.6672    
  248.00   29.17915      164.5149      7125.450      135.7832    
  249.00   29.17943      164.6323      7154.629      135.8989    
  250.00   29.17970      164.7493      7183.809      136.0140    
  251.00   29.17998      164.8657      7212.988      136.1287    
  252.00   29.18027      164.9818      7242.169      136.2430    
  253.00   29.18055      165.0973      7271.349      136.3568    
  254.00   29.18083      165.2124      7300.530      136.4702    
  255.00   29.18112      165.3271      7329.711      136.5831    
  256.00   29.18141      165.4413      7358.892      136.6957    
  257.00   29.18169      165.5551      7388.074      136.8077    
  258.00   29.18198      165.6684      7417.255      136.9194    
  259.00   29.18227      165.7813      7446.437      137.0306    
  260.00   29.18257      165.8938      7475.620      137.1414    
  261.00   29.18286      166.0058      7504.803      137.2518    
  262.00   29.18316      166.1174      7533.986      137.3617    
  263.00   29.18345      166.2286      7563.169      137.4713    
  264.00   29.18375      166.3393      7592.353      137.5804    
  265.00   29.18405      166.4497      7621.536      137.6891    
  266.00   29.18435      166.5596      7650.721      137.7975    
  267.00   29.18466      166.6691      7679.905      137.9054    
  268.00   29.18496      166.7782      7709.090      138.0129    
  269.00   29.18527      166.8869      7738.275      138.1201    
  270.00   29.18558      166.9952      7767.460      138.2268    
  271.00   29.18589      167.1031      7796.646      138.3332    
  272.00   29.18620      167.2106      7825.832      138.4391    
  273.00   29.18652      167.3177      7855.019      138.5447    
  274.00   29.18683      167.4244      7884.205      138.6499    
  275.00   29.18715      167.5307      7913.392      138.7548    
  276.00   29.18747      167.6367      7942.580      138.8592    
  277.00   29.18779      167.7422      7971.767      138.9633    
  278.00   29.18812      167.8474      8000.955      139.0670    
  279.00   29.18845      167.9522      8030.143      139.1703    
  280.00   29.18877      168.0566      8059.332      139.2733    
  281.00   29.18911      168.1607      8088.521      139.3759    
  282.00   29.18944      168.2644      8117.710      139.4782    
  283.00   29.18978      168.3677      8146.900      139.5801    
  284.00   29.19011      168.4707      8176.090      139.6816    
  285.00   29.19046      168.5733      8205.280      139.7828    
  286.00   29.19080      168.6755      8234.471      139.8837    
  287.00   29.19115      168.7774      8263.662      139.9842    
  288.00   29.19149      168.8790      8292.853      140.0843    
  289.00   29.19185      168.9801      8322.045      140.1841    
  290.00   29.19220      169.0810      8351.237      140.2836    
  291.00   29.19256      169.1815      8380.429      140.3827    
  292.00   29.19292      169.2816      8409.622      140.4815    
  293.00   29.19328      169.3814      8438.815      140.5800    
  294.00   29.19364      169.4809      8468.008      140.6781    
  295.00   29.19401      169.5800      8497.202      140.7759    
  296.00   29.19439      169.6788      8526.396      140.8734    
  297.00   29.19476      169.7773      8555.591      140.9706    
  298.00   29.19514      169.8754      8584.786      141.0674    
  299.00   29.19552      169.9732      8613.981      141.1639    
  300.00   29.19590      170.0707      8643.177      141.2601    
  301.00   29.19629      170.1679      8672.373      141.3560    
  302.00   29.19668      170.2647      8701.570      141.4516    
  303.00   29.19708      170.3612      8730.766      141.5468    
  304.00   29.19748      170.4574      8759.964      141.6417    
  305.00   29.19788      170.5533      8789.161      141.7364    
  306.00   29.19829      170.6489      8818.360      141.8307    
  307.00   29.19870      170.7441      8847.558      141.9247    
  308.00   29.19911      170.8391      8876.757      142.0185    
  309.00   29.19953      170.9338      8905.956      142.1119    
  310.00   29.19995      171.0281      8935.156      142.2050    
  311.00   29.20038      171.1221      8964.356      142.2978    
  312.00   29.20081      171.2159      8993.557      142.3904    
  313.00   29.20124      171.3093      9022.758      142.4826    
  314.00   29.20168      171.4025      9051.959      142.5746    
  315.00   29.20213      171.4953      9081.161      142.6662    
  316.00   29.20258      171.5879      9110.363      142.7576    
  317.00   29.20303      171.6801      9139.566      142.8487    
  318.00   29.20349      171.7721      9168.770      142.9395    
  319.00   29.20395      171.8638      9197.973      143.0300    
  320.00   29.20441      171.9552      9227.177      143.1203    
  321.00   29.20489      172.0463      9256.382      143.2103    
  322.00   29.20536      172.1372      9285.587      143.3000    
  323.00   29.20584      172.2277      9314.793      143.3894    
  324.00   29.20633      172.3180      9343.999      143.4785    
  325.00   29.20682      172.4080      9373.205      143.5674    
  326.00   29.20732      172.4978      9402.413      143.6560    
  327.00   29.20782      172.5872      9431.620      143.7443    
  328.00   29.20833      172.6764      9460.828      143.8324    
  329.00   29.20885      172.7653      9490.037      143.9202    
  330.00   29.20937      172.8540      9519.246      144.0078    
  331.00   29.20989      172.9423      9548.456      144.0951    
  332.00   29.21042      173.0305      9577.666      144.1821    
  333.00   29.21096      173.1183      9606.876      144.2688    
  334.00   29.21150      173.2059      9636.088      144.3553    
  335.00   29.21205      173.2932      9665.299      144.4416    
  336.00   29.21261      173.3803      9694.512      144.5276    
  337.00   29.21317      173.4671      9723.725      144.6133    
  338.00   29.21374      173.5537      9752.938      144.6988    
  339.00   29.21431      173.6400      9782.152      144.7841    
  340.00   29.21489      173.7260      9811.367      144.8691    
  341.00   29.21548      173.8118      9840.582      144.9538    
  342.00   29.21607      173.8974      9869.798      145.0383    
  343.00   29.21667      173.9827      9899.014      145.1226    
  344.00   29.21728      174.0677      9928.231      145.2066    
  345.00   29.21790      174.1526      9957.449      145.2904    
  346.00   29.21852      174.2371      9986.667      145.3739    
  347.00   29.21915      174.3215      10015.89      145.4572    
  348.00   29.21978      174.4055      10045.11      145.5403    
  349.00   29.22043      174.4894      10074.33      145.6231    
  350.00   29.22108      174.5730      10103.55      145.7057    
  351.00   29.22173      174.6564      10132.77      145.7881    
  352.00   29.22240      174.7395      10161.99      145.8702    
  353.00   29.22307      174.8224      10191.21      145.9521    
  354.00   29.22376      174.9051      10220.44      146.0338    
  355.00   29.22445      174.9875      10249.66      146.1152    
  356.00   29.22514      175.0697      10278.88      146.1964    
  357.00   29.22585      175.1517      10308.11      146.2774    
  358.00   29.22656      175.2334      10337.34      146.3582    
  359.00   29.22728      175.3150      10366.56      146.4387    
  360.00   29.22801      175.3963      10395.79      146.5191    
  361.00   29.22875      175.4773      10425.02      146.5992    
  362.00   29.22950      175.5582      10454.25      146.6791    
  363.00   29.23026      175.6388      10483.48      146.7587    
  364.00   29.23102      175.7193      10512.71      146.8382    
  365.00   29.23179      175.7994      10541.94      146.9174    
  366.00   29.23258      175.8794      10571.17      146.9964    
  367.00   29.23337      175.9592      10600.41      147.0752    
  368.00   29.23417      176.0387      10629.64      147.1538    
  369.00   29.23498      176.1181      10658.87      147.2322    
  370.00   29.23580      176.1972      10688.11      147.3104    
  371.00   29.23662      176.2761      10717.35      147.3884    
  372.00   29.23746      176.3548      10746.58      147.4661    
  373.00   29.23831      176.4333      10775.82      147.5437    
  374.00   29.23917      176.5116      10805.06      147.6210    
  375.00   29.24003      176.5897      10834.30      147.6982    
  376.00   29.24091      176.6675      10863.54      147.7751    
  377.00   29.24180      176.7452      10892.78      147.8519    
  378.00   29.24269      176.8227      10922.02      147.9284    
  379.00   29.24360      176.8999      10951.27      148.0048    
  380.00   29.24452      176.9770      10980.51      148.0809    
  381.00   29.24544      177.0538      11009.75      148.1568    
  382.00   29.24638      177.1305      11039.00      148.2326    
  383.00   29.24733      177.2070      11068.25      148.3081    
  384.00   29.24829      177.2832      11097.50      148.3835    
  385.00   29.24926      177.3593      11126.74      148.4587    
  386.00   29.25024      177.4352      11155.99      148.5336    
  387.00   29.25123      177.5108      11185.24      148.6084    
  388.00   29.25223      177.5863      11214.50      148.6830    
  389.00   29.25324      177.6616      11243.75      148.7574    
  390.00   29.25427      177.7367      11273.00      148.8316    
  391.00   29.25530      177.8117      11302.26      148.9056    
  392.00   29.25635      177.8864      11331.51      148.9795    
  393.00   29.25741      177.9609      11360.77      149.0531    
  394.00   29.25848      178.0353      11390.03      149.1266    
  395.00   29.25956      178.1094      11419.29      149.1999    
  396.00   29.26065      178.1834      11448.55      149.2730    
  397.00   29.26175      178.2572      11477.81      149.3459    
  398.00   29.26287      178.3308      11507.07      149.4186    
  399.00   29.26400      178.4043      11536.33      149.4912    
  400.00   29.26514      178.4775      11565.60      149.5635    
  401.00   29.26629      178.5506      11594.86      149.6357    
  402.00   29.26745      178.6235      11624.13      149.7077    
  403.00   29.26863      178.6962      11653.40      149.7796    
  404.00   29.26982      178.7687      11682.67      149.8512    
  405.00   29.27102      178.8411      11711.94      149.9227    
  406.00   29.27223      178.9133      11741.21      149.9941    
  407.00   29.27346      178.9853      11770.48      150.0652    
  408.00   29.27470      179.0571      11799.76      150.1362    
  409.00   29.27595      179.1288      11829.03      150.2070    
  410.00   29.27721      179.2003      11858.31      150.2776    
  411.00   29.27849      179.2716      11887.59      150.3481    
  412.00   29.27978      179.3428      11916.87      150.4183    
  413.00   29.28108      179.4138      11946.15      150.4885    
  414.00   29.28240      179.4846      11975.43      150.5584    
  415.00   29.28373      179.5552      12004.71      150.6282    
  416.00   29.28507      179.6257      12034.00      150.6978    
  417.00   29.28642      179.6960      12063.28      150.7673    
  418.00   29.28779      179.7662      12092.57      150.8366    
  419.00   29.28918      179.8361      12121.86      150.9057    
  420.00   29.29057      179.9060      12151.15      150.9747    
  421.00   29.29198      179.9756      12180.44      151.0435    
  422.00   29.29341      180.0451      12209.73      151.1121    
  423.00   29.29484      180.1145      12239.03      151.1806    
  424.00   29.29629      180.1836      12268.32      151.2489    
  425.00   29.29776      180.2527      12297.62      151.3171    
  426.00   29.29924      180.3215      12326.92      151.3851    
  427.00   29.30073      180.3902      12356.22      151.4529    
  428.00   29.30224      180.4587      12385.52      151.5206    
  429.00   29.30376      180.5271      12414.82      151.5882    
  430.00   29.30529      180.5954      12444.13      151.6555    
  431.00   29.30684      180.6634      12473.43      151.7228    
  432.00   29.30841      180.7314      12502.74      151.7898    
  433.00   29.30999      180.7991      12532.05      151.8567    
  434.00   29.31158      180.8667      12561.36      151.9235    
  435.00   29.31319      180.9342      12590.67      151.9901    
  436.00   29.31481      181.0015      12619.99      152.0566    
  437.00   29.31645      181.0687      12649.30      152.1229    
  438.00   29.31810      181.1357      12678.62      152.1891    
  439.00   29.31976      181.2025      12707.94      152.2551    
  440.00   29.32145      181.2693      12737.26      152.3209    
  441.00   29.32314      181.3358      12766.58      152.3867    
  442.00   29.32485      181.4022      12795.90      152.4522    
  443.00   29.32658      181.4685      12825.23      152.5177    
  444.00   29.32832      181.5346      12854.56      152.5829    
  445.00   29.33008      181.6006      12883.89      152.6481    
  446.00   29.33185      181.6665      12913.22      152.7131    
  447.00   29.33364      181.7322      12942.55      152.7779    
  448.00   29.33544      181.7977      12971.88      152.8426    
  449.00   29.33726      181.8631      13001.22      152.9072    
  450.00   29.33909      181.9284      13030.56      152.9716    
  451.00   29.34094      181.9935      13059.90      153.0359    
  452.00   29.34280      182.0585      13089.24      153.1000    
  453.00   29.34468      182.1234      13118.59      153.1640    
  454.00   29.34657      182.1881      13147.93      153.2279    
  455.00   29.34849      182.2526      13177.28      153.2916    
  456.00   29.35041      182.3171      13206.63      153.3552    
  457.00   29.35235      182.3814      13235.98      153.4186    
  458.00   29.35431      182.4455      13265.33      153.4819    
  459.00   29.35629      182.5095      13294.69      153.5451    
  460.00   29.35827      182.5734      13324.04      153.6081    
  461.00   29.36028      182.6372      13353.40      153.6710    
  462.00   29.36230      182.7008      13382.77      153.7338    
  463.00   29.36434      182.7643      13412.13      153.7964    
  464.00   29.36639      182.8277      13441.49      153.8589    
  465.00   29.36846      182.8909      13470.86      153.9213    
  466.00   29.37055      182.9540      13500.23      153.9835    
  467.00   29.37265      183.0169      13529.60      154.0456    
  468.00   29.37477      183.0798      13558.98      154.1076    
  469.00   29.37690      183.1425      13588.35      154.1694    
  470.00   29.37905      183.2050      13617.73      154.2311    
  471.00   29.38122      183.2675      13647.11      154.2927    
  472.00   29.38340      183.3298      13676.49      154.3542    
  473.00   29.38560      183.3920      13705.88      154.4155    
  474.00   29.38782      183.4541      13735.26      154.4767    
  475.00   29.39005      183.5160      13764.65      154.5378    
  476.00   29.39230      183.5778      13794.04      154.5987    
  477.00   29.39456      183.6395      13823.44      154.6595    
  478.00   29.39684      183.7011      13852.83      154.7202    
  479.00   29.39914      183.7625      13882.23      154.7808    
  480.00   29.40146      183.8238      13911.63      154.8412    
  481.00   29.40379      183.8850      13941.03      154.9016    
  482.00   29.40614      183.9461      13970.44      154.9618    
  483.00   29.40850      184.0070      13999.85      155.0218    
  484.00   29.41088      184.0678      14029.26      155.0818    
  485.00   29.41328      184.1285      14058.67      155.1416    
  486.00   29.41570      184.1891      14088.08      155.2013    
  487.00   29.41813      184.2496      14117.50      155.2609    
  488.00   29.42057      184.3099      14146.92      155.3204    
  489.00   29.42304      184.3702      14176.34      155.3797    
  490.00   29.42552      184.4303      14205.76      155.4389    
  491.00   29.42802      184.4903      14235.19      155.4980    
  492.00   29.43053      184.5502      14264.62      155.5570    
  493.00   29.43307      184.6099      14294.05      155.6159    
  494.00   29.43561      184.6696      14323.49      155.6746    
  495.00   29.43818      184.7291      14352.92      155.7333    
  496.00   29.44076      184.7885      14382.36      155.7918    
  497.00   29.44336      184.8478      14411.81      155.8502    
  498.00   29.44598      184.9070      14441.25      155.9085    
  499.00   29.44861      184.9661      14470.70      155.9667    
  500.00   29.45126      185.0250      14500.15      156.0247    
  501.00   29.45393      185.0839      14529.60      156.0827    
  502.00   29.45661      185.1426      14559.06      156.1405    
  503.00   29.45931      185.2012      14588.51      156.1982    
  504.00   29.46203      185.2597      14617.97      156.2558    
  505.00   29.46477      185.3181      14647.44      156.3133    
  506.00   29.46752      185.3764      14676.90      156.3707    
  507.00   29.47029      185.4346      14706.37      156.4280    
  508.00   29.47307      185.4927      14735.84      156.4851    
  509.00   29.47588      185.5506      14765.32      156.5422    
  510.00   29.47870      185.6085      14794.80      156.5991    
  511.00   29.48153      185.6662      14824.28      156.6559    
  512.00   29.48439      185.7239      14853.76      156.7126    
  513.00   29.48726      185.7814      14883.24      156.7692    
  514.00   29.49014      185.8388      14912.73      156.8257    
  515.00   29.49305      185.8962      14942.22      156.8821    
  516.00   29.49597      185.9534      14971.72      156.9384    
  517.00   29.49891      186.0105      15001.22      156.9946    
  518.00   29.50186      186.0675      15030.72      157.0507    
  519.00   29.50484      186.1244      15060.22      157.1066    
  520.00   29.50783      186.1812      15089.73      157.1625    
  521.00   29.51083      186.2379      15119.24      157.2182    
  522.00   29.51386      186.2945      15148.75      157.2739    
  523.00   29.51690      186.3510      15178.26      157.3294    
  524.00   29.51995      186.4074      15207.78      157.3849    
  525.00   29.52303      186.4636      15237.30      157.4402    
  526.00   29.52612      186.5198      15266.83      157.4954    
  527.00   29.52923      186.5759      15296.36      157.5506    
  528.00   29.53235      186.6319      15325.89      157.6056    
  529.00   29.53549      186.6878      15355.42      157.6605    
  530.00   29.53865      186.7436      15384.96      157.7153    
  531.00   29.54183      186.7992      15414.50      157.7701    
  532.00   29.54502      186.8548      15444.04      157.8247    
  533.00   29.54823      186.9103      15473.59      157.8792    
  534.00   29.55146      186.9657      15503.14      157.9336    
  535.00   29.55470      187.0210      15532.69      157.9879    
  536.00   29.55796      187.0762      15562.25      158.0421    
  537.00   29.56124      187.1313      15591.81      158.0963    
  538.00   29.56453      187.1863      15621.37      158.1503    
  539.00   29.56784      187.2412      15650.94      158.2042    
  540.00   29.57117      187.2960      15680.51      158.2580    
  541.00   29.57451      187.3507      15710.08      158.3117    
  542.00   29.57787      187.4053      15739.65      158.3654    
  543.00   29.58125      187.4599      15769.23      158.4189    
  544.00   29.58464      187.5143      15798.82      158.4723    
  545.00   29.58805      187.5686      15828.40      158.5257    
  546.00   29.59148      187.6229      15857.99      158.5789    
  547.00   29.59492      187.6770      15887.59      158.6321    
  548.00   29.59838      187.7311      15917.18      158.6851    
  549.00   29.60186      187.7850      15946.78      158.7381    
  550.00   29.60535      187.8389      15976.39      158.7909    
  551.00   29.60886      187.8927      16005.99      158.8437    
  552.00   29.61239      187.9464      16035.60      158.8964    
  553.00   29.61593      188.0000      16065.22      158.9490    
  554.00   29.61949      188.0535      16094.84      159.0014    
  555.00   29.62306      188.1069      16124.46      159.0538    
  556.00   29.62666      188.1602      16154.08      159.1061    
  557.00   29.63026      188.2135      16183.71      159.1584    
  558.00   29.63389      188.2666      16213.34      159.2105    
  559.00   29.63753      188.3197      16242.98      159.2625    
  560.00   29.64119      188.3727      16272.62      159.3144    
  561.00   29.64486      188.4256      16302.26      159.3663    
  562.00   29.64855      188.4784      16331.91      159.4180    
  563.00   29.65226      188.5311      16361.56      159.4697    
  564.00   29.65598      188.5837      16391.21      159.5213    
  565.00   29.65971      188.6362      16420.87      159.5728    
  566.00   29.66347      188.6887      16450.53      159.6241    
  567.00   29.66724      188.7411      16480.20      159.6755    
  568.00   29.67102      188.7933      16509.87      159.7267    
  569.00   29.67483      188.8455      16539.54      159.7778    
  570.00   29.67864      188.8976      16569.22      159.8288    
  571.00   29.68248      188.9497      16598.90      159.8798    
  572.00   29.68633      189.0016      16628.58      159.9307    
  573.00   29.69019      189.0535      16658.27      159.9814    
  574.00   29.69408      189.1052      16687.96      160.0321    
  575.00   29.69797      189.1569      16717.66      160.0827    
  576.00   29.70189      189.2085      16747.36      160.1333    
  577.00   29.70581      189.2601      16777.06      160.1837    
  578.00   29.70976      189.3115      16806.77      160.2340    
  579.00   29.71372      189.3629      16836.48      160.2843    
  580.00   29.71769      189.4141      16866.20      160.3345    
  581.00   29.72168      189.4653      16895.92      160.3846    
  582.00   29.72569      189.5165      16925.64      160.4346    
  583.00   29.72971      189.5675      16955.37      160.4845    
  584.00   29.73375      189.6184      16985.10      160.5344    
  585.00   29.73780      189.6693      17014.83      160.5841    
  586.00   29.74187      189.7201      17044.57      160.6338    
  587.00   29.74595      189.7708      17074.32      160.6834    
  588.00   29.75005      189.8215      17104.07      160.7329    
  589.00   29.75417      189.8720      17133.82      160.7823    
  590.00   29.75830      189.9225      17163.58      160.8317    
  591.00   29.76244      189.9729      17193.34      160.8810    
  592.00   29.76660      190.0232      17223.10      160.9301    
  593.00   29.77077      190.0735      17252.87      160.9792    
  594.00   29.77496      190.1236      17282.64      161.0283    
  595.00   29.77917      190.1737      17312.42      161.0772    
  596.00   29.78339      190.2237      17342.20      161.1261    
  597.00   29.78762      190.2737      17371.99      161.1748    
  598.00   29.79187      190.3235      17401.78      161.2235    
  599.00   29.79613      190.3733      17431.57      161.2722    
  600.00   29.80041      190.4230      17461.37      161.3207    
  601.00   29.80470      190.4726      17491.17      161.3692    
  602.00   29.80901      190.5222      17520.98      161.4176    
  603.00   29.81333      190.5717      17550.79      161.4659    
  604.00   29.81767      190.6211      17580.60      161.5141    
  605.00   29.82202      190.6704      17610.42      161.5623    
  606.00   29.82639      190.7196      17640.25      161.6103    
  607.00   29.83077      190.7688      17670.08      161.6583    
  608.00   29.83516      190.8179      17699.91      161.7062    
  609.00   29.83957      190.8670      17729.75      161.7541    
  610.00   29.84399      190.9159      17759.59      161.8019    
  611.00   29.84843      190.9648      17789.43      161.8495    
  612.00   29.85288      191.0136      17819.29      161.8972    
  613.00   29.85735      191.0624      17849.14      161.9447    
  614.00   29.86183      191.1110      17879.00      161.9922    
  615.00   29.86632      191.1596      17908.86      162.0395    
  616.00   29.87083      191.2082      17938.73      162.0869    
  617.00   29.87535      191.2566      17968.61      162.1341    
  618.00   29.87989      191.3050      17998.48      162.1813    
  619.00   29.88443      191.3533      18028.37      162.2283    
  620.00   29.88900      191.4016      18058.25      162.2754    
  621.00   29.89357      191.4497      18088.14      162.3223    
  622.00   29.89816      191.4978      18118.04      162.3692    
  623.00   29.90277      191.5459      18147.94      162.4160    
  624.00   29.90738      191.5938      18177.84      162.4627    
  625.00   29.91202      191.6417      18207.75      162.5093    
  626.00   29.91666      191.6896      18237.67      162.5559    
  627.00   29.92132      191.7373      18267.59      162.6024    
  628.00   29.92599      191.7850      18297.51      162.6488    
  629.00   29.93067      191.8326      18327.44      162.6952    
  630.00   29.93537      191.8802      18357.37      162.7415    
  631.00   29.94008      191.9277      18387.31      162.7877    
  632.00   29.94480      191.9751      18417.25      162.8339    
  633.00   29.94954      192.0224      18447.20      162.8799    
  634.00   29.95429      192.0697      18477.15      162.9259    
  635.00   29.95905      192.1169      18507.11      162.9719    
  636.00   29.96383      192.1641      18537.07      163.0177    
  637.00   29.96862      192.2111      18567.04      163.0635    
  638.00   29.97342      192.2582      18597.01      163.1092    
  639.00   29.97823      192.3051      18626.98      163.1549    
  640.00   29.98306      192.3520      18656.96      163.2005    
  641.00   29.98790      192.3988      18686.95      163.2460    
  642.00   29.99275      192.4455      18716.94      163.2914    
  643.00   29.99761      192.4922      18746.93      163.3368    
  644.00   30.00249      192.5389      18776.93      163.3821    
  645.00   30.00738      192.5854      18806.94      163.4274    
  646.00   30.01228      192.6319      18836.95      163.4725    
  647.00   30.01719      192.6783      18866.96      163.5176    
  648.00   30.02212      192.7247      18896.98      163.5627    
  649.00   30.02706      192.7710      18927.01      163.6076    
  650.00   30.03201      192.8172      18957.04      163.6525    
  651.00   30.03697      192.8634      18987.07      163.6974    
  652.00   30.04194      192.9095      19017.11      163.7422    
  653.00   30.04693      192.9555      19047.16      163.7869    
  654.00   30.05193      193.0015      19077.21      163.8315    
  655.00   30.05694      193.0474      19107.26      163.8761    
  656.00   30.06196      193.0933      19137.32      163.9206    
  657.00   30.06699      193.1391      19167.38      163.9650    
  658.00   30.07204      193.1848      19197.45      164.0094    
  659.00   30.07710      193.2305      19227.53      164.0537    
  660.00   30.08216      193.2761      19257.61      164.0979    
  661.00   30.08724      193.3217      19287.69      164.1421    
  662.00   30.09233      193.3672      19317.78      164.1862    
  663.00   30.09744      193.4126      19347.88      164.2303    
  664.00   30.10255      193.4579      19377.98      164.2742    
  665.00   30.10768      193.5032      19408.08      164.3182    
  666.00   30.11281      193.5485      19438.19      164.3620    
  667.00   30.11796      193.5937      19468.31      164.4058    
  668.00   30.12312      193.6388      19498.43      164.4495    
  669.00   30.12829      193.6839      19528.55      164.4932    
  670.00   30.13347      193.7289      19558.69      164.5368    
  671.00   30.13866      193.7738      19588.82      164.5803    
  672.00   30.14386      193.8187      19618.96      164.6238    
  673.00   30.14907      193.8635      19649.11      164.6672    
  674.00   30.15430      193.9083      19679.26      164.7106    
  675.00   30.15953      193.9530      19709.42      164.7539    
  676.00   30.16478      193.9977      19739.58      164.7971    
  677.00   30.17003      194.0423      19769.75      164.8403    
  678.00   30.17530      194.0868      19799.92      164.8834    
  679.00   30.18057      194.1313      19830.10      164.9264    
  680.00   30.18586      194.1757      19860.28      164.9694    
  681.00   30.19116      194.2200      19890.47      165.0123    
  682.00   30.19646      194.2644      19920.66      165.0552    
  683.00   30.20178      194.3086      19950.86      165.0980    
  684.00   30.20711      194.3528      19981.07      165.1407    
  685.00   30.21245      194.3969      20011.28      165.1834    
  686.00   30.21779      194.4410      20041.49      165.2260    
  687.00   30.22315      194.4850      20071.71      165.2686    
  688.00   30.22852      194.5290      20101.94      165.3111    
  689.00   30.23390      194.5729      20132.17      165.3535    
  690.00   30.23928      194.6168      20162.41      165.3959    
  691.00   30.24468      194.6605      20192.65      165.4382    
  692.00   30.25009      194.7043      20222.90      165.4805    
  693.00   30.25550      194.7480      20253.15      165.5227    
  694.00   30.26093      194.7916      20283.41      165.5648    
  695.00   30.26636      194.8352      20313.67      165.6069    
  696.00   30.27181      194.8787      20343.94      165.6489    
  697.00   30.27726      194.9222      20374.21      165.6909    
  698.00   30.28273      194.9656      20404.49      165.7328    
  699.00   30.28820      195.0089      20434.78      165.7746    
  700.00   30.29368      195.0522      20465.07      165.8164    
  701.00   30.29917      195.0955      20495.37      165.8582    
  702.00   30.30467      195.1387      20525.67      165.8998    
  703.00   30.31018      195.1818      20555.98      165.9415    
  704.00   30.31570      195.2249      20586.29      165.9830    
  705.00   30.32122      195.2680      20616.61      166.0245    
  706.00   30.32676      195.3109      20646.93      166.0660    
  707.00   30.33231      195.3539      20677.26      166.1074    
  708.00   30.33786      195.3967      20707.60      166.1487    
  709.00   30.34342      195.4396      20737.94      166.1900    
  710.00   30.34899      195.4823      20768.28      166.2312    
  711.00   30.35457      195.5251      20798.63      166.2724    
  712.00   30.36016      195.5677      20828.99      166.3135    
  713.00   30.36575      195.6103      20859.35      166.3546    
  714.00   30.37136      195.6529      20889.72      166.3956    
  715.00   30.37697      195.6954      20920.10      166.4365    
  716.00   30.38259      195.7379      20950.48      166.4774    
  717.00   30.38822      195.7803      20980.86      166.5183    
  718.00   30.39386      195.8226      21011.25      166.5591    
  719.00   30.39950      195.8649      21041.65      166.5998    
  720.00   30.40516      195.9072      21072.05      166.6405    
  721.00   30.41082      195.9494      21102.46      166.6811    
  722.00   30.41649      195.9916      21132.87      166.7216    
  723.00   30.42216      196.0337      21163.29      166.7622    
  724.00   30.42785      196.0757      21193.72      166.8026    
  725.00   30.43354      196.1177      21224.15      166.8430    
  726.00   30.43924      196.1597      21254.59      166.8834    
  727.00   30.44495      196.2016      21285.03      166.9237    
  728.00   30.45066      196.2434      21315.48      166.9639    
  729.00   30.45639      196.2852      21345.93      167.0041    
  730.00   30.46212      196.3270      21376.39      167.0443    
  731.00   30.46786      196.3687      21406.85      167.0843    
  732.00   30.47360      196.4103      21437.32      167.1244    
  733.00   30.47935      196.4519      21467.80      167.1644    
  734.00   30.48511      196.4935      21498.28      167.2043    
  735.00   30.49088      196.5350      21528.77      167.2442    
  736.00   30.49665      196.5765      21559.26      167.2840    
  737.00   30.50244      196.6179      21589.76      167.3238    
  738.00   30.50822      196.6592      21620.27      167.3635    
  739.00   30.51402      196.7006      21650.78      167.4032    
  740.00   30.51982      196.7418      21681.30      167.4428    
  741.00   30.52563      196.7830      21711.82      167.4823    
  742.00   30.53145      196.8242      21742.35      167.5219    
  743.00   30.53727      196.8653      21772.88      167.5613    
  744.00   30.54310      196.9064      21803.42      167.6007    
  745.00   30.54893      196.9474      21833.97      167.6401    
  746.00   30.55477      196.9884      21864.52      167.6794    
  747.00   30.56062      197.0294      21895.08      167.7187    
  748.00   30.56648      197.0702      21925.64      167.7579    
  749.00   30.57234      197.1111      21956.21      167.7971    
  750.00   30.57821      197.1519      21986.79      167.8362    
  751.00   30.58408      197.1926      22017.37      167.8752    
  752.00   30.58996      197.2333      22047.96      167.9142    
  753.00   30.59585      197.2740      22078.55      167.9532    
  754.00   30.60174      197.3146      22109.15      167.9921    
  755.00   30.60764      197.3552      22139.75      168.0310    
  756.00   30.61355      197.3957      22170.36      168.0698    
  757.00   30.61946      197.4361      22200.98      168.1086    
  758.00   30.62537      197.4766      22231.60      168.1473    
  759.00   30.63130      197.5170      22262.23      168.1860    
  760.00   30.63722      197.5573      22292.86      168.2246    
  761.00   30.64316      197.5976      22323.50      168.2631    
  762.00   30.64910      197.6378      22354.15      168.3017    
  763.00   30.65504      197.6780      22384.80      168.3401    
  764.00   30.66099      197.7182      22415.46      168.3786    
  765.00   30.66695      197.7583      22446.12      168.4169    
  766.00   30.67291      197.7984      22476.79      168.4553    
  767.00   30.67888      197.8384      22507.47      168.4936    
  768.00   30.68485      197.8783      22538.15      168.5318    
  769.00   30.69083      197.9183      22568.84      168.5700    
  770.00   30.69681      197.9582      22599.53      168.6081    
  771.00   30.70280      197.9980      22630.23      168.6462    
  772.00   30.70880      198.0378      22660.94      168.6843    
  773.00   30.71480      198.0776      22691.65      168.7223    
  774.00   30.72080      198.1173      22722.37      168.7602    
  775.00   30.72681      198.1570      22753.09      168.7981    
  776.00   30.73282      198.1966      22783.82      168.8360    
  777.00   30.73884      198.2362      22814.56      168.8738    
  778.00   30.74487      198.2757      22845.30      168.9116    
  779.00   30.75089      198.3152      22876.05      168.9493    
  780.00   30.75693      198.3546      22906.80      168.9870    
  781.00   30.76297      198.3941      22937.56      169.0246    
  782.00   30.76901      198.4334      22968.33      169.0622    
  783.00   30.77506      198.4728      22999.10      169.0997    
  784.00   30.78111      198.5120      23029.88      169.1372    
  785.00   30.78716      198.5513      23060.66      169.1746    
  786.00   30.79322      198.5905      23091.45      169.2120    
  787.00   30.79929      198.6296      23122.25      169.2494    
  788.00   30.80536      198.6687      23153.05      169.2867    
  789.00   30.81143      198.7078      23183.86      169.3240    
  790.00   30.81751      198.7468      23214.67      169.3612    
  791.00   30.82359      198.7858      23245.49      169.3984    
  792.00   30.82968      198.8248      23276.32      169.4355    
  793.00   30.83577      198.8637      23307.15      169.4726    
  794.00   30.84187      198.9026      23337.99      169.5096    
  795.00   30.84796      198.9414      23368.84      169.5466    
  796.00   30.85407      198.9802      23399.69      169.5836    
  797.00   30.86017      199.0189      23430.55      169.6205    
  798.00   30.86628      199.0576      23461.41      169.6573    
  799.00   30.87240      199.0963      23492.28      169.6942    
  800.00   30.87852      199.1349      23523.15      169.7309    
  801.00   30.88464      199.1735      23554.03      169.7677    
  802.00   30.89076      199.2120      23584.92      169.8044    
  803.00   30.89689      199.2505      23615.82      169.8410    
  804.00   30.90302      199.2889      23646.72      169.8776    
  805.00   30.90916      199.3274      23677.62      169.9142    
  806.00   30.91530      199.3657      23708.53      169.9507    
  807.00   30.92144      199.4041      23739.45      169.9872    
  808.00   30.92759      199.4424      23770.38      170.0236    
  809.00   30.93374      199.4806      23801.31      170.0600    
  810.00   30.93989      199.5188      23832.24      170.0963    
  811.00   30.94605      199.5570      23863.19      170.1326    
  812.00   30.95221      199.5952      23894.14      170.1689    
  813.00   30.95837      199.6333      23925.09      170.2051    
  814.00   30.96454      199.6713      23956.05      170.2413    
  815.00   30.97071      199.7093      23987.02      170.2774    
  816.00   30.97688      199.7473      24018.00      170.3135    
  817.00   30.98305      199.7853      24048.98      170.3496    
  818.00   30.98923      199.8232      24079.96      170.3856    
  819.00   30.99541      199.8610      24110.95      170.4215    
  820.00   31.00160      199.8989      24141.95      170.4575    
  821.00   31.00778      199.9366      24172.96      170.4933    
  822.00   31.01397      199.9744      24203.97      170.5292    
  823.00   31.02016      200.0121      24234.98      170.5650    
  824.00   31.02636      200.0498      24266.01      170.6007    
  825.00   31.03256      200.0874      24297.04      170.6365    
  826.00   31.03876      200.1250      24328.07      170.6721    
  827.00   31.04496      200.1626      24359.12      170.7078    
  828.00   31.05116      200.2001      24390.16      170.7434    
  829.00   31.05737      200.2376      24421.22      170.7789    
  830.00   31.06358      200.2750      24452.28      170.8144    
  831.00   31.06979      200.3124      24483.34      170.8499    
  832.00   31.07601      200.3498      24514.42      170.8853    
  833.00   31.08222      200.3871      24545.50      170.9207    
  834.00   31.08844      200.4244      24576.58      170.9561    
  835.00   31.09466      200.4617      24607.67      170.9914    
  836.00   31.10089      200.4989      24638.77      171.0267    
  837.00   31.10711      200.5361      24669.88      171.0619    
  838.00   31.11334      200.5732      24700.99      171.0971    
  839.00   31.11957      200.6103      24732.10      171.1323    
  840.00   31.12580      200.6474      24763.22      171.1674    
  841.00   31.13203      200.6844      24794.35      171.2025    
  842.00   31.13827      200.7214      24825.49      171.2375    
  843.00   31.14451      200.7584      24856.63      171.2725    
  844.00   31.15075      200.7953      24887.78      171.3074    
  845.00   31.15699      200.8322      24918.93      171.3424    
  846.00   31.16323      200.8691      24950.09      171.3772    
  847.00   31.16947      200.9059      24981.26      171.4121    
  848.00   31.17572      200.9427      25012.43      171.4469    
  849.00   31.18197      200.9794      25043.61      171.4817    
  850.00   31.18822      201.0161      25074.79      171.5164    
  851.00   31.19447      201.0528      25105.99      171.5511    
  852.00   31.20072      201.0894      25137.18      171.5857    
  853.00   31.20697      201.1261      25168.39      171.6203    
  854.00   31.21323      201.1626      25199.60      171.6549    
  855.00   31.21949      201.1991      25230.81      171.6894    
  856.00   31.22574      201.2356      25262.04      171.7239    
  857.00   31.23200      201.2721      25293.27      171.7584    
  858.00   31.23826      201.3085      25324.50      171.7928    
  859.00   31.24453      201.3449      25355.74      171.8272    
  860.00   31.25079      201.3813      25386.99      171.8615    
  861.00   31.25705      201.4176      25418.24      171.8958    
  862.00   31.26332      201.4539      25449.50      171.9301    
  863.00   31.26958      201.4901      25480.77      171.9643    
  864.00   31.27585      201.5264      25512.04      171.9985    
  865.00   31.28212      201.5625      25543.32      172.0327    
  866.00   31.28839      201.5987      25574.61      172.0668    
  867.00   31.29466      201.6348      25605.90      172.1009    
  868.00   31.30093      201.6709      25637.20      172.1349    
  869.00   31.30720      201.7069      25668.50      172.1689    
  870.00   31.31348      201.7429      25699.81      172.2029    
  871.00   31.31975      201.7789      25731.13      172.2368    
  872.00   31.32602      201.8148      25762.45      172.2707    
  873.00   31.33230      201.8507      25793.78      172.3046    
  874.00   31.33857      201.8866      25825.11      172.3384    
  875.00   31.34485      201.9225      25856.46      172.3722    
  876.00   31.35113      201.9583      25887.80      172.4060    
  877.00   31.35741      201.9940      25919.16      172.4397    
  878.00   31.36368      202.0298      25950.52      172.4734    
  879.00   31.36996      202.0655      25981.89      172.5070    
  880.00   31.37624      202.1012      26013.26      172.5406    
  881.00   31.38252      202.1368      26044.64      172.5742    
  882.00   31.38880      202.1724      26076.02      172.6077    
  883.00   31.39508      202.2080      26107.42      172.6412    
  884.00   31.40136      202.2435      26138.81      172.6747    
  885.00   31.40764      202.2790      26170.22      172.7081    
  886.00   31.41392      202.3145      26201.63      172.7415    
  887.00   31.42021      202.3499      26233.05      172.7749    
  888.00   31.42649      202.3853      26264.47      172.8082    
  889.00   31.43277      202.4207      26295.90      172.8415    
  890.00   31.43905      202.4560      26327.34      172.8748    
  891.00   31.44533      202.4914      26358.78      172.9080    
  892.00   31.45162      202.5266      26390.23      172.9412    
  893.00   31.45790      202.5619      26421.68      172.9743    
  894.00   31.46418      202.5971      26453.14      173.0074    
  895.00   31.47046      202.6323      26484.61      173.0405    
  896.00   31.47674      202.6674      26516.08      173.0736    
  897.00   31.48303      202.7025      26547.56      173.1066    
  898.00   31.48931      202.7376      26579.05      173.1396    
  899.00   31.49559      202.7727      26610.54      173.1725    
  900.00   31.50187      202.8077      26642.04      173.2054    
  901.00   31.50815      202.8427      26673.55      173.2383    
  902.00   31.51443      202.8776      26705.06      173.2711    
  903.00   31.52071      202.9125      26736.57      173.3039    
  904.00   31.52700      202.9474      26768.10      173.3367    
  905.00   31.53328      202.9823      26799.63      173.3694    
  906.00   31.53955      203.0171      26831.16      173.4021    
  907.00   31.54583      203.0519      26862.71      173.4348    
  908.00   31.55211      203.0867      26894.26      173.4675    
  909.00   31.55839      203.1214      26925.81      173.5001    
  910.00   31.56467      203.1561      26957.37      173.5326    
  911.00   31.57095      203.1908      26988.94      173.5652    
  912.00   31.57722      203.2254      27020.51      173.5977    
  913.00   31.58350      203.2600      27052.10      173.6301    
  914.00   31.58978      203.2946      27083.68      173.6626    
  915.00   31.59605      203.3292      27115.27      173.6950    
  916.00   31.60232      203.3637      27146.87      173.7273    
  917.00   31.60860      203.3982      27178.48      173.7597    
  918.00   31.61487      203.4326      27210.09      173.7920    
  919.00   31.62114      203.4670      27241.71      173.8243    
  920.00   31.62741      203.5014      27273.33      173.8565    
  921.00   31.63369      203.5358      27304.96      173.8887    
  922.00   31.63995      203.5701      27336.60      173.9209    
  923.00   31.64622      203.6044      27368.24      173.9530    
  924.00   31.65249      203.6387      27399.89      173.9851    
  925.00   31.65876      203.6729      27431.55      174.0172    
  926.00   31.66502      203.7071      27463.21      174.0493    
  927.00   31.67129      203.7413      27494.88      174.0813    
  928.00   31.67755      203.7755      27526.55      174.1132    
  929.00   31.68382      203.8096      27558.23      174.1452    
  930.00   31.69008      203.8437      27589.92      174.1771    
  931.00   31.69634      203.8777      27621.61      174.2090    
  932.00   31.70260      203.9118      27653.31      174.2408    
  933.00   31.70886      203.9458      27685.02      174.2727    
  934.00   31.71511      203.9797      27716.73      174.3044    
  935.00   31.72137      204.0137      27748.45      174.3362    
  936.00   31.72763      204.0476      27780.17      174.3679    
  937.00   31.73388      204.0815      27811.90      174.3996    
  938.00   31.74013      204.1153      27843.64      174.4313    
  939.00   31.74638      204.1492      27875.39      174.4629    
  940.00   31.75263      204.1830      27907.13      174.4945    
  941.00   31.75888      204.2167      27938.89      174.5261    
  942.00   31.76513      204.2505      27970.65      174.5576    
  943.00   31.77137      204.2842      28002.42      174.5891    
  944.00   31.77762      204.3178      28034.20      174.6206    
  945.00   31.78386      204.3515      28065.98      174.6520    
  946.00   31.79010      204.3851      28097.76      174.6835    
  947.00   31.79634      204.4187      28129.56      174.7148    
  948.00   31.80258      204.4523      28161.36      174.7462    
  949.00   31.80882      204.4858      28193.16      174.7775    
  950.00   31.81505      204.5193      28224.97      174.8088    
  951.00   31.82128      204.5528      28256.79      174.8401    
  952.00   31.82752      204.5862      28288.62      174.8713    
  953.00   31.83375      204.6196      28320.45      174.9025    
  954.00   31.83997      204.6530      28352.28      174.9336    
  955.00   31.84620      204.6864      28384.13      174.9648    
  956.00   31.85243      204.7197      28415.98      174.9959    
  957.00   31.85865      204.7530      28447.83      175.0270    
  958.00   31.86487      204.7863      28479.69      175.0580    
  959.00   31.87109      204.8195      28511.56      175.0890    
  960.00   31.87731      204.8528      28543.44      175.1200    
  961.00   31.88352      204.8860      28575.32      175.1510    
  962.00   31.88974      204.9191      28607.20      175.1819    
  963.00   31.89595      204.9523      28639.10      175.2128    
  964.00   31.90216      204.9854      28670.99      175.2437    
  965.00   31.90837      205.0184      28702.90      175.2745    
  966.00   31.91458      205.0515      28734.81      175.3053    
  967.00   31.92078      205.0845      28766.73      175.3361    
  968.00   31.92698      205.1175      28798.65      175.3668    
  969.00   31.93318      205.1505      28830.58      175.3976    
  970.00   31.93938      205.1834      28862.52      175.4283    
  971.00   31.94558      205.2163      28894.46      175.4589    
  972.00   31.95177      205.2492      28926.41      175.4895    
  973.00   31.95797      205.2821      28958.36      175.5201    
  974.00   31.96416      205.3149      28990.33      175.5507    
  975.00   31.97034      205.3477      29022.29      175.5813    
  976.00   31.97653      205.3805      29054.27      175.6118    
  977.00   31.98271      205.4132      29086.25      175.6423    
  978.00   31.98890      205.4460      29118.23      175.6727    
  979.00   31.99507      205.4787      29150.22      175.7032    
  980.00   32.00125      205.5113      29182.22      175.7336    
  981.00   32.00743      205.5440      29214.23      175.7639    
  982.00   32.01360      205.5766      29246.24      175.7943    
  983.00   32.01977      205.6092      29278.25      175.8246    
  984.00   32.02594      205.6417      29310.28      175.8549    
  985.00   32.03210      205.6743      29342.31      175.8851    
  986.00   32.03827      205.7068      29374.34      175.9153    
  987.00   32.04443      205.7392      29406.38      175.9455    
  988.00   32.05059      205.7717      29438.43      175.9757    
  989.00   32.05674      205.8041      29470.48      176.0059    
  990.00   32.06289      205.8365      29502.54      176.0360    
  991.00   32.06905      205.8689      29534.61      176.0661    
  992.00   32.07519      205.9012      29566.68      176.0961    
  993.00   32.08134      205.9336      29598.76      176.1262    
  994.00   32.08748      205.9659      29630.84      176.1562    
  995.00   32.09362      205.9981      29662.93      176.1861    
  996.00   32.09976      206.0304      29695.03      176.2161    
  997.00   32.10590      206.0626      29727.13      176.2460    
  998.00   32.11203      206.0948      29759.24      176.2759    
  999.00   32.11816      206.1269      29791.36      176.3058    
 1000.00   32.12429      206.1591      29823.48      176.3356    
 1001.00   32.13042      206.1912      29855.61      176.3654    
 1002.00   32.13654      206.2233      29887.74      176.3952    
 1003.00   32.14266      206.2553      29919.88      176.4249    
 1004.00   32.14878      206.2874      29952.03      176.4547    
 1005.00   32.15489      206.3194      29984.18      176.4844    
 1006.00   32.16100      206.3514      30016.34      176.5140    
 1007.00   32.16711      206.3833      30048.50      176.5437    
 1008.00   32.17322      206.4152      30080.67      176.5733    
 1009.00   32.17932      206.4472      30112.85      176.6029    
 1010.00   32.18542      206.4790      30145.03      176.6325    
 1011.00   32.19152      206.5109      30177.22      176.6620    
 1012.00   32.19762      206.5427      30209.41      176.6915    
 1013.00   32.20371      206.5745      30241.61      176.7210    
 1014.00   32.20980      206.6063      30273.82      176.7505    
 1015.00   32.21589      206.6380      30306.03      176.7799    
 1016.00   32.22197      206.6698      30338.25      176.8093    
 1017.00   32.22805      206.7015      30370.48      176.8387    
 1018.00   32.23413      206.7332      30402.71      176.8680    
 1019.00   32.24020      206.7648      30434.94      176.8973    
 1020.00   32.24628      206.7964      30467.19      176.9266    
 1021.00   32.25235      206.8280      30499.44      176.9559    
 1022.00   32.25841      206.8596      30531.69      176.9852    
 1023.00   32.26447      206.8912      30563.95      177.0144    
 1024.00   32.27054      206.9227      30596.22      177.0436    
 1025.00   32.27659      206.9542      30628.49      177.0727    
 1026.00   32.28265      206.9857      30660.77      177.1019    
 1027.00   32.28870      207.0171      30693.06      177.1310    
 1028.00   32.29474      207.0485      30725.35      177.1601    
 1029.00   32.30079      207.0799      30757.65      177.1891    
 1030.00   32.30683      207.1113      30789.95      177.2182    
 1031.00   32.31287      207.1427      30822.26      177.2472    
 1032.00   32.31891      207.1740      30854.58      177.2762    
 1033.00   32.32494      207.2053      30886.90      177.3051    
 1034.00   32.33097      207.2366      30919.23      177.3341    
 1035.00   32.33699      207.2678      30951.56      177.3630    
 1036.00   32.34302      207.2991      30983.90      177.3918    
 1037.00   32.34904      207.3303      31016.25      177.4207    
 1038.00   32.35505      207.3615      31048.60      177.4495    
 1039.00   32.36106      207.3926      31080.96      177.4783    
 1040.00   32.36707      207.4238      31113.32      177.5071    
 1041.00   32.37308      207.4549      31145.69      177.5359    
 1042.00   32.37908      207.4860      31178.07      177.5646    
 1043.00   32.38508      207.5170      31210.45      177.5933    
 1044.00   32.39108      207.5481      31242.84      177.6220    
 1045.00   32.39707      207.5791      31275.23      177.6506    
 1046.00   32.40307      207.6101      31307.63      177.6792    
 1047.00   32.40905      207.6410      31340.04      177.7078    
 1048.00   32.41504      207.6720      31372.45      177.7364    
 1049.00   32.42102      207.7029      31404.87      177.7650    
 1050.00   32.42699      207.7338      31437.29      177.7935    
 1051.00   32.43297      207.7647      31469.72      177.8220    
 1052.00   32.43894      207.7955      31502.16      177.8505    
 1053.00   32.44490      207.8263      31534.60      177.8789    
 1054.00   32.45086      207.8571      31567.05      177.9074    
 1055.00   32.45682      207.8879      31599.50      177.9358    
 1056.00   32.46278      207.9187      31631.96      177.9641    
 1057.00   32.46873      207.9494      31664.43      177.9925    
 1058.00   32.47468      207.9801      31696.90      178.0208    
 1059.00   32.48063      208.0108      31729.38      178.0491    
 1060.00   32.48657      208.0414      31761.86      178.0774    
 1061.00   32.49251      208.0721      31794.35      178.1057    
 1062.00   32.49845      208.1027      31826.85      178.1339    
 1063.00   32.50438      208.1333      31859.35      178.1621    
 1064.00   32.51031      208.1638      31891.85      178.1903    
 1065.00   32.51623      208.1944      31924.37      178.2184    
 1066.00   32.52215      208.2249      31956.89      178.2466    
 1067.00   32.52807      208.2554      31989.41      178.2747    
 1068.00   32.53398      208.2859      32021.94      178.3028    
 1069.00   32.53989      208.3163      32054.48      178.3308    
 1070.00   32.54580      208.3468      32087.02      178.3589    
 1071.00   32.55170      208.3772      32119.57      178.3869    
 1072.00   32.55760      208.4075      32152.13      178.4149    
 1073.00   32.56350      208.4379      32184.69      178.4429    
 1074.00   32.56939      208.4682      32217.25      178.4708    
 1075.00   32.57528      208.4986      32249.83      178.4987    
 1076.00   32.58116      208.5288      32282.40      178.5266    
 1077.00   32.58705      208.5591      32314.99      178.5545    
 1078.00   32.59292      208.5894      32347.58      178.5823    
 1079.00   32.59880      208.6196      32380.17      178.6102    
 1080.00   32.60467      208.6498      32412.78      178.6380    
 1081.00   32.61053      208.6800      32445.38      178.6657    
 1082.00   32.61640      208.7101      32478.00      178.6935    
 1083.00   32.62226      208.7402      32510.62      178.7212    
 1084.00   32.62811      208.7704      32543.24      178.7489    
 1085.00   32.63396      208.8004      32575.87      178.7766    
 1086.00   32.63981      208.8305      32608.51      178.8043    
 1087.00   32.64565      208.8606      32641.15      178.8319    
 1088.00   32.65149      208.8906      32673.80      178.8595    
 1089.00   32.65733      208.9206      32706.46      178.8871    
 1090.00   32.66316      208.9506      32739.12      178.9147    
 1091.00   32.66899      208.9805      32771.78      178.9422    
 1092.00   32.67482      209.0104      32804.45      178.9697    
 1093.00   32.68064      209.0404      32837.13      178.9972    
 1094.00   32.68645      209.0702      32869.81      179.0247    
 1095.00   32.69227      209.1001      32902.50      179.0522    
 1096.00   32.69808      209.1300      32935.20      179.0796    
 1097.00   32.70388      209.1598      32967.90      179.1070    
 1098.00   32.70969      209.1896      33000.61      179.1344    
 1099.00   32.71548      209.2194      33033.32      179.1617    
 1100.00   32.72128      209.2491      33066.04      179.1891    
 1101.00   32.72707      209.2789      33098.76      179.2164    
 1102.00   32.73285      209.3086      33131.49      179.2437    
 1103.00   32.73864      209.3383      33164.23      179.2710    
 1104.00   32.74442      209.3679      33196.97      179.2982    
 1105.00   32.75019      209.3976      33229.72      179.3254    
 1106.00   32.75596      209.4272      33262.47      179.3526    
 1107.00   32.76173      209.4568      33295.23      179.3798    
 1108.00   32.76749      209.4864      33327.99      179.4070    
 1109.00   32.77325      209.5160      33360.76      179.4341    
 1110.00   32.77900      209.5455      33393.54      179.4612    
 1111.00   32.78475      209.5750      33426.32      179.4883    
 1112.00   32.79050      209.6045      33459.11      179.5154    
 1113.00   32.79624      209.6340      33491.90      179.5424    
 1114.00   32.80198      209.6635      33524.70      179.5695    
 1115.00   32.80772      209.6929      33557.51      179.5965    
 1116.00   32.81345      209.7223      33590.32      179.6234    
 1117.00   32.81918      209.7517      33623.13      179.6504    
 1118.00   32.82490      209.7811      33655.96      179.6773    
 1119.00   32.83062      209.8104      33688.78      179.7043    
 1120.00   32.83633      209.8397      33721.62      179.7312    
 1121.00   32.84204      209.8690      33754.46      179.7580    
 1122.00   32.84775      209.8983      33787.30      179.7849    
 1123.00   32.85345      209.9276      33820.15      179.8117    
 1124.00   32.85915      209.9568      33853.01      179.8385    
 1125.00   32.86485      209.9861      33885.87      179.8653    
 1126.00   32.87054      210.0153      33918.74      179.8921    
 1127.00   32.87622      210.0445      33951.61      179.9188    
 1128.00   32.88191      210.0736      33984.49      179.9455    
 1129.00   32.88758      210.1028      34017.37      179.9722    
 1130.00   32.89326      210.1319      34050.26      179.9989    
 1131.00   32.89893      210.1610      34083.16      180.0256    
 1132.00   32.90459      210.1901      34116.06      180.0522    
 1133.00   32.91026      210.2191      34148.97      180.0788    
 1134.00   32.91591      210.2481      34181.88      180.1054    
 1135.00   32.92157      210.2772      34214.80      180.1320    
 1136.00   32.92722      210.3062      34247.73      180.1585    
 1137.00   32.93286      210.3351      34280.66      180.1850    
 1138.00   32.93850      210.3641      34313.59      180.2115    
 1139.00   32.94414      210.3930      34346.53      180.2380    
 1140.00   32.94977      210.4219      34379.48      180.2645    
 1141.00   32.95540      210.4508      34412.43      180.2909    
 1142.00   32.96103      210.4797      34445.39      180.3174    
 1143.00   32.96665      210.5086      34478.36      180.3438    
 1144.00   32.97226      210.5374      34511.32      180.3701    
 1145.00   32.97788      210.5662      34544.30      180.3965    
 1146.00   32.98348      210.5950      34577.28      180.4228    
 1147.00   32.98909      210.6238      34610.27      180.4492    
 1148.00   32.99469      210.6525      34643.26      180.4755    
 1149.00   33.00028      210.6812      34676.26      180.5017    
 1150.00   33.00587      210.7100      34709.26      180.5280    
 1151.00   33.01146      210.7386      34742.27      180.5542    
 1152.00   33.01704      210.7673      34775.28      180.5804    
 1153.00   33.02262      210.7960      34808.30      180.6066    
 1154.00   33.02820      210.8246      34841.33      180.6328    
 1155.00   33.03377      210.8532      34874.36      180.6590    
 1156.00   33.03933      210.8818      34907.39      180.6851    
 1157.00   33.04489      210.9104      34940.44      180.7112    
 1158.00   33.05045      210.9389      34973.48      180.7373    
 1159.00   33.05600      210.9674      35006.54      180.7634    
 1160.00   33.06155      210.9960      35039.60      180.7894    
 1161.00   33.06710      211.0245      35072.66      180.8154    
 1162.00   33.07264      211.0529      35105.73      180.8415    
 1163.00   33.07817      211.0814      35138.81      180.8674    
 1164.00   33.08370      211.1098      35171.89      180.8934    
 1165.00   33.08923      211.1382      35204.97      180.9194    
 1166.00   33.09476      211.1666      35238.07      180.9453    
 1167.00   33.10027      211.1950      35271.16      180.9712    
 1168.00   33.10579      211.2233      35304.27      180.9971    
 1169.00   33.11130      211.2517      35337.37      181.0230    
 1170.00   33.11681      211.2800      35370.49      181.0488    
 1171.00   33.12231      211.3083      35403.61      181.0746    
 1172.00   33.12781      211.3366      35436.73      181.1004    
 1173.00   33.13330      211.3648      35469.86      181.1262    
 1174.00   33.13879      211.3931      35503.00      181.1520    
 1175.00   33.14427      211.4213      35536.14      181.1777    
 1176.00   33.14975      211.4495      35569.29      181.2035    
 1177.00   33.15523      211.4776      35602.44      181.2292    
 1178.00   33.16070      211.5058      35635.60      181.2549    
 1179.00   33.16617      211.5339      35668.76      181.2805    
 1180.00   33.17163      211.5621      35701.93      181.3062    
 1181.00   33.17709      211.5902      35735.11      181.3318    
 1182.00   33.18254      211.6183      35768.29      181.3574    
 1183.00   33.18799      211.6463      35801.47      181.3830    
 1184.00   33.19344      211.6744      35834.66      181.4086    
 1185.00   33.19888      211.7024      35867.86      181.4342    
 1186.00   33.20432      211.7304      35901.06      181.4597    
 1187.00   33.20975      211.7584      35934.27      181.4852    
 1188.00   33.21518      211.7863      35967.48      181.5107    
 1189.00   33.22060      211.8143      36000.70      181.5362    
 1190.00   33.22602      211.8422      36033.92      181.5616    
 1191.00   33.23144      211.8701      36067.15      181.5871    
 1192.00   33.23685      211.8980      36100.38      181.6125    
 1193.00   33.24226      211.9259      36133.62      181.6379    
 1194.00   33.24766      211.9538      36166.87      181.6633    
 1195.00   33.25306      211.9816      36200.12      181.6886    
 1196.00   33.25845      212.0094      36233.37      181.7140    
 1197.00   33.26384      212.0372      36266.63      181.7393    
 1198.00   33.26922      212.0650      36299.90      181.7646    
 1199.00   33.27460      212.0928      36333.17      181.7899    
 1200.00   33.27998      212.1205      36366.45      181.8151    
 1201.00   33.28535      212.1482      36399.73      181.8404    
 1202.00   33.29072      212.1759      36433.02      181.8656    
 1203.00   33.29608      212.2036      36466.31      181.8908    
 1204.00   33.30144      212.2313      36499.61      181.9160    
 1205.00   33.30680      212.2589      36532.92      181.9412    
 1206.00   33.31215      212.2866      36566.23      181.9663    
 1207.00   33.31749      212.3142      36599.54      181.9914    
 1208.00   33.32283      212.3418      36632.86      182.0166    
 1209.00   33.32817      212.3693      36666.19      182.0416    
 1210.00   33.33350      212.3969      36699.52      182.0667    
 1211.00   33.33883      212.4244      36732.85      182.0918    
 1212.00   33.34415      212.4520      36766.20      182.1168    
 1213.00   33.34947      212.4795      36799.54      182.1418    
 1214.00   33.35479      212.5070      36832.89      182.1668    
 1215.00   33.36010      212.5344      36866.25      182.1918    
 1216.00   33.36540      212.5619      36899.61      182.2168    
 1217.00   33.37070      212.5893      36932.98      182.2417    
 1218.00   33.37600      212.6167      36966.36      182.2667    
 1219.00   33.38129      212.6441      36999.73      182.2916    
 1220.00   33.38658      212.6715      37033.12      182.3165    
 1221.00   33.39187      212.6988      37066.51      182.3413    
 1222.00   33.39715      212.7262      37099.90      182.3662    
 1223.00   33.40242      212.7535      37133.30      182.3910    
 1224.00   33.40769      212.7808      37166.71      182.4158    
 1225.00   33.41296      212.8081      37200.12      182.4406    
 1226.00   33.41822      212.8353      37233.53      182.4654    
 1227.00   33.42348      212.8626      37266.95      182.4902    
 1228.00   33.42873      212.8898      37300.38      182.5149    
 1229.00   33.43398      212.9170      37333.81      182.5396    
 1230.00   33.43922      212.9442      37367.25      182.5644    
 1231.00   33.44446      212.9714      37400.69      182.5890    
 1232.00   33.44970      212.9986      37434.14      182.6137    
 1233.00   33.45493      213.0257      37467.59      182.6384    
 1234.00   33.46015      213.0528      37501.05      182.6630    
 1235.00   33.46538      213.0799      37534.51      182.6876    
 1236.00   33.47059      213.1070      37567.98      182.7122    
 1237.00   33.47581      213.1341      37601.45      182.7368    
 1238.00   33.48102      213.1612      37634.93      182.7614    
 1239.00   33.48622      213.1882      37668.41      182.7859    
 1240.00   33.49142      213.2152      37701.90      182.8105    
 1241.00   33.49662      213.2422      37735.40      182.8350    
 1242.00   33.50181      213.2692      37768.89      182.8595    
 1243.00   33.50699      213.2962      37802.40      182.8839    
 1244.00   33.51218      213.3231      37835.91      182.9084    
 1245.00   33.51735      213.3500      37869.42      182.9328    
 1246.00   33.52253      213.3769      37902.94      182.9573    
 1247.00   33.52770      213.4038      37936.47      182.9817    
 1248.00   33.53286      213.4307      37970.00      183.0060    
 1249.00   33.53802      213.4576      38003.53      183.0304    
 1250.00   33.54318      213.4844      38037.08      183.0548    
 1251.00   33.54833      213.5113      38070.62      183.0791    
 1252.00   33.55348      213.5381      38104.17      183.1034    
 1253.00   33.55862      213.5649      38137.73      183.1277    
 1254.00   33.56376      213.5916      38171.29      183.1520    
 1255.00   33.56889      213.6184      38204.86      183.1763    
 1256.00   33.57402      213.6451      38238.43      183.2005    
 1257.00   33.57914      213.6718      38272.00      183.2247    
 1258.00   33.58426      213.6985      38305.58      183.2490    
 1259.00   33.58938      213.7252      38339.17      183.2732    
 1260.00   33.59449      213.7519      38372.76      183.2973    
 1261.00   33.59960      213.7786      38406.36      183.3215    
 1262.00   33.60470      213.8052      38439.96      183.3456    
 1263.00   33.60980      213.8318      38473.57      183.3698    
 1264.00   33.61489      213.8584      38507.18      183.3939    
 1265.00   33.61998      213.8850      38540.80      183.4180    
 1266.00   33.62507      213.9116      38574.42      183.4420    
 1267.00   33.63015      213.9381      38608.05      183.4661    
 1268.00   33.63522      213.9647      38641.68      183.4901    
 1269.00   33.64029      213.9912      38675.32      183.5142    
 1270.00   33.64536      214.0177      38708.96      183.5382    
 1271.00   33.65042      214.0442      38742.61      183.5622    
 1272.00   33.65548      214.0706      38776.26      183.5861    
 1273.00   33.66054      214.0971      38809.92      183.6101    
 1274.00   33.66559      214.1235      38843.59      183.6340    
 1275.00   33.67063      214.1499      38877.25      183.6580    
 1276.00   33.67567      214.1763      38910.93      183.6819    
 1277.00   33.68071      214.2027      38944.60      183.7058    
 1278.00   33.68574      214.2291      38978.29      183.7296    
 1279.00   33.69077      214.2554      39011.98      183.7535    
 1280.00   33.69579      214.2818      39045.67      183.7773    
 1281.00   33.70081      214.3081      39079.37      183.8012    
 1282.00   33.70582      214.3344      39113.07      183.8250    
 1283.00   33.71083      214.3607      39146.78      183.8488    
 1284.00   33.71584      214.3869      39180.49      183.8725    
 1285.00   33.72084      214.4132      39214.21      183.8963    
 1286.00   33.72584      214.4394      39247.93      183.9200    
 1287.00   33.73083      214.4656      39281.66      183.9437    
 1288.00   33.73581      214.4918      39315.40      183.9675    
 1289.00   33.74080      214.5180      39349.13      183.9911    
 1290.00   33.74578      214.5442      39382.88      184.0148    
 1291.00   33.75075      214.5703      39416.63      184.0385    
 1292.00   33.75572      214.5965      39450.38      184.0621    
 1293.00   33.76069      214.6226      39484.14      184.0857    
 1294.00   33.76565      214.6487      39517.90      184.1094    
 1295.00   33.77061      214.6748      39551.67      184.1329    
 1296.00   33.77556      214.7008      39585.44      184.1565    
 1297.00   33.78051      214.7269      39619.22      184.1801    
 1298.00   33.78545      214.7529      39653.00      184.2036    
 1299.00   33.79039      214.7790      39686.79      184.2272    
 1300.00   33.79532      214.8050      39720.58      184.2507    
 1301.00   33.80025      214.8310      39754.38      184.2742    
 1302.00   33.80518      214.8569      39788.18      184.2976    
 1303.00   33.81010      214.8829      39821.99      184.3211    
 1304.00   33.81502      214.9088      39855.80      184.3446    
 1305.00   33.81993      214.9347      39889.62      184.3680    
 1306.00   33.82484      214.9606      39923.44      184.3914    
 1307.00   33.82974      214.9865      39957.27      184.4148    
 1308.00   33.83464      215.0124      39991.10      184.4382    
 1309.00   33.83954      215.0383      40024.94      184.4615    
 1310.00   33.84443      215.0641      40058.78      184.4849    
 1311.00   33.84932      215.0899      40092.63      184.5082    
 1312.00   33.85420      215.1158      40126.48      184.5316    
 1313.00   33.85908      215.1416      40160.34      184.5549    
 1314.00   33.86395      215.1673      40194.20      184.5781    
 1315.00   33.86882      215.1931      40228.07      184.6014    
 1316.00   33.87368      215.2188      40261.94      184.6247    
 1317.00   33.87854      215.2446      40295.81      184.6479    
 1318.00   33.88340      215.2703      40329.69      184.6711    
 1319.00   33.88825      215.2960      40363.58      184.6943    
 1320.00   33.89310      215.3217      40397.47      184.7175    
 1321.00   33.89794      215.3473      40431.37      184.7407    
 1322.00   33.90278      215.3730      40465.27      184.7639    
 1323.00   33.90761      215.3986      40499.17      184.7870    
 1324.00   33.91244      215.4243      40533.08      184.8101    
 1325.00   33.91727      215.4499      40567.00      184.8333    
 1326.00   33.92209      215.4755      40600.92      184.8564    
 1327.00   33.92691      215.5010      40634.84      184.8794    
 1328.00   33.93172      215.5266      40668.77      184.9025    
 1329.00   33.93653      215.5521      40702.70      184.9256    
 1330.00   33.94133      215.5777      40736.64      184.9486    
 1331.00   33.94613      215.6032      40770.59      184.9716    
 1332.00   33.95092      215.6287      40804.54      184.9946    
 1333.00   33.95572      215.6541      40838.49      185.0176    
 1334.00   33.96050      215.6796      40872.45      185.0406    
 1335.00   33.96528      215.7051      40906.41      185.0636    
 1336.00   33.97006      215.7305      40940.38      185.0865    
 1337.00   33.97483      215.7559      40974.35      185.1094    
 1338.00   33.97960      215.7813      41008.33      185.1323    
 1339.00   33.98437      215.8067      41042.31      185.1552    
 1340.00   33.98913      215.8321      41076.30      185.1781    
 1341.00   33.99388      215.8574      41110.29      185.2010    
 1342.00   33.99864      215.8828      41144.28      185.2239    
 1343.00   34.00338      215.9081      41178.28      185.2467    
 1344.00   34.00813      215.9334      41212.29      185.2695    
 1345.00   34.01286      215.9587      41246.30      185.2923    
 1346.00   34.01760      215.9840      41280.32      185.3151    
 1347.00   34.02233      216.0093      41314.34      185.3379    
 1348.00   34.02705      216.0345      41348.36      185.3607    
 1349.00   34.03178      216.0597      41382.39      185.3834    
 1350.00   34.03649      216.0850      41416.42      185.4061    
 1351.00   34.04121      216.1102      41450.46      185.4288    
 1352.00   34.04591      216.1354      41484.51      185.4516    
 1353.00   34.05062      216.1605      41518.56      185.4742    
 1354.00   34.05532      216.1857      41552.61      185.4969    
 1355.00   34.06001      216.2108      41586.67      185.5196    
 1356.00   34.06471      216.2360      41620.73      185.5422    
 1357.00   34.06939      216.2611      41654.80      185.5648    
 1358.00   34.07408      216.2862      41688.87      185.5875    
 1359.00   34.07875      216.3113      41722.94      185.6101    
 1360.00   34.08343      216.3363      41757.02      185.6326    
 1361.00   34.08810      216.3614      41791.11      185.6552    
 1362.00   34.09276      216.3864      41825.20      185.6778    
 1363.00   34.09742      216.4114      41859.30      185.7003    
 1364.00   34.10208      216.4365      41893.40      185.7228    
 1365.00   34.10673      216.4615      41927.50      185.7453    
 1366.00   34.11138      216.4864      41961.61      185.7678    
 1367.00   34.11603      216.5114      41995.72      185.7903    
 1368.00   34.12067      216.5363      42029.84      185.8128    
 1369.00   34.12530      216.5613      42063.96      185.8352    
 1370.00   34.12993      216.5862      42098.09      185.8577    
 1371.00   34.13456      216.6111      42132.22      185.8801    
 1372.00   34.13919      216.6360      42166.36      185.9025    
 1373.00   34.14380      216.6609      42200.50      185.9249    
 1374.00   34.14842      216.6857      42234.65      185.9473    
 1375.00   34.15303      216.7106      42268.80      185.9696    
 1376.00   34.15763      216.7354      42302.95      185.9920    
 1377.00   34.16224      216.7602      42337.11      186.0143    
 1378.00   34.16683      216.7850      42371.28      186.0366    
 1379.00   34.17143      216.8098      42405.45      186.0589    
 1380.00   34.17602      216.8346      42439.62      186.0812    
 1381.00   34.18060      216.8593      42473.80      186.1035    
 1382.00   34.18518      216.8841      42507.98      186.1258    
 1383.00   34.18976      216.9088      42542.17      186.1480    
 1384.00   34.19433      216.9335      42576.36      186.1703    
 1385.00   34.19890      216.9582      42610.56      186.1925    
 1386.00   34.20346      216.9829      42644.76      186.2147    
 1387.00   34.20802      217.0076      42678.97      186.2369    
 1388.00   34.21258      217.0322      42713.18      186.2591    
 1389.00   34.21713      217.0569      42747.39      186.2812    
 1390.00   34.22168      217.0815      42781.61      186.3034    
 1391.00   34.22622      217.1061      42815.83      186.3255    
 1392.00   34.23076      217.1307      42850.06      186.3476    
 1393.00   34.23529      217.1553      42884.30      186.3697    
 1394.00   34.23982      217.1799      42918.53      186.3918    
 1395.00   34.24435      217.2044      42952.78      186.4139    
 1396.00   34.24887      217.2290      42987.02      186.4360    
 1397.00   34.25339      217.2535      43021.27      186.4580    
 1398.00   34.25790      217.2780      43055.53      186.4801    
 1399.00   34.26241      217.3025      43089.79      186.5021    
 1400.00   34.26692      217.3270      43124.05      186.5241    
 1401.00   34.27142      217.3515      43158.32      186.5461    
 1402.00   34.27591      217.3759      43192.60      186.5681    
 1403.00   34.28041      217.4004      43226.87      186.5900    
 1404.00   34.28490      217.4248      43261.16      186.6120    
 1405.00   34.28938      217.4492      43295.44      186.6339    
 1406.00   34.29386      217.4736      43329.74      186.6559    
 1407.00   34.29834      217.4980      43364.03      186.6778    
 1408.00   34.30281      217.5223      43398.33      186.6997    
 1409.00   34.30728      217.5467      43432.64      186.7215    
 1410.00   34.31174      217.5710      43466.95      186.7434    
 1411.00   34.31620      217.5954      43501.26      186.7653    
 1412.00   34.32065      217.6197      43535.58      186.7871    
 1413.00   34.32511      217.6440      43569.90      186.8089    
 1414.00   34.32955      217.6683      43604.23      186.8308    
 1415.00   34.33400      217.6925      43638.56      186.8526    
 1416.00   34.33843      217.7168      43672.90      186.8744    
 1417.00   34.34287      217.7410      43707.24      186.8961    
 1418.00   34.34730      217.7653      43741.58      186.9179    
 1419.00   34.35173      217.7895      43775.93      186.9396    
 1420.00   34.35615      217.8137      43810.29      186.9614    
 1421.00   34.36057      217.8379      43844.65      186.9831    
 1422.00   34.36498      217.8620      43879.01      187.0048    
 1423.00   34.36939      217.8862      43913.38      187.0265    
 1424.00   34.37380      217.9104      43947.75      187.0482    
 1425.00   34.37820      217.9345      43982.12      187.0698    
 1426.00   34.38260      217.9586      44016.50      187.0915    
 1427.00   34.38699      217.9827      44050.89      187.1131    
 1428.00   34.39138      218.0068      44085.28      187.1348    
 1429.00   34.39577      218.0309      44119.67      187.1564    
 1430.00   34.40015      218.0549      44154.07      187.1780    
 1431.00   34.40453      218.0790      44188.47      187.1996    
 1432.00   34.40890      218.1030      44222.88      187.2211    
 1433.00   34.41327      218.1270      44257.29      187.2427    
 1434.00   34.41763      218.1511      44291.70      187.2642    
 1435.00   34.42200      218.1750      44326.12      187.2858    
 1436.00   34.42635      218.1990      44360.55      187.3073    
 1437.00   34.43071      218.2230      44394.98      187.3288    
 1438.00   34.43506      218.2469      44429.41      187.3503    
 1439.00   34.43940      218.2709      44463.85      187.3718    
 1440.00   34.44374      218.2948      44498.29      187.3932    
 1441.00   34.44808      218.3187      44532.73      187.4147    
 1442.00   34.45241      218.3426      44567.18      187.4361    
 1443.00   34.45674      218.3665      44601.64      187.4575    
 1444.00   34.46107      218.3904      44636.10      187.4790    
 1445.00   34.46539      218.4142      44670.56      187.5004    
 1446.00   34.46970      218.4381      44705.03      187.5217    
 1447.00   34.47402      218.4619      44739.50      187.5431    
 1448.00   34.47833      218.4857      44773.98      187.5645    
 1449.00   34.48263      218.5095      44808.46      187.5858    
 1450.00   34.48693      218.5333      44842.94      187.6072    
 1451.00   34.49123      218.5571      44877.43      187.6285    
 1452.00   34.49552      218.5809      44911.92      187.6498    
 1453.00   34.49981      218.6046      44946.42      187.6711    
 1454.00   34.50409      218.6284      44980.92      187.6924    
 1455.00   34.50838      218.6521      45015.43      187.7136    
 1456.00   34.51265      218.6758      45049.94      187.7349    
 1457.00   34.51693      218.6995      45084.46      187.7561    
 1458.00   34.52119      218.7232      45118.98      187.7774    
 1459.00   34.52546      218.7468      45153.50      187.7986    
 1460.00   34.52972      218.7705      45188.03      187.8198    
 1461.00   34.53398      218.7941      45222.56      187.8410    
 1462.00   34.53823      218.8178      45257.09      187.8622    
 1463.00   34.54248      218.8414      45291.63      187.8833    
 1464.00   34.54672      218.8650      45326.18      187.9045    
 1465.00   34.55097      218.8886      45360.73      187.9256    
 1466.00   34.55520      218.9122      45395.28      187.9468    
 1467.00   34.55944      218.9357      45429.84      187.9679    
 1468.00   34.56367      218.9593      45464.40      187.9890    
 1469.00   34.56789      218.9828      45498.97      188.0101    
 1470.00   34.57211      219.0063      45533.54      188.0311    
 1471.00   34.57633      219.0299      45568.11      188.0522    
 1472.00   34.58054      219.0534      45602.69      188.0733    
 1473.00   34.58475      219.0768      45637.27      188.0943    
 1474.00   34.58896      219.1003      45671.86      188.1153    
 1475.00   34.59316      219.1238      45706.45      188.1363    
 1476.00   34.59736      219.1472      45741.04      188.1574    
 1477.00   34.60155      219.1707      45775.64      188.1783    
 1478.00   34.60574      219.1941      45810.25      188.1993    
 1479.00   34.60993      219.2175      45844.85      188.2203    
 1480.00   34.61411      219.2409      45879.47      188.2412    
 1481.00   34.61829      219.2643      45914.08      188.2622    
 1482.00   34.62247      219.2876      45948.70      188.2831    
 1483.00   34.62664      219.3110      45983.33      188.3040    
 1484.00   34.63080      219.3343      46017.96      188.3249    
 1485.00   34.63497      219.3577      46052.59      188.3458    
 1486.00   34.63913      219.3810      46087.23      188.3667    
 1487.00   34.64328      219.4043      46121.87      188.3875    
 1488.00   34.64743      219.4276      46156.51      188.4084    
 1489.00   34.65158      219.4508      46191.16      188.4292    
 1490.00   34.65572      219.4741      46225.82      188.4501    
 1491.00   34.65986      219.4974      46260.47      188.4709    
 1492.00   34.66400      219.5206      46295.14      188.4917    
 1493.00   34.66813      219.5438      46329.80      188.5125    
 1494.00   34.67226      219.5670      46364.47      188.5333    
 1495.00   34.67639      219.5902      46399.15      188.5540    
 1496.00   34.68051      219.6134      46433.83      188.5748    
 1497.00   34.68462      219.6366      46468.51      188.5955    
 1498.00   34.68874      219.6598      46503.19      188.6162    
 1499.00   34.69285      219.6829      46537.89      188.6370    
 1500.00   34.69695      219.7061      46572.58      188.6577    
 1501.00   34.70105      219.7292      46607.28      188.6784    
 1502.00   34.70515      219.7523      46641.98      188.6990    
 1503.00   34.70924      219.7754      46676.69      188.7197    
 1504.00   34.71333      219.7985      46711.40      188.7404    
 1505.00   34.71742      219.8216      46746.12      188.7610    
 1506.00   34.72150      219.8446      46780.84      188.7816    
 1507.00   34.72558      219.8677      46815.56      188.8023    
 1508.00   34.72966      219.8907      46850.29      188.8229    
 1509.00   34.73373      219.9137      46885.02      188.8435    
 1510.00   34.73780      219.9367      46919.75      188.8641    
 1511.00   34.74186      219.9597      46954.49      188.8846    
 1512.00   34.74592      219.9827      46989.24      188.9052    
 1513.00   34.74997      220.0057      47023.99      188.9257    
 1514.00   34.75403      220.0287      47058.74      188.9463    
 1515.00   34.75808      220.0516      47093.49      188.9668    
 1516.00   34.76212      220.0745      47128.25      188.9873    
 1517.00   34.76616      220.0975      47163.02      189.0078    
 1518.00   34.77020      220.1204      47197.79      189.0283    
 1519.00   34.77423      220.1433      47232.56      189.0488    
 1520.00   34.77826      220.1662      47267.33      189.0692    
 1521.00   34.78229      220.1890      47302.12      189.0897    
 1522.00   34.78631      220.2119      47336.90      189.1101    
 1523.00   34.79033      220.2347      47371.69      189.1306    
 1524.00   34.79434      220.2576      47406.48      189.1510    
 1525.00   34.79835      220.2804      47441.28      189.1714    
 1526.00   34.80236      220.3032      47476.08      189.1918    
 1527.00   34.80637      220.3260      47510.88      189.2122    
 1528.00   34.81037      220.3488      47545.69      189.2325    
 1529.00   34.81436      220.3716      47580.50      189.2529    
 1530.00   34.81835      220.3944      47615.32      189.2732    
 1531.00   34.82234      220.4171      47650.14      189.2936    
 1532.00   34.82633      220.4398      47684.96      189.3139    
 1533.00   34.83031      220.4626      47719.79      189.3342    
 1534.00   34.83429      220.4853      47754.62      189.3545    
 1535.00   34.83826      220.5080      47789.46      189.3748    
 1536.00   34.84223      220.5307      47824.30      189.3951    
 1537.00   34.84620      220.5534      47859.14      189.4153    
 1538.00   34.85016      220.5760      47893.99      189.4356    
 1539.00   34.85412      220.5987      47928.84      189.4558    
 1540.00   34.85808      220.6213      47963.70      189.4761    
 1541.00   34.86203      220.6439      47998.56      189.4963    
 1542.00   34.86598      220.6666      48033.42      189.5165    
 1543.00   34.86992      220.6892      48068.29      189.5367    
 1544.00   34.87386      220.7118      48103.16      189.5569    
 1545.00   34.87780      220.7343      48138.04      189.5770    
 1546.00   34.88174      220.7569      48172.92      189.5972    
 1547.00   34.88567      220.7795      48207.80      189.6173    
 1548.00   34.88959      220.8020      48242.69      189.6375    
 1549.00   34.89352      220.8245      48277.58      189.6576    
 1550.00   34.89744      220.8471      48312.48      189.6777    
 1551.00   34.90135      220.8696      48347.38      189.6978    
 1552.00   34.90526      220.8921      48382.28      189.7179    
 1553.00   34.90917      220.9145      48417.19      189.7380    
 1554.00   34.91308      220.9370      48452.10      189.7581    
 1555.00   34.91698      220.9595      48487.01      189.7781    
 1556.00   34.92088      220.9819      48521.93      189.7982    
 1557.00   34.92477      221.0044      48556.86      189.8182    
 1558.00   34.92866      221.0268      48591.78      189.8382    
 1559.00   34.93255      221.0492      48626.71      189.8582    
 1560.00   34.93643      221.0716      48661.65      189.8782    
 1561.00   34.94031      221.0940      48696.59      189.8982    
 1562.00   34.94419      221.1164      48731.53      189.9182    
 1563.00   34.94806      221.1387      48766.47      189.9382    
 1564.00   34.95193      221.1611      48801.42      189.9581    
 1565.00   34.95579      221.1834      48836.38      189.9781    
 1566.00   34.95966      221.2058      48871.34      189.9980    
 1567.00   34.96351      221.2281      48906.30      190.0179    
 1568.00   34.96737      221.2504      48941.26      190.0378    
 1569.00   34.97122      221.2727      48976.23      190.0577    
 1570.00   34.97507      221.2950      49011.21      190.0776    
 1571.00   34.97891      221.3172      49046.18      190.0975    
 1572.00   34.98275      221.3395      49081.16      190.1174    
 1573.00   34.98659      221.3617      49116.15      190.1372    
 1574.00   34.99042      221.3840      49151.14      190.1571    
 1575.00   34.99425      221.4062      49186.13      190.1769    
 1576.00   34.99808      221.4284      49221.13      190.1967    
 1577.00   35.00190      221.4506      49256.13      190.2165    
 1578.00   35.00572      221.4728      49291.13      190.2363    
 1579.00   35.00954      221.4950      49326.14      190.2561    
 1580.00   35.01335      221.5172      49361.15      190.2759    
 1581.00   35.01716      221.5393      49396.16      190.2957    
 1582.00   35.02096      221.5614      49431.18      190.3154    
 1583.00   35.02477      221.5836      49466.21      190.3352    
 1584.00   35.02857      221.6057      49501.23      190.3549    
 1585.00   35.03236      221.6278      49536.26      190.3746    
 1586.00   35.03615      221.6499      49571.30      190.3944    
 1587.00   35.03994      221.6720      49606.33      190.4141    
 1588.00   35.04372      221.6941      49641.38      190.4337    
 1589.00   35.04751      221.7161      49676.42      190.4534    
 1590.00   35.05128      221.7382      49711.47      190.4731    
 1591.00   35.05506      221.7602      49746.52      190.4928    
 1592.00   35.05883      221.7822      49781.58      190.5124    
 1593.00   35.06260      221.8043      49816.64      190.5320    
 1594.00   35.06636      221.8263      49851.71      190.5517    
 1595.00   35.07012      221.8483      49886.78      190.5713    
 1596.00   35.07388      221.8702      49921.85      190.5909    
 1597.00   35.07763      221.8922      49956.92      190.6105    
 1598.00   35.08138      221.9142      49992.00      190.6301    
 1599.00   35.08513      221.9361      50027.09      190.6496    
 1600.00   35.08887      221.9581      50062.17      190.6692    
 1601.00   35.09261      221.9800      50097.26      190.6887    
 1602.00   35.09635      222.0019      50132.36      190.7083    
 1603.00   35.10008      222.0238      50167.46      190.7278    
 1604.00   35.10381      222.0457      50202.56      190.7473    
 1605.00   35.10754      222.0676      50237.66      190.7668    
 1606.00   35.11126      222.0894      50272.77      190.7863    
 1607.00   35.11498      222.1113      50307.89      190.8058    
 1608.00   35.11869      222.1331      50343.00      190.8253    
 1609.00   35.12241      222.1550      50378.12      190.8448    
 1610.00   35.12612      222.1768      50413.25      190.8642    
 1611.00   35.12982      222.1986      50448.38      190.8837    
 1612.00   35.13352      222.2204      50483.51      190.9031    
 1613.00   35.13722      222.2422      50518.64      190.9225    
 1614.00   35.14092      222.2640      50553.78      190.9419    
 1615.00   35.14461      222.2857      50588.92      190.9613    
 1616.00   35.14830      222.3075      50624.07      190.9807    
 1617.00   35.15199      222.3292      50659.22      191.0001    
 1618.00   35.15567      222.3510      50694.38      191.0195    
 1619.00   35.15935      222.3727      50729.53      191.0388    
 1620.00   35.16302      222.3944      50764.69      191.0582    
 1621.00   35.16669      222.4161      50799.86      191.0775    
 1622.00   35.17036      222.4378      50835.03      191.0968    
 1623.00   35.17403      222.4595      50870.20      191.1162    
 1624.00   35.17769      222.4811      50905.38      191.1355    
 1625.00   35.18135      222.5028      50940.55      191.1548    
 1626.00   35.18501      222.5244      50975.74      191.1740    
 1627.00   35.18866      222.5461      51010.92      191.1933    
 1628.00   35.19231      222.5677      51046.12      191.2126    
 1629.00   35.19595      222.5893      51081.31      191.2318    
 1630.00   35.19959      222.6109      51116.51      191.2511    
 1631.00   35.20323      222.6325      51151.71      191.2703    
 1632.00   35.20687      222.6541      51186.91      191.2895    
 1633.00   35.21050      222.6756      51222.12      191.3088    
 1634.00   35.21413      222.6972      51257.33      191.3280    
 1635.00   35.21776      222.7187      51292.55      191.3472    
 1636.00   35.22138      222.7403      51327.77      191.3663    
 1637.00   35.22500      222.7618      51362.99      191.3855    
 1638.00   35.22861      222.7833      51398.22      191.4047    
 1639.00   35.23223      222.8048      51433.45      191.4238    
 1640.00   35.23584      222.8263      51468.68      191.4430    
 1641.00   35.23944      222.8478      51503.92      191.4621    
 1642.00   35.24305      222.8693      51539.16      191.4812    
 1643.00   35.24665      222.8907      51574.41      191.5003    
 1644.00   35.25024      222.9122      51609.66      191.5194    
 1645.00   35.25384      222.9336      51644.91      191.5385    
 1646.00   35.25743      222.9550      51680.16      191.5576    
 1647.00   35.26101      222.9764      51715.42      191.5767    
 1648.00   35.26460      222.9978      51750.69      191.5957    
 1649.00   35.26818      223.0192      51785.95      191.6148    
 1650.00   35.27175      223.0406      51821.22      191.6338    
 1651.00   35.27533      223.0620      51856.50      191.6528    
 1652.00   35.27890      223.0833      51891.77      191.6719    
 1653.00   35.28247      223.1047      51927.05      191.6909    
 1654.00   35.28603      223.1260      51962.34      191.7099    
 1655.00   35.28959      223.1474      51997.63      191.7289    
 1656.00   35.29315      223.1687      52032.92      191.7478    
 1657.00   35.29670      223.1900      52068.21      191.7668    
 1658.00   35.30025      223.2113      52103.51      191.7858    
 1659.00   35.30380      223.2326      52138.81      191.8047    
 1660.00   35.30735      223.2538      52174.12      191.8237    
 1661.00   35.31089      223.2751      52209.43      191.8426    
 1662.00   35.31443      223.2964      52244.74      191.8615    
 1663.00   35.31796      223.3176      52280.06      191.8804    
 1664.00   35.32150      223.3388      52315.38      191.8993    
 1665.00   35.32502      223.3601      52350.70      191.9182    
 1666.00   35.32855      223.3813      52386.03      191.9371    
 1667.00   35.33207      223.4025      52421.36      191.9559    
 1668.00   35.33559      223.4237      52456.69      191.9748    
 1669.00   35.33911      223.4448      52492.03      191.9937    
 1670.00   35.34262      223.4660      52527.37      192.0125    
 1671.00   35.34613      223.4872      52562.71      192.0313    
 1672.00   35.34964      223.5083      52598.06      192.0501    
 1673.00   35.35314      223.5295      52633.41      192.0690    
 1674.00   35.35665      223.5506      52668.77      192.0878    
 1675.00   35.36014      223.5717      52704.13      192.1065    
 1676.00   35.36364      223.5928      52739.49      192.1253    
 1677.00   35.36713      223.6139      52774.85      192.1441    
 1678.00   35.37062      223.6350      52810.22      192.1629    
 1679.00   35.37410      223.6561      52845.59      192.1816    
 1680.00   35.37758      223.6771      52880.97      192.2003    
 1681.00   35.38106      223.6982      52916.35      192.2191    
 1682.00   35.38454      223.7192      52951.73      192.2378    
 1683.00   35.38801      223.7402      52987.12      192.2565    
 1684.00   35.39148      223.7613      53022.51      192.2752    
 1685.00   35.39495      223.7823      53057.90      192.2939    
 1686.00   35.39841      223.8033      53093.30      192.3126    
 1687.00   35.40187      223.8243      53128.70      192.3313    
 1688.00   35.40533      223.8452      53164.10      192.3499    
 1689.00   35.40878      223.8662      53199.51      192.3686    
 1690.00   35.41224      223.8872      53234.92      192.3872    
 1691.00   35.41568      223.9081      53270.33      192.4059    
 1692.00   35.41913      223.9291      53305.75      192.4245    
 1693.00   35.42257      223.9500      53341.17      192.4431    
 1694.00   35.42601      223.9709      53376.60      192.4617    
 1695.00   35.42945      223.9918      53412.02      192.4803    
 1696.00   35.43288      224.0127      53447.45      192.4989    
 1697.00   35.43631      224.0336      53482.89      192.5175    
 1698.00   35.43974      224.0545      53518.33      192.5360    
 1699.00   35.44316      224.0753      53553.77      192.5546    
 1700.00   35.44658      224.0962      53589.21      192.5731    
 1701.00   35.45000      224.1170      53624.66      192.5917    
 1702.00   35.45341      224.1379      53660.11      192.6102    
 1703.00   35.45682      224.1587      53695.57      192.6287    
 1704.00   35.46023      224.1795      53731.03      192.6472    
 1705.00   35.46364      224.2003      53766.49      192.6657    
 1706.00   35.46704      224.2211      53801.95      192.6842    
 1707.00   35.47044      224.2419      53837.42      192.7027    
 1708.00   35.47384      224.2627      53872.90      192.7212    
 1709.00   35.47723      224.2834      53908.37      192.7396    
 1710.00   35.48062      224.3042      53943.85      192.7581    
 1711.00   35.48401      224.3249      53979.33      192.7765    
 1712.00   35.48739      224.3457      54014.82      192.7950    
 1713.00   35.49078      224.3664      54050.31      192.8134    
 1714.00   35.49416      224.3871      54085.80      192.8318    
 1715.00   35.49753      224.4078      54121.30      192.8502    
 1716.00   35.50090      224.4285      54156.79      192.8686    
 1717.00   35.50427      224.4492      54192.30      192.8870    
 1718.00   35.50764      224.4699      54227.80      192.9054    
 1719.00   35.51100      224.4905      54263.31      192.9237    
 1720.00   35.51437      224.5112      54298.83      192.9421    
 1721.00   35.51772      224.5318      54334.34      192.9604    
 1722.00   35.52108      224.5525      54369.86      192.9788    
 1723.00   35.52443      224.5731      54405.38      192.9971    
 1724.00   35.52778      224.5937      54440.91      193.0154    
 1725.00   35.53113      224.6143      54476.44      193.0337    
 1726.00   35.53447      224.6349      54511.97      193.0521    
 1727.00   35.53781      224.6555      54547.51      193.0703    
 1728.00   35.54115      224.6760      54583.05      193.0886    
 1729.00   35.54448      224.6966      54618.59      193.1069    
 1730.00   35.54781      224.7172      54654.14      193.1252    
 1731.00   35.55114      224.7377      54689.69      193.1434    
 1732.00   35.55447      224.7582      54725.24      193.1617    
 1733.00   35.55779      224.7788      54760.79      193.1799    
 1734.00   35.56111      224.7993      54796.35      193.1981    
 1735.00   35.56443      224.8198      54831.92      193.2164    
 1736.00   35.56774      224.8403      54867.48      193.2346    
 1737.00   35.57105      224.8607      54903.05      193.2528    
 1738.00   35.57436      224.8812      54938.63      193.2710    
 1739.00   35.57767      224.9017      54974.20      193.2891    
 1740.00   35.58097      224.9221      55009.78      193.3073    
 1741.00   35.58427      224.9426      55045.36      193.3255    
 1742.00   35.58757      224.9630      55080.95      193.3436    
 1743.00   35.59086      224.9834      55116.54      193.3618    
 1744.00   35.59415      225.0039      55152.13      193.3799    
 1745.00   35.59744      225.0243      55187.73      193.3981    
 1746.00   35.60073      225.0447      55223.33      193.4162    
 1747.00   35.60401      225.0650      55258.93      193.4343    
 1748.00   35.60729      225.0854      55294.53      193.4524    
 1749.00   35.61057      225.1058      55330.14      193.4705    
 1750.00   35.61384      225.1261      55365.75      193.4886    
 1751.00   35.61711      225.1465      55401.37      193.5066    
 1752.00   35.62038      225.1668      55436.99      193.5247    
 1753.00   35.62365      225.1871      55472.61      193.5428    
 1754.00   35.62691      225.2075      55508.24      193.5608    
 1755.00   35.63017      225.2278      55543.87      193.5788    
 1756.00   35.63343      225.2481      55579.50      193.5969    
 1757.00   35.63668      225.2684      55615.13      193.6149    
 1758.00   35.63993      225.2886      55650.77      193.6329    
 1759.00   35.64318      225.3089      55686.41      193.6509    
 1760.00   35.64643      225.3292      55722.06      193.6689    
 1761.00   35.64967      225.3494      55757.70      193.6869    
 1762.00   35.65291      225.3696      55793.36      193.7049    
 1763.00   35.65615      225.3899      55829.01      193.7228    
 1764.00   35.65938      225.4101      55864.67      193.7408    
 1765.00   35.66261      225.4303      55900.33      193.7587    
 1766.00   35.66584      225.4505      55935.99      193.7767    
 1767.00   35.66907      225.4707      55971.66      193.7946    
 1768.00   35.67229      225.4909      56007.33      193.8125    
 1769.00   35.67551      225.5111      56043.01      193.8304    
 1770.00   35.67873      225.5312      56078.68      193.8483    
 1771.00   35.68195      225.5514      56114.36      193.8662    
 1772.00   35.68516      225.5715      56150.05      193.8841    
 1773.00   35.68837      225.5916      56185.73      193.9020    
 1774.00   35.69158      225.6118      56221.42      193.9199    
 1775.00   35.69478      225.6319      56257.12      193.9377    
 1776.00   35.69798      225.6520      56292.81      193.9556    
 1777.00   35.70118      225.6721      56328.51      193.9734    
 1778.00   35.70438      225.6922      56364.22      193.9913    
 1779.00   35.70757      225.7122      56399.92      194.0091    
 1780.00   35.71076      225.7323      56435.63      194.0269    
 1781.00   35.71395      225.7524      56471.34      194.0447    
 1782.00   35.71713      225.7724      56507.06      194.0625    
 1783.00   35.72032      225.7925      56542.78      194.0803    
 1784.00   35.72350      225.8125      56578.50      194.0981    
 1785.00   35.72667      225.8325      56614.22      194.1159    
 1786.00   35.72985      225.8525      56649.95      194.1336    
 1787.00   35.73302      225.8725      56685.68      194.1514    
 1788.00   35.73619      225.8925      56721.42      194.1691    
 1789.00   35.73935      225.9125      56757.16      194.1869    
 1790.00   35.74252      225.9325      56792.90      194.2046    
 1791.00   35.74568      225.9524      56828.64      194.2223    
 1792.00   35.74884      225.9724      56864.39      194.2400    
 1793.00   35.75199      225.9923      56900.14      194.2577    
 1794.00   35.75515      226.0123      56935.89      194.2754    
 1795.00   35.75830      226.0322      56971.65      194.2931    
 1796.00   35.76144      226.0521      57007.41      194.3108    
 1797.00   35.76459      226.0720      57043.17      194.3284    
 1798.00   35.76773      226.0919      57078.94      194.3461    
 1799.00   35.77087      226.1118      57114.71      194.3638    
 1800.00   35.77401      226.1317      57150.48      194.3814    
 1801.00   35.77714      226.1515      57186.26      194.3990    
 1802.00   35.78027      226.1714      57222.03      194.4167    
 1803.00   35.78340      226.1913      57257.82      194.4343    
 1804.00   35.78653      226.2111      57293.60      194.4519    
 1805.00   35.78965      226.2309      57329.39      194.4695    
 1806.00   35.79277      226.2508      57365.18      194.4871    
 1807.00   35.79589      226.2706      57400.97      194.5047    
 1808.00   35.79901      226.2904      57436.77      194.5222    
 1809.00   35.80212      226.3102      57472.57      194.5398    
 1810.00   35.80523      226.3300      57508.38      194.5574    
 1811.00   35.80834      226.3497      57544.18      194.5749    
 1812.00   35.81144      226.3695      57579.99      194.5925    
 1813.00   35.81454      226.3893      57615.81      194.6100    
 1814.00   35.81764      226.4090      57651.62      194.6275    
 1815.00   35.82074      226.4287      57687.44      194.6450    
 1816.00   35.82384      226.4485      57723.26      194.6625    
 1817.00   35.82693      226.4682      57759.09      194.6800    
 1818.00   35.83002      226.4879      57794.92      194.6975    
 1819.00   35.83310      226.5076      57830.75      194.7150    
 1820.00   35.83619      226.5273      57866.58      194.7325    
 1821.00   35.83927      226.5470      57902.42      194.7500    
 1822.00   35.84235      226.5667      57938.26      194.7674    
 1823.00   35.84543      226.5863      57974.11      194.7849    
 1824.00   35.84850      226.6060      58009.95      194.8023    
 1825.00   35.85157      226.6256      58045.80      194.8197    
 1826.00   35.85464      226.6453      58081.66      194.8372    
 1827.00   35.85771      226.6649      58117.51      194.8546    
 1828.00   35.86077      226.6845      58153.37      194.8720    
 1829.00   35.86383      226.7042      58189.23      194.8894    
 1830.00   35.86689      226.7238      58225.10      194.9068    
 1831.00   35.86995      226.7434      58260.97      194.9241    
 1832.00   35.87300      226.7629      58296.84      194.9415    
 1833.00   35.87605      226.7825      58332.71      194.9589    
 1834.00   35.87910      226.8021      58368.59      194.9762    
 1835.00   35.88215      226.8216      58404.47      194.9936    
 1836.00   35.88519      226.8412      58440.36      195.0109    
 1837.00   35.88823      226.8607      58476.24      195.0283    
 1838.00   35.89127      226.8803      58512.13      195.0456    
 1839.00   35.89431      226.8998      58548.02      195.0629    
 1840.00   35.89734      226.9193      58583.92      195.0802    
 1841.00   35.90037      226.9388      58619.82      195.0975    
 1842.00   35.90340      226.9583      58655.72      195.1148    
 1843.00   35.90642      226.9778      58691.63      195.1321    
 1844.00   35.90945      226.9973      58727.53      195.1494    
 1845.00   35.91247      227.0167      58763.44      195.1666    
 1846.00   35.91549      227.0362      58799.36      195.1839    
 1847.00   35.91850      227.0556      58835.28      195.2011    
 1848.00   35.92152      227.0751      58871.20      195.2184    
 1849.00   35.92453      227.0945      58907.12      195.2356    
 1850.00   35.92753      227.1140      58943.04      195.2528    
 1851.00   35.93054      227.1334      58978.97      195.2701    
 1852.00   35.93354      227.1528      59014.91      195.2873    
 1853.00   35.93655      227.1722      59050.84      195.3045    
 1854.00   35.93954      227.1916      59086.78      195.3217    
 1855.00   35.94254      227.2109      59122.72      195.3389    
 1856.00   35.94553      227.2303      59158.66      195.3560    
 1857.00   35.94852      227.2497      59194.61      195.3732    
 1858.00   35.95151      227.2690      59230.56      195.3904    
 1859.00   35.95450      227.2884      59266.51      195.4075    
 1860.00   35.95748      227.3077      59302.47      195.4247    
 1861.00   35.96046      227.3270      59338.43      195.4418    
 1862.00   35.96344      227.3464      59374.39      195.4589    
 1863.00   35.96642      227.3657      59410.36      195.4761    
 1864.00   35.96939      227.3850      59446.32      195.4932    
 1865.00   35.97237      227.4043      59482.29      195.5103    
 1866.00   35.97533      227.4235      59518.27      195.5274    
 1867.00   35.97830      227.4428      59554.25      195.5445    
 1868.00   35.98127      227.4621      59590.23      195.5615    
 1869.00   35.98423      227.4813      59626.21      195.5786    
 1870.00   35.98719      227.5006      59662.19      195.5957    
 1871.00   35.99014      227.5198      59698.18      195.6127    
 1872.00   35.99310      227.5391      59734.17      195.6298    
 1873.00   35.99605      227.5583      59770.17      195.6468    
 1874.00   35.99900      227.5775      59806.17      195.6639    
 1875.00   36.00195      227.5967      59842.17      195.6809    
 1876.00   36.00489      227.6159      59878.17      195.6979    
 1877.00   36.00783      227.6351      59914.18      195.7149    
 1878.00   36.01078      227.6543      59950.19      195.7319    
 1879.00   36.01371      227.6734      59986.20      195.7489    
 1880.00   36.01665      227.6926      60022.21      195.7659    
 1881.00   36.01958      227.7118      60058.23      195.7829    
 1882.00   36.02251      227.7309      60094.25      195.7998    
 1883.00   36.02544      227.7500      60130.28      195.8168    
 1884.00   36.02837      227.7692      60166.30      195.8338    
 1885.00   36.03129      227.7883      60202.33      195.8507    
 1886.00   36.03421      227.8074      60238.37      195.8676    
 1887.00   36.03713      227.8265      60274.40      195.8846    
 1888.00   36.04005      227.8456      60310.44      195.9015    
 1889.00   36.04296      227.8647      60346.48      195.9184    
 1890.00   36.04587      227.8838      60382.53      195.9353    
 1891.00   36.04878      227.9028      60418.57      195.9522    
 1892.00   36.05169      227.9219      60454.62      195.9691    
 1893.00   36.05459      227.9409      60490.68      195.9860    
 1894.00   36.05750      227.9600      60526.73      196.0029    
 1895.00   36.06040      227.9790      60562.79      196.0197    
 1896.00   36.06329      227.9980      60598.85      196.0366    
 1897.00   36.06619      228.0170      60634.92      196.0535    
 1898.00   36.06908      228.0361      60670.99      196.0703    
 1899.00   36.07197      228.0551      60707.06      196.0871    
 1900.00   36.07486      228.0740      60743.13      196.1040    
 1901.00   36.07775      228.0930      60779.21      196.1208    
 1902.00   36.08063      228.1120      60815.29      196.1376    
 1903.00   36.08351      228.1310      60851.37      196.1544    
 1904.00   36.08639      228.1499      60887.45      196.1712    
 1905.00   36.08927      228.1689      60923.54      196.1880    
 1906.00   36.09214      228.1878      60959.63      196.2048    
 1907.00   36.09502      228.2067      60995.72      196.2216    
 1908.00   36.09789      228.2257      61031.82      196.2383    
 1909.00   36.10075      228.2446      61067.92      196.2551    
 1910.00   36.10362      228.2635      61104.02      196.2719    
 1911.00   36.10648      228.2824      61140.13      196.2886    
 1912.00   36.10934      228.3013      61176.24      196.3053    
 1913.00   36.11220      228.3202      61212.35      196.3221    
 1914.00   36.11506      228.3390      61248.46      196.3388    
 1915.00   36.11791      228.3579      61284.58      196.3555    
 1916.00   36.12077      228.3768      61320.70      196.3722    
 1917.00   36.12361      228.3956      61356.82      196.3889    
 1918.00   36.12646      228.4144      61392.94      196.4056    
 1919.00   36.12931      228.4333      61429.07      196.4223    
 1920.00   36.13215      228.4521      61465.20      196.4390    
 1921.00   36.13499      228.4709      61501.34      196.4556    
 1922.00   36.13783      228.4897      61537.47      196.4723    
 1923.00   36.14066      228.5085      61573.61      196.4890    
 1924.00   36.14350      228.5273      61609.75      196.5056    
 1925.00   36.14633      228.5461      61645.90      196.5222    
 1926.00   36.14916      228.5649      61682.05      196.5389    
 1927.00   36.15199      228.5836      61718.20      196.5555    
 1928.00   36.15481      228.6024      61754.35      196.5721    
 1929.00   36.15763      228.6211      61790.51      196.5887    
 1930.00   36.16045      228.6399      61826.66      196.6053    
 1931.00   36.16327      228.6586      61862.83      196.6219    
 1932.00   36.16609      228.6773      61898.99      196.6385    
 1933.00   36.16890      228.6960      61935.16      196.6551    
 1934.00   36.17171      228.7147      61971.33      196.6717    
 1935.00   36.17452      228.7334      62007.50      196.6882    
 1936.00   36.17733      228.7521      62043.68      196.7048    
 1937.00   36.18014      228.7708      62079.86      196.7213    
 1938.00   36.18294      228.7895      62116.04      196.7379    
 1939.00   36.18574      228.8082      62152.22      196.7544    
 1940.00   36.18854      228.8268      62188.41      196.7709    
 1941.00   36.19133      228.8455      62224.60      196.7875    
 1942.00   36.19413      228.8641      62260.79      196.8040    
 1943.00   36.19692      228.8827      62296.99      196.8205    
 1944.00   36.19971      228.9014      62333.19      196.8370    
 1945.00   36.20250      228.9200      62369.39      196.8535    
 1946.00   36.20528      228.9386      62405.59      196.8699    
 1947.00   36.20807      228.9572      62441.80      196.8864    
 1948.00   36.21085      228.9758      62478.01      196.9029    
 1949.00   36.21362      228.9944      62514.22      196.9193    
 1950.00   36.21640      229.0129      62550.43      196.9358    
 1951.00   36.21918      229.0315      62586.65      196.9522    
 1952.00   36.22195      229.0501      62622.87      196.9687    
 1953.00   36.22472      229.0686      62659.10      196.9851    
 1954.00   36.22749      229.0872      62695.32      197.0015    
 1955.00   36.23025      229.1057      62731.55      197.0180    
 1956.00   36.23302      229.1242      62767.78      197.0344    
 1957.00   36.23578      229.1428      62804.02      197.0508    
 1958.00   36.23854      229.1613      62840.25      197.0672    
 1959.00   36.24129      229.1798      62876.49      197.0836    
 1960.00   36.24405      229.1983      62912.74      197.0999    
 1961.00   36.24680      229.2168      62948.98      197.1163    
 1962.00   36.24955      229.2352      62985.23      197.1327    
 1963.00   36.25230      229.2537      63021.48      197.1490    
 1964.00   36.25505      229.2722      63057.74      197.1654    
 1965.00   36.25779      229.2906      63093.99      197.1817    
 1966.00   36.26054      229.3091      63130.25      197.1981    
 1967.00   36.26328      229.3275      63166.51      197.2144    
 1968.00   36.26602      229.3459      63202.78      197.2307    
 1969.00   36.26875      229.3644      63239.04      197.2470    
 1970.00   36.27149      229.3828      63275.32      197.2633    
 1971.00   36.27422      229.4012      63311.59      197.2796    
 1972.00   36.27695      229.4196      63347.86      197.2959    
 1973.00   36.27968      229.4380      63384.14      197.3122    
 1974.00   36.28240      229.4564      63420.42      197.3285    
 1975.00   36.28512      229.4747      63456.71      197.3448    
 1976.00   36.28785      229.4931      63492.99      197.3610    
 1977.00   36.29057      229.5115      63529.28      197.3773    
 1978.00   36.29328      229.5298      63565.57      197.3935    
 1979.00   36.29600      229.5482      63601.87      197.4098    
 1980.00   36.29871      229.5665      63638.17      197.4260    
 1981.00   36.30142      229.5848      63674.47      197.4423    
 1982.00   36.30413      229.6032      63710.77      197.4585    
 1983.00   36.30684      229.6215      63747.07      197.4747    
 1984.00   36.30954      229.6398      63783.38      197.4909    
 1985.00   36.31225      229.6581      63819.69      197.5071    
 1986.00   36.31495      229.6764      63856.01      197.5233    
 1987.00   36.31765      229.6946      63892.32      197.5395    
 1988.00   36.32034      229.7129      63928.64      197.5557    
 1989.00   36.32304      229.7312      63964.96      197.5718    
 1990.00   36.32573      229.7494      64001.29      197.5880    
 1991.00   36.32842      229.7677      64037.62      197.6042    
 1992.00   36.33111      229.7859      64073.95      197.6203    
 1993.00   36.33380      229.8042      64110.28      197.6364    
 1994.00   36.33648      229.8224      64146.61      197.6526    
 1995.00   36.33916      229.8406      64182.95      197.6687    
 1996.00   36.34184      229.8588      64219.29      197.6848    
 1997.00   36.34452      229.8770      64255.63      197.7010    
 1998.00   36.34720      229.8952      64291.98      197.7171    
 1999.00   36.34987      229.9134      64328.33      197.7332    
 2000.00   36.35255      229.9316      64364.68      197.7493    
 2001.00   36.35522      229.9498      64401.03      197.7653    
 2002.00   36.35788      229.9679      64437.39      197.7814    
 2003.00   36.36055      229.9861      64473.75      197.7975    
 2004.00   36.36322      230.0042      64510.11      197.8136    
 2005.00   36.36588      230.0224      64546.48      197.8296    
 2006.00   36.36854      230.0405      64582.84      197.8457    
 2007.00   36.37120      230.0586      64619.21      197.8617    
 2008.00   36.37385      230.0768      64655.59      197.8778    
 2009.00   36.37651      230.0949      64691.96      197.8938    
 2010.00   36.37916      230.1130      64728.34      197.9098    
 2011.00   36.38181      230.1311      64764.72      197.9258    
 2012.00   36.38446      230.1492      64801.10      197.9418    
 2013.00   36.38711      230.1672      64837.49      197.9579    
 2014.00   36.38975      230.1853      64873.88      197.9738    
 2015.00   36.39239      230.2034      64910.27      197.9898    
 2016.00   36.39503      230.2214      64946.66      198.0058    
 2017.00   36.39767      230.2395      64983.06      198.0218    
 2018.00   36.40031      230.2575      65019.46      198.0378    
 2019.00   36.40294      230.2756      65055.86      198.0537    
 2020.00   36.40558      230.2936      65092.26      198.0697    
 2021.00   36.40821      230.3116      65128.67      198.0856    
 2022.00   36.41084      230.3296      65165.08      198.1016    
 2023.00   36.41346      230.3476      65201.49      198.1175    
 2024.00   36.41609      230.3656      65237.91      198.1334    
 2025.00   36.41871      230.3836      65274.32      198.1494    
 2026.00   36.42133      230.4016      65310.74      198.1653    
 2027.00   36.42395      230.4196      65347.17      198.1812    
 2028.00   36.42657      230.4375      65383.59      198.1971    
 2029.00   36.42918      230.4555      65420.02      198.2130    
 2030.00   36.43180      230.4734      65456.45      198.2289    
 2031.00   36.43441      230.4914      65492.88      198.2447    
 2032.00   36.43702      230.5093      65529.32      198.2606    
 2033.00   36.43963      230.5272      65565.76      198.2765    
 2034.00   36.44223      230.5452      65602.20      198.2924    
 2035.00   36.44484      230.5631      65638.64      198.3082    
 2036.00   36.44744      230.5810      65675.09      198.3241    
 2037.00   36.45004      230.5989      65711.54      198.3399    
 2038.00   36.45263      230.6168      65747.99      198.3557    
 2039.00   36.45523      230.6346      65784.44      198.3715    
 2040.00   36.45783      230.6525      65820.90      198.3874    
 2041.00   36.46042      230.6704      65857.36      198.4032    
 2042.00   36.46301      230.6882      65893.82      198.4190    
 2043.00   36.46560      230.7061      65930.28      198.4348    
 2044.00   36.46818      230.7239      65966.75      198.4506    
 2045.00   36.47077      230.7418      66003.22      198.4664    
 2046.00   36.47335      230.7596      66039.69      198.4821    
 2047.00   36.47593      230.7774      66076.17      198.4979    
 2048.00   36.47851      230.7952      66112.64      198.5137    
 2049.00   36.48109      230.8131      66149.12      198.5294    
 2050.00   36.48366      230.8309      66185.61      198.5452    
 2051.00   36.48624      230.8487      66222.09      198.5609    
 2052.00   36.48881      230.8664      66258.58      198.5767    
 2053.00   36.49138      230.8842      66295.07      198.5924    
 2054.00   36.49395      230.9020      66331.56      198.6081    
 2055.00   36.49651      230.9197      66368.06      198.6239    
 2056.00   36.49908      230.9375      66404.55      198.6396    
 2057.00   36.50164      230.9553      66441.05      198.6553    
 2058.00   36.50420      230.9730      66477.56      198.6710    
 2059.00   36.50676      230.9907      66514.06      198.6867    
 2060.00   36.50932      231.0085      66550.57      198.7024    
 2061.00   36.51187      231.0262      66587.08      198.7180    
 2062.00   36.51442      231.0439      66623.59      198.7337    
 2063.00   36.51697      231.0616      66660.11      198.7494    
 2064.00   36.51952      231.0793      66696.63      198.7650    
 2065.00   36.52207      231.0970      66733.15      198.7807    
 2066.00   36.52462      231.1147      66769.67      198.7963    
 2067.00   36.52716      231.1323      66806.20      198.8120    
 2068.00   36.52970      231.1500      66842.73      198.8276    
 2069.00   36.53224      231.1677      66879.26      198.8432    
 2070.00   36.53478      231.1853      66915.79      198.8588    
 2071.00   36.53732      231.2030      66952.33      198.8745    
 2072.00   36.53985      231.2206      66988.87      198.8901    
 2073.00   36.54239      231.2382      67025.41      198.9057    
 2074.00   36.54492      231.2559      67061.95      198.9213    
 2075.00   36.54745      231.2735      67098.50      198.9369    
 2076.00   36.54998      231.2911      67135.05      198.9524    
 2077.00   36.55250      231.3087      67171.60      198.9680    
 2078.00   36.55503      231.3263      67208.15      198.9836    
 2079.00   36.55755      231.3439      67244.71      198.9991    
 2080.00   36.56007      231.3615      67281.27      199.0147    
 2081.00   36.56259      231.3790      67317.83      199.0302    
 2082.00   36.56510      231.3966      67354.39      199.0458    
 2083.00   36.56762      231.4141      67390.96      199.0613    
 2084.00   36.57013      231.4317      67427.53      199.0768    
 2085.00   36.57264      231.4492      67464.10      199.0924    
 2086.00   36.57515      231.4668      67500.67      199.1079    
 2087.00   36.57766      231.4843      67537.25      199.1234    
 2088.00   36.58017      231.5018      67573.83      199.1389    
 2089.00   36.58267      231.5194      67610.41      199.1544    
 2090.00   36.58517      231.5369      67646.99      199.1699    
 2091.00   36.58768      231.5544      67683.58      199.1854    
 2092.00   36.59017      231.5719      67720.17      199.2008    
 2093.00   36.59267      231.5893      67756.76      199.2163    
 2094.00   36.59517      231.6068      67793.35      199.2318    
 2095.00   36.59766      231.6243      67829.95      199.2472    
 2096.00   36.60015      231.6418      67866.55      199.2627    
 2097.00   36.60264      231.6592      67903.15      199.2781    
 2098.00   36.60513      231.6767      67939.75      199.2936    
 2099.00   36.60762      231.6941      67976.36      199.3090    
 2100.00   36.61010      231.7116      68012.97      199.3244    
 2101.00   36.61259      231.7290      68049.58      199.3398    
 2102.00   36.61507      231.7464      68086.19      199.3553    
 2103.00   36.61755      231.7638      68122.81      199.3707    
 2104.00   36.62003      231.7812      68159.43      199.3861    
 2105.00   36.62250      231.7986      68196.05      199.4015    
 2106.00   36.62498      231.8160      68232.67      199.4168    
 2107.00   36.62745      231.8334      68269.30      199.4322    
 2108.00   36.62992      231.8508      68305.93      199.4476    
 2109.00   36.63239      231.8682      68342.56      199.4630    
 2110.00   36.63486      231.8855      68379.19      199.4783    
 2111.00   36.63733      231.9029      68415.83      199.4937    
 2112.00   36.63979      231.9202      68452.47      199.5090    
 2113.00   36.64225      231.9376      68489.11      199.5244    
 2114.00   36.64471      231.9549      68525.75      199.5397    
 2115.00   36.64717      231.9723      68562.40      199.5550    
 2116.00   36.64963      231.9896      68599.05      199.5704    
 2117.00   36.65209      232.0069      68635.70      199.5857    
 2118.00   36.65454      232.0242      68672.35      199.6010    
 2119.00   36.65699      232.0415      68709.01      199.6163    
 2120.00   36.65944      232.0588      68745.67      199.6316    
 2121.00   36.66189      232.0761      68782.33      199.6469    
 2122.00   36.66434      232.0934      68818.99      199.6622    
 2123.00   36.66679      232.1106      68855.65      199.6775    
 2124.00   36.66923      232.1279      68892.32      199.6927    
 2125.00   36.67167      232.1452      68928.99      199.7080    
 2126.00   36.67411      232.1624      68965.67      199.7233    
 2127.00   36.67655      232.1797      69002.34      199.7385    
 2128.00   36.67899      232.1969      69039.02      199.7538    
 2129.00   36.68143      232.2141      69075.70      199.7690    
 2130.00   36.68386      232.2314      69112.38      199.7842    
 2131.00   36.68629      232.2486      69149.07      199.7995    
 2132.00   36.68872      232.2658      69185.75      199.8147    
 2133.00   36.69115      232.2830      69222.44      199.8299    
 2134.00   36.69358      232.3002      69259.14      199.8451    
 2135.00   36.69601      232.3174      69295.83      199.8603    
 2136.00   36.69843      232.3346      69332.53      199.8755    
 2137.00   36.70085      232.3518      69369.23      199.8907    
 2138.00   36.70327      232.3689      69405.93      199.9059    
 2139.00   36.70569      232.3861      69442.63      199.9211    
 2140.00   36.70811      232.4033      69479.34      199.9363    
 2141.00   36.71053      232.4204      69516.05      199.9514    
 2142.00   36.71294      232.4375      69552.76      199.9666    
 2143.00   36.71535      232.4547      69589.48      199.9818    
 2144.00   36.71776      232.4718      69626.19      199.9969    
 2145.00   36.72017      232.4889      69662.91      200.0121    
 2146.00   36.72258      232.5060      69699.63      200.0272    
 2147.00   36.72499      232.5232      69736.36      200.0423    
 2148.00   36.72739      232.5403      69773.08      200.0574    
 2149.00   36.72979      232.5574      69809.81      200.0726    
 2150.00   36.73219      232.5744      69846.54      200.0877    
 2151.00   36.73459      232.5915      69883.28      200.1028    
 2152.00   36.73699      232.6086      69920.01      200.1179    
 2153.00   36.73939      232.6257      69956.75      200.1330    
 2154.00   36.74178      232.6427      69993.49      200.1481    
 2155.00   36.74418      232.6598      70030.23      200.1632    
 2156.00   36.74657      232.6768      70066.98      200.1782    
 2157.00   36.74896      232.6939      70103.73      200.1933    
 2158.00   36.75135      232.7109      70140.48      200.2084    
 2159.00   36.75373      232.7279      70177.23      200.2234    
 2160.00   36.75612      232.7450      70213.99      200.2385    
 2161.00   36.75850      232.7620      70250.74      200.2535    
 2162.00   36.76088      232.7790      70287.50      200.2686    
 2163.00   36.76326      232.7960      70324.26      200.2836    
 2164.00   36.76564      232.8130      70361.03      200.2986    
 2165.00   36.76802      232.8299      70397.80      200.3136    
 2166.00   36.77039      232.8469      70434.56      200.3287    
 2167.00   36.77277      232.8639      70471.34      200.3437    
 2168.00   36.77514      232.8809      70508.11      200.3587    
 2169.00   36.77751      232.8978      70544.89      200.3737    
 2170.00   36.77988      232.9148      70581.67      200.3887    
 2171.00   36.78225      232.9317      70618.45      200.4037    
 2172.00   36.78462      232.9487      70655.23      200.4186    
 2173.00   36.78698      232.9656      70692.02      200.4336    
 2174.00   36.78934      232.9825      70728.80      200.4486    
 2175.00   36.79170      232.9994      70765.59      200.4635    
 2176.00   36.79406      233.0164      70802.39      200.4785    
 2177.00   36.79642      233.0333      70839.18      200.4934    
 2178.00   36.79878      233.0502      70875.98      200.5084    
 2179.00   36.80113      233.0671      70912.78      200.5233    
 2180.00   36.80349      233.0839      70949.58      200.5383    
 2181.00   36.80584      233.1008      70986.39      200.5532    
 2182.00   36.80819      233.1177      71023.19      200.5681    
 2183.00   36.81054      233.1346      71060.00      200.5830    
 2184.00   36.81289      233.1514      71096.82      200.5979    
 2185.00   36.81523      233.1683      71133.63      200.6128    
 2186.00   36.81758      233.1851      71170.45      200.6277    
 2187.00   36.81992      233.2020      71207.26      200.6426    
 2188.00   36.82226      233.2188      71244.09      200.6575    
 2189.00   36.82460      233.2356      71280.91      200.6724    
 2190.00   36.82694      233.2524      71317.73      200.6873    
 2191.00   36.82928      233.2692      71354.56      200.7021    
 2192.00   36.83161      233.2860      71391.39      200.7170    
 2193.00   36.83395      233.3028      71428.23      200.7318    
 2194.00   36.83628      233.3196      71465.06      200.7467    
 2195.00   36.83861      233.3364      71501.90      200.7615    
 2196.00   36.84094      233.3532      71538.74      200.7764    
 2197.00   36.84327      233.3700      71575.58      200.7912    
 2198.00   36.84559      233.3867      71612.42      200.8060    
 2199.00   36.84792      233.4035      71649.27      200.8208    
 2200.00   36.85024      233.4203      71686.12      200.8357    
 2201.00   36.85256      233.4370      71722.97      200.8505    
 2202.00   36.85488      233.4537      71759.83      200.8653    
 2203.00   36.85720      233.4705      71796.68      200.8801    
 2204.00   36.85952      233.4872      71833.54      200.8949    
 2205.00   36.86183      233.5039      71870.40      200.9096    
 2206.00   36.86415      233.5206      71907.26      200.9244    
 2207.00   36.86646      233.5373      71944.13      200.9392    
 2208.00   36.86877      233.5540      71981.00      200.9540    
 2209.00   36.87108      233.5707      72017.87      200.9687    
 2210.00   36.87339      233.5874      72054.74      200.9835    
 2211.00   36.87570      233.6041      72091.61      200.9982    
 2212.00   36.87800      233.6208      72128.49      201.0130    
 2213.00   36.88031      233.6375      72165.37      201.0277    
 2214.00   36.88261      233.6541      72202.25      201.0424    
 2215.00   36.88491      233.6708      72239.13      201.0572    
 2216.00   36.88721      233.6874      72276.02      201.0719    
 2217.00   36.88951      233.7041      72312.91      201.0866    
 2218.00   36.89180      233.7207      72349.80      201.1013    
 2219.00   36.89410      233.7373      72386.69      201.1160    
 2220.00   36.89639      233.7540      72423.59      201.1307    
 2221.00   36.89868      233.7706      72460.49      201.1454    
 2222.00   36.90097      233.7872      72497.39      201.1601    
 2223.00   36.90326      233.8038      72534.29      201.1748    
 2224.00   36.90555      233.8204      72571.19      201.1895    
 2225.00   36.90784      233.8370      72608.10      201.2041    
 2226.00   36.91012      233.8536      72645.01      201.2188    
 2227.00   36.91241      233.8701      72681.92      201.2334    
 2228.00   36.91469      233.8867      72718.83      201.2481    
 2229.00   36.91697      233.9033      72755.75      201.2627    
 2230.00   36.91925      233.9198      72792.67      201.2774    
 2231.00   36.92153      233.9364      72829.59      201.2920    
 2232.00   36.92380      233.9529      72866.51      201.3066    
 2233.00   36.92608      233.9695      72903.43      201.3213    
 2234.00   36.92835      233.9860      72940.36      201.3359    
 2235.00   36.93062      234.0025      72977.29      201.3505    
 2236.00   36.93289      234.0191      73014.22      201.3651    
 2237.00   36.93516      234.0356      73051.16      201.3797    
 2238.00   36.93743      234.0521      73088.09      201.3943    
 2239.00   36.93969      234.0686      73125.03      201.4089    
 2240.00   36.94196      234.0851      73161.97      201.4235    
 2241.00   36.94422      234.1016      73198.92      201.4381    
 2242.00   36.94648      234.1180      73235.86      201.4526    
 2243.00   36.94875      234.1345      73272.81      201.4672    
 2244.00   36.95100      234.1510      73309.76      201.4818    
 2245.00   36.95326      234.1675      73346.71      201.4963    
 2246.00   36.95552      234.1839      73383.66      201.5109    
 2247.00   36.95777      234.2004      73420.62      201.5254    
 2248.00   36.96003      234.2168      73457.58      201.5399    
 2249.00   36.96228      234.2332      73494.54      201.5545    
 2250.00   36.96453      234.2497      73531.50      201.5690    
 2251.00   36.96678      234.2661      73568.47      201.5835    
 2252.00   36.96903      234.2825      73605.44      201.5980    
 2253.00   36.97127      234.2989      73642.41      201.6126    
 2254.00   36.97352      234.3153      73679.38      201.6271    
 2255.00   36.97576      234.3317      73716.36      201.6416    
 2256.00   36.97801      234.3481      73753.33      201.6561    
 2257.00   36.98025      234.3645      73790.31      201.6705    
 2258.00   36.98249      234.3809      73827.29      201.6850    
 2259.00   36.98472      234.3973      73864.28      201.6995    
 2260.00   36.98696      234.4136      73901.26      201.7140    
 2261.00   36.98920      234.4300      73938.25      201.7284    
 2262.00   36.99143      234.4464      73975.24      201.7429    
 2263.00   36.99366      234.4627      74012.23      201.7574    
 2264.00   36.99590      234.4791      74049.23      201.7718    
 2265.00   36.99813      234.4954      74086.23      201.7862    
 2266.00   37.00035      234.5117      74123.22      201.8007    
 2267.00   37.00258      234.5281      74160.23      201.8151    
 2268.00   37.00481      234.5444      74197.23      201.8295    
 2269.00   37.00703      234.5607      74234.24      201.8440    
 2270.00   37.00926      234.5770      74271.24      201.8584    
 2271.00   37.01148      234.5933      74308.25      201.8728    
 2272.00   37.01370      234.6096      74345.27      201.8872    
 2273.00   37.01592      234.6259      74382.28      201.9016    
 2274.00   37.01813      234.6422      74419.30      201.9160    
 2275.00   37.02035      234.6584      74456.32      201.9304    
 2276.00   37.02257      234.6747      74493.34      201.9448    
 2277.00   37.02478      234.6910      74530.36      201.9591    
 2278.00   37.02699      234.7072      74567.39      201.9735    
 2279.00   37.02920      234.7235      74604.42      201.9879    
 2280.00   37.03141      234.7397      74641.45      202.0022    
 2281.00   37.03362      234.7560      74678.48      202.0166    
 2282.00   37.03583      234.7722      74715.51      202.0310    
 2283.00   37.03804      234.7884      74752.55      202.0453    
 2284.00   37.04024      234.8046      74789.59      202.0596    
 2285.00   37.04244      234.8209      74826.63      202.0740    
 2286.00   37.04465      234.8371      74863.68      202.0883    
 2287.00   37.04685      234.8533      74900.72      202.1026    
 2288.00   37.04904      234.8695      74937.77      202.1169    
 2289.00   37.05124      234.8856      74974.82      202.1313    
 2290.00   37.05344      234.9018      75011.87      202.1456    
 2291.00   37.05563      234.9180      75048.93      202.1599    
 2292.00   37.05783      234.9342      75085.98      202.1742    
 2293.00   37.06002      234.9503      75123.04      202.1884    
 2294.00   37.06221      234.9665      75160.10      202.2027    
 2295.00   37.06440      234.9827      75197.17      202.2170    
 2296.00   37.06659      234.9988      75234.23      202.2313    
 2297.00   37.06878      235.0149      75271.30      202.2456    
 2298.00   37.07097      235.0311      75308.37      202.2598    
 2299.00   37.07315      235.0472      75345.44      202.2741    
 2300.00   37.07533      235.0633      75382.52      202.2883    
 2301.00   37.07752      235.0795      75419.59      202.3026    
 2302.00   37.07970      235.0956      75456.67      202.3168    
 2303.00   37.08188      235.1117      75493.75      202.3311    
 2304.00   37.08405      235.1278      75530.83      202.3453    
 2305.00   37.08623      235.1439      75567.92      202.3595    
 2306.00   37.08841      235.1599      75605.01      202.3737    
 2307.00   37.09058      235.1760      75642.10      202.3879    
 2308.00   37.09276      235.1921      75679.19      202.4022    
 2309.00   37.09493      235.2082      75716.28      202.4164    
 2310.00   37.09710      235.2242      75753.38      202.4306    
 2311.00   37.09927      235.2403      75790.48      202.4448    
 2312.00   37.10144      235.2563      75827.58      202.4589    
 2313.00   37.10360      235.2724      75864.68      202.4731    
 2314.00   37.10577      235.2884      75901.78      202.4873    
 2315.00   37.10793      235.3045      75938.89      202.5015    
 2316.00   37.11010      235.3205      75976.00      202.5156    
 2317.00   37.11226      235.3365      76013.11      202.5298    
 2318.00   37.11442      235.3525      76050.22      202.5440    
 2319.00   37.11658      235.3685      76087.34      202.5581    
 2320.00   37.11874      235.3845      76124.46      202.5723    
 2321.00   37.12089      235.4005      76161.58      202.5864    
 2322.00   37.12305      235.4165      76198.70      202.6005    
 2323.00   37.12520      235.4325      76235.82      202.6147    
 2324.00   37.12736      235.4485      76272.95      202.6288    
 2325.00   37.12951      235.4644      76310.08      202.6429    
 2326.00   37.13166      235.4804      76347.21      202.6570    
 2327.00   37.13381      235.4964      76384.34      202.6711    
 2328.00   37.13596      235.5123      76421.48      202.6852    
 2329.00   37.13810      235.5283      76458.61      202.6993    
 2330.00   37.14025      235.5442      76495.75      202.7134    
 2331.00   37.14239      235.5602      76532.89      202.7275    
 2332.00   37.14454      235.5761      76570.04      202.7416    
 2333.00   37.14668      235.5920      76607.18      202.7557    
 2334.00   37.14882      235.6079      76644.33      202.7697    
 2335.00   37.15096      235.6238      76681.48      202.7838    
 2336.00   37.15310      235.6398      76718.63      202.7979    
 2337.00   37.15523      235.6557      76755.79      202.8119    
 2338.00   37.15737      235.6716      76792.94      202.8260    
 2339.00   37.15950      235.6874      76830.10      202.8400    
 2340.00   37.16164      235.7033      76867.26      202.8541    
 2341.00   37.16377      235.7192      76904.42      202.8681    
 2342.00   37.16590      235.7351      76941.59      202.8821    
 2343.00   37.16803      235.7509      76978.76      202.8962    
 2344.00   37.17016      235.7668      77015.93      202.9102    
 2345.00   37.17228      235.7827      77053.10      202.9242    
 2346.00   37.17441      235.7985      77090.27      202.9382    
 2347.00   37.17654      235.8143      77127.45      202.9522    
 2348.00   37.17866      235.8302      77164.62      202.9662    
 2349.00   37.18078      235.8460      77201.80      202.9802    
 2350.00   37.18290      235.8618      77238.98      202.9942    
 2351.00   37.18502      235.8777      77276.17      203.0082    
 2352.00   37.18714      235.8935      77313.35      203.0222    
 2353.00   37.18926      235.9093      77350.54      203.0361    
 2354.00   37.19138      235.9251      77387.73      203.0501    
 2355.00   37.19349      235.9409      77424.93      203.0641    
 2356.00   37.19561      235.9567      77462.12      203.0780    
 2357.00   37.19772      235.9725      77499.32      203.0920    
 2358.00   37.19983      235.9882      77536.52      203.1059    
 2359.00   37.20194      236.0040      77573.72      203.1199    
 2360.00   37.20405      236.0198      77610.92      203.1338    
 2361.00   37.20616      236.0355      77648.12      203.1477    
 2362.00   37.20827      236.0513      77685.33      203.1617    
 2363.00   37.21037      236.0670      77722.54      203.1756    
 2364.00   37.21248      236.0828      77759.75      203.1895    
 2365.00   37.21458      236.0985      77796.97      203.2034    
 2366.00   37.21668      236.1143      77834.18      203.2173    
 2367.00   37.21878      236.1300      77871.40      203.2312    
 2368.00   37.22088      236.1457      77908.62      203.2451    
 2369.00   37.22298      236.1614      77945.84      203.2590    
 2370.00   37.22508      236.1771      77983.07      203.2729    
 2371.00   37.22718      236.1928      78020.29      203.2868    
 2372.00   37.22927      236.2085      78057.52      203.3006    
 2373.00   37.23136      236.2242      78094.75      203.3145    
 2374.00   37.23346      236.2399      78131.98      203.3284    
 2375.00   37.23555      236.2556      78169.22      203.3422    
 2376.00   37.23764      236.2713      78206.45      203.3561    
 2377.00   37.23973      236.2869      78243.69      203.3699    
 2378.00   37.24182      236.3026      78280.93      203.3838    
 2379.00   37.24391      236.3183      78318.18      203.3976    
 2380.00   37.24599      236.3339      78355.42      203.4115    
 2381.00   37.24808      236.3496      78392.67      203.4253    
 2382.00   37.25016      236.3652      78429.92      203.4391    
 2383.00   37.25224      236.3808      78467.17      203.4529    
 2384.00   37.25432      236.3965      78504.42      203.4668    
 2385.00   37.25640      236.4121      78541.68      203.4806    
 2386.00   37.25848      236.4277      78578.93      203.4944    
 2387.00   37.26056      236.4433      78616.19      203.5082    
 2388.00   37.26264      236.4589      78653.46      203.5220    
 2389.00   37.26472      236.4745      78690.72      203.5358    
 2390.00   37.26679      236.4901      78727.98      203.5495    
 2391.00   37.26886      236.5057      78765.25      203.5633    
 2392.00   37.27094      236.5213      78802.52      203.5771    
 2393.00   37.27301      236.5369      78839.79      203.5909    
 2394.00   37.27508      236.5525      78877.07      203.6046    
 2395.00   37.27715      236.5680      78914.34      203.6184    
 2396.00   37.27921      236.5836      78951.62      203.6322    
 2397.00   37.28128      236.5991      78988.90      203.6459    
 2398.00   37.28335      236.6147      79026.19      203.6596    
 2399.00   37.28541      236.6302      79063.47      203.6734    
 2400.00   37.28748      236.6458      79100.76      203.6871    
 2401.00   37.28954      236.6613      79138.04      203.7009    
 2402.00   37.29160      236.6768      79175.33      203.7146    
 2403.00   37.29366      236.6924      79212.63      203.7283    
 2404.00   37.29572      236.7079      79249.92      203.7420    
 2405.00   37.29778      236.7234      79287.22      203.7557    
 2406.00   37.29983      236.7389      79324.52      203.7694    
 2407.00   37.30189      236.7544      79361.82      203.7831    
 2408.00   37.30394      236.7699      79399.12      203.7968    
 2409.00   37.30600      236.7854      79436.43      203.8105    
 2410.00   37.30805      236.8009      79473.73      203.8242    
 2411.00   37.31010      236.8163      79511.04      203.8379    
 2412.00   37.31215      236.8318      79548.35      203.8516    
 2413.00   37.31420      236.8473      79585.67      203.8652    
 2414.00   37.31625      236.8627      79622.98      203.8789    
 2415.00   37.31830      236.8782      79660.30      203.8926    
 2416.00   37.32034      236.8936      79697.62      203.9062    
 2417.00   37.32239      236.9091      79734.94      203.9199    
 2418.00   37.32443      236.9245      79772.26      203.9335    
 2419.00   37.32647      236.9400      79809.59      203.9472    
 2420.00   37.32852      236.9554      79846.92      203.9608    
 2421.00   37.33056      236.9708      79884.25      203.9744    
 2422.00   37.33260      236.9862      79921.58      203.9880    
 2423.00   37.33463      237.0016      79958.91      204.0017    
 2424.00   37.33667      237.0170      79996.25      204.0153    
 2425.00   37.33871      237.0324      80033.58      204.0289    
 2426.00   37.34074      237.0478      80070.92      204.0425    
 2427.00   37.34278      237.0632      80108.27      204.0561    
 2428.00   37.34481      237.0786      80145.61      204.0697    
 2429.00   37.34684      237.0940      80182.96      204.0833    
 2430.00   37.34887      237.1094      80220.30      204.0969    
 2431.00   37.35090      237.1247      80257.65      204.1105    
 2432.00   37.35293      237.1401      80295.01      204.1240    
 2433.00   37.35496      237.1554      80332.36      204.1376    
 2434.00   37.35699      237.1708      80369.72      204.1512    
 2435.00   37.35901      237.1861      80407.07      204.1648    
 2436.00   37.36104      237.2015      80444.43      204.1783    
 2437.00   37.36306      237.2168      80481.80      204.1919    
 2438.00   37.36508      237.2321      80519.16      204.2054    
 2439.00   37.36710      237.2475      80556.53      204.2190    
 2440.00   37.36913      237.2628      80593.89      204.2325    
 2441.00   37.37114      237.2781      80631.26      204.2460    
 2442.00   37.37316      237.2934      80668.64      204.2596    
 2443.00   37.37518      237.3087      80706.01      204.2731    
 2444.00   37.37720      237.3240      80743.39      204.2866    
 2445.00   37.37921      237.3393      80780.76      204.3001    
 2446.00   37.38123      237.3546      80818.14      204.3136    
 2447.00   37.38324      237.3699      80855.53      204.3271    
 2448.00   37.38525      237.3851      80892.91      204.3406    
 2449.00   37.38726      237.4004      80930.30      204.3541    
 2450.00   37.38927      237.4157      80967.69      204.3676    
 2451.00   37.39128      237.4309      81005.08      204.3811    
 2452.00   37.39329      237.4462      81042.47      204.3946    
 2453.00   37.39530      237.4614      81079.86      204.4081    
 2454.00   37.39730      237.4767      81117.26      204.4215    
 2455.00   37.39931      237.4919      81154.66      204.4350    
 2456.00   37.40131      237.5071      81192.06      204.4485    
 2457.00   37.40331      237.5224      81229.46      204.4619    
 2458.00   37.40532      237.5376      81266.86      204.4754    
 2459.00   37.40732      237.5528      81304.27      204.4888    
 2460.00   37.40932      237.5680      81341.68      204.5023    
 2461.00   37.41132      237.5832      81379.09      204.5157    
 2462.00   37.41331      237.5984      81416.50      204.5292    
 2463.00   37.41531      237.6136      81453.92      204.5426    
 2464.00   37.41731      237.6288      81491.33      204.5560    
 2465.00   37.41930      237.6440      81528.75      204.5694    
 2466.00   37.42130      237.6591      81566.17      204.5828    
 2467.00   37.42329      237.6743      81603.59      204.5963    
 2468.00   37.42528      237.6895      81641.02      204.6097    
 2469.00   37.42727      237.7046      81678.44      204.6231    
 2470.00   37.42926      237.7198      81715.87      204.6365    
 2471.00   37.43125      237.7350      81753.30      204.6498    
 2472.00   37.43324      237.7501      81790.73      204.6632    
 2473.00   37.43523      237.7652      81828.17      204.6766    
 2474.00   37.43721      237.7804      81865.60      204.6900    
 2475.00   37.43920      237.7955      81903.04      204.7034    
 2476.00   37.44118      237.8106      81940.48      204.7167    
 2477.00   37.44316      237.8257      81977.93      204.7301    
 2478.00   37.44515      237.8409      82015.37      204.7435    
 2479.00   37.44713      237.8560      82052.82      204.7568    
 2480.00   37.44911      237.8711      82090.26      204.7702    
 2481.00   37.45109      237.8862      82127.71      204.7835    
 2482.00   37.45306      237.9013      82165.17      204.7968    
 2483.00   37.45504      237.9164      82202.62      204.8102    
 2484.00   37.45702      237.9314      82240.08      204.8235    
 2485.00   37.45899      237.9465      82277.53      204.8368    
 2486.00   37.46097      237.9616      82314.99      204.8502    
 2487.00   37.46294      237.9766      82352.46      204.8635    
 2488.00   37.46491      237.9917      82389.92      204.8768    
 2489.00   37.46688      238.0068      82427.39      204.8901    
 2490.00   37.46885      238.0218      82464.85      204.9034    
 2491.00   37.47082      238.0369      82502.32      204.9167    
 2492.00   37.47279      238.0519      82539.80      204.9300    
 2493.00   37.47476      238.0669      82577.27      204.9433    
 2494.00   37.47672      238.0820      82614.74      204.9566    
 2495.00   37.47869      238.0970      82652.22      204.9698    
 2496.00   37.48065      238.1120      82689.70      204.9831    
 2497.00   37.48262      238.1270      82727.18      204.9964    
 2498.00   37.48458      238.1420      82764.67      205.0097    
 2499.00   37.48654      238.1570      82802.15      205.0229    
 2500.00   37.48850      238.1720      82839.64      205.0362    
 2501.00   37.49046      238.1870      82877.13      205.0494    
 2502.00   37.49242      238.2020      82914.62      205.0627    
 2503.00   37.49438      238.2170      82952.11      205.0759    
 2504.00   37.49634      238.2320      82989.61      205.0892    
 2505.00   37.49829      238.2469      83027.11      205.1024    
 2506.00   37.50025      238.2619      83064.61      205.1156    
 2507.00   37.50220      238.2769      83102.11      205.1288    
 2508.00   37.50416      238.2918      83139.61      205.1421    
 2509.00   37.50611      238.3068      83177.12      205.1553    
 2510.00   37.50806      238.3217      83214.62      205.1685    
 2511.00   37.51001      238.3367      83252.13      205.1817    
 2512.00   37.51196      238.3516      83289.64      205.1949    
 2513.00   37.51391      238.3665      83327.16      205.2081    
 2514.00   37.51585      238.3815      83364.67      205.2213    
 2515.00   37.51780      238.3964      83402.19      205.2345    
 2516.00   37.51975      238.4113      83439.71      205.2477    
 2517.00   37.52169      238.4262      83477.23      205.2608    
 2518.00   37.52364      238.4411      83514.75      205.2740    
 2519.00   37.52558      238.4560      83552.27      205.2872    
 2520.00   37.52752      238.4709      83589.80      205.3003    
 2521.00   37.52946      238.4858      83627.33      205.3135    
 2522.00   37.53140      238.5007      83664.86      205.3267    
 2523.00   37.53334      238.5156      83702.39      205.3398    
 2524.00   37.53528      238.5304      83739.93      205.3530    
 2525.00   37.53722      238.5453      83777.46      205.3661    
 2526.00   37.53915      238.5602      83815.00      205.3792    
 2527.00   37.54109      238.5750      83852.54      205.3924    
 2528.00   37.54302      238.5899      83890.08      205.4055    
 2529.00   37.54496      238.6047      83927.63      205.4186    
 2530.00   37.54689      238.6196      83965.17      205.4317    
 2531.00   37.54882      238.6344      84002.72      205.4449    
 2532.00   37.55075      238.6492      84040.27      205.4580    
 2533.00   37.55268      238.6641      84077.82      205.4711    
 2534.00   37.55461      238.6789      84115.38      205.4842    
 2535.00   37.55654      238.6937      84152.93      205.4973    
 2536.00   37.55847      238.7085      84190.49      205.5104    
 2537.00   37.56040      238.7233      84228.05      205.5235    
 2538.00   37.56232      238.7381      84265.61      205.5365    
 2539.00   37.56425      238.7529      84303.17      205.5496    
 2540.00   37.56617      238.7677      84340.74      205.5627    
 2541.00   37.56809      238.7825      84378.31      205.5758    
 2542.00   37.57002      238.7973      84415.87      205.5888    
 2543.00   37.57194      238.8121      84453.45      205.6019    
 2544.00   37.57386      238.8268      84491.02      205.6150    
 2545.00   37.57578      238.8416      84528.59      205.6280    
 2546.00   37.57770      238.8564      84566.17      205.6411    
 2547.00   37.57961      238.8711      84603.75      205.6541    
 2548.00   37.58153      238.8859      84641.33      205.6671    
 2549.00   37.58345      238.9006      84678.91      205.6802    
 2550.00   37.58536      238.9154      84716.50      205.6932    
 2551.00   37.58728      238.9301      84754.08      205.7062    
 2552.00   37.58919      238.9448      84791.67      205.7193    
 2553.00   37.59110      238.9596      84829.26      205.7323    
 2554.00   37.59301      238.9743      84866.85      205.7453    
 2555.00   37.59492      238.9890      84904.45      205.7583    
 2556.00   37.59683      239.0037      84942.04      205.7713    
 2557.00   37.59874      239.0184      84979.64      205.7843    
 2558.00   37.60065      239.0331      85017.24      205.7973    
 2559.00   37.60256      239.0478      85054.84      205.8103    
 2560.00   37.60447      239.0625      85092.45      205.8233    
 2561.00   37.60637      239.0772      85130.05      205.8362    
 2562.00   37.60828      239.0919      85167.66      205.8492    
 2563.00   37.61018      239.1065      85205.27      205.8622    
 2564.00   37.61208      239.1212      85242.88      205.8752    
 2565.00   37.61399      239.1359      85280.49      205.8881    
 2566.00   37.61589      239.1505      85318.11      205.9011    
 2567.00   37.61779      239.1652      85355.72      205.9140    
 2568.00   37.61969      239.1799      85393.34      205.9270    
 2569.00   37.62159      239.1945      85430.96      205.9399    
 2570.00   37.62348      239.2091      85468.59      205.9529    
 2571.00   37.62538      239.2238      85506.21      205.9658    
 2572.00   37.62728      239.2384      85543.84      205.9788    
 2573.00   37.62917      239.2530      85581.46      205.9917    
 2574.00   37.63107      239.2677      85619.09      206.0046    
 2575.00   37.63296      239.2823      85656.73      206.0175    
 2576.00   37.63485      239.2969      85694.36      206.0304    
 2577.00   37.63675      239.3115      85732.00      206.0434    
 2578.00   37.63864      239.3261      85769.63      206.0563    
 2579.00   37.64053      239.3407      85807.27      206.0692    
 2580.00   37.64242      239.3553      85844.92      206.0821    
 2581.00   37.64430      239.3699      85882.56      206.0950    
 2582.00   37.64619      239.3845      85920.20      206.1079    
 2583.00   37.64808      239.3990      85957.85      206.1207    
 2584.00   37.64997      239.4136      85995.50      206.1336    
 2585.00   37.65185      239.4282      86033.15      206.1465    
 2586.00   37.65374      239.4427      86070.80      206.1594    
 2587.00   37.65562      239.4573      86108.46      206.1722    
 2588.00   37.65750      239.4719      86146.11      206.1851    
 2589.00   37.65938      239.4864      86183.77      206.1980    
 2590.00   37.66127      239.5009      86221.43      206.2108    
 2591.00   37.66315      239.5155      86259.10      206.2237    
 2592.00   37.66503      239.5300      86296.76      206.2365    
 2593.00   37.66690      239.5445      86334.43      206.2494    
 2594.00   37.66878      239.5591      86372.09      206.2622    
 2595.00   37.67066      239.5736      86409.76      206.2750    
 2596.00   37.67254      239.5881      86447.44      206.2879    
 2597.00   37.67441      239.6026      86485.11      206.3007    
 2598.00   37.67629      239.6171      86522.78      206.3135    
 2599.00   37.67816      239.6316      86560.46      206.3263    
 2600.00   37.68003      239.6461      86598.14      206.3391    
 2601.00   37.68191      239.6606      86635.82      206.3519    
 2602.00   37.68378      239.6751      86673.50      206.3648    
 2603.00   37.68565      239.6896      86711.19      206.3776    
 2604.00   37.68752      239.7040      86748.88      206.3903    
 2605.00   37.68939      239.7185      86786.56      206.4031    
 2606.00   37.69126      239.7330      86824.25      206.4159    
 2607.00   37.69312      239.7474      86861.95      206.4287    
 2608.00   37.69499      239.7619      86899.64      206.4415    
 2609.00   37.69686      239.7764      86937.34      206.4543    
 2610.00   37.69872      239.7908      86975.03      206.4670    
 2611.00   37.70058      239.8052      87012.73      206.4798    
 2612.00   37.70245      239.8197      87050.44      206.4926    
 2613.00   37.70431      239.8341      87088.14      206.5053    
 2614.00   37.70617      239.8485      87125.84      206.5181    
 2615.00   37.70803      239.8630      87163.55      206.5308    
 2616.00   37.70989      239.8774      87201.26      206.5436    
 2617.00   37.71175      239.8918      87238.97      206.5563    
 2618.00   37.71361      239.9062      87276.68      206.5690    
 2619.00   37.71547      239.9206      87314.40      206.5818    
 2620.00   37.71733      239.9350      87352.11      206.5945    
 2621.00   37.71918      239.9494      87389.83      206.6072    
 2622.00   37.72104      239.9638      87427.55      206.6199    
 2623.00   37.72290      239.9782      87465.27      206.6327    
 2624.00   37.72475      239.9925      87503.00      206.6454    
 2625.00   37.72660      240.0069      87540.72      206.6581    
 2626.00   37.72846      240.0213      87578.45      206.6708    
 2627.00   37.73031      240.0356      87616.18      206.6835    
 2628.00   37.73216      240.0500      87653.91      206.6962    
 2629.00   37.73401      240.0644      87691.65      206.7089    
 2630.00   37.73586      240.0787      87729.38      206.7215    
 2631.00   37.73771      240.0931      87767.12      206.7342    
 2632.00   37.73955      240.1074      87804.86      206.7469    
 2633.00   37.74140      240.1217      87842.60      206.7596    
 2634.00   37.74325      240.1361      87880.34      206.7722    
 2635.00   37.74509      240.1504      87918.08      206.7849    
 2636.00   37.74694      240.1647      87955.83      206.7976    
 2637.00   37.74878      240.1790      87993.58      206.8102    
 2638.00   37.75063      240.1934      88031.33      206.8229    
 2639.00   37.75247      240.2077      88069.08      206.8355    
 2640.00   37.75431      240.2220      88106.83      206.8482    
 2641.00   37.75615      240.2363      88144.59      206.8608    
 2642.00   37.75799      240.2506      88182.34      206.8734    
 2643.00   37.75983      240.2648      88220.10      206.8861    
 2644.00   37.76167      240.2791      88257.86      206.8987    
 2645.00   37.76351      240.2934      88295.63      206.9113    
 2646.00   37.76535      240.3077      88333.39      206.9239    
 2647.00   37.76718      240.3220      88371.16      206.9366    
 2648.00   37.76902      240.3362      88408.92      206.9492    
 2649.00   37.77085      240.3505      88446.69      206.9618    
 2650.00   37.77269      240.3647      88484.47      206.9744    
 2651.00   37.77452      240.3790      88522.24      206.9870    
 2652.00   37.77636      240.3932      88560.02      206.9996    
 2653.00   37.77819      240.4075      88597.79      207.0122    
 2654.00   37.78002      240.4217      88635.57      207.0247    
 2655.00   37.78185      240.4359      88673.35      207.0373    
 2656.00   37.78368      240.4502      88711.14      207.0499    
 2657.00   37.78551      240.4644      88748.92      207.0625    
 2658.00   37.78734      240.4786      88786.71      207.0750    
 2659.00   37.78917      240.4928      88824.49      207.0876    
 2660.00   37.79099      240.5070      88862.28      207.1002    
 2661.00   37.79282      240.5212      88900.08      207.1127    
 2662.00   37.79464      240.5354      88937.87      207.1253    
 2663.00   37.79647      240.5496      88975.67      207.1378    
 2664.00   37.79829      240.5638      89013.46      207.1504    
 2665.00   37.80012      240.5780      89051.26      207.1629    
 2666.00   37.80194      240.5922      89089.06      207.1754    
 2667.00   37.80376      240.6064      89126.87      207.1880    
 2668.00   37.80558      240.6205      89164.67      207.2005    
 2669.00   37.80740      240.6347      89202.48      207.2130    
 2670.00   37.80922      240.6489      89240.29      207.2256    
 2671.00   37.81104      240.6630      89278.10      207.2381    
 2672.00   37.81286      240.6772      89315.91      207.2506    
 2673.00   37.81468      240.6913      89353.72      207.2631    
 2674.00   37.81650      240.7055      89391.54      207.2756    
 2675.00   37.81831      240.7196      89429.35      207.2881    
 2676.00   37.82013      240.7338      89467.17      207.3006    
 2677.00   37.82194      240.7479      89504.99      207.3131    
 2678.00   37.82376      240.7620      89542.82      207.3256    
 2679.00   37.82557      240.7761      89580.64      207.3380    
 2680.00   37.82738      240.7903      89618.47      207.3505    
 2681.00   37.82919      240.8044      89656.30      207.3630    
 2682.00   37.83101      240.8185      89694.13      207.3755    
 2683.00   37.83282      240.8326      89731.96      207.3879    
 2684.00   37.83463      240.8467      89769.79      207.4004    
 2685.00   37.83644      240.8608      89807.63      207.4129    
 2686.00   37.83824      240.8749      89845.47      207.4253    
 2687.00   37.84005      240.8889      89883.31      207.4378    
 2688.00   37.84186      240.9030      89921.15      207.4502    
 2689.00   37.84367      240.9171      89958.99      207.4627    
 2690.00   37.84547      240.9312      89996.83      207.4751    
 2691.00   37.84728      240.9452      90034.68      207.4875    
 2692.00   37.84908      240.9593      90072.53      207.5000    
 2693.00   37.85088      240.9734      90110.38      207.5124    
 2694.00   37.85269      240.9874      90148.23      207.5248    
 2695.00   37.85449      241.0015      90186.08      207.5372    
 2696.00   37.85629      241.0155      90223.94      207.5497    
 2697.00   37.85809      241.0295      90261.80      207.5621    
 2698.00   37.85989      241.0436      90299.65      207.5745    
 2699.00   37.86169      241.0576      90337.52      207.5869    
 2700.00   37.86349      241.0716      90375.38      207.5993    
 2701.00   37.86529      241.0857      90413.24      207.6117    
 2702.00   37.86709      241.0997      90451.11      207.6241    
 2703.00   37.86888      241.1137      90488.98      207.6364    
 2704.00   37.87068      241.1277      90526.85      207.6488    
 2705.00   37.87248      241.1417      90564.72      207.6612    
 2706.00   37.87427      241.1557      90602.59      207.6736    
 2707.00   37.87606      241.1697      90640.47      207.6860    
 2708.00   37.87786      241.1837      90678.34      207.6983    
 2709.00   37.87965      241.1977      90716.22      207.7107    
 2710.00   37.88144      241.2116      90754.10      207.7230    
 2711.00   37.88323      241.2256      90791.99      207.7354    
 2712.00   37.88503      241.2396      90829.87      207.7478    
 2713.00   37.88682      241.2536      90867.76      207.7601    
 2714.00   37.88860      241.2675      90905.64      207.7724    
 2715.00   37.89039      241.2815      90943.53      207.7848    
 2716.00   37.89218      241.2954      90981.42      207.7971    
 2717.00   37.89397      241.3094      91019.32      207.8095    
 2718.00   37.89576      241.3233      91057.21      207.8218    
 2719.00   37.89754      241.3373      91095.11      207.8341    
 2720.00   37.89933      241.3512      91133.01      207.8464    
 2721.00   37.90111      241.3651      91170.91      207.8587    
 2722.00   37.90290      241.3791      91208.81      207.8711    
 2723.00   37.90468      241.3930      91246.71      207.8834    
 2724.00   37.90646      241.4069      91284.62      207.8957    
 2725.00   37.90825      241.4208      91322.53      207.9080    
 2726.00   37.91003      241.4347      91360.43      207.9203    
 2727.00   37.91181      241.4486      91398.35      207.9326    
 2728.00   37.91359      241.4625      91436.26      207.9448    
 2729.00   37.91537      241.4764      91474.17      207.9571    
 2730.00   37.91715      241.4903      91512.09      207.9694    
 2731.00   37.91893      241.5042      91550.01      207.9817    
 2732.00   37.92070      241.5181      91587.93      207.9940    
 2733.00   37.92248      241.5320      91625.85      208.0062    
 2734.00   37.92426      241.5458      91663.77      208.0185    
 2735.00   37.92603      241.5597      91701.70      208.0308    
 2736.00   37.92781      241.5736      91739.62      208.0430    
 2737.00   37.92958      241.5874      91777.55      208.0553    
 2738.00   37.93136      241.6013      91815.48      208.0675    
 2739.00   37.93313      241.6151      91853.42      208.0798    
 2740.00   37.93490      241.6290      91891.35      208.0920    
 2741.00   37.93667      241.6428      91929.29      208.1042    
 2742.00   37.93844      241.6567      91967.22      208.1165    
 2743.00   37.94022      241.6705      92005.16      208.1287    
 2744.00   37.94199      241.6843      92043.10      208.1409    
 2745.00   37.94376      241.6982      92081.05      208.1531    
 2746.00   37.94552      241.7120      92118.99      208.1654    
 2747.00   37.94729      241.7258      92156.94      208.1776    
 2748.00   37.94906      241.7396      92194.89      208.1898    
 2749.00   37.95083      241.7534      92232.84      208.2020    
 2750.00   37.95259      241.7672      92270.79      208.2142    
 2751.00   37.95436      241.7810      92308.74      208.2264    
 2752.00   37.95612      241.7948      92346.70      208.2386    
 2753.00   37.95789      241.8086      92384.65      208.2508    
 2754.00   37.95965      241.8224      92422.61      208.2630    
 2755.00   37.96142      241.8362      92460.57      208.2752    
 2756.00   37.96318      241.8499      92498.53      208.2873    
 2757.00   37.96494      241.8637      92536.50      208.2995    
 2758.00   37.96670      241.8775      92574.46      208.3117    
 2759.00   37.96846      241.8912      92612.43      208.3239    
 2760.00   37.97022      241.9050      92650.40      208.3360    
 2761.00   37.97198      241.9188      92688.37      208.3482    
 2762.00   37.97374      241.9325      92726.35      208.3603    
 2763.00   37.97550      241.9463      92764.32      208.3725    
 2764.00   37.97726      241.9600      92802.30      208.3846    
 2765.00   37.97901      241.9737      92840.27      208.3968    
 2766.00   37.98077      241.9875      92878.25      208.4089    
 2767.00   37.98253      242.0012      92916.24      208.4211    
 2768.00   37.98428      242.0149      92954.22      208.4332    
 2769.00   37.98604      242.0286      92992.20      208.4453    
 2770.00   37.98779      242.0424      93030.19      208.4575    
 2771.00   37.98954      242.0561      93068.18      208.4696    
 2772.00   37.99130      242.0698      93106.17      208.4817    
 2773.00   37.99305      242.0835      93144.16      208.4938    
 2774.00   37.99480      242.0972      93182.16      208.5059    
 2775.00   37.99655      242.1109      93220.15      208.5180    
 2776.00   37.99830      242.1246      93258.15      208.5301    
 2777.00   38.00005      242.1383      93296.15      208.5422    
 2778.00   38.00180      242.1519      93334.15      208.5543    
 2779.00   38.00355      242.1656      93372.15      208.5664    
 2780.00   38.00530      242.1793      93410.16      208.5785    
 2781.00   38.00705      242.1930      93448.16      208.5906    
 2782.00   38.00879      242.2066      93486.17      208.6027    
 2783.00   38.01054      242.2203      93524.18      208.6148    
 2784.00   38.01228      242.2339      93562.19      208.6268    
 2785.00   38.01403      242.2476      93600.21      208.6389    
 2786.00   38.01577      242.2612      93638.22      208.6510    
 2787.00   38.01752      242.2749      93676.24      208.6630    
 2788.00   38.01926      242.2885      93714.26      208.6751    
 2789.00   38.02100      242.3022      93752.28      208.6871    
 2790.00   38.02275      242.3158      93790.30      208.6992    
 2791.00   38.02449      242.3294      93828.32      208.7112    
 2792.00   38.02623      242.3430      93866.35      208.7233    
 2793.00   38.02797      242.3566      93904.37      208.7353    
 2794.00   38.02971      242.3703      93942.40      208.7474    
 2795.00   38.03145      242.3839      93980.43      208.7594    
 2796.00   38.03319      242.3975      94018.46      208.7714    
 2797.00   38.03493      242.4111      94056.50      208.7834    
 2798.00   38.03666      242.4247      94094.53      208.7955    
 2799.00   38.03840      242.4383      94132.57      208.8075    
 2800.00   38.04014      242.4519      94170.61      208.8195    
 2801.00   38.04187      242.4654      94208.65      208.8315    
 2802.00   38.04361      242.4790      94246.70      208.8435    
 2803.00   38.04534      242.4926      94284.74      208.8555    
 2804.00   38.04708      242.5062      94322.79      208.8675    
 2805.00   38.04881      242.5197      94360.83      208.8795    
 2806.00   38.05054      242.5333      94398.88      208.8915    
 2807.00   38.05228      242.5468      94436.93      208.9035    
 2808.00   38.05401      242.5604      94474.99      208.9155    
 2809.00   38.05574      242.5740      94513.04      208.9274    
 2810.00   38.05747      242.5875      94551.10      208.9394    
 2811.00   38.05920      242.6010      94589.16      208.9514    
 2812.00   38.06093      242.6146      94627.22      208.9634    
 2813.00   38.06266      242.6281      94665.28      208.9753    
 2814.00   38.06439      242.6416      94703.34      208.9873    
 2815.00   38.06612      242.6552      94741.41      208.9992    
 2816.00   38.06784      242.6687      94779.48      209.0112    
 2817.00   38.06957      242.6822      94817.54      209.0232    
 2818.00   38.07130      242.6957      94855.61      209.0351    
 2819.00   38.07302      242.7092      94893.69      209.0470    
 2820.00   38.07475      242.7227      94931.76      209.0590    
 2821.00   38.07647      242.7362      94969.84      209.0709    
 2822.00   38.07820      242.7497      95007.91      209.0828    
 2823.00   38.07992      242.7632      95045.99      209.0948    
 2824.00   38.08165      242.7767      95084.07      209.1067    
 2825.00   38.08337      242.7902      95122.16      209.1186    
 2826.00   38.08509      242.8037      95160.24      209.1305    
 2827.00   38.08681      242.8171      95198.33      209.1425    
 2828.00   38.08853      242.8306      95236.41      209.1544    
 2829.00   38.09025      242.8441      95274.50      209.1663    
 2830.00   38.09197      242.8575      95312.59      209.1782    
 2831.00   38.09369      242.8710      95350.69      209.1901    
 2832.00   38.09541      242.8844      95388.78      209.2020    
 2833.00   38.09713      242.8979      95426.88      209.2139    
 2834.00   38.09885      242.9113      95464.98      209.2257    
 2835.00   38.10056      242.9248      95503.08      209.2376    
 2836.00   38.10228      242.9382      95541.18      209.2495    
 2837.00   38.10400      242.9517      95579.28      209.2614    
 2838.00   38.10571      242.9651      95617.39      209.2733    
 2839.00   38.10743      242.9785      95655.49      209.2851    
 2840.00   38.10914      242.9919      95693.60      209.2970    
 2841.00   38.11086      243.0053      95731.71      209.3089    
 2842.00   38.11257      243.0188      95769.82      209.3207    
 2843.00   38.11428      243.0322      95807.94      209.3326    
 2844.00   38.11600      243.0456      95846.05      209.3444    
 2845.00   38.11771      243.0590      95884.17      209.3563    
 2846.00   38.11942      243.0724      95922.29      209.3681    
 2847.00   38.12113      243.0858      95960.41      209.3800    
 2848.00   38.12284      243.0991      95998.53      209.3918    
 2849.00   38.12455      243.1125      96036.65      209.4036    
 2850.00   38.12626      243.1259      96074.78      209.4155    
 2851.00   38.12797      243.1393      96112.90      209.4273    
 2852.00   38.12968      243.1527      96151.03      209.4391    
 2853.00   38.13138      243.1660      96189.16      209.4509    
 2854.00   38.13309      243.1794      96227.30      209.4627    
 2855.00   38.13480      243.1927      96265.43      209.4746    
 2856.00   38.13650      243.2061      96303.57      209.4864    
 2857.00   38.13821      243.2195      96341.70      209.4982    
 2858.00   38.13992      243.2328      96379.84      209.5100    
 2859.00   38.14162      243.2461      96417.98      209.5218    
 2860.00   38.14332      243.2595      96456.13      209.5336    
 2861.00   38.14503      243.2728      96494.27      209.5454    
 2862.00   38.14673      243.2861      96532.42      209.5571    
 2863.00   38.14843      243.2995      96570.56      209.5689    
 2864.00   38.15014      243.3128      96608.71      209.5807    
 2865.00   38.15184      243.3261      96646.86      209.5925    
 2866.00   38.15354      243.3394      96685.02      209.6043    
 2867.00   38.15524      243.3527      96723.17      209.6160    
 2868.00   38.15694      243.3660      96761.33      209.6278    
 2869.00   38.15864      243.3793      96799.48      209.6395    
 2870.00   38.16034      243.3926      96837.64      209.6513    
 2871.00   38.16204      243.4059      96875.80      209.6631    
 2872.00   38.16374      243.4192      96913.97      209.6748    
 2873.00   38.16543      243.4325      96952.13      209.6866    
 2874.00   38.16713      243.4458      96990.30      209.6983    
 2875.00   38.16883      243.4591      97028.47      209.7100    
 2876.00   38.17052      243.4724      97066.64      209.7218    
 2877.00   38.17222      243.4856      97104.81      209.7335    
 2878.00   38.17391      243.4989      97142.98      209.7452    
 2879.00   38.17561      243.5121      97181.16      209.7570    
 2880.00   38.17730      243.5254      97219.33      209.7687    
 2881.00   38.17900      243.5387      97257.51      209.7804    
 2882.00   38.18069      243.5519      97295.69      209.7921    
 2883.00   38.18238      243.5652      97333.87      209.8038    
 2884.00   38.18408      243.5784      97372.05      209.8156    
 2885.00   38.18577      243.5916      97410.24      209.8273    
 2886.00   38.18746      243.6049      97448.43      209.8390    
 2887.00   38.18915      243.6181      97486.61      209.8507    
 2888.00   38.19084      243.6313      97524.80      209.8624    
 2889.00   38.19253      243.6445      97563.00      209.8740    
 2890.00   38.19422      243.6578      97601.19      209.8857    
 2891.00   38.19591      243.6710      97639.38      209.8974    
 2892.00   38.19760      243.6842      97677.58      209.9091    
 2893.00   38.19928      243.6974      97715.78      209.9208    
 2894.00   38.20097      243.7106      97753.98      209.9324    
 2895.00   38.20266      243.7238      97792.18      209.9441    
 2896.00   38.20435      243.7370      97830.39      209.9558    
 2897.00   38.20603      243.7502      97868.59      209.9674    
 2898.00   38.20772      243.7634      97906.80      209.9791    
 2899.00   38.20940      243.7766      97945.01      209.9908    
 2900.00   38.21109      243.7897      97983.22      210.0024    
 2901.00   38.21277      243.8029      98021.43      210.0141    
 2902.00   38.21445      243.8161      98059.64      210.0257    
 2903.00   38.21614      243.8292      98097.86      210.0373    
 2904.00   38.21782      243.8424      98136.07      210.0490    
 2905.00   38.21950      243.8556      98174.29      210.0606    
 2906.00   38.22118      243.8687      98212.51      210.0723    
 2907.00   38.22287      243.8819      98250.73      210.0839    
 2908.00   38.22455      243.8950      98288.96      210.0955    
 2909.00   38.22623      243.9082      98327.18      210.1071    
 2910.00   38.22791      243.9213      98365.41      210.1187    
 2911.00   38.22959      243.9344      98403.64      210.1304    
 2912.00   38.23127      243.9476      98441.87      210.1420    
 2913.00   38.23294      243.9607      98480.10      210.1536    
 2914.00   38.23462      243.9738      98518.34      210.1652    
 2915.00   38.23630      243.9869      98556.57      210.1768    
 2916.00   38.23798      244.0000      98594.81      210.1884    
 2917.00   38.23965      244.0132      98633.05      210.2000    
 2918.00   38.24133      244.0263      98671.29      210.2116    
 2919.00   38.24301      244.0394      98709.53      210.2232    
 2920.00   38.24468      244.0525      98747.77      210.2347    
 2921.00   38.24636      244.0656      98786.02      210.2463    
 2922.00   38.24803      244.0787      98824.27      210.2579    
 2923.00   38.24971      244.0917      98862.52      210.2695    
 2924.00   38.25138      244.1048      98900.77      210.2810    
 2925.00   38.25305      244.1179      98939.02      210.2926    
 2926.00   38.25473      244.1310      98977.27      210.3042    
 2927.00   38.25640      244.1441      99015.53      210.3157    
 2928.00   38.25807      244.1571      99053.78      210.3273    
 2929.00   38.25974      244.1702      99092.04      210.3388    
 2930.00   38.26141      244.1832      99130.30      210.3504    
 2931.00   38.26308      244.1963      99168.57      210.3619    
 2932.00   38.26475      244.2094      99206.83      210.3735    
 2933.00   38.26642      244.2224      99245.10      210.3850    
 2934.00   38.26809      244.2354      99283.36      210.3965    
 2935.00   38.26976      244.2485      99321.63      210.4081    
 2936.00   38.27143      244.2615      99359.90      210.4196    
 2937.00   38.27310      244.2746      99398.18      210.4311    
 2938.00   38.27476      244.2876      99436.45      210.4426    
 2939.00   38.27643      244.3006      99474.72      210.4542    
 2940.00   38.27810      244.3136      99513.00      210.4657    
 2941.00   38.27976      244.3267      99551.28      210.4772    
 2942.00   38.28143      244.3397      99589.56      210.4887    
 2943.00   38.28309      244.3527      99627.84      210.5002    
 2944.00   38.28476      244.3657      99666.13      210.5117    
 2945.00   38.28642      244.3787      99704.41      210.5232    
 2946.00   38.28809      244.3917      99742.70      210.5347    
 2947.00   38.28975      244.4047      99780.99      210.5462    
 2948.00   38.29141      244.4177      99819.28      210.5577    
 2949.00   38.29308      244.4307      99857.57      210.5692    
 2950.00   38.29474      244.4436      99895.87      210.5806    
 2951.00   38.29640      244.4566      99934.16      210.5921    
 2952.00   38.29806      244.4696      99972.46      210.6036    
 2953.00   38.29972      244.4826      100010.8      210.6151    
 2954.00   38.30138      244.4955      100049.1      210.6265    
 2955.00   38.30304      244.5085      100087.4      210.6380    
 2956.00   38.30470      244.5215      100125.7      210.6494    
 2957.00   38.30636      244.5344      100164.0      210.6609    
 2958.00   38.30802      244.5474      100202.3      210.6724    
 2959.00   38.30968      244.5603      100240.6      210.6838    
 2960.00   38.31134      244.5733      100278.9      210.6953    
 2961.00   38.31300      244.5862      100317.2      210.7067    
 2962.00   38.31465      244.5991      100355.5      210.7181    
 2963.00   38.31631      244.6121      100393.8      210.7296    
 2964.00   38.31797      244.6250      100432.2      210.7410    
 2965.00   38.31962      244.6379      100470.5      210.7524    
 2966.00   38.32128      244.6509      100508.8      210.7639    
 2967.00   38.32293      244.6638      100547.1      210.7753    
 2968.00   38.32459      244.6767      100585.4      210.7867    
 2969.00   38.32624      244.6896      100623.8      210.7981    
 2970.00   38.32790      244.7025      100662.1      210.8095    
 2971.00   38.32955      244.7154      100700.4      210.8210    
 2972.00   38.33120      244.7283      100738.8      210.8324    
 2973.00   38.33286      244.7412      100777.1      210.8438    
 2974.00   38.33451      244.7541      100815.4      210.8552    
 2975.00   38.33616      244.7670      100853.8      210.8666    
 2976.00   38.33781      244.7799      100892.1      210.8780    
 2977.00   38.33946      244.7927      100930.4      210.8893    
 2978.00   38.34111      244.8056      100968.8      210.9007    
 2979.00   38.34276      244.8185      101007.1      210.9121    
 2980.00   38.34441      244.8314      101045.5      210.9235    
 2981.00   38.34606      244.8442      101083.8      210.9349    
 2982.00   38.34771      244.8571      101122.1      210.9462    
 2983.00   38.34936      244.8699      101160.5      210.9576    
 2984.00   38.35101      244.8828      101198.8      210.9690    
 2985.00   38.35266      244.8957      101237.2      210.9803    
 2986.00   38.35430      244.9085      101275.6      210.9917    
 2987.00   38.35595      244.9213      101313.9      211.0031    
 2988.00   38.35760      244.9342      101352.3      211.0144    
 2989.00   38.35925      244.9470      101390.6      211.0258    
 2990.00   38.36089      244.9598      101429.0      211.0371    
 2991.00   38.36254      244.9727      101467.3      211.0485    
 2992.00   38.36418      244.9855      101505.7      211.0598    
 2993.00   38.36583      244.9983      101544.1      211.0711    
 2994.00   38.36747      245.0111      101582.4      211.0825    
 2995.00   38.36911      245.0239      101620.8      211.0938    
 2996.00   38.37076      245.0368      101659.2      211.1051    
 2997.00   38.37240      245.0496      101697.5      211.1164    
 2998.00   38.37404      245.0624      101735.9      211.1278    
 2999.00   38.37569      245.0752      101774.3      211.1391    
 3000.00   38.37733      245.0880      101812.7      211.1504    
 3001.00   38.37897      245.1007      101851.1      211.1617    
 3002.00   38.38061      245.1135      101889.4      211.1730    
 3003.00   38.38225      245.1263      101927.8      211.1843    
 3004.00   38.38389      245.1391      101966.2      211.1956    
 3005.00   38.38553      245.1519      102004.6      211.2069    
 3006.00   38.38717      245.1646      102043.0      211.2182    
 3007.00   38.38881      245.1774      102081.4      211.2295    
 3008.00   38.39045      245.1902      102119.7      211.2408    
 3009.00   38.39209      245.2029      102158.1      211.2521    
 3010.00   38.39373      245.2157      102196.5      211.2634    
 3011.00   38.39537      245.2285      102234.9      211.2746    
 3012.00   38.39700      245.2412      102273.3      211.2859    
 3013.00   38.39864      245.2539      102311.7      211.2972    
 3014.00   38.40028      245.2667      102350.1      211.3085    
 3015.00   38.40192      245.2794      102388.5      211.3197    
 3016.00   38.40355      245.2922      102426.9      211.3310    
 3017.00   38.40519      245.3049      102465.3      211.3422    
 3018.00   38.40682      245.3176      102503.7      211.3535    
 3019.00   38.40846      245.3303      102542.1      211.3647    
 3020.00   38.41009      245.3431      102580.5      211.3760    
 3021.00   38.41173      245.3558      102619.0      211.3872    
 3022.00   38.41336      245.3685      102657.4      211.3985    
 3023.00   38.41499      245.3812      102695.8      211.4097    
 3024.00   38.41663      245.3939      102734.2      211.4210    
 3025.00   38.41826      245.4066      102772.6      211.4322    
 3026.00   38.41989      245.4193      102811.0      211.4434    
 3027.00   38.42152      245.4320      102849.5      211.4547    
 3028.00   38.42316      245.4447      102887.9      211.4659    
 3029.00   38.42479      245.4574      102926.3      211.4771    
 3030.00   38.42642      245.4701      102964.7      211.4883    
 3031.00   38.42805      245.4827      103003.2      211.4995    
 3032.00   38.42968      245.4954      103041.6      211.5107    
 3033.00   38.43131      245.5081      103080.0      211.5219    
 3034.00   38.43294      245.5208      103118.4      211.5331    
 3035.00   38.43457      245.5334      103156.9      211.5443    
 3036.00   38.43620      245.5461      103195.3      211.5555    
 3037.00   38.43782      245.5588      103233.8      211.5667    
 3038.00   38.43945      245.5714      103272.2      211.5779    
 3039.00   38.44108      245.5841      103310.6      211.5891    
 3040.00   38.44271      245.5967      103349.1      211.6003    
 3041.00   38.44433      245.6094      103387.5      211.6115    
 3042.00   38.44596      245.6220      103426.0      211.6227    
 3043.00   38.44759      245.6346      103464.4      211.6338    
 3044.00   38.44921      245.6473      103502.9      211.6450    
 3045.00   38.45084      245.6599      103541.3      211.6562    
 3046.00   38.45247      245.6725      103579.8      211.6673    
 3047.00   38.45409      245.6851      103618.2      211.6785    
 3048.00   38.45571      245.6978      103656.7      211.6897    
 3049.00   38.45734      245.7104      103695.1      211.7008    
 3050.00   38.45896      245.7230      103733.6      211.7120    
 3051.00   38.46059      245.7356      103772.0      211.7231    
 3052.00   38.46221      245.7482      103810.5      211.7343    
 3053.00   38.46383      245.7608      103849.0      211.7454    
 3054.00   38.46546      245.7734      103887.4      211.7566    
 3055.00   38.46708      245.7860      103925.9      211.7677    
 3056.00   38.46870      245.7986      103964.4      211.7788    
 3057.00   38.47032      245.8112      104002.8      211.7900    
 3058.00   38.47194      245.8237      104041.3      211.8011    
 3059.00   38.47356      245.8363      104079.8      211.8122    
 3060.00   38.47518      245.8489      104118.3      211.8233    
 3061.00   38.47680      245.8615      104156.7      211.8344    
 3062.00   38.47842      245.8740      104195.2      211.8456    
 3063.00   38.48004      245.8866      104233.7      211.8567    
 3064.00   38.48166      245.8992      104272.2      211.8678    
 3065.00   38.48328      245.9117      104310.7      211.8789    
 3066.00   38.48490      245.9243      104349.1      211.8900    
 3067.00   38.48652      245.9368      104387.6      211.9011    
 3068.00   38.48814      245.9494      104426.1      211.9122    
 3069.00   38.48975      245.9619      104464.6      211.9233    
 3070.00   38.49137      245.9745      104503.1      211.9344    
 3071.00   38.49299      245.9870      104541.6      211.9454    
 3072.00   38.49460      245.9995      104580.1      211.9565    
 3073.00   38.49622      246.0121      104618.6      211.9676    
 3074.00   38.49784      246.0246      104657.1      211.9787    
 3075.00   38.49945      246.0371      104695.6      211.9898    
 3076.00   38.50107      246.0496      104734.1      212.0008    
 3077.00   38.50268      246.0621      104772.6      212.0119    
 3078.00   38.50430      246.0746      104811.1      212.0230    
 3079.00   38.50591      246.0872      104849.6      212.0340    
 3080.00   38.50753      246.0997      104888.1      212.0451    
 3081.00   38.50914      246.1122      104926.6      212.0561    
 3082.00   38.51075      246.1247      104965.1      212.0672    
 3083.00   38.51237      246.1371      105003.6      212.0782    
 3084.00   38.51398      246.1496      105042.1      212.0893    
 3085.00   38.51559      246.1621      105080.6      212.1003    
 3086.00   38.51720      246.1746      105119.2      212.1114    
 3087.00   38.51881      246.1871      105157.7      212.1224    
 3088.00   38.52043      246.1996      105196.2      212.1334    
 3089.00   38.52204      246.2120      105234.7      212.1445    
 3090.00   38.52365      246.2245      105273.2      212.1555    
 3091.00   38.52526      246.2370      105311.8      212.1665    
 3092.00   38.52687      246.2494      105350.3      212.1775    
 3093.00   38.52848      246.2619      105388.8      212.1886    
 3094.00   38.53009      246.2743      105427.3      212.1996    
 3095.00   38.53170      246.2868      105465.9      212.2106    
 3096.00   38.53331      246.2992      105504.4      212.2216    
 3097.00   38.53492      246.3117      105542.9      212.2326    
 3098.00   38.53652      246.3241      105581.5      212.2436    
 3099.00   38.53813      246.3366      105620.0      212.2546    
 3100.00   38.53974      246.3490      105658.6      212.2656    
 3101.00   38.54135      246.3614      105697.1      212.2766    
 3102.00   38.54295      246.3739      105735.6      212.2876    
 3103.00   38.54456      246.3863      105774.2      212.2986    
 3104.00   38.54617      246.3987      105812.7      212.3096    
 3105.00   38.54777      246.4111      105851.3      212.3205    
 3106.00   38.54938      246.4235      105889.8      212.3315    
 3107.00   38.55099      246.4359      105928.4      212.3425    
 3108.00   38.55259      246.4483      105966.9      212.3535    
 3109.00   38.55420      246.4607      106005.5      212.3644    
 3110.00   38.55580      246.4731      106044.0      212.3754    
 3111.00   38.55740      246.4855      106082.6      212.3864    
 3112.00   38.55901      246.4979      106121.1      212.3973    
 3113.00   38.56061      246.5103      106159.7      212.4083    
 3114.00   38.56222      246.5227      106198.3      212.4192    
 3115.00   38.56382      246.5351      106236.8      212.4302    
 3116.00   38.56542      246.5475      106275.4      212.4411    
 3117.00   38.56703      246.5598      106314.0      212.4521    
 3118.00   38.56863      246.5722      106352.5      212.4630    
 3119.00   38.57023      246.5846      106391.1      212.4739    
 3120.00   38.57183      246.5969      106429.7      212.4849    
 3121.00   38.57343      246.6093      106468.2      212.4958    
 3122.00   38.57503      246.6217      106506.8      212.5067    
 3123.00   38.57663      246.6340      106545.4      212.5177    
 3124.00   38.57824      246.6464      106584.0      212.5286    
 3125.00   38.57984      246.6587      106622.5      212.5395    
 3126.00   38.58144      246.6711      106661.1      212.5504    
 3127.00   38.58304      246.6834      106699.7      212.5613    
 3128.00   38.58464      246.6957      106738.3      212.5722    
 3129.00   38.58623      246.7081      106776.9      212.5832    
 3130.00   38.58783      246.7204      106815.5      212.5941    
 3131.00   38.58943      246.7327      106854.1      212.6050    
 3132.00   38.59103      246.7451      106892.6      212.6159    
 3133.00   38.59263      246.7574      106931.2      212.6268    
 3134.00   38.59423      246.7697      106969.8      212.6376    
 3135.00   38.59582      246.7820      107008.4      212.6485    
 3136.00   38.59742      246.7943      107047.0      212.6594    
 3137.00   38.59902      246.8066      107085.6      212.6703    
 3138.00   38.60061      246.8189      107124.2      212.6812    
 3139.00   38.60221      246.8312      107162.8      212.6921    
 3140.00   38.60381      246.8435      107201.4      212.7029    
 3141.00   38.60540      246.8558      107240.0      212.7138    
 3142.00   38.60700      246.8681      107278.6      212.7247    
 3143.00   38.60859      246.8804      107317.2      212.7355    
 3144.00   38.61019      246.8927      107355.9      212.7464    
 3145.00   38.61178      246.9049      107394.5      212.7573    
 3146.00   38.61338      246.9172      107433.1      212.7681    
 3147.00   38.61497      246.9295      107471.7      212.7790    
 3148.00   38.61657      246.9418      107510.3      212.7898    
 3149.00   38.61816      246.9540      107548.9      212.8007    
 3150.00   38.61975      246.9663      107587.5      212.8115    
 3151.00   38.62135      246.9785      107626.2      212.8224    
 3152.00   38.62294      246.9908      107664.8      212.8332    
 3153.00   38.62453      247.0031      107703.4      212.8440    
 3154.00   38.62612      247.0153      107742.0      212.8549    
 3155.00   38.62772      247.0275      107780.7      212.8657    
 3156.00   38.62931      247.0398      107819.3      212.8765    
 3157.00   38.63090      247.0520      107857.9      212.8873    
 3158.00   38.63249      247.0643      107896.6      212.8982    
 3159.00   38.63408      247.0765      107935.2      212.9090    
 3160.00   38.63567      247.0887      107973.8      212.9198    
 3161.00   38.63726      247.1009      108012.5      212.9306    
 3162.00   38.63885      247.1132      108051.1      212.9414    
 3163.00   38.64044      247.1254      108089.7      212.9522    
 3164.00   38.64203      247.1376      108128.4      212.9630    
 3165.00   38.64362      247.1498      108167.0      212.9738    
 3166.00   38.64521      247.1620      108205.7      212.9846    
 3167.00   38.64680      247.1742      108244.3      212.9954    
 3168.00   38.64839      247.1864      108283.0      213.0062    
 3169.00   38.64998      247.1986      108321.6      213.0170    
 3170.00   38.65156      247.2108      108360.3      213.0278    
 3171.00   38.65315      247.2230      108398.9      213.0386    
 3172.00   38.65474      247.2352      108437.6      213.0493    
 3173.00   38.65633      247.2474      108476.2      213.0601    
 3174.00   38.65791      247.2596      108514.9      213.0709    
 3175.00   38.65950      247.2717      108553.5      213.0817    
 3176.00   38.66109      247.2839      108592.2      213.0924    
 3177.00   38.66267      247.2961      108630.9      213.1032    
 3178.00   38.66426      247.3083      108669.5      213.1139    
 3179.00   38.66584      247.3204      108708.2      213.1247    
 3180.00   38.66743      247.3326      108746.9      213.1355    
 3181.00   38.66902      247.3447      108785.5      213.1462    
 3182.00   38.67060      247.3569      108824.2      213.1570    
 3183.00   38.67218      247.3690      108862.9      213.1677    
 3184.00   38.67377      247.3812      108901.5      213.1785    
 3185.00   38.67535      247.3933      108940.2      213.1892    
 3186.00   38.67694      247.4055      108978.9      213.1999    
 3187.00   38.67852      247.4176      109017.6      213.2107    
 3188.00   38.68011      247.4298      109056.2      213.2214    
 3189.00   38.68169      247.4419      109094.9      213.2321    
 3190.00   38.68327      247.4540      109133.6      213.2429    
 3191.00   38.68485      247.4661      109172.3      213.2536    
 3192.00   38.68644      247.4783      109211.0      213.2643    
 3193.00   38.68802      247.4904      109249.7      213.2750    
 3194.00   38.68960      247.5025      109288.4      213.2857    
 3195.00   38.69118      247.5146      109327.0      213.2964    
 3196.00   38.69276      247.5267      109365.7      213.3071    
 3197.00   38.69435      247.5388      109404.4      213.3179    
 3198.00   38.69593      247.5509      109443.1      213.3286    
 3199.00   38.69751      247.5630      109481.8      213.3393    
 3200.00   38.69909      247.5751      109520.5      213.3499    
 3201.00   38.70067      247.5872      109559.2      213.3606    
 3202.00   38.70225      247.5993      109597.9      213.3713    
 3203.00   38.70383      247.6114      109636.6      213.3820    
 3204.00   38.70541      247.6235      109675.3      213.3927    
 3205.00   38.70699      247.6355      109714.0      213.4034    
 3206.00   38.70857      247.6476      109752.7      213.4141    
 3207.00   38.71015      247.6597      109791.5      213.4247    
 3208.00   38.71172      247.6718      109830.2      213.4354    
 3209.00   38.71330      247.6838      109868.9      213.4461    
 3210.00   38.71488      247.6959      109907.6      213.4568    
 3211.00   38.71646      247.7079      109946.3      213.4674    
 3212.00   38.71804      247.7200      109985.0      213.4781    
 3213.00   38.71961      247.7320      110023.7      213.4887    
 3214.00   38.72119      247.7441      110062.5      213.4994    
 3215.00   38.72277      247.7561      110101.2      213.5101    
 3216.00   38.72435      247.7682      110139.9      213.5207    
 3217.00   38.72592      247.7802      110178.6      213.5314    
 3218.00   38.72750      247.7923      110217.4      213.5420    
 3219.00   38.72908      247.8043      110256.1      213.5526    
 3220.00   38.73065      247.8163      110294.8      213.5633    
 3221.00   38.73223      247.8284      110333.5      213.5739    
 3222.00   38.73380      247.8404      110372.3      213.5845    
 3223.00   38.73538      247.8524      110411.0      213.5952    
 3224.00   38.73695      247.8644      110449.8      213.6058    
 3225.00   38.73853      247.8764      110488.5      213.6164    
 3226.00   38.74010      247.8884      110527.2      213.6271    
 3227.00   38.74168      247.9004      110566.0      213.6377    
 3228.00   38.74325      247.9124      110604.7      213.6483    
 3229.00   38.74483      247.9244      110643.5      213.6589    
 3230.00   38.74640      247.9364      110682.2      213.6695    
 3231.00   38.74797      247.9484      110720.9      213.6801    
 3232.00   38.74955      247.9604      110759.7      213.6907    
 3233.00   38.75112      247.9724      110798.4      213.7013    
 3234.00   38.75269      247.9844      110837.2      213.7119    
 3235.00   38.75426      247.9964      110876.0      213.7225    
 3236.00   38.75584      248.0084      110914.7      213.7331    
 3237.00   38.75741      248.0203      110953.5      213.7437    
 3238.00   38.75898      248.0323      110992.2      213.7543    
 3239.00   38.76055      248.0443      111031.0      213.7649    
 3240.00   38.76212      248.0562      111069.7      213.7755    
 3241.00   38.76370      248.0682      111108.5      213.7860    
 3242.00   38.76527      248.0802      111147.3      213.7966    
 3243.00   38.76684      248.0921      111186.0      213.8072    
 3244.00   38.76841      248.1041      111224.8      213.8178    
 3245.00   38.76998      248.1160      111263.6      213.8283    
 3246.00   38.77155      248.1280      111302.3      213.8389    
 3247.00   38.77312      248.1399      111341.1      213.8495    
 3248.00   38.77469      248.1518      111379.9      213.8600    
 3249.00   38.77626      248.1638      111418.7      213.8706    
 3250.00   38.77783      248.1757      111457.4      213.8811    
 3251.00   38.77940      248.1876      111496.2      213.8917    
 3252.00   38.78097      248.1996      111535.0      213.9022    
 3253.00   38.78254      248.2115      111573.8      213.9128    
 3254.00   38.78410      248.2234      111612.6      213.9233    
 3255.00   38.78567      248.2353      111651.4      213.9338    
 3256.00   38.78724      248.2473      111690.1      213.9444    
 3257.00   38.78881      248.2592      111728.9      213.9549    
 3258.00   38.79038      248.2711      111767.7      213.9654    
 3259.00   38.79194      248.2830      111806.5      213.9760    
 3260.00   38.79351      248.2949      111845.3      213.9865    
 3261.00   38.79508      248.3068      111884.1      213.9970    
 3262.00   38.79665      248.3187      111922.9      214.0075    
 3263.00   38.79821      248.3306      111961.7      214.0181    
 3264.00   38.79978      248.3424      112000.5      214.0286    
 3265.00   38.80135      248.3543      112039.3      214.0391    
 3266.00   38.80291      248.3662      112078.1      214.0496    
 3267.00   38.80448      248.3781      112116.9      214.0601    
 3268.00   38.80604      248.3900      112155.7      214.0706    
 3269.00   38.80761      248.4018      112194.5      214.0811    
 3270.00   38.80917      248.4137      112233.3      214.0916    
 3271.00   38.81074      248.4256      112272.1      214.1021    
 3272.00   38.81230      248.4374      112310.9      214.1126    
 3273.00   38.81387      248.4493      112349.7      214.1231    
 3274.00   38.81543      248.4612      112388.6      214.1336    
 3275.00   38.81700      248.4730      112427.4      214.1440    
 3276.00   38.81856      248.4849      112466.2      214.1545    
 3277.00   38.82013      248.4967      112505.0      214.1650    
 3278.00   38.82169      248.5086      112543.8      214.1755    
 3279.00   38.82325      248.5204      112582.7      214.1860    
 3280.00   38.82482      248.5322      112621.5      214.1964    
 3281.00   38.82638      248.5441      112660.3      214.2069    
 3282.00   38.82794      248.5559      112699.1      214.2174    
 3283.00   38.82951      248.5677      112738.0      214.2278    
 3284.00   38.83107      248.5796      112776.8      214.2383    
 3285.00   38.83263      248.5914      112815.6      214.2487    
 3286.00   38.83419      248.6032      112854.5      214.2592    
 3287.00   38.83576      248.6150      112893.3      214.2696    
 3288.00   38.83732      248.6268      112932.1      214.2801    
 3289.00   38.83888      248.6386      112971.0      214.2905    
 3290.00   38.84044      248.6505      113009.8      214.3010    
 3291.00   38.84200      248.6623      113048.7      214.3114    
 3292.00   38.84356      248.6741      113087.5      214.3218    
 3293.00   38.84513      248.6859      113126.3      214.3323    
 3294.00   38.84669      248.6977      113165.2      214.3427    
 3295.00   38.84825      248.7094      113204.0      214.3531    
 3296.00   38.84981      248.7212      113242.9      214.3636    
 3297.00   38.85137      248.7330      113281.7      214.3740    
 3298.00   38.85293      248.7448      113320.6      214.3844    
 3299.00   38.85449      248.7566      113359.4      214.3948    
 3300.00   38.85605      248.7684      113398.3      214.4052    
 3301.00   38.85761      248.7801      113437.1      214.4156    
 3302.00   38.85917      248.7919      113476.0      214.4261    
 3303.00   38.86073      248.8037      113514.9      214.4365    
 3304.00   38.86229      248.8154      113553.7      214.4469    
 3305.00   38.86384      248.8272      113592.6      214.4573    
 3306.00   38.86540      248.8389      113631.5      214.4677    
 3307.00   38.86696      248.8507      113670.3      214.4781    
 3308.00   38.86852      248.8625      113709.2      214.4885    
 3309.00   38.87008      248.8742      113748.1      214.4988    
 3310.00   38.87164      248.8859      113786.9      214.5092    
 3311.00   38.87319      248.8977      113825.8      214.5196    
 3312.00   38.87475      248.9094      113864.7      214.5300    
 3313.00   38.87631      248.9212      113903.6      214.5404    
 3314.00   38.87787      248.9329      113942.4      214.5508    
 3315.00   38.87942      248.9446      113981.3      214.5611    
 3316.00   38.88098      248.9564      114020.2      214.5715    
 3317.00   38.88254      248.9681      114059.1      214.5819    
 3318.00   38.88409      248.9798      114098.0      214.5922    
 3319.00   38.88565      248.9915      114136.8      214.6026    
 3320.00   38.88721      249.0032      114175.7      214.6130    
 3321.00   38.88876      249.0149      114214.6      214.6233    
 3322.00   38.89032      249.0266      114253.5      214.6337    
 3323.00   38.89187      249.0384      114292.4      214.6440    
 3324.00   38.89343      249.0501      114331.3      214.6544    
 3325.00   38.89498      249.0618      114370.2      214.6647    
 3326.00   38.89654      249.0735      114409.1      214.6751    
 3327.00   38.89809      249.0851      114448.0      214.6854    
 3328.00   38.89965      249.0968      114486.9      214.6957    
 3329.00   38.90120      249.1085      114525.8      214.7061    
 3330.00   38.90276      249.1202      114564.7      214.7164    
 3331.00   38.90431      249.1319      114603.6      214.7267    
 3332.00   38.90587      249.1436      114642.5      214.7371    
 3333.00   38.90742      249.1552      114681.4      214.7474    
 3334.00   38.90898      249.1669      114720.3      214.7577    
 3335.00   38.91053      249.1786      114759.2      214.7680    
 3336.00   38.91208      249.1902      114798.1      214.7783    
 3337.00   38.91364      249.2019      114837.0      214.7887    
 3338.00   38.91519      249.2136      114875.9      214.7990    
 3339.00   38.91674      249.2252      114914.9      214.8093    
 3340.00   38.91830      249.2369      114953.8      214.8196    
 3341.00   38.91985      249.2485      114992.7      214.8299    
 3342.00   38.92140      249.2602      115031.6      214.8402    
 3343.00   38.92295      249.2718      115070.5      214.8505    
 3344.00   38.92451      249.2835      115109.5      214.8608    
 3345.00   38.92606      249.2951      115148.4      214.8711    
 3346.00   38.92761      249.3067      115187.3      214.8814    
 3347.00   38.92916      249.3184      115226.2      214.8916    
 3348.00   38.93071      249.3300      115265.2      214.9019    
 3349.00   38.93226      249.3416      115304.1      214.9122    
 3350.00   38.93382      249.3533      115343.0      214.9225    
 3351.00   38.93537      249.3649      115382.0      214.9328    
 3352.00   38.93692      249.3765      115420.9      214.9430    
 3353.00   38.93847      249.3881      115459.8      214.9533    
 3354.00   38.94002      249.3997      115498.8      214.9636    
 3355.00   38.94157      249.4113      115537.7      214.9738    
 3356.00   38.94312      249.4229      115576.7      214.9841    
 3357.00   38.94467      249.4345      115615.6      214.9944    
 3358.00   38.94622      249.4461      115654.6      215.0046    
 3359.00   38.94777      249.4577      115693.5      215.0149    
 3360.00   38.94932      249.4693      115732.5      215.0251    
 3361.00   38.95087      249.4809      115771.4      215.0354    
 3362.00   38.95242      249.4925      115810.4      215.0456    
 3363.00   38.95397      249.5041      115849.3      215.0559    
 3364.00   38.95552      249.5157      115888.3      215.0661    
 3365.00   38.95707      249.5272      115927.2      215.0764    
 3366.00   38.95862      249.5388      115966.2      215.0866    
 3367.00   38.96017      249.5504      116005.1      215.0968    
 3368.00   38.96171      249.5620      116044.1      215.1071    
 3369.00   38.96326      249.5735      116083.1      215.1173    
 3370.00   38.96481      249.5851      116122.0      215.1275    
 3371.00   38.96636      249.5967      116161.0      215.1377    
 3372.00   38.96791      249.6082      116200.0      215.1480    
 3373.00   38.96946      249.6198      116238.9      215.1582    
 3374.00   38.97100      249.6313      116277.9      215.1684    
 3375.00   38.97255      249.6429      116316.9      215.1786    
 3376.00   38.97410      249.6544      116355.8      215.1888    
 3377.00   38.97565      249.6660      116394.8      215.1990    
 3378.00   38.97719      249.6775      116433.8      215.2092    
 3379.00   38.97874      249.6890      116472.8      215.2194    
 3380.00   38.98029      249.7006      116511.8      215.2296    
 3381.00   38.98183      249.7121      116550.7      215.2398    
 3382.00   38.98338      249.7236      116589.7      215.2500    
 3383.00   38.98493      249.7352      116628.7      215.2602    
 3384.00   38.98647      249.7467      116667.7      215.2704    
 3385.00   38.98802      249.7582      116706.7      215.2806    
 3386.00   38.98957      249.7697      116745.7      215.2908    
 3387.00   38.99111      249.7812      116784.7      215.3010    
 3388.00   38.99266      249.7927      116823.6      215.3111    
 3389.00   38.99420      249.8042      116862.6      215.3213    
 3390.00   38.99575      249.8157      116901.6      215.3315    
 3391.00   38.99729      249.8272      116940.6      215.3417    
 3392.00   38.99884      249.8387      116979.6      215.3518    
 3393.00   39.00038      249.8502      117018.6      215.3620    
 3394.00   39.00193      249.8617      117057.6      215.3722    
 3395.00   39.00347      249.8732      117096.6      215.3823    
 3396.00   39.00502      249.8847      117135.6      215.3925    
 3397.00   39.00656      249.8962      117174.6      215.4026    
 3398.00   39.00811      249.9077      117213.6      215.4128    
 3399.00   39.00965      249.9192      117252.7      215.4229    
 3400.00   39.01120      249.9306      117291.7      215.4331    
 3401.00   39.01274      249.9421      117330.7      215.4432    
 3402.00   39.01428      249.9536      117369.7      215.4534    
 3403.00   39.01583      249.9650      117408.7      215.4635    
 3404.00   39.01737      249.9765      117447.7      215.4736    
 3405.00   39.01892      249.9880      117486.7      215.4838    
 3406.00   39.02046      249.9994      117525.8      215.4939    
 3407.00   39.02200      250.0109      117564.8      215.5040    
 3408.00   39.02355      250.0223      117603.8      215.5142    
 3409.00   39.02509      250.0338      117642.8      215.5243    
 3410.00   39.02663      250.0452      117681.9      215.5344    
 3411.00   39.02817      250.0567      117720.9      215.5445    
 3412.00   39.02972      250.0681      117759.9      215.5547    
 3413.00   39.03126      250.0795      117798.9      215.5648    
 3414.00   39.03280      250.0910      117838.0      215.5749    
 3415.00   39.03434      250.1024      117877.0      215.5850    
 3416.00   39.03589      250.1138      117916.0      215.5951    
 3417.00   39.03743      250.1253      117955.1      215.6052    
 3418.00   39.03897      250.1367      117994.1      215.6153    
 3419.00   39.04051      250.1481      118033.2      215.6254    
 3420.00   39.04205      250.1595      118072.2      215.6355    
 3421.00   39.04359      250.1709      118111.2      215.6456    
 3422.00   39.04514      250.1824      118150.3      215.6557    
 3423.00   39.04668      250.1938      118189.3      215.6658    
 3424.00   39.04822      250.2052      118228.4      215.6758    
 3425.00   39.04976      250.2166      118267.4      215.6859    
 3426.00   39.05130      250.2280      118306.5      215.6960    
 3427.00   39.05284      250.2394      118345.5      215.7061    
 3428.00   39.05438      250.2508      118384.6      215.7162    
 3429.00   39.05592      250.2622      118423.6      215.7262    
 3430.00   39.05746      250.2735      118462.7      215.7363    
 3431.00   39.05900      250.2849      118501.8      215.7464    
 3432.00   39.06054      250.2963      118540.8      215.7564    
 3433.00   39.06208      250.3077      118579.9      215.7665    
 3434.00   39.06362      250.3191      118618.9      215.7766    
 3435.00   39.06516      250.3304      118658.0      215.7866    
 3436.00   39.06670      250.3418      118697.1      215.7967    
 3437.00   39.06824      250.3532      118736.1      215.8067    
 3438.00   39.06978      250.3645      118775.2      215.8168    
 3439.00   39.07132      250.3759      118814.3      215.8268    
 3440.00   39.07286      250.3873      118853.3      215.8369    
 3441.00   39.07440      250.3986      118892.4      215.8469    
 3442.00   39.07594      250.4100      118931.5      215.8570    
 3443.00   39.07748      250.4213      118970.6      215.8670    
 3444.00   39.07902      250.4327      119009.7      215.8770    
 3445.00   39.08056      250.4440      119048.7      215.8871    
 3446.00   39.08209      250.4554      119087.8      215.8971    
 3447.00   39.08363      250.4667      119126.9      215.9071    
 3448.00   39.08517      250.4780      119166.0      215.9171    
 3449.00   39.08671      250.4894      119205.1      215.9272    
 3450.00   39.08825      250.5007      119244.2      215.9372    
 3451.00   39.08978      250.5120      119283.2      215.9472    
 3452.00   39.09132      250.5234      119322.3      215.9572    
 3453.00   39.09286      250.5347      119361.4      215.9672    
 3454.00   39.09440      250.5460      119400.5      215.9772    
 3455.00   39.09594      250.5573      119439.6      215.9872    
 3456.00   39.09747      250.5686      119478.7      215.9973    
 3457.00   39.09901      250.5799      119517.8      216.0073    
 3458.00   39.10055      250.5913      119556.9      216.0173    
 3459.00   39.10209      250.6026      119596.0      216.0272    
 3460.00   39.10362      250.6139      119635.1      216.0372    
 3461.00   39.10516      250.6252      119674.2      216.0472    
 3462.00   39.10670      250.6365      119713.3      216.0572    
 3463.00   39.10823      250.6478      119752.4      216.0672    
 3464.00   39.10977      250.6591      119791.5      216.0772    
 3465.00   39.11131      250.6703      119830.7      216.0872    
 3466.00   39.11284      250.6816      119869.8      216.0972    
 3467.00   39.11438      250.6929      119908.9      216.1071    
 3468.00   39.11591      250.7042      119948.0      216.1171    
 3469.00   39.11745      250.7155      119987.1      216.1271    
 3470.00   39.11899      250.7267      120026.2      216.1371    
 3471.00   39.12052      250.7380      120065.3      216.1470    
 3472.00   39.12206      250.7493      120104.5      216.1570    
 3473.00   39.12359      250.7605      120143.6      216.1669    
 3474.00   39.12513      250.7718      120182.7      216.1769    
 3475.00   39.12667      250.7831      120221.8      216.1869    
 3476.00   39.12820      250.7943      120261.0      216.1968    
 3477.00   39.12974      250.8056      120300.1      216.2068    
 3478.00   39.13127      250.8168      120339.2      216.2167    
 3479.00   39.13281      250.8281      120378.4      216.2267    
 3480.00   39.13434      250.8393      120417.5      216.2366    
 3481.00   39.13588      250.8506      120456.6      216.2466    
 3482.00   39.13741      250.8618      120495.8      216.2565    
 3483.00   39.13895      250.8731      120534.9      216.2664    
 3484.00   39.14048      250.8843      120574.0      216.2764    
 3485.00   39.14201      250.8955      120613.2      216.2863    
 3486.00   39.14355      250.9068      120652.3      216.2962    
 3487.00   39.14508      250.9180      120691.5      216.3062    
 3488.00   39.14662      250.9292      120730.6      216.3161    
 3489.00   39.14815      250.9404      120769.8      216.3260    
 3490.00   39.14969      250.9517      120808.9      216.3359    
 3491.00   39.15122      250.9629      120848.1      216.3458    
 3492.00   39.15275      250.9741      120887.2      216.3557    
 3493.00   39.15429      250.9853      120926.4      216.3657    
 3494.00   39.15582      250.9965      120965.5      216.3756    
 3495.00   39.15735      251.0077      121004.7      216.3855    
 3496.00   39.15889      251.0189      121043.8      216.3954    
 3497.00   39.16042      251.0301      121083.0      216.4053    
 3498.00   39.16195      251.0413      121122.2      216.4152    
 3499.00   39.16349      251.0525      121161.3      216.4251    
 3500.00   39.16502      251.0637      121200.5      216.4350    
 3501.00   39.16655      251.0749      121239.7      216.4449    
 3502.00   39.16809      251.0861      121278.8      216.4548    
 3503.00   39.16962      251.0972      121318.0      216.4647    
 3504.00   39.17115      251.1084      121357.2      216.4745    
 3505.00   39.17268      251.1196      121396.3      216.4844    
 3506.00   39.17422      251.1308      121435.5      216.4943    
 3507.00   39.17575      251.1420      121474.7      216.5042    
 3508.00   39.17728      251.1531      121513.9      216.5141    
 3509.00   39.17881      251.1643      121553.0      216.5239    
 3510.00   39.18035      251.1755      121592.2      216.5338    
 3511.00   39.18188      251.1866      121631.4      216.5437    
 3512.00   39.18341      251.1978      121670.6      216.5535    
 3513.00   39.18494      251.2089      121709.8      216.5634    
 3514.00   39.18647      251.2201      121748.9      216.5733    
 3515.00   39.18801      251.2312      121788.1      216.5831    
 3516.00   39.18954      251.2424      121827.3      216.5930    
 3517.00   39.19107      251.2535      121866.5      216.6028    
 3518.00   39.19260      251.2647      121905.7      216.6127    
 3519.00   39.19413      251.2758      121944.9      216.6225    
 3520.00   39.19566      251.2869      121984.1      216.6324    
 3521.00   39.19719      251.2981      122023.3      216.6422    
 3522.00   39.19872      251.3092      122062.5      216.6521    
 3523.00   39.20026      251.3203      122101.7      216.6619    
 3524.00   39.20179      251.3315      122140.9      216.6717    
 3525.00   39.20332      251.3426      122180.1      216.6816    
 3526.00   39.20485      251.3537      122219.3      216.6914    
 3527.00   39.20638      251.3648      122258.5      216.7012    
 3528.00   39.20791      251.3759      122297.7      216.7111    
 3529.00   39.20944      251.3870      122336.9      216.7209    
 3530.00   39.21097      251.3982      122376.1      216.7307    
 3531.00   39.21250      251.4093      122415.3      216.7405    
 3532.00   39.21403      251.4204      122454.6      216.7503    
 3533.00   39.21556      251.4315      122493.8      216.7601    
 3534.00   39.21709      251.4426      122533.0      216.7700    
 3535.00   39.21862      251.4537      122572.2      216.7798    
 3536.00   39.22015      251.4648      122611.4      216.7896    
 3537.00   39.22168      251.4758      122650.6      216.7994    
 3538.00   39.22321      251.4869      122689.9      216.8092    
 3539.00   39.22474      251.4980      122729.1      216.8190    
 3540.00   39.22627      251.5091      122768.3      216.8288    
 3541.00   39.22780      251.5202      122807.5      216.8386    
 3542.00   39.22933      251.5313      122846.8      216.8484    
 3543.00   39.23086      251.5423      122886.0      216.8582    
 3544.00   39.23239      251.5534      122925.2      216.8680    
 3545.00   39.23392      251.5645      122964.5      216.8777    
 3546.00   39.23545      251.5755      123003.7      216.8875    
 3547.00   39.23698      251.5866      123042.9      216.8973    
 3548.00   39.23850      251.5977      123082.2      216.9071    
 3549.00   39.24003      251.6087      123121.4      216.9169    
 3550.00   39.24156      251.6198      123160.7      216.9266    
 3551.00   39.24309      251.6308      123199.9      216.9364    
 3552.00   39.24462      251.6419      123239.1      216.9462    
 3553.00   39.24615      251.6529      123278.4      216.9559    
 3554.00   39.24768      251.6640      123317.6      216.9657    
 3555.00   39.24921      251.6750      123356.9      216.9755    
 3556.00   39.25073      251.6860      123396.1      216.9852    
 3557.00   39.25226      251.6971      123435.4      216.9950    
 3558.00   39.25379      251.7081      123474.6      217.0047    
 3559.00   39.25532      251.7192      123513.9      217.0145    
 3560.00   39.25685      251.7302      123553.1      217.0242    
 3561.00   39.25837      251.7412      123592.4      217.0340    
 3562.00   39.25990      251.7522      123631.7      217.0437    
 3563.00   39.26143      251.7632      123670.9      217.0535    
 3564.00   39.26296      251.7743      123710.2      217.0632    
 3565.00   39.26449      251.7853      123749.4      217.0730    
 3566.00   39.26601      251.7963      123788.7      217.0827    
 3567.00   39.26754      251.8073      123828.0      217.0924    
 3568.00   39.26907      251.8183      123867.2      217.1022    
 3569.00   39.27060      251.8293      123906.5      217.1119    
 3570.00   39.27212      251.8403      123945.8      217.1216    
 3571.00   39.27365      251.8513      123985.1      217.1313    
 3572.00   39.27518      251.8623      124024.3      217.1411    
 3573.00   39.27671      251.8733      124063.6      217.1508    
 3574.00   39.27823      251.8843      124102.9      217.1605    
 3575.00   39.27976      251.8953      124142.2      217.1702    
 3576.00   39.28129      251.9063      124181.5      217.1799    
 3577.00   39.28281      251.9173      124220.7      217.1896    
 3578.00   39.28434      251.9282      124260.0      217.1993    
 3579.00   39.28587      251.9392      124299.3      217.2090    
 3580.00   39.28739      251.9502      124338.6      217.2187    
 3581.00   39.28892      251.9612      124377.9      217.2284    
 3582.00   39.29045      251.9721      124417.2      217.2381    
 3583.00   39.29197      251.9831      124456.5      217.2478    
 3584.00   39.29350      251.9941      124495.7      217.2575    
 3585.00   39.29503      252.0050      124535.0      217.2672    
 3586.00   39.29655      252.0160      124574.3      217.2769    
 3587.00   39.29808      252.0269      124613.6      217.2866    
 3588.00   39.29961      252.0379      124652.9      217.2963    
 3589.00   39.30113      252.0489      124692.2      217.3060    
 3590.00   39.30266      252.0598      124731.5      217.3156    
 3591.00   39.30418      252.0707      124770.8      217.3253    
 3592.00   39.30571      252.0817      124810.1      217.3350    
 3593.00   39.30724      252.0926      124849.5      217.3447    
 3594.00   39.30876      252.1036      124888.8      217.3543    
 3595.00   39.31029      252.1145      124928.1      217.3640    
 3596.00   39.31181      252.1254      124967.4      217.3737    
 3597.00   39.31334      252.1364      125006.7      217.3833    
 3598.00   39.31486      252.1473      125046.0      217.3930    
 3599.00   39.31639      252.1582      125085.3      217.4026    
 3600.00   39.31791      252.1691      125124.6      217.4123    
 3601.00   39.31944      252.1801      125164.0      217.4220    
 3602.00   39.32097      252.1910      125203.3      217.4316    
 3603.00   39.32249      252.2019      125242.6      217.4413    
 3604.00   39.32402      252.2128      125281.9      217.4509    
 3605.00   39.32554      252.2237      125321.2      217.4605    
 3606.00   39.32707      252.2346      125360.6      217.4702    
 3607.00   39.32859      252.2455      125399.9      217.4798    
 3608.00   39.33012      252.2564      125439.2      217.4895    
 3609.00   39.33164      252.2673      125478.6      217.4991    
 3610.00   39.33317      252.2782      125517.9      217.5087    
 3611.00   39.33469      252.2891      125557.2      217.5184    
 3612.00   39.33622      252.3000      125596.6      217.5280    
 3613.00   39.33774      252.3109      125635.9      217.5376    
 3614.00   39.33926      252.3218      125675.2      217.5472    
 3615.00   39.34079      252.3327      125714.6      217.5569    
 3616.00   39.34231      252.3436      125753.9      217.5665    
 3617.00   39.34384      252.3544      125793.3      217.5761    
 3618.00   39.34536      252.3653      125832.6      217.5857    
 3619.00   39.34689      252.3762      125872.0      217.5953    
 3620.00   39.34841      252.3871      125911.3      217.6049    
 3621.00   39.34994      252.3979      125950.7      217.6145    
 3622.00   39.35146      252.4088      125990.0      217.6241    
 3623.00   39.35298      252.4197      126029.4      217.6337    
 3624.00   39.35451      252.4305      126068.7      217.6433    
 3625.00   39.35603      252.4414      126108.1      217.6529    
 3626.00   39.35756      252.4522      126147.4      217.6625    
 3627.00   39.35908      252.4631      126186.8      217.6721    
 3628.00   39.36060      252.4739      126226.1      217.6817    
 3629.00   39.36213      252.4848      126265.5      217.6913    
 3630.00   39.36365      252.4956      126304.9      217.7009    
 3631.00   39.36517      252.5065      126344.2      217.7105    
 3632.00   39.36670      252.5173      126383.6      217.7201    
 3633.00   39.36822      252.5282      126423.0      217.7296    
 3634.00   39.36974      252.5390      126462.3      217.7392    
 3635.00   39.37127      252.5498      126501.7      217.7488    
 3636.00   39.37279      252.5606      126541.1      217.7584    
 3637.00   39.37431      252.5715      126580.4      217.7679    
 3638.00   39.37584      252.5823      126619.8      217.7775    
 3639.00   39.37736      252.5931      126659.2      217.7871    
 3640.00   39.37888      252.6039      126698.6      217.7966    
 3641.00   39.38041      252.6148      126738.0      217.8062    
 3642.00   39.38193      252.6256      126777.3      217.8158    
 3643.00   39.38345      252.6364      126816.7      217.8253    
 3644.00   39.38498      252.6472      126856.1      217.8349    
 3645.00   39.38650      252.6580      126895.5      217.8444    
 3646.00   39.38802      252.6688      126934.9      217.8540    
 3647.00   39.38954      252.6796      126974.3      217.8635    
 3648.00   39.39107      252.6904      127013.7      217.8731    
 3649.00   39.39259      252.7012      127053.0      217.8826    
 3650.00   39.39411      252.7120      127092.4      217.8922    
 3651.00   39.39564      252.7228      127131.8      217.9017    
 3652.00   39.39716      252.7336      127171.2      217.9112    
 3653.00   39.39868      252.7444      127210.6      217.9208    
 3654.00   39.40020      252.7551      127250.0      217.9303    
 3655.00   39.40173      252.7659      127289.4      217.9398    
 3656.00   39.40325      252.7767      127328.8      217.9493    
 3657.00   39.40477      252.7875      127368.2      217.9589    
 3658.00   39.40629      252.7983      127407.6      217.9684    
 3659.00   39.40781      252.8090      127447.1      217.9779    
 3660.00   39.40934      252.8198      127486.5      217.9874    
 3661.00   39.41086      252.8306      127525.9      217.9970    
 3662.00   39.41238      252.8413      127565.3      218.0065    
 3663.00   39.41390      252.8521      127604.7      218.0160    
 3664.00   39.41542      252.8629      127644.1      218.0255    
 3665.00   39.41695      252.8736      127683.5      218.0350    
 3666.00   39.41847      252.8844      127722.9      218.0445    
 3667.00   39.41999      252.8951      127762.4      218.0540    
 3668.00   39.42151      252.9059      127801.8      218.0635    
 3669.00   39.42303      252.9166      127841.2      218.0730    
 3670.00   39.42456      252.9273      127880.6      218.0825    
 3671.00   39.42608      252.9381      127920.1      218.0920    
 3672.00   39.42760      252.9488      127959.5      218.1015    
 3673.00   39.42912      252.9596      127998.9      218.1110    
 3674.00   39.43064      252.9703      128038.3      218.1205    
 3675.00   39.43216      252.9810      128077.8      218.1299    
 3676.00   39.43368      252.9918      128117.2      218.1394    
 3677.00   39.43521      253.0025      128156.6      218.1489    
 3678.00   39.43673      253.0132      128196.1      218.1584    
 3679.00   39.43825      253.0239      128235.5      218.1679    
 3680.00   39.43977      253.0346      128275.0      218.1773    
 3681.00   39.44129      253.0454      128314.4      218.1868    
 3682.00   39.44281      253.0561      128353.8      218.1963    
 3683.00   39.44433      253.0668      128393.3      218.2057    
 3684.00   39.44585      253.0775      128432.7      218.2152    
 3685.00   39.44738      253.0882      128472.2      218.2247    
 3686.00   39.44890      253.0989      128511.6      218.2341    
 3687.00   39.45042      253.1096      128551.1      218.2436    
 3688.00   39.45194      253.1203      128590.5      218.2530    
 3689.00   39.45346      253.1310      128630.0      218.2625    
 3690.00   39.45498      253.1417      128669.4      218.2719    
 3691.00   39.45650      253.1524      128708.9      218.2814    
 3692.00   39.45802      253.1631      128748.3      218.2908    
 3693.00   39.45954      253.1738      128787.8      218.3003    
 3694.00   39.46106      253.1844      128827.3      218.3097    
 3695.00   39.46258      253.1951      128866.7      218.3192    
 3696.00   39.46410      253.2058      128906.2      218.3286    
 3697.00   39.46562      253.2165      128945.6      218.3380    
 3698.00   39.46715      253.2272      128985.1      218.3475    
 3699.00   39.46867      253.2378      129024.6      218.3569    
 3700.00   39.47019      253.2485      129064.0      218.3663    
 3701.00   39.47171      253.2592      129103.5      218.3757    
 3702.00   39.47323      253.2698      129143.0      218.3852    
 3703.00   39.47475      253.2805      129182.5      218.3946    
 3704.00   39.47627      253.2911      129221.9      218.4040    
 3705.00   39.47779      253.3018      129261.4      218.4134    
 3706.00   39.47931      253.3125      129300.9      218.4228    
 3707.00   39.48083      253.3231      129340.4      218.4323    
 3708.00   39.48235      253.3338      129379.9      218.4417    
 3709.00   39.48387      253.3444      129419.3      218.4511    
 3710.00   39.48539      253.3550      129458.8      218.4605    
 3711.00   39.48691      253.3657      129498.3      218.4699    
 3712.00   39.48843      253.3763      129537.8      218.4793    
 3713.00   39.48995      253.3870      129577.3      218.4887    
 3714.00   39.49147      253.3976      129616.8      218.4981    
 3715.00   39.49299      253.4082      129656.3      218.5075    
 3716.00   39.49451      253.4189      129695.8      218.5169    
 3717.00   39.49603      253.4295      129735.3      218.5263    
 3718.00   39.49755      253.4401      129774.8      218.5357    
 3719.00   39.49907      253.4507      129814.3      218.5450    
 3720.00   39.50059      253.4614      129853.8      218.5544    
 3721.00   39.50211      253.4720      129893.3      218.5638    
 3722.00   39.50363      253.4826      129932.8      218.5732    
 3723.00   39.50514      253.4932      129972.3      218.5826    
 3724.00   39.50666      253.5038      130011.8      218.5919    
 3725.00   39.50818      253.5144      130051.3      218.6013    
 3726.00   39.50970      253.5250      130090.8      218.6107    
 3727.00   39.51122      253.5356      130130.3      218.6201    
 3728.00   39.51274      253.5462      130169.8      218.6294    
 3729.00   39.51426      253.5568      130209.3      218.6388    
 3730.00   39.51578      253.5674      130248.8      218.6482    
 3731.00   39.51730      253.5780      130288.4      218.6575    
 3732.00   39.51882      253.5886      130327.9      218.6669    
 3733.00   39.52034      253.5992      130367.4      218.6762    
 3734.00   39.52186      253.6098      130406.9      218.6856    
 3735.00   39.52338      253.6204      130446.4      218.6949    
 3736.00   39.52490      253.6309      130486.0      218.7043    
 3737.00   39.52641      253.6415      130525.5      218.7136    
 3738.00   39.52793      253.6521      130565.0      218.7230    
 3739.00   39.52945      253.6627      130604.5      218.7323    
 3740.00   39.53097      253.6732      130644.1      218.7417    
 3741.00   39.53249      253.6838      130683.6      218.7510    
 3742.00   39.53401      253.6944      130723.1      218.7603    
 3743.00   39.53553      253.7049      130762.7      218.7697    
 3744.00   39.53705      253.7155      130802.2      218.7790    
 3745.00   39.53857      253.7261      130841.7      218.7883    
 3746.00   39.54008      253.7366      130881.3      218.7977    
 3747.00   39.54160      253.7472      130920.8      218.8070    
 3748.00   39.54312      253.7577      130960.4      218.8163    
 3749.00   39.54464      253.7683      130999.9      218.8256    
 3750.00   39.54616      253.7788      131039.5      218.8350    
 3751.00   39.54768      253.7894      131079.0      218.8443    
 3752.00   39.54920      253.7999      131118.6      218.8536    
 3753.00   39.55071      253.8104      131158.1      218.8629    
 3754.00   39.55223      253.8210      131197.7      218.8722    
 3755.00   39.55375      253.8315      131237.2      218.8815    
 3756.00   39.55527      253.8420      131276.8      218.8908    
 3757.00   39.55679      253.8526      131316.3      218.9001    
 3758.00   39.55831      253.8631      131355.9      218.9094    
 3759.00   39.55982      253.8736      131395.4      218.9187    
 3760.00   39.56134      253.8842      131435.0      218.9280    
 3761.00   39.56286      253.8947      131474.6      218.9373    
 3762.00   39.56438      253.9052      131514.1      218.9466    
 3763.00   39.56590      253.9157      131553.7      218.9559    
 3764.00   39.56742      253.9262      131593.3      218.9652    
 3765.00   39.56893      253.9367      131632.8      218.9745    
 3766.00   39.57045      253.9472      131672.4      218.9838    
 3767.00   39.57197      253.9577      131712.0      218.9931    
 3768.00   39.57349      253.9682      131751.5      219.0023    
 3769.00   39.57501      253.9787      131791.1      219.0116    
 3770.00   39.57652      253.9892      131830.7      219.0209    
 3771.00   39.57804      253.9997      131870.3      219.0302    
 3772.00   39.57956      254.0102      131909.8      219.0394    
 3773.00   39.58108      254.0207      131949.4      219.0487    
 3774.00   39.58260      254.0312      131989.0      219.0580    
 3775.00   39.58411      254.0417      132028.6      219.0672    
 3776.00   39.58563      254.0522      132068.2      219.0765    
 3777.00   39.58715      254.0627      132107.8      219.0858    
 3778.00   39.58867      254.0732      132147.3      219.0950    
 3779.00   39.59018      254.0836      132186.9      219.1043    
 3780.00   39.59170      254.0941      132226.5      219.1135    
 3781.00   39.59322      254.1046      132266.1      219.1228    
 3782.00   39.59474      254.1150      132305.7      219.1320    
 3783.00   39.59626      254.1255      132345.3      219.1413    
 3784.00   39.59777      254.1360      132384.9      219.1505    
 3785.00   39.59929      254.1464      132424.5      219.1598    
 3786.00   39.60081      254.1569      132464.1      219.1690    
 3787.00   39.60233      254.1674      132503.7      219.1783    
 3788.00   39.60384      254.1778      132543.3      219.1875    
 3789.00   39.60536      254.1883      132582.9      219.1967    
 3790.00   39.60688      254.1987      132622.5      219.2060    
 3791.00   39.60839      254.2092      132662.1      219.2152    
 3792.00   39.60991      254.2196      132701.7      219.2244    
 3793.00   39.61143      254.2301      132741.3      219.2337    
 3794.00   39.61295      254.2405      132781.0      219.2429    
 3795.00   39.61446      254.2510      132820.6      219.2521    
 3796.00   39.61598      254.2614      132860.2      219.2613    
 3797.00   39.61750      254.2718      132899.8      219.2706    
 3798.00   39.61902      254.2823      132939.4      219.2798    
 3799.00   39.62053      254.2927      132979.0      219.2890    
 3800.00   39.62205      254.3031      133018.7      219.2982    
 3801.00   39.62357      254.3135      133058.3      219.3074    
 3802.00   39.62508      254.3240      133097.9      219.3166    
 3803.00   39.62660      254.3344      133137.5      219.3258    
 3804.00   39.62812      254.3448      133177.2      219.3350    
 3805.00   39.62963      254.3552      133216.8      219.3442    
 3806.00   39.63115      254.3656      133256.4      219.3534    
 3807.00   39.63267      254.3760      133296.1      219.3626    
 3808.00   39.63419      254.3865      133335.7      219.3718    
 3809.00   39.63570      254.3969      133375.3      219.3810    
 3810.00   39.63722      254.4073      133415.0      219.3902    
 3811.00   39.63874      254.4177      133454.6      219.3994    
 3812.00   39.64025      254.4281      133494.2      219.4086    
 3813.00   39.64177      254.4385      133533.9      219.4178    
 3814.00   39.64329      254.4489      133573.5      219.4270    
 3815.00   39.64480      254.4593      133613.2      219.4361    
 3816.00   39.64632      254.4696      133652.8      219.4453    
 3817.00   39.64784      254.4800      133692.5      219.4545    
 3818.00   39.64935      254.4904      133732.1      219.4637    
 3819.00   39.65087      254.5008      133771.8      219.4728    
 3820.00   39.65239      254.5112      133811.4      219.4820    
 3821.00   39.65390      254.5216      133851.1      219.4912    
 3822.00   39.65542      254.5319      133890.7      219.5004    
 3823.00   39.65694      254.5423      133930.4      219.5095    
 3824.00   39.65845      254.5527      133970.0      219.5187    
 3825.00   39.65997      254.5631      134009.7      219.5278    
 3826.00   39.66149      254.5734      134049.4      219.5370    
 3827.00   39.66300      254.5838      134089.0      219.5462    
 3828.00   39.66452      254.5942      134128.7      219.5553    
 3829.00   39.66603      254.6045      134168.3      219.5645    
 3830.00   39.66755      254.6149      134208.0      219.5736    
 3831.00   39.66907      254.6252      134247.7      219.5828    
 3832.00   39.67058      254.6356      134287.3      219.5919    
 3833.00   39.67210      254.6459      134327.0      219.6011    
 3834.00   39.67362      254.6563      134366.7      219.6102    
 3835.00   39.67513      254.6666      134406.4      219.6193    
 3836.00   39.67665      254.6770      134446.0      219.6285    
 3837.00   39.67816      254.6873      134485.7      219.6376    
 3838.00   39.67968      254.6977      134525.4      219.6467    
 3839.00   39.68120      254.7080      134565.1      219.6559    
 3840.00   39.68271      254.7183      134604.8      219.6650    
 3841.00   39.68423      254.7287      134644.4      219.6741    
 3842.00   39.68574      254.7390      134684.1      219.6833    
 3843.00   39.68726      254.7493      134723.8      219.6924    
 3844.00   39.68878      254.7596      134763.5      219.7015    
 3845.00   39.69029      254.7700      134803.2      219.7106    
 3846.00   39.69181      254.7803      134842.9      219.7197    
 3847.00   39.69332      254.7906      134882.6      219.7289    
 3848.00   39.69484      254.8009      134922.3      219.7380    
 3849.00   39.69636      254.8112      134962.0      219.7471    
 3850.00   39.69787      254.8216      135001.7      219.7562    
 3851.00   39.69939      254.8319      135041.4      219.7653    
 3852.00   39.70090      254.8422      135081.1      219.7744    
 3853.00   39.70242      254.8525      135120.8      219.7835    
 3854.00   39.70393      254.8628      135160.5      219.7926    
 3855.00   39.70545      254.8731      135200.2      219.8017    
 3856.00   39.70697      254.8834      135239.9      219.8108    
 3857.00   39.70848      254.8937      135279.6      219.8199    
 3858.00   39.71000      254.9040      135319.3      219.8290    
 3859.00   39.71151      254.9143      135359.0      219.8381    
 3860.00   39.71303      254.9245      135398.7      219.8472    
 3861.00   39.71454      254.9348      135438.4      219.8562    
 3862.00   39.71606      254.9451      135478.1      219.8653    
 3863.00   39.71758      254.9554      135517.9      219.8744    
 3864.00   39.71909      254.9657      135557.6      219.8835    
 3865.00   39.72061      254.9760      135597.3      219.8926    
 3866.00   39.72212      254.9862      135637.0      219.9016    
 3867.00   39.72364      254.9965      135676.7      219.9107    
 3868.00   39.72515      255.0068      135716.5      219.9198    
 3869.00   39.72667      255.0171      135756.2      219.9289    
 3870.00   39.72818      255.0273      135795.9      219.9379    
 3871.00   39.72970      255.0376      135835.7      219.9470    
 3872.00   39.73121      255.0478      135875.4      219.9561    
 3873.00   39.73273      255.0581      135915.1      219.9651    
 3874.00   39.73424      255.0684      135954.8      219.9742    
 3875.00   39.73576      255.0786      135994.6      219.9832    
 3876.00   39.73727      255.0889      136034.3      219.9923    
 3877.00   39.73879      255.0991      136074.1      220.0014    
 3878.00   39.74031      255.1094      136113.8      220.0104    
 3879.00   39.74182      255.1196      136153.5      220.0195    
 3880.00   39.74334      255.1299      136193.3      220.0285    
 3881.00   39.74485      255.1401      136233.0      220.0375    
 3882.00   39.74637      255.1503      136272.8      220.0466    
 3883.00   39.74788      255.1606      136312.5      220.0556    
 3884.00   39.74940      255.1708      136352.3      220.0647    
 3885.00   39.75091      255.1811      136392.0      220.0737    
 3886.00   39.75243      255.1913      136431.8      220.0827    
 3887.00   39.75394      255.2015      136471.5      220.0918    
 3888.00   39.75546      255.2117      136511.3      220.1008    
 3889.00   39.75697      255.2220      136551.0      220.1098    
 3890.00   39.75849      255.2322      136590.8      220.1189    
 3891.00   39.76000      255.2424      136630.5      220.1279    
 3892.00   39.76151      255.2526      136670.3      220.1369    
 3893.00   39.76303      255.2628      136710.1      220.1459    
 3894.00   39.76454      255.2730      136749.8      220.1550    
 3895.00   39.76606      255.2833      136789.6      220.1640    
 3896.00   39.76757      255.2935      136829.4      220.1730    
 3897.00   39.76909      255.3037      136869.1      220.1820    
 3898.00   39.77060      255.3139      136908.9      220.1910    
 3899.00   39.77212      255.3241      136948.7      220.2000    
 3900.00   39.77363      255.3343      136988.5      220.2090    
 3901.00   39.77515      255.3445      137028.2      220.2180    
 3902.00   39.77666      255.3547      137068.0      220.2270    
 3903.00   39.77818      255.3649      137107.8      220.2360    
 3904.00   39.77969      255.3751      137147.6      220.2450    
 3905.00   39.78121      255.3852      137187.3      220.2540    
 3906.00   39.78272      255.3954      137227.1      220.2630    
 3907.00   39.78423      255.4056      137266.9      220.2720    
 3908.00   39.78575      255.4158      137306.7      220.2810    
 3909.00   39.78726      255.4260      137346.5      220.2900    
 3910.00   39.78878      255.4361      137386.3      220.2990    
 3911.00   39.79029      255.4463      137426.1      220.3080    
 3912.00   39.79181      255.4565      137465.8      220.3170    
 3913.00   39.79332      255.4667      137505.6      220.3259    
 3914.00   39.79484      255.4768      137545.4      220.3349    
 3915.00   39.79635      255.4870      137585.2      220.3439    
 3916.00   39.79786      255.4972      137625.0      220.3529    
 3917.00   39.79938      255.5073      137664.8      220.3619    
 3918.00   39.80089      255.5175      137704.6      220.3708    
 3919.00   39.80241      255.5276      137744.4      220.3798    
 3920.00   39.80392      255.5378      137784.2      220.3888    
 3921.00   39.80543      255.5480      137824.0      220.3977    
 3922.00   39.80695      255.5581      137863.8      220.4067    
 3923.00   39.80846      255.5683      137903.6      220.4157    
 3924.00   39.80998      255.5784      137943.5      220.4246    
 3925.00   39.81149      255.5885      137983.3      220.4336    
 3926.00   39.81301      255.5987      138023.1      220.4425    
 3927.00   39.81452      255.6088      138062.9      220.4515    
 3928.00   39.81603      255.6190      138102.7      220.4604    
 3929.00   39.81755      255.6291      138142.5      220.4694    
 3930.00   39.81906      255.6392      138182.3      220.4783    
 3931.00   39.82057      255.6494      138222.2      220.4873    
 3932.00   39.82209      255.6595      138262.0      220.4962    
 3933.00   39.82360      255.6696      138301.8      220.5052    
 3934.00   39.82512      255.6797      138341.6      220.5141    
 3935.00   39.82663      255.6899      138381.5      220.5230    
 3936.00   39.82814      255.7000      138421.3      220.5320    
 3937.00   39.82966      255.7101      138461.1      220.5409    
 3938.00   39.83117      255.7202      138500.9      220.5498    
 3939.00   39.83269      255.7303      138540.8      220.5588    
 3940.00   39.83420      255.7404      138580.6      220.5677    
 3941.00   39.83571      255.7506      138620.4      220.5766    
 3942.00   39.83723      255.7607      138660.3      220.5855    
 3943.00   39.83874      255.7708      138700.1      220.5945    
 3944.00   39.84025      255.7809      138740.0      220.6034    
 3945.00   39.84177      255.7910      138779.8      220.6123    
 3946.00   39.84328      255.8011      138819.6      220.6212    
 3947.00   39.84479      255.8112      138859.5      220.6301    
 3948.00   39.84631      255.8213      138899.3      220.6391    
 3949.00   39.84782      255.8313      138939.2      220.6480    
 3950.00   39.84933      255.8414      138979.0      220.6569    
 3951.00   39.85085      255.8515      139018.9      220.6658    
 3952.00   39.85236      255.8616      139058.7      220.6747    
 3953.00   39.85387      255.8717      139098.6      220.6836    
 3954.00   39.85539      255.8818      139138.4      220.6925    
 3955.00   39.85690      255.8919      139178.3      220.7014    
 3956.00   39.85841      255.9019      139218.1      220.7103    
 3957.00   39.85993      255.9120      139258.0      220.7192    
 3958.00   39.86144      255.9221      139297.9      220.7281    
 3959.00   39.86295      255.9321      139337.7      220.7370    
 3960.00   39.86447      255.9422      139377.6      220.7458    
 3961.00   39.86598      255.9523      139417.5      220.7547    
 3962.00   39.86749      255.9623      139457.3      220.7636    
 3963.00   39.86901      255.9724      139497.2      220.7725    
 3964.00   39.87052      255.9825      139537.1      220.7814    
 3965.00   39.87203      255.9925      139576.9      220.7903    
 3966.00   39.87355      256.0026      139616.8      220.7991    
 3967.00   39.87506      256.0126      139656.7      220.8080    
 3968.00   39.87657      256.0227      139696.6      220.8169    
 3969.00   39.87809      256.0327      139736.4      220.8258    
 3970.00   39.87960      256.0428      139776.3      220.8346    
 3971.00   39.88111      256.0528      139816.2      220.8435    
 3972.00   39.88262      256.0629      139856.1      220.8524    
 3973.00   39.88414      256.0729      139896.0      220.8612    
 3974.00   39.88565      256.0829      139935.8      220.8701    
 3975.00   39.88716      256.0930      139975.7      220.8790    
 3976.00   39.88868      256.1030      140015.6      220.8878    
 3977.00   39.89019      256.1130      140055.5      220.8967    
 3978.00   39.89170      256.1231      140095.4      220.9055    
 3979.00   39.89321      256.1331      140135.3      220.9144    
 3980.00   39.89473      256.1431      140175.2      220.9232    
 3981.00   39.89624      256.1531      140215.1      220.9321    
 3982.00   39.89775      256.1632      140255.0      220.9409    
 3983.00   39.89926      256.1732      140294.9      220.9498    
 3984.00   39.90078      256.1832      140334.8      220.9586    
 3985.00   39.90229      256.1932      140374.7      220.9674    
 3986.00   39.90380      256.2032      140414.6      220.9763    
 3987.00   39.90531      256.2132      140454.5      220.9851    
 3988.00   39.90683      256.2232      140494.4      220.9940    
 3989.00   39.90834      256.2332      140534.3      221.0028    
 3990.00   39.90985      256.2432      140574.2      221.0116    
 3991.00   39.91136      256.2532      140614.1      221.0204    
 3992.00   39.91288      256.2632      140654.0      221.0293    
 3993.00   39.91439      256.2732      140693.9      221.0381    
 3994.00   39.91590      256.2832      140733.9      221.0469    
 3995.00   39.91741      256.2932      140773.8      221.0557    
 3996.00   39.91893      256.3032      140813.7      221.0646    
 3997.00   39.92044      256.3132      140853.6      221.0734    
 3998.00   39.92195      256.3232      140893.5      221.0822    
 3999.00   39.92346      256.3332      140933.5      221.0910    
 4000.00   39.92497      256.3432      140973.4      221.0998    
 4001.00   39.92649      256.3531      141013.3      221.1086    
 4002.00   39.92800      256.3631      141053.2      221.1174    
 4003.00   39.92951      256.3731      141093.2      221.1262    
 4004.00   39.93102      256.3831      141133.1      221.1350    
 4005.00   39.93253      256.3930      141173.0      221.1439    
 4006.00   39.93405      256.4030      141213.0      221.1527    
 4007.00   39.93556      256.4130      141252.9      221.1614    
 4008.00   39.93707      256.4229      141292.8      221.1702    
 4009.00   39.93858      256.4329      141332.8      221.1790    
 4010.00   39.94009      256.4429      141372.7      221.1878    
 4011.00   39.94161      256.4528      141412.6      221.1966    
 4012.00   39.94312      256.4628      141452.6      221.2054    
 4013.00   39.94463      256.4727      141492.5      221.2142    
 4014.00   39.94614      256.4827      141532.5      221.2230    
 4015.00   39.94765      256.4926      141572.4      221.2318    
 4016.00   39.94916      256.5026      141612.4      221.2406    
 4017.00   39.95068      256.5125      141652.3      221.2493    
 4018.00   39.95219      256.5225      141692.3      221.2581    
 4019.00   39.95370      256.5324      141732.2      221.2669    
 4020.00   39.95521      256.5424      141772.2      221.2757    
 4021.00   39.95672      256.5523      141812.1      221.2844    
 4022.00   39.95823      256.5622      141852.1      221.2932    
 4023.00   39.95975      256.5722      141892.1      221.3020    
 4024.00   39.96126      256.5821      141932.0      221.3107    
 4025.00   39.96277      256.5920      141972.0      221.3195    
 4026.00   39.96428      256.6020      142011.9      221.3283    
 4027.00   39.96579      256.6119      142051.9      221.3370    
 4028.00   39.96730      256.6218      142091.9      221.3458    
 4029.00   39.96881      256.6317      142131.8      221.3545    
 4030.00   39.97032      256.6417      142171.8      221.3633    
 4031.00   39.97184      256.6516      142211.8      221.3720    
 4032.00   39.97335      256.6615      142251.8      221.3808    
 4033.00   39.97486      256.6714      142291.7      221.3895    
 4034.00   39.97637      256.6813      142331.7      221.3983    
 4035.00   39.97788      256.6912      142371.7      221.4070    
 4036.00   39.97939      256.7011      142411.7      221.4158    
 4037.00   39.98090      256.7110      142451.6      221.4245    
 4038.00   39.98241      256.7209      142491.6      221.4333    
 4039.00   39.98392      256.7308      142531.6      221.4420    
 4040.00   39.98544      256.7407      142571.6      221.4507    
 4041.00   39.98695      256.7506      142611.6      221.4595    
 4042.00   39.98846      256.7605      142651.6      221.4682    
 4043.00   39.98997      256.7704      142691.6      221.4769    
 4044.00   39.99148      256.7803      142731.5      221.4857    
 4045.00   39.99299      256.7902      142771.5      221.4944    
 4046.00   39.99450      256.8001      142811.5      221.5031    
 4047.00   39.99601      256.8100      142851.5      221.5118    
 4048.00   39.99752      256.8198      142891.5      221.5206    
 4049.00   39.99903      256.8297      142931.5      221.5293    
 4050.00   40.00054      256.8396      142971.5      221.5380    
 4051.00   40.00205      256.8495      143011.5      221.5467    
 4052.00   40.00356      256.8594      143051.5      221.5554    
 4053.00   40.00507      256.8692      143091.5      221.5641    
 4054.00   40.00659      256.8791      143131.5      221.5728    
 4055.00   40.00810      256.8890      143171.5      221.5816    
 4056.00   40.00961      256.8988      143211.6      221.5903    
 4057.00   40.01112      256.9087      143251.6      221.5990    
 4058.00   40.01263      256.9186      143291.6      221.6077    
 4059.00   40.01414      256.9284      143331.6      221.6164    
 4060.00   40.01565      256.9383      143371.6      221.6251    
 4061.00   40.01716      256.9481      143411.6      221.6338    
 4062.00   40.01867      256.9580      143451.6      221.6425    
 4063.00   40.02018      256.9678      143491.7      221.6511    
 4064.00   40.02169      256.9777      143531.7      221.6598    
 4065.00   40.02320      256.9875      143571.7      221.6685    
 4066.00   40.02471      256.9974      143611.7      221.6772    
 4067.00   40.02622      257.0072      143651.7      221.6859    
 4068.00   40.02773      257.0171      143691.8      221.6946    
 4069.00   40.02924      257.0269      143731.8      221.7033    
 4070.00   40.03075      257.0367      143771.8      221.7120    
 4071.00   40.03226      257.0466      143811.9      221.7206    
 4072.00   40.03377      257.0564      143851.9      221.7293    
 4073.00   40.03528      257.0662      143891.9      221.7380    
 4074.00   40.03679      257.0761      143932.0      221.7467    
 4075.00   40.03830      257.0859      143972.0      221.7553    
 4076.00   40.03981      257.0957      144012.0      221.7640    
 4077.00   40.04132      257.1055      144052.1      221.7727    
 4078.00   40.04283      257.1153      144092.1      221.7813    
 4079.00   40.04434      257.1252      144132.2      221.7900    
 4080.00   40.04585      257.1350      144172.2      221.7987    
 4081.00   40.04735      257.1448      144212.3      221.8073    
 4082.00   40.04886      257.1546      144252.3      221.8160    
 4083.00   40.05037      257.1644      144292.4      221.8246    
 4084.00   40.05188      257.1742      144332.4      221.8333    
 4085.00   40.05339      257.1840      144372.5      221.8419    
 4086.00   40.05490      257.1938      144412.5      221.8506    
 4087.00   40.05641      257.2036      144452.6      221.8592    
 4088.00   40.05792      257.2134      144492.6      221.8679    
 4089.00   40.05943      257.2232      144532.7      221.8765    
 4090.00   40.06094      257.2330      144572.8      221.8852    
 4091.00   40.06245      257.2428      144612.8      221.8938    
 4092.00   40.06396      257.2526      144652.9      221.9024    
 4093.00   40.06547      257.2624      144692.9      221.9111    
 4094.00   40.06698      257.2722      144733.0      221.9197    
 4095.00   40.06848      257.2820      144773.1      221.9284    
 4096.00   40.06999      257.2918      144813.1      221.9370    
 4097.00   40.07150      257.3015      144853.2      221.9456    
 4098.00   40.07301      257.3113      144893.3      221.9542    
 4099.00   40.07452      257.3211      144933.4      221.9629    
 4100.00   40.07603      257.3309      144973.4      221.9715    
 4101.00   40.07754      257.3406      145013.5      221.9801    
 4102.00   40.07905      257.3504      145053.6      221.9887    
 4103.00   40.08055      257.3602      145093.7      221.9974    
 4104.00   40.08206      257.3700      145133.8      222.0060    
 4105.00   40.08357      257.3797      145173.8      222.0146    
 4106.00   40.08508      257.3895      145213.9      222.0232    
 4107.00   40.08659      257.3992      145254.0      222.0318    
 4108.00   40.08810      257.4090      145294.1      222.0404    
 4109.00   40.08961      257.4188      145334.2      222.0490    
 4110.00   40.09111      257.4285      145374.3      222.0577    
 4111.00   40.09262      257.4383      145414.4      222.0663    
 4112.00   40.09413      257.4480      145454.5      222.0749    
 4113.00   40.09564      257.4578      145494.6      222.0835    
 4114.00   40.09715      257.4675      145534.6      222.0921    
 4115.00   40.09865      257.4773      145574.7      222.1007    
 4116.00   40.10016      257.4870      145614.8      222.1093    
 4117.00   40.10167      257.4968      145654.9      222.1179    
 4118.00   40.10318      257.5065      145695.0      222.1264    
 4119.00   40.10469      257.5162      145735.2      222.1350    
 4120.00   40.10619      257.5260      145775.3      222.1436    
 4121.00   40.10770      257.5357      145815.4      222.1522    
 4122.00   40.10921      257.5454      145855.5      222.1608    
 4123.00   40.11072      257.5552      145895.6      222.1694    
 4124.00   40.11223      257.5649      145935.7      222.1780    
 4125.00   40.11373      257.5746      145975.8      222.1865    
 4126.00   40.11524      257.5843      146015.9      222.1951    
 4127.00   40.11675      257.5941      146056.0      222.2037    
 4128.00   40.11826      257.6038      146096.2      222.2123    
 4129.00   40.11976      257.6135      146136.3      222.2208    
 4130.00   40.12127      257.6232      146176.4      222.2294    
 4131.00   40.12278      257.6329      146216.5      222.2380    
 4132.00   40.12429      257.6426      146256.6      222.2465    
 4133.00   40.12579      257.6523      146296.8      222.2551    
 4134.00   40.12730      257.6621      146336.9      222.2637    
 4135.00   40.12881      257.6718      146377.0      222.2722    
 4136.00   40.13032      257.6815      146417.2      222.2808    
 4137.00   40.13182      257.6912      146457.3      222.2894    
 4138.00   40.13333      257.7009      146497.4      222.2979    
 4139.00   40.13484      257.7106      146537.5      222.3065    
 4140.00   40.13634      257.7203      146577.7      222.3150    
 4141.00   40.13785      257.7300      146617.8      222.3236    
 4142.00   40.13936      257.7396      146658.0      222.3321    
 4143.00   40.14086      257.7493      146698.1      222.3407    
 4144.00   40.14237      257.7590      146738.2      222.3492    
 4145.00   40.14388      257.7687      146778.4      222.3578    
 4146.00   40.14538      257.7784      146818.5      222.3663    
 4147.00   40.14689      257.7881      146858.7      222.3748    
 4148.00   40.14840      257.7978      146898.8      222.3834    
 4149.00   40.14990      257.8074      146939.0      222.3919    
 4150.00   40.15141      257.8171      146979.1      222.4005    
 4151.00   40.15292      257.8268      147019.3      222.4090    
 4152.00   40.15442      257.8365      147059.4      222.4175    
 4153.00   40.15593      257.8461      147099.6      222.4260    
 4154.00   40.15744      257.8558      147139.7      222.4346    
 4155.00   40.15894      257.8655      147179.9      222.4431    
 4156.00   40.16045      257.8751      147220.1      222.4516    
 4157.00   40.16195      257.8848      147260.2      222.4601    
 4158.00   40.16346      257.8944      147300.4      222.4687    
 4159.00   40.16497      257.9041      147340.5      222.4772    
 4160.00   40.16647      257.9138      147380.7      222.4857    
 4161.00   40.16798      257.9234      147420.9      222.4942    
 4162.00   40.16948      257.9331      147461.0      222.5027    
 4163.00   40.17099      257.9427      147501.2      222.5112    
 4164.00   40.17250      257.9524      147541.4      222.5198    
 4165.00   40.17400      257.9620      147581.6      222.5283    
 4166.00   40.17551      257.9717      147621.7      222.5368    
 4167.00   40.17701      257.9813      147661.9      222.5453    
 4168.00   40.17852      257.9909      147702.1      222.5538    
 4169.00   40.18002      258.0006      147742.3      222.5623    
 4170.00   40.18153      258.0102      147782.5      222.5708    
 4171.00   40.18304      258.0199      147822.6      222.5793    
 4172.00   40.18454      258.0295      147862.8      222.5878    
 4173.00   40.18605      258.0391      147903.0      222.5963    
 4174.00   40.18755      258.0487      147943.2      222.6048    
 4175.00   40.18906      258.0584      147983.4      222.6133    
 4176.00   40.19056      258.0680      148023.6      222.6217    
 4177.00   40.19207      258.0776      148063.8      222.6302    
 4178.00   40.19357      258.0872      148104.0      222.6387    
 4179.00   40.19508      258.0969      148144.1      222.6472    
 4180.00   40.19658      258.1065      148184.3      222.6557    
 4181.00   40.19809      258.1161      148224.5      222.6642    
 4182.00   40.19959      258.1257      148264.7      222.6726    
 4183.00   40.20110      258.1353      148304.9      222.6811    
 4184.00   40.20260      258.1449      148345.1      222.6896    
 4185.00   40.20411      258.1545      148385.3      222.6981    
 4186.00   40.20561      258.1641      148425.5      222.7065    
 4187.00   40.20711      258.1737      148465.8      222.7150    
 4188.00   40.20862      258.1833      148506.0      222.7235    
 4189.00   40.21012      258.1929      148546.2      222.7319    
 4190.00   40.21163      258.2025      148586.4      222.7404    
 4191.00   40.21313      258.2121      148626.6      222.7489    
 4192.00   40.21464      258.2217      148666.8      222.7573    
 4193.00   40.21614      258.2313      148707.0      222.7658    
 4194.00   40.21764      258.2409      148747.2      222.7742    
 4195.00   40.21915      258.2505      148787.5      222.7827    
 4196.00   40.22065      258.2601      148827.7      222.7912    
 4197.00   40.22216      258.2697      148867.9      222.7996    
 4198.00   40.22366      258.2793      148908.1      222.8081    
 4199.00   40.22516      258.2888      148948.3      222.8165    
 4200.00   40.22667      258.2984      148988.6      222.8249    
 4201.00   40.22817      258.3080      149028.8      222.8334    
 4202.00   40.22967      258.3176      149069.0      222.8418    
 4203.00   40.23118      258.3271      149109.3      222.8503    
 4204.00   40.23268      258.3367      149149.5      222.8587    
 4205.00   40.23419      258.3463      149189.7      222.8672    
 4206.00   40.23569      258.3559      149230.0      222.8756    
 4207.00   40.23719      258.3654      149270.2      222.8840    
 4208.00   40.23869      258.3750      149310.4      222.8925    
 4209.00   40.24020      258.3845      149350.7      222.9009    
 4210.00   40.24170      258.3941      149390.9      222.9093    
 4211.00   40.24320      258.4037      149431.2      222.9178    
 4212.00   40.24471      258.4132      149471.4      222.9262    
 4213.00   40.24621      258.4228      149511.6      222.9346    
 4214.00   40.24771      258.4323      149551.9      222.9430    
 4215.00   40.24922      258.4419      149592.1      222.9514    
 4216.00   40.25072      258.4514      149632.4      222.9599    
 4217.00   40.25222      258.4610      149672.6      222.9683    
 4218.00   40.25372      258.4705      149712.9      222.9767    
 4219.00   40.25523      258.4801      149753.2      222.9851    
 4220.00   40.25673      258.4896      149793.4      222.9935    
 4221.00   40.25823      258.4991      149833.7      223.0019    
 4222.00   40.25973      258.5087      149873.9      223.0103    
 4223.00   40.26124      258.5182      149914.2      223.0187    
 4224.00   40.26274      258.5277      149954.4      223.0272    
 4225.00   40.26424      258.5373      149994.7      223.0356    
 4226.00   40.26574      258.5468      150035.0      223.0440    
 4227.00   40.26724      258.5563      150075.2      223.0524    
 4228.00   40.26875      258.5658      150115.5      223.0608    
 4229.00   40.27025      258.5754      150155.8      223.0692    
 4230.00   40.27175      258.5849      150196.1      223.0776    
 4231.00   40.27325      258.5944      150236.3      223.0859    
 4232.00   40.27475      258.6039      150276.6      223.0943    
 4233.00   40.27625      258.6134      150316.9      223.1027    
 4234.00   40.27776      258.6230      150357.2      223.1111    
 4235.00   40.27926      258.6325      150397.4      223.1195    
 4236.00   40.28076      258.6420      150437.7      223.1279    
 4237.00   40.28226      258.6515      150478.0      223.1363    
 4238.00   40.28376      258.6610      150518.3      223.1446    
 4239.00   40.28526      258.6705      150558.6      223.1530    
 4240.00   40.28676      258.6800      150598.8      223.1614    
 4241.00   40.28826      258.6895      150639.1      223.1698    
 4242.00   40.28977      258.6990      150679.4      223.1782    
 4243.00   40.29127      258.7085      150719.7      223.1865    
 4244.00   40.29277      258.7180      150760.0      223.1949    
 4245.00   40.29427      258.7275      150800.3      223.2033    
 4246.00   40.29577      258.7370      150840.6      223.2116    
 4247.00   40.29727      258.7465      150880.9      223.2200    
 4248.00   40.29877      258.7560      150921.2      223.2284    
 4249.00   40.30027      258.7654      150961.5      223.2367    
 4250.00   40.30177      258.7749      151001.8      223.2451    
 4251.00   40.30327      258.7844      151042.1      223.2535    
 4252.00   40.30477      258.7939      151082.4      223.2618    
 4253.00   40.30627      258.8034      151122.7      223.2702    
 4254.00   40.30777      258.8128      151163.0      223.2785    
 4255.00   40.30927      258.8223      151203.3      223.2869    
 4256.00   40.31077      258.8318      151243.6      223.2952    
 4257.00   40.31227      258.8413      151283.9      223.3036    
 4258.00   40.31377      258.8507      151324.2      223.3119    
 4259.00   40.31527      258.8602      151364.6      223.3203    
 4260.00   40.31677      258.8697      151404.9      223.3286    
 4261.00   40.31827      258.8791      151445.2      223.3369    
 4262.00   40.31977      258.8886      151485.5      223.3453    
 4263.00   40.32127      258.8980      151525.8      223.3536    
 4264.00   40.32277      258.9075      151566.2      223.3620    
 4265.00   40.32427      258.9170      151606.5      223.3703    
 4266.00   40.32577      258.9264      151646.8      223.3786    
 4267.00   40.32726      258.9359      151687.1      223.3870    
 4268.00   40.32876      258.9453      151727.5      223.3953    
 4269.00   40.33026      258.9548      151767.8      223.4036    
 4270.00   40.33176      258.9642      151808.1      223.4120    
 4271.00   40.33326      258.9736      151848.5      223.4203    
 4272.00   40.33476      258.9831      151888.8      223.4286    
 4273.00   40.33626      258.9925      151929.1      223.4369    
 4274.00   40.33776      259.0020      151969.5      223.4452    
 4275.00   40.33925      259.0114      152009.8      223.4536    
 4276.00   40.34075      259.0208      152050.1      223.4619    
 4277.00   40.34225      259.0303      152090.5      223.4702    
 4278.00   40.34375      259.0397      152130.8      223.4785    
 4279.00   40.34525      259.0491      152171.2      223.4868    
 4280.00   40.34674      259.0586      152211.5      223.4951    
 4281.00   40.34824      259.0680      152251.9      223.5034    
 4282.00   40.34974      259.0774      152292.2      223.5117    
 4283.00   40.35124      259.0868      152332.6      223.5200    
 4284.00   40.35274      259.0963      152372.9      223.5284    
 4285.00   40.35423      259.1057      152413.3      223.5367    
 4286.00   40.35573      259.1151      152453.6      223.5450    
 4287.00   40.35723      259.1245      152494.0      223.5533    
 4288.00   40.35873      259.1339      152534.3      223.5615    
 4289.00   40.36022      259.1433      152574.7      223.5698    
 4290.00   40.36172      259.1527      152615.1      223.5781    
 4291.00   40.36322      259.1621      152655.4      223.5864    
 4292.00   40.36471      259.1716      152695.8      223.5947    
 4293.00   40.36621      259.1810      152736.1      223.6030    
 4294.00   40.36771      259.1904      152776.5      223.6113    
 4295.00   40.36920      259.1998      152816.9      223.6196    
 4296.00   40.37070      259.2092      152857.3      223.6279    
 4297.00   40.37220      259.2186      152897.6      223.6361    
 4298.00   40.37369      259.2279      152938.0      223.6444    
 4299.00   40.37519      259.2373      152978.4      223.6527    
 4300.00   40.37669      259.2467      153018.7      223.6610    
 4301.00   40.37818      259.2561      153059.1      223.6693    
 4302.00   40.37968      259.2655      153099.5      223.6775    
 4303.00   40.38117      259.2749      153139.9      223.6858    
 4304.00   40.38267      259.2843      153180.3      223.6941    
 4305.00   40.38417      259.2937      153220.7      223.7023    
 4306.00   40.38566      259.3030      153261.0      223.7106    
 4307.00   40.38716      259.3124      153301.4      223.7189    
 4308.00   40.38865      259.3218      153341.8      223.7271    
 4309.00   40.39015      259.3312      153382.2      223.7354    
 4310.00   40.39164      259.3405      153422.6      223.7437    
 4311.00   40.39314      259.3499      153463.0      223.7519    
 4312.00   40.39463      259.3593      153503.4      223.7602    
 4313.00   40.39613      259.3686      153543.8      223.7684    
 4314.00   40.39762      259.3780      153584.2      223.7767    
 4315.00   40.39912      259.3874      153624.6      223.7849    
 4316.00   40.40061      259.3967      153665.0      223.7932    
 4317.00   40.40211      259.4061      153705.4      223.8014    
 4318.00   40.40360      259.4155      153745.8      223.8097    
 4319.00   40.40510      259.4248      153786.2      223.8179    
 4320.00   40.40659      259.4342      153826.6      223.8262    
 4321.00   40.40809      259.4435      153867.0      223.8344    
 4322.00   40.40958      259.4529      153907.4      223.8426    
 4323.00   40.41107      259.4622      153947.8      223.8509    
 4324.00   40.41257      259.4716      153988.2      223.8591    
 4325.00   40.41406      259.4809      154028.6      223.8674    
 4326.00   40.41556      259.4903      154069.0      223.8756    
 4327.00   40.41705      259.4996      154109.5      223.8838    
 4328.00   40.41854      259.5089      154149.9      223.8920    
 4329.00   40.42004      259.5183      154190.3      223.9003    
 4330.00   40.42153      259.5276      154230.7      223.9085    
 4331.00   40.42302      259.5369      154271.1      223.9167    
 4332.00   40.42452      259.5463      154311.6      223.9250    
 4333.00   40.42601      259.5556      154352.0      223.9332    
 4334.00   40.42750      259.5649      154392.4      223.9414    
 4335.00   40.42900      259.5743      154432.8      223.9496    
 4336.00   40.43049      259.5836      154473.3      223.9578    
 4337.00   40.43198      259.5929      154513.7      223.9660    
 4338.00   40.43348      259.6022      154554.1      223.9743    
 4339.00   40.43497      259.6116      154594.6      223.9825    
 4340.00   40.43646      259.6209      154635.0      223.9907    
 4341.00   40.43795      259.6302      154675.4      223.9989    
 4342.00   40.43944      259.6395      154715.9      224.0071    
 4343.00   40.44094      259.6488      154756.3      224.0153    
 4344.00   40.44243      259.6581      154796.8      224.0235    
 4345.00   40.44392      259.6674      154837.2      224.0317    
 4346.00   40.44541      259.6767      154877.7      224.0399    
 4347.00   40.44690      259.6860      154918.1      224.0481    
 4348.00   40.44840      259.6953      154958.6      224.0563    
 4349.00   40.44989      259.7047      154999.0      224.0645    
 4350.00   40.45138      259.7140      155039.5      224.0727    
 4351.00   40.45287      259.7232      155079.9      224.0809    
 4352.00   40.45436      259.7325      155120.4      224.0891    
 4353.00   40.45585      259.7418      155160.8      224.0973    
 4354.00   40.45734      259.7511      155201.3      224.1055    
 4355.00   40.45883      259.7604      155241.7      224.1136    
 4356.00   40.46032      259.7697      155282.2      224.1218    
 4357.00   40.46182      259.7790      155322.6      224.1300    
 4358.00   40.46331      259.7883      155363.1      224.1382    
 4359.00   40.46480      259.7976      155403.6      224.1464    
 4360.00   40.46629      259.8069      155444.0      224.1546    
 4361.00   40.46778      259.8161      155484.5      224.1627    
 4362.00   40.46927      259.8254      155525.0      224.1709    
 4363.00   40.47076      259.8347      155565.4      224.1791    
 4364.00   40.47225      259.8440      155605.9      224.1872    
 4365.00   40.47374      259.8532      155646.4      224.1954    
 4366.00   40.47523      259.8625      155686.9      224.2036    
 4367.00   40.47672      259.8718      155727.3      224.2118    
 4368.00   40.47821      259.8810      155767.8      224.2199    
 4369.00   40.47969      259.8903      155808.3      224.2281    
 4370.00   40.48118      259.8996      155848.8      224.2362    
 4371.00   40.48267      259.9088      155889.3      224.2444    
 4372.00   40.48416      259.9181      155929.7      224.2526    
 4373.00   40.48565      259.9274      155970.2      224.2607    
 4374.00   40.48714      259.9366      156010.7      224.2689    
 4375.00   40.48863      259.9459      156051.2      224.2770    
 4376.00   40.49012      259.9551      156091.7      224.2852    
 4377.00   40.49161      259.9644      156132.2      224.2933    
 4378.00   40.49309      259.9736      156172.7      224.3015    
 4379.00   40.49458      259.9829      156213.2      224.3096    
 4380.00   40.49607      259.9921      156253.7      224.3178    
 4381.00   40.49756      260.0014      156294.2      224.3259    
 4382.00   40.49905      260.0106      156334.7      224.3341    
 4383.00   40.50053      260.0199      156375.2      224.3422    
 4384.00   40.50202      260.0291      156415.7      224.3503    
 4385.00   40.50351      260.0383      156456.2      224.3585    
 4386.00   40.50500      260.0476      156496.7      224.3666    
 4387.00   40.50648      260.0568      156537.2      224.3747    
 4388.00   40.50797      260.0660      156577.7      224.3829    
 4389.00   40.50946      260.0753      156618.2      224.3910    
 4390.00   40.51094      260.0845      156658.7      224.3991    
 4391.00   40.51243      260.0937      156699.2      224.4073    
 4392.00   40.51392      260.1029      156739.7      224.4154    
 4393.00   40.51540      260.1122      156780.2      224.4235    
 4394.00   40.51689      260.1214      156820.8      224.4316    
 4395.00   40.51838      260.1306      156861.3      224.4398    
 4396.00   40.51986      260.1398      156901.8      224.4479    
 4397.00   40.52135      260.1490      156942.3      224.4560    
 4398.00   40.52284      260.1583      156982.8      224.4641    
 4399.00   40.52432      260.1675      157023.4      224.4722    
 4400.00   40.52581      260.1767      157063.9      224.4803    
 4401.00   40.52729      260.1859      157104.4      224.4885    
 4402.00   40.52878      260.1951      157144.9      224.4966    
 4403.00   40.53026      260.2043      157185.5      224.5047    
 4404.00   40.53175      260.2135      157226.0      224.5128    
 4405.00   40.53323      260.2227      157266.5      224.5209    
 4406.00   40.53472      260.2319      157307.1      224.5290    
 4407.00   40.53620      260.2411      157347.6      224.5371    
 4408.00   40.53769      260.2503      157388.1      224.5452    
 4409.00   40.53917      260.2595      157428.7      224.5533    
 4410.00   40.54066      260.2687      157469.2      224.5614    
 4411.00   40.54214      260.2779      157509.8      224.5695    
 4412.00   40.54363      260.2871      157550.3      224.5776    
 4413.00   40.54511      260.2963      157590.8      224.5857    
 4414.00   40.54659      260.3055      157631.4      224.5938    
 4415.00   40.54808      260.3146      157671.9      224.6019    
 4416.00   40.54956      260.3238      157712.5      224.6099    
 4417.00   40.55104      260.3330      157753.0      224.6180    
 4418.00   40.55253      260.3422      157793.6      224.6261    
 4419.00   40.55401      260.3514      157834.1      224.6342    
 4420.00   40.55549      260.3605      157874.7      224.6423    
 4421.00   40.55698      260.3697      157915.3      224.6504    
 4422.00   40.55846      260.3789      157955.8      224.6584    
 4423.00   40.55994      260.3881      157996.4      224.6665    
 4424.00   40.56143      260.3972      158036.9      224.6746    
 4425.00   40.56291      260.4064      158077.5      224.6827    
 4426.00   40.56439      260.4156      158118.1      224.6907    
 4427.00   40.56587      260.4247      158158.6      224.6988    
 4428.00   40.56735      260.4339      158199.2      224.7069    
 4429.00   40.56884      260.4430      158239.8      224.7149    
 4430.00   40.57032      260.4522      158280.3      224.7230    
 4431.00   40.57180      260.4614      158320.9      224.7311    
 4432.00   40.57328      260.4705      158361.5      224.7391    
 4433.00   40.57476      260.4797      158402.0      224.7472    
 4434.00   40.57624      260.4888      158442.6      224.7553    
 4435.00   40.57773      260.4980      158483.2      224.7633    
 4436.00   40.57921      260.5071      158523.8      224.7714    
 4437.00   40.58069      260.5163      158564.4      224.7794    
 4438.00   40.58217      260.5254      158604.9      224.7875    
 4439.00   40.58365      260.5346      158645.5      224.7955    
 4440.00   40.58513      260.5437      158686.1      224.8036    
 4441.00   40.58661      260.5528      158726.7      224.8116    
 4442.00   40.58809      260.5620      158767.3      224.8197    
 4443.00   40.58957      260.5711      158807.9      224.8277    
 4444.00   40.59105      260.5803      158848.5      224.8358    
 4445.00   40.59253      260.5894      158889.0      224.8438    
 4446.00   40.59401      260.5985      158929.6      224.8519    
 4447.00   40.59549      260.6076      158970.2      224.8599    
 4448.00   40.59697      260.6168      159010.8      224.8679    
 4449.00   40.59845      260.6259      159051.4      224.8760    
 4450.00   40.59993      260.6350      159092.0      224.8840    
 4451.00   40.60140      260.6441      159132.6      224.8920    
 4452.00   40.60288      260.6533      159173.2      224.9001    
 4453.00   40.60436      260.6624      159213.8      224.9081    
 4454.00   40.60584      260.6715      159254.4      224.9161    
 4455.00   40.60732      260.6806      159295.0      224.9242    
 4456.00   40.60880      260.6897      159335.7      224.9322    
 4457.00   40.61028      260.6988      159376.3      224.9402    
 4458.00   40.61175      260.7080      159416.9      224.9482    
 4459.00   40.61323      260.7171      159457.5      224.9562    
 4460.00   40.61471      260.7262      159498.1      224.9643    
 4461.00   40.61619      260.7353      159538.7      224.9723    
 4462.00   40.61766      260.7444      159579.3      224.9803    
 4463.00   40.61914      260.7535      159620.0      224.9883    
 4464.00   40.62062      260.7626      159660.6      224.9963    
 4465.00   40.62209      260.7717      159701.2      225.0043    
 4466.00   40.62357      260.7808      159741.8      225.0124    
 4467.00   40.62505      260.7899      159782.4      225.0204    
 4468.00   40.62652      260.7990      159823.1      225.0284    
 4469.00   40.62800      260.8081      159863.7      225.0364    
 4470.00   40.62948      260.8172      159904.3      225.0444    
 4471.00   40.63095      260.8262      159945.0      225.0524    
 4472.00   40.63243      260.8353      159985.6      225.0604    
 4473.00   40.63390      260.8444      160026.2      225.0684    
 4474.00   40.63538      260.8535      160066.9      225.0764    
 4475.00   40.63685      260.8626      160107.5      225.0844    
 4476.00   40.63833      260.8717      160148.1      225.0924    
 4477.00   40.63980      260.8807      160188.8      225.1004    
 4478.00   40.64128      260.8898      160229.4      225.1083    
 4479.00   40.64275      260.8989      160270.0      225.1163    
 4480.00   40.64423      260.9080      160310.7      225.1243    
 4481.00   40.64570      260.9170      160351.3      225.1323    
 4482.00   40.64718      260.9261      160392.0      225.1403    
 4483.00   40.64865      260.9352      160432.6      225.1483    
 4484.00   40.65013      260.9442      160473.3      225.1563    
 4485.00   40.65160      260.9533      160513.9      225.1642    
 4486.00   40.65307      260.9624      160554.6      225.1722    
 4487.00   40.65455      260.9714      160595.2      225.1802    
 4488.00   40.65602      260.9805      160635.9      225.1882    
 4489.00   40.65749      260.9895      160676.5      225.1962    
 4490.00   40.65897      260.9986      160717.2      225.2041    
 4491.00   40.66044      261.0077      160757.9      225.2121    
 4492.00   40.66191      261.0167      160798.5      225.2201    
 4493.00   40.66338      261.0258      160839.2      225.2280    
 4494.00   40.66486      261.0348      160879.9      225.2360    
 4495.00   40.66633      261.0439      160920.5      225.2440    
 4496.00   40.66780      261.0529      160961.2      225.2519    
 4497.00   40.66927      261.0619      161001.9      225.2599    
 4498.00   40.67074      261.0710      161042.5      225.2679    
 4499.00   40.67222      261.0800      161083.2      225.2758    
 4500.00   40.67369      261.0891      161123.9      225.2838    
 4501.00   40.67516      261.0981      161164.5      225.2917    
 4502.00   40.67663      261.1071      161205.2      225.2997    
 4503.00   40.67810      261.1162      161245.9      225.3076    
 4504.00   40.67957      261.1252      161286.6      225.3156    
 4505.00   40.68104      261.1342      161327.3      225.3235    
 4506.00   40.68251      261.1433      161367.9      225.3315    
 4507.00   40.68398      261.1523      161408.6      225.3394    
 4508.00   40.68545      261.1613      161449.3      225.3474    
 4509.00   40.68692      261.1704      161490.0      225.3553    
 4510.00   40.68839      261.1794      161530.7      225.3633    
 4511.00   40.68986      261.1884      161571.4      225.3712    
 4512.00   40.69133      261.1974      161612.1      225.3791    
 4513.00   40.69280      261.2064      161652.8      225.3871    
 4514.00   40.69427      261.2154      161693.4      225.3950    
 4515.00   40.69574      261.2245      161734.1      225.4029    
 4516.00   40.69721      261.2335      161774.8      225.4109    
 4517.00   40.69868      261.2425      161815.5      225.4188    
 4518.00   40.70014      261.2515      161856.2      225.4267    
 4519.00   40.70161      261.2605      161896.9      225.4347    
 4520.00   40.70308      261.2695      161937.6      225.4426    
 4521.00   40.70455      261.2785      161978.3      225.4505    
 4522.00   40.70602      261.2875      162019.0      225.4584    
 4523.00   40.70748      261.2965      162059.8      225.4664    
 4524.00   40.70895      261.3055      162100.5      225.4743    
 4525.00   40.71042      261.3145      162141.2      225.4822    
 4526.00   40.71188      261.3235      162181.9      225.4901    
 4527.00   40.71335      261.3325      162222.6      225.4980    
 4528.00   40.71482      261.3415      162263.3      225.5060    
 4529.00   40.71628      261.3505      162304.0      225.5139    
 4530.00   40.71775      261.3595      162344.7      225.5218    
 4531.00   40.71922      261.3685      162385.5      225.5297    
 4532.00   40.72068      261.3774      162426.2      225.5376    
 4533.00   40.72215      261.3864      162466.9      225.5455    
 4534.00   40.72361      261.3954      162507.6      225.5534    
 4535.00   40.72508      261.4044      162548.3      225.5613    
 4536.00   40.72654      261.4134      162589.1      225.5692    
 4537.00   40.72801      261.4224      162629.8      225.5771    
 4538.00   40.72947      261.4313      162670.5      225.5850    
 4539.00   40.73094      261.4403      162711.3      225.5929    
 4540.00   40.73240      261.4493      162752.0      225.6008    
 4541.00   40.73387      261.4582      162792.7      225.6087    
 4542.00   40.73533      261.4672      162833.5      225.6166    
 4543.00   40.73680      261.4762      162874.2      225.6245    
 4544.00   40.73826      261.4852      162914.9      225.6324    
 4545.00   40.73972      261.4941      162955.7      225.6403    
 4546.00   40.74119      261.5031      162996.4      225.6482    
 4547.00   40.74265      261.5120      163037.2      225.6561    
 4548.00   40.74411      261.5210      163077.9      225.6639    
 4549.00   40.74558      261.5300      163118.6      225.6718    
 4550.00   40.74704      261.5389      163159.4      225.6797    
 4551.00   40.74850      261.5479      163200.1      225.6876    
 4552.00   40.74996      261.5568      163240.9      225.6955    
 4553.00   40.75143      261.5658      163281.6      225.7033    
 4554.00   40.75289      261.5747      163322.4      225.7112    
 4555.00   40.75435      261.5837      163363.1      225.7191    
 4556.00   40.75581      261.5926      163403.9      225.7270    
 4557.00   40.75727      261.6016      163444.7      225.7348    
 4558.00   40.75873      261.6105      163485.4      225.7427    
 4559.00   40.76019      261.6194      163526.2      225.7506    
 4560.00   40.76165      261.6284      163566.9      225.7584    
 4561.00   40.76312      261.6373      163607.7      225.7663    
 4562.00   40.76458      261.6463      163648.5      225.7742    
 4563.00   40.76604      261.6552      163689.2      225.7820    
 4564.00   40.76750      261.6641      163730.0      225.7899    
 4565.00   40.76896      261.6731      163770.8      225.7978    
 4566.00   40.77042      261.6820      163811.5      225.8056    
 4567.00   40.77187      261.6909      163852.3      225.8135    
 4568.00   40.77333      261.6998      163893.1      225.8213    
 4569.00   40.77479      261.7088      163933.8      225.8292    
 4570.00   40.77625      261.7177      163974.6      225.8370    
 4571.00   40.77771      261.7266      164015.4      225.8449    
 4572.00   40.77917      261.7355      164056.2      225.8527    
 4573.00   40.78063      261.7445      164097.0      225.8606    
 4574.00   40.78209      261.7534      164137.7      225.8684    
 4575.00   40.78354      261.7623      164178.5      225.8763    
 4576.00   40.78500      261.7712      164219.3      225.8841    
 4577.00   40.78646      261.7801      164260.1      225.8920    
 4578.00   40.78792      261.7890      164300.9      225.8998    
 4579.00   40.78937      261.7979      164341.7      225.9076    
 4580.00   40.79083      261.8068      164382.5      225.9155    
 4581.00   40.79229      261.8157      164423.2      225.9233    
 4582.00   40.79374      261.8246      164464.0      225.9311    
 4583.00   40.79520      261.8335      164504.8      225.9390    
 4584.00   40.79666      261.8424      164545.6      225.9468    
 4585.00   40.79811      261.8513      164586.4      225.9546    
 4586.00   40.79957      261.8602      164627.2      225.9625    
 4587.00   40.80102      261.8691      164668.0      225.9703    
 4588.00   40.80248      261.8780      164708.8      225.9781    
 4589.00   40.80393      261.8869      164749.6      225.9859    
 4590.00   40.80539      261.8958      164790.4      225.9938    
 4591.00   40.80684      261.9047      164831.2      226.0016    
 4592.00   40.80830      261.9136      164872.1      226.0094    
 4593.00   40.80975      261.9225      164912.9      226.0172    
 4594.00   40.81120      261.9314      164953.7      226.0250    
 4595.00   40.81266      261.9402      164994.5      226.0329    
 4596.00   40.81411      261.9491      165035.3      226.0407    
 4597.00   40.81557      261.9580      165076.1      226.0485    
 4598.00   40.81702      261.9669      165116.9      226.0563    
 4599.00   40.81847      261.9758      165157.7      226.0641    
 4600.00   40.81992      261.9846      165198.6      226.0719    
 4601.00   40.82138      261.9935      165239.4      226.0797    
 4602.00   40.82283      262.0024      165280.2      226.0875    
 4603.00   40.82428      262.0113      165321.0      226.0953    
 4604.00   40.82573      262.0201      165361.9      226.1031    
 4605.00   40.82719      262.0290      165402.7      226.1109    
 4606.00   40.82864      262.0379      165443.5      226.1187    
 4607.00   40.83009      262.0467      165484.3      226.1265    
 4608.00   40.83154      262.0556      165525.2      226.1343    
 4609.00   40.83299      262.0644      165566.0      226.1421    
 4610.00   40.83444      262.0733      165606.8      226.1499    
 4611.00   40.83589      262.0822      165647.7      226.1577    
 4612.00   40.83734      262.0910      165688.5      226.1655    
 4613.00   40.83879      262.0999      165729.3      226.1733    
 4614.00   40.84024      262.1087      165770.2      226.1811    
 4615.00   40.84169      262.1176      165811.0      226.1888    
 4616.00   40.84314      262.1264      165851.9      226.1966    
 4617.00   40.84459      262.1353      165892.7      226.2044    
 4618.00   40.84604      262.1441      165933.6      226.2122    
 4619.00   40.84749      262.1530      165974.4      226.2200    
 4620.00   40.84894      262.1618      166015.3      226.2278    
 4621.00   40.85038      262.1706      166056.1      226.2355    
 4622.00   40.85183      262.1795      166097.0      226.2433    
 4623.00   40.85328      262.1883      166137.8      226.2511    
 4624.00   40.85473      262.1971      166178.7      226.2589    
 4625.00   40.85618      262.2060      166219.5      226.2666    
 4626.00   40.85762      262.2148      166260.4      226.2744    
 4627.00   40.85907      262.2236      166301.2      226.2822    
 4628.00   40.86052      262.2325      166342.1      226.2899    
 4629.00   40.86196      262.2413      166383.0      226.2977    
 4630.00   40.86341      262.2501      166423.8      226.3055    
 4631.00   40.86486      262.2590      166464.7      226.3132    
 4632.00   40.86630      262.2678      166505.5      226.3210    
 4633.00   40.86775      262.2766      166546.4      226.3287    
 4634.00   40.86919      262.2854      166587.3      226.3365    
 4635.00   40.87064      262.2942      166628.2      226.3443    
 4636.00   40.87208      262.3031      166669.0      226.3520    
 4637.00   40.87353      262.3119      166709.9      226.3598    
 4638.00   40.87497      262.3207      166750.8      226.3675    
 4639.00   40.87642      262.3295      166791.6      226.3753    
 4640.00   40.87786      262.3383      166832.5      226.3830    
 4641.00   40.87930      262.3471      166873.4      226.3908    
 4642.00   40.88075      262.3559      166914.3      226.3985    
 4643.00   40.88219      262.3647      166955.2      226.4063    
 4644.00   40.88363      262.3735      166996.0      226.4140    
 4645.00   40.88508      262.3823      167036.9      226.4218    
 4646.00   40.88652      262.3911      167077.8      226.4295    
 4647.00   40.88796      262.3999      167118.7      226.4372    
 4648.00   40.88940      262.4087      167159.6      226.4450    
 4649.00   40.89085      262.4175      167200.5      226.4527    
 4650.00   40.89229      262.4263      167241.4      226.4604    
 4651.00   40.89373      262.4351      167282.3      226.4682    
 4652.00   40.89517      262.4439      167323.2      226.4759    
 4653.00   40.89661      262.4527      167364.1      226.4836    
 4654.00   40.89805      262.4615      167405.0      226.4914    
 4655.00   40.89949      262.4703      167445.9      226.4991    
 4656.00   40.90093      262.4791      167486.8      226.5068    
 4657.00   40.90237      262.4879      167527.7      226.5146    
 4658.00   40.90381      262.4966      167568.6      226.5223    
 4659.00   40.90525      262.5054      167609.5      226.5300    
 4660.00   40.90669      262.5142      167650.4      226.5377    
 4661.00   40.90813      262.5230      167691.3      226.5454    
 4662.00   40.90957      262.5317      167732.2      226.5532    
 4663.00   40.91101      262.5405      167773.1      226.5609    
 4664.00   40.91245      262.5493      167814.0      226.5686    
 4665.00   40.91389      262.5581      167854.9      226.5763    
 4666.00   40.91532      262.5668      167895.8      226.5840    
 4667.00   40.91676      262.5756      167936.7      226.5917    
 4668.00   40.91820      262.5844      167977.7      226.5994    
 4669.00   40.91964      262.5931      168018.6      226.6071    
 4670.00   40.92107      262.6019      168059.5      226.6148    
 4671.00   40.92251      262.6107      168100.4      226.6226    
 4672.00   40.92395      262.6194      168141.4      226.6303    
 4673.00   40.92538      262.6282      168182.3      226.6380    
 4674.00   40.92682      262.6369      168223.2      226.6457    
 4675.00   40.92826      262.6457      168264.1      226.6534    
 4676.00   40.92969      262.6544      168305.1      226.6611    
 4677.00   40.93113      262.6632      168346.0      226.6688    
 4678.00   40.93256      262.6719      168386.9      226.6765    
 4679.00   40.93400      262.6807      168427.9      226.6841    
 4680.00   40.93543      262.6894      168468.8      226.6918    
 4681.00   40.93686      262.6982      168509.7      226.6995    
 4682.00   40.93830      262.7069      168550.7      226.7072    
 4683.00   40.93973      262.7157      168591.6      226.7149    
 4684.00   40.94117      262.7244      168632.5      226.7226    
 4685.00   40.94260      262.7332      168673.5      226.7303    
 4686.00   40.94403      262.7419      168714.4      226.7380    
 4687.00   40.94547      262.7506      168755.4      226.7456    
 4688.00   40.94690      262.7594      168796.3      226.7533    
 4689.00   40.94833      262.7681      168837.3      226.7610    
 4690.00   40.94976      262.7768      168878.2      226.7687    
 4691.00   40.95119      262.7856      168919.2      226.7764    
 4692.00   40.95263      262.7943      168960.1      226.7840    
 4693.00   40.95406      262.8030      169001.1      226.7917    
 4694.00   40.95549      262.8117      169042.0      226.7994    
 4695.00   40.95692      262.8205      169083.0      226.8071    
 4696.00   40.95835      262.8292      169123.9      226.8147    
 4697.00   40.95978      262.8379      169164.9      226.8224    
 4698.00   40.96121      262.8466      169205.9      226.8301    
 4699.00   40.96264      262.8554      169246.8      226.8377    
 4700.00   40.96407      262.8641      169287.8      226.8454    
 4701.00   40.96550      262.8728      169328.7      226.8531    
 4702.00   40.96693      262.8815      169369.7      226.8607    
 4703.00   40.96836      262.8902      169410.7      226.8684    
 4704.00   40.96978      262.8989      169451.7      226.8760    
 4705.00   40.97121      262.9076      169492.6      226.8837    
 4706.00   40.97264      262.9163      169533.6      226.8913    
 4707.00   40.97407      262.9250      169574.6      226.8990    
 4708.00   40.97550      262.9337      169615.5      226.9067    
 4709.00   40.97692      262.9424      169656.5      226.9143    
 4710.00   40.97835      262.9511      169697.5      226.9220    
 4711.00   40.97978      262.9598      169738.5      226.9296    
 4712.00   40.98120      262.9685      169779.5      226.9373    
 4713.00   40.98263      262.9772      169820.4      226.9449    
 4714.00   40.98405      262.9859      169861.4      226.9525    
 4715.00   40.98548      262.9946      169902.4      226.9602    
 4716.00   40.98690      263.0033      169943.4      226.9678    
 4717.00   40.98833      263.0120      169984.4      226.9755    
 4718.00   40.98975      263.0207      170025.4      226.9831    
 4719.00   40.99118      263.0294      170066.4      226.9907    
 4720.00   40.99260      263.0381      170107.4      226.9984    
 4721.00   40.99403      263.0468      170148.3      227.0060    
 4722.00   40.99545      263.0554      170189.3      227.0137    
 4723.00   40.99687      263.0641      170230.3      227.0213    
 4724.00   40.99830      263.0728      170271.3      227.0289    
 4725.00   40.99972      263.0815      170312.3      227.0365    
 4726.00   41.00114      263.0902      170353.3      227.0442    
 4727.00   41.00257      263.0988      170394.3      227.0518    
 4728.00   41.00399      263.1075      170435.3      227.0594    
 4729.00   41.00541      263.1162      170476.3      227.0670    
 4730.00   41.00683      263.1248      170517.3      227.0747    
 4731.00   41.00825      263.1335      170558.4      227.0823    
 4732.00   41.00967      263.1422      170599.4      227.0899    
 4733.00   41.01109      263.1508      170640.4      227.0975    
 4734.00   41.01251      263.1595      170681.4      227.1051    
 4735.00   41.01393      263.1682      170722.4      227.1128    
 4736.00   41.01535      263.1768      170763.4      227.1204    
 4737.00   41.01677      263.1855      170804.4      227.1280    
 4738.00   41.01819      263.1942      170845.4      227.1356    
 4739.00   41.01961      263.2028      170886.5      227.1432    
 4740.00   41.02103      263.2115      170927.5      227.1508    
 4741.00   41.02245      263.2201      170968.5      227.1584    
 4742.00   41.02387      263.2288      171009.5      227.1660    
 4743.00   41.02529      263.2374      171050.6      227.1736    
 4744.00   41.02670      263.2461      171091.6      227.1812    
 4745.00   41.02812      263.2547      171132.6      227.1888    
 4746.00   41.02954      263.2634      171173.6      227.1964    
 4747.00   41.03095      263.2720      171214.7      227.2040    
 4748.00   41.03237      263.2807      171255.7      227.2116    
 4749.00   41.03379      263.2893      171296.7      227.2192    
 4750.00   41.03520      263.2979      171337.8      227.2268    
 4751.00   41.03662      263.3066      171378.8      227.2344    
 4752.00   41.03803      263.3152      171419.8      227.2420    
 4753.00   41.03945      263.3238      171460.9      227.2496    
 4754.00   41.04086      263.3325      171501.9      227.2572    
 4755.00   41.04228      263.3411      171543.0      227.2648    
 4756.00   41.04369      263.3497      171584.0      227.2724    
 4757.00   41.04511      263.3584      171625.0      227.2799    
 4758.00   41.04652      263.3670      171666.1      227.2875    
 4759.00   41.04793      263.3756      171707.1      227.2951    
 4760.00   41.04935      263.3842      171748.2      227.3027    
 4761.00   41.05076      263.3929      171789.2      227.3103    
 4762.00   41.05217      263.4015      171830.3      227.3179    
 4763.00   41.05358      263.4101      171871.3      227.3254    
 4764.00   41.05500      263.4187      171912.4      227.3330    
 4765.00   41.05641      263.4273      171953.5      227.3406    
 4766.00   41.05782      263.4360      171994.5      227.3481    
 4767.00   41.05923      263.4446      172035.6      227.3557    
 4768.00   41.06064      263.4532      172076.6      227.3633    
 4769.00   41.06205      263.4618      172117.7      227.3709    
 4770.00   41.06346      263.4704      172158.8      227.3784    
 4771.00   41.06487      263.4790      172199.8      227.3860    
 4772.00   41.06628      263.4876      172240.9      227.3936    
 4773.00   41.06769      263.4962      172282.0      227.4011    
 4774.00   41.06910      263.5048      172323.0      227.4087    
 4775.00   41.07051      263.5134      172364.1      227.4162    
 4776.00   41.07191      263.5220      172405.2      227.4238    
 4777.00   41.07332      263.5306      172446.2      227.4314    
 4778.00   41.07473      263.5392      172487.3      227.4389    
 4779.00   41.07614      263.5478      172528.4      227.4465    
 4780.00   41.07755      263.5564      172569.5      227.4540    
 4781.00   41.07895      263.5650      172610.5      227.4616    
 4782.00   41.08036      263.5736      172651.6      227.4691    
 4783.00   41.08177      263.5822      172692.7      227.4767    
 4784.00   41.08317      263.5908      172733.8      227.4842    
 4785.00   41.08458      263.5994      172774.9      227.4918    
 4786.00   41.08598      263.6080      172816.0      227.4993    
 4787.00   41.08739      263.6165      172857.0      227.5069    
 4788.00   41.08879      263.6251      172898.1      227.5144    
 4789.00   41.09020      263.6337      172939.2      227.5219    
 4790.00   41.09160      263.6423      172980.3      227.5295    
 4791.00   41.09300      263.6509      173021.4      227.5370    
 4792.00   41.09441      263.6594      173062.5      227.5446    
 4793.00   41.09581      263.6680      173103.6      227.5521    
 4794.00   41.09721      263.6766      173144.7      227.5596    
 4795.00   41.09862      263.6852      173185.8      227.5672    
 4796.00   41.10002      263.6937      173226.9      227.5747    
 4797.00   41.10142      263.7023      173268.0      227.5822    
 4798.00   41.10282      263.7109      173309.1      227.5898    
 4799.00   41.10422      263.7194      173350.2      227.5973    
 4800.00   41.10562      263.7280      173391.3      227.6048    
 4801.00   41.10703      263.7366      173432.4      227.6123    
 4802.00   41.10843      263.7451      173473.5      227.6199    
 4803.00   41.10983      263.7537      173514.6      227.6274    
 4804.00   41.11123      263.7622      173555.7      227.6349    
 4805.00   41.11263      263.7708      173596.8      227.6424    
 4806.00   41.11402      263.7793      173638.0      227.6499    
 4807.00   41.11542      263.7879      173679.1      227.6575    
 4808.00   41.11682      263.7965      173720.2      227.6650    
 4809.00   41.11822      263.8050      173761.3      227.6725    
 4810.00   41.11962      263.8136      173802.4      227.6800    
 4811.00   41.12102      263.8221      173843.5      227.6875    
 4812.00   41.12241      263.8306      173884.7      227.6950    
 4813.00   41.12381      263.8392      173925.8      227.7025    
 4814.00   41.12521      263.8477      173966.9      227.7100    
 4815.00   41.12660      263.8563      174008.0      227.7175    
 4816.00   41.12800      263.8648      174049.2      227.7250    
 4817.00   41.12939      263.8734      174090.3      227.7325    
 4818.00   41.13079      263.8819      174131.4      227.7400    
 4819.00   41.13218      263.8904      174172.6      227.7476    
 4820.00   41.13358      263.8990      174213.7      227.7551    
 4821.00   41.13497      263.9075      174254.8      227.7625    
 4822.00   41.13637      263.9160      174296.0      227.7700    
 4823.00   41.13776      263.9246      174337.1      227.7775    
 4824.00   41.13916      263.9331      174378.2      227.7850    
 4825.00   41.14055      263.9416      174419.4      227.7925    
 4826.00   41.14194      263.9501      174460.5      227.8000    
 4827.00   41.14333      263.9587      174501.7      227.8075    
 4828.00   41.14473      263.9672      174542.8      227.8150    
 4829.00   41.14612      263.9757      174583.9      227.8225    
 4830.00   41.14751      263.9842      174625.1      227.8300    
 4831.00   41.14890      263.9928      174666.2      227.8375    
 4832.00   41.15029      264.0013      174707.4      227.8449    
 4833.00   41.15168      264.0098      174748.5      227.8524    
 4834.00   41.15307      264.0183      174789.7      227.8599    
 4835.00   41.15446      264.0268      174830.8      227.8674    
 4836.00   41.15585      264.0353      174872.0      227.8749    
 4837.00   41.15724      264.0438      174913.2      227.8823    
 4838.00   41.15863      264.0523      174954.3      227.8898    
 4839.00   41.16002      264.0608      174995.5      227.8973    
 4840.00   41.16141      264.0694      175036.6      227.9048    
 4841.00   41.16279      264.0779      175077.8      227.9122    
 4842.00   41.16418      264.0864      175119.0      227.9197    
 4843.00   41.16557      264.0949      175160.1      227.9272    
 4844.00   41.16695      264.1034      175201.3      227.9346    
 4845.00   41.16834      264.1119      175242.5      227.9421    
 4846.00   41.16973      264.1204      175283.6      227.9496    
 4847.00   41.17111      264.1288      175324.8      227.9570    
 4848.00   41.17250      264.1373      175366.0      227.9645    
 4849.00   41.17388      264.1458      175407.1      227.9720    
 4850.00   41.17527      264.1543      175448.3      227.9794    
 4851.00   41.17665      264.1628      175489.5      227.9869    
 4852.00   41.17804      264.1713      175530.7      227.9943    
 4853.00   41.17942      264.1798      175571.9      228.0018    
 4854.00   41.18080      264.1883      175613.0      228.0092    
 4855.00   41.18219      264.1968      175654.2      228.0167    
 4856.00   41.18357      264.2052      175695.4      228.0241    
 4857.00   41.18495      264.2137      175736.6      228.0316    
 4858.00   41.18634      264.2222      175777.8      228.0390    
 4859.00   41.18772      264.2307      175819.0      228.0465    
 4860.00   41.18910      264.2391      175860.1      228.0539    
 4861.00   41.19048      264.2476      175901.3      228.0614    
 4862.00   41.19186      264.2561      175942.5      228.0688    
 4863.00   41.19324      264.2646      175983.7      228.0763    
 4864.00   41.19462      264.2730      176024.9      228.0837    
 4865.00   41.19600      264.2815      176066.1      228.0911    
 4866.00   41.19738      264.2900      176107.3      228.0986    
 4867.00   41.19876      264.2984      176148.5      228.1060    
 4868.00   41.20014      264.3069      176189.7      228.1135    
 4869.00   41.20152      264.3154      176230.9      228.1209    
 4870.00   41.20289      264.3238      176272.1      228.1283    
 4871.00   41.20427      264.3323      176313.3      228.1358    
 4872.00   41.20565      264.3407      176354.5      228.1432    
 4873.00   41.20703      264.3492      176395.7      228.1506    
 4874.00   41.20840      264.3577      176436.9      228.1580    
 4875.00   41.20978      264.3661      176478.1      228.1655    
 4876.00   41.21115      264.3746      176519.3      228.1729    
 4877.00   41.21253      264.3830      176560.6      228.1803    
 4878.00   41.21390      264.3915      176601.8      228.1877    
 4879.00   41.21528      264.3999      176643.0      228.1952    
 4880.00   41.21665      264.4084      176684.2      228.2026    
 4881.00   41.21803      264.4168      176725.4      228.2100    
 4882.00   41.21940      264.4252      176766.6      228.2174    
 4883.00   41.22077      264.4337      176807.9      228.2248    
 4884.00   41.22215      264.4421      176849.1      228.2322    
 4885.00   41.22352      264.4506      176890.3      228.2397    
 4886.00   41.22489      264.4590      176931.5      228.2471    
 4887.00   41.22626      264.4674      176972.7      228.2545    
 4888.00   41.22764      264.4759      177014.0      228.2619    
 4889.00   41.22901      264.4843      177055.2      228.2693    
 4890.00   41.23038      264.4927      177096.4      228.2767    
 4891.00   41.23175      264.5012      177137.7      228.2841    
 4892.00   41.23312      264.5096      177178.9      228.2915    
 4893.00   41.23449      264.5180      177220.1      228.2989    
 4894.00   41.23586      264.5265      177261.4      228.3063    
 4895.00   41.23723      264.5349      177302.6      228.3137    
 4896.00   41.23860      264.5433      177343.8      228.3211    
 4897.00   41.23996      264.5517      177385.1      228.3285    
 4898.00   41.24133      264.5602      177426.3      228.3359    
 4899.00   41.24270      264.5686      177467.6      228.3433    
 4900.00   41.24407      264.5770      177508.8      228.3507    
 4901.00   41.24543      264.5854      177550.0      228.3581    
 4902.00   41.24680      264.5938      177591.3      228.3655    
 4903.00   41.24817      264.6022      177632.5      228.3729    
 4904.00   41.24953      264.6106      177673.8      228.3803    
 4905.00   41.25090      264.6191      177715.0      228.3877    
 4906.00   41.25226      264.6275      177756.3      228.3950    
 4907.00   41.25363      264.6359      177797.5      228.4024    
 4908.00   41.25499      264.6443      177838.8      228.4098    
 4909.00   41.25635      264.6527      177880.1      228.4172    
 4910.00   41.25772      264.6611      177921.3      228.4246    
 4911.00   41.25908      264.6695      177962.6      228.4319    
 4912.00   41.26044      264.6779      178003.8      228.4393    
 4913.00   41.26181      264.6863      178045.1      228.4467    
 4914.00   41.26317      264.6947      178086.4      228.4541    
 4915.00   41.26453      264.7031      178127.6      228.4615    
 4916.00   41.26589      264.7115      178168.9      228.4688    
 4917.00   41.26725      264.7199      178210.2      228.4762    
 4918.00   41.26861      264.7283      178251.4      228.4836    
 4919.00   41.26997      264.7367      178292.7      228.4909    
 4920.00   41.27133      264.7450      178334.0      228.4983    
 4921.00   41.27269      264.7534      178375.2      228.5057    
 4922.00   41.27405      264.7618      178416.5      228.5130    
 4923.00   41.27541      264.7702      178457.8      228.5204    
 4924.00   41.27677      264.7786      178499.1      228.5278    
 4925.00   41.27813      264.7870      178540.3      228.5351    
 4926.00   41.27948      264.7954      178581.6      228.5425    
 4927.00   41.28084      264.8037      178622.9      228.5498    
 4928.00   41.28220      264.8121      178664.2      228.5572    
 4929.00   41.28355      264.8205      178705.5      228.5646    
 4930.00   41.28491      264.8289      178746.7      228.5719    
 4931.00   41.28627      264.8372      178788.0      228.5793    
 4932.00   41.28762      264.8456      178829.3      228.5866    
 4933.00   41.28898      264.8540      178870.6      228.5940    
 4934.00   41.29033      264.8623      178911.9      228.6013    
 4935.00   41.29168      264.8707      178953.2      228.6087    
 4936.00   41.29304      264.8791      178994.5      228.6160    
 4937.00   41.29439      264.8874      179035.8      228.6234    
 4938.00   41.29574      264.8958      179077.1      228.6307    
 4939.00   41.29710      264.9042      179118.4      228.6381    
 4940.00   41.29845      264.9125      179159.7      228.6454    
 4941.00   41.29980      264.9209      179201.0      228.6527    
 4942.00   41.30115      264.9292      179242.3      228.6601    
 4943.00   41.30250      264.9376      179283.6      228.6674    
 4944.00   41.30385      264.9460      179324.9      228.6747    
 4945.00   41.30520      264.9543      179366.2      228.6821    
 4946.00   41.30655      264.9627      179407.5      228.6894    
 4947.00   41.30790      264.9710      179448.8      228.6968    
 4948.00   41.30925      264.9794      179490.1      228.7041    
 4949.00   41.31060      264.9877      179531.4      228.7114    
 4950.00   41.31195      264.9961      179572.7      228.7187    
 4951.00   41.31330      265.0044      179614.0      228.7261    
 4952.00   41.31464      265.0127      179655.3      228.7334    
 4953.00   41.31599      265.0211      179696.7      228.7407    
 4954.00   41.31734      265.0294      179738.0      228.7480    
 4955.00   41.31868      265.0378      179779.3      228.7554    
 4956.00   41.32003      265.0461      179820.6      228.7627    
 4957.00   41.32137      265.0544      179861.9      228.7700    
 4958.00   41.32272      265.0628      179903.2      228.7773    
 4959.00   41.32406      265.0711      179944.6      228.7847    
 4960.00   41.32541      265.0794      179985.9      228.7920    
 4961.00   41.32675      265.0878      180027.2      228.7993    
 4962.00   41.32810      265.0961      180068.5      228.8066    
 4963.00   41.32944      265.1044      180109.9      228.8139    
 4964.00   41.33078      265.1128      180151.2      228.8212    
 4965.00   41.33212      265.1211      180192.5      228.8285    
 4966.00   41.33347      265.1294      180233.9      228.8358    
 4967.00   41.33481      265.1377      180275.2      228.8431    
 4968.00   41.33615      265.1461      180316.5      228.8505    
 4969.00   41.33749      265.1544      180357.9      228.8578    
 4970.00   41.33883      265.1627      180399.2      228.8651    
 4971.00   41.34017      265.1710      180440.6      228.8724    
 4972.00   41.34151      265.1793      180481.9      228.8797    
 4973.00   41.34285      265.1876      180523.2      228.8870    
 4974.00   41.34419      265.1960      180564.6      228.8943    
 4975.00   41.34552      265.2043      180605.9      228.9016    
 4976.00   41.34686      265.2126      180647.3      228.9089    
 4977.00   41.34820      265.2209      180688.6      228.9162    
 4978.00   41.34954      265.2292      180730.0      228.9235    
 4979.00   41.35087      265.2375      180771.3      228.9307    
 4980.00   41.35221      265.2458      180812.7      228.9380    
 4981.00   41.35354      265.2541      180854.0      228.9453    
 4982.00   41.35488      265.2624      180895.4      228.9526    
 4983.00   41.35621      265.2707      180936.7      228.9599    
 4984.00   41.35755      265.2790      180978.1      228.9672    
 4985.00   41.35888      265.2873      181019.5      228.9745    
 4986.00   41.36022      265.2956      181060.8      228.9818    
 4987.00   41.36155      265.3039      181102.2      228.9890    
 4988.00   41.36288      265.3122      181143.5      228.9963    
 4989.00   41.36421      265.3205      181184.9      229.0036    
 4990.00   41.36555      265.3288      181226.3      229.0109    
 4991.00   41.36688      265.3371      181267.6      229.0182    
 4992.00   41.36821      265.3453      181309.0      229.0254    
 4993.00   41.36954      265.3536      181350.4      229.0327    
 4994.00   41.37087      265.3619      181391.7      229.0400    
 4995.00   41.37220      265.3702      181433.1      229.0473    
 4996.00   41.37353      265.3785      181474.5      229.0545    
 4997.00   41.37486      265.3868      181515.9      229.0618    
 4998.00   41.37619      265.3950      181557.2      229.0691    
 4999.00   41.37752      265.4033      181598.6      229.0763    
 5000.00   41.37884      265.4116      181640.0      229.0836    
 5001.00   41.38017      265.4199      181681.4      229.0909    
 5002.00   41.38150      265.4281      181722.7      229.0981    
 5003.00   41.38282      265.4364      181764.1      229.1054    
 5004.00   41.38415      265.4447      181805.5      229.1127    
 5005.00   41.38548      265.4530      181846.9      229.1199    
 5006.00   41.38680      265.4612      181888.3      229.1272    
 5007.00   41.38813      265.4695      181929.7      229.1344    
 5008.00   41.38945      265.4778      181971.1      229.1417    
 5009.00   41.39077      265.4860      182012.4      229.1489    
 5010.00   41.39210      265.4943      182053.8      229.1562    
 5011.00   41.39342      265.5025      182095.2      229.1634    
 5012.00   41.39474      265.5108      182136.6      229.1707    
 5013.00   41.39607      265.5191      182178.0      229.1779    
 5014.00   41.39739      265.5273      182219.4      229.1852    
 5015.00   41.39871      265.5356      182260.8      229.1924    
 5016.00   41.40003      265.5438      182302.2      229.1997    
 5017.00   41.40135      265.5521      182343.6      229.2069    
 5018.00   41.40267      265.5603      182385.0      229.2142    
 5019.00   41.40399      265.5686      182426.4      229.2214    
 5020.00   41.40531      265.5768      182467.8      229.2287    
 5021.00   41.40663      265.5851      182509.2      229.2359    
 5022.00   41.40795      265.5933      182550.6      229.2431    
 5023.00   41.40926      265.6016      182592.0      229.2504    
 5024.00   41.41058      265.6098      182633.5      229.2576    
 5025.00   41.41190      265.6181      182674.9      229.2648    
 5026.00   41.41322      265.6263      182716.3      229.2721    
 5027.00   41.41453      265.6345      182757.7      229.2793    
 5028.00   41.41585      265.6428      182799.1      229.2865    
 5029.00   41.41716      265.6510      182840.5      229.2938    
 5030.00   41.41848      265.6592      182881.9      229.3010    
 5031.00   41.41979      265.6675      182923.4      229.3082    
 5032.00   41.42111      265.6757      182964.8      229.3155    
 5033.00   41.42242      265.6839      183006.2      229.3227    
 5034.00   41.42373      265.6922      183047.6      229.3299    
 5035.00   41.42504      265.7004      183089.1      229.3371    
 5036.00   41.42636      265.7086      183130.5      229.3444    
 5037.00   41.42767      265.7169      183171.9      229.3516    
 5038.00   41.42898      265.7251      183213.3      229.3588    
 5039.00   41.43029      265.7333      183254.8      229.3660    
 5040.00   41.43160      265.7415      183296.2      229.3732    
 5041.00   41.43291      265.7497      183337.6      229.3804    
 5042.00   41.43422      265.7580      183379.1      229.3877    
 5043.00   41.43553      265.7662      183420.5      229.3949    
 5044.00   41.43684      265.7744      183461.9      229.4021    
 5045.00   41.43815      265.7826      183503.4      229.4093    
 5046.00   41.43945      265.7908      183544.8      229.4165    
 5047.00   41.44076      265.7990      183586.2      229.4237    
 5048.00   41.44207      265.8072      183627.7      229.4309    
 5049.00   41.44337      265.8154      183669.1      229.4381    
 5050.00   41.44468      265.8237      183710.6      229.4453    
 5051.00   41.44599      265.8319      183752.0      229.4525    
 5052.00   41.44729      265.8401      183793.5      229.4597    
 5053.00   41.44860      265.8483      183834.9      229.4669    
 5054.00   41.44990      265.8565      183876.4      229.4741    
 5055.00   41.45120      265.8647      183917.8      229.4813    
 5056.00   41.45251      265.8729      183959.3      229.4885    
 5057.00   41.45381      265.8811      184000.7      229.4957    
 5058.00   41.45511      265.8893      184042.2      229.5029    
 5059.00   41.45641      265.8975      184083.6      229.5101    
 5060.00   41.45772      265.9057      184125.1      229.5173    
 5061.00   41.45902      265.9138      184166.5      229.5245    
 5062.00   41.46032      265.9220      184208.0      229.5317    
 5063.00   41.46162      265.9302      184249.5      229.5389    
 5064.00   41.46292      265.9384      184290.9      229.5461    
 5065.00   41.46422      265.9466      184332.4      229.5532    
 5066.00   41.46551      265.9548      184373.9      229.5604    
 5067.00   41.46681      265.9630      184415.3      229.5676    
 5068.00   41.46811      265.9712      184456.8      229.5748    
 5069.00   41.46941      265.9793      184498.3      229.5820    
 5070.00   41.47070      265.9875      184539.7      229.5892    
 5071.00   41.47200      265.9957      184581.2      229.5963    
 5072.00   41.47330      266.0039      184622.7      229.6035    
 5073.00   41.47459      266.0121      184664.1      229.6107    
 5074.00   41.47589      266.0202      184705.6      229.6179    
 5075.00   41.47718      266.0284      184747.1      229.6250    
 5076.00   41.47847      266.0366      184788.6      229.6322    
 5077.00   41.47977      266.0447      184830.1      229.6394    
 5078.00   41.48106      266.0529      184871.5      229.6465    
 5079.00   41.48235      266.0611      184913.0      229.6537    
 5080.00   41.48365      266.0692      184954.5      229.6609    
 5081.00   41.48494      266.0774      184996.0      229.6680    
 5082.00   41.48623      266.0856      185037.5      229.6752    
 5083.00   41.48752      266.0937      185079.0      229.6824    
 5084.00   41.48881      266.1019      185120.4      229.6895    
 5085.00   41.49010      266.1101      185161.9      229.6967    
 5086.00   41.49139      266.1182      185203.4      229.7039    
 5087.00   41.49268      266.1264      185244.9      229.7110    
 5088.00   41.49397      266.1345      185286.4      229.7182    
 5089.00   41.49525      266.1427      185327.9      229.7253    
 5090.00   41.49654      266.1508      185369.4      229.7325    
 5091.00   41.49783      266.1590      185410.9      229.7396    
 5092.00   41.49911      266.1671      185452.4      229.7468    
 5093.00   41.50040      266.1753      185493.9      229.7540    
 5094.00   41.50169      266.1834      185535.4      229.7611    
 5095.00   41.50297      266.1916      185576.9      229.7683    
 5096.00   41.50426      266.1997      185618.4      229.7754    
 5097.00   41.50554      266.2079      185659.9      229.7825    
 5098.00   41.50682      266.2160      185701.4      229.7897    
 5099.00   41.50811      266.2242      185742.9      229.7968    
 5100.00   41.50939      266.2323      185784.4      229.8040    
 5101.00   41.51067      266.2404      185825.9      229.8111    
 5102.00   41.51195      266.2486      185867.5      229.8183    
 5103.00   41.51323      266.2567      185909.0      229.8254    
 5104.00   41.51452      266.2648      185950.5      229.8325    
 5105.00   41.51580      266.2730      185992.0      229.8397    
 5106.00   41.51708      266.2811      186033.5      229.8468    
 5107.00   41.51835      266.2892      186075.0      229.8540    
 5108.00   41.51963      266.2974      186116.5      229.8611    
 5109.00   41.52091      266.3055      186158.1      229.8682    
 5110.00   41.52219      266.3136      186199.6      229.8753    
 5111.00   41.52347      266.3217      186241.1      229.8825    
 5112.00   41.52474      266.3299      186282.6      229.8896    
 5113.00   41.52602      266.3380      186324.2      229.8967    
 5114.00   41.52730      266.3461      186365.7      229.9039    
 5115.00   41.52857      266.3542      186407.2      229.9110    
 5116.00   41.52985      266.3624      186448.7      229.9181    
 5117.00   41.53112      266.3705      186490.3      229.9252    
 5118.00   41.53239      266.3786      186531.8      229.9324    
 5119.00   41.53367      266.3867      186573.3      229.9395    
 5120.00   41.53494      266.3948      186614.9      229.9466    
 5121.00   41.53621      266.4029      186656.4      229.9537    
 5122.00   41.53748      266.4110      186697.9      229.9608    
 5123.00   41.53876      266.4191      186739.5      229.9679    
 5124.00   41.54003      266.4273      186781.0      229.9751    
 5125.00   41.54130      266.4354      186822.6      229.9822    
 5126.00   41.54257      266.4435      186864.1      229.9893    
 5127.00   41.54384      266.4516      186905.7      229.9964    
 5128.00   41.54511      266.4597      186947.2      230.0035    
 5129.00   41.54637      266.4678      186988.7      230.0106    
 5130.00   41.54764      266.4759      187030.3      230.0177    
 5131.00   41.54891      266.4840      187071.8      230.0248    
 5132.00   41.55018      266.4921      187113.4      230.0319    
 5133.00   41.55144      266.5002      187154.9      230.0390    
 5134.00   41.55271      266.5083      187196.5      230.0461    
 5135.00   41.55398      266.5163      187238.0      230.0532    
 5136.00   41.55524      266.5244      187279.6      230.0603    
 5137.00   41.55650      266.5325      187321.2      230.0674    
 5138.00   41.55777      266.5406      187362.7      230.0745    
 5139.00   41.55903      266.5487      187404.3      230.0816    
 5140.00   41.56030      266.5568      187445.8      230.0887    
 5141.00   41.56156      266.5649      187487.4      230.0958    
 5142.00   41.56282      266.5730      187529.0      230.1029    
 5143.00   41.56408      266.5810      187570.5      230.1100    
 5144.00   41.56534      266.5891      187612.1      230.1171    
 5145.00   41.56660      266.5972      187653.6      230.1242    
 5146.00   41.56786      266.6053      187695.2      230.1313    
 5147.00   41.56912      266.6134      187736.8      230.1384    
 5148.00   41.57038      266.6214      187778.4      230.1455    
 5149.00   41.57164      266.6295      187819.9      230.1525    
 5150.00   41.57290      266.6376      187861.5      230.1596    
 5151.00   41.57415      266.6457      187903.1      230.1667    
 5152.00   41.57541      266.6537      187944.6      230.1738    
 5153.00   41.57667      266.6618      187986.2      230.1809    
 5154.00   41.57792      266.6699      188027.8      230.1879    
 5155.00   41.57918      266.6779      188069.4      230.1950    
 5156.00   41.58043      266.6860      188111.0      230.2021    
 5157.00   41.58169      266.6941      188152.5      230.2092    
 5158.00   41.58294      266.7021      188194.1      230.2162    
 5159.00   41.58420      266.7102      188235.7      230.2233    
 5160.00   41.58545      266.7182      188277.3      230.2304    
 5161.00   41.58670      266.7263      188318.9      230.2375    
 5162.00   41.58795      266.7344      188360.5      230.2445    
 5163.00   41.58920      266.7424      188402.0      230.2516    
 5164.00   41.59045      266.7505      188443.6      230.2587    
 5165.00   41.59170      266.7585      188485.2      230.2657    
 5166.00   41.59295      266.7666      188526.8      230.2728    
 5167.00   41.59420      266.7746      188568.4      230.2799    
 5168.00   41.59545      266.7827      188610.0      230.2869    
 5169.00   41.59670      266.7907      188651.6      230.2940    
 5170.00   41.59795      266.7988      188693.2      230.3010    
 5171.00   41.59920      266.8068      188734.8      230.3081    
 5172.00   41.60044      266.8149      188776.4      230.3152    
 5173.00   41.60169      266.8229      188818.0      230.3222    
 5174.00   41.60293      266.8309      188859.6      230.3293    
 5175.00   41.60418      266.8390      188901.2      230.3363    
 5176.00   41.60542      266.8470      188942.8      230.3434    
 5177.00   41.60667      266.8551      188984.4      230.3504    
 5178.00   41.60791      266.8631      189026.0      230.3575    
 5179.00   41.60915      266.8711      189067.6      230.3645    
 5180.00   41.61040      266.8792      189109.2      230.3716    
 5181.00   41.61164      266.8872      189150.9      230.3786    
 5182.00   41.61288      266.8952      189192.5      230.3857    
 5183.00   41.61412      266.9033      189234.1      230.3927    
 5184.00   41.61536      266.9113      189275.7      230.3998    
 5185.00   41.61660      266.9193      189317.3      230.4068    
 5186.00   41.61784      266.9273      189358.9      230.4139    
 5187.00   41.61908      266.9354      189400.5      230.4209    
 5188.00   41.62032      266.9434      189442.2      230.4279    
 5189.00   41.62155      266.9514      189483.8      230.4350    
 5190.00   41.62279      266.9594      189525.4      230.4420    
 5191.00   41.62403      266.9674      189567.0      230.4490    
 5192.00   41.62526      266.9755      189608.7      230.4561    
 5193.00   41.62650      266.9835      189650.3      230.4631    
 5194.00   41.62773      266.9915      189691.9      230.4701    
 5195.00   41.62897      266.9995      189733.5      230.4772    
 5196.00   41.63020      267.0075      189775.2      230.4842    
 5197.00   41.63144      267.0155      189816.8      230.4912    
 5198.00   41.63267      267.0235      189858.4      230.4983    
 5199.00   41.63390      267.0316      189900.1      230.5053    
 5200.00   41.63513      267.0396      189941.7      230.5123    
 5201.00   41.63636      267.0476      189983.3      230.5193    
 5202.00   41.63759      267.0556      190025.0      230.5264    
 5203.00   41.63883      267.0636      190066.6      230.5334    
 5204.00   41.64005      267.0716      190108.3      230.5404    
 5205.00   41.64128      267.0796      190149.9      230.5474    
 5206.00   41.64251      267.0876      190191.5      230.5544    
 5207.00   41.64374      267.0956      190233.2      230.5615    
 5208.00   41.64497      267.1036      190274.8      230.5685    
 5209.00   41.64619      267.1116      190316.5      230.5755    
 5210.00   41.64742      267.1196      190358.1      230.5825    
 5211.00   41.64865      267.1276      190399.8      230.5895    
 5212.00   41.64987      267.1355      190441.4      230.5965    
 5213.00   41.65110      267.1435      190483.1      230.6035    
 5214.00   41.65232      267.1515      190524.7      230.6105    
 5215.00   41.65354      267.1595      190566.4      230.6175    
 5216.00   41.65477      267.1675      190608.0      230.6246    
 5217.00   41.65599      267.1755      190649.7      230.6316    
 5218.00   41.65721      267.1835      190691.3      230.6386    
 5219.00   41.65843      267.1915      190733.0      230.6456    
 5220.00   41.65966      267.1994      190774.6      230.6526    
 5221.00   41.66088      267.2074      190816.3      230.6596    
 5222.00   41.66210      267.2154      190858.0      230.6666    
 5223.00   41.66331      267.2234      190899.6      230.6736    
 5224.00   41.66453      267.2313      190941.3      230.6806    
 5225.00   41.66575      267.2393      190983.0      230.6876    
 5226.00   41.66697      267.2473      191024.6      230.6946    
 5227.00   41.66819      267.2553      191066.3      230.7015    
 5228.00   41.66940      267.2632      191108.0      230.7085    
 5229.00   41.67062      267.2712      191149.6      230.7155    
 5230.00   41.67183      267.2792      191191.3      230.7225    
 5231.00   41.67305      267.2871      191233.0      230.7295    
 5232.00   41.67426      267.2951      191274.7      230.7365    
 5233.00   41.67548      267.3031      191316.3      230.7435    
 5234.00   41.67669      267.3110      191358.0      230.7505    
 5235.00   41.67790      267.3190      191399.7      230.7575    
 5236.00   41.67912      267.3270      191441.4      230.7644    
 5237.00   41.68033      267.3349      191483.0      230.7714    
 5238.00   41.68154      267.3429      191524.7      230.7784    
 5239.00   41.68275      267.3508      191566.4      230.7854    
 5240.00   41.68396      267.3588      191608.1      230.7924    
 5241.00   41.68517      267.3667      191649.8      230.7993    
 5242.00   41.68638      267.3747      191691.5      230.8063    
 5243.00   41.68758      267.3826      191733.1      230.8133    
 5244.00   41.68879      267.3906      191774.8      230.8203    
 5245.00   41.69000      267.3985      191816.5      230.8272    
 5246.00   41.69121      267.4065      191858.2      230.8342    
 5247.00   41.69241      267.4144      191899.9      230.8412    
 5248.00   41.69362      267.4224      191941.6      230.8482    
 5249.00   41.69482      267.4303      191983.3      230.8551    
 5250.00   41.69603      267.4383      192025.0      230.8621    
 5251.00   41.69723      267.4462      192066.7      230.8691    
 5252.00   41.69843      267.4542      192108.4      230.8760    
 5253.00   41.69963      267.4621      192150.1      230.8830    
 5254.00   41.70084      267.4700      192191.8      230.8899    
 5255.00   41.70204      267.4780      192233.5      230.8969    
 5256.00   41.70324      267.4859      192275.2      230.9039    
 5257.00   41.70444      267.4938      192316.9      230.9108    
 5258.00   41.70564      267.5018      192358.6      230.9178    
 5259.00   41.70684      267.5097      192400.3      230.9247    
 5260.00   41.70804      267.5176      192442.0      230.9317    
 5261.00   41.70923      267.5256      192483.7      230.9387    
 5262.00   41.71043      267.5335      192525.4      230.9456    
 5263.00   41.71163      267.5414      192567.1      230.9526    
 5264.00   41.71283      267.5493      192608.8      230.9595    
 5265.00   41.71402      267.5573      192650.6      230.9665    
 5266.00   41.71522      267.5652      192692.3      230.9734    
 5267.00   41.71641      267.5731      192734.0      230.9804    
 5268.00   41.71760      267.5810      192775.7      230.9873    
 5269.00   41.71880      267.5889      192817.4      230.9943    
 5270.00   41.71999      267.5969      192859.1      231.0012    
 5271.00   41.72118      267.6048      192900.9      231.0081    
 5272.00   41.72237      267.6127      192942.6      231.0151    
 5273.00   41.72357      267.6206      192984.3      231.0220    
 5274.00   41.72476      267.6285      193026.0      231.0290    
 5275.00   41.72595      267.6364      193067.8      231.0359    
 5276.00   41.72714      267.6443      193109.5      231.0428    
 5277.00   41.72832      267.6522      193151.2      231.0498    
 5278.00   41.72951      267.6602      193192.9      231.0567    
 5279.00   41.73070      267.6681      193234.7      231.0636    
 5280.00   41.73189      267.6760      193276.4      231.0706    
 5281.00   41.73307      267.6839      193318.1      231.0775    
 5282.00   41.73426      267.6918      193359.9      231.0844    
 5283.00   41.73544      267.6997      193401.6      231.0914    
 5284.00   41.73663      267.7076      193443.3      231.0983    
 5285.00   41.73781      267.7155      193485.1      231.1052    
 5286.00   41.73900      267.7234      193526.8      231.1122    
 5287.00   41.74018      267.7313      193568.6      231.1191    
 5288.00   41.74136      267.7392      193610.3      231.1260    
 5289.00   41.74254      267.7470      193652.0      231.1329    
 5290.00   41.74372      267.7549      193693.8      231.1399    
 5291.00   41.74491      267.7628      193735.5      231.1468    
 5292.00   41.74609      267.7707      193777.3      231.1537    
 5293.00   41.74726      267.7786      193819.0      231.1606    
 5294.00   41.74844      267.7865      193860.8      231.1675    
 5295.00   41.74962      267.7944      193902.5      231.1744    
 5296.00   41.75080      267.8023      193944.3      231.1814    
 5297.00   41.75198      267.8101      193986.0      231.1883    
 5298.00   41.75315      267.8180      194027.8      231.1952    
 5299.00   41.75433      267.8259      194069.5      231.2021    
 5300.00   41.75550      267.8338      194111.3      231.2090    
 5301.00   41.75668      267.8417      194153.0      231.2159    
 5302.00   41.75785      267.8495      194194.8      231.2228    
 5303.00   41.75903      267.8574      194236.6      231.2297    
 5304.00   41.76020      267.8653      194278.3      231.2366    
 5305.00   41.76137      267.8732      194320.1      231.2436    
 5306.00   41.76254      267.8810      194361.8      231.2505    
 5307.00   41.76371      267.8889      194403.6      231.2574    
 5308.00   41.76488      267.8968      194445.4      231.2643    
 5309.00   41.76605      267.9046      194487.1      231.2712    
 5310.00   41.76722      267.9125      194528.9      231.2781    
 5311.00   41.76839      267.9204      194570.7      231.2850    
 5312.00   41.76956      267.9282      194612.4      231.2919    
 5313.00   41.77073      267.9361      194654.2      231.2988    
 5314.00   41.77190      267.9440      194696.0      231.3056    
 5315.00   41.77306      267.9518      194737.7      231.3125    
 5316.00   41.77423      267.9597      194779.5      231.3194    
 5317.00   41.77539      267.9675      194821.3      231.3263    
 5318.00   41.77656      267.9754      194863.1      231.3332    
 5319.00   41.77772      267.9832      194904.8      231.3401    
 5320.00   41.77888      267.9911      194946.6      231.3470    
 5321.00   41.78005      267.9990      194988.4      231.3539    
 5322.00   41.78121      268.0068      195030.2      231.3608    
 5323.00   41.78237      268.0147      195072.0      231.3677    
 5324.00   41.78353      268.0225      195113.7      231.3745    
 5325.00   41.78469      268.0303      195155.5      231.3814    
 5326.00   41.78585      268.0382      195197.3      231.3883    
 5327.00   41.78701      268.0460      195239.1      231.3952    
 5328.00   41.78817      268.0539      195280.9      231.4021    
 5329.00   41.78933      268.0617      195322.7      231.4089    
 5330.00   41.79048      268.0696      195364.5      231.4158    
 5331.00   41.79164      268.0774      195406.3      231.4227    
 5332.00   41.79280      268.0852      195448.1      231.4296    
 5333.00   41.79395      268.0931      195489.8      231.4364    
 5334.00   41.79511      268.1009      195531.6      231.4433    
 5335.00   41.79626      268.1088      195573.4      231.4502    
 5336.00   41.79741      268.1166      195615.2      231.4571    
 5337.00   41.79857      268.1244      195657.0      231.4639    
 5338.00   41.79972      268.1323      195698.8      231.4708    
 5339.00   41.80087      268.1401      195740.6      231.4777    
 5340.00   41.80202      268.1479      195782.4      231.4845    
 5341.00   41.80317      268.1557      195824.2      231.4914    
 5342.00   41.80432      268.1636      195866.0      231.4983    
 5343.00   41.80547      268.1714      195907.8      231.5051    
 5344.00   41.80662      268.1792      195949.7      231.5120    
 5345.00   41.80777      268.1870      195991.5      231.5188    
 5346.00   41.80892      268.1949      196033.3      231.5257    
 5347.00   41.81006      268.2027      196075.1      231.5326    
 5348.00   41.81121      268.2105      196116.9      231.5394    
 5349.00   41.81235      268.2183      196158.7      231.5463    
 5350.00   41.81350      268.2261      196200.5      231.5531    
 5351.00   41.81464      268.2339      196242.3      231.5600    
 5352.00   41.81579      268.2418      196284.1      231.5668    
 5353.00   41.81693      268.2496      196326.0      231.5737    
 5354.00   41.81807      268.2574      196367.8      231.5805    
 5355.00   41.81922      268.2652      196409.6      231.5874    
 5356.00   41.82036      268.2730      196451.4      231.5942    
 5357.00   41.82150      268.2808      196493.2      231.6011    
 5358.00   41.82264      268.2886      196535.1      231.6079    
 5359.00   41.82378      268.2964      196576.9      231.6148    
 5360.00   41.82491      268.3042      196618.7      231.6216    
 5361.00   41.82605      268.3120      196660.5      231.6285    
 5362.00   41.82719      268.3198      196702.4      231.6353    
 5363.00   41.82833      268.3276      196744.2      231.6422    
 5364.00   41.82946      268.3354      196786.0      231.6490    
 5365.00   41.83060      268.3432      196827.8      231.6558    
 5366.00   41.83173      268.3510      196869.7      231.6627    
 5367.00   41.83287      268.3588      196911.5      231.6695    
 5368.00   41.83400      268.3666      196953.3      231.6763    
 5369.00   41.83513      268.3744      196995.2      231.6832    
 5370.00   41.83627      268.3822      197037.0      231.6900    
 5371.00   41.83740      268.3900      197078.8      231.6968    
 5372.00   41.83853      268.3978      197120.7      231.7037    
 5373.00   41.83966      268.4056      197162.5      231.7105    
 5374.00   41.84079      268.4133      197204.4      231.7173    
 5375.00   41.84192      268.4211      197246.2      231.7242    
 5376.00   41.84305      268.4289      197288.0      231.7310    
 5377.00   41.84418      268.4367      197329.9      231.7378    
 5378.00   41.84530      268.4445      197371.7      231.7446    
 5379.00   41.84643      268.4523      197413.6      231.7515    
 5380.00   41.84756      268.4600      197455.4      231.7583    
 5381.00   41.84868      268.4678      197497.3      231.7651    
 5382.00   41.84981      268.4756      197539.1      231.7719    
 5383.00   41.85093      268.4834      197581.0      231.7787    
 5384.00   41.85205      268.4911      197622.8      231.7856    
 5385.00   41.85318      268.4989      197664.7      231.7924    
 5386.00   41.85430      268.5067      197706.5      231.7992    
 5387.00   41.85542      268.5145      197748.4      231.8060    
 5388.00   41.85654      268.5222      197790.2      231.8128    
 5389.00   41.85766      268.5300      197832.1      231.8196    
 5390.00   41.85878      268.5378      197874.0      231.8265    
 5391.00   41.85990      268.5455      197915.8      231.8333    
 5392.00   41.86102      268.5533      197957.7      231.8401    
 5393.00   41.86214      268.5611      197999.5      231.8469    
 5394.00   41.86325      268.5688      198041.4      231.8537    
 5395.00   41.86437      268.5766      198083.3      231.8605    
 5396.00   41.86549      268.5843      198125.1      231.8673    
 5397.00   41.86660      268.5921      198167.0      231.8741    
 5398.00   41.86772      268.5998      198208.9      231.8809    
 5399.00   41.86883      268.6076      198250.7      231.8877    
 5400.00   41.86994      268.6154      198292.6      231.8945    
 5401.00   41.87106      268.6231      198334.5      231.9013    
 5402.00   41.87217      268.6309      198376.3      231.9081    
 5403.00   41.87328      268.6386      198418.2      231.9149    
 5404.00   41.87439      268.6464      198460.1      231.9217    
 5405.00   41.87550      268.6541      198502.0      231.9285    
 5406.00   41.87661      268.6619      198543.8      231.9353    
 5407.00   41.87772      268.6696      198585.7      231.9421    
 5408.00   41.87883      268.6773      198627.6      231.9489    
 5409.00   41.87993      268.6851      198669.5      231.9557    
 5410.00   41.88104      268.6928      198711.4      231.9625    
 5411.00   41.88215      268.7006      198753.2      231.9692    
 5412.00   41.88325      268.7083      198795.1      231.9760    
 5413.00   41.88436      268.7161      198837.0      231.9828    
 5414.00   41.88546      268.7238      198878.9      231.9896    
 5415.00   41.88656      268.7315      198920.8      231.9964    
 5416.00   41.88767      268.7393      198962.7      232.0032    
 5417.00   41.88877      268.7470      199004.6      232.0100    
 5418.00   41.88987      268.7547      199046.4      232.0167    
 5419.00   41.89097      268.7625      199088.3      232.0235    
 5420.00   41.89207      268.7702      199130.2      232.0303    
 5421.00   41.89317      268.7779      199172.1      232.0371    
 5422.00   41.89427      268.7856      199214.0      232.0438    
 5423.00   41.89537      268.7934      199255.9      232.0506    
 5424.00   41.89647      268.8011      199297.8      232.0574    
 5425.00   41.89756      268.8088      199339.7      232.0642    
 5426.00   41.89866      268.8165      199381.6      232.0709    
 5427.00   41.89975      268.8243      199423.5      232.0777    
 5428.00   41.90085      268.8320      199465.4      232.0845    
 5429.00   41.90194      268.8397      199507.3      232.0913    
 5430.00   41.90304      268.8474      199549.2      232.0980    
 5431.00   41.90413      268.8551      199591.1      232.1048    
 5432.00   41.90522      268.8628      199633.0      232.1116    
 5433.00   41.90631      268.8706      199674.9      232.1183    
 5434.00   41.90740      268.8783      199716.8      232.1251    
 5435.00   41.90849      268.8860      199758.7      232.1319    
 5436.00   41.90958      268.8937      199800.6      232.1386    
 5437.00   41.91067      268.9014      199842.5      232.1454    
 5438.00   41.91176      268.9091      199884.5      232.1521    
 5439.00   41.91285      268.9168      199926.4      232.1589    
 5440.00   41.91394      268.9245      199968.3      232.1657    
 5441.00   41.91502      268.9322      200010.2      232.1724    
 5442.00   41.91611      268.9399      200052.1      232.1792    
 5443.00   41.91719      268.9476      200094.0      232.1859    
 5444.00   41.91828      268.9553      200135.9      232.1927    
 5445.00   41.91936      268.9630      200177.9      232.1994    
 5446.00   41.92044      268.9707      200219.8      232.2062    
 5447.00   41.92153      268.9784      200261.7      232.2129    
 5448.00   41.92261      268.9861      200303.6      232.2197    
 5449.00   41.92369      268.9938      200345.6      232.2264    
 5450.00   41.92477      269.0015      200387.5      232.2332    
 5451.00   41.92585      269.0092      200429.4      232.2399    
 5452.00   41.92693      269.0169      200471.3      232.2467    
 5453.00   41.92800      269.0246      200513.3      232.2534    
 5454.00   41.92908      269.0323      200555.2      232.2601    
 5455.00   41.93016      269.0400      200597.1      232.2669    
 5456.00   41.93124      269.0476      200639.0      232.2736    
 5457.00   41.93231      269.0553      200681.0      232.2804    
 5458.00   41.93339      269.0630      200722.9      232.2871    
 5459.00   41.93446      269.0707      200764.8      232.2938    
 5460.00   41.93553      269.0784      200806.8      232.3006    
 5461.00   41.93661      269.0861      200848.7      232.3073    
 5462.00   41.93768      269.0937      200890.7      232.3141    
 5463.00   41.93875      269.1014      200932.6      232.3208    
 5464.00   41.93982      269.1091      200974.5      232.3275    
 5465.00   41.94089      269.1168      201016.5      232.3342    
 5466.00   41.94196      269.1244      201058.4      232.3410    
 5467.00   41.94303      269.1321      201100.4      232.3477    
 5468.00   41.94410      269.1398      201142.3      232.3544    
 5469.00   41.94516      269.1475      201184.2      232.3612    
 5470.00   41.94623      269.1551      201226.2      232.3679    
 5471.00   41.94730      269.1628      201268.1      232.3746    
 5472.00   41.94836      269.1705      201310.1      232.3813    
 5473.00   41.94943      269.1781      201352.0      232.3881    
 5474.00   41.95049      269.1858      201394.0      232.3948    
 5475.00   41.95155      269.1935      201435.9      232.4015    
 5476.00   41.95262      269.2011      201477.9      232.4082    
 5477.00   41.95368      269.2088      201519.8      232.4149    
 5478.00   41.95474      269.2164      201561.8      232.4217    
 5479.00   41.95580      269.2241      201603.7      232.4284    
 5480.00   41.95686      269.2317      201645.7      232.4351    
 5481.00   41.95792      269.2394      201687.7      232.4418    
 5482.00   41.95898      269.2471      201729.6      232.4485    
 5483.00   41.96003      269.2547      201771.6      232.4552    
 5484.00   41.96109      269.2624      201813.5      232.4619    
 5485.00   41.96215      269.2700      201855.5      232.4686    
 5486.00   41.96320      269.2777      201897.5      232.4754    
 5487.00   41.96426      269.2853      201939.4      232.4821    
 5488.00   41.96531      269.2930      201981.4      232.4888    
 5489.00   41.96637      269.3006      202023.4      232.4955    
 5490.00   41.96742      269.3083      202065.3      232.5022    
 5491.00   41.96847      269.3159      202107.3      232.5089    
 5492.00   41.96952      269.3235      202149.3      232.5156    
 5493.00   41.97057      269.3312      202191.2      232.5223    
 5494.00   41.97162      269.3388      202233.2      232.5290    
 5495.00   41.97267      269.3465      202275.2      232.5357    
 5496.00   41.97372      269.3541      202317.1      232.5424    
 5497.00   41.97477      269.3617      202359.1      232.5491    
 5498.00   41.97582      269.3694      202401.1      232.5558    
 5499.00   41.97686      269.3770      202443.1      232.5625    
 5500.00   41.97791      269.3846      202485.1      232.5692    
 5501.00   41.97895      269.3923      202527.0      232.5759    
 5502.00   41.98000      269.3999      202569.0      232.5826    
 5503.00   41.98104      269.4075      202611.0      232.5892    
 5504.00   41.98208      269.4152      202653.0      232.5959    
 5505.00   41.98313      269.4228      202695.0      232.6026    
 5506.00   41.98417      269.4304      202736.9      232.6093    
 5507.00   41.98521      269.4380      202778.9      232.6160    
 5508.00   41.98625      269.4457      202820.9      232.6227    
 5509.00   41.98729      269.4533      202862.9      232.6294    
 5510.00   41.98833      269.4609      202904.9      232.6361    
 5511.00   41.98937      269.4685      202946.9      232.6427    
 5512.00   41.99040      269.4761      202988.9      232.6494    
 5513.00   41.99144      269.4838      203030.9      232.6561    
 5514.00   41.99248      269.4914      203072.8      232.6628    
 5515.00   41.99351      269.4990      203114.8      232.6695    
 5516.00   41.99455      269.5066      203156.8      232.6761    
 5517.00   41.99558      269.5142      203198.8      232.6828    
 5518.00   41.99661      269.5218      203240.8      232.6895    
 5519.00   41.99765      269.5294      203282.8      232.6962    
 5520.00   41.99868      269.5370      203324.8      232.7028    
 5521.00   41.99971      269.5447      203366.8      232.7095    
 5522.00   42.00074      269.5523      203408.8      232.7162    
 5523.00   42.00177      269.5599      203450.8      232.7228    
 5524.00   42.00280      269.5675      203492.8      232.7295    
 5525.00   42.00383      269.5751      203534.8      232.7362    
 5526.00   42.00485      269.5827      203576.8      232.7429    
 5527.00   42.00588      269.5903      203618.8      232.7495    
 5528.00   42.00691      269.5979      203660.8      232.7562    
 5529.00   42.00793      269.6055      203702.8      232.7628    
 5530.00   42.00896      269.6131      203744.9      232.7695    
 5531.00   42.00998      269.6207      203786.9      232.7762    
 5532.00   42.01100      269.6283      203828.9      232.7828    
 5533.00   42.01203      269.6359      203870.9      232.7895    
 5534.00   42.01305      269.6434      203912.9      232.7962    
 5535.00   42.01407      269.6510      203954.9      232.8028    
 5536.00   42.01509      269.6586      203996.9      232.8095    
 5537.00   42.01611      269.6662      204038.9      232.8161    
 5538.00   42.01713      269.6738      204081.0      232.8228    
 5539.00   42.01815      269.6814      204123.0      232.8294    
 5540.00   42.01916      269.6890      204165.0      232.8361    
 5541.00   42.02018      269.6966      204207.0      232.8427    
 5542.00   42.02120      269.7041      204249.0      232.8494    
 5543.00   42.02221      269.7117      204291.1      232.8560    
 5544.00   42.02323      269.7193      204333.1      232.8627    
 5545.00   42.02424      269.7269      204375.1      232.8693    
 5546.00   42.02525      269.7345      204417.1      232.8760    
 5547.00   42.02627      269.7420      204459.2      232.8826    
 5548.00   42.02728      269.7496      204501.2      232.8893    
 5549.00   42.02829      269.7572      204543.2      232.8959    
 5550.00   42.02930      269.7648      204585.2      232.9026    
 5551.00   42.03031      269.7723      204627.3      232.9092    
 5552.00   42.03132      269.7799      204669.3      232.9158    
 5553.00   42.03233      269.7875      204711.3      232.9225    
 5554.00   42.03333      269.7950      204753.4      232.9291    
 5555.00   42.03434      269.8026      204795.4      232.9358    
 5556.00   42.03535      269.8102      204837.4      232.9424    
 5557.00   42.03635      269.8177      204879.5      232.9490    
 5558.00   42.03736      269.8253      204921.5      232.9557    
 5559.00   42.03836      269.8329      204963.5      232.9623    
 5560.00   42.03936      269.8404      205005.6      232.9689    
 5561.00   42.04036      269.8480      205047.6      232.9756    
 5562.00   42.04137      269.8556      205089.7      232.9822    
 5563.00   42.04237      269.8631      205131.7      232.9888    
 5564.00   42.04337      269.8707      205173.7      232.9954    
 5565.00   42.04437      269.8782      205215.8      233.0021    
 5566.00   42.04537      269.8858      205257.8      233.0087    
 5567.00   42.04636      269.8933      205299.9      233.0153    
 5568.00   42.04736      269.9009      205341.9      233.0219    
 5569.00   42.04836      269.9084      205384.0      233.0286    
 5570.00   42.04935      269.9160      205426.0      233.0352    
 5571.00   42.05035      269.9235      205468.1      233.0418    
 5572.00   42.05134      269.9311      205510.1      233.0484    
 5573.00   42.05233      269.9386      205552.2      233.0550    
 5574.00   42.05333      269.9462      205594.2      233.0617    
 5575.00   42.05432      269.9537      205636.3      233.0683    
 5576.00   42.05531      269.9613      205678.3      233.0749    
 5577.00   42.05630      269.9688      205720.4      233.0815    
 5578.00   42.05729      269.9763      205762.5      233.0881    
 5579.00   42.05828      269.9839      205804.5      233.0947    
 5580.00   42.05927      269.9914      205846.6      233.1013    
 5581.00   42.06026      269.9990      205888.6      233.1080    
 5582.00   42.06124      270.0065      205930.7      233.1146    
 5583.00   42.06223      270.0140      205972.8      233.1212    
 5584.00   42.06321      270.0216      206014.8      233.1278    
 5585.00   42.06420      270.0291      206056.9      233.1344    
 5586.00   42.06518      270.0366      206098.9      233.1410    
 5587.00   42.06617      270.0441      206141.0      233.1476    
 5588.00   42.06715      270.0517      206183.1      233.1542    
 5589.00   42.06813      270.0592      206225.1      233.1608    
 5590.00   42.06911      270.0667      206267.2      233.1674    
 5591.00   42.07009      270.0743      206309.3      233.1740    
 5592.00   42.07107      270.0818      206351.4      233.1806    
 5593.00   42.07205      270.0893      206393.4      233.1872    
 5594.00   42.07303      270.0968      206435.5      233.1938    
 5595.00   42.07400      270.1043      206477.6      233.2004    
 5596.00   42.07498      270.1119      206519.6      233.2070    
 5597.00   42.07596      270.1194      206561.7      233.2136    
 5598.00   42.07693      270.1269      206603.8      233.2202    
 5599.00   42.07791      270.1344      206645.9      233.2268    
 5600.00   42.07888      270.1419      206688.0      233.2334    
 5601.00   42.07985      270.1494      206730.0      233.2400    
 5602.00   42.08082      270.1570      206772.1      233.2465    
 5603.00   42.08180      270.1645      206814.2      233.2531    
 5604.00   42.08277      270.1720      206856.3      233.2597    
 5605.00   42.08374      270.1795      206898.4      233.2663    
 5606.00   42.08470      270.1870      206940.4      233.2729    
 5607.00   42.08567      270.1945      206982.5      233.2795    
 5608.00   42.08664      270.2020      207024.6      233.2861    
 5609.00   42.08761      270.2095      207066.7      233.2926    
 5610.00   42.08857      270.2170      207108.8      233.2992    
 5611.00   42.08954      270.2245      207150.9      233.3058    
 5612.00   42.09050      270.2320      207193.0      233.3124    
 5613.00   42.09147      270.2395      207235.1      233.3190    
 5614.00   42.09243      270.2470      207277.2      233.3255    
 5615.00   42.09339      270.2545      207319.2      233.3321    
 5616.00   42.09435      270.2620      207361.3      233.3387    
 5617.00   42.09531      270.2695      207403.4      233.3453    
 5618.00   42.09627      270.2770      207445.5      233.3518    
 5619.00   42.09723      270.2845      207487.6      233.3584    
 5620.00   42.09819      270.2920      207529.7      233.3650    
 5621.00   42.09915      270.2995      207571.8      233.3716    
 5622.00   42.10011      270.3070      207613.9      233.3781    
 5623.00   42.10106      270.3144      207656.0      233.3847    
 5624.00   42.10202      270.3219      207698.1      233.3913    
 5625.00   42.10297      270.3294      207740.2      233.3978    
 5626.00   42.10393      270.3369      207782.3      233.4044    
 5627.00   42.10488      270.3444      207824.4      233.4110    
 5628.00   42.10583      270.3519      207866.5      233.4175    
 5629.00   42.10678      270.3593      207908.6      233.4241    
 5630.00   42.10773      270.3668      207950.8      233.4306    
 5631.00   42.10868      270.3743      207992.9      233.4372    
 5632.00   42.10963      270.3818      208035.0      233.4438    
 5633.00   42.11058      270.3893      208077.1      233.4503    
 5634.00   42.11153      270.3967      208119.2      233.4569    
 5635.00   42.11248      270.4042      208161.3      233.4634    
 5636.00   42.11342      270.4117      208203.4      233.4700    
 5637.00   42.11437      270.4192      208245.5      233.4765    
 5638.00   42.11531      270.4266      208287.6      233.4831    
 5639.00   42.11626      270.4341      208329.8      233.4896    
 5640.00   42.11720      270.4416      208371.9      233.4962    
 5641.00   42.11814      270.4490      208414.0      233.5027    
 5642.00   42.11908      270.4565      208456.1      233.5093    
 5643.00   42.12002      270.4640      208498.2      233.5158    
 5644.00   42.12096      270.4714      208540.4      233.5224    
 5645.00   42.12190      270.4789      208582.5      233.5289    
 5646.00   42.12284      270.4863      208624.6      233.5355    
 5647.00   42.12378      270.4938      208666.7      233.5420    
 5648.00   42.12472      270.5013      208708.8      233.5486    
 5649.00   42.12565      270.5087      208751.0      233.5551    
 5650.00   42.12659      270.5162      208793.1      233.5617    
 5651.00   42.12752      270.5236      208835.2      233.5682    
 5652.00   42.12846      270.5311      208877.4      233.5747    
 5653.00   42.12939      270.5385      208919.5      233.5813    
 5654.00   42.13032      270.5460      208961.6      233.5878    
 5655.00   42.13125      270.5534      209003.7      233.5943    
 5656.00   42.13219      270.5609      209045.9      233.6009    
 5657.00   42.13312      270.5683      209088.0      233.6074    
 5658.00   42.13404      270.5758      209130.1      233.6139    
 5659.00   42.13497      270.5832      209172.3      233.6205    
 5660.00   42.13590      270.5907      209214.4      233.6270    
 5661.00   42.13683      270.5981      209256.5      233.6335    
 5662.00   42.13775      270.6056      209298.7      233.6401    
 5663.00   42.13868      270.6130      209340.8      233.6466    
 5664.00   42.13960      270.6205      209383.0      233.6531    
 5665.00   42.14053      270.6279      209425.1      233.6596    
 5666.00   42.14145      270.6353      209467.2      233.6662    
 5667.00   42.14237      270.6428      209509.4      233.6727    
 5668.00   42.14330      270.6502      209551.5      233.6792    
 5669.00   42.14422      270.6576      209593.7      233.6857    
 5670.00   42.14514      270.6651      209635.8      233.6923    
 5671.00   42.14606      270.6725      209678.0      233.6988    
 5672.00   42.14697      270.6799      209720.1      233.7053    
 5673.00   42.14789      270.6874      209762.3      233.7118    
 5674.00   42.14881      270.6948      209804.4      233.7183    
 5675.00   42.14972      270.7022      209846.6      233.7249    
 5676.00   42.15064      270.7096      209888.7      233.7314    
 5677.00   42.15155      270.7171      209930.9      233.7379    
 5678.00   42.15247      270.7245      209973.0      233.7444    
 5679.00   42.15338      270.7319      210015.2      233.7509    
 5680.00   42.15429      270.7393      210057.3      233.7574    
 5681.00   42.15520      270.7468      210099.5      233.7639    
 5682.00   42.15611      270.7542      210141.6      233.7704    
 5683.00   42.15702      270.7616      210183.8      233.7770    
 5684.00   42.15793      270.7690      210225.9      233.7835    
 5685.00   42.15884      270.7764      210268.1      233.7900    
 5686.00   42.15975      270.7839      210310.3      233.7965    
 5687.00   42.16066      270.7913      210352.4      233.8030    
 5688.00   42.16156      270.7987      210394.6      233.8095    
 5689.00   42.16247      270.8061      210436.7      233.8160    
 5690.00   42.16337      270.8135      210478.9      233.8225    
 5691.00   42.16427      270.8209      210521.1      233.8290    
 5692.00   42.16518      270.8283      210563.2      233.8355    
 5693.00   42.16608      270.8357      210605.4      233.8420    
 5694.00   42.16698      270.8431      210647.6      233.8485    
 5695.00   42.16788      270.8505      210689.7      233.8550    
 5696.00   42.16878      270.8579      210731.9      233.8615    
 5697.00   42.16968      270.8653      210774.1      233.8680    
 5698.00   42.17058      270.8727      210816.2      233.8745    
 5699.00   42.17147      270.8801      210858.4      233.8810    
 5700.00   42.17237      270.8875      210900.6      233.8874    
 5701.00   42.17326      270.8949      210942.8      233.8939    
 5702.00   42.17416      270.9023      210984.9      233.9004    
 5703.00   42.17505      270.9097      211027.1      233.9069    
 5704.00   42.17595      270.9171      211069.3      233.9134    
 5705.00   42.17684      270.9245      211111.5      233.9199    
 5706.00   42.17773      270.9319      211153.6      233.9264    
 5707.00   42.17862      270.9393      211195.8      233.9329    
 5708.00   42.17951      270.9467      211238.0      233.9393    
 5709.00   42.18040      270.9541      211280.2      233.9458    
 5710.00   42.18129      270.9615      211322.3      233.9523    
 5711.00   42.18218      270.9689      211364.5      233.9588    
 5712.00   42.18306      270.9762      211406.7      233.9653    
 5713.00   42.18395      270.9836      211448.9      233.9717    
 5714.00   42.18483      270.9910      211491.1      233.9782    
 5715.00   42.18572      270.9984      211533.3      233.9847    
 5716.00   42.18660      271.0058      211575.5      233.9912    
 5717.00   42.18749      271.0132      211617.6      233.9977    
 5718.00   42.18837      271.0205      211659.8      234.0041    
 5719.00   42.18925      271.0279      211702.0      234.0106    
 5720.00   42.19013      271.0353      211744.2      234.0171    
 5721.00   42.19101      271.0427      211786.4      234.0235    
 5722.00   42.19189      271.0500      211828.6      234.0300    
 5723.00   42.19277      271.0574      211870.8      234.0365    
 5724.00   42.19364      271.0648      211913.0      234.0430    
 5725.00   42.19452      271.0722      211955.2      234.0494    
 5726.00   42.19539      271.0795      211997.4      234.0559    
 5727.00   42.19627      271.0869      212039.6      234.0624    
 5728.00   42.19714      271.0943      212081.8      234.0688    
 5729.00   42.19802      271.1016      212124.0      234.0753    
 5730.00   42.19889      271.1090      212166.2      234.0817    
 5731.00   42.19976      271.1164      212208.3      234.0882    
 5732.00   42.20063      271.1237      212250.5      234.0947    
 5733.00   42.20150      271.1311      212292.8      234.1011    
 5734.00   42.20237      271.1384      212335.0      234.1076    
 5735.00   42.20324      271.1458      212377.2      234.1140    
 5736.00   42.20411      271.1532      212419.4      234.1205    
 5737.00   42.20497      271.1605      212461.6      234.1270    
 5738.00   42.20584      271.1679      212503.8      234.1334    
 5739.00   42.20670      271.1752      212546.0      234.1399    
 5740.00   42.20757      271.1826      212588.2      234.1463    
 5741.00   42.20843      271.1899      212630.4      234.1528    
 5742.00   42.20929      271.1973      212672.6      234.1592    
 5743.00   42.21016      271.2046      212714.8      234.1657    
 5744.00   42.21102      271.2120      212757.0      234.1721    
 5745.00   42.21188      271.2193      212799.2      234.1786    
 5746.00   42.21274      271.2267      212841.4      234.1850    
 5747.00   42.21359      271.2340      212883.7      234.1915    
 5748.00   42.21445      271.2414      212925.9      234.1979    
 5749.00   42.21531      271.2487      212968.1      234.2043    
 5750.00   42.21617      271.2561      213010.3      234.2108    
 5751.00   42.21702      271.2634      213052.5      234.2172    
 5752.00   42.21787      271.2707      213094.7      234.2237    
 5753.00   42.21873      271.2781      213137.0      234.2301    
 5754.00   42.21958      271.2854      213179.2      234.2366    
 5755.00   42.22043      271.2928      213221.4      234.2430    
 5756.00   42.22128      271.3001      213263.6      234.2494    
 5757.00   42.22214      271.3074      213305.8      234.2559    
 5758.00   42.22298      271.3148      213348.1      234.2623    
 5759.00   42.22383      271.3221      213390.3      234.2687    
 5760.00   42.22468      271.3294      213432.5      234.2752    
 5761.00   42.22553      271.3368      213474.7      234.2816    
 5762.00   42.22637      271.3441      213517.0      234.2880    
 5763.00   42.22722      271.3514      213559.2      234.2945    
 5764.00   42.22807      271.3587      213601.4      234.3009    
 5765.00   42.22891      271.3661      213643.6      234.3073    
 5766.00   42.22975      271.3734      213685.9      234.3137    
 5767.00   42.23059      271.3807      213728.1      234.3202    
 5768.00   42.23144      271.3880      213770.3      234.3266    
 5769.00   42.23228      271.3954      213812.6      234.3330    
 5770.00   42.23312      271.4027      213854.8      234.3394    
 5771.00   42.23395      271.4100      213897.0      234.3459    
 5772.00   42.23479      271.4173      213939.3      234.3523    
 5773.00   42.23563      271.4246      213981.5      234.3587    
 5774.00   42.23647      271.4319      214023.7      234.3651    
 5775.00   42.23730      271.4393      214066.0      234.3716    
 5776.00   42.23814      271.4466      214108.2      234.3780    
 5777.00   42.23897      271.4539      214150.4      234.3844    
 5778.00   42.23980      271.4612      214192.7      234.3908    
 5779.00   42.24064      271.4685      214234.9      234.3972    
 5780.00   42.24147      271.4758      214277.2      234.4036    
 5781.00   42.24230      271.4831      214319.4      234.4100    
 5782.00   42.24313      271.4904      214361.7      234.4165    
 5783.00   42.24396      271.4977      214403.9      234.4229    
 5784.00   42.24479      271.5050      214446.1      234.4293    
 5785.00   42.24561      271.5123      214488.4      234.4357    
 5786.00   42.24644      271.5196      214530.6      234.4421    
 5787.00   42.24727      271.5269      214572.9      234.4485    
 5788.00   42.24809      271.5342      214615.1      234.4549    
 5789.00   42.24891      271.5415      214657.4      234.4613    
 5790.00   42.24974      271.5488      214699.6      234.4677    
 5791.00   42.25056      271.5561      214741.9      234.4741    
 5792.00   42.25138      271.5634      214784.1      234.4805    
 5793.00   42.25220      271.5707      214826.4      234.4869    
 5794.00   42.25302      271.5780      214868.6      234.4933    
 5795.00   42.25384      271.5853      214910.9      234.4997    
 5796.00   42.25466      271.5926      214953.1      234.5061    
 5797.00   42.25548      271.5999      214995.4      234.5125    
 5798.00   42.25629      271.6072      215037.6      234.5189    
 5799.00   42.25711      271.6145      215079.9      234.5253    
 5800.00   42.25792      271.6218      215122.2      234.5317    
 5801.00   42.25874      271.6290      215164.4      234.5381    
 5802.00   42.25955      271.6363      215206.7      234.5445    
 5803.00   42.26036      271.6436      215248.9      234.5509    
 5804.00   42.26117      271.6509      215291.2      234.5573    
 5805.00   42.26198      271.6582      215333.5      234.5637    
 5806.00   42.26279      271.6654      215375.7      234.5701    
 5807.00   42.26360      271.6727      215418.0      234.5765    
 5808.00   42.26441      271.6800      215460.3      234.5829    
 5809.00   42.26522      271.6873      215502.5      234.5892    
 5810.00   42.26603      271.6946      215544.8      234.5956    
 5811.00   42.26683      271.7018      215587.0      234.6020    
 5812.00   42.26764      271.7091      215629.3      234.6084    
 5813.00   42.26844      271.7164      215671.6      234.6148    
 5814.00   42.26924      271.7236      215713.9      234.6212    
 5815.00   42.27005      271.7309      215756.1      234.6275    
 5816.00   42.27085      271.7382      215798.4      234.6339    
 5817.00   42.27165      271.7454      215840.7      234.6403    
 5818.00   42.27245      271.7527      215882.9      234.6467    
 5819.00   42.27325      271.7600      215925.2      234.6531    
 5820.00   42.27404      271.7672      215967.5      234.6594    
 5821.00   42.27484      271.7745      216009.8      234.6658    
 5822.00   42.27564      271.7818      216052.0      234.6722    
 5823.00   42.27643      271.7890      216094.3      234.6786    
 5824.00   42.27723      271.7963      216136.6      234.6849    
 5825.00   42.27802      271.8035      216178.9      234.6913    
 5826.00   42.27882      271.8108      216221.1      234.6977    
 5827.00   42.27961      271.8181      216263.4      234.7040    
 5828.00   42.28040      271.8253      216305.7      234.7104    
 5829.00   42.28119      271.8326      216348.0      234.7168    
 5830.00   42.28198      271.8398      216390.3      234.7231    
 5831.00   42.28277      271.8471      216432.5      234.7295    
 5832.00   42.28356      271.8543      216474.8      234.7359    
 5833.00   42.28434      271.8616      216517.1      234.7422    
 5834.00   42.28513      271.8688      216559.4      234.7486    
 5835.00   42.28591      271.8761      216601.7      234.7550    
 5836.00   42.28670      271.8833      216644.0      234.7613    
 5837.00   42.28748      271.8906      216686.3      234.7677    
 5838.00   42.28827      271.8978      216728.5      234.7740    
 5839.00   42.28905      271.9051      216770.8      234.7804    
 5840.00   42.28983      271.9123      216813.1      234.7868    
 5841.00   42.29061      271.9195      216855.4      234.7931    
 5842.00   42.29139      271.9268      216897.7      234.7995    
 5843.00   42.29217      271.9340      216940.0      234.8058    
 5844.00   42.29294      271.9413      216982.3      234.8122    
 5845.00   42.29372      271.9485      217024.6      234.8185    
 5846.00   42.29450      271.9557      217066.9      234.8249    
 5847.00   42.29527      271.9630      217109.2      234.8312    
 5848.00   42.29605      271.9702      217151.5      234.8376    
 5849.00   42.29682      271.9774      217193.8      234.8439    
 5850.00   42.29759      271.9847      217236.1      234.8503    
 5851.00   42.29836      271.9919      217278.4      234.8566    
 5852.00   42.29914      271.9991      217320.7      234.8630    
 5853.00   42.29991      272.0063      217363.0      234.8693    
 5854.00   42.30067      272.0136      217405.3      234.8757    
 5855.00   42.30144      272.0208      217447.6      234.8820    
 5856.00   42.30221      272.0280      217489.9      234.8884    
 5857.00   42.30298      272.0352      217532.2      234.8947    
 5858.00   42.30374      272.0425      217574.5      234.9010    
 5859.00   42.30451      272.0497      217616.8      234.9074    
 5860.00   42.30527      272.0569      217659.1      234.9137    
 5861.00   42.30604      272.0641      217701.4      234.9201    
 5862.00   42.30680      272.0713      217743.7      234.9264    
 5863.00   42.30756      272.0786      217786.0      234.9327    
 5864.00   42.30832      272.0858      217828.3      234.9391    
 5865.00   42.30908      272.0930      217870.6      234.9454    
 5866.00   42.30984      272.1002      217912.9      234.9517    
 5867.00   42.31060      272.1074      217955.2      234.9581    
 5868.00   42.31135      272.1146      217997.5      234.9644    
 5869.00   42.31211      272.1218      218039.9      234.9707    
 5870.00   42.31287      272.1290      218082.2      234.9771    
 5871.00   42.31362      272.1362      218124.5      234.9834    
 5872.00   42.31437      272.1435      218166.8      234.9897    
 5873.00   42.31513      272.1507      218209.1      234.9960    
 5874.00   42.31588      272.1579      218251.4      235.0024    
 5875.00   42.31663      272.1651      218293.7      235.0087    
 5876.00   42.31738      272.1723      218336.1      235.0150    
 5877.00   42.31813      272.1795      218378.4      235.0213    
 5878.00   42.31888      272.1867      218420.7      235.0277    
 5879.00   42.31963      272.1939      218463.0      235.0340    
 5880.00   42.32037      272.2011      218505.3      235.0403    
 5881.00   42.32112      272.2083      218547.7      235.0466    
 5882.00   42.32186      272.2155      218590.0      235.0529    
 5883.00   42.32261      272.2227      218632.3      235.0593    
 5884.00   42.32335      272.2298      218674.6      235.0656    
 5885.00   42.32409      272.2370      218716.9      235.0719    
 5886.00   42.32483      272.2442      218759.3      235.0782    
 5887.00   42.32558      272.2514      218801.6      235.0845    
 5888.00   42.32632      272.2586      218843.9      235.0908    
 5889.00   42.32705      272.2658      218886.2      235.0971    
 5890.00   42.32779      272.2730      218928.6      235.1035    
 5891.00   42.32853      272.2802      218970.9      235.1098    
 5892.00   42.32927      272.2874      219013.2      235.1161    
 5893.00   42.33000      272.2945      219055.6      235.1224    
 5894.00   42.33074      272.3017      219097.9      235.1287    
 5895.00   42.33147      272.3089      219140.2      235.1350    
 5896.00   42.33220      272.3161      219182.6      235.1413    
 5897.00   42.33294      272.3233      219224.9      235.1476    
 5898.00   42.33367      272.3304      219267.2      235.1539    
 5899.00   42.33440      272.3376      219309.6      235.1602    
 5900.00   42.33513      272.3448      219351.9      235.1665    
 5901.00   42.33585      272.3520      219394.2      235.1728    
 5902.00   42.33658      272.3591      219436.6      235.1791    
 5903.00   42.33731      272.3663      219478.9      235.1854    
 5904.00   42.33804      272.3735      219521.2      235.1917    
 5905.00   42.33876      272.3807      219563.6      235.1980    
 5906.00   42.33948      272.3878      219605.9      235.2043    
 5907.00   42.34021      272.3950      219648.2      235.2106    
 5908.00   42.34093      272.4022      219690.6      235.2169    
 5909.00   42.34165      272.4093      219732.9      235.2232    
 5910.00   42.34237      272.4165      219775.3      235.2295    
 5911.00   42.34309      272.4237      219817.6      235.2358    
 5912.00   42.34381      272.4308      219860.0      235.2421    
 5913.00   42.34453      272.4380      219902.3      235.2484    
 5914.00   42.34525      272.4451      219944.6      235.2546    
 5915.00   42.34596      272.4523      219987.0      235.2609    
 5916.00   42.34668      272.4595      220029.3      235.2672    
 5917.00   42.34739      272.4666      220071.7      235.2735    
 5918.00   42.34811      272.4738      220114.0      235.2798    
 5919.00   42.34882      272.4809      220156.4      235.2861    
 5920.00   42.34953      272.4881      220198.7      235.2924    
 5921.00   42.35024      272.4952      220241.1      235.2986    
 5922.00   42.35095      272.5024      220283.4      235.3049    
 5923.00   42.35166      272.5095      220325.8      235.3112    
 5924.00   42.35237      272.5167      220368.1      235.3175    
 5925.00   42.35308      272.5238      220410.5      235.3238    
 5926.00   42.35378      272.5310      220452.8      235.3300    
 5927.00   42.35449      272.5381      220495.2      235.3363    
 5928.00   42.35519      272.5453      220537.6      235.3426    
 5929.00   42.35590      272.5524      220579.9      235.3489    
 5930.00   42.35660      272.5596      220622.3      235.3551    
 5931.00   42.35730      272.5667      220664.6      235.3614    
 5932.00   42.35801      272.5739      220707.0      235.3677    
 5933.00   42.35871      272.5810      220749.3      235.3740    
 5934.00   42.35941      272.5881      220791.7      235.3802    
 5935.00   42.36010      272.5953      220834.1      235.3865    
 5936.00   42.36080      272.6024      220876.4      235.3928    
 5937.00   42.36150      272.6095      220918.8      235.3990    
 5938.00   42.36219      272.6167      220961.1      235.4053    
 5939.00   42.36289      272.6238      221003.5      235.4116    
 5940.00   42.36358      272.6309      221045.9      235.4178    
 5941.00   42.36428      272.6381      221088.2      235.4241    
 5942.00   42.36497      272.6452      221130.6      235.4304    
 5943.00   42.36566      272.6523      221173.0      235.4366    
 5944.00   42.36635      272.6595      221215.3      235.4429    
 5945.00   42.36704      272.6666      221257.7      235.4491    
 5946.00   42.36773      272.6737      221300.1      235.4554    
 5947.00   42.36842      272.6808      221342.4      235.4617    
 5948.00   42.36911      272.6880      221384.8      235.4679    
 5949.00   42.36979      272.6951      221427.2      235.4742    
 5950.00   42.37048      272.7022      221469.5      235.4804    
 5951.00   42.37116      272.7093      221511.9      235.4867    
 5952.00   42.37185      272.7164      221554.3      235.4929    
 5953.00   42.37253      272.7236      221596.6      235.4992    
 5954.00   42.37321      272.7307      221639.0      235.5055    
 5955.00   42.37389      272.7378      221681.4      235.5117    
 5956.00   42.37457      272.7449      221723.8      235.5180    
 5957.00   42.37525      272.7520      221766.1      235.5242    
 5958.00   42.37593      272.7591      221808.5      235.5305    
 5959.00   42.37661      272.7663      221850.9      235.5367    
 5960.00   42.37728      272.7734      221893.3      235.5429    
 5961.00   42.37796      272.7805      221935.7      235.5492    
 5962.00   42.37863      272.7876      221978.0      235.5554    
 5963.00   42.37931      272.7947      222020.4      235.5617    
 5964.00   42.37998      272.8018      222062.8      235.5679    
 5965.00   42.38065      272.8089      222105.2      235.5742    
 5966.00   42.38132      272.8160      222147.5      235.5804    
 5967.00   42.38199      272.8231      222189.9      235.5867    
 5968.00   42.38266      272.8302      222232.3      235.5929    
 5969.00   42.38333      272.8373      222274.7      235.5991    
 5970.00   42.38400      272.8444      222317.1      235.6054    
 5971.00   42.38466      272.8515      222359.5      235.6116    
 5972.00   42.38533      272.8586      222401.8      235.6178    
 5973.00   42.38600      272.8657      222444.2      235.6241    
 5974.00   42.38666      272.8728      222486.6      235.6303    
 5975.00   42.38732      272.8799      222529.0      235.6365    
 5976.00   42.38798      272.8870      222571.4      235.6428    
 5977.00   42.38865      272.8941      222613.8      235.6490    
 5978.00   42.38931      272.9012      222656.2      235.6552    
 5979.00   42.38997      272.9083      222698.6      235.6615    
 5980.00   42.39062      272.9154      222741.0      235.6677    
 5981.00   42.39128      272.9224      222783.3      235.6739    
 5982.00   42.39194      272.9295      222825.7      235.6802    
 5983.00   42.39259      272.9366      222868.1      235.6864    
 5984.00   42.39325      272.9437      222910.5      235.6926    
 5985.00   42.39390      272.9508      222952.9      235.6988    
 5986.00   42.39456      272.9579      222995.3      235.7051    
 5987.00   42.39521      272.9649      223037.7      235.7113    
 5988.00   42.39586      272.9720      223080.1      235.7175    
 5989.00   42.39651      272.9791      223122.5      235.7237    
 5990.00   42.39716      272.9862      223164.9      235.7299    
 5991.00   42.39781      272.9933      223207.3      235.7362    
 5992.00   42.39846      273.0003      223249.7      235.7424    
 5993.00   42.39910      273.0074      223292.1      235.7486    
 5994.00   42.39975      273.0145      223334.5      235.7548    
 5995.00   42.40039      273.0216      223376.9      235.7610    
 5996.00   42.40104      273.0286      223419.3      235.7672    
 5997.00   42.40168      273.0357      223461.7      235.7735    
 5998.00   42.40232      273.0428      223504.1      235.7797    
 5999.00   42.40297      273.0498      223546.5      235.7859    
 6000.00   42.40361      273.0569      223588.9      235.7921    
 6001.00   42.40425      273.0640      223631.3      235.7983    
 6002.00   42.40488      273.0710      223673.7      235.8045    
 6003.00   42.40552      273.0781      223716.1      235.8107    
 6004.00   42.40616      273.0852      223758.5      235.8169    
 6005.00   42.40679      273.0922      223800.9      235.8231    
 6006.00   42.40743      273.0993      223843.3      235.8293    
 6007.00   42.40806      273.1064      223885.7      235.8356    
 6008.00   42.40870      273.1134      223928.1      235.8418    
 6009.00   42.40933      273.1205      223970.6      235.8480    
 6010.00   42.40996      273.1275      224013.0      235.8542    
 6011.00   42.41059      273.1346      224055.4      235.8604    
 6012.00   42.41122      273.1416      224097.8      235.8666    
 6013.00   42.41185      273.1487      224140.2      235.8728    
 6014.00   42.41248      273.1558      224182.6      235.8790    
 6015.00   42.41310      273.1628      224225.0      235.8852    
 6016.00   42.41373      273.1699      224267.4      235.8914    
 6017.00   42.41436      273.1769      224309.8      235.8976    
 6018.00   42.41498      273.1840      224352.3      235.9037    
 6019.00   42.41560      273.1910      224394.7      235.9099    
 6020.00   42.41623      273.1980      224437.1      235.9161    
 6021.00   42.41685      273.2051      224479.5      235.9223    
 6022.00   42.41747      273.2121      224521.9      235.9285    
 6023.00   42.41809      273.2192      224564.3      235.9347    
 6024.00   42.41871      273.2262      224606.8      235.9409    
 6025.00   42.41932      273.2333      224649.2      235.9471    
 6026.00   42.41994      273.2403      224691.6      235.9533    
 6027.00   42.42056      273.2473      224734.0      235.9595    
 6028.00   42.42117      273.2544      224776.4      235.9657    
 6029.00   42.42179      273.2614      224818.9      235.9718    
 6030.00   42.42240      273.2685      224861.3      235.9780    
 6031.00   42.42301      273.2755      224903.7      235.9842    
 6032.00   42.42362      273.2825      224946.1      235.9904    
 6033.00   42.42423      273.2896      224988.6      235.9966    
 6034.00   42.42484      273.2966      225031.0      236.0028    
 6035.00   42.42545      273.3036      225073.4      236.0089    
 6036.00   42.42606      273.3106      225115.8      236.0151    
 6037.00   42.42667      273.3177      225158.3      236.0213    
 6038.00   42.42727      273.3247      225200.7      236.0275    
 6039.00   42.42788      273.3317      225243.1      236.0336    
 6040.00   42.42848      273.3387      225285.5      236.0398    
 6041.00   42.42908      273.3458      225328.0      236.0460    
 6042.00   42.42969      273.3528      225370.4      236.0522    
 6043.00   42.43029      273.3598      225412.8      236.0583    
 6044.00   42.43089      273.3668      225455.3      236.0645    
 6045.00   42.43149      273.3739      225497.7      236.0707    
 6046.00   42.43209      273.3809      225540.1      236.0769    
 6047.00   42.43268      273.3879      225582.6      236.0830    
 6048.00   42.43328      273.3949      225625.0      236.0892    
 6049.00   42.43388      273.4019      225667.4      236.0954    
 6050.00   42.43447      273.4089      225709.9      236.1015    
 6051.00   42.43506      273.4160      225752.3      236.1077    
 6052.00   42.43566      273.4230      225794.7      236.1139    
 6053.00   42.43625      273.4300      225837.2      236.1200    
 6054.00   42.43684      273.4370      225879.6      236.1262    
 6055.00   42.43743      273.4440      225922.0      236.1323    
 6056.00   42.43802      273.4510      225964.5      236.1385    
 6057.00   42.43861      273.4580      226006.9      236.1447    
 6058.00   42.43920      273.4650      226049.4      236.1508    
 6059.00   42.43978      273.4720      226091.8      236.1570
[truncated: 260,107 more chars]
