# Supplementary material for: Ab Initio Partition Functions and Thermodynamic Quantities for the Molecular Hydrogen Isotopologues
Source: J Phys Chem A. 2021 Oct 6;125(41):9226–41. doi: 10.1021/acs.jpca.1c06468 (PMC8543445; doi:10.1021/acs.jpca.1c06468)
Supplement: Supplementary file 2 — jp1c06468_si_002.zip [file jp1c06468_si_002.zip › h2_qint.txt]

   T(K)      Q_equi        Q_nor
    1.00   1.000000      9.118028    
    2.00   1.000000      9.118028    
    3.00   1.000000      9.118028    
    4.00   1.000000      9.118028    
    5.00   1.000000      9.118028    
    6.00   1.000000      9.118028    
    7.00   1.000000      9.118028    
    8.00   1.000000      9.118028    
    9.00   1.000000      9.118028    
   10.00   1.000000      9.118028    
   11.00   1.000002      9.118028    
   12.00   1.000006      9.118028    
   13.00   1.000018      9.118028    
   14.00   1.000046      9.118028    
   15.00   1.000104      9.118028    
   16.00   1.000212      9.118028    
   17.00   1.000397      9.118028    
   18.00   1.000693      9.118028    
   19.00   1.001141      9.118028    
   20.00   1.001787      9.118028    
   21.00   1.002682      9.118028    
   22.00   1.003880      9.118028    
   23.00   1.005434      9.118028    
   24.00   1.007400      9.118028    
   25.00   1.009832      9.118028    
   26.00   1.012781      9.118028    
   27.00   1.016294      9.118028    
   28.00   1.020415      9.118028    
   29.00   1.025185      9.118028    
   30.00   1.030637      9.118029    
   31.00   1.036801      9.118029    
   32.00   1.043702      9.118030    
   33.00   1.051359      9.118030    
   34.00   1.059787      9.118032    
   35.00   1.068997      9.118034    
   36.00   1.078994      9.118036    
   37.00   1.089781      9.118040    
   38.00   1.101357      9.118045    
   39.00   1.113716      9.118052    
   40.00   1.126850      9.118061    
   41.00   1.140750      9.118074    
   42.00   1.155403      9.118089    
   43.00   1.170794      9.118109    
   44.00   1.186906      9.118134    
   45.00   1.203721      9.118165    
   46.00   1.221222      9.118203    
   47.00   1.239386      9.118250    
   48.00   1.258194      9.118306    
   49.00   1.277625      9.118374    
   50.00   1.297656      9.118454    
   51.00   1.318264      9.118548    
   52.00   1.339429      9.118658    
   53.00   1.361127      9.118786    
   54.00   1.383337      9.118934    
   55.00   1.406036      9.119104    
   56.00   1.429202      9.119299    
   57.00   1.452815      9.119519    
   58.00   1.476852      9.119769    
   59.00   1.501294      9.120049    
   60.00   1.526120      9.120363    
   61.00   1.551311      9.120713    
   62.00   1.576847      9.121102    
   63.00   1.602709      9.121533    
   64.00   1.628880      9.122007    
   65.00   1.655342      9.122528    
   66.00   1.682078      9.123099    
   67.00   1.709072      9.123722    
   68.00   1.736308      9.124400    
   69.00   1.763771      9.125136    
   70.00   1.791445      9.125933    
   71.00   1.819318      9.126793    
   72.00   1.847375      9.127719    
   73.00   1.875603      9.128714    
   74.00   1.903991      9.129780    
   75.00   1.932525      9.130921    
   76.00   1.961195      9.132138    
   77.00   1.989989      9.133435    
   78.00   2.018897      9.134813    
   79.00   2.047909      9.136277    
   80.00   2.077016      9.137827    
   81.00   2.106207      9.139466    
   82.00   2.135475      9.141197    
   83.00   2.164811      9.143021    
   84.00   2.194208      9.144942    
   85.00   2.223657      9.146961    
   86.00   2.253151      9.149080    
   87.00   2.282684      9.151302    
   88.00   2.312248      9.153627    
   89.00   2.341839      9.156059    
   90.00   2.371450      9.158599    
   91.00   2.401075      9.161248    
   92.00   2.430709      9.164008    
   93.00   2.460347      9.166881    
   94.00   2.489985      9.169868    
   95.00   2.519617      9.172971    
   96.00   2.549240      9.176191    
   97.00   2.578849      9.179529    
   98.00   2.608442      9.182987    
   99.00   2.638013      9.186565    
  100.00   2.667561      9.190265    
  101.00   2.697081      9.194087    
  102.00   2.726571      9.198033    
  103.00   2.756027      9.202104    
  104.00   2.785448      9.206299    
  105.00   2.814831      9.210620    
  106.00   2.844174      9.215068    
  107.00   2.873473      9.219643    
  108.00   2.902729      9.224345    
  109.00   2.931937      9.229176    
  110.00   2.961098      9.234134    
  111.00   2.990209      9.239222    
  112.00   3.019269      9.244438    
  113.00   3.048276      9.249784    
  114.00   3.077229      9.255259    
  115.00   3.106127      9.260864    
  116.00   3.134969      9.266598    
  117.00   3.163754      9.272462    
  118.00   3.192482      9.278455    
  119.00   3.221150      9.284578    
  120.00   3.249760      9.290830    
  121.00   3.278309      9.297212    
  122.00   3.306799      9.303722    
  123.00   3.335227      9.310361    
  124.00   3.363594      9.317129    
  125.00   3.391899      9.324025    
  126.00   3.420143      9.331049    
  127.00   3.448324      9.338200    
  128.00   3.476444      9.345478    
  129.00   3.504501      9.352882    
  130.00   3.532495      9.360413    
  131.00   3.560428      9.368070    
  132.00   3.588298      9.375851    
  133.00   3.616106      9.383757    
  134.00   3.643851      9.391787    
  135.00   3.671535      9.399941    
  136.00   3.699158      9.408217    
  137.00   3.726718      9.416615    
  138.00   3.754218      9.425135    
  139.00   3.781657      9.433775    
  140.00   3.809035      9.442536    
  141.00   3.836353      9.451416    
  142.00   3.863611      9.460414    
  143.00   3.890810      9.469531    
  144.00   3.917950      9.478765    
  145.00   3.945032      9.488115    
  146.00   3.972055      9.497581    
  147.00   3.999021      9.507162    
  148.00   4.025930      9.516857    
  149.00   4.052782      9.526665    
  150.00   4.079578      9.536586    
  151.00   4.106319      9.546619    
  152.00   4.133005      9.556763    
  153.00   4.159637      9.567017    
  154.00   4.186215      9.577380    
  155.00   4.212739      9.587852    
  156.00   4.239212      9.598431    
  157.00   4.265632      9.609117    
  158.00   4.292001      9.619910    
  159.00   4.318319      9.630807    
  160.00   4.344587      9.641809    
  161.00   4.370806      9.652915    
  162.00   4.396975      9.664123    
  163.00   4.423097      9.675434    
  164.00   4.449171      9.686845    
  165.00   4.475198      9.698357    
  166.00   4.501178      9.709968    
  167.00   4.527113      9.721677    
  168.00   4.553003      9.733485    
  169.00   4.578848      9.745389    
  170.00   4.604650      9.757390    
  171.00   4.630409      9.769486    
  172.00   4.656125      9.781677    
  173.00   4.681799      9.793961    
  174.00   4.707432      9.806338    
  175.00   4.733024      9.818808    
  176.00   4.758577      9.831369    
  177.00   4.784090      9.844020    
  178.00   4.809564      9.856761    
  179.00   4.835000      9.869591    
  180.00   4.860399      9.882510    
  181.00   4.885761      9.895516    
  182.00   4.911086      9.908608    
  183.00   4.936376      9.921787    
  184.00   4.961630      9.935051    
  185.00   4.986851      9.948399    
  186.00   5.012037      9.961831    
  187.00   5.037190      9.975346    
  188.00   5.062310      9.988943    
  189.00   5.087397      10.00262    
  190.00   5.112454      10.01638    
  191.00   5.137479      10.03022    
  192.00   5.162473      10.04414    
  193.00   5.187438      10.05814    
  194.00   5.212373      10.07221    
  195.00   5.237279      10.08637    
  196.00   5.262157      10.10059    
  197.00   5.287006      10.11490    
  198.00   5.311829      10.12928    
  199.00   5.336625      10.14373    
  200.00   5.361394      10.15826    
  201.00   5.386137      10.17287    
  202.00   5.410855      10.18754    
  203.00   5.435548      10.20229    
  204.00   5.460217      10.21710    
  205.00   5.484862      10.23199    
  206.00   5.509483      10.24695    
  207.00   5.534081      10.26198    
  208.00   5.558657      10.27708    
  209.00   5.583210      10.29224    
  210.00   5.607742      10.30747    
  211.00   5.632253      10.32277    
  212.00   5.656742      10.33814    
  213.00   5.681212      10.35357    
  214.00   5.705661      10.36907    
  215.00   5.730091      10.38463    
  216.00   5.754501      10.40025    
  217.00   5.778893      10.41594    
  218.00   5.803266      10.43169    
  219.00   5.827621      10.44751    
  220.00   5.851959      10.46338    
  221.00   5.876279      10.47932    
  222.00   5.900582      10.49532    
  223.00   5.924869      10.51137    
  224.00   5.949140      10.52749    
  225.00   5.973394      10.54367    
  226.00   5.997633      10.55990    
  227.00   6.021857      10.57619    
  228.00   6.046066      10.59255    
  229.00   6.070261      10.60895    
  230.00   6.094441      10.62542    
  231.00   6.118607      10.64194    
  232.00   6.142760      10.65851    
  233.00   6.166899      10.67514    
  234.00   6.191026      10.69183    
  235.00   6.215139      10.70856    
  236.00   6.239240      10.72536    
  237.00   6.263329      10.74220    
  238.00   6.287407      10.75910    
  239.00   6.311472      10.77605    
  240.00   6.335526      10.79305    
  241.00   6.359569      10.81010    
  242.00   6.383602      10.82721    
  243.00   6.407623      10.84436    
  244.00   6.431635      10.86157    
  245.00   6.455636      10.87882    
  246.00   6.479628      10.89612    
  247.00   6.503609      10.91347    
  248.00   6.527582      10.93087    
  249.00   6.551545      10.94832    
  250.00   6.575500      10.96581    
  251.00   6.599445      10.98335    
  252.00   6.623382      11.00094    
  253.00   6.647311      11.01857    
  254.00   6.671232      11.03625    
  255.00   6.695145      11.05398    
  256.00   6.719050      11.07175    
  257.00   6.742947      11.08956    
  258.00   6.766837      11.10742    
  259.00   6.790721      11.12532    
  260.00   6.814597      11.14326    
  261.00   6.838466      11.16125    
  262.00   6.862329      11.17928    
  263.00   6.886185      11.19735    
  264.00   6.910035      11.21547    
  265.00   6.933879      11.23362    
  266.00   6.957717      11.25182    
  267.00   6.981550      11.27006    
  268.00   7.005376      11.28833    
  269.00   7.029197      11.30665    
  270.00   7.053013      11.32501    
  271.00   7.076824      11.34341    
  272.00   7.100629      11.36184    
  273.00   7.124430      11.38032    
  274.00   7.148226      11.39883    
  275.00   7.172017      11.41738    
  276.00   7.195804      11.43597    
  277.00   7.219586      11.45459    
  278.00   7.243364      11.47326    
  279.00   7.267138      11.49196    
  280.00   7.290908      11.51069    
  281.00   7.314674      11.52946    
  282.00   7.338437      11.54827    
  283.00   7.362195      11.56711    
  284.00   7.385951      11.58599    
  285.00   7.409702      11.60491    
  286.00   7.433450      11.62385    
  287.00   7.457196      11.64284    
  288.00   7.480938      11.66185    
  289.00   7.504676      11.68090    
  290.00   7.528412      11.69998    
  291.00   7.552146      11.71910    
  292.00   7.575876      11.73825    
  293.00   7.599604      11.75743    
  294.00   7.623329      11.77664    
  295.00   7.647051      11.79589    
  296.00   7.670772      11.81516    
  297.00   7.694490      11.83447    
  298.00   7.718205      11.85381    
  299.00   7.741919      11.87318    
  300.00   7.765630      11.89258    
  301.00   7.789340      11.91201    
  302.00   7.813047      11.93148    
  303.00   7.836753      11.95097    
  304.00   7.860457      11.97049    
  305.00   7.884159      11.99004    
  306.00   7.907860      12.00962    
  307.00   7.931558      12.02923    
  308.00   7.955256      12.04886    
  309.00   7.978952      12.06853    
  310.00   8.002646      12.08822    
  311.00   8.026340      12.10794    
  312.00   8.050032      12.12769    
  313.00   8.073723      12.14747    
  314.00   8.097412      12.16727    
  315.00   8.121101      12.18710    
  316.00   8.144788      12.20696    
  317.00   8.168475      12.22684    
  318.00   8.192160      12.24675    
  319.00   8.215845      12.26669    
  320.00   8.239529      12.28665    
  321.00   8.263212      12.30664    
  322.00   8.286894      12.32665    
  323.00   8.310575      12.34669    
  324.00   8.334256      12.36675    
  325.00   8.357937      12.38684    
  326.00   8.381616      12.40695    
  327.00   8.405296      12.42709    
  328.00   8.428974      12.44725    
  329.00   8.452653      12.46744    
  330.00   8.476330      12.48764    
  331.00   8.500008      12.50788    
  332.00   8.523685      12.52813    
  333.00   8.547362      12.54841    
  334.00   8.571039      12.56872    
  335.00   8.594715      12.58904    
  336.00   8.618391      12.60939    
  337.00   8.642067      12.62976    
  338.00   8.665743      12.65015    
  339.00   8.689419      12.67057    
  340.00   8.713095      12.69100    
  341.00   8.736770      12.71146    
  342.00   8.760446      12.73194    
  343.00   8.784122      12.75244    
  344.00   8.807798      12.77297    
  345.00   8.831473      12.79351    
  346.00   8.855149      12.81407    
  347.00   8.878825      12.83466    
  348.00   8.902502      12.85526    
  349.00   8.926178      12.87589    
  350.00   8.949855      12.89654    
  351.00   8.973532      12.91720    
  352.00   8.997209      12.93789    
  353.00   9.020886      12.95860    
  354.00   9.044564      12.97932    
  355.00   9.068242      13.00007    
  356.00   9.091920      13.02083    
  357.00   9.115599      13.04162    
  358.00   9.139278      13.06242    
  359.00   9.162957      13.08324    
  360.00   9.186637      13.10408    
  361.00   9.210317      13.12494    
  362.00   9.233998      13.14582    
  363.00   9.257679      13.16671    
  364.00   9.281361      13.18763    
  365.00   9.305043      13.20856    
  366.00   9.328726      13.22951    
  367.00   9.352409      13.25047    
  368.00   9.376093      13.27146    
  369.00   9.399777      13.29246    
  370.00   9.423462      13.31348    
  371.00   9.447148      13.33452    
  372.00   9.470834      13.35557    
  373.00   9.494520      13.37664    
  374.00   9.518208      13.39773    
  375.00   9.541896      13.41883    
  376.00   9.565584      13.43995    
  377.00   9.589274      13.46109    
  378.00   9.612964      13.48224    
  379.00   9.636654      13.50341    
  380.00   9.660346      13.52460    
  381.00   9.684038      13.54580    
  382.00   9.707731      13.56701    
  383.00   9.731424      13.58825    
  384.00   9.755119      13.60949    
  385.00   9.778814      13.63076    
  386.00   9.802510      13.65204    
  387.00   9.826206      13.67333    
  388.00   9.849904      13.69464    
  389.00   9.873602      13.71596    
  390.00   9.897301      13.73730    
  391.00   9.921000      13.75865    
  392.00   9.944701      13.78002    
  393.00   9.968402      13.80141    
  394.00   9.992105      13.82280    
  395.00   10.01581      13.84421    
  396.00   10.03951      13.86564    
  397.00   10.06322      13.88708    
  398.00   10.08692      13.90853    
  399.00   10.11063      13.93000    
  400.00   10.13434      13.95148    
  401.00   10.15804      13.97298    
  402.00   10.18175      13.99449    
  403.00   10.20546      14.01601    
  404.00   10.22917      14.03754    
  405.00   10.25289      14.05909    
  406.00   10.27660      14.08065    
  407.00   10.30031      14.10223    
  408.00   10.32403      14.12382    
  409.00   10.34774      14.14542    
  410.00   10.37146      14.16703    
  411.00   10.39518      14.18866    
  412.00   10.41889      14.21030    
  413.00   10.44261      14.23195    
  414.00   10.46633      14.25362    
  415.00   10.49005      14.27529    
  416.00   10.51378      14.29698    
  417.00   10.53750      14.31868    
  418.00   10.56122      14.34040    
  419.00   10.58495      14.36212    
  420.00   10.60867      14.38386    
  421.00   10.63240      14.40561    
  422.00   10.65613      14.42737    
  423.00   10.67986      14.44914    
  424.00   10.70359      14.47093    
  425.00   10.72732      14.49272    
  426.00   10.75105      14.51453    
  427.00   10.77478      14.53635    
  428.00   10.79852      14.55818    
  429.00   10.82225      14.58002    
  430.00   10.84599      14.60188    
  431.00   10.86972      14.62374    
  432.00   10.89346      14.64561    
  433.00   10.91720      14.66750    
  434.00   10.94094      14.68940    
  435.00   10.96468      14.71130    
  436.00   10.98842      14.73322    
  437.00   11.01216      14.75515    
  438.00   11.03591      14.77709    
  439.00   11.05965      14.79904    
  440.00   11.08340      14.82100    
  441.00   11.10715      14.84297    
  442.00   11.13089      14.86495    
  443.00   11.15464      14.88695    
  444.00   11.17839      14.90895    
  445.00   11.20214      14.93096    
  446.00   11.22590      14.95298    
  447.00   11.24965      14.97501    
  448.00   11.27340      14.99705    
  449.00   11.29716      15.01910    
  450.00   11.32091      15.04117    
  451.00   11.34467      15.06324    
  452.00   11.36843      15.08532    
  453.00   11.39219      15.10741    
  454.00   11.41595      15.12951    
  455.00   11.43971      15.15162    
  456.00   11.46347      15.17374    
  457.00   11.48724      15.19586    
  458.00   11.51100      15.21800    
  459.00   11.53477      15.24015    
  460.00   11.55853      15.26230    
  461.00   11.58230      15.28447    
  462.00   11.60607      15.30664    
  463.00   11.62984      15.32883    
  464.00   11.65361      15.35102    
  465.00   11.67738      15.37322    
  466.00   11.70115      15.39543    
  467.00   11.72493      15.41765    
  468.00   11.74870      15.43987    
  469.00   11.77248      15.46211    
  470.00   11.79625      15.48436    
  471.00   11.82003      15.50661    
  472.00   11.84381      15.52887    
  473.00   11.86759      15.55114    
  474.00   11.89137      15.57342    
  475.00   11.91516      15.59571    
  476.00   11.93894      15.61800    
  477.00   11.96272      15.64031    
  478.00   11.98651      15.66262    
  479.00   12.01030      15.68494    
  480.00   12.03408      15.70727    
  481.00   12.05787      15.72960    
  482.00   12.08166      15.75195    
  483.00   12.10545      15.77430    
  484.00   12.12925      15.79666    
  485.00   12.15304      15.81903    
  486.00   12.17683      15.84140    
  487.00   12.20063      15.86379    
  488.00   12.22442      15.88618    
  489.00   12.24822      15.90858    
  490.00   12.27202      15.93098    
  491.00   12.29582      15.95340    
  492.00   12.31962      15.97582    
  493.00   12.34342      15.99825    
  494.00   12.36722      16.02069    
  495.00   12.39103      16.04313    
  496.00   12.41483      16.06558    
  497.00   12.43864      16.08804    
  498.00   12.46244      16.11051    
  499.00   12.48625      16.13299    
  500.00   12.51006      16.15547    
  501.00   12.53387      16.17796    
  502.00   12.55768      16.20045    
  503.00   12.58150      16.22295    
  504.00   12.60531      16.24546    
  505.00   12.62912      16.26798    
  506.00   12.65294      16.29050    
  507.00   12.67676      16.31304    
  508.00   12.70057      16.33557    
  509.00   12.72439      16.35812    
  510.00   12.74821      16.38067    
  511.00   12.77203      16.40323    
  512.00   12.79586      16.42579    
  513.00   12.81968      16.44837    
  514.00   12.84350      16.47095    
  515.00   12.86733      16.49353    
  516.00   12.89115      16.51612    
  517.00   12.91498      16.53872    
  518.00   12.93881      16.56133    
  519.00   12.96264      16.58394    
  520.00   12.98647      16.60656    
  521.00   13.01030      16.62918    
  522.00   13.03414      16.65181    
  523.00   13.05797      16.67445    
  524.00   13.08180      16.69710    
  525.00   13.10564      16.71975    
  526.00   13.12948      16.74240    
  527.00   13.15332      16.76507    
  528.00   13.17716      16.78774    
  529.00   13.20100      16.81041    
  530.00   13.22484      16.83310    
  531.00   13.24868      16.85578    
  532.00   13.27252      16.87848    
  533.00   13.29637      16.90118    
  534.00   13.32022      16.92388    
  535.00   13.34406      16.94660    
  536.00   13.36791      16.96932    
  537.00   13.39176      16.99204    
  538.00   13.41561      17.01477    
  539.00   13.43946      17.03751    
  540.00   13.46331      17.06025    
  541.00   13.48717      17.08300    
  542.00   13.51102      17.10575    
  543.00   13.53488      17.12851    
  544.00   13.55874      17.15128    
  545.00   13.58259      17.17405    
  546.00   13.60645      17.19682    
  547.00   13.63031      17.21961    
  548.00   13.65418      17.24240    
  549.00   13.67804      17.26519    
  550.00   13.70190      17.28799    
  551.00   13.72577      17.31080    
  552.00   13.74963      17.33361    
  553.00   13.77350      17.35642    
  554.00   13.79737      17.37925    
  555.00   13.82124      17.40207    
  556.00   13.84511      17.42491    
  557.00   13.86898      17.44774    
  558.00   13.89285      17.47059    
  559.00   13.91672      17.49344    
  560.00   13.94060      17.51629    
  561.00   13.96448      17.53915    
  562.00   13.98835      17.56202    
  563.00   14.01223      17.58489    
  564.00   14.03611      17.60777    
  565.00   14.05999      17.63065    
  566.00   14.08387      17.65353    
  567.00   14.10775      17.67643    
  568.00   14.13164      17.69932    
  569.00   14.15552      17.72222    
  570.00   14.17941      17.74513    
  571.00   14.20330      17.76804    
  572.00   14.22719      17.79096    
  573.00   14.25107      17.81388    
  574.00   14.27497      17.83681    
  575.00   14.29886      17.85975    
  576.00   14.32275      17.88268    
  577.00   14.34664      17.90563    
  578.00   14.37054      17.92857    
  579.00   14.39444      17.95153    
  580.00   14.41833      17.97449    
  581.00   14.44223      17.99745    
  582.00   14.46613      18.02042    
  583.00   14.49003      18.04339    
  584.00   14.51393      18.06637    
  585.00   14.53784      18.08935    
  586.00   14.56174      18.11234    
  587.00   14.58565      18.13533    
  588.00   14.60955      18.15832    
  589.00   14.63346      18.18133    
  590.00   14.65737      18.20433    
  591.00   14.68128      18.22734    
  592.00   14.70519      18.25036    
  593.00   14.72911      18.27338    
  594.00   14.75302      18.29641    
  595.00   14.77693      18.31944    
  596.00   14.80085      18.34247    
  597.00   14.82477      18.36551    
  598.00   14.84869      18.38855    
  599.00   14.87261      18.41160    
  600.00   14.89653      18.43466    
  601.00   14.92045      18.45771    
  602.00   14.94437      18.48078    
  603.00   14.96830      18.50384    
  604.00   14.99222      18.52691    
  605.00   15.01615      18.54999    
  606.00   15.04008      18.57307    
  607.00   15.06400      18.59616    
  608.00   15.08793      18.61924    
  609.00   15.11187      18.64234    
  610.00   15.13580      18.66544    
  611.00   15.15973      18.68854    
  612.00   15.18367      18.71165    
  613.00   15.20760      18.73476    
  614.00   15.23154      18.75787    
  615.00   15.25548      18.78099    
  616.00   15.27942      18.80412    
  617.00   15.30336      18.82725    
  618.00   15.32730      18.85038    
  619.00   15.35125      18.87352    
  620.00   15.37519      18.89666    
  621.00   15.39914      18.91981    
  622.00   15.42308      18.94296    
  623.00   15.44703      18.96611    
  624.00   15.47098      18.98927    
  625.00   15.49493      19.01244    
  626.00   15.51889      19.03560    
  627.00   15.54284      19.05877    
  628.00   15.56679      19.08195    
  629.00   15.59075      19.10513    
  630.00   15.61471      19.12831    
  631.00   15.63866      19.15150    
  632.00   15.66262      19.17470    
  633.00   15.68659      19.19789    
  634.00   15.71055      19.22109    
  635.00   15.73451      19.24430    
  636.00   15.75848      19.26751    
  637.00   15.78244      19.29072    
  638.00   15.80641      19.31394    
  639.00   15.83038      19.33716    
  640.00   15.85435      19.36038    
  641.00   15.87832      19.38361    
  642.00   15.90229      19.40685    
  643.00   15.92626      19.43009    
  644.00   15.95024      19.45333    
  645.00   15.97421      19.47657    
  646.00   15.99819      19.49982    
  647.00   16.02217      19.52308    
  648.00   16.04615      19.54633    
  649.00   16.07013      19.56959    
  650.00   16.09411      19.59286    
  651.00   16.11810      19.61613    
  652.00   16.14208      19.63940    
  653.00   16.16607      19.66268    
  654.00   16.19006      19.68596    
  655.00   16.21404      19.70925    
  656.00   16.23803      19.73254    
  657.00   16.26203      19.75583    
  658.00   16.28602      19.77913    
  659.00   16.31001      19.80243    
  660.00   16.33401      19.82573    
  661.00   16.35801      19.84904    
  662.00   16.38200      19.87235    
  663.00   16.40600      19.89567    
  664.00   16.43001      19.91899    
  665.00   16.45401      19.94231    
  666.00   16.47801      19.96564    
  667.00   16.50202      19.98897    
  668.00   16.52602      20.01230    
  669.00   16.55003      20.03564    
  670.00   16.57404      20.05899    
  671.00   16.59805      20.08233    
  672.00   16.62206      20.10568    
  673.00   16.64607      20.12904    
  674.00   16.67009      20.15239    
  675.00   16.69410      20.17576    
  676.00   16.71812      20.19912    
  677.00   16.74214      20.22249    
  678.00   16.76616      20.24586    
  679.00   16.79018      20.26924    
  680.00   16.81420      20.29262    
  681.00   16.83823      20.31600    
  682.00   16.86225      20.33939    
  683.00   16.88628      20.36278    
  684.00   16.91031      20.38618    
  685.00   16.93434      20.40958    
  686.00   16.95837      20.43298    
  687.00   16.98240      20.45638    
  688.00   17.00644      20.47979    
  689.00   17.03047      20.50321    
  690.00   17.05451      20.52662    
  691.00   17.07855      20.55004    
  692.00   17.10259      20.57347    
  693.00   17.12663      20.59690    
  694.00   17.15067      20.62033    
  695.00   17.17471      20.64376    
  696.00   17.19876      20.66720    
  697.00   17.22281      20.69064    
  698.00   17.24686      20.71409    
  699.00   17.27091      20.73754    
  700.00   17.29496      20.76099    
  701.00   17.31901      20.78445    
  702.00   17.34306      20.80791    
  703.00   17.36712      20.83137    
  704.00   17.39118      20.85484    
  705.00   17.41524      20.87831    
  706.00   17.43930      20.90178    
  707.00   17.46336      20.92526    
  708.00   17.48742      20.94874    
  709.00   17.51149      20.97223    
  710.00   17.53555      20.99572    
  711.00   17.55962      21.01921    
  712.00   17.58369      21.04271    
  713.00   17.60776      21.06620    
  714.00   17.63183      21.08971    
  715.00   17.65590      21.11321    
  716.00   17.67998      21.13672    
  717.00   17.70406      21.16024    
  718.00   17.72814      21.18375    
  719.00   17.75222      21.20727    
  720.00   17.77630      21.23080    
  721.00   17.80038      21.25432    
  722.00   17.82446      21.27786    
  723.00   17.84855      21.30139    
  724.00   17.87264      21.32493    
  725.00   17.89673      21.34847    
  726.00   17.92082      21.37201    
  727.00   17.94491      21.39556    
  728.00   17.96900      21.41911    
  729.00   17.99310      21.44267    
  730.00   18.01720      21.46623    
  731.00   18.04130      21.48979    
  732.00   18.06540      21.51336    
  733.00   18.08950      21.53692    
  734.00   18.11360      21.56050    
  735.00   18.13771      21.58407    
  736.00   18.16181      21.60765    
  737.00   18.18592      21.63124    
  738.00   18.21003      21.65482    
  739.00   18.23414      21.67841    
  740.00   18.25826      21.70200    
  741.00   18.28237      21.72560    
  742.00   18.30649      21.74920    
  743.00   18.33061      21.77280    
  744.00   18.35473      21.79641    
  745.00   18.37885      21.82002    
  746.00   18.40297      21.84364    
  747.00   18.42709      21.86725    
  748.00   18.45122      21.89087    
  749.00   18.47535      21.91450    
  750.00   18.49948      21.93813    
  751.00   18.52361      21.96176    
  752.00   18.54774      21.98539    
  753.00   18.57188      22.00903    
  754.00   18.59601      22.03267    
  755.00   18.62015      22.05631    
  756.00   18.64429      22.07996    
  757.00   18.66843      22.10361    
  758.00   18.69258      22.12727    
  759.00   18.71672      22.15093    
  760.00   18.74087      22.17459    
  761.00   18.76502      22.19825    
  762.00   18.78917      22.22192    
  763.00   18.81332      22.24559    
  764.00   18.83747      22.26927    
  765.00   18.86163      22.29295    
  766.00   18.88579      22.31663    
  767.00   18.90995      22.34031    
  768.00   18.93411      22.36400    
  769.00   18.95827      22.38770    
  770.00   18.98243      22.41139    
  771.00   19.00660      22.43509    
  772.00   19.03077      22.45879    
  773.00   19.05494      22.48250    
  774.00   19.07911      22.50621    
  775.00   19.10328      22.52992    
  776.00   19.12746      22.55364    
  777.00   19.15164      22.57736    
  778.00   19.17581      22.60108    
  779.00   19.20000      22.62480    
  780.00   19.22418      22.64853    
  781.00   19.24836      22.67227    
  782.00   19.27255      22.69600    
  783.00   19.29674      22.71974    
  784.00   19.32093      22.74349    
  785.00   19.34512      22.76723    
  786.00   19.36931      22.79098    
  787.00   19.39351      22.81474    
  788.00   19.41770      22.83849    
  789.00   19.44190      22.86225    
  790.00   19.46610      22.88602    
  791.00   19.49031      22.90978    
  792.00   19.51451      22.93355    
  793.00   19.53872      22.95733    
  794.00   19.56293      22.98110    
  795.00   19.58714      23.00488    
  796.00   19.61135      23.02867    
  797.00   19.63557      23.05246    
  798.00   19.65978      23.07625    
  799.00   19.68400      23.10004    
  800.00   19.70822      23.12384    
  801.00   19.73244      23.14764    
  802.00   19.75667      23.17144    
  803.00   19.78089      23.19525    
  804.00   19.80512      23.21906    
  805.00   19.82935      23.24288    
  806.00   19.85358      23.26669    
  807.00   19.87782      23.29052    
  808.00   19.90205      23.31434    
  809.00   19.92629      23.33817    
  810.00   19.95053      23.36200    
  811.00   19.97477      23.38583    
  812.00   19.99902      23.40967    
  813.00   20.02326      23.43351    
  814.00   20.04751      23.45736    
  815.00   20.07176      23.48121    
  816.00   20.09601      23.50506    
  817.00   20.12027      23.52892    
  818.00   20.14452      23.55277    
  819.00   20.16878      23.57664    
  820.00   20.19304      23.60050    
  821.00   20.21730      23.62437    
  822.00   20.24157      23.64824    
  823.00   20.26583      23.67212    
  824.00   20.29010      23.69600    
  825.00   20.31437      23.71988    
  826.00   20.33864      23.74377    
  827.00   20.36292      23.76766    
  828.00   20.38720      23.79155    
  829.00   20.41147      23.81545    
  830.00   20.43576      23.83935    
  831.00   20.46004      23.86325    
  832.00   20.48432      23.88716    
  833.00   20.50861      23.91107    
  834.00   20.53290      23.93498    
  835.00   20.55719      23.95890    
  836.00   20.58149      23.98282    
  837.00   20.60578      24.00674    
  838.00   20.63008      24.03067    
  839.00   20.65438      24.05460    
  840.00   20.67868      24.07853    
  841.00   20.70299      24.10247    
  842.00   20.72729      24.12641    
  843.00   20.75160      24.15036    
  844.00   20.77592      24.17431    
  845.00   20.80023      24.19826    
  846.00   20.82454      24.22221    
  847.00   20.84886      24.24617    
  848.00   20.87318      24.27013    
  849.00   20.89750      24.29410    
  850.00   20.92183      24.31807    
  851.00   20.94616      24.34204    
  852.00   20.97048      24.36602    
  853.00   20.99482      24.39000    
  854.00   21.01915      24.41398    
  855.00   21.04349      24.43797    
  856.00   21.06782      24.46196    
  857.00   21.09216      24.48595    
  858.00   21.11651      24.50995    
  859.00   21.14085      24.53395    
  860.00   21.16520      24.55795    
  861.00   21.18955      24.58196    
  862.00   21.21390      24.60597    
  863.00   21.23825      24.62998    
  864.00   21.26261      24.65400    
  865.00   21.28697      24.67802    
  866.00   21.31133      24.70205    
  867.00   21.33569      24.72608    
  868.00   21.36006      24.75011    
  869.00   21.38443      24.77415    
  870.00   21.40880      24.79819    
  871.00   21.43317      24.82223    
  872.00   21.45755      24.84627    
  873.00   21.48192      24.87032    
  874.00   21.50630      24.89438    
  875.00   21.53069      24.91844    
  876.00   21.55507      24.94250    
  877.00   21.57946      24.96656    
  878.00   21.60385      24.99063    
  879.00   21.62824      25.01470    
  880.00   21.65264      25.03877    
  881.00   21.67703      25.06285    
  882.00   21.70143      25.08693    
  883.00   21.72583      25.11102    
  884.00   21.75024      25.13511    
  885.00   21.77464      25.15920    
  886.00   21.79905      25.18330    
  887.00   21.82347      25.20740    
  888.00   21.84788      25.23150    
  889.00   21.87230      25.25561    
  890.00   21.89672      25.27972    
  891.00   21.92114      25.30383    
  892.00   21.94556      25.32795    
  893.00   21.96999      25.35207    
  894.00   21.99442      25.37620    
  895.00   22.01885      25.40033    
  896.00   22.04328      25.42446    
  897.00   22.06772      25.44860    
  898.00   22.09216      25.47274    
  899.00   22.11660      25.49688    
  900.00   22.14104      25.52103    
  901.00   22.16549      25.54518    
  902.00   22.18994      25.56933    
  903.00   22.21439      25.59349    
  904.00   22.23885      25.61765    
  905.00   22.26331      25.64182    
  906.00   22.28777      25.66598    
  907.00   22.31223      25.69016    
  908.00   22.33669      25.71433    
  909.00   22.36116      25.73851    
  910.00   22.38563      25.76270    
  911.00   22.41010      25.78688    
  912.00   22.43458      25.81108    
  913.00   22.45906      25.83527    
  914.00   22.48354      25.85947    
  915.00   22.50802      25.88367    
  916.00   22.53251      25.90788    
  917.00   22.55700      25.93209    
  918.00   22.58149      25.95630    
  919.00   22.60598      25.98052    
  920.00   22.63048      26.00474    
  921.00   22.65498      26.02896    
  922.00   22.67948      26.05319    
  923.00   22.70399      26.07742    
  924.00   22.72849      26.10166    
  925.00   22.75301      26.12590    
  926.00   22.77752      26.15014    
  927.00   22.80203      26.17439    
  928.00   22.82655      26.19864    
  929.00   22.85108      26.22289    
  930.00   22.87560      26.24715    
  931.00   22.90013      26.27141    
  932.00   22.92466      26.29568    
  933.00   22.94919      26.31995    
  934.00   22.97372      26.34422    
  935.00   22.99826      26.36850    
  936.00   23.02280      26.39278    
  937.00   23.04735      26.41707    
  938.00   23.07189      26.44135    
  939.00   23.09644      26.46565    
  940.00   23.12100      26.48994    
  941.00   23.14555      26.51424    
  942.00   23.17011      26.53855    
  943.00   23.19467      26.56285    
  944.00   23.21923      26.58717    
  945.00   23.24380      26.61148    
  946.00   23.26837      26.63580    
  947.00   23.29294      26.66012    
  948.00   23.31752      26.68445    
  949.00   23.34209      26.70878    
  950.00   23.36668      26.73312    
  951.00   23.39126      26.75745    
  952.00   23.41585      26.78180    
  953.00   23.44044      26.80614    
  954.00   23.46503      26.83049    
  955.00   23.48962      26.85485    
  956.00   23.51422      26.87920    
  957.00   23.53882      26.90357    
  958.00   23.56343      26.92793    
  959.00   23.58804      26.95230    
  960.00   23.61265      26.97668    
  961.00   23.63726      27.00105    
  962.00   23.66188      27.02543    
  963.00   23.68650      27.04982    
  964.00   23.71112      27.07421    
  965.00   23.73574      27.09860    
  966.00   23.76037      27.12300    
  967.00   23.78500      27.14740    
  968.00   23.80964      27.17181    
  969.00   23.83427      27.19621    
  970.00   23.85891      27.22063    
  971.00   23.88356      27.24504    
  972.00   23.90820      27.26947    
  973.00   23.93285      27.29389    
  974.00   23.95751      27.31832    
  975.00   23.98216      27.34275    
  976.00   24.00682      27.36719    
  977.00   24.03148      27.39163    
  978.00   24.05615      27.41607    
  979.00   24.08082      27.44052    
  980.00   24.10549      27.46498    
  981.00   24.13016      27.48943    
  982.00   24.15484      27.51389    
  983.00   24.17952      27.53836    
  984.00   24.20421      27.56283    
  985.00   24.22889      27.58730    
  986.00   24.25358      27.61178    
  987.00   24.27828      27.63626    
  988.00   24.30297      27.66074    
  989.00   24.32767      27.68523    
  990.00   24.35237      27.70973    
  991.00   24.37708      27.73422    
  992.00   24.40179      27.75873    
  993.00   24.42650      27.78323    
  994.00   24.45122      27.80774    
  995.00   24.47594      27.83225    
  996.00   24.50066      27.85677    
  997.00   24.52538      27.88129    
  998.00   24.55011      27.90582    
  999.00   24.57484      27.93035    
 1000.00   24.59958      27.95488    
 1001.00   24.62432      27.97942    
 1002.00   24.64906      28.00397    
 1003.00   24.67380      28.02851    
 1004.00   24.69855      28.05306    
 1005.00   24.72330      28.07762    
 1006.00   24.74806      28.10218    
 1007.00   24.77282      28.12674    
 1008.00   24.79758      28.15131    
 1009.00   24.82234      28.17588    
 1010.00   24.84711      28.20046    
 1011.00   24.87188      28.22504    
 1012.00   24.89666      28.24962    
 1013.00   24.92144      28.27421    
 1014.00   24.94622      28.29880    
 1015.00   24.97100      28.32340    
 1016.00   24.99579      28.34800    
 1017.00   25.02058      28.37260    
 1018.00   25.04538      28.39721    
 1019.00   25.07017      28.42183    
 1020.00   25.09498      28.44644    
 1021.00   25.11978      28.47107    
 1022.00   25.14459      28.49569    
 1023.00   25.16940      28.52032    
 1024.00   25.19422      28.54496    
 1025.00   25.21904      28.56960    
 1026.00   25.24386      28.59424    
 1027.00   25.26868      28.61889    
 1028.00   25.29351      28.64354    
 1029.00   25.31835      28.66820    
 1030.00   25.34318      28.69286    
 1031.00   25.36802      28.71752    
 1032.00   25.39287      28.74219    
 1033.00   25.41771      28.76686    
 1034.00   25.44256      28.79154    
 1035.00   25.46742      28.81622    
 1036.00   25.49227      28.84091    
 1037.00   25.51713      28.86560    
 1038.00   25.54200      28.89030    
 1039.00   25.56687      28.91500    
 1040.00   25.59174      28.93970    
 1041.00   25.61661      28.96441    
 1042.00   25.64149      28.98912    
 1043.00   25.66637      29.01384    
 1044.00   25.69126      29.03856    
 1045.00   25.71615      29.06328    
 1046.00   25.74104      29.08801    
 1047.00   25.76594      29.11275    
 1048.00   25.79084      29.13749    
 1049.00   25.81574      29.16223    
 1050.00   25.84065      29.18698    
 1051.00   25.86556      29.21173    
 1052.00   25.89047      29.23649    
 1053.00   25.91539      29.26125    
 1054.00   25.94031      29.28601    
 1055.00   25.96524      29.31078    
 1056.00   25.99017      29.33556    
 1057.00   26.01510      29.36033    
 1058.00   26.04004      29.38512    
 1059.00   26.06498      29.40990    
 1060.00   26.08992      29.43470    
 1061.00   26.11487      29.45949    
 1062.00   26.13982      29.48429    
 1063.00   26.16477      29.50910    
 1064.00   26.18973      29.53391    
 1065.00   26.21469      29.55872    
 1066.00   26.23966      29.58354    
 1067.00   26.26463      29.60836    
 1068.00   26.28960      29.63319    
 1069.00   26.31458      29.65802    
 1070.00   26.33956      29.68286    
 1071.00   26.36455      29.70770    
 1072.00   26.38954      29.73255    
 1073.00   26.41453      29.75740    
 1074.00   26.43952      29.78225    
 1075.00   26.46452      29.80711    
 1076.00   26.48953      29.83198    
 1077.00   26.51454      29.85685    
 1078.00   26.53955      29.88172    
 1079.00   26.56456      29.90660    
 1080.00   26.58958      29.93148    
 1081.00   26.61461      29.95637    
 1082.00   26.63963      29.98126    
 1083.00   26.66466      30.00616    
 1084.00   26.68970      30.03106    
 1085.00   26.71474      30.05596    
 1086.00   26.73978      30.08087    
 1087.00   26.76482      30.10579    
 1088.00   26.78987      30.13071    
 1089.00   26.81493      30.15563    
 1090.00   26.83999      30.18056    
 1091.00   26.86505      30.20549    
 1092.00   26.89011      30.23043    
 1093.00   26.91518      30.25537    
 1094.00   26.94026      30.28032    
 1095.00   26.96534      30.30527    
 1096.00   26.99042      30.33023    
 1097.00   27.01550      30.35519    
 1098.00   27.04059      30.38015    
 1099.00   27.06569      30.40513    
 1100.00   27.09078      30.43010    
 1101.00   27.11588      30.45508    
 1102.00   27.14099      30.48007    
 1103.00   27.16610      30.50506    
 1104.00   27.19121      30.53005    
 1105.00   27.21633      30.55505    
 1106.00   27.24145      30.58005    
 1107.00   27.26658      30.60506    
 1108.00   27.29171      30.63007    
 1109.00   27.31684      30.65509    
 1110.00   27.34198      30.68011    
 1111.00   27.36712      30.70514    
 1112.00   27.39227      30.73017    
 1113.00   27.41742      30.75521    
 1114.00   27.44257      30.78025    
 1115.00   27.46773      30.80530    
 1116.00   27.49289      30.83035    
 1117.00   27.51806      30.85541    
 1118.00   27.54323      30.88047    
 1119.00   27.56840      30.90553    
 1120.00   27.59358      30.93061    
 1121.00   27.61876      30.95568    
 1122.00   27.64395      30.98076    
 1123.00   27.66914      31.00585    
 1124.00   27.69434      31.03094    
 1125.00   27.71954      31.05603    
 1126.00   27.74474      31.08113    
 1127.00   27.76995      31.10624    
 1128.00   27.79516      31.13135    
 1129.00   27.82037      31.15646    
 1130.00   27.84559      31.18158    
 1131.00   27.87082      31.20670    
 1132.00   27.89605      31.23183    
 1133.00   27.92128      31.25697    
 1134.00   27.94652      31.28211    
 1135.00   27.97176      31.30725    
 1136.00   27.99701      31.33240    
 1137.00   28.02225      31.35755    
 1138.00   28.04751      31.38271    
 1139.00   28.07277      31.40787    
 1140.00   28.09803      31.43304    
 1141.00   28.12330      31.45822    
 1142.00   28.14857      31.48339    
 1143.00   28.17384      31.50858    
 1144.00   28.19912      31.53377    
 1145.00   28.22441      31.55896    
 1146.00   28.24970      31.58416    
 1147.00   28.27499      31.60936    
 1148.00   28.30029      31.63457    
 1149.00   28.32559      31.65978    
 1150.00   28.35089      31.68500    
 1151.00   28.37620      31.71022    
 1152.00   28.40152      31.73545    
 1153.00   28.42684      31.76069    
 1154.00   28.45216      31.78592    
 1155.00   28.47749      31.81117    
 1156.00   28.50282      31.83642    
 1157.00   28.52816      31.86167    
 1158.00   28.55350      31.88693    
 1159.00   28.57884      31.91219    
 1160.00   28.60419      31.93746    
 1161.00   28.62955      31.96273    
 1162.00   28.65490      31.98801    
 1163.00   28.68027      32.01330    
 1164.00   28.70563      32.03859    
 1165.00   28.73101      32.06388    
 1166.00   28.75638      32.08918    
 1167.00   28.78176      32.11448    
 1168.00   28.80715      32.13979    
 1169.00   28.83254      32.16511    
 1170.00   28.85793      32.19043    
 1171.00   28.88333      32.21575    
 1172.00   28.90873      32.24108    
 1173.00   28.93414      32.26642    
 1174.00   28.95955      32.29176    
 1175.00   28.98497      32.31710    
 1176.00   29.01039      32.34245    
 1177.00   29.03582      32.36781    
 1178.00   29.06125      32.39317    
 1179.00   29.08668      32.41854    
 1180.00   29.11212      32.44391    
 1181.00   29.13756      32.46929    
 1182.00   29.16301      32.49467    
 1183.00   29.18847      32.52005    
 1184.00   29.21392      32.54545    
 1185.00   29.23939      32.57084    
 1186.00   29.26485      32.59625    
 1187.00   29.29032      32.62166    
 1188.00   29.31580      32.64707    
 1189.00   29.34128      32.67249    
 1190.00   29.36677      32.69791    
 1191.00   29.39226      32.72334    
 1192.00   29.41775      32.74877    
 1193.00   29.44325      32.77421    
 1194.00   29.46875      32.79966    
 1195.00   29.49426      32.82511    
 1196.00   29.51977      32.85056    
 1197.00   29.54529      32.87602    
 1198.00   29.57081      32.90149    
 1199.00   29.59634      32.92696    
 1200.00   29.62187      32.95244    
 1201.00   29.64741      32.97792    
 1202.00   29.67295      33.00341    
 1203.00   29.69850      33.02890    
 1204.00   29.72405      33.05440    
 1205.00   29.74960      33.07990    
 1206.00   29.77516      33.10541    
 1207.00   29.80073      33.13092    
 1208.00   29.82630      33.15644    
 1209.00   29.85187      33.18197    
 1210.00   29.87745      33.20750    
 1211.00   29.90304      33.23303    
 1212.00   29.92862      33.25857    
 1213.00   29.95422      33.28412    
 1214.00   29.97982      33.30967    
 1215.00   30.00542      33.33523    
 1216.00   30.03103      33.36079    
 1217.00   30.05664      33.38636    
 1218.00   30.08226      33.41193    
 1219.00   30.10788      33.43751    
 1220.00   30.13351      33.46309    
 1221.00   30.15914      33.48868    
 1222.00   30.18478      33.51428    
 1223.00   30.21042      33.53988    
 1224.00   30.23606      33.56548    
 1225.00   30.26171      33.59109    
 1226.00   30.28737      33.61671    
 1227.00   30.31303      33.64233    
 1228.00   30.33870      33.66796    
 1229.00   30.36437      33.69360    
 1230.00   30.39004      33.71923    
 1231.00   30.41573      33.74488    
 1232.00   30.44141      33.77053    
 1233.00   30.46710      33.79618    
 1234.00   30.49280      33.82184    
 1235.00   30.51850      33.84751    
 1236.00   30.54420      33.87318    
 1237.00   30.56991      33.89886    
 1238.00   30.59563      33.92454    
 1239.00   30.62135      33.95023    
 1240.00   30.64707      33.97592    
 1241.00   30.67280      34.00162    
 1242.00   30.69854      34.02733    
 1243.00   30.72428      34.05304    
 1244.00   30.75002      34.07876    
 1245.00   30.77577      34.10448    
 1246.00   30.80153      34.13021    
 1247.00   30.82729      34.15594    
 1248.00   30.85305      34.18168    
 1249.00   30.87882      34.20742    
 1250.00   30.90460      34.23317    
 1251.00   30.93038      34.25893    
 1252.00   30.95617      34.28469    
 1253.00   30.98196      34.31046    
 1254.00   31.00775      34.33623    
 1255.00   31.03355      34.36201    
 1256.00   31.05936      34.38779    
 1257.00   31.08517      34.41358    
 1258.00   31.11098      34.43937    
 1259.00   31.13680      34.46517    
 1260.00   31.16263      34.49098    
 1261.00   31.18846      34.51679    
 1262.00   31.21430      34.54261    
 1263.00   31.24014      34.56843    
 1264.00   31.26598      34.59426    
 1265.00   31.29184      34.62010    
 1266.00   31.31769      34.64594    
 1267.00   31.34355      34.67179    
 1268.00   31.36942      34.69764    
 1269.00   31.39529      34.72349    
 1270.00   31.42117      34.74936    
 1271.00   31.44705      34.77523    
 1272.00   31.47294      34.80110    
 1273.00   31.49883      34.82698    
 1274.00   31.52473      34.85287    
 1275.00   31.55063      34.87876    
 1276.00   31.57654      34.90466    
 1277.00   31.60246      34.93056    
 1278.00   31.62838      34.95647    
 1279.00   31.65430      34.98239    
 1280.00   31.68023      35.00831    
 1281.00   31.70616      35.03424    
 1282.00   31.73210      35.06017    
 1283.00   31.75805      35.08611    
 1284.00   31.78400      35.11205    
 1285.00   31.80995      35.13800    
 1286.00   31.83591      35.16396    
 1287.00   31.86188      35.18992    
 1288.00   31.88785      35.21589    
 1289.00   31.91383      35.24186    
 1290.00   31.93981      35.26784    
 1291.00   31.96580      35.29383    
 1292.00   31.99179      35.31982    
 1293.00   32.01779      35.34581    
 1294.00   32.04379      35.37182    
 1295.00   32.06980      35.39782    
 1296.00   32.09581      35.42384    
 1297.00   32.12183      35.44986    
 1298.00   32.14786      35.47589    
 1299.00   32.17389      35.50192    
 1300.00   32.19992      35.52796    
 1301.00   32.22596      35.55400    
 1302.00   32.25201      35.58005    
 1303.00   32.27806      35.60611    
 1304.00   32.30412      35.63217    
 1305.00   32.33018      35.65824    
 1306.00   32.35625      35.68431    
 1307.00   32.38232      35.71039    
 1308.00   32.40840      35.73648    
 1309.00   32.43448      35.76257    
 1310.00   32.46057      35.78866    
 1311.00   32.48667      35.81477    
 1312.00   32.51277      35.84088    
 1313.00   32.53887      35.86699    
 1314.00   32.56498      35.89311    
 1315.00   32.59110      35.91924    
 1316.00   32.61722      35.94538    
 1317.00   32.64335      35.97151    
 1318.00   32.66948      35.99766    
 1319.00   32.69562      36.02381    
 1320.00   32.72176      36.04997    
 1321.00   32.74791      36.07613    
 1322.00   32.77407      36.10230    
 1323.00   32.80023      36.12848    
 1324.00   32.82639      36.15466    
 1325.00   32.85257      36.18085    
 1326.00   32.87874      36.20704    
 1327.00   32.90492      36.23324    
 1328.00   32.93111      36.25945    
 1329.00   32.95731      36.28566    
 1330.00   32.98351      36.31188    
 1331.00   33.00971      36.33810    
 1332.00   33.03592      36.36433    
 1333.00   33.06214      36.39057    
 1334.00   33.08836      36.41681    
 1335.00   33.11458      36.44306    
 1336.00   33.14082      36.46931    
 1337.00   33.16705      36.49557    
 1338.00   33.19330      36.52184    
 1339.00   33.21955      36.54811    
 1340.00   33.24580      36.57439    
 1341.00   33.27206      36.60068    
 1342.00   33.29833      36.62697    
 1343.00   33.32460      36.65327    
 1344.00   33.35088      36.67957    
 1345.00   33.37716      36.70588    
 1346.00   33.40345      36.73220    
 1347.00   33.42974      36.75852    
 1348.00   33.45604      36.78485    
 1349.00   33.48235      36.81118    
 1350.00   33.50866      36.83752    
 1351.00   33.53498      36.86387    
 1352.00   33.56130      36.89022    
 1353.00   33.58763      36.91658    
 1354.00   33.61396      36.94295    
 1355.00   33.64030      36.96932    
 1356.00   33.66665      36.99570    
 1357.00   33.69300      37.02208    
 1358.00   33.71936      37.04847    
 1359.00   33.74572      37.07487    
 1360.00   33.77209      37.10127    
 1361.00   33.79846      37.12768    
 1362.00   33.82484      37.15410    
 1363.00   33.85123      37.18052    
 1364.00   33.87762      37.20695    
 1365.00   33.90402      37.23338    
 1366.00   33.93042      37.25982    
 1367.00   33.95683      37.28627    
 1368.00   33.98324      37.31272    
 1369.00   34.00966      37.33918    
 1370.00   34.03609      37.36565    
 1371.00   34.06252      37.39212    
 1372.00   34.08896      37.41860    
 1373.00   34.11540      37.44508    
 1374.00   34.14185      37.47158    
 1375.00   34.16831      37.49807    
 1376.00   34.19477      37.52458    
 1377.00   34.22124      37.55109    
 1378.00   34.24771      37.57760    
 1379.00   34.27419      37.60413    
 1380.00   34.30067      37.63066    
 1381.00   34.32716      37.65719    
 1382.00   34.35366      37.68373    
 1383.00   34.38016      37.71028    
 1384.00   34.40667      37.73684    
 1385.00   34.43318      37.76340    
 1386.00   34.45970      37.78996    
 1387.00   34.48623      37.81654    
 1388.00   34.51276      37.84312    
 1389.00   34.53930      37.86971    
 1390.00   34.56584      37.89630    
 1391.00   34.59239      37.92290    
 1392.00   34.61895      37.94950    
 1393.00   34.64551      37.97612    
 1394.00   34.67207      38.00273    
 1395.00   34.69865      38.02936    
 1396.00   34.72523      38.05599    
 1397.00   34.75181      38.08263    
 1398.00   34.77840      38.10927    
 1399.00   34.80500      38.13592    
 1400.00   34.83160      38.16258    
 1401.00   34.85821      38.18925    
 1402.00   34.88483      38.21592    
 1403.00   34.91145      38.24259    
 1404.00   34.93807      38.26928    
 1405.00   34.96471      38.29597    
 1406.00   34.99135      38.32266    
 1407.00   35.01799      38.34937    
 1408.00   35.04464      38.37608    
 1409.00   35.07130      38.40279    
 1410.00   35.09796      38.42951    
 1411.00   35.12463      38.45624    
 1412.00   35.15131      38.48298    
 1413.00   35.17799      38.50972    
 1414.00   35.20467      38.53647    
 1415.00   35.23137      38.56322    
 1416.00   35.25807      38.58998    
 1417.00   35.28477      38.61675    
 1418.00   35.31148      38.64353    
 1419.00   35.33820      38.67031    
 1420.00   35.36492      38.69710    
 1421.00   35.39165      38.72389    
 1422.00   35.41839      38.75069    
 1423.00   35.44513      38.77750    
 1424.00   35.47188      38.80431    
 1425.00   35.49863      38.83113    
 1426.00   35.52540      38.85796    
 1427.00   35.55216      38.88480    
 1428.00   35.57893      38.91164    
 1429.00   35.60571      38.93848    
 1430.00   35.63250      38.96534    
 1431.00   35.65929      38.99220    
 1432.00   35.68609      39.01907    
 1433.00   35.71289      39.04594    
 1434.00   35.73970      39.07282    
 1435.00   35.76651      39.09971    
 1436.00   35.79334      39.12660    
 1437.00   35.82016      39.15350    
 1438.00   35.84700      39.18041    
 1439.00   35.87384      39.20732    
 1440.00   35.90069      39.23424    
 1441.00   35.92754      39.26117    
 1442.00   35.95440      39.28810    
 1443.00   35.98126      39.31504    
 1444.00   36.00814      39.34199    
 1445.00   36.03501      39.36894    
 1446.00   36.06190      39.39590    
 1447.00   36.08879      39.42287    
 1448.00   36.11568      39.44985    
 1449.00   36.14259      39.47683    
 1450.00   36.16950      39.50381    
 1451.00   36.19641      39.53081    
 1452.00   36.22333      39.55781    
 1453.00   36.25026      39.58482    
 1454.00   36.27720      39.61183    
 1455.00   36.30414      39.63885    
 1456.00   36.33108      39.66588    
 1457.00   36.35804      39.69291    
 1458.00   36.38500      39.71996    
 1459.00   36.41196      39.74700    
 1460.00   36.43893      39.77406    
 1461.00   36.46591      39.80112    
 1462.00   36.49290      39.82819    
 1463.00   36.51989      39.85526    
 1464.00   36.54688      39.88235    
 1465.00   36.57389      39.90943    
 1466.00   36.60090      39.93653    
 1467.00   36.62791      39.96363    
 1468.00   36.65494      39.99074    
 1469.00   36.68197      40.01786    
 1470.00   36.70900      40.04498    
 1471.00   36.73604      40.07211    
 1472.00   36.76309      40.09925    
 1473.00   36.79015      40.12639    
 1474.00   36.81721      40.15354    
 1475.00   36.84428      40.18070    
 1476.00   36.87135      40.20786    
 1477.00   36.89843      40.23503    
 1478.00   36.92552      40.26221    
 1479.00   36.95261      40.28940    
 1480.00   36.97971      40.31659    
 1481.00   37.00681      40.34379    
 1482.00   37.03393      40.37099    
 1483.00   37.06105      40.39820    
 1484.00   37.08817      40.42542    
 1485.00   37.11530      40.45265    
 1486.00   37.14244      40.47988    
 1487.00   37.16959      40.50712    
 1488.00   37.19674      40.53437    
 1489.00   37.22389      40.56162    
 1490.00   37.25106      40.58888    
 1491.00   37.27823      40.61615    
 1492.00   37.30541      40.64342    
 1493.00   37.33259      40.67071    
 1494.00   37.35978      40.69799    
 1495.00   37.38698      40.72529    
 1496.00   37.41418      40.75259    
 1497.00   37.44139      40.77990    
 1498.00   37.46861      40.80722    
 1499.00   37.49583      40.83454    
 1500.00   37.52306      40.86187    
 1501.00   37.55029      40.88921    
 1502.00   37.57754      40.91655    
 1503.00   37.60478      40.94390    
 1504.00   37.63204      40.97126    
 1505.00   37.65930      40.99862    
 1506.00   37.68657      41.02600    
 1507.00   37.71385      41.05338    
 1508.00   37.74113      41.08076    
 1509.00   37.76842      41.10815    
 1510.00   37.79571      41.13555    
 1511.00   37.82301      41.16296    
 1512.00   37.85032      41.19038    
 1513.00   37.87763      41.21780    
 1514.00   37.90496      41.24523    
 1515.00   37.93228      41.27266    
 1516.00   37.95962      41.30010    
 1517.00   37.98696      41.32755    
 1518.00   38.01431      41.35501    
 1519.00   38.04166      41.38247    
 1520.00   38.06902      41.40994    
 1521.00   38.09639      41.43742    
 1522.00   38.12376      41.46490    
 1523.00   38.15114      41.49240    
 1524.00   38.17853      41.51990    
 1525.00   38.20593      41.54740    
 1526.00   38.23333      41.57491    
 1527.00   38.26074      41.60243    
 1528.00   38.28815      41.62996    
 1529.00   38.31557      41.65750    
 1530.00   38.34300      41.68504    
 1531.00   38.37043      41.71259    
 1532.00   38.39787      41.74014    
 1533.00   38.42532      41.76771    
 1534.00   38.45278      41.79528    
 1535.00   38.48024      41.82285    
 1536.00   38.50771      41.85044    
 1537.00   38.53518      41.87803    
 1538.00   38.56266      41.90563    
 1539.00   38.59015      41.93323    
 1540.00   38.61764      41.96085    
 1541.00   38.64515      41.98847    
 1542.00   38.67265      42.01609    
 1543.00   38.70017      42.04373    
 1544.00   38.72769      42.07137    
 1545.00   38.75522      42.09902    
 1546.00   38.78276      42.12667    
 1547.00   38.81030      42.15434    
 1548.00   38.83785      42.18201    
 1549.00   38.86540      42.20969    
 1550.00   38.89297      42.23737    
 1551.00   38.92053      42.26506    
 1552.00   38.94811      42.29276    
 1553.00   38.97569      42.32047    
 1554.00   39.00328      42.34818    
 1555.00   39.03088      42.37590    
 1556.00   39.05848      42.40363    
 1557.00   39.08609      42.43137    
 1558.00   39.11371      42.45911    
 1559.00   39.14133      42.48686    
 1560.00   39.16897      42.51462    
 1561.00   39.19660      42.54238    
 1562.00   39.22425      42.57015    
 1563.00   39.25190      42.59793    
 1564.00   39.27956      42.62572    
 1565.00   39.30722      42.65351    
 1566.00   39.33489      42.68131    
 1567.00   39.36257      42.70912    
 1568.00   39.39026      42.73694    
 1569.00   39.41795      42.76476    
 1570.00   39.44565      42.79259    
 1571.00   39.47336      42.82043    
 1572.00   39.50107      42.84827    
 1573.00   39.52879      42.87612    
 1574.00   39.55652      42.90398    
 1575.00   39.58425      42.93185    
 1576.00   39.61199      42.95972    
 1577.00   39.63974      42.98760    
 1578.00   39.66749      43.01549    
 1579.00   39.69526      43.04339    
 1580.00   39.72303      43.07129    
 1581.00   39.75080      43.09920    
 1582.00   39.77858      43.12712    
 1583.00   39.80637      43.15505    
 1584.00   39.83417      43.18298    
 1585.00   39.86197      43.21092    
 1586.00   39.88978      43.23887    
 1587.00   39.91760      43.26682    
 1588.00   39.94542      43.29478    
 1589.00   39.97326      43.32275    
 1590.00   40.00109      43.35073    
 1591.00   40.02894      43.37871    
 1592.00   40.05679      43.40671    
 1593.00   40.08465      43.43471    
 1594.00   40.11252      43.46271    
 1595.00   40.14039      43.49073    
 1596.00   40.16827      43.51875    
 1597.00   40.19616      43.54678    
 1598.00   40.22405      43.57481    
 1599.00   40.25195      43.60286    
 1600.00   40.27986      43.63091    
 1601.00   40.30778      43.65897    
 1602.00   40.33570      43.68703    
 1603.00   40.36363      43.71511    
 1604.00   40.39157      43.74319    
 1605.00   40.41951      43.77128    
 1606.00   40.44746      43.79937    
 1607.00   40.47542      43.82747    
 1608.00   40.50338      43.85559    
 1609.00   40.53136      43.88370    
 1610.00   40.55934      43.91183    
 1611.00   40.58732      43.93996    
 1612.00   40.61532      43.96810    
 1613.00   40.64332      43.99625    
 1614.00   40.67132      44.02441    
 1615.00   40.69934      44.05257    
 1616.00   40.72736      44.08074    
 1617.00   40.75539      44.10892    
 1618.00   40.78342      44.13710    
 1619.00   40.81147      44.16530    
 1620.00   40.83952      44.19350    
 1621.00   40.86757      44.22171    
 1622.00   40.89564      44.24992    
 1623.00   40.92371      44.27815    
 1624.00   40.95179      44.30638    
 1625.00   40.97988      44.33462    
 1626.00   41.00797      44.36286    
 1627.00   41.03607      44.39112    
 1628.00   41.06418      44.41938    
 1629.00   41.09229      44.44765    
 1630.00   41.12041      44.47592    
 1631.00   41.14854      44.50421    
 1632.00   41.17668      44.53250    
 1633.00   41.20482      44.56080    
 1634.00   41.23297      44.58910    
 1635.00   41.26113      44.61742    
 1636.00   41.28929      44.64574    
 1637.00   41.31747      44.67407    
 1638.00   41.34565      44.70240    
 1639.00   41.37383      44.73075    
 1640.00   41.40203      44.75910    
 1641.00   41.43023      44.78746    
 1642.00   41.45843      44.81583    
 1643.00   41.48665      44.84420    
 1644.00   41.51487      44.87259    
 1645.00   41.54310      44.90098    
 1646.00   41.57134      44.92937    
 1647.00   41.59958      44.95778    
 1648.00   41.62784      44.98619    
 1649.00   41.65609      45.01461    
 1650.00   41.68436      45.04304    
 1651.00   41.71263      45.07148    
 1652.00   41.74092      45.09992    
 1653.00   41.76920      45.12837    
 1654.00   41.79750      45.15683    
 1655.00   41.82580      45.18530    
 1656.00   41.85411      45.21377    
 1657.00   41.88243      45.24225    
 1658.00   41.91075      45.27074    
 1659.00   41.93909      45.29924    
 1660.00   41.96742      45.32775    
 1661.00   41.99577      45.35626    
 1662.00   42.02412      45.38478    
 1663.00   42.05249      45.41331    
 1664.00   42.08085      45.44184    
 1665.00   42.10923      45.47039    
 1666.00   42.13761      45.49894    
 1667.00   42.16600      45.52750    
 1668.00   42.19440      45.55607    
 1669.00   42.22281      45.58464    
 1670.00   42.25122      45.61322    
 1671.00   42.27964      45.64181    
 1672.00   42.30807      45.67041    
 1673.00   42.33650      45.69902    
 1674.00   42.36494      45.72763    
 1675.00   42.39339      45.75625    
 1676.00   42.42185      45.78488    
 1677.00   42.45031      45.81351    
 1678.00   42.47878      45.84216    
 1679.00   42.50726      45.87081    
 1680.00   42.53575      45.89947    
 1681.00   42.56424      45.92814    
 1682.00   42.59274      45.95681    
 1683.00   42.62125      45.98550    
 1684.00   42.64977      46.01419    
 1685.00   42.67829      46.04289    
 1686.00   42.70682      46.07159    
 1687.00   42.73536      46.10031    
 1688.00   42.76391      46.12903    
 1689.00   42.79246      46.15776    
 1690.00   42.82102      46.18650    
 1691.00   42.84959      46.21524    
 1692.00   42.87816      46.24400    
 1693.00   42.90675      46.27276    
 1694.00   42.93534      46.30153    
 1695.00   42.96394      46.33030    
 1696.00   42.99254      46.35909    
 1697.00   43.02115      46.38788    
 1698.00   43.04977      46.41668    
 1699.00   43.07840      46.44549    
 1700.00   43.10704      46.47430    
 1701.00   43.13568      46.50313    
 1702.00   43.16433      46.53196    
 1703.00   43.19299      46.56080    
 1704.00   43.22165      46.58965    
 1705.00   43.25033      46.61850    
 1706.00   43.27901      46.64736    
 1707.00   43.30769      46.67624    
 1708.00   43.33639      46.70511    
 1709.00   43.36509      46.73400    
 1710.00   43.39380      46.76290    
 1711.00   43.42252      46.79180    
 1712.00   43.45125      46.82071    
 1713.00   43.47998      46.84963    
 1714.00   43.50872      46.87855    
 1715.00   43.53747      46.90749    
 1716.00   43.56622      46.93643    
 1717.00   43.59499      46.96538    
 1718.00   43.62376      46.99434    
 1719.00   43.65254      47.02330    
 1720.00   43.68132      47.05228    
 1721.00   43.71011      47.08126    
 1722.00   43.73892      47.11025    
 1723.00   43.76772      47.13925    
 1724.00   43.79654      47.16825    
 1725.00   43.82536      47.19727    
 1726.00   43.85420      47.22629    
 1727.00   43.88303      47.25532    
 1728.00   43.91188      47.28436    
 1729.00   43.94074      47.31340    
 1730.00   43.96960      47.34245    
 1731.00   43.99847      47.37151    
 1732.00   44.02734      47.40058    
 1733.00   44.05623      47.42966    
 1734.00   44.08512      47.45875    
 1735.00   44.11402      47.48784    
 1736.00   44.14293      47.51694    
 1737.00   44.17184      47.54605    
 1738.00   44.20077      47.57517    
 1739.00   44.22970      47.60429    
 1740.00   44.25863      47.63343    
 1741.00   44.28758      47.66257    
 1742.00   44.31653      47.69172    
 1743.00   44.34550      47.72087    
 1744.00   44.37446      47.75004    
 1745.00   44.40344      47.77921    
 1746.00   44.43242      47.80839    
 1747.00   44.46142      47.83758    
 1748.00   44.49042      47.86678    
 1749.00   44.51942      47.89599    
 1750.00   44.54844      47.92520    
 1751.00   44.57746      47.95442    
 1752.00   44.60649      47.98365    
 1753.00   44.63553      48.01289    
 1754.00   44.66458      48.04213    
 1755.00   44.69363      48.07139    
 1756.00   44.72269      48.10065    
 1757.00   44.75176      48.12992    
 1758.00   44.78084      48.15920    
 1759.00   44.80992      48.18848    
 1760.00   44.83901      48.21778    
 1761.00   44.86811      48.24708    
 1762.00   44.89722      48.27639    
 1763.00   44.92633      48.30571    
 1764.00   44.95546      48.33503    
 1765.00   44.98459      48.36437    
 1766.00   45.01373      48.39371    
 1767.00   45.04287      48.42306    
 1768.00   45.07203      48.45242    
 1769.00   45.10119      48.48179    
 1770.00   45.13036      48.51116    
 1771.00   45.15954      48.54055    
 1772.00   45.18872      48.56994    
 1773.00   45.21791      48.59934    
 1774.00   45.24712      48.62874    
 1775.00   45.27632      48.65816    
 1776.00   45.30554      48.68758    
 1777.00   45.33476      48.71702    
 1778.00   45.36400      48.74646    
 1779.00   45.39324      48.77590    
 1780.00   45.42248      48.80536    
 1781.00   45.45174      48.83482    
 1782.00   45.48100      48.86430    
 1783.00   45.51027      48.89378    
 1784.00   45.53955      48.92327    
 1785.00   45.56884      48.95276    
 1786.00   45.59813      48.98227    
 1787.00   45.62744      49.01178    
 1788.00   45.65675      49.04130    
 1789.00   45.68606      49.07083    
 1790.00   45.71539      49.10037    
 1791.00   45.74472      49.12992    
 1792.00   45.77407      49.15947    
 1793.00   45.80342      49.18904    
 1794.00   45.83277      49.21861    
 1795.00   45.86214      49.24819    
 1796.00   45.89151      49.27777    
 1797.00   45.92089      49.30737    
 1798.00   45.95028      49.33697    
 1799.00   45.97968      49.36659    
 1800.00   46.00908      49.39621    
 1801.00   46.03850      49.42583    
 1802.00   46.06792      49.45547    
 1803.00   46.09734      49.48512    
 1804.00   46.12678      49.51477    
 1805.00   46.15622      49.54443    
 1806.00   46.18568      49.57410    
 1807.00   46.21514      49.60378    
 1808.00   46.24461      49.63346    
 1809.00   46.27408      49.66316    
 1810.00   46.30356      49.69286    
 1811.00   46.33306      49.72257    
 1812.00   46.36256      49.75229    
 1813.00   46.39206      49.78202    
 1814.00   46.42158      49.81175    
 1815.00   46.45110      49.84150    
 1816.00   46.48063      49.87125    
 1817.00   46.51017      49.90101    
 1818.00   46.53972      49.93078    
 1819.00   46.56928      49.96056    
 1820.00   46.59884      49.99034    
 1821.00   46.62841      50.02014    
 1822.00   46.65799      50.04994    
 1823.00   46.68758      50.07975    
 1824.00   46.71717      50.10957    
 1825.00   46.74678      50.13939    
 1826.00   46.77639      50.16923    
 1827.00   46.80601      50.19907    
 1828.00   46.83563      50.22892    
 1829.00   46.86527      50.25878    
 1830.00   46.89491      50.28865    
 1831.00   46.92456      50.31853    
 1832.00   46.95422      50.34841    
 1833.00   46.98389      50.37831    
 1834.00   47.01356      50.40821    
 1835.00   47.04325      50.43812    
 1836.00   47.07294      50.46804    
 1837.00   47.10264      50.49797    
 1838.00   47.13235      50.52790    
 1839.00   47.16206      50.55784    
 1840.00   47.19178      50.58780    
 1841.00   47.22152      50.61776    
 1842.00   47.25126      50.64773    
 1843.00   47.28100      50.67770    
 1844.00   47.31076      50.70769    
 1845.00   47.34052      50.73768    
 1846.00   47.37029      50.76768    
 1847.00   47.40007      50.79769    
 1848.00   47.42986      50.82771    
 1849.00   47.45966      50.85774    
 1850.00   47.48946      50.88778    
 1851.00   47.51927      50.91782    
 1852.00   47.54909      50.94787    
 1853.00   47.57892      50.97793    
 1854.00   47.60876      51.00800    
 1855.00   47.63860      51.03808    
 1856.00   47.66846      51.06817    
 1857.00   47.69832      51.09826    
 1858.00   47.72819      51.12837    
 1859.00   47.75806      51.15848    
 1860.00   47.78795      51.18860    
 1861.00   47.81784      51.21873    
 1862.00   47.84774      51.24886    
 1863.00   47.87765      51.27901    
 1864.00   47.90757      51.30916    
 1865.00   47.93749      51.33932    
 1866.00   47.96743      51.36949    
 1867.00   47.99737      51.39967    
 1868.00   48.02732      51.42986    
 1869.00   48.05728      51.46006    
 1870.00   48.08725      51.49026    
 1871.00   48.11722      51.52047    
 1872.00   48.14720      51.55070    
 1873.00   48.17719      51.58093    
 1874.00   48.20719      51.61116    
 1875.00   48.23720      51.64141    
 1876.00   48.26721      51.67167    
 1877.00   48.29724      51.70193    
 1878.00   48.32727      51.73220    
 1879.00   48.35731      51.76248    
 1880.00   48.38736      51.79277    
 1881.00   48.41741      51.82307    
 1882.00   48.44748      51.85338    
 1883.00   48.47755      51.88369    
 1884.00   48.50763      51.91401    
 1885.00   48.53772      51.94435    
 1886.00   48.56782      51.97469    
 1887.00   48.59792      52.00503    
 1888.00   48.62804      52.03539    
 1889.00   48.65816      52.06576    
 1890.00   48.68829      52.09613    
 1891.00   48.71843      52.12651    
 1892.00   48.74857      52.15691    
 1893.00   48.77873      52.18731    
 1894.00   48.80889      52.21771    
 1895.00   48.83906      52.24813    
 1896.00   48.86924      52.27856    
 1897.00   48.89943      52.30899    
 1898.00   48.92963      52.33943    
 1899.00   48.95983      52.36989    
 1900.00   48.99004      52.40034    
 1901.00   49.02026      52.43081    
 1902.00   49.05049      52.46129    
 1903.00   49.08073      52.49178    
 1904.00   49.11098      52.52227    
 1905.00   49.14123      52.55277    
 1906.00   49.17149      52.58328    
 1907.00   49.20176      52.61380    
 1908.00   49.23204      52.64433    
 1909.00   49.26233      52.67487    
 1910.00   49.29262      52.70541    
 1911.00   49.32293      52.73597    
 1912.00   49.35324      52.76653    
 1913.00   49.38356      52.79710    
 1914.00   49.41389      52.82768    
 1915.00   49.44422      52.85827    
 1916.00   49.47457      52.88887    
 1917.00   49.50492      52.91947    
 1918.00   49.53528      52.95009    
 1919.00   49.56565      52.98071    
 1920.00   49.59603      53.01134    
 1921.00   49.62642      53.04198    
 1922.00   49.65681      53.07263    
 1923.00   49.68722      53.10329    
 1924.00   49.71763      53.13396    
 1925.00   49.74805      53.16463    
 1926.00   49.77848      53.19532    
 1927.00   49.80891      53.22601    
 1928.00   49.83936      53.25671    
 1929.00   49.86981      53.28742    
 1930.00   49.90027      53.31814    
 1931.00   49.93074      53.34886    
 1932.00   49.96122      53.37960    
 1933.00   49.99171      53.41034    
 1934.00   50.02220      53.44109    
 1935.00   50.05271      53.47186    
 1936.00   50.08322      53.50263    
 1937.00   50.11374      53.53340    
 1938.00   50.14427      53.56419    
 1939.00   50.17481      53.59499    
 1940.00   50.20535      53.62579    
 1941.00   50.23591      53.65661    
 1942.00   50.26647      53.68743    
 1943.00   50.29704      53.71826    
 1944.00   50.32762      53.74910    
 1945.00   50.35820      53.77995    
 1946.00   50.38880      53.81080    
 1947.00   50.41940      53.84167    
 1948.00   50.45002      53.87254    
 1949.00   50.48064      53.90343    
 1950.00   50.51127      53.93432    
 1951.00   50.54191      53.96522    
 1952.00   50.57255      53.99613    
 1953.00   50.60321      54.02705    
 1954.00   50.63387      54.05797    
 1955.00   50.66454      54.08891    
 1956.00   50.69522      54.11985    
 1957.00   50.72591      54.15081    
 1958.00   50.75661      54.18177    
 1959.00   50.78731      54.21274    
 1960.00   50.81803      54.24372    
 1961.00   50.84875      54.27471    
 1962.00   50.87948      54.30570    
 1963.00   50.91022      54.33671    
 1964.00   50.94097      54.36772    
 1965.00   50.97173      54.39875    
 1966.00   51.00249      54.42978    
 1967.00   51.03326      54.46082    
 1968.00   51.06405      54.49187    
 1969.00   51.09484      54.52292    
 1970.00   51.12563      54.55399    
 1971.00   51.15644      54.58507    
 1972.00   51.18726      54.61615    
 1973.00   51.21808      54.64724    
 1974.00   51.24891      54.67835    
 1975.00   51.27976      54.70946    
 1976.00   51.31061      54.74058    
 1977.00   51.34146      54.77171    
 1978.00   51.37233      54.80284    
 1979.00   51.40321      54.83399    
 1980.00   51.43409      54.86514    
 1981.00   51.46498      54.89631    
 1982.00   51.49588      54.92748    
 1983.00   51.52679      54.95866    
 1984.00   51.55771      54.98985    
 1985.00   51.58864      55.02105    
 1986.00   51.61957      55.05226    
 1987.00   51.65051      55.08347    
 1988.00   51.68147      55.11470    
 1989.00   51.71243      55.14593    
 1990.00   51.74340      55.17718    
 1991.00   51.77437      55.20843    
 1992.00   51.80536      55.23969    
 1993.00   51.83636      55.27096    
 1994.00   51.86736      55.30224    
 1995.00   51.89837      55.33352    
 1996.00   51.92939      55.36482    
 1997.00   51.96042      55.39612    
 1998.00   51.99146      55.42744    
 1999.00   52.02251      55.45876    
 2000.00   52.05356      55.49009    
 2001.00   52.08462      55.52143    
 2002.00   52.11570      55.55278    
 2003.00   52.14678      55.58414    
 2004.00   52.17787      55.61551    
 2005.00   52.20896      55.64688    
 2006.00   52.24007      55.67827    
 2007.00   52.27119      55.70966    
 2008.00   52.30231      55.74106    
 2009.00   52.33344      55.77248    
 2010.00   52.36458      55.80390    
 2011.00   52.39573      55.83532    
 2012.00   52.42689      55.86676    
 2013.00   52.45806      55.89821    
 2014.00   52.48923      55.92967    
 2015.00   52.52042      55.96113    
 2016.00   52.55161      55.99260    
 2017.00   52.58281      56.02409    
 2018.00   52.61402      56.05558    
 2019.00   52.64524      56.08708    
 2020.00   52.67647      56.11859    
 2021.00   52.70770      56.15011    
 2022.00   52.73895      56.18163    
 2023.00   52.77020      56.21317    
 2024.00   52.80146      56.24472    
 2025.00   52.83273      56.27627    
 2026.00   52.86401      56.30783    
 2027.00   52.89530      56.33940    
 2028.00   52.92660      56.37099    
 2029.00   52.95790      56.40258    
 2030.00   52.98922      56.43417    
 2031.00   53.02054      56.46578    
 2032.00   53.05187      56.49740    
 2033.00   53.08321      56.52902    
 2034.00   53.11456      56.56066    
 2035.00   53.14592      56.59230    
 2036.00   53.17728      56.62396    
 2037.00   53.20866      56.65562    
 2038.00   53.24004      56.68729    
 2039.00   53.27143      56.71897    
 2040.00   53.30283      56.75066    
 2041.00   53.33424      56.78235    
 2042.00   53.36566      56.81406    
 2043.00   53.39709      56.84578    
 2044.00   53.42852      56.87750    
 2045.00   53.45997      56.90923    
 2046.00   53.49142      56.94098    
 2047.00   53.52288      56.97273    
 2048.00   53.55435      57.00449    
 2049.00   53.58583      57.03626    
 2050.00   53.61732      57.06804    
 2051.00   53.64882      57.09982    
 2052.00   53.68032      57.13162    
 2053.00   53.71184      57.16342    
 2054.00   53.74336      57.19524    
 2055.00   53.77489      57.22706    
 2056.00   53.80643      57.25890    
 2057.00   53.83798      57.29074    
 2058.00   53.86954      57.32259    
 2059.00   53.90111      57.35445    
 2060.00   53.93268      57.38632    
 2061.00   53.96427      57.41819    
 2062.00   53.99586      57.45008    
 2063.00   54.02746      57.48198    
 2064.00   54.05907      57.51388    
 2065.00   54.09069      57.54580    
 2066.00   54.12232      57.57772    
 2067.00   54.15396      57.60965    
 2068.00   54.18560      57.64159    
 2069.00   54.21726      57.67354    
 2070.00   54.24892      57.70550    
 2071.00   54.28060      57.73747    
 2072.00   54.31228      57.76945    
 2073.00   54.34397      57.80143    
 2074.00   54.37566      57.83343    
 2075.00   54.40737      57.86543    
 2076.00   54.43909      57.89745    
 2077.00   54.47081      57.92947    
 2078.00   54.50255      57.96150    
 2079.00   54.53429      57.99354    
 2080.00   54.56604      58.02559    
 2081.00   54.59780      58.05765    
 2082.00   54.62957      58.08972    
 2083.00   54.66135      58.12180    
 2084.00   54.69314      58.15388    
 2085.00   54.72493      58.18598    
 2086.00   54.75674      58.21808    
 2087.00   54.78855      58.25020    
 2088.00   54.82037      58.28232    
 2089.00   54.85221      58.31445    
 2090.00   54.88405      58.34659    
 2091.00   54.91589      58.37874    
 2092.00   54.94775      58.41090    
 2093.00   54.97962      58.44307    
 2094.00   55.01149      58.47525    
 2095.00   55.04338      58.50744    
 2096.00   55.07527      58.53963    
 2097.00   55.10717      58.57184    
 2098.00   55.13909      58.60405    
 2099.00   55.17101      58.63627    
 2100.00   55.20293      58.66851    
 2101.00   55.23487      58.70075    
 2102.00   55.26682      58.73300    
 2103.00   55.29877      58.76526    
 2104.00   55.33074      58.79753    
 2105.00   55.36271      58.82981    
 2106.00   55.39469      58.86209    
 2107.00   55.42669      58.89439    
 2108.00   55.45869      58.92669    
 2109.00   55.49069      58.95901    
 2110.00   55.52271      58.99133    
 2111.00   55.55474      59.02367    
 2112.00   55.58677      59.05601    
 2113.00   55.61882      59.08836    
 2114.00   55.65087      59.12072    
 2115.00   55.68293      59.15309    
 2116.00   55.71501      59.18547    
 2117.00   55.74709      59.21786    
 2118.00   55.77918      59.25026    
 2119.00   55.81127      59.28266    
 2120.00   55.84338      59.31508    
 2121.00   55.87550      59.34750    
 2122.00   55.90762      59.37994    
 2123.00   55.93976      59.41238    
 2124.00   55.97190      59.44483    
 2125.00   56.00405      59.47730    
 2126.00   56.03621      59.50977    
 2127.00   56.06838      59.54225    
 2128.00   56.10056      59.57474    
 2129.00   56.13275      59.60724    
 2130.00   56.16495      59.63974    
 2131.00   56.19715      59.67226    
 2132.00   56.22937      59.70479    
 2133.00   56.26159      59.73732    
 2134.00   56.29382      59.76987    
 2135.00   56.32606      59.80242    
 2136.00   56.35831      59.83499    
 2137.00   56.39057      59.86756    
 2138.00   56.42284      59.90014    
 2139.00   56.45512      59.93273    
 2140.00   56.48741      59.96533    
 2141.00   56.51970      59.99794    
 2142.00   56.55201      60.03056    
 2143.00   56.58432      60.06319    
 2144.00   56.61664      60.09583    
 2145.00   56.64897      60.12847    
 2146.00   56.68132      60.16113    
 2147.00   56.71367      60.19379    
 2148.00   56.74602      60.22647    
 2149.00   56.77839      60.25915    
 2150.00   56.81077      60.29185    
 2151.00   56.84315      60.32455    
 2152.00   56.87555      60.35726    
 2153.00   56.90795      60.38998    
 2154.00   56.94037      60.42271    
 2155.00   56.97279      60.45545    
 2156.00   57.00522      60.48820    
 2157.00   57.03766      60.52096    
 2158.00   57.07011      60.55372    
 2159.00   57.10257      60.58650    
 2160.00   57.13503      60.61929    
 2161.00   57.16751      60.65208    
 2162.00   57.19999      60.68489    
 2163.00   57.23249      60.71770    
 2164.00   57.26499      60.75052    
 2165.00   57.29750      60.78336    
 2166.00   57.33003      60.81620    
 2167.00   57.36256      60.84905    
 2168.00   57.39510      60.88191    
 2169.00   57.42765      60.91478    
 2170.00   57.46020      60.94766    
 2171.00   57.49277      60.98055    
 2172.00   57.52535      61.01345    
 2173.00   57.55793      61.04635    
 2174.00   57.59053      61.07927    
 2175.00   57.62313      61.11219    
 2176.00   57.65574      61.14513    
 2177.00   57.68836      61.17807    
 2178.00   57.72099      61.21103    
 2179.00   57.75363      61.24399    
 2180.00   57.78628      61.27696    
 2181.00   57.81894      61.30995    
 2182.00   57.85161      61.34294    
 2183.00   57.88428      61.37594    
 2184.00   57.91697      61.40895    
 2185.00   57.94966      61.44197    
 2186.00   57.98237      61.47500    
 2187.00   58.01508      61.50803    
 2188.00   58.04780      61.54108    
 2189.00   58.08053      61.57414    
 2190.00   58.11327      61.60720    
 2191.00   58.14602      61.64028    
 2192.00   58.17878      61.67336    
 2193.00   58.21155      61.70646    
 2194.00   58.24432      61.73956    
 2195.00   58.27711      61.77268    
 2196.00   58.30990      61.80580    
 2197.00   58.34271      61.83893    
 2198.00   58.37552      61.87207    
 2199.00   58.40834      61.90522    
 2200.00   58.44118      61.93838    
 2201.00   58.47402      61.97155    
 2202.00   58.50687      62.00473    
 2203.00   58.53973      62.03792    
 2204.00   58.57259      62.07112    
 2205.00   58.60547      62.10432    
 2206.00   58.63836      62.13754    
 2207.00   58.67125      62.17077    
 2208.00   58.70416      62.20400    
 2209.00   58.73707      62.23725    
 2210.00   58.77000      62.27050    
 2211.00   58.80293      62.30377    
 2212.00   58.83587      62.33704    
 2213.00   58.86882      62.37032    
 2214.00   58.90178      62.40361    
 2215.00   58.93475      62.43692    
 2216.00   58.96773      62.47023    
 2217.00   59.00072      62.50355    
 2218.00   59.03371      62.53688    
 2219.00   59.06672      62.57022    
 2220.00   59.09974      62.60356    
 2221.00   59.13276      62.63692    
 2222.00   59.16579      62.67029    
 2223.00   59.19884      62.70367    
 2224.00   59.23189      62.73705    
 2225.00   59.26495      62.77045    
 2226.00   59.29802      62.80386    
 2227.00   59.33110      62.83727    
 2228.00   59.36419      62.87069    
 2229.00   59.39729      62.90413    
 2230.00   59.43040      62.93757    
 2231.00   59.46351      62.97102    
 2232.00   59.49664      63.00449    
 2233.00   59.52978      63.03796    
 2234.00   59.56292      63.07144    
 2235.00   59.59607      63.10493    
 2236.00   59.62924      63.13843    
 2237.00   59.66241      63.17194    
 2238.00   59.69559      63.20546    
 2239.00   59.72878      63.23899    
 2240.00   59.76198      63.27253    
 2241.00   59.79519      63.30608    
 2242.00   59.82841      63.33963    
 2243.00   59.86164      63.37320    
 2244.00   59.89488      63.40678    
 2245.00   59.92812      63.44036    
 2246.00   59.96138      63.47396    
 2247.00   59.99464      63.50756    
 2248.00   60.02792      63.54118    
 2249.00   60.06120      63.57480    
 2250.00   60.09450      63.60843    
 2251.00   60.12780      63.64208    
 2252.00   60.16111      63.67573    
 2253.00   60.19443      63.70939    
 2254.00   60.22776      63.74306    
 2255.00   60.26110      63.77674    
 2256.00   60.29445      63.81043    
 2257.00   60.32781      63.84413    
 2258.00   60.36117      63.87784    
 2259.00   60.39455      63.91156    
 2260.00   60.42794      63.94529    
 2261.00   60.46133      63.97903    
 2262.00   60.49474      64.01278    
 2263.00   60.52815      64.04654    
 2264.00   60.56158      64.08030    
 2265.00   60.59501      64.11408    
 2266.00   60.62845      64.14787    
 2267.00   60.66190      64.18166    
 2268.00   60.69536      64.21547    
 2269.00   60.72883      64.24928    
 2270.00   60.76231      64.28311    
 2271.00   60.79580      64.31694    
 2272.00   60.82930      64.35078    
 2273.00   60.86281      64.38464    
 2274.00   60.89632      64.41850    
 2275.00   60.92985      64.45237    
 2276.00   60.96339      64.48625    
 2277.00   60.99693      64.52015    
 2278.00   61.03048      64.55405    
 2279.00   61.06405      64.58796    
 2280.00   61.09762      64.62188    
 2281.00   61.13120      64.65581    
 2282.00   61.16480      64.68975    
 2283.00   61.19840      64.72370    
 2284.00   61.23201      64.75766    
 2285.00   61.26563      64.79162    
 2286.00   61.29926      64.82560    
 2287.00   61.33290      64.85959    
 2288.00   61.36654      64.89359    
 2289.00   61.40020      64.92759    
 2290.00   61.43387      64.96161    
 2291.00   61.46754      64.99564    
 2292.00   61.50123      65.02967    
 2293.00   61.53492      65.06372    
 2294.00   61.56863      65.09777    
 2295.00   61.60234      65.13184    
 2296.00   61.63607      65.16591    
 2297.00   61.66980      65.19999    
 2298.00   61.70354      65.23409    
 2299.00   61.73729      65.26819    
 2300.00   61.77105      65.30230    
 2301.00   61.80482      65.33643    
 2302.00   61.83860      65.37056    
 2303.00   61.87239      65.40470    
 2304.00   61.90619      65.43885    
 2305.00   61.94000      65.47301    
 2306.00   61.97382      65.50718    
 2307.00   62.00764      65.54136    
 2308.00   62.04148      65.57555    
 2309.00   62.07533      65.60975    
 2310.00   62.10918      65.64396    
 2311.00   62.14305      65.67818    
 2312.00   62.17692      65.71241    
 2313.00   62.21080      65.74665    
 2314.00   62.24470      65.78089    
 2315.00   62.27860      65.81515    
 2316.00   62.31251      65.84942    
 2317.00   62.34643      65.88370    
 2318.00   62.38036      65.91798    
 2319.00   62.41431      65.95228    
 2320.00   62.44825      65.98659    
 2321.00   62.48221      66.02090    
 2322.00   62.51618      66.05523    
 2323.00   62.55016      66.08956    
 2324.00   62.58415      66.12391    
 2325.00   62.61815      66.15826    
 2326.00   62.65215      66.19263    
 2327.00   62.68617      66.22700    
 2328.00   62.72019      66.26138    
 2329.00   62.75423      66.29578    
 2330.00   62.78827      66.33018    
 2331.00   62.82233      66.36459    
 2332.00   62.85639      66.39902    
 2333.00   62.89047      66.43345    
 2334.00   62.92455      66.46789    
 2335.00   62.95864      66.50234    
 2336.00   62.99274      66.53680    
 2337.00   63.02685      66.57127    
 2338.00   63.06097      66.60575    
 2339.00   63.09510      66.64025    
 2340.00   63.12924      66.67475    
 2341.00   63.16339      66.70926    
 2342.00   63.19755      66.74378    
 2343.00   63.23172      66.77831    
 2344.00   63.26590      66.81284    
 2345.00   63.30009      66.84739    
 2346.00   63.33428      66.88195    
 2347.00   63.36849      66.91652    
 2348.00   63.40271      66.95110    
 2349.00   63.43693      66.98569    
 2350.00   63.47117      67.02028    
 2351.00   63.50541      67.05489    
 2352.00   63.53966      67.08951    
 2353.00   63.57393      67.12414    
 2354.00   63.60820      67.15877    
 2355.00   63.64248      67.19342    
 2356.00   63.67678      67.22808    
 2357.00   63.71108      67.26274    
 2358.00   63.74539      67.29742    
 2359.00   63.77971      67.33210    
 2360.00   63.81404      67.36680    
 2361.00   63.84838      67.40151    
 2362.00   63.88273      67.43622    
 2363.00   63.91709      67.47095    
 2364.00   63.95146      67.50568    
 2365.00   63.98584      67.54042    
 2366.00   64.02023      67.57518    
 2367.00   64.05462      67.60994    
 2368.00   64.08903      67.64472    
 2369.00   64.12345      67.67950    
 2370.00   64.15787      67.71429    
 2371.00   64.19231      67.74910    
 2372.00   64.22676      67.78391    
 2373.00   64.26121      67.81873    
 2374.00   64.29568      67.85357    
 2375.00   64.33015      67.88841    
 2376.00   64.36463      67.92326    
 2377.00   64.39913      67.95812    
 2378.00   64.43363      67.99299    
 2379.00   64.46814      68.02788    
 2380.00   64.50267      68.06277    
 2381.00   64.53720      68.09767    
 2382.00   64.57174      68.13258    
 2383.00   64.60629      68.16750    
 2384.00   64.64085      68.20243    
 2385.00   64.67542      68.23737    
 2386.00   64.71000      68.27232    
 2387.00   64.74459      68.30728    
 2388.00   64.77919      68.34225    
 2389.00   64.81380      68.37723    
 2390.00   64.84842      68.41222    
 2391.00   64.88305      68.44722    
 2392.00   64.91769      68.48223    
 2393.00   64.95233      68.51725    
 2394.00   64.98699      68.55228    
 2395.00   65.02166      68.58732    
 2396.00   65.05633      68.62237    
 2397.00   65.09102      68.65743    
 2398.00   65.12572      68.69250    
 2399.00   65.16042      68.72758    
 2400.00   65.19514      68.76267    
 2401.00   65.22986      68.79776    
 2402.00   65.26460      68.83287    
 2403.00   65.29934      68.86799    
 2404.00   65.33409      68.90312    
 2405.00   65.36886      68.93826    
 2406.00   65.40363      68.97340    
 2407.00   65.43841      69.00856    
 2408.00   65.47321      69.04373    
 2409.00   65.50801      69.07891    
 2410.00   65.54282      69.11409    
 2411.00   65.57764      69.14929    
 2412.00   65.61247      69.18450    
 2413.00   65.64731      69.21972    
 2414.00   65.68216      69.25494    
 2415.00   65.71702      69.29018    
 2416.00   65.75189      69.32543    
 2417.00   65.78677      69.36068    
 2418.00   65.82166      69.39595    
 2419.00   65.85656      69.43123    
 2420.00   65.89147      69.46651    
 2421.00   65.92639      69.50181    
 2422.00   65.96132      69.53711    
 2423.00   65.99626      69.57243    
 2424.00   66.03120      69.60776    
 2425.00   66.06616      69.64309    
 2426.00   66.10113      69.67844    
 2427.00   66.13610      69.71379    
 2428.00   66.17109      69.74916    
 2429.00   66.20609      69.78454    
 2430.00   66.24109      69.81992    
 2431.00   66.27611      69.85532    
 2432.00   66.31113      69.89072    
 2433.00   66.34617      69.92614    
 2434.00   66.38122      69.96156    
 2435.00   66.41627      69.99700    
 2436.00   66.45133      70.03244    
 2437.00   66.48641      70.06790    
 2438.00   66.52149      70.10336    
 2439.00   66.55659      70.13884    
 2440.00   66.59169      70.17432    
 2441.00   66.62680      70.20982    
 2442.00   66.66193      70.24532    
 2443.00   66.69706      70.28084    
 2444.00   66.73220      70.31636    
 2445.00   66.76735      70.35190    
 2446.00   66.80251      70.38744    
 2447.00   66.83769      70.42300    
 2448.00   66.87287      70.45856    
 2449.00   66.90806      70.49414    
 2450.00   66.94326      70.52972    
 2451.00   66.97847      70.56532    
 2452.00   67.01369      70.60092    
 2453.00   67.04892      70.63654    
 2454.00   67.08416      70.67216    
 2455.00   67.11941      70.70780    
 2456.00   67.15467      70.74344    
 2457.00   67.18994      70.77909    
 2458.00   67.22522      70.81476    
 2459.00   67.26051      70.85043    
 2460.00   67.29581      70.88612    
 2461.00   67.33112      70.92181    
 2462.00   67.36644      70.95752    
 2463.00   67.40176      70.99323    
 2464.00   67.43710      71.02896    
 2465.00   67.47245      71.06469    
 2466.00   67.50781      71.10044    
 2467.00   67.54318      71.13619    
 2468.00   67.57855      71.17196    
 2469.00   67.61394      71.20773    
 2470.00   67.64934      71.24352    
 2471.00   67.68474      71.27931    
 2472.00   67.72016      71.31511    
 2473.00   67.75559      71.35093    
 2474.00   67.79102      71.38675    
 2475.00   67.82647      71.42259    
 2476.00   67.86193      71.45843    
 2477.00   67.89739      71.49429    
 2478.00   67.93287      71.53015    
 2479.00   67.96835      71.56603    
 2480.00   68.00385      71.60191    
 2481.00   68.03935      71.63781    
 2482.00   68.07487      71.67371    
 2483.00   68.11039      71.70963    
 2484.00   68.14593      71.74555    
 2485.00   68.18147      71.78149    
 2486.00   68.21703      71.81743    
 2487.00   68.25259      71.85339    
 2488.00   68.28817      71.88936    
 2489.00   68.32375      71.92533    
 2490.00   68.35934      71.96132    
 2491.00   68.39495      71.99731    
 2492.00   68.43056      72.03332    
 2493.00   68.46619      72.06933    
 2494.00   68.50182      72.10536    
 2495.00   68.53746      72.14140    
 2496.00   68.57311      72.17744    
 2497.00   68.60878      72.21350    
 2498.00   68.64445      72.24956    
 2499.00   68.68013      72.28564    
 2500.00   68.71583      72.32173    
 2501.00   68.75153      72.35782    
 2502.00   68.78724      72.39393    
 2503.00   68.82296      72.43004    
 2504.00   68.85870      72.46617    
 2505.00   68.89444      72.50231    
 2506.00   68.93019      72.53845    
 2507.00   68.96595      72.57461    
 2508.00   69.00172      72.61078    
 2509.00   69.03751      72.64696    
 2510.00   69.07330      72.68314    
 2511.00   69.10910      72.71934    
 2512.00   69.14491      72.75555    
 2513.00   69.18073      72.79177    
 2514.00   69.21656      72.82799    
 2515.00   69.25240      72.86423    
 2516.00   69.28825      72.90048    
 2517.00   69.32412      72.93674    
 2518.00   69.35999      72.97300    
 2519.00   69.39587      73.00928    
 2520.00   69.43176      73.04557    
 2521.00   69.46766      73.08187    
 2522.00   69.50357      73.11818    
 2523.00   69.53949      73.15450    
 2524.00   69.57542      73.19083    
 2525.00   69.61136      73.22716    
 2526.00   69.64731      73.26351    
 2527.00   69.68327      73.29987    
 2528.00   69.71924      73.33624    
 2529.00   69.75522      73.37262    
 2530.00   69.79121      73.40901    
 2531.00   69.82721      73.44541    
 2532.00   69.86322      73.48182    
 2533.00   69.89924      73.51824    
 2534.00   69.93527      73.55467    
 2535.00   69.97131      73.59111    
 2536.00   70.00736      73.62756    
 2537.00   70.04342      73.66402    
 2538.00   70.07949      73.70049    
 2539.00   70.11557      73.73698    
 2540.00   70.15166      73.77347    
 2541.00   70.18776      73.80997    
 2542.00   70.22387      73.84648    
 2543.00   70.25999      73.88300    
 2544.00   70.29612      73.91953    
 2545.00   70.33226      73.95608    
 2546.00   70.36841      73.99263    
 2547.00   70.40457      74.02919    
 2548.00   70.44074      74.06576    
 2549.00   70.47692      74.10235    
 2550.00   70.51311      74.13894    
 2551.00   70.54931      74.17554    
 2552.00   70.58552      74.21216    
 2553.00   70.62174      74.24878    
 2554.00   70.65797      74.28541    
 2555.00   70.69421      74.32206    
 2556.00   70.73046      74.35871    
 2557.00   70.76672      74.39537    
 2558.00   70.80299      74.43205    
 2559.00   70.83927      74.46873    
 2560.00   70.87556      74.50543    
 2561.00   70.91186      74.54213    
 2562.00   70.94817      74.57885    
 2563.00   70.98449      74.61558    
 2564.00   71.02082      74.65231    
 2565.00   71.05716      74.68906    
 2566.00   71.09351      74.72581    
 2567.00   71.12987      74.76258    
 2568.00   71.16624      74.79936    
 2569.00   71.20262      74.83614    
 2570.00   71.23901      74.87294    
 2571.00   71.27541      74.90975    
 2572.00   71.31182      74.94657    
 2573.00   71.34824      74.98339    
 2574.00   71.38467      75.02023    
 2575.00   71.42111      75.05708    
 2576.00   71.45756      75.09394    
 2577.00   71.49402      75.13081    
 2578.00   71.53049      75.16769    
 2579.00   71.56697      75.20458    
 2580.00   71.60346      75.24147    
 2581.00   71.63997      75.27838    
 2582.00   71.67648      75.31530    
 2583.00   71.71300      75.35223    
 2584.00   71.74953      75.38918    
 2585.00   71.78607      75.42613    
 2586.00   71.82262      75.46309    
 2587.00   71.85918      75.50006    
 2588.00   71.89575      75.53704    
 2589.00   71.93233      75.57403    
 2590.00   71.96892      75.61103    
 2591.00   72.00553      75.64805    
 2592.00   72.04214      75.68507    
 2593.00   72.07876      75.72210    
 2594.00   72.11539      75.75914    
 2595.00   72.15203      75.79620    
 2596.00   72.18868      75.83326    
 2597.00   72.22535      75.87034    
 2598.00   72.26202      75.90742    
 2599.00   72.29870      75.94451    
 2600.00   72.33539      75.98162    
 2601.00   72.37210      76.01873    
 2602.00   72.40881      76.05586    
 2603.00   72.44553      76.09300    
 2604.00   72.48226      76.13014    
 2605.00   72.51901      76.16730    
 2606.00   72.55576      76.20446    
 2607.00   72.59252      76.24164    
 2608.00   72.62930      76.27883    
 2609.00   72.66608      76.31603    
 2610.00   72.70287      76.35323    
 2611.00   72.73968      76.39045    
 2612.00   72.77649      76.42768    
 2613.00   72.81331      76.46492    
 2614.00   72.85015      76.50217    
 2615.00   72.88699      76.53943    
 2616.00   72.92385      76.57670    
 2617.00   72.96071      76.61398    
 2618.00   72.99758      76.65127    
 2619.00   73.03447      76.68857    
 2620.00   73.07136      76.72588    
 2621.00   73.10827      76.76320    
 2622.00   73.14518      76.80053    
 2623.00   73.18211      76.83787    
 2624.00   73.21904      76.87523    
 2625.00   73.25599      76.91259    
 2626.00   73.29295      76.94996    
 2627.00   73.32991      76.98735    
 2628.00   73.36689      77.02474    
 2629.00   73.40387      77.06214    
 2630.00   73.44087      77.09956    
 2631.00   73.47788      77.13698    
 2632.00   73.51489      77.17442    
 2633.00   73.55192      77.21186    
 2634.00   73.58896      77.24932    
 2635.00   73.62600      77.28679    
 2636.00   73.66306      77.32426    
 2637.00   73.70013      77.36175    
 2638.00   73.73721      77.39925    
 2639.00   73.77429      77.43675    
 2640.00   73.81139      77.47427    
 2641.00   73.84850      77.51180    
 2642.00   73.88562      77.54934    
 2643.00   73.92275      77.58689    
 2644.00   73.95989      77.62445    
 2645.00   73.99704      77.66202    
 2646.00   74.03420      77.69960    
 2647.00   74.07137      77.73719    
 2648.00   74.10854      77.77479    
 2649.00   74.14573      77.81240    
 2650.00   74.18293      77.85002    
 2651.00   74.22015      77.88765    
 2652.00   74.25737      77.92530    
 2653.00   74.29460      77.96295    
 2654.00   74.33184      78.00061    
 2655.00   74.36909      78.03829    
 2656.00   74.40635      78.07597    
 2657.00   74.44362      78.11366    
 2658.00   74.48090      78.15137    
 2659.00   74.51820      78.18908    
 2660.00   74.55550      78.22681    
 2661.00   74.59281      78.26455    
 2662.00   74.63013      78.30229    
 2663.00   74.66747      78.34005    
 2664.00   74.70481      78.37782    
 2665.00   74.74216      78.41559    
 2666.00   74.77953      78.45338    
 2667.00   74.81690      78.49118    
 2668.00   74.85428      78.52899    
 2669.00   74.89168      78.56681    
 2670.00   74.92908      78.60464    
 2671.00   74.96650      78.64248    
 2672.00   75.00392      78.68033    
 2673.00   75.04136      78.71819    
 2674.00   75.07880      78.75606    
 2675.00   75.11626      78.79394    
 2676.00   75.15373      78.83184    
 2677.00   75.19120      78.86974    
 2678.00   75.22869      78.90765    
 2679.00   75.26619      78.94558    
 2680.00   75.30369      78.98351    
 2681.00   75.34121      79.02146    
 2682.00   75.37874      79.05941    
 2683.00   75.41628      79.09738    
 2684.00   75.45383      79.13535    
 2685.00   75.49138      79.17334    
 2686.00   75.52895      79.21134    
 2687.00   75.56653      79.24934    
 2688.00   75.60412      79.28736    
 2689.00   75.64172      79.32539    
 2690.00   75.67933      79.36343    
 2691.00   75.71695      79.40148    
 2692.00   75.75458      79.43954    
 2693.00   75.79222      79.47761    
 2694.00   75.82988      79.51569    
 2695.00   75.86754      79.55378    
 2696.00   75.90521      79.59188    
 2697.00   75.94289      79.62999    
 2698.00   75.98058      79.66812    
 2699.00   76.01829      79.70625    
 2700.00   76.05600      79.74439    
 2701.00   76.09372      79.78255    
 2702.00   76.13146      79.82071    
 2703.00   76.16920      79.85889    
 2704.00   76.20695      79.89707    
 2705.00   76.24472      79.93527    
 2706.00   76.28249      79.97347    
 2707.00   76.32028      80.01169    
 2708.00   76.35808      80.04992    
 2709.00   76.39588      80.08816    
 2710.00   76.43370      80.12640    
 2711.00   76.47152      80.16466    
 2712.00   76.50936      80.20293    
 2713.00   76.54721      80.24121    
 2714.00   76.58507      80.27950    
 2715.00   76.62293      80.31780    
 2716.00   76.66081      80.35612    
 2717.00   76.69870      80.39444    
 2718.00   76.73660      80.43277    
 2719.00   76.77451      80.47111    
 2720.00   76.81243      80.50947    
 2721.00   76.85036      80.54783    
 2722.00   76.88830      80.58621    
 2723.00   76.92625      80.62459    
 2724.00   76.96421      80.66299    
 2725.00   77.00218      80.70139    
 2726.00   77.04016      80.73981    
 2727.00   77.07816      80.77824    
 2728.00   77.11616      80.81667    
 2729.00   77.15417      80.85512    
 2730.00   77.19220      80.89358    
 2731.00   77.23023      80.93205    
 2732.00   77.26827      80.97053    
 2733.00   77.30633      81.00902    
 2734.00   77.34439      81.04752    
 2735.00   77.38247      81.08603    
 2736.00   77.42055      81.12456    
 2737.00   77.45865      81.16309    
 2738.00   77.49676      81.20163    
 2739.00   77.53487      81.24019    
 2740.00   77.57300      81.27875    
 2741.00   77.61114      81.31733    
 2742.00   77.64929      81.35591    
 2743.00   77.68744      81.39451    
 2744.00   77.72561      81.43311    
 2745.00   77.76379      81.47173    
 2746.00   77.80198      81.51036    
 2747.00   77.84018      81.54900    
 2748.00   77.87839      81.58765    
 2749.00   77.91661      81.62631    
 2750.00   77.95484      81.66498    
 2751.00   77.99309      81.70366    
 2752.00   78.03134      81.74235    
 2753.00   78.06960      81.78105    
 2754.00   78.10787      81.81976    
 2755.00   78.14616      81.85849    
 2756.00   78.18445      81.89722    
 2757.00   78.22275      81.93596    
 2758.00   78.26107      81.97472    
 2759.00   78.29939      82.01348    
 2760.00   78.33773      82.05226    
 2761.00   78.37607      82.09105    
 2762.00   78.41443      82.12984    
 2763.00   78.45280      82.16865    
 2764.00   78.49117      82.20747    
 2765.00   78.52956      82.24630    
 2766.00   78.56796      82.28514    
 2767.00   78.60637      82.32399    
 2768.00   78.64479      82.36285    
 2769.00   78.68322      82.40172    
 2770.00   78.72166      82.44060    
 2771.00   78.76011      82.47950    
 2772.00   78.79857      82.51840    
 2773.00   78.83704      82.55731    
 2774.00   78.87552      82.59624    
 2775.00   78.91401      82.63517    
 2776.00   78.95252      82.67412    
 2777.00   78.99103      82.71308    
 2778.00   79.02955      82.75204    
 2779.00   79.06809      82.79102    
 2780.00   79.10663      82.83001    
 2781.00   79.14518      82.86901    
 2782.00   79.18375      82.90802    
 2783.00   79.22233      82.94704    
 2784.00   79.26091      82.98607    
 2785.00   79.29951      83.02511    
 2786.00   79.33812      83.06416    
 2787.00   79.37673      83.10323    
 2788.00   79.41536      83.14230    
 2789.00   79.45400      83.18138    
 2790.00   79.49265      83.22048    
 2791.00   79.53131      83.25958    
 2792.00   79.56998      83.29870    
 2793.00   79.60866      83.33783    
 2794.00   79.64735      83.37697    
 2795.00   79.68605      83.41611    
 2796.00   79.72477      83.45527    
 2797.00   79.76349      83.49444    
 2798.00   79.80222      83.53362    
 2799.00   79.84097      83.57281    
 2800.00   79.87972      83.61201    
 2801.00   79.91849      83.65123    
 2802.00   79.95726      83.69045    
 2803.00   79.99605      83.72968    
 2804.00   80.03484      83.76893    
 2805.00   80.07365      83.80818    
 2806.00   80.11247      83.84745    
 2807.00   80.15130      83.88672    
 2808.00   80.19013      83.92601    
 2809.00   80.22898      83.96531    
 2810.00   80.26784      84.00462    
 2811.00   80.30671      84.04394    
 2812.00   80.34559      84.08327    
 2813.00   80.38448      84.12261    
 2814.00   80.42339      84.16196    
 2815.00   80.46230      84.20132    
 2816.00   80.50122      84.24069    
 2817.00   80.54015      84.28008    
 2818.00   80.57910      84.31947    
 2819.00   80.61805      84.35888    
 2820.00   80.65702      84.39829    
 2821.00   80.69599      84.43772    
 2822.00   80.73498      84.47715    
 2823.00   80.77398      84.51660    
 2824.00   80.81298      84.55606    
 2825.00   80.85200      84.59553    
 2826.00   80.89103      84.63501    
 2827.00   80.93007      84.67450    
 2828.00   80.96912      84.71400    
 2829.00   81.00818      84.75351    
 2830.00   81.04725      84.79304    
 2831.00   81.08633      84.83257    
 2832.00   81.12542      84.87211    
 2833.00   81.16452      84.91167    
 2834.00   81.20363      84.95123    
 2835.00   81.24276      84.99081    
 2836.00   81.28189      85.03040    
 2837.00   81.32104      85.07000    
 2838.00   81.36019      85.10960    
 2839.00   81.39936      85.14922    
 2840.00   81.43853      85.18885    
 2841.00   81.47772      85.22849    
 2842.00   81.51692      85.26815    
 2843.00   81.55613      85.30781    
 2844.00   81.59535      85.34748    
 2845.00   81.63457      85.38717    
 2846.00   81.67381      85.42686    
 2847.00   81.71307      85.46657    
 2848.00   81.75233      85.50628    
 2849.00   81.79160      85.54601    
 2850.00   81.83088      85.58575    
 2851.00   81.87017      85.62549    
 2852.00   81.90948      85.66525    
 2853.00   81.94879      85.70502    
 2854.00   81.98812      85.74480    
 2855.00   82.02745      85.78460    
 2856.00   82.06680      85.82440    
 2857.00   82.10615      85.86421    
 2858.00   82.14552      85.90404    
 2859.00   82.18490      85.94387    
 2860.00   82.22429      85.98372    
 2861.00   82.26369      86.02357    
 2862.00   82.30310      86.06344    
 2863.00   82.34252      86.10332    
 2864.00   82.38195      86.14321    
 2865.00   82.42139      86.18311    
 2866.00   82.46084      86.22302    
 2867.00   82.50031      86.26294    
 2868.00   82.53978      86.30287    
 2869.00   82.57926      86.34281    
 2870.00   82.61876      86.38277    
 2871.00   82.65826      86.42273    
 2872.00   82.69778      86.46271    
 2873.00   82.73731      86.50269    
 2874.00   82.77685      86.54269    
 2875.00   82.81639      86.58270    
 2876.00   82.85595      86.62271    
 2877.00   82.89552      86.66274    
 2878.00   82.93510      86.70278    
 2879.00   82.97469      86.74283    
 2880.00   83.01429      86.78290    
 2881.00   83.05391      86.82297    
 2882.00   83.09353      86.86305    
 2883.00   83.13316      86.90315    
 2884.00   83.17281      86.94325    
 2885.00   83.21246      86.98337    
 2886.00   83.25213      87.02349    
 2887.00   83.29180      87.06363    
 2888.00   83.33149      87.10378    
 2889.00   83.37119      87.14394    
 2890.00   83.41090      87.18411    
 2891.00   83.45062      87.22429    
 2892.00   83.49035      87.26448    
 2893.00   83.53009      87.30468    
 2894.00   83.56984      87.34490    
 2895.00   83.60960      87.38512    
 2896.00   83.64937      87.42536    
 2897.00   83.68916      87.46560    
 2898.00   83.72895      87.50586    
 2899.00   83.76875      87.54613    
 2900.00   83.80857      87.58641    
 2901.00   83.84840      87.62670    
 2902.00   83.88823      87.66700    
 2903.00   83.92808      87.70731    
 2904.00   83.96794      87.74763    
 2905.00   84.00781      87.78796    
 2906.00   84.04769      87.82831    
 2907.00   84.08758      87.86866    
 2908.00   84.12748      87.90903    
 2909.00   84.16739      87.94940    
 2910.00   84.20731      87.98979    
 2911.00   84.24724      88.03019    
 2912.00   84.28719      88.07060    
 2913.00   84.32714      88.11102    
 2914.00   84.36711      88.15145    
 2915.00   84.40709      88.19189    
 2916.00   84.44707      88.23234    
 2917.00   84.48707      88.27281    
 2918.00   84.52708      88.31328    
 2919.00   84.56710      88.35377    
 2920.00   84.60713      88.39426    
 2921.00   84.64717      88.43477    
 2922.00   84.68722      88.47529    
 2923.00   84.72728      88.51582    
 2924.00   84.76735      88.55636    
 2925.00   84.80744      88.59691    
 2926.00   84.84753      88.63747    
 2927.00   84.88764      88.67804    
 2928.00   84.92775      88.71863    
 2929.00   84.96788      88.75922    
 2930.00   85.00802      88.79983    
 2931.00   85.04817      88.84044    
 2932.00   85.08832      88.88107    
 2933.00   85.12849      88.92171    
 2934.00   85.16867      88.96236    
 2935.00   85.20887      89.00302    
 2936.00   85.24907      89.04369    
 2937.00   85.28928      89.08437    
 2938.00   85.32950      89.12506    
 2939.00   85.36974      89.16577    
 2940.00   85.40998      89.20648    
 2941.00   85.45024      89.24721    
 2942.00   85.49051      89.28794    
 2943.00   85.53078      89.32869    
 2944.00   85.57107      89.36945    
 2945.00   85.61137      89.41022    
 2946.00   85.65168      89.45100    
 2947.00   85.69200      89.49179    
 2948.00   85.73233      89.53259    
 2949.00   85.77268      89.57340    
 2950.00   85.81303      89.61423    
 2951.00   85.85339      89.65506    
 2952.00   85.89377      89.69591    
 2953.00   85.93415      89.73677    
 2954.00   85.97455      89.77763    
 2955.00   86.01496      89.81851    
 2956.00   86.05538      89.85940    
 2957.00   86.09580      89.90030    
 2958.00   86.13624      89.94122    
 2959.00   86.17669      89.98214    
 2960.00   86.21716      90.02307    
 2961.00   86.25763      90.06402    
 2962.00   86.29811      90.10497    
 2963.00   86.33860      90.14594    
 2964.00   86.37911      90.18692    
 2965.00   86.41962      90.22791    
 2966.00   86.46015      90.26891    
 2967.00   86.50069      90.30992    
 2968.00   86.54124      90.35094    
 2969.00   86.58180      90.39197    
 2970.00   86.62236      90.43302    
 2971.00   86.66295      90.47407    
 2972.00   86.70354      90.51514    
 2973.00   86.74414      90.55621    
 2974.00   86.78475      90.59730    
 2975.00   86.82538      90.63840    
 2976.00   86.86601      90.67951    
 2977.00   86.90666      90.72063    
 2978.00   86.94731      90.76176    
 2979.00   86.98798      90.80290    
 2980.00   87.02866      90.84406    
 2981.00   87.06935      90.88522    
 2982.00   87.11005      90.92640    
 2983.00   87.15076      90.96758    
 2984.00   87.19148      91.00878    
 2985.00   87.23221      91.04999    
 2986.00   87.27295      91.09121    
 2987.00   87.31371      91.13244    
 2988.00   87.35447      91.17368    
 2989.00   87.39525      91.21494    
 2990.00   87.43604      91.25620    
 2991.00   87.47683      91.29747    
 2992.00   87.51764      91.33876    
 2993.00   87.55846      91.38006    
 2994.00   87.59929      91.42137    
 2995.00   87.64013      91.46268    
 2996.00   87.68099      91.50401    
 2997.00   87.72185      91.54536    
 2998.00   87.76272      91.58671    
 2999.00   87.80361      91.62807    
 3000.00   87.84450      91.66945    
 3001.00   87.88541      91.71083    
 3002.00   87.92633      91.75223    
 3003.00   87.96726      91.79363    
 3004.00   88.00820      91.83505    
 3005.00   88.04915      91.87648    
 3006.00   88.09011      91.91792    
 3007.00   88.13108      91.95938    
 3008.00   88.17206      92.00084    
 3009.00   88.21306      92.04231    
 3010.00   88.25406      92.08380    
 3011.00   88.29508      92.12529    
 3012.00   88.33611      92.16680    
 3013.00   88.37714      92.20832    
 3014.00   88.41819      92.24985    
 3015.00   88.45925      92.29139    
 3016.00   88.50032      92.33294    
 3017.00   88.54140      92.37450    
 3018.00   88.58250      92.41607    
 3019.00   88.62360      92.45766    
 3020.00   88.66471      92.49925    
 3021.00   88.70584      92.54086    
 3022.00   88.74697      92.58248    
 3023.00   88.78812      92.62411    
 3024.00   88.82928      92.66575    
 3025.00   88.87045      92.70740    
 3026.00   88.91163      92.74906    
 3027.00   88.95282      92.79073    
 3028.00   88.99402      92.83242    
 3029.00   89.03523      92.87411    
 3030.00   89.07646      92.91582    
 3031.00   89.11769      92.95754    
 3032.00   89.15894      92.99927    
 3033.00   89.20019      93.04101    
 3034.00   89.24146      93.08276    
 3035.00   89.28274      93.12452    
 3036.00   89.32403      93.16629    
 3037.00   89.36533      93.20808    
 3038.00   89.40664      93.24987    
 3039.00   89.44796      93.29168    
 3040.00   89.48930      93.33350    
 3041.00   89.53064      93.37533    
 3042.00   89.57200      93.41717    
 3043.00   89.61336      93.45902    
 3044.00   89.65474      93.50088    
 3045.00   89.69613      93.54275    
 3046.00   89.73753      93.58464    
 3047.00   89.77894      93.62653    
 3048.00   89.82036      93.66844    
 3049.00   89.86179      93.71036    
 3050.00   89.90323      93.75229    
 3051.00   89.94469      93.79423    
 3052.00   89.98615      93.83618    
 3053.00   90.02763      93.87814    
 3054.00   90.06912      93.92012    
 3055.00   90.11061      93.96210    
 3056.00   90.15212      94.00410    
 3057.00   90.19364      94.04610    
 3058.00   90.23518      94.08812    
 3059.00   90.27672      94.13015    
 3060.00   90.31827      94.17219    
 3061.00   90.35984      94.21424    
 3062.00   90.40141      94.25631    
 3063.00   90.44300      94.29838    
 3064.00   90.48459      94.34047    
 3065.00   90.52620      94.38256    
 3066.00   90.56782      94.42467    
 3067.00   90.60945      94.46679    
 3068.00   90.65109      94.50892    
 3069.00   90.69275      94.55106    
 3070.00   90.73441      94.59321    
 3071.00   90.77608      94.63538    
 3072.00   90.81777      94.67755    
 3073.00   90.85947      94.71974    
 3074.00   90.90117      94.76193    
 3075.00   90.94289      94.80414    
 3076.00   90.98462      94.84636    
 3077.00   91.02636      94.88859    
 3078.00   91.06812      94.93083    
 3079.00   91.10988      94.97309    
 3080.00   91.15165      95.01535    
 3081.00   91.19344      95.05762    
 3082.00   91.23523      95.09991    
 3083.00   91.27704      95.14221    
 3084.00   91.31886      95.18452    
 3085.00   91.36069      95.22684    
 3086.00   91.40253      95.26917    
 3087.00   91.44438      95.31151    
 3088.00   91.48624      95.35387    
 3089.00   91.52812      95.39623    
 3090.00   91.57000      95.43861    
 3091.00   91.61190      95.48099    
 3092.00   91.65380      95.52339    
 3093.00   91.69572      95.56580    
 3094.00   91.73765      95.60822    
 3095.00   91.77959      95.65066    
 3096.00   91.82154      95.69310    
 3097.00   91.86350      95.73555    
 3098.00   91.90547      95.77802    
 3099.00   91.94746      95.82050    
 3100.00   91.98945      95.86299    
 3101.00   92.03146      95.90549    
 3102.00   92.07348      95.94800    
 3103.00   92.11551      95.99052    
 3104.00   92.15755      96.03305    
 3105.00   92.19960      96.07560    
 3106.00   92.24166      96.11815    
 3107.00   92.28373      96.16072    
 3108.00   92.32582      96.20330    
 3109.00   92.36791      96.24589    
 3110.00   92.41002      96.28849    
 3111.00   92.45214      96.33110    
 3112.00   92.49426      96.37372    
 3113.00   92.53640      96.41636    
 3114.00   92.57856      96.45900    
 3115.00   92.62072      96.50166    
 3116.00   92.66289      96.54433    
 3117.00   92.70507      96.58701    
 3118.00   92.74727      96.62970    
 3119.00   92.78948      96.67240    
 3120.00   92.83169      96.71512    
 3121.00   92.87392      96.75784    
 3122.00   92.91616      96.80058    
 3123.00   92.95841      96.84332    
 3124.00   93.00068      96.88608    
 3125.00   93.04295      96.92885    
 3126.00   93.08523      96.97163    
 3127.00   93.12753      97.01443    
 3128.00   93.16984      97.05723    
 3129.00   93.21215      97.10004    
 3130.00   93.25448      97.14287    
 3131.00   93.29682      97.18571    
 3132.00   93.33917      97.22856    
 3133.00   93.38154      97.27142    
 3134.00   93.42391      97.31429    
 3135.00   93.46629      97.35717    
 3136.00   93.50869      97.40007    
 3137.00   93.55110      97.44297    
 3138.00   93.59352      97.48589    
 3139.00   93.63594      97.52882    
 3140.00   93.67839      97.57175    
 3141.00   93.72084      97.61471    
 3142.00   93.76330      97.65767    
 3143.00   93.80577      97.70064    
 3144.00   93.84826      97.74362    
 3145.00   93.89076      97.78662    
 3146.00   93.93326      97.82963    
 3147.00   93.97578      97.87265    
 3148.00   94.01831      97.91568    
 3149.00   94.06085      97.95872    
 3150.00   94.10340      98.00177    
 3151.00   94.14597      98.04483    
 3152.00   94.18854      98.08791    
 3153.00   94.23113      98.13099    
 3154.00   94.27373      98.17409    
 3155.00   94.31633      98.21720    
 3156.00   94.35895      98.26032    
 3157.00   94.40158      98.30345    
 3158.00   94.44423      98.34660    
 3159.00   94.48688      98.38975    
 3160.00   94.52954      98.43292    
 3161.00   94.57222      98.47609    
 3162.00   94.61491      98.51928    
 3163.00   94.65760      98.56248    
 3164.00   94.70031      98.60569    
 3165.00   94.74303      98.64891    
 3166.00   94.78576      98.69215    
 3167.00   94.82851      98.73539    
 3168.00   94.87126      98.77865    
 3169.00   94.91403      98.82192    
 3170.00   94.95680      98.86520    
 3171.00   94.99959      98.90849    
 3172.00   95.04239      98.95179    
 3173.00   95.08520      98.99510    
 3174.00   95.12802      99.03843    
 3175.00   95.17085      99.08176    
 3176.00   95.21370      99.12511    
 3177.00   95.25655      99.16847    
 3178.00   95.29942      99.21184    
 3179.00   95.34229      99.25522    
 3180.00   95.38518      99.29861    
 3181.00   95.42808      99.34202    
 3182.00   95.47099      99.38543    
 3183.00   95.51392      99.42886    
 3184.00   95.55685      99.47230    
 3185.00   95.59980      99.51575    
 3186.00   95.64275      99.55921    
 3187.00   95.68572      99.60268    
 3188.00   95.72870      99.64617    
 3189.00   95.77169      99.68966    
 3190.00   95.81469      99.73317    
 3191.00   95.85770      99.77669    
 3192.00   95.90073      99.82022    
 3193.00   95.94376      99.86376    
 3194.00   95.98681      99.90731    
 3195.00   96.02986      99.95088    
 3196.00   96.07293      99.99445    
 3197.00   96.11601      100.0380    
 3198.00   96.15910      100.0816    
 3199.00   96.20221      100.1252    
 3200.00   96.24532      100.1689    
 3201.00   96.28845      100.2125    
 3202.00   96.33158      100.2561    
 3203.00   96.37473      100.2998    
 3204.00   96.41789      100.3435    
 3205.00   96.46106      100.3871    
 3206.00   96.50424      100.4308    
 3207.00   96.54743      100.4745    
 3208.00   96.59064      100.5182    
 3209.00   96.63385      100.5620    
 3210.00   96.67708      100.6057    
 3211.00   96.72032      100.6494    
 3212.00   96.76357      100.6932    
 3213.00   96.80683      100.7370    
 3214.00   96.85010      100.7808    
 3215.00   96.89338      100.8246    
 3216.00   96.93668      100.8684    
 3217.00   96.97998      100.9122    
 3218.00   97.02330      100.9560    
 3219.00   97.06663      100.9998    
 3220.00   97.10997      101.0437    
 3221.00   97.15332      101.0875    
 3222.00   97.19668      101.1314    
 3223.00   97.24006      101.1753    
 3224.00   97.28344      101.2192    
 3225.00   97.32684      101.2631    
 3226.00   97.37025      101.3070    
 3227.00   97.41367      101.3510    
 3228.00   97.45710      101.3949    
 3229.00   97.50054      101.4388    
 3230.00   97.54399      101.4828    
 3231.00   97.58746      101.5268    
 3232.00   97.63093      101.5708    
 3233.00   97.67442      101.6148    
 3234.00   97.71792      101.6588    
 3235.00   97.76143      101.7028    
 3236.00   97.80495      101.7468    
 3237.00   97.84848      101.7909    
 3238.00   97.89203      101.8349    
 3239.00   97.93558      101.8790    
 3240.00   97.97915      101.9231    
 3241.00   98.02273      101.9672    
 3242.00   98.06631      102.0113    
 3243.00   98.10992      102.0554    
 3244.00   98.15353      102.0995    
 3245.00   98.19715      102.1437    
 3246.00   98.24079      102.1878    
 3247.00   98.28443      102.2320    
 3248.00   98.32809      102.2761    
 3249.00   98.37176      102.3203    
 3250.00   98.41544      102.3645    
 3251.00   98.45913      102.4087    
 3252.00   98.50283      102.4529    
 3253.00   98.54655      102.4972    
 3254.00   98.59027      102.5414    
 3255.00   98.63401      102.5856    
 3256.00   98.67776      102.6299    
 3257.00   98.72152      102.6742    
 3258.00   98.76529      102.7185    
 3259.00   98.80907      102.7628    
 3260.00   98.85287      102.8071    
 3261.00   98.89667      102.8514    
 3262.00   98.94049      102.8957    
 3263.00   98.98432      102.9401    
 3264.00   99.02816      102.9844    
 3265.00   99.07201      103.0288    
 3266.00   99.11587      103.0732    
 3267.00   99.15974      103.1176    
 3268.00   99.20363      103.1620    
 3269.00   99.24753      103.2064    
 3270.00   99.29144      103.2508    
 3271.00   99.33535      103.2952    
 3272.00   99.37929      103.3397    
 3273.00   99.42323      103.3841    
 3274.00   99.46718      103.4286    
 3275.00   99.51115      103.4731    
 3276.00   99.55512      103.5176    
 3277.00   99.59911      103.5621    
 3278.00   99.64311      103.6066    
 3279.00   99.68712      103.6511    
 3280.00   99.73114      103.6957    
 3281.00   99.77518      103.7402    
 3282.00   99.81922      103.7848    
 3283.00   99.86328      103.8294    
 3284.00   99.90735      103.8740    
 3285.00   99.95143      103.9186    
 3286.00   99.99552      103.9632    
 3287.00   100.0396      104.0078    
 3288.00   100.0837      104.0524    
 3289.00   100.1279      104.0971    
 3290.00   100.1720      104.1417    
 3291.00   100.2161      104.1864    
 3292.00   100.2603      104.2311    
 3293.00   100.3045      104.2758    
 3294.00   100.3487      104.3205    
 3295.00   100.3929      104.3652    
 3296.00   100.4371      104.4099    
 3297.00   100.4813      104.4546    
 3298.00   100.5255      104.4994    
 3299.00   100.5697      104.5441    
 3300.00   100.6140      104.5889    
 3301.00   100.6583      104.6337    
 3302.00   100.7025      104.6785    
 3303.00   100.7468      104.7233    
 3304.00   100.7911      104.7681    
 3305.00   100.8354      104.8129    
 3306.00   100.8797      104.8578    
 3307.00   100.9241      104.9026    
 3308.00   100.9684      104.9475    
 3309.00   101.0128      104.9924    
 3310.00   101.0571      105.0373    
 3311.00   101.1015      105.0822    
 3312.00   101.1459      105.1271    
 3313.00   101.1903      105.1720    
 3314.00   101.2347      105.2169    
 3315.00   101.2791      105.2619    
 3316.00   101.3236      105.3068    
 3317.00   101.3680      105.3518    
 3318.00   101.4125      105.3968    
 3319.00   101.4570      105.4418    
 3320.00   101.5014      105.4868    
 3321.00   101.5459      105.5318    
 3322.00   101.5904      105.5768    
 3323.00   101.6349      105.6219    
 3324.00   101.6795      105.6669    
 3325.00   101.7240      105.7120    
 3326.00   101.7686      105.7571    
 3327.00   101.8131      105.8021    
 3328.00   101.8577      105.8472    
 3329.00   101.9023      105.8923    
 3330.00   101.9469      105.9375    
 3331.00   101.9915      105.9826    
 3332.00   102.0361      106.0277    
 3333.00   102.0807      106.0729    
 3334.00   102.1254      106.1181    
 3335.00   102.1700      106.1632    
 3336.00   102.2147      106.2084    
 3337.00   102.2594      106.2536    
 3338.00   102.3041      106.2989    
 3339.00   102.3488      106.3441    
 3340.00   102.3935      106.3893    
 3341.00   102.4382      106.4346    
 3342.00   102.4829      106.4798    
 3343.00   102.5277      106.5251    
 3344.00   102.5724      106.5704    
 3345.00   102.6172      106.6157    
 3346.00   102.6620      106.6610    
 3347.00   102.7068      106.7063    
 3348.00   102.7516      106.7516    
 3349.00   102.7964      106.7970    
 3350.00   102.8412      106.8423    
 3351.00   102.8861      106.8877    
 3352.00   102.9309      106.9331    
 3353.00   102.9758      106.9785    
 3354.00   103.0206      107.0239    
 3355.00   103.0655      107.0693    
 3356.00   103.1104      107.1147    
 3357.00   103.1553      107.1601    
 3358.00   103.2003      107.2056    
 3359.00   103.2452      107.2510    
 3360.00   103.2901      107.2965    
 3361.00   103.3351      107.3420    
 3362.00   103.3800      107.3875    
 3363.00   103.4250      107.4330    
 3364.00   103.4700      107.4785    
 3365.00   103.5150      107.5240    
 3366.00   103.5600      107.5696    
 3367.00   103.6051      107.6151    
 3368.00   103.6501      107.6607    
 3369.00   103.6951      107.7063    
 3370.00   103.7402      107.7519    
 3371.00   103.7853      107.7975    
 3372.00   103.8303      107.8431    
 3373.00   103.8754      107.8887    
 3374.00   103.9205      107.9343    
 3375.00   103.9657      107.9800    
 3376.00   104.0108      108.0256    
 3377.00   104.0559      108.0713    
 3378.00   104.1011      108.1170    
 3379.00   104.1462      108.1627    
 3380.00   104.1914      108.2084    
 3381.00   104.2366      108.2541    
 3382.00   104.2818      108.2998    
 3383.00   104.3270      108.3456    
 3384.00   104.3722      108.3913    
 3385.00   104.4175      108.4371    
 3386.00   104.4627      108.4829    
 3387.00   104.5080      108.5287    
 3388.00   104.5532      108.5745    
 3389.00   104.5985      108.6203    
 3390.00   104.6438      108.6661    
 3391.00   104.6891      108.7119    
 3392.00   104.7344      108.7578    
 3393.00   104.7798      108.8036    
 3394.00   104.8251      108.8495    
 3395.00   104.8704      108.8954    
 3396.00   104.9158      108.9413    
 3397.00   104.9612      108.9872    
 3398.00   105.0066      109.0331    
 3399.00   105.0520      109.0790    
 3400.00   105.0974      109.1250    
 3401.00   105.1428      109.1709    
 3402.00   105.1882      109.2169    
 3403.00   105.2337      109.2629    
 3404.00   105.2791      109.3089    
 3405.00   105.3246      109.3549    
 3406.00   105.3700      109.4009    
 3407.00   105.4155      109.4469    
 3408.00   105.4610      109.4929    
 3409.00   105.5066      109.5390    
 3410.00   105.5521      109.5850    
 3411.00   105.5976      109.6311    
 3412.00   105.6432      109.6772    
 3413.00   105.6887      109.7233    
 3414.00   105.7343      109.7694    
 3415.00   105.7799      109.8155    
 3416.00   105.8255      109.8616    
 3417.00   105.8711      109.9078    
 3418.00   105.9167      109.9539    
 3419.00   105.9623      110.0001    
 3420.00   106.0080      110.0463    
 3421.00   106.0536      110.0925    
 3422.00   106.0993      110.1387    
 3423.00   106.1450      110.1849    
 3424.00   106.1906      110.2311    
 3425.00   106.2363      110.2773    
 3426.00   106.2821      110.3236    
 3427.00   106.3278      110.3698    
 3428.00   106.3735      110.4161    
 3429.00   106.4193      110.4624    
 3430.00   106.4650      110.5087    
 3431.00   106.5108      110.5550    
 3432.00   106.5566      110.6013    
 3433.00   106.6024      110.6476    
 3434.00   106.6482      110.6940    
 3435.00   106.6940      110.7403    
 3436.00   106.7398      110.7867    
 3437.00   106.7857      110.8331    
 3438.00   106.8315      110.8795    
 3439.00   106.8774      110.9259    
 3440.00   106.9232      110.9723    
 3441.00   106.9691      111.0187    
 3442.00   107.0150      111.0652    
 3443.00   107.0609      111.1116    
 3444.00   107.1069      111.1581    
 3445.00   107.1528      111.2045    
 3446.00   107.1987      111.2510    
 3447.00   107.2447      111.2975    
 3448.00   107.2907      111.3440    
 3449.00   107.3366      111.3906    
 3450.00   107.3826      111.4371    
 3451.00   107.4286      111.4836    
 3452.00   107.4747      111.5302    
 3453.00   107.5207      111.5768    
 3454.00   107.5667      111.6233    
 3455.00   107.6128      111.6699    
 3456.00   107.6588      111.7165    
 3457.00   107.7049      111.7631    
 3458.00   107.7510      111.8098    
 3459.00   107.7971      111.8564    
 3460.00   107.8432      111.9031    
 3461.00   107.8893      111.9497    
 3462.00   107.9355      111.9964    
 3463.00   107.9816      112.0431    
 3464.00   108.0278      112.0898    
 3465.00   108.0739      112.1365    
 3466.00   108.1201      112.1832    
 3467.00   108.1663      112.2300    
 3468.00   108.2125      112.2767    
 3469.00   108.2587      112.3235    
 3470.00   108.3050      112.3702    
 3471.00   108.3512      112.4170    
 3472.00   108.3975      112.4638    
 3473.00   108.4437      112.5106    
 3474.00   108.4900      112.5574    
 3475.00   108.5363      112.6043    
 3476.00   108.5826      112.6511    
 3477.00   108.6289      112.6980    
 3478.00   108.6752      112.7448    
 3479.00   108.7216      112.7917    
 3480.00   108.7679      112.8386    
 3481.00   108.8143      112.8855    
 3482.00   108.8606      112.9324    
 3483.00   108.9070      112.9793    
 3484.00   108.9534      113.0263    
 3485.00   108.9998      113.0732    
 3486.00   109.0462      113.1202    
 3487.00   109.0927      113.1671    
 3488.00   109.1391      113.2141    
 3489.00   109.1855      113.2611    
 3490.00   109.2320      113.3081    
 3491.00   109.2785      113.3552    
 3492.00   109.3250      113.4022    
 3493.00   109.3715      113.4492    
 3494.00   109.4180      113.4963    
 3495.00   109.4645      113.5434    
 3496.00   109.5110      113.5904    
 3497.00   109.5576      113.6375    
 3498.00   109.6042      113.6846    
 3499.00   109.6507      113.7318    
 3500.00   109.6973      113.7789    
 3501.00   109.7439      113.8260    
 3502.00   109.7905      113.8732    
 3503.00   109.8371      113.9203    
 3504.00   109.8838      113.9675    
 3505.00   109.9304      114.0147    
 3506.00   109.9771      114.0619    
 3507.00   110.0237      114.1091    
 3508.00   110.0704      114.1563    
 3509.00   110.1171      114.2036    
 3510.00   110.1638      114.2508    
 3511.00   110.2105      114.2981    
 3512.00   110.2572      114.3454    
 3513.00   110.3040      114.3926    
 3514.00   110.3507      114.4399    
 3515.00   110.3975      114.4873    
 3516.00   110.4442      114.5346    
 3517.00   110.4910      114.5819    
 3518.00   110.5378      114.6293    
 3519.00   110.5846      114.6766    
 3520.00   110.6315      114.7240    
 3521.00   110.6783      114.7714    
 3522.00   110.7251      114.8187    
 3523.00   110.7720      114.8662    
 3524.00   110.8189      114.9136    
 3525.00   110.8657      114.9610    
 3526.00   110.9126      115.0084    
 3527.00   110.9595      115.0559    
 3528.00   111.0064      115.1034    
 3529.00   111.0534      115.1508    
 3530.00   111.1003      115.1983    
 3531.00   111.1473      115.2458    
 3532.00   111.1942      115.2933    
 3533.00   111.2412      115.3409    
 3534.00   111.2882      115.3884    
 3535.00   111.3352      115.4359    
 3536.00   111.3822      115.4835    
 3537.00   111.4292      115.5311    
 3538.00   111.4762      115.5787    
 3539.00   111.5233      115.6263    
 3540.00   111.5704      115.6739    
 3541.00   111.6174      115.7215    
 3542.00   111.6645      115.7691    
 3543.00   111.7116      115.8168    
 3544.00   111.7587      115.8644    
 3545.00   111.8058      115.9121    
 3546.00   111.8530      115.9598    
 3547.00   111.9001      116.0075    
 3548.00   111.9472      116.0552    
 3549.00   111.9944      116.1029    
 3550.00   112.0416      116.1506    
 3551.00   112.0888      116.1984    
 3552.00   112.1360      116.2461    
 3553.00   112.1832      116.2939    
 3554.00   112.2304      116.3417    
 3555.00   112.2777      116.3894    
 3556.00   112.3249      116.4372    
 3557.00   112.3722      116.4851    
 3558.00   112.4194      116.5329    
 3559.00   112.4667      116.5807    
 3560.00   112.5140      116.6286    
 3561.00   112.5613      116.6764    
 3562.00   112.6087      116.7243    
 3563.00   112.6560      116.7722    
 3564.00   112.7033      116.8201    
 3565.00   112.7507      116.8680    
 3566.00   112.7981      116.9159    
 3567.00   112.8454      116.9639    
 3568.00   112.8928      117.0118    
 3569.00   112.9402      117.0598    
 3570.00   112.9877      117.1077    
 3571.00   113.0351      117.1557    
 3572.00   113.0825      117.2037    
 3573.00   113.1300      117.2517    
 3574.00   113.1774      117.2997    
 3575.00   113.2249      117.3478    
 3576.00   113.2724      117.3958    
 3577.00   113.3199      117.4439    
 3578.00   113.3674      117.4919    
 3579.00   113.4149      117.5400    
 3580.00   113.4625      117.5881    
 3581.00   113.5100      117.6362    
 3582.00   113.5576      117.6843    
 3583.00   113.6052      117.7325    
 3584.00   113.6527      117.7806    
 3585.00   113.7003      117.8288    
 3586.00   113.7480      117.8769    
 3587.00   113.7956      117.9251    
 3588.00   113.8432      117.9733    
 3589.00   113.8908      118.0215    
 3590.00   113.9385      118.0697    
 3591.00   113.9862      118.1179    
 3592.00   114.0339      118.1662    
 3593.00   114.0815      118.2144    
 3594.00   114.1293      118.2627    
 3595.00   114.1770      118.3110    
 3596.00   114.2247      118.3592    
 3597.00   114.2724      118.4075    
 3598.00   114.3202      118.4559    
 3599.00   114.3680      118.5042    
 3600.00   114.4157      118.5525    
 3601.00   114.4635      118.6009    
 3602.00   114.5113      118.6492    
 3603.00   114.5591      118.6976    
 3604.00   114.6070      118.7460    
 3605.00   114.6548      118.7944    
 3606.00   114.7027      118.8428    
 3607.00   114.7505      118.8912    
 3608.00   114.7984      118.9396    
 3609.00   114.8463      118.9881    
 3610.00   114.8942      119.0365    
 3611.00   114.9421      119.0850    
 3612.00   114.9900      119.1335    
 3613.00   115.0379      119.1820    
 3614.00   115.0859      119.2305    
 3615.00   115.1338      119.2790    
 3616.00   115.1818      119.3275    
 3617.00   115.2298      119.3761    
 3618.00   115.2778      119.4246    
 3619.00   115.3258      119.4732    
 3620.00   115.3738      119.5218    
 3621.00   115.4218      119.5704    
 3622.00   115.4699      119.6190    
 3623.00   115.5179      119.6676    
 3624.00   115.5660      119.7162    
 3625.00   115.6141      119.7648    
 3626.00   115.6622      119.8135    
 3627.00   115.7103      119.8622    
 3628.00   115.7584      119.9108    
 3629.00   115.8065      119.9595    
 3630.00   115.8547      120.0082    
 3631.00   115.9028      120.0569    
 3632.00   115.9510      120.1057    
 3633.00   115.9991      120.1544    
 3634.00   116.0473      120.2031    
 3635.00   116.0955      120.2519    
 3636.00   116.1437      120.3007    
 3637.00   116.1920      120.3495    
 3638.00   116.2402      120.3983    
 3639.00   116.2884      120.4471    
 3640.00   116.3367      120.4959    
 3641.00   116.3850      120.5447    
 3642.00   116.4333      120.5936    
 3643.00   116.4816      120.6424    
 3644.00   116.5299      120.6913    
 3645.00   116.5782      120.7402    
 3646.00   116.6265      120.7891    
 3647.00   116.6749      120.8380    
 3648.00   116.7232      120.8869    
 3649.00   116.7716      120.9359    
 3650.00   116.8200      120.9848    
 3651.00   116.8684      121.0338    
 3652.00   116.9168      121.0827    
 3653.00   116.9652      121.1317    
 3654.00   117.0136      121.1807    
 3655.00   117.0621      121.2297    
 3656.00   117.1105      121.2787    
 3657.00   117.1590      121.3278    
 3658.00   117.2075      121.3768    
 3659.00   117.2560      121.4259    
 3660.00   117.3045      121.4749    
 3661.00   117.3530      121.5240    
 3662.00   117.4015      121.5731    
 3663.00   117.4500      121.6222    
 3664.00   117.4986      121.6713    
 3665.00   117.5472      121.7205    
 3666.00   117.5957      121.7696    
 3667.00   117.6443      121.8187    
 3668.00   117.6929      121.8679    
 3669.00   117.7415      121.9171    
 3670.00   117.7902      121.9663    
 3671.00   117.8388      122.0155    
 3672.00   117.8874      122.0647    
 3673.00   117.9361      122.1139    
 3674.00   117.9848      122.1632    
 3675.00   118.0335      122.2124    
 3676.00   118.0822      122.2617    
 3677.00   118.1309      122.3110    
 3678.00   118.1796      122.3603    
 3679.00   118.2283      122.4096    
 3680.00   118.2771      122.4589    
 3681.00   118.3258      122.5082    
 3682.00   118.3746      122.5575    
 3683.00   118.4234      122.6069    
 3684.00   118.4722      122.6562    
 3685.00   118.5210      122.7056    
 3686.00   118.5698      122.7550    
 3687.00   118.6186      122.8044    
 3688.00   118.6675      122.8538    
 3689.00   118.7163      122.9032    
 3690.00   118.7652      122.9527    
 3691.00   118.8141      123.0021    
 3692.00   118.8630      123.0516    
 3693.00   118.9119      123.1011    
 3694.00   118.9608      123.1506    
 3695.00   119.0097      123.2000    
 3696.00   119.0587      123.2496    
 3697.00   119.1076      123.2991    
 3698.00   119.1566      123.3486    
 3699.00   119.2056      123.3982    
 3700.00   119.2546      123.4477    
 3701.00   119.3036      123.4973    
 3702.00   119.3526      123.5469    
 3703.00   119.4016      123.5965    
 3704.00   119.4506      123.6461    
 3705.00   119.4997      123.6957    
 3706.00   119.5488      123.7453    
 3707.00   119.5978      123.7950    
 3708.00   119.6469      123.8447    
 3709.00   119.6960      123.8943    
 3710.00   119.7451      123.9440    
 3711.00   119.7943      123.9937    
 3712.00   119.8434      124.0434    
 3713.00   119.8925      124.0931    
 3714.00   119.9417      124.1429    
 3715.00   119.9909      124.1926    
 3716.00   120.0401      124.2424    
 3717.00   120.0893      124.2921    
 3718.00   120.1385      124.3419    
 3719.00   120.1877      124.3917    
 3720.00   120.2369      124.4415    
 3721.00   120.2862      124.4913    
 3722.00   120.3354      124.5412    
 3723.00   120.3847      124.5910    
 3724.00   120.4340      124.6409    
 3725.00   120.4833      124.6908    
 3726.00   120.5326      124.7406    
 3727.00   120.5819      124.7905    
 3728.00   120.6313      124.8404    
 3729.00   120.6806      124.8904    
 3730.00   120.7300      124.9403    
 3731.00   120.7793      124.9902    
 3732.00   120.8287      125.0402    
 3733.00   120.8781      125.0902    
 3734.00   120.9275      125.1401    
 3735.00   120.9769      125.1901    
 3736.00   121.0264      125.2401    
 3737.00   121.0758      125.2902    
 3738.00   121.1253      125.3402    
 3739.00   121.1747      125.3902    
 3740.00   121.2242      125.4403    
 3741.00   121.2737      125.4904    
 3742.00   121.3232      125.5404    
 3743.00   121.3727      125.5905    
 3744.00   121.4223      125.6406    
 3745.00   121.4718      125.6907    
 3746.00   121.5214      125.7409    
 3747.00   121.5709      125.7910    
 3748.00   121.6205      125.8412    
 3749.00   121.6701      125.8913    
 3750.00   121.7197      125.9415    
 3751.00   121.7693      125.9917    
 3752.00   121.8190      126.0419    
 3753.00   121.8686      126.0921    
 3754.00   121.9183      126.1424    
 3755.00   121.9679      126.1926    
 3756.00   122.0176      126.2429    
 3757.00   122.0673      126.2931    
 3758.00   122.1170      126.3434    
 3759.00   122.1667      126.3937    
 3760.00   122.2164      126.4440    
 3761.00   122.2662      126.4943    
 3762.00   122.3159      126.5447    
 3763.00   122.3657      126.5950    
 3764.00   122.4155      126.6454    
 3765.00   122.4653      126.6957    
 3766.00   122.5151      126.7461    
 3767.00   122.5649      126.7965    
 3768.00   122.6147      126.8469    
 3769.00   122.6646      126.8973    
 3770.00   122.7144      126.9477    
 3771.00   122.7643      126.9982    
 3772.00   122.8141      127.0486    
 3773.00   122.8640      127.0991    
 3774.00   122.9139      127.1496    
 3775.00   122.9638      127.2001    
 3776.00   123.0138      127.2506    
 3777.00   123.0637      127.3011    
 3778.00   123.1137      127.3516    
 3779.00   123.1636      127.4022    
 3780.00   123.2136      127.4527    
 3781.00   123.2636      127.5033    
 3782.00   123.3136      127.5539    
 3783.00   123.3636      127.6045    
 3784.00   123.4136      127.6551    
 3785.00   123.4637      127.7057    
 3786.00   123.5137      127.7563    
 3787.00   123.5638      127.8070    
 3788.00   123.6138      127.8576    
 3789.00   123.6639      127.9083    
 3790.00   123.7140      127.9590    
 3791.00   123.7641      128.0096    
 3792.00   123.8143      128.0604    
 3793.00   123.8644      128.1111    
 3794.00   123.9146      128.1618    
 3795.00   123.9647      128.2125    
 3796.00   124.0149      128.2633    
 3797.00   124.0651      128.3141    
 3798.00   124.1153      128.3648    
 3799.00   124.1655      128.4156    
 3800.00   124.2157      128.4664    
 3801.00   124.2659      128.5173    
 3802.00   124.3162      128.5681    
 3803.00   124.3665      128.6189    
 3804.00   124.4167      128.6698    
 3805.00   124.4670      128.7206    
 3806.00   124.5173      128.7715    
 3807.00   124.5676      128.8224    
 3808.00   124.6179      128.8733    
 3809.00   124.6683      128.9242    
 3810.00   124.7186      128.9752    
 3811.00   124.7690      129.0261    
 3812.00   124.8194      129.0771    
 3813.00   124.8697      129.1280    
 3814.00   124.9201      129.1790    
 3815.00   124.9706      129.2300    
 3816.00   125.0210      129.2810    
 3817.00   125.0714      129.3320    
 3818.00   125.1219      129.3831    
 3819.00   125.1723      129.4341    
 3820.00   125.2228      129.4852    
 3821.00   125.2733      129.5362    
 3822.00   125.3238      129.5873    
 3823.00   125.3743      129.6384    
 3824.00   125.4248      129.6895    
 3825.00   125.4753      129.7406    
 3826.00   125.5259      129.7918    
 3827.00   125.5764      129.8429    
 3828.00   125.6270      129.8941    
 3829.00   125.6776      129.9452    
 3830.00   125.7282      129.9964    
 3831.00   125.7788      130.0476    
 3832.00   125.8294      130.0988    
 3833.00   125.8801      130.1500    
 3834.00   125.9307      130.2013    
 3835.00   125.9814      130.2525    
 3836.00   126.0320      130.3038    
 3837.00   126.0827      130.3550    
 3838.00   126.1334      130.4063    
 3839.00   126.1841      130.4576    
 3840.00   126.2349      130.5089    
 3841.00   126.2856      130.5603    
 3842.00   126.3363      130.6116    
 3843.00   126.3871      130.6629    
 3844.00   126.4379      130.7143    
 3845.00   126.4887      130.7657    
 3846.00   126.5395      130.8170    
 3847.00   126.5903      130.8684    
 3848.00   126.6411      130.9198    
 3849.00   126.6919      130.9713    
 3850.00   126.7428      131.0227    
 3851.00   126.7936      131.0742    
 3852.00   126.8445      131.1256    
 3853.00   126.8954      131.1771    
 3854.00   126.9463      131.2286    
 3855.00   126.9972      131.2801    
 3856.00   127.0481      131.3316    
 3857.00   127.0990      131.3831    
 3858.00   127.1500      131.4346    
 3859.00   127.2010      131.4862    
 3860.00   127.2519      131.5377    
 3861.00   127.3029      131.5893    
 3862.00   127.3539      131.6409    
 3863.00   127.4049      131.6925    
 3864.00   127.4559      131.7441    
 3865.00   127.5070      131.7957    
 3866.00   127.5580      131.8474    
 3867.00   127.6091      131.8990    
 3868.00   127.6602      131.9507    
 3869.00   127.7112      132.0024    
 3870.00   127.7623      132.0540    
 3871.00   127.8135      132.1057    
 3872.00   127.8646      132.1575    
 3873.00   127.9157      132.2092    
 3874.00   127.9669      132.2609    
 3875.00   128.0180      132.3127    
 3876.00   128.0692      132.3644    
 3877.00   128.1204      132.4162    
 3878.00   128.1716      132.4680    
 3879.00   128.2228      132.5198    
 3880.00   128.2740      132.5716    
 3881.00   128.3253      132.6234    
 3882.00   128.3765      132.6753    
 3883.00   128.4278      132.7271    
 3884.00   128.4790      132.7790    
 3885.00   128.5303      132.8309    
 3886.00   128.5816      132.8828    
 3887.00   128.6329      132.9347    
 3888.00   128.6843      132.9866    
 3889.00   128.7356      133.0385    
 3890.00   128.7869      133.0905    
 3891.00   128.8383      133.1424    
 3892.00   128.8897      133.1944    
 3893.00   128.9411      133.2464    
 3894.00   128.9925      133.2983    
 3895.00   129.0439      133.3504    
 3896.00   129.0953      133.4024    
 3897.00   129.1467      133.4544    
 3898.00   129.1982      133.5064    
 3899.00   129.2497      133.5585    
 3900.00   129.3011      133.6106    
 3901.00   129.3526      133.6626    
 3902.00   129.4041      133.7147    
 3903.00   129.4556      133.7669    
 3904.00   129.5072      133.8190    
 3905.00   129.5587      133.8711    
 3906.00   129.6103      133.9232    
 3907.00   129.6618      133.9754    
 3908.00   129.7134      134.0276    
 3909.00   129.7650      134.0798    
 3910.00   129.8166      134.1320    
 3911.00   129.8682      134.1842    
 3912.00   129.9198      134.2364    
 3913.00   129.9715      134.2886    
 3914.00   130.0231      134.3409    
 3915.00   130.0748      134.3931    
 3916.00   130.1265      134.4454    
 3917.00   130.1782      134.4977    
 3918.00   130.2299      134.5500    
 3919.00   130.2816      134.6023    
 3920.00   130.3333      134.6546    
 3921.00   130.3851      134.7070    
 3922.00   130.4368      134.7593    
 3923.00   130.4886      134.8117    
 3924.00   130.5404      134.8640    
 3925.00   130.5921      134.9164    
 3926.00   130.6440      134.9688    
 3927.00   130.6958      135.0212    
 3928.00   130.7476      135.0737    
 3929.00   130.7994      135.1261    
 3930.00   130.8513      135.1786    
 3931.00   130.9032      135.2310    
 3932.00   130.9550      135.2835    
 3933.00   131.0069      135.3360    
 3934.00   131.0588      135.3885    
 3935.00   131.1108      135.4410    
 3936.00   131.1627      135.4935    
 3937.00   131.2146      135.5461    
 3938.00   131.2666      135.5986    
 3939.00   131.3186      135.6512    
 3940.00   131.3706      135.7038    
 3941.00   131.4225      135.7564    
 3942.00   131.4746      135.8090    
 3943.00   131.5266      135.8616    
 3944.00   131.5786      135.9142    
 3945.00   131.6307      135.9669    
 3946.00   131.6827      136.0195    
 3947.00   131.7348      136.0722    
 3948.00   131.7869      136.1249    
 3949.00   131.8390      136.1776    
 3950.00   131.8911      136.2303    
 3951.00   131.9432      136.2830    
 3952.00   131.9953      136.3357    
 3953.00   132.0475      136.3885    
 3954.00   132.0996      136.4412    
 3955.00   132.1518      136.4940    
 3956.00   132.2040      136.5468    
 3957.00   132.2562      136.5996    
 3958.00   132.3084      136.6524    
 3959.00   132.3606      136.7052    
 3960.00   132.4129      136.7581    
 3961.00   132.4651      136.8109    
 3962.00   132.5174      136.8638    
 3963.00   132.5697      136.9166    
 3964.00   132.6219      136.9695    
 3965.00   132.6742      137.0224    
 3966.00   132.7266      137.0753    
 3967.00   132.7789      137.1283    
 3968.00   132.8312      137.1812    
 3969.00   132.8836      137.2342    
 3970.00   132.9359      137.2871    
 3971.00   132.9883      137.3401    
 3972.00   133.0407      137.3931    
 3973.00   133.0931      137.4461    
 3974.00   133.1455      137.4991    
 3975.00   133.1980      137.5521    
 3976.00   133.2504      137.6052    
 3977.00   133.3029      137.6582    
 3978.00   133.3553      137.7113    
 3979.00   133.4078      137.7644    
 3980.00   133.4603      137.8175    
 3981.00   133.5128      137.8706    
 3982.00   133.5653      137.9237    
 3983.00   133.6178      137.9768    
 3984.00   133.6704      138.0300    
 3985.00   133.7229      138.0832    
 3986.00   133.7755      138.1363    
 3987.00   133.8281      138.1895    
 3988.00   133.8807      138.2427    
 3989.00   133.9333      138.2959    
 3990.00   133.9859      138.3491    
 3991.00   134.0386      138.4024    
 3992.00   134.0912      138.4556    
 3993.00   134.1439      138.5089    
 3994.00   134.1965      138.5622    
 3995.00   134.2492      138.6154    
 3996.00   134.3019      138.6687    
 3997.00   134.3546      138.7221    
 3998.00   134.4073      138.7754    
 3999.00   134.4601      138.8287    
 4000.00   134.5128      138.8821    
 4001.00   134.5656      138.9354    
 4002.00   134.6184      138.9888    
 4003.00   134.6711      139.0422    
 4004.00   134.7239      139.0956    
 4005.00   134.7768      139.1490    
 4006.00   134.8296      139.2025    
 4007.00   134.8824      139.2559    
 4008.00   134.9353      139.3094    
 4009.00   134.9881      139.3628    
 4010.00   135.0410      139.4163    
 4011.00   135.0939      139.4698    
 4012.00   135.1468      139.5233    
 4013.00   135.1997      139.5768    
 4014.00   135.2527      139.6304    
 4015.00   135.3056      139.6839    
 4016.00   135.3585      139.7375    
 4017.00   135.4115      139.7910    
 4018.00   135.4645      139.8446    
 4019.00   135.5175      139.8982    
 4020.00   135.5705      139.9518    
 4021.00   135.6235      140.0055    
 4022.00   135.6765      140.0591    
 4023.00   135.7296      140.1127    
 4024.00   135.7826      140.1664    
 4025.00   135.8357      140.2201    
 4026.00   135.8888      140.2738    
 4027.00   135.9419      140.3275    
 4028.00   135.9950      140.3812    
 4029.00   136.0481      140.4349    
 4030.00   136.1013      140.4887    
 4031.00   136.1544      140.5424    
 4032.00   136.2076      140.5962    
 4033.00   136.2607      140.6500    
 4034.00   136.3139      140.7038    
 4035.00   136.3671      140.7576    
 4036.00   136.4203      140.8114    
 4037.00   136.4736      140.8652    
 4038.00   136.5268      140.9191    
 4039.00   136.5800      140.9729    
 4040.00   136.6333      141.0268    
 4041.00   136.6866      141.0807    
 4042.00   136.7399      141.1346    
 4043.00   136.7932      141.1885    
 4044.00   136.8465      141.2424    
 4045.00   136.8998      141.2963    
 4046.00   136.9532      141.3503    
 4047.00   137.0065      141.4042    
 4048.00   137.0599      141.4582    
 4049.00   137.1132      141.5122    
 4050.00   137.1666      141.5662    
 4051.00   137.2200      141.6202    
 4052.00   137.2735      141.6743    
 4053.00   137.3269      141.7283    
 4054.00   137.3803      141.7824    
 4055.00   137.4338      141.8364    
 4056.00   137.4873      141.8905    
 4057.00   137.5407      141.9446    
 4058.00   137.5942      141.9987    
 4059.00   137.6478      142.0528    
 4060.00   137.7013      142.1069    
 4061.00   137.7548      142.1611    
 4062.00   137.8084      142.2152    
 4063.00   137.8619      142.2694    
 4064.00   137.9155      142.3236    
 4065.00   137.9691      142.3778    
 4066.00   138.0227      142.4320    
 4067.00   138.0763      142.4862    
 4068.00   138.1299      142.5405    
 4069.00   138.1836      142.5947    
 4070.00   138.2372      142.6490    
 4071.00   138.2909      142.7033    
 4072.00   138.3445      142.7575    
 4073.00   138.3982      142.8118    
 4074.00   138.4519      142.8662    
 4075.00   138.5057      142.9205    
 4076.00   138.5594      142.9748    
 4077.00   138.6131      143.0292    
 4078.00   138.6669      143.0836    
 4079.00   138.7206      143.1379    
 4080.00   138.7744      143.1923    
 4081.00   138.8282      143.2467    
 4082.00   138.8820      143.3012    
 4083.00   138.9358      143.3556    
 4084.00   138.9897      143.4100    
 4085.00   139.0435      143.4645    
 4086.00   139.0974      143.5190    
 4087.00   139.1513      143.5734    
 4088.00   139.2051      143.6279    
 4089.00   139.2590      143.6825    
 4090.00   139.3129      143.7370    
 4091.00   139.3669      143.7915    
 4092.00   139.4208      143.8461    
 4093.00   139.4748      143.9006    
 4094.00   139.5287      143.9552    
 4095.00   139.5827      144.0098    
 4096.00   139.6367      144.0644    
 4097.00   139.6907      144.1190    
 4098.00   139.7447      144.1736    
 4099.00   139.7987      144.2283    
 4100.00   139.8528      144.2829    
 4101.00   139.9068      144.3376    
 4102.00   139.9609      144.3923    
 4103.00   140.0150      144.4470    
 4104.00   140.0691      144.5017    
 4105.00   140.1232      144.5564    
 4106.00   140.1773      144.6112    
 4107.00   140.2314      144.6659    
 4108.00   140.2856      144.7207    
 4109.00   140.3397      144.7754    
 4110.00   140.3939      144.8302    
 4111.00   140.4481      144.8850    
 4112.00   140.5023      144.9398    
 4113.00   140.5565      144.9947    
 4114.00   140.6107      145.0495    
 4115.00   140.6650      145.1044    
 4116.00   140.7192      145.1592    
 4117.00   140.7735      145.2141    
 4118.00   140.8277      145.2690    
 4119.00   140.8820      145.3239    
 4120.00   140.9363      145.3788    
 4121.00   140.9906      145.4337    
 4122.00   141.0450      145.4887    
 4123.00   141.0993      145.5437    
 4124.00   141.1537      145.5986    
 4125.00   141.2080      145.6536    
 4126.00   141.2624      145.7086    
 4127.00   141.3168      145.7636    
 4128.00   141.3712      145.8186    
 4129.00   141.4256      145.8737    
 4130.00   141.4801      145.9287    
 4131.00   141.5345      145.9838    
 4132.00   141.5890      146.0389    
 4133.00   141.6434      146.0940    
 4134.00   141.6979      146.1491    
 4135.00   141.7524      146.2042    
 4136.00   141.8069      146.2593    
 4137.00   141.8615      146.3145    
 4138.00   141.9160      146.3696    
 4139.00   141.9706      146.4248    
 4140.00   142.0251      146.4800    
 4141.00   142.0797      146.5352    
 4142.00   142.1343      146.5904    
 4143.00   142.1889      146.6456    
 4144.00   142.2435      146.7008    
 4145.00   142.2981      146.7561    
 4146.00   142.3528      146.8113    
 4147.00   142.4074      146.8666    
 4148.00   142.4621      146.9219    
 4149.00   142.5168      146.9772    
 4150.00   142.5715      147.0325    
 4151.00   142.6262      147.0878    
 4152.00   142.6809      147.1432    
 4153.00   142.7356      147.1985    
 4154.00   142.7904      147.2539    
 4155.00   142.8451      147.3093    
 4156.00   142.8999      147.3647    
 4157.00   142.9547      147.4201    
 4158.00   143.0095      147.4755    
 4159.00   143.0643      147.5309    
 4160.00   143.1191      147.5864    
 4161.00   143.1740      147.6419    
 4162.00   143.2288      147.6973    
 4163.00   143.2837      147.7528    
 4164.00   143.3386      147.8083    
 4165.00   143.3935      147.8638    
 4166.00   143.4484      147.9194    
 4167.00   143.5033      147.9749    
 4168.00   143.5582      148.0304    
 4169.00   143.6132      148.0860    
 4170.00   143.6681      148.1416    
 4171.00   143.7231      148.1972    
 4172.00   143.7781      148.2528    
 4173.00   143.8331      148.3084    
 4174.00   143.8881      148.3640    
 4175.00   143.9431      148.4197    
 4176.00   143.9982      148.4754    
 4177.00   144.0532      148.5310    
 4178.00   144.1083      148.5867    
 4179.00   144.1634      148.6424    
 4180.00   144.2184      148.6981    
 4181.00   144.2735      148.7538    
 4182.00   144.3287      148.8096    
 4183.00   144.3838      148.8653    
 4184.00   144.4389      148.9211    
 4185.00   144.4941      148.9769    
 4186.00   144.5493      149.0327    
 4187.00   144.6044      149.0885    
 4188.00   144.6596      149.1443    
 4189.00   144.7148      149.2001    
 4190.00   144.7701      149.2560    
 4191.00   144.8253      149.3118    
 4192.00   144.8805      149.3677    
 4193.00   144.9358      149.4236    
 4194.00   144.9911      149.4795    
 4195.00   145.0464      149.5354    
 4196.00   145.1017      149.5913    
 4197.00   145.1570      149.6473    
 4198.00   145.2123      149.7032    
 4199.00   145.2677      149.7592    
 4200.00   145.3230      149.8152    
 4201.00   145.3784      149.8712    
 4202.00   145.4338      149.9272    
 4203.00   145.4891      149.9832    
 4204.00   145.5446      150.0392    
 4205.00   145.6000      150.0953    
 4206.00   145.6554      150.1513    
 4207.00   145.7109      150.2074    
 4208.00   145.7663      150.2635    
 4209.00   145.8218      150.3196    
 4210.00   145.8773      150.3757    
 4211.00   145.9328      150.4318    
 4212.00   145.9883      150.4880    
 4213.00   146.0438      150.5441    
 4214.00   146.0994      150.6003    
 4215.00   146.1549      150.6565    
 4216.00   146.2105      150.7127    
 4217.00   146.2661      150.7689    
 4218.00   146.3216      150.8251    
 4219.00   146.3773      150.8813    
 4220.00   146.4329      150.9376    
 4221.00   146.4885      150.9938    
 4222.00   146.5441      151.0501    
 4223.00   146.5998      151.1064    
 4224.00   146.6555      151.1627    
 4225.00   146.7112      151.2190    
 4226.00   146.7669      151.2753    
 4227.00   146.8226      151.3317    
 4228.00   146.8783      151.3880    
 4229.00   146.9340      151.4444    
 4230.00   146.9898      151.5008    
 4231.00   147.0456      151.5572    
 4232.00   147.1013      151.6136    
 4233.00   147.1571      151.6700    
 4234.00   147.2129      151.7264    
 4235.00   147.2687      151.7829    
 4236.00   147.3246      151.8393    
 4237.00   147.3804      151.8958    
 4238.00   147.4363      151.9523    
 4239.00   147.4922      152.0088    
 4240.00   147.5480      152.0653    
 4241.00   147.6039      152.1218    
 4242.00   147.6599      152.1784    
 4243.00   147.7158      152.2349    
 4244.00   147.7717      152.2915    
 4245.00   147.8277      152.3481    
 4246.00   147.8836      152.4047    
 4247.00   147.9396      152.4613    
 4248.00   147.9956      152.5179    
 4249.00   148.0516      152.5745    
 4250.00   148.1076      152.6312    
 4251.00   148.1637      152.6879    
 4252.00   148.2197      152.7445    
 4253.00   148.2758      152.8012    
 4254.00   148.3318      152.8579    
 4255.00   148.3879      152.9146    
 4256.00   148.4440      152.9714    
 4257.00   148.5001      153.0281    
 4258.00   148.5562      153.0849    
 4259.00   148.6124      153.1416    
 4260.00   148.6685      153.1984    
 4261.00   148.7247      153.2552    
 4262.00   148.7809      153.3120    
 4263.00   148.8371      153.3689    
 4264.00   148.8933      153.4257    
 4265.00   148.9495      153.4825    
 4266.00   149.0057      153.5394    
 4267.00   149.0620      153.5963    
 4268.00   149.1182      153.6532    
 4269.00   149.1745      153.7101    
 4270.00   149.2308      153.7670    
 4271.00   149.2871      153.8239    
 4272.00   149.3434      153.8809    
 4273.00   149.3997      153.9378    
 4274.00   149.4561      153.9948    
 4275.00   149.5124      154.0518    
 4276.00   149.5688      154.1088    
 4277.00   149.6252      154.1658    
 4278.00   149.6816      154.2228    
 4279.00   149.7380      154.2799    
 4280.00   149.7944      154.3369    
 4281.00   149.8508      154.3940    
 4282.00   149.9073      154.4511    
 4283.00   149.9637      154.5082    
 4284.00   150.0202      154.5653    
 4285.00   150.0767      154.6224    
 4286.00   150.1332      154.6795    
 4287.00   150.1897      154.7367    
 4288.00   150.2462      154.7938    
 4289.00   150.3028      154.8510    
 4290.00   150.3593      154.9082    
 4291.00   150.4159      154.9654    
 4292.00   150.4725      155.0226    
 4293.00   150.5290      155.0798    
 4294.00   150.5857      155.1371    
 4295.00   150.6423      155.1943    
 4296.00   150.6989      155.2516    
 4297.00   150.7556      155.3089    
 4298.00   150.8122      155.3662    
 4299.00   150.8689      155.4235    
 4300.00   150.9256      155.4808    
 4301.00   150.9823      155.5382    
 4302.00   151.0390      155.5955    
 4303.00   151.0957      155.6529    
 4304.00   151.1525      155.7102    
 4305.00   151.2092      155.7676    
 4306.00   151.2660      155.8250    
 4307.00   151.3228      155.8825    
 4308.00   151.3796      155.9399    
 4309.00   151.4364      155.9973    
 4310.00   151.4932      156.0548    
 4311.00   151.5500      156.1123    
 4312.00   151.6069      156.1698    
 4313.00   151.6637      156.2273    
 4314.00   151.7206      156.2848    
 4315.00   151.7775      156.3423    
 4316.00   151.8344      156.3998    
 4317.00   151.8913      156.4574    
 4318.00   151.9483      156.5150    
 4319.00   152.0052      156.5725    
 4320.00   152.0622      156.6301    
 4321.00   152.1191      156.6877    
 4322.00   152.1761      156.7454    
 4323.00   152.2331      156.8030    
 4324.00   152.2901      156.8606    
 4325.00   152.3471      156.9183    
 4326.00   152.4042      156.9760    
 4327.00   152.4612      157.0337    
 4328.00   152.5183      157.0914    
 4329.00   152.5754      157.1491    
 4330.00   152.6325      157.2068    
 4331.00   152.6896      157.2646    
 4332.00   152.7467      157.3223    
 4333.00   152.8038      157.3801    
 4334.00   152.8610      157.4379    
 4335.00   152.9181      157.4957    
 4336.00   152.9753      157.5535    
 4337.00   153.0325      157.6113    
 4338.00   153.0897      157.6692    
 4339.00   153.1469      157.7270    
 4340.00   153.2041      157.7849    
 4341.00   153.2614      157.8428    
 4342.00   153.3186      157.9007    
 4343.00   153.3759      157.9586    
 4344.00   153.4332      158.0165    
 4345.00   153.4905      158.0744    
 4346.00   153.5478      158.1324    
 4347.00   153.6051      158.1903    
 4348.00   153.6624      158.2483    
 4349.00   153.7198      158.3063    
 4350.00   153.7771      158.3643    
 4351.00   153.8345      158.4223    
 4352.00   153.8919      158.4804    
 4353.00   153.9493      158.5384    
 4354.00   154.0067      158.5965    
 4355.00   154.0642      158.6545    
 4356.00   154.1216      158.7126    
 4357.00   154.1791      158.7707    
 4358.00   154.2365      158.8288    
 4359.00   154.2940      158.8869    
 4360.00   154.3515      158.9451    
 4361.00   154.4090      159.0032    
 4362.00   154.4665      159.0614    
 4363.00   154.5241      159.1196    
 4364.00   154.5816      159.1778    
 4365.00   154.6392      159.2360    
 4366.00   154.6968      159.2942    
 4367.00   154.7544      159.3525    
 4368.00   154.8120      159.4107    
 4369.00   154.8696      159.4690    
 4370.00   154.9272      159.5272    
 4371.00   154.9849      159.5855    
 4372.00   155.0425      159.6438    
 4373.00   155.1002      159.7022    
 4374.00   155.1579      159.7605    
 4375.00   155.2156      159.8188    
 4376.00   155.2733      159.8772    
 4377.00   155.3310      159.9356    
 4378.00   155.3888      159.9939    
 4379.00   155.4465      160.0523    
 4380.00   155.5043      160.1108    
 4381.00   155.5621      160.1692    
 4382.00   155.6199      160.2276    
 4383.00   155.6777      160.2861    
 4384.00   155.7355      160.3446    
 4385.00   155.7934      160.4030    
 4386.00   155.8512      160.4615    
 4387.00   155.9091      160.5200    
 4388.00   155.9670      160.5786    
 4389.00   156.0248      160.6371    
 4390.00   156.0828      160.6957    
 4391.00   156.1407      160.7542    
 4392.00   156.1986      160.8128    
 4393.00   156.2566      160.8714    
 4394.00   156.3145      160.9300    
 4395.00   156.3725      160.9886    
 4396.00   156.4305      161.0472    
 4397.00   156.4885      161.1059    
 4398.00   156.5465      161.1646    
 4399.00   156.6045      161.2232    
 4400.00   156.6626      161.2819    
 4401.00   156.7206      161.3406    
 4402.00   156.7787      161.3993    
 4403.00   156.8368      161.4581    
 4404.00   156.8949      161.5168    
 4405.00   156.9530      161.5756    
 4406.00   157.0111      161.6343    
 4407.00   157.0692      161.6931    
 4408.00   157.1274      161.7519    
 4409.00   157.1856      161.8107    
 4410.00   157.2437      161.8696    
 4411.00   157.3019      161.9284    
 4412.00   157.3601      161.9873    
 4413.00   157.4184      162.0461    
 4414.00   157.4766      162.1050    
 4415.00   157.5348      162.1639    
 4416.00   157.5931      162.2228    
 4417.00   157.6514      162.2817    
 4418.00   157.7097      162.3407    
 4419.00   157.7680      162.3996    
 4420.00   157.8263      162.4586    
 4421.00   157.8846      162.5176    
 4422.00   157.9429      162.5765    
 4423.00   158.0013      162.6356    
 4424.00   158.0597      162.6946    
 4425.00   158.1181      162.7536    
 4426.00   158.1765      162.8127    
 4427.00   158.2349      162.8717    
 4428.00   158.2933      162.9308    
 4429.00   158.3517      162.9899    
 4430.00   158.4102      163.0490    
 4431.00   158.4686      163.1081    
 4432.00   158.5271      163.1672    
 4433.00   158.5856      163.2264    
 4434.00   158.6441      163.2855    
 4435.00   158.7026      163.3447    
 4436.00   158.7612      163.4039    
 4437.00   158.8197      163.4631    
 4438.00   158.8783      163.5223    
 4439.00   158.9369      163.5815    
 4440.00   158.9955      163.6408    
 4441.00   159.0541      163.7000    
 4442.00   159.1127      163.7593    
 4443.00   159.1713      163.8186    
 4444.00   159.2300      163.8779    
 4445.00   159.2886      163.9372    
 4446.00   159.3473      163.9965    
 4447.00   159.4060      164.0558    
 4448.00   159.4647      164.1152    
 4449.00   159.5234      164.1745    
 4450.00   159.5821      164.2339    
 4451.00   159.6409      164.2933    
 4452.00   159.6996      164.3527    
 4453.00   159.7584      164.4121    
 4454.00   159.8172      164.4716    
 4455.00   159.8760      164.5310    
 4456.00   159.9348      164.5905    
 4457.00   159.9936      164.6500    
 4458.00   160.0524      164.7094    
 4459.00   160.1113      164.7690    
 4460.00   160.1701      164.8285    
 4461.00   160.2290      164.8880    
 4462.00   160.2879      164.9475    
 4463.00   160.3468      165.0071    
 4464.00   160.4057      165.0667    
 4465.00   160.4647      165.1263    
 4466.00   160.5236      165.1859    
 4467.00   160.5826      165.2455    
 4468.00   160.6416      165.3051    
 4469.00   160.7005      165.3648    
 4470.00   160.7595      165.4244    
 4471.00   160.8186      165.4841    
 4472.00   160.8776      165.5438    
 4473.00   160.9366      165.6035    
 4474.00   160.9957      165.6632    
 4475.00   161.0548      165.7229    
 4476.00   161.1138      165.7826    
 4477.00   161.1729      165.8424    
 4478.00   161.2321      165.9022    
 4479.00   161.2912      165.9619    
 4480.00   161.3503      166.0217    
 4481.00   161.4095      166.0815    
 4482.00   161.4687      166.1414    
 4483.00   161.5278      166.2012    
 4484.00   161.5870      166.2611    
 4485.00   161.6462      166.3209    
 4486.00   161.7055      166.3808    
 4487.00   161.7647      166.4407    
 4488.00   161.8240      166.5006    
 4489.00   161.8832      166.5605    
 4490.00   161.9425      166.6205    
 4491.00   162.0018      166.6804    
 4492.00   162.0611      166.7404    
 4493.00   162.1204      166.8003    
 4494.00   162.1797      166.8603    
 4495.00   162.2391      166.9203    
 4496.00   162.2985      166.9804    
 4497.00   162.3578      167.0404    
 4498.00   162.4172      167.1004    
 4499.00   162.4766      167.1605    
 4500.00   162.5360      167.2206    
 4501.00   162.5955      167.2807    
 4502.00   162.6549      167.3408    
 4503.00   162.7144      167.4009    
 4504.00   162.7739      167.4610    
 4505.00   162.8333      167.5211    
 4506.00   162.8928      167.5813    
 4507.00   162.9524      167.6415    
 4508.00   163.0119      167.7017    
 4509.00   163.0714      167.7619    
 4510.00   163.1310      167.8221    
 4511.00   163.1906      167.8823    
 4512.00   163.2501      167.9425    
 4513.00   163.3097      168.0028    
 4514.00   163.3693      168.0631    
 4515.00   163.4290      168.1234    
 4516.00   163.4886      168.1837    
 4517.00   163.5483      168.2440    
 4518.00   163.6079      168.3043    
 4519.00   163.6676      168.3646    
 4520.00   163.7273      168.4250    
 4521.00   163.7870      168.4854    
 4522.00   163.8467      168.5457    
 4523.00   163.9065      168.6061    
 4524.00   163.9662      168.6665    
 4525.00   164.0260      168.7270    
 4526.00   164.0858      168.7874    
 4527.00   164.1456      168.8479    
 4528.00   164.2054      168.9083    
 4529.00   164.2652      168.9688    
 4530.00   164.3250      169.0293    
 4531.00   164.3849      169.0898    
 4532.00   164.4447      169.1503    
 4533.00   164.5046      169.2109    
 4534.00   164.5645      169.2714    
 4535.00   164.6244      169.3320    
 4536.00   164.6843      169.3926    
 4537.00   164.7443      169.4532    
 4538.00   164.8042      169.5138    
 4539.00   164.8642      169.5744    
 4540.00   164.9241      169.6350    
 4541.00   164.9841      169.6957    
 4542.00   165.0441      169.7563    
 4543.00   165.1041      169.8170    
 4544.00   165.1642      169.8777    
 4545.00   165.2242      169.9384    
 4546.00   165.2843      169.9991    
 4547.00   165.3443      170.0598    
 4548.00   165.4044      170.1206    
 4549.00   165.4645      170.1814    
 4550.00   165.5246      170.2421    
 4551.00   165.5848      170.3029    
 4552.00   165.6449      170.3637    
 4553.00   165.7051      170.4245    
 4554.00   165.7652      170.4854    
 4555.00   165.8254      170.5462    
 4556.00   165.8856      170.6071    
 4557.00   165.9458      170.6679    
 4558.00   166.0060      170.7288    
 4559.00   166.0663      170.7897    
 4560.00   166.1265      170.8507    
 4561.00   166.1868      170.9116    
 4562.00   166.2471      170.9725    
 4563.00   166.3074      171.0335    
 4564.00   166.3677      171.0945    
 4565.00   166.4280      171.1554    
 4566.00   166.4883      171.2164    
 4567.00   166.5487      171.2775    
 4568.00   166.6091      171.3385    
 4569.00   166.6694      171.3995    
 4570.00   166.7298      171.4606    
 4571.00   166.7902      171.5217    
 4572.00   166.8507      171.5827    
 4573.00   166.9111      171.6438    
 4574.00   166.9715      171.7050    
 4575.00   167.0320      171.7661    
 4576.00   167.0925      171.8272    
 4577.00   167.1530      171.8884    
 4578.00   167.2135      171.9496    
 4579.00   167.2740      172.0107    
 4580.00   167.3345      172.0719    
 4581.00   167.3951      172.1331    
 4582.00   167.4556      172.1944    
 4583.00   167.5162      172.2556    
 4584.00   167.5768      172.3169    
 4585.00   167.6374      172.3781    
 4586.00   167.6980      172.4394    
 4587.00   167.7587      172.5007    
 4588.00   167.8193      172.5620    
 4589.00   167.8800      172.6234    
 4590.00   167.9406      172.6847    
 4591.00   168.0013      172.7460    
 4592.00   168.0620      172.8074    
 4593.00   168.1227      172.8688    
 4594.00   168.1835      172.9302    
 4595.00   168.2442      172.9916    
 4596.00   168.3050      173.0530    
 4597.00   168.3657      173.1145    
 4598.00   168.4265      173.1759    
 4599.00   168.4873      173.2374    
 4600.00   168.5481      173.2989    
 4601.00   168.6090      173.3604    
 4602.00   168.6698      173.4219    
 4603.00   168.7307      173.4834    
 4604.00   168.7915      173.5449    
 4605.00   168.8524      173.6065    
 4606.00   168.9133      173.6681    
 4607.00   168.9742      173.7296    
 4608.00   169.0352      173.7912    
 4609.00   169.0961      173.8528    
 4610.00   169.1571      173.9145    
 4611.00   169.2180      173.9761    
 4612.00   169.2790      174.0377    
 4613.00   169.3400      174.0994    
 4614.00   169.4010      174.1611    
 4615.00   169.4620      174.2228    
 4616.00   169.5231      174.2845    
 4617.00   169.5841      174.3462    
 4618.00   169.6452      174.4080    
 4619.00   169.7063      174.4697    
 4620.00   169.7674      174.5315    
 4621.00   169.8285      174.5933    
 4622.00   169.8896      174.6550    
 4623.00   169.9508      174.7169    
 4624.00   170.0119      174.7787    
 4625.00   170.0731      174.8405    
 4626.00   170.1343      174.9024    
 4627.00   170.1955      174.9642    
 4628.00   170.2567      175.0261    
 4629.00   170.3179      175.0880    
 4630.00   170.3791      175.1499    
 4631.00   170.4404      175.2118    
 4632.00   170.5016      175.2738    
 4633.00   170.5629      175.3357    
 4634.00   170.6242      175.3977    
 4635.00   170.6855      175.4597    
 4636.00   170.7468      175.5216    
 4637.00   170.8082      175.5837    
 4638.00   170.8695      175.6457    
 4639.00   170.9309      175.7077    
 4640.00   170.9923      175.7698    
 4641.00   171.0537      175.8318    
 4642.00   171.1151      175.8939    
 4643.00   171.1765      175.9560    
 4644.00   171.2379      176.0181    
 4645.00   171.2994      176.0802    
 4646.00   171.3608      176.1424    
 4647.00   171.4223      176.2045    
 4648.00   171.4838      176.2667    
 4649.00   171.5453      176.3289    
 4650.00   171.6068      176.3910    
 4651.00   171.6684      176.4533    
 4652.00   171.7299      176.5155    
 4653.00   171.7915      176.5777    
 4654.00   171.8531      176.6400    
 4655.00   171.9147      176.7022    
 4656.00   171.9763      176.7645    
 4657.00   172.0379      176.8268    
 4658.00   172.0995      176.8891    
 4659.00   172.1612      176.9514    
 4660.00   172.2228      177.0138    
 4661.00   172.2845      177.0761    
 4662.00   172.3462      177.1385    
 4663.00   172.4079      177.2009    
 4664.00   172.4696      177.2632    
 4665.00   172.5314      177.3257    
 4666.00   172.5931      177.3881    
 4667.00   172.6549      177.4505    
 4668.00   172.7166      177.5130    
 4669.00   172.7784      177.5754    
 4670.00   172.8402      177.6379    
 4671.00   172.9020      177.7004    
 4672.00   172.9639      177.7629    
 4673.00   173.0257      177.8254    
 4674.00   173.0876      177.8880    
 4675.00   173.1495      177.9505    
 4676.00   173.2114      178.0131    
 4677.00   173.2733      178.0757    
 4678.00   173.3352      178.1382    
 4679.00   173.3971      178.2009    
 4680.00   173.4591      178.2635    
 4681.00   173.5210      178.3261    
 4682.00   173.5830      178.3888    
 4683.00   173.6450      178.4514    
 4684.00   173.7070      178.5141    
 4685.00   173.7690      178.5768    
 4686.00   173.8310      178.6395    
 4687.00   173.8931      178.7022    
 4688.00   173.9551      178.7650    
 4689.00   174.0172      178.8277    
 4690.00   174.0793      178.8905    
 4691.00   174.1414      178.9533    
 4692.00   174.2035      179.0161    
 4693.00   174.2657      179.0789    
 4694.00   174.3278      179.1417    
 4695.00   174.3900      179.2045    
 4696.00   174.4521      179.2674    
 4697.00   174.5143      179.3302    
 4698.00   174.5765      179.3931    
 4699.00   174.6388      179.4560    
 4700.00   174.7010      179.5189    
 4701.00   174.7632      179.5819    
 4702.00   174.8255      179.6448    
 4703.00   174.8878      179.7077    
 4704.00   174.9501      179.7707    
 4705.00   175.0124      179.8337    
 4706.00   175.0747      179.8967    
 4707.00   175.1370      179.9597    
 4708.00   175.1994      180.0227    
 4709.00   175.2617      180.0858    
 4710.00   175.3241      180.1488    
 4711.00   175.3865      180.2119    
 4712.00   175.4489      180.2750    
 4713.00   175.5113      180.3381    
 4714.00   175.5737      180.4012    
 4715.00   175.6362      180.4643    
 4716.00   175.6986      180.5274    
 4717.00   175.7611      180.5906    
 4718.00   175.8236      180.6538    
 4719.00   175.8861      180.7169    
 4720.00   175.9486      180.7801    
 4721.00   176.0112      180.8434    
 4722.00   176.0737      180.9066    
 4723.00   176.1363      180.9698    
 4724.00   176.1988      181.0331    
 4725.00   176.2614      181.0963    
 4726.00   176.3240      181.1596    
 4727.00   176.3867      181.2229    
 4728.00   176.4493      181.2862    
 4729.00   176.5119      181.3496    
 4730.00   176.5746      181.4129    
 4731.00   176.6373      181.4763    
 4732.00   176.7000      181.5396    
 4733.00   176.7627      181.6030    
 4734.00   176.8254      181.6664    
 4735.00   176.8881      181.7298    
 4736.00   176.9509      181.7933    
 4737.00   177.0136      181.8567    
 4738.00   177.0764      181.9202    
 4739.00   177.1392      181.9836    
 4740.00   177.2020      182.0471    
 4741.00   177.2648      182.1106    
 4742.00   177.3277      182.1741    
 4743.00   177.3905      182.2377    
 4744.00   177.4534      182.3012    
 4745.00   177.5163      182.3648    
 4746.00   177.5791      182.4284    
 4747.00   177.6420      182.4919    
 4748.00   177.7050      182.5555    
 4749.00   177.7679      182.6192    
 4750.00   177.8309      182.6828    
 4751.00   177.8938      182.7464    
 4752.00   177.9568      182.8101    
 4753.00   178.0198      182.8738    
 4754.00   178.0828      182.9375    
 4755.00   178.1458      183.0012    
 4756.00   178.2088      183.0649    
 4757.00   178.2719      183.1286    
 4758.00   178.3350      183.1924    
 4759.00   178.3980      183.2561    
 4760.00   178.4611      183.3199    
 4761.00   178.5242      183.3837    
 4762.00   178.5874      183.4475    
 4763.00   178.6505      183.5113    
 4764.00   178.7137      183.5752    
 4765.00   178.7768      183.6390    
 4766.00   178.8400      183.7029    
 4767.00   178.9032      183.7667    
 4768.00   178.9664      183.8306    
 4769.00   179.0296      183.8945    
 4770.00   179.0929      183.9585    
 4771.00   179.1561      184.0224    
 4772.00   179.2194      184.0864    
 4773.00   179.2827      184.1503    
 4774.00   179.3460      184.2143    
 4775.00   179.4093      184.2783    
 4776.00   179.4726      184.3423    
 4777.00   179.5359      184.4063    
 4778.00   179.5993      184.4704    
 4779.00   179.6626      184.5344    
 4780.00   179.7260      184.5985    
 4781.00   179.7894      184.6626    
 4782.00   179.8528      184.7267    
 4783.00   179.9163      184.7908    
 4784.00   179.9797      184.8549    
 4785.00   180.0432      184.9190    
 4786.00   180.1066      184.9832    
 4787.00   180.1701      185.0474    
 4788.00   180.2336      185.1115    
 4789.00   180.2971      185.1757    
 4790.00   180.3606      185.2400    
 4791.00   180.4242      185.3042    
 4792.00   180.4877      185.3684    
 4793.00   180.5513      185.4327    
 4794.00   180.6149      185.4970    
 4795.00   180.6785      185.5612    
 4796.00   180.7421      185.6255    
 4797.00   180.8057      185.6899    
 4798.00   180.8694      185.7542    
 4799.00   180.9330      185.8185    
 4800.00   180.9967      185.8829    
 4801.00   181.0604      185.9473    
 4802.00   181.1241      186.0117    
 4803.00   181.1878      186.0761    
 4804.00   181.2515      186.1405    
 4805.00   181.3153      186.2049    
 4806.00   181.3790      186.2694    
 4807.00   181.4428      186.3338    
 4808.00   181.5066      186.3983    
 4809.00   181.5704      186.4628    
 4810.00   181.6342      186.5273    
 4811.00   181.6980      186.5918    
 4812.00   181.7619      186.6563    
 4813.00   181.8258      186.7209    
 4814.00   181.8896      186.7854    
 4815.00   181.9535      186.8500    
 4816.00   182.0174      186.9146    
 4817.00   182.0813      186.9792    
 4818.00   182.1453      187.0438    
 4819.00   182.2092      187.1085    
 4820.00   182.2732      187.1731    
 4821.00   182.3372      187.2378    
 4822.00   182.4011      187.3025    
 4823.00   182.4652      187.3672    
 4824.00   182.5292      187.4319    
 4825.00   182.5932      187.4966    
 4826.00   182.6573      187.5614    
 4827.00   182.7213      187.6261    
 4828.00   182.7854      187.6909    
 4829.00   182.8495      187.7557    
 4830.00   182.9136      187.8205    
 4831.00   182.9777      187.8853    
 4832.00   183.0419      187.9501    
 4833.00   183.1060      188.0149    
 4834.00   183.1702      188.0798    
 4835.00   183.2344      188.1447    
 4836.00   183.2985      188.2096    
 4837.00   183.3628      188.2745    
 4838.00   183.4270      188.3394    
 4839.00   183.4912      188.4043    
 4840.00   183.5555      188.4692    
 4841.00   183.6197      188.5342    
 4842.00   183.6840      188.5992    
 4843.00   183.7483      188.6642    
 4844.00   183.8126      188.7292    
 4845.00   183.8770      188.7942    
 4846.00   183.9413      188.8592    
 4847.00   184.0057      188.9243    
 4848.00   184.0700      188.9893    
 4849.00   184.1344      189.0544    
 4850.00   184.1988      189.1195    
 4851.00   184.2632      189.1846    
 4852.00   184.3277      189.2497    
 4853.00   184.3921      189.3149    
 4854.00   184.4566      189.3800    
 4855.00   184.5210      189.4452    
 4856.00   184.5855      189.5104    
 4857.00   184.6500      189.5756    
 4858.00   184.7145      189.6408    
 4859.00   184.7791      189.7060    
 4860.00   184.8436      189.7712    
 4861.00   184.9082      189.8365    
 4862.00   184.9727      189.9017    
 4863.00   185.0373      189.9670    
 4864.00   185.1019      190.0323    
 4865.00   185.1665      190.0976    
 4866.00   185.2312      190.1630    
 4867.00   185.2958      190.2283    
 4868.00   185.3605      190.2937    
 4869.00   185.4252      190.3590    
 4870.00   185.4899      190.4244    
 4871.00   185.5546      190.4898    
 4872.00   185.6193      190.5552    
 4873.00   185.6840      190.6207    
 4874.00   185.7488      190.6861    
 4875.00   185.8135      190.7516    
 4876.00   185.8783      190.8170    
 4877.00   185.9431      190.8825    
 4878.00   186.0079      190.9480    
 4879.00   186.0727      191.0136    
 4880.00   186.1376      191.0791    
 4881.00   186.2024      191.1446    
 4882.00   186.2673      191.2102    
 4883.00   186.3322      191.2758    
 4884.00   186.3971      191.3414    
 4885.00   186.4620      191.4070    
 4886.00   186.5269      191.4726    
 4887.00   186.5919      191.5382    
 4888.00   186.6568      191.6039    
 4889.00   186.7218      191.6696    
 4890.00   186.7868      191.7352    
 4891.00   186.8518      191.8009    
 4892.00   186.9168      191.8667    
 4893.00   186.9818      191.9324    
 4894.00   187.0469      191.9981    
 4895.00   187.1119      192.0639    
 4896.00   187.1770      192.1296    
 4897.00   187.2421      192.1954    
 4898.00   187.3072      192.2612    
 4899.00   187.3723      192.3270    
 4900.00   187.4374      192.3929    
 4901.00   187.5026      192.4587    
 4902.00   187.5677      192.5246    
 4903.00   187.6329      192.5905    
 4904.00   187.6981      192.6563    
 4905.00   187.7633      192.7222    
 4906.00   187.8285      192.7882    
 4907.00   187.8938      192.8541    
 4908.00   187.9590      192.9200    
 4909.00   188.0243      192.9860    
 4910.00   188.0896      193.0520    
 4911.00   188.1549      193.1180    
 4912.00   188.2202      193.1840    
 4913.00   188.2855      193.2500    
 4914.00   188.3508      193.3160    
 4915.00   188.4162      193.3821    
 4916.00   188.4816      193.4482    
 4917.00   188.5469      193.5143    
 4918.00   188.6123      193.5803    
 4919.00   188.6777      193.6465    
 4920.00   188.7432      193.7126    
 4921.00   188.8086      193.7787    
 4922.00   188.8741      193.8449    
 4923.00   188.9395      193.9111    
 4924.00   189.0050      193.9772    
 4925.00   189.0705      194.0434    
 4926.00   189.1360      194.1097    
 4927.00   189.2016      194.1759    
 4928.00   189.2671      194.2421    
 4929.00   189.3327      194.3084    
 4930.00   189.3983      194.3747    
 4931.00   189.4638      194.4410    
 4932.00   189.5294      194.5073    
 4933.00   189.5951      194.5736    
 4934.00   189.6607      194.6399    
 4935.00   189.7263      194.7063    
 4936.00   189.7920      194.7726    
 4937.00   189.8577      194.8390    
 4938.00   189.9234      194.9054    
 4939.00   189.9891      194.9718    
 4940.00   190.0548      195.0382    
 4941.00   190.1205      195.1047    
 4942.00   190.1863      195.1711    
 4943.00   190.2521      195.2376    
 4944.00   190.3179      195.3041    
 4945.00   190.3836      195.3706    
 4946.00   190.4495      195.4371    
 4947.00   190.5153      195.5036    
 4948.00   190.5811      195.5702    
 4949.00   190.6470      195.6367    
 4950.00   190.7129      195.7033    
 4951.00   190.7787      195.7699    
 4952.00   190.8446      195.8365    
 4953.00   190.9106      195.9031    
 4954.00   190.9765      195.9697    
 4955.00   191.0424      196.0364    
 4956.00   191.1084      196.1031    
 4957.00   191.1744      196.1697    
 4958.00   191.2404      196.2364    
 4959.00   191.3064      196.3031    
 4960.00   191.3724      196.3699    
 4961.00   191.4384      196.4366    
 4962.00   191.5045      196.5033    
 4963.00   191.5705      196.5701    
 4964.00   191.6366      196.6369    
 4965.00   191.7027      196.7037    
 4966.00   191.7688      196.7705    
 4967.00   191.8349      196.8373    
 4968.00   191.9011      196.9042    
 4969.00   191.9672      196.9710    
 4970.00   192.0334      197.0379    
 4971.00   192.0996      197.1048    
 4972.00   192.1658      197.1717    
 4973.00   192.2320      197.2386    
 4974.00   192.2982      197.3055    
 4975.00   192.3644      197.3725    
 4976.00   192.4307      197.4394    
 4977.00   192.4970      197.5064    
 4978.00   192.5633      197.5734    
 4979.00   192.6296      197.6404    
 4980.00   192.6959      197.7074    
 4981.00   192.7622      197.7745    
 4982.00   192.8285      197.8415    
 4983.00   192.8949      197.9086    
 4984.00   192.9613      197.9757    
 4985.00   193.0277      198.0428    
 4986.00   193.0941      198.1099    
 4987.00   193.1605      198.1770    
 4988.00   193.2269      198.2442    
 4989.00   193.2934      198.3113    
 4990.00   193.3599      198.3785    
 4991.00   193.4263      198.4457    
 4992.00   193.4928      198.5129    
 4993.00   193.5593      198.5801    
 4994.00   193.6259      198.6473    
 4995.00   193.6924      198.7146    
 4996.00   193.7590      198.7818    
 4997.00   193.8255      198.8491    
 4998.00   193.8921      198.9164    
 4999.00   193.9587      198.9837    
 5000.00   194.0253      199.0510    
 5001.00   194.0920      199.1184    
 5002.00   194.1586      199.1857    
 5003.00   194.2253      199.2531    
 5004.00   194.2919      199.3205    
 5005.00   194.3586      199.3879    
 5006.00   194.4253      199.4553    
 5007.00   194.4920      199.5227    
 5008.00   194.5588      199.5901    
 5009.00   194.6255      199.6576    
 5010.00   194.6923      199.7251    
 5011.00   194.7591      199.7926    
 5012.00   194.8259      199.8601    
 5013.00   194.8927      199.9276    
 5014.00   194.9595      199.9951    
 5015.00   195.0263      200.0627    
 5016.00   195.0932      200.1302    
 5017.00   195.1601      200.1978    
 5018.00   195.2269      200.2654    
 5019.00   195.2938      200.3330    
 5020.00   195.3608      200.4006    
 5021.00   195.4277      200.4683    
 5022.00   195.4946      200.5359    
 5023.00   195.5616      200.6036    
 5024.00   195.6286      200.6713    
 5025.00   195.6955      200.7390    
 5026.00   195.7625      200.8067    
 5027.00   195.8296      200.8744    
 5028.00   195.8966      200.9422    
 5029.00   195.9636      201.0099    
 5030.00   196.0307      201.0777    
 5031.00   196.0978      201.1455    
 5032.00   196.1649      201.2133    
 5033.00   196.2320      201.2811    
 5034.00   196.2991      201.3489    
 5035.00   196.3662      201.4168    
 5036.00   196.4334      201.4846    
 5037.00   196.5006      201.5525    
 5038.00   196.5678      201.6204    
 5039.00   196.6350      201.6883    
 5040.00   196.7022      201.7563    
 5041.00   196.7694      201.8242    
 5042.00   196.8366      201.8921    
 5043.00   196.9039      201.9601    
 5044.00   196.9712      202.0281    
 5045.00   197.0385      202.0961    
 5046.00   197.1058      202.1641    
 5047.00   197.1731      202.2321    
 5048.00   197.2404      202.3002    
 5049.00   197.3078      202.3683    
 5050.00   197.3751      202.4363    
 5051.00   197.4425      202.5044    
 5052.00   197.5099      202.5725    
 5053.00   197.5773      202.6406    
 5054.00   197.6447      202.7088    
 5055.00   197.7122      202.7769    
 5056.00   197.7796      202.8451    
 5057.00   197.8471      202.9133    
 5058.00   197.9146      202.9815    
 5059.00   197.9821      203.0497    
 5060.00   198.0496      203.1179    
 5061.00   198.1171      203.1862    
 5062.00   198.1847      203.2544    
 5063.00   198.2522      203.3227    
 5064.00   198.3198      203.3910    
 5065.00   198.3874      203.4593    
 5066.00   198.4550      203.5276    
 5067.00   198.5226      203.5959    
 5068.00   198.5902      203.6643    
 5069.00   198.6579      203.7327    
 5070.00   198.7256      203.8010    
 5071.00   198.7932      203.8694    
 5072.00   198.8609      203.9378    
 5073.00   198.9286      204.0063    
 5074.00   198.9964      204.0747    
 5075.00   199.0641      204.1432    
 5076.00   199.1319      204.2116    
 5077.00   199.1996      204.2801    
 5078.00   199.2674      204.3486    
 5079.00   199.3352      204.4171    
 5080.00   199.4030      204.4857    
 5081.00   199.4709      204.5542    
 5082.00   199.5387      204.6228    
 5083.00   199.6066      204.6913    
 5084.00   199.6744      204.7599    
 5085.00   199.7423      204.8285    
 5086.00   199.8102      204.8972    
 5087.00   199.8782      204.9658    
 5088.00   199.9461      205.0345    
 5089.00   200.0140      205.1031    
 5090.00   200.0820      205.1718    
 5091.00   200.1500      205.2405    
 5092.00   200.2180      205.3092    
 5093.00   200.2860      205.3779    
 5094.00   200.3540      205.4467    
 5095.00   200.4221      205.5154    
 5096.00   200.4901      205.5842    
 5097.00   200.5582      205.6530    
 5098.00   200.6263      205.7218    
 5099.00   200.6944      205.7906    
 5100.00   200.7625      205.8595    
 5101.00   200.8306      205.9283    
 5102.00   200.8988      205.9972    
 5103.00   200.9670      206.0661    
 5104.00   201.0351      206.1350    
 5105.00   201.1033      206.2039    
 5106.00   201.1715      206.2728    
 5107.00   201.2398      206.3417    
 5108.00   201.3080      206.4107    
 5109.00   201.3763      206.4797    
 5110.00   201.4445      206.5487    
 5111.00   201.5128      206.6177    
 5112.00   201.5811      206.6867    
 5113.00   201.6494      206.7557    
 5114.00   201.7178      206.8248    
 5115.00   201.7861      206.8938    
 5116.00   201.8545      206.9629    
 5117.00   201.9228      207.0320    
 5118.00   201.9912      207.1011    
 5119.00   202.0596      207.1702    
 5120.00   202.1281      207.2394    
 5121.00   202.1965      207.3085    
 5122.00   202.2649      207.3777    
 5123.00   202.3334      207.4469    
 5124.00   202.4019      207.5161    
 5125.00   202.4704      207.5853    
 5126.00   202.5389      207.6546    
 5127.00   202.6074      207.7238    
 5128.00   202.6760      207.7931    
 5129.00   202.7445      207.8623    
 5130.00   202.8131      207.9316    
 5131.00   202.8817      208.0009    
 5132.00   202.9503      208.0703    
 5133.00   203.0189      208.1396    
 5134.00   203.0875      208.2090    
 5135.00   203.1562      208.2783    
 5136.00   203.2249      208.3477    
 5137.00   203.2935      208.4171    
 5138.00   203.3622      208.4865    
 5139.00   203.4309      208.5560    
 5140.00   203.4997      208.6254    
 5141.00   203.5684      208.6949    
 5142.00   203.6372      208.7644    
 5143.00   203.7059      208.8338    
 5144.00   203.7747      208.9034    
 5145.00   203.8435      208.9729    
 5146.00   203.9123      209.0424    
 5147.00   203.9812      209.1120    
 5148.00   204.0500      209.1815    
 5149.00   204.1189      209.2511    
 5150.00   204.1878      209.3207    
 5151.00   204.2566      209.3903    
 5152.00   204.3256      209.4600    
 5153.00   204.3945      209.5296    
 5154.00   204.4634      209.5993    
 5155.00   204.5324      209.6690    
 5156.00   204.6013      209.7386    
 5157.00   204.6703      209.8084    
 5158.00   204.7393      209.8781    
 5159.00   204.8083      209.9478    
 5160.00   204.8774      210.0176    
 5161.00   204.9464      210.0873    
 5162.00   205.0155      210.1571    
 5163.00   205.0846      210.2269    
 5164.00   205.1536      210.2967    
 5165.00   205.2228      210.3666    
 5166.00   205.2919      210.4364    
 5167.00   205.3610      210.5063    
 5168.00   205.4302      210.5761    
 5169.00   205.4993      210.6460    
 5170.00   205.5685      210.7159    
 5171.00   205.6377      210.7859    
 5172.00   205.7069      210.8558    
 5173.00   205.7762      210.9258    
 5174.00   205.8454      210.9957    
 5175.00   205.9147      211.0657    
 5176.00   205.9839      211.1357    
 5177.00   206.0532      211.2057    
 5178.00   206.1225      211.2758    
 5179.00   206.1918      211.3458    
 5180.00   206.2612      211.4159    
 5181.00   206.3305      211.4859    
 5182.00   206.3999      211.5560    
 5183.00   206.4693      211.6261    
 5184.00   206.5387      211.6963    
 5185.00   206.6081      211.7664    
 5186.00   206.6775      211.8366    
 5187.00   206.7470      211.9067    
 5188.00   206.8164      211.9769    
 5189.00   206.8859      212.0471    
 5190.00   206.9554      212.1173    
 5191.00   207.0249      212.1876    
 5192.00   207.0944      212.2578    
 5193.00   207.1639      212.3281    
 5194.00   207.2335      212.3983    
 5195.00   207.3031      212.4686    
 5196.00   207.3726      212.5390    
 5197.00   207.4422      212.6093    
 5198.00   207.5119      212.6796    
 5199.00   207.5815      212.7500    
 5200.00   207.6511      212.8203    
 5201.00   207.7208      212.8907    
 5202.00   207.7905      212.9611    
 5203.00   207.8601      213.0315    
 5204.00   207.9298      213.1020    
 5205.00   207.9996      213.1724    
 5206.00   208.0693      213.2429    
 5207.00   208.1390      213.3134    
 5208.00   208.2088      213.3839    
 5209.00   208.2786      213.4544    
 5210.00   208.3484      213.5249    
 5211.00   208.4182      213.5954    
 5212.00   208.4880      213.6660    
 5213.00   208.5579      213.7366    
 5214.00   208.6277      213.8071    
 5215.00   208.6976      213.8777    
 5216.00   208.7675      213.9484    
 5217.00   208.8374      214.0190    
 5218.00   208.9073      214.0896    
 5219.00   208.9772      214.1603    
 5220.00   209.0472      214.2310    
 5221.00   209.1172      214.3017    
 5222.00   209.1871      214.3724    
 5223.00   209.2571      214.4431    
 5224.00   209.3272      214.5139    
 5225.00   209.3972      214.5846    
 5226.00   209.4672      214.6554    
 5227.00   209.5373      214.7262    
 5228.00   209.6074      214.7970    
 5229.00   209.6774      214.8678    
 5230.00   209.7475      214.9386    
 5231.00   209.8177      215.0095    
 5232.00   209.8878      215.0804    
 5233.00   209.9580      215.1512    
 5234.00   210.0281      215.2221    
 5235.00   210.0983      215.2930    
 5236.00   210.1685      215.3640    
 5237.00   210.2387      215.4349    
 5238.00   210.3089      215.5059    
 5239.00   210.3792      215.5768    
 5240.00   210.4494      215.6478    
 5241.00   210.5197      215.7188    
 5242.00   210.5900      215.7899    
 5243.00   210.6603      215.8609    
 5244.00   210.7306      215.9319    
 5245.00   210.8010      216.0030    
 5246.00   210.8713      216.0741    
 5247.00   210.9417      216.1452    
 5248.00   211.0121      216.2163    
 5249.00   211.0825      216.2874    
 5250.00   211.1529      216.3586    
 5251.00   211.2233      216.4297    
 5252.00   211.2937      216.5009    
 5253.00   211.3642      216.5721    
 5254.00   211.4347      216.6433    
 5255.00   211.5052      216.7145    
 5256.00   211.5757      216.7858    
 5257.00   211.6462      216.8570    
 5258.00   211.7167      216.9283    
 5259.00   211.7873      216.9996    
 5260.00   211.8578      217.0709    
 5261.00   211.9284      217.1422    
 5262.00   211.9990      217.2135    
 5263.00   212.0696      217.2849    
 5264.00   212.1403      217.3563    
 5265.00   212.2109      217.4276    
 5266.00   212.2816      217.4990    
 5267.00   212.3523      217.5704    
 5268.00   212.4229      217.6419    
 5269.00   212.4937      217.7133    
 5270.00   212.5644      217.7848    
 5271.00   212.6351      217.8562    
 5272.00   212.7059      217.9277    
 5273.00   212.7766      217.9992    
 5274.00   212.8474      218.0707    
 5275.00   212.9182      218.1423    
 5276.00   212.9890      218.2138    
 5277.00   213.0599      218.2854    
 5278.00   213.1307      218.3570    
 5279.00   213.2016      218.4286    
 5280.00   213.2725      218.5002    
 5281.00   213.3433      218.5718    
 5282.00   213.4143      218.6435    
 5283.00   213.4852      218.7151    
 5284.00   213.5561      218.7868    
 5285.00   213.6271      218.8585    
 5286.00   213.6980      218.9302    
 5287.00   213.7690      219.0019    
 5288.00   213.8400      219.0737    
 5289.00   213.9110      219.1454    
 5290.00   213.9821      219.2172    
 5291.00   214.0531      219.2890    
 5292.00   214.1242      219.3608    
 5293.00   214.1953      219.4326    
 5294.00   214.2664      219.5044    
 5295.00   214.3375      219.5763    
 5296.00   214.4086      219.6481    
 5297.00   214.4797      219.7200    
 5298.00   214.5509      219.7919    
 5299.00   214.6221      219.8638    
 5300.00   214.6933      219.9357    
 5301.00   214.7645      220.0077    
 5302.00   214.8357      220.0796    
 5303.00   214.9069      220.1516    
 5304.00   214.9782      220.2236    
 5305.00   215.0494      220.2956    
 5306.00   215.1207      220.3676    
 5307.00   215.1920      220.4396    
 5308.00   215.2633      220.5117    
 5309.00   215.3347      220.5838    
 5310.00   215.4060      220.6558    
 5311.00   215.4774      220.7279    
 5312.00   215.5487      220.8001    
 5313.00   215.6201      220.8722    
 5314.00   215.6915      220.9443    
 5315.00   215.7630      221.0165    
 5316.00   215.8344      221.0887    
 5317.00   215.9059      221.1609    
 5318.00   215.9773      221.2331    
 5319.00   216.0488      221.3053    
 5320.00   216.1203      221.3775    
 5321.00   216.1918      221.4498    
 5322.00   216.2634      221.5221    
 5323.00   216.3349      221.5943    
 5324.00   216.4065      221.6666    
 5325.00   216.4780      221.7390    
 5326.00   216.5496      221.8113    
 5327.00   216.6212      221.8836    
 5328.00   216.6929      221.9560    
 5329.00   216.7645      222.0284    
 5330.00   216.8362      222.1008    
 5331.00   216.9078      222.1732    
 5332.00   216.9795      222.2456    
 5333.00   217.0512      222.3181    
 5334.00   217.1229      222.3905    
 5335.00   217.1947      222.4630    
 5336.00   217.2664      222.5355    
 5337.00   217.3382      222.6080    
 5338.00   217.4100      222.6805    
 5339.00   217.4818      222.7531    
 5340.00   217.5536      222.8256    
 5341.00   217.6254      222.8982    
 5342.00   217.6973      222.9708    
 5343.00   217.7691      223.0434    
 5344.00   217.8410      223.1160    
 5345.00   217.9129      223.1886    
 5346.00   217.9848      223.2613    
 5347.00   218.0567      223.3339    
 5348.00   218.1286      223.4066    
 5349.00   218.2006      223.4793    
 5350.00   218.2726      223.5520    
 5351.00   218.3446      223.6247    
 5352.00   218.4166      223.6975    
 5353.00   218.4886      223.7703    
 5354.00   218.5606      223.8430    
 5355.00   218.6326      223.9158    
 5356.00   218.7047      223.9886    
 5357.00   218.7768      224.0614    
 5358.00   218.8489      224.1343    
 5359.00   218.9210      224.2071    
 5360.00   218.9931      224.2800    
 5361.00   219.0653      224.3529    
 5362.00   219.1374      224.4258    
 5363.00   219.2096      224.4987    
 5364.00   219.2818      224.5716    
 5365.00   219.3540      224.6446    
 5366.00   219.4262      224.7175    
 5367.00   219.4984      224.7905    
 5368.00   219.5707      224.8635    
 5369.00   219.6430      224.9365    
 5370.00   219.7152      225.0096    
 5371.00   219.7875      225.0826    
 5372.00   219.8599      225.1557    
 5373.00   219.9322      225.2287    
 5374.00   220.0045      225.3018    
 5375.00   220.0769      225.3749    
 5376.00   220.1493      225.4481    
 5377.00   220.2217      225.5212    
 5378.00   220.2941      225.5943    
 5379.00   220.3665      225.6675    
 5380.00   220.4389      225.7407    
 5381.00   220.5114      225.8139    
 5382.00   220.5839      225.8871    
 5383.00   220.6563      225.9603    
 5384.00   220.7289      226.0336    
 5385.00   220.8014      226.1069    
 5386.00   220.8739      226.1801    
 5387.00   220.9465      226.2534    
 5388.00   221.0190      226.3268    
 5389.00   221.0916      226.4001    
 5390.00   221.1642      226.4734    
 5391.00   221.2368      226.5468    
 5392.00   221.3094      226.6202    
 5393.00   221.3821      226.6935    
 5394.00   221.4547      226.7670    
 5395.00   221.5274      226.8404    
 5396.00   221.6001      226.9138    
 5397.00   221.6728      226.9873    
 5398.00   221.7455      227.0607    
 5399.00   221.8183      227.1342    
 5400.00   221.8910      227.2077    
 5401.00   221.9638      227.2812    
 5402.00   222.0366      227.3548    
 5403.00   222.1094      227.4283    
 5404.00   222.1822      227.5019    
 5405.00   222.2550      227.5755    
 5406.00   222.3279      227.6491    
 5407.00   222.4008      227.7227    
 5408.00   222.4736      227.7963    
 5409.00   222.5465      227.8700    
 5410.00   222.6195      227.9436    
 5411.00   222.6924      228.0173    
 5412.00   222.7653      228.0910    
 5413.00   222.8383      228.1647    
 5414.00   222.9113      228.2384    
 5415.00   222.9843      228.3122    
 5416.00   223.0573      228.3859    
 5417.00   223.1303      228.4597    
 5418.00   223.2033      228.5335    
 5419.00   223.2764      228.6073    
 5420.00   223.3495      228.6811    
 5421.00   223.4225      228.7549    
 5422.00   223.4956      228.8288    
 5423.00   223.5688      228.9027    
 5424.00   223.6419      228.9765    
 5425.00   223.7150      229.0504    
 5426.00   223.7882      229.1244    
 5427.00   223.8614      229.1983    
 5428.00   223.9346      229.2722    
 5429.00   224.0078      229.3462    
 5430.00   224.0810      229.4202    
 5431.00   224.1543      229.4942    
 5432.00   224.2275      229.5682    
 5433.00   224.3008      229.6422    
 5434.00   224.3741      229.7163    
 5435.00   224.4474      229.7903    
 5436.00   224.5207      229.8644    
 5437.00   224.5941      229.9385    
 5438.00   224.6674      230.0126    
 5439.00   224.7408      230.0867    
 5440.00   224.8142      230.1608    
 5441.00   224.8876      230.2350    
 5442.00   224.9610      230.3092    
 5443.00   225.0344      230.3834    
 5444.00   225.1079      230.4576    
 5445.00   225.1814      230.5318    
 5446.00   225.2548      230.6060    
 5447.00   225.3283      230.6803    
 5448.00   225.4019      230.7545    
 5449.00   225.4754      230.8288    
 5450.00   225.5489      230.9031    
 5451.00   225.6225      230.9774    
 5452.00   225.6961      231.0517    
 5453.00   225.7697      231.1261    
 5454.00   225.8433      231.2005    
 5455.00   225.9169      231.2748    
 5456.00   225.9905      231.3492    
 5457.00   226.0642      231.4236    
 5458.00   226.1379      231.4981    
 5459.00   226.2116      231.5725    
 5460.00   226.2853      231.6470    
 5461.00   226.3590      231.7214    
 5462.00   226.4327      231.7959    
 5463.00   226.5065      231.8704    
 5464.00   226.5802      231.9449    
 5465.00   226.6540      232.0195    
 5466.00   226.7278      232.0940    
 5467.00   226.8016      232.1686    
 5468.00   226.8755      232.2432    
 5469.00   226.9493      232.3178    
 5470.00   227.0232      232.3924    
 5471.00   227.0971      232.4670    
 5472.00   227.1710      232.5417    
 5473.00   227.2449      232.6164    
 5474.00   227.3188      232.6910    
 5475.00   227.3927      232.7657    
 5476.00   227.4667      232.8405    
 5477.00   227.5407      232.9152    
 5478.00   227.6147      232.9899    
 5479.00   227.6887      233.0647    
 5480.00   227.7627      233.1395    
 5481.00   227.8367      233.2143    
 5482.00   227.9108      233.2891    
 5483.00   227.9849      233.3639    
 5484.00   228.0589      233.4387    
 5485.00   228.1330      233.5136    
 5486.00   228.2072      233.5885    
 5487.00   228.2813      233.6634    
 5488.00   228.3555      233.7383    
 5489.00   228.4296      233.8132    
 5490.00   228.5038      233.8881    
 5491.00   228.5780      233.9631    
 5492.00   228.6522      234.0381    
 5493.00   228.7264      234.1130    
 5494.00   228.8007      234.1880    
 5495.00   228.8750      234.2631    
 5496.00   228.9492      234.3381    
 5497.00   229.0235      234.4131    
 5498.00   229.0978      234.4882    
 5499.00   229.1722      234.5633    
 5500.00   229.2465      234.6384    
 5501.00   229.3209      234.7135    
 5502.00   229.3952      234.7886    
 5503.00   229.4696      234.8638    
 5504.00   229.5440      234.9390    
 5505.00   229.6185      235.0141    
 5506.00   229.6929      235.0893    
 5507.00   229.7673      235.1645    
 5508.00   229.8418      235.2398    
 5509.00   229.9163      235.3150    
 5510.00   229.9908      235.3903    
 5511.00   230.0653      235.4655    
 5512.00   230.1399      235.5408    
 5513.00   230.2144      235.6161    
 5514.00   230.2890      235.6915    
 5515.00   230.3635      235.7668    
 5516.00   230.4381      235.8422    
 5517.00   230.5128      235.9175    
 5518.00   230.5874      235.9929    
 5519.00   230.6620      236.0683    
 5520.00   230.7367      236.1438    
 5521.00   230.8114      236.2192    
 5522.00   230.8861      236.2946    
 5523.00   230.9608      236.3701    
 5524.00   231.0355      236.4456    
 5525.00   231.1102      236.5211    
 5526.00   231.1850      236.5966    
 5527.00   231.2598      236.6721    
 5528.00   231.3346      236.7477    
 5529.00   231.4094      236.8233    
 5530.00   231.4842      236.8988    
 5531.00   231.5590      236.9744    
 5532.00   231.6339      237.0501    
 5533.00   231.7088      237.1257    
 5534.00   231.7836      237.2013    
 5535.00   231.8585      237.2770    
 5536.00   231.9335      237.3527    
 5537.00   232.0084      237.4284    
 5538.00   232.0833      237.5041    
 5539.00   232.1583      237.5798    
 5540.00   232.2333      237.6555    
 5541.00   232.3083      237.7313    
 5542.00   232.3833      237.8071    
 5543.00   232.4583      237.8829    
 5544.00   232.5334      237.9587    
 5545.00   232.6084      238.0345    
 5546.00   232.6835      238.1103    
 5547.00   232.7586      238.1862    
 5548.00   232.8337      238.2621    
 5549.00   232.9089      238.3380    
 5550.00   232.9840      238.4139    
 5551.00   233.0592      238.4898    
 5552.00   233.1343      238.5657    
 5553.00   233.2095      238.6417    
 5554.00   233.2847      238.7176    
 5555.00   233.3600      238.7936    
 5556.00   233.4352      238.8696    
 5557.00   233.5105      238.9457    
 5558.00   233.5857      239.0217    
 5559.00   233.6610      239.0977    
 5560.00   233.7363      239.1738    
 5561.00   233.8116      239.2499    
 5562.00   233.8870      239.3260    
 5563.00   233.9623      239.4021    
 5564.00   234.0377      239.4782    
 5565.00   234.1131      239.5544    
 5566.00   234.1885      239.6305    
 5567.00   234.2639      239.7067    
 5568.00   234.3393      239.7829    
 5569.00   234.4148      239.8591    
 5570.00   234.4902      239.9354    
 5571.00   234.5657      240.0116    
 5572.00   234.6412      240.0879    
 5573.00   234.7167      240.1641    
 5574.00   234.7923      240.2404    
 5575.00   234.8678      240.3167    
 5576.00   234.9434      240.3931    
 5577.00   235.0189      240.4694    
 5578.00   235.0945      240.5458    
 5579.00   235.1702      240.6221    
 5580.00   235.2458      240.6985    
 5581.00   235.3214      240.7749    
 5582.00   235.3971      240.8514    
 5583.00   235.4728      240.9278    
 5584.00   235.5484      241.0043    
 5585.00   235.6241      241.0807    
 5586.00   235.6999      241.1572    
 5587.00   235.7756      241.2337    
 5588.00   235.8514      241.3102    
 5589.00   235.9271      241.3868    
 5590.00   236.0029      241.4633    
 5591.00   236.0787      241.5399    
 5592.00   236.1545      241.6165    
 5593.00   236.2304      241.6931    
 5594.00   236.3062      241.7697    
 5595.00   236.3821      241.8463    
 5596.00   236.4580      241.9230    
 5597.00   236.5339      241.9997    
 5598.00   236.6098      242.0763    
 5599.00   236.6857      242.1530    
 5600.00   236.7617      242.2298    
 5601.00   236.8377      242.3065    
 5602.00   236.9136      242.3832    
 5603.00   236.9896      242.4600    
 5604.00   237.0656      242.5368    
 5605.00   237.1417      242.6136    
 5606.00   237.2177      242.6904    
 5607.00   237.2938      242.7672    
 5608.00   237.3699      242.8441    
 5609.00   237.4460      242.9209    
 5610.00   237.5221      242.9978    
 5611.00   237.5982      243.0747    
 5612.00   237.6743      243.1516    
 5613.00   237.7505      243.2285    
 5614.00   237.8267      243.3055    
 5615.00   237.9029      243.3824    
 5616.00   237.9791      243.4594    
 5617.00   238.0553      243.5364    
 5618.00   238.1315      243.6134    
 5619.00   238.2078      243.6905    
 5620.00   238.2841      243.7675    
 5621.00   238.3604      243.8446    
 5622.00   238.4367      243.9216    
 5623.00   238.5130      243.9987    
 5624.00   238.5893      244.0758    
 5625.00   238.6657      244.1529    
 5626.00   238.7420      244.2301    
 5627.00   238.8184      244.3072    
 5628.00   238.8948      244.3844    
 5629.00   238.9713      244.4616    
 5630.00   239.0477      244.5388    
 5631.00   239.1241      244.6160    
 5632.00   239.2006      244.6933    
 5633.00   239.2771      244.7705    
 5634.00   239.3536      244.8478    
 5635.00   239.4301      244.9251    
 5636.00   239.5066      245.0024    
 5637.00   239.5832      245.0797    
 5638.00   239.6598      245.1570    
 5639.00   239.7363      245.2344    
 5640.00   239.8129      245.3117    
 5641.00   239.8895      245.3891    
 5642.00   239.9662      245.4665    
 5643.00   240.0428      245.5440    
 5644.00   240.1195      245.6214    
 5645.00   240.1962      245.6988    
 5646.00   240.2729      245.7763    
 5647.00   240.3496      245.8538    
 5648.00   240.4263      245.9313    
 5649.00   240.5030      246.0088    
 5650.00   240.5798      246.0863    
 5651.00   240.6566      246.1639    
 5652.00   240.7334      246.2414    
 5653.00   240.8102      246.3190    
 5654.00   240.8870      246.3966    
 5655.00   240.9638      246.4742    
 5656.00   241.0407      246.5519    
 5657.00   241.1176      246.6295    
 5658.00   241.1945      246.7072    
 5659.00   241.2714      246.7848    
 5660.00   241.3483      246.8625    
 5661.00   241.4252      246.9403    
 5662.00   241.5022      247.0180    
 5663.00   241.5792      247.0957    
 5664.00   241.6562      247.1735    
 5665.00   241.7332      247.2513    
 5666.00   241.8102      247.3291    
 5667.00   241.8872      247.4069    
 5668.00   241.9643      247.4847    
 5669.00   242.0413      247.5625    
 5670.00   242.1184      247.6404    
 5671.00   242.1955      247.7183    
 5672.00   242.2726      247.7962    
 5673.00   242.3498      247.8741    
 5674.00   242.4269      247.9520    
 5675.00   242.5041      248.0299    
 5676.00   242.5813      248.1079    
 5677.00   242.6585      248.1859    
 5678.00   242.7357      248.2639    
 5679.00   242.8129      248.3419    
 5680.00   242.8902      248.4199    
 5681.00   242.9674      248.4979    
 5682.00   243.0447      248.5760    
 5683.00   243.1220      248.6541    
 5684.00   243.1993      248.7321    
 5685.00   243.2767      248.8103    
 5686.00   243.3540      248.8884    
 5687.00   243.4314      248.9665    
 5688.00   243.5088      249.0447    
 5689.00   243.5862      249.1228    
 5690.00   243.6636      249.2010    
 5691.00   243.7410      249.2792    
 5692.00   243.8184      249.3575    
 5693.00   243.8959      249.4357    
 5694.00   243.9734      249.5139    
 5695.00   244.0509      249.5922    
 5696.00   244.1284      249.6705    
 5697.00   244.2059      249.7488    
 5698.00   244.2835      249.8271    
 5699.00   244.3610      249.9055    
 5700.00   244.4386      249.9838    
 5701.00   244.5162      250.0622    
 5702.00   244.5938      250.1406    
 5703.00   244.6714      250.2190    
 5704.00   244.7491      250.2974    
 5705.00   244.8267      250.3758    
 5706.00   244.9044      250.4543    
 5707.00   244.9821      250.5327    
 5708.00   245.0598      250.6112    
 5709.00   245.1375      250.6897    
 5710.00   245.2153      250.7682    
 5711.00   245.2930      250.8468    
 5712.00   245.3708      250.9253    
 5713.00   245.4486      251.0039    
 5714.00   245.5264      251.0825    
 5715.00   245.6042      251.1611    
 5716.00   245.6820      251.2397    
 5717.00   245.7599      251.3183    
 5718.00   245.8378      251.3970    
 5719.00   245.9156      251.4756    
 5720.00   245.9936      251.5543    
 5721.00   246.0715      251.6330    
 5722.00   246.1494      251.7117    
 5723.00   246.2274      251.7905    
 5724.00   246.3053      251.8692    
 5725.00   246.3833      251.9480    
 5726.00   246.4613      252.0267    
 5727.00   246.5393      252.1055    
 5728.00   246.6174      252.1844    
 5729.00   246.6954      252.2632    
 5730.00   246.7735      252.3420    
 5731.00   246.8516      252.4209    
 5732.00   246.9297      252.4998    
 5733.00   247.0078      252.5787    
 5734.00   247.0859      252.6576    
 5735.00   247.1641      252.7365    
 5736.00   247.2422      252.8155    
 5737.00   247.3204      252.8944    
 5738.00   247.3986      252.9734    
 5739.00   247.4768      253.0524    
 5740.00   247.5551      253.1314    
 5741.00   247.6333      253.2104    
 5742.00   247.7116      253.2895    
 5743.00   247.7899      253.3686    
 5744.00   247.8682      253.4476    
 5745.00   247.9465      253.5267    
 5746.00   248.0248      253.6058    
 5747.00   248.1032      253.6850    
 5748.00   248.1815      253.7641    
 5749.00   248.2599      253.8433    
 5750.00   248.3383      253.9224    
 5751.00   248.4167      254.0016    
 5752.00   248.4951      254.0809    
 5753.00   248.5736      254.1601    
 5754.00   248.6520      254.2393    
 5755.00   248.7305      254.3186    
 5756.00   248.8090      254.3979    
 5757.00   248.8875      254.4772    
 5758.00   248.9661      254.5565    
 5759.00   249.0446      254.6358    
 5760.00   249.1232      254.7151    
 5761.00   249.2017      254.7945    
 5762.00   249.2803      254.8739    
 5763.00   249.3590      254.9533    
 5764.00   249.4376      255.0327    
 5765.00   249.5162      255.1121    
 5766.00   249.5949      255.1915    
 5767.00   249.6736      255.2710    
 5768.00   249.7523      255.3505    
 5769.00   249.8310      255.4300    
 5770.00   249.9097      255.5095    
 5771.00   249.9884      255.5890    
 5772.00   250.0672      255.6685    
 5773.00   250.1460      255.7481    
 5774.00   250.2248      255.8277    
 5775.00   250.3036      255.9073    
 5776.00   250.3824      255.9869    
 5777.00   250.4612      256.0665    
 5778.00   250.5401      256.1461    
 5779.00   250.6190      256.2258    
 5780.00   250.6979      256.3055    
 5781.00   250.7768      256.3852    
 5782.00   250.8557      256.4649    
 5783.00   250.9346      256.5446    
 5784.00   251.0136      256.6244    
 5785.00   251.0926      256.7041    
 5786.00   251.1716      256.7839    
 5787.00   251.2506      256.8637    
 5788.00   251.3296      256.9435    
 5789.00   251.4086      257.0233    
 5790.00   251.4877      257.1031    
 5791.00   251.5668      257.1830    
 5792.00   251.6458      257.2629    
 5793.00   251.7250      257.3428    
 5794.00   251.8041      257.4227    
 5795.00   251.8832      257.5026    
 5796.00   251.9624      257.5825    
 5797.00   252.0415      257.6625    
 5798.00   252.1207      257.7425    
 5799.00   252.1999      257.8225    
 5800.00   252.2792      257.9025    
 5801.00   252.3584      257.9825    
 5802.00   252.4377      258.0625    
 5803.00   252.5169      258.1426    
 5804.00   252.5962      258.2227    
 5805.00   252.6755      258.3028    
 5806.00   252.7548      258.3829    
 5807.00   252.8342      258.4630    
 5808.00   252.9135      258.5431    
 5809.00   252.9929      258.6233    
 5810.00   253.0723      258.7035    
 5811.00   253.1517      258.7837    
 5812.00   253.2311      258.8639    
 5813.00   253.3106      258.9441    
 5814.00   253.3900      259.0243    
 5815.00   253.4695      259.1046    
 5816.00   253.5490      259.1849    
 5817.00   253.6285      259.2652    
 5818.00   253.7080      259.3455    
 5819.00   253.7875      259.4258    
 5820.00   253.8671      259.5061    
 5821.00   253.9467      259.5865    
 5822.00   254.0262      259.6669    
 5823.00   254.1058      259.7473    
 5824.00   254.1855      259.8277    
 5825.00   254.2651      259.9081    
 5826.00   254.3448      259.9885    
 5827.00   254.4244      260.0690    
 5828.00   254.5041      260.1495    
 5829.00   254.5838      260.2300    
 5830.00   254.6635      260.3105    
 5831.00   254.7433      260.3910    
 5832.00   254.8230      260.4715    
 5833.00   254.9028      260.5521    
 5834.00   254.9826      260.6327    
 5835.00   255.0624      260.7133    
 5836.00   255.1422      260.7939    
 5837.00   255.2220      260.8745    
 5838.00   255.3019      260.9551    
 5839.00   255.3818      261.0358    
 5840.00   255.4616      261.1165    
 5841.00   255.5415      261.1972    
 5842.00   255.6215      261.2779    
 5843.00   255.7014      261.3586    
 5844.00   255.7814      261.4393    
 5845.00   255.8613      261.5201    
 5846.00   255.9413      261.6009    
 5847.00   256.0213      261.6817    
 5848.00   256.1013      261.7625    
 5849.00   256.1814      261.8433    
 5850.00   256.2614      261.9241    
 5851.00   256.3415      262.0050    
 5852.00   256.4216      262.0859    
 5853.00   256.5017      262.1668    
 5854.00   256.5818      262.2477    
 5855.00   256.6619      262.3286    
 5856.00   256.7421      262.4095    
 5857.00   256.8222      262.4905    
 5858.00   256.9024      262.5715    
 5859.00   256.9826      262.6525    
 5860.00   257.0629      262.7335    
 5861.00   257.1431      262.8145    
 5862.00   257.2233      262.8956    
 5863.00   257.3036      262.9766    
 5864.00   257.3839      263.0577    
 5865.00   257.4642      263.1388    
 5866.00   257.5445      263.2199    
 5867.00   257.6249      263.3010    
 5868.00   257.7052      263.3822    
 5869.00   257.7856      263.4633    
 5870.00   257.8660      263.5445    
 5871.00   257.9464      263.6257    
 5872.00   258.0268      263.7069    
 5873.00   258.1072      263.7881    
 5874.00   258.1877      263.8694    
 5875.00   258.2681      263.9507    
 5876.00   258.3486      264.0319    
 5877.00   258.4291      264.1132    
 5878.00   258.5096      264.1945    
 5879.00   258.5902      264.2759    
 5880.00   258.6707      264.3572    
 5881.00   258.7513      264.4386    
 5882.00   258.8319      264.5200    
 5883.00   258.9125      264.6014    
 5884.00   258.9931      264.6828    
 5885.00   259.0737      264.7642    
 5886.00   259.1544      264.8456    
 5887.00   259.2351      264.9271    
 5888.00   259.3158      265.0086    
 5889.00   259.3965      265.0901    
 5890.00   259.4772      265.1716    
 5891.00   259.5579      265.2531    
 5892.00   259.6387      265.3347    
 5893.00   259.7194      265.4162    
 5894.00   259.8002      265.4978    
 5895.00   259.8810      265.5794    
 5896.00   259.9618      265.6610    
 5897.00   260.0427      265.7427    
 5898.00   260.1235      265.8243    
 5899.00   260.2044      265.9060    
 5900.00   260.2853      265.9877    
 5901.00   260.3662      266.0694    
 5902.00   260.4471      266.1511    
 5903.00   260.5281      266.2328    
 5904.00   260.6090      266.3146    
 5905.00   260.6900      266.3963    
 5906.00   260.7710      266.4781    
 5907.00   260.8520      266.5599    
 5908.00   260.9330      266.6417    
 5909.00   261.0140      266.7236    
 5910.00   261.0951      266.8054    
 5911.00   261.1762      266.8873    
 5912.00   261.2572      266.9692    
 5913.00   261.3384      267.0511    
 5914.00   261.4195      267.1330    
 5915.00   261.5006      267.2149    
 5916.00   261.5818      267.2969    
 5917.00   261.6629      267.3788    
 5918.00   261.7441      267.4608    
 5919.00   261.8253      267.5428    
 5920.00   261.9066      267.6248    
 5921.00   261.9878      267.7069    
 5922.00   262.0690      267.7889    
 5923.00   262.1503      267.8710    
 5924.00   262.2316      267.9531    
 5925.00   262.3129      268.0352    
 5926.00   262.3942      268.1173    
 5927.00   262.4756      268.1995    
 5928.00   262.5569      268.2816    
 5929.00   262.6383      268.3638    
 5930.00   262.7197      268.4460    
 5931.00   262.8011      268.5282    
 5932.00   262.8825      268.6104    
 5933.00   262.9640      268.6926    
 5934.00   263.0454      268.7749    
 5935.00   263.1269      268.8572    
 5936.00   263.2084      268.9395    
 5937.00   263.2899      269.0218    
 5938.00   263.3714      269.1041    
 5939.00   263.4530      269.1864    
 5940.00   263.5345      269.2688    
 5941.00   263.6161      269.3512    
 5942.00   263.6977      269.4335    
 5943.00   263.7793      269.5160    
 5944.00   263.8609      269.5984    
 5945.00   263.9426      269.6808    
 5946.00   264.0242      269.7633    
 5947.00   264.1059      269.8458    
 5948.00   264.1876      269.9282    
 5949.00   264.2693      270.0108    
 5950.00   264.3510      270.0933    
 5951.00   264.4328      270.1758    
 5952.00   264.5145      270.2584    
 5953.00   264.5963      270.3410    
 5954.00   264.6781      270.4236    
 5955.00   264.7599      270.5062    
 5956.00   264.8417      270.5888    
 5957.00   264.9236      270.6714    
 5958.00   265.0054      270.7541    
 5959.00   265.0873      270.8368    
 5960.00   265.1692      270.9195    
 5961.00   265.2511      271.0022    
 5962.00   265.3331      271.0849    
 5963.00   265.4150      271.1677    
 5964.00   265.4970      271.2504    
 5965.00   265.5789      271.3332    
 5966.00   265.6609      271.4160    
 5967.00   265.7430      271.4988    
 5968.00   265.8250      271.5816    
 5969.00   265.9070      271.6645    
 5970.00   265.9891      271.7474    
 5971.00   266.0712      271.8302    
 5972.00   266.1533      271.9131    
 5973.00   266.2354      271.9961    
 5974.00   266.3175      272.0790    
 5975.00   266.3997      272.1619    
 5976.00   266.4818      272.2449    
 5977.00   266.5640      272.3279    
 5978.00   266.6462      272.4109    
 5979.00   266.7284      272.4939    
 5980.00   266.8107      272.5769    
 5981.00   266.8929      272.6600    
 5982.00   266.9752      272.7431    
 5983.00   267.0574      272.8262    
 5984.00   267.1397      272.9093    
 5985.00   267.2221      272.9924    
 5986.00   267.3044      273.0755    
 5987.00   267.3867      273.1587    
 5988.00   267.4691      273.2418    
 5989.00   267.5515      273.3250    
 5990.00   267.6339      273.4082    
 5991.00   267.7163      273.4914    
 5992.00   267.7988      273.5747    
 5993.00   267.8812      273.6579    
 5994.00   267.9637      273.7412    
 5995.00   268.0462      273.8245    
 5996.00   268.1287      273.9078    
 5997.00   268.2112      273.9911    
 5998.00   268.2937      274.0745    
 5999.00   268.3763      274.1578    
 6000.00   268.4588      274.2412    
 6001.00   268.5414      274.3246    
 6002.00   268.6240      274.4080    
 6003.00   268.7067      274.4914    
 6004.00   268.7893      274.5749    
 6005.00   268.8719      274.6583    
 6006.00   268.9546      274.7418    
 6007.00   269.0373      274.8253    
 6008.00   269.1200      274.9088    
 6009.00   269.2027      274.9923    
 6010.00   269.2855      275.0759    
 6011.00   269.3682      275.1595    
 6012.00   269.4510      275.2430    
 6013.00   269.5338      275.3266    
 6014.00   269.6166      275.4102    
 6015.00   269.6994      275.4939    
 6016.00   269.7823      275.5775    
 6017.00   269.8651      275.6612    
 6018.00   269.9480      275.7449    
 6019.00   270.0309      275.8286    
 6020.00   270.1138      275.9123    
 6021.00   270.1967      275.9960    
 6022.00   270.2797      276.0798    
 6023.00   270.3626      276.1635    
 6024.00   270.4456      276.2473    
 6025.00   270.5286      276.3311    
 6026.00   270.6116      276.4149    
 6027.00   270.6946      276.4988    
 6028.00   270.7777      276.5826    
 6029.00   270.8607      276.6665    
 6030.00   270.9438      276.7504    
 6031.00   271.0269      276.8343    
 6032.00   271.1100      276.9182    
 6033.00   271.1932      277.0021    
 6034.00   271.2763      277.0861    
 6035.00   271.3595      277.1701    
 6036.00   271.4426      277.2540    
 6037.00   271.5258      277.3380    
 6038.00   271.6091      277.4221    
 6039.00   271.6923      277.5061    
 6040.00   271.7755      277.5902    
 6041.00   271.8588      277.6742    
 6042.00   271.9421      277.7583    
 6043.00   272.0254      277.8424    
 6044.00   272.1087      277.9266    
 6045.00   272.1920      278.0107    
 6046.00   272.2754      278.0949    
 6047.00   272.3587      278.1790    
 6048.00   272.4421      278.2632    
 6049.00   272.5255      278.3474    
 6050.00   272.6090      278.4317    
 6051.00   272.6924      278.5159    
 6052.00   272.7758      278.6002    
 6053.00   272.8593      278.6845    
 6054.00   272.9428      278.7687    
 6055.00   273.0263      278.8531    
 6056.00   273.1098      278.9374    
 6057.00   273.1934      279.0217    
 6058.00   273.2769      279.1061    
 6059.00   273.3605      279.1905    
 6060.00   273.4441      279.2749    
 6061.00   273.5277      279.3593    
 6062.00   273.6113      279.4437    
 6063.00   273.6949      279.5282    
 6064.00   273.7786      279.6126    
 6065.00   273.8623      279.6971    
 6066.00   273.9460      279.7816    
 6067.00   274.0297      279.8662    
 6068.00   274.1134      279.9507    
 6069.00   274.1971      280.0352    
 6070.00   274.2809      280.1198    
 6071.00   274.3647      280.2044    
 6072.00   274.4485      280.2890    
 6073.00   274.5323      280.3736    
 6074.00   274.6161      280.4583    
 6075.00   274.6999      280.5429    
 6076.00   274.7838      280.6276    
 6077.00   274.8677      280.7123    
 6078.00   274.9516      280.7970    
 6079.00   275.0355      280.8817    
 6080.00   275.1194      280.9664    
 6081.00   275.2034      281.0512    
 6082.00   275.2873      281.1360    
 6083.00   275.3713      281.2208    
 6084.00   275.4553      281.3056    
 6085.00   275.5393      281.3904    
 6086.00   275.6233      281.4753    
 6087.00   275.7074      281.5601    
 6088.00   275.7915      281.6450    
 6089.00   275.8755      281.7299    
 6090.00   275.9596      281.8148    
 6091.00   276.0438      281.8997    
 6092.00   276.1279      281.9847    
 6093.00   276.2120      282.0696    
 6094.00   276.2962      282.1546    
 6095.00   276.3804      282.2396    
 6096.00   276.4646      282.3246    
 6097.00   276.5488      282.4097    
 6098.00   276.6331      282.4947    
 6099.00   276.7173      282.5798    
 6100.00   276.8016      282.6649    
 6101.00   276.8859      282.7500    
 6102.00   276.9702      282.8351    
 6103.00   277.0545      282.9202    
 6104.00   277.1388      283.0054    
 6105.00   277.2232      283.0906    
 6106.00   277.3076      283.1757    
 6107.00   277.3920      283.2610    
 6108.00   277.4764      283.3462    
 6109.00   277.5608      283.4314    
 6110.00   277.6452      283.5167    
 6111.00   277.7297      283.6019    
 6112.00   277.8142      283.6872    
 6113.00   277.8987      283.7725    
 6114.00   277.9832      283.8579    
 6115.00   278.0677      283.9432    
 6116.00   278.1522      284.0286    
 6117.00   278.2368      284.1139    
 6118.00   278.3214      284.1993    
 6119.00   278.4060      284.2848    
 6120.00   278.4906      284.3702    
 6121.00   278.5752      284.4556    
 6122.00   278.6599      284.5411    
 6123.00   278.7445      284.6266    
 6124.00   278.8292      284.7121    
 6125.00   278.9139      284.7976    
 6126.00   278.9986      284.8831    
 6127.00   279.0834      284.9687    
 6128.00   279.1681      285.0542    
 6129.00   279.2529      285.1398    
 6130.00   279.3377      285.2254    
 6131.00   279.4225      285.3110    
 6132.00   279.5073      285.3967    
 6133.00   279.5921      285.4823    
 6134.00   279.6770      285.5680    
 6135.00   279.7618      285.6537    
 6136.00   279.8467      285.7394    
 6137.00   279.9316      285.8251    
 6138.00   280.0165      285.9108    
 6139.00   280.1015      285.9966    
 6140.00   280.1864      286.0824    
 6141.00   280.2714      286.1682    
 6142.00   280.3564      286.2540    
 6143.00   280.4414      286.3398    
 6144.00   280.5264      286.4256    
 6145.00   280.6115      286.5115    
 6146.00   280.6965      286.5974    
 6147.00   280.7816      286.6833    
 6148.00   280.8667      286.7692    
 6149.00   280.9518      286.8551    
 6150.00   281.0369      286.9410    
 6151.00   281.1221      287.0270    
 6152.00   281.2072      287.1130    
 6153.00   281.2924      287.1990    
 6154.00   281.3776      287.2850    
 6155.00   281.4628      287.3710    
 6156.00   281.5481      287.4571    
 6157.00   281.6333      287.5432    
 6158.00   281.7186      287.6292    
 6159.00   281.8039      287.7153    
 6160.00   281.8892      287.8015    
 6161.00   281.9745      287.8876    
 6162.00   282.0598      287.9737    
 6163.00   282.1452      288.0599    
 6164.00   282.2305      288.1461    
 6165.00   282.3159      288.2323    
 6166.00   282.4013      288.3185    
 6167.00   282.4867      288.4048    
 6168.00   282.5722      288.4910    
 6169.00   282.6576      288.5773    
 6170.00   282.7431      288.6636    
 6171.00   282.8286      288.7499    
 6172.00   282.9141      288.8362    
 6173.00   282.9996      288.9226    
 6174.00   283.0852      289.0089    
 6175.00   283.1707      289.0953    
 6176.00   283.2563      289.1817    
 6177.00   283.3419      289.2681    
 6178.00   283.4275      289.3545    
 6179.00   283.5131      289.4410    
 6180.00   283.5988      289.5275    
 6181.00   283.6844      289.6139    
 6182.00   283.7701      289.7004    
 6183.00   283.8558      289.7870    
 6184.00   283.9415      289.8735    
 6185.00   284.0272      289.9600    
 6186.00   284.1130      290.0466    
 6187.00   284.1987      290.1332    
 6188.00   284.2845      290.2198    
 6189.00   284.3703      290.3064    
 6190.00   284.4561      290.3931    
 6191.00   284.5420      290.4797    
 6192.00   284.6278      290.5664    
 6193.00   284.7137      290.6531    
 6194.00   284.7996      290.7398    
 6195.00   284.8855      290.8265    
 6196.00   284.9714      290.9132    
 6197.00   285.0573      291.0000    
 6198.00   285.1433      291.0868    
 6199.00   285.2293      291.1736    
 6200.00   285.3152      291.2604    
 6201.00   285.4012      291.3472    
 6202.00   285.4873      291.4341    
 6203.00   285.5733      291.5209    
 6204.00   285.6594      291.6078    
 6205.00   285.7454      291.6947    
 6206.00   285.8315      291.7816    
 6207.00   285.9176      291.8686    
 6208.00   286.0038      291.9555    
 6209.00   286.0899      292.0425    
 6210.00   286.1761      292.1295    
 6211.00   286.2623      292.2165    
 6212.00   286.3484      292.3035    
 6213.00   286.4347      292.3905    
 6214.00   286.5209      292.4776    
 6215.00   286.6071      292.5646    
 6216.00   286.6934      292.6517    
 6217.00   286.7797      292.7388    
 6218.00   286.8660      292.8260    
 6219.00   286.9523      292.9131    
 6220.00   287.0386      293.0003    
 6221.00   287.1250      293.0874    
 6222.00   287.2113      293.1746    
 6223.00   287.2977      293.2618    
 6224.00   287.3841      293.3491    
 6225.00   287.4706      293.4363    
 6226.00   287.5570      293.5236    
 6227.00   287.6435      293.6109    
 6228.00   287.7299      293.6982    
 6229.00   287.8164      293.7855    
 6230.00   287.9029      293.8728    
 6231.00   287.9894      293.9601    
 6232.00   288.0760      294.0475    
 6233.00   288.1625      294.1349    
 6234.00   288.2491      294.2223    
 6235.00   288.3357      294.3097    
 6236.00   288.4223      294.3972    
 6237.00   288.5089      294.4846    
 6238.00   288.5956      294.5721    
 6239.00   288.6823      294.6596    
 6240.00   288.7689      294.7471    
 6241.00   288.8556      294.8346    
 6242.00   288.9423      294.9221    
 6243.00   289.0291      295.0097    
 6244.00   289.1158      295.0973    
 6245.00   289.2026      295.1849    
 6246.00   289.2894      295.2725    
 6247.00   289.3762      295.3601    
 6248.00   289.4630      295.4478    
 6249.00   289.5498      295.5354    
 6250.00   289.6367      295.6231    
 6251.00   289.7236      295.7108    
 6252.00   289.8104      295.7985    
 6253.00   289.8973      295.8862    
 6254.00   289.9843      295.9740    
 6255.00   290.0712      296.0618    
 6256.00   290.1582      296.1495    
 6257.00   290.2451      296.2374    
 6258.00   290.3321      296.3252    
 6259.00   290.4191      296.4130    
 6260.00   290.5062      296.5009    
 6261.00   290.5932      296.5887    
 6262.00   290.6803      296.6766    
 6263.00   290.7674      296.7645    
 6264.00   290.8544      296.8525    
 6265.00   290.9416      296.9404    
 6266.00   291.0287      297.0284    
 6267.00   291.1158      297.1163    
 6268.00   291.2030      297.2043    
 6269.00   291.2902      297.2923    
 6270.00   291.3774      297.3804    
 6271.00   291.4646      297.4684    
 6272.00   291.5518      297.5565    
 6273.00   291.6391      297.6446    
 6274.00   291.7264      297.7327    
 6275.00   291.8136      297.8208    
 6276.00   291.9010      297.9089    
 6277.00   291.9883      297.9971    
 6278.00   292.0756      298.0852    
 6279.00   292.1630      298.1734    
 6280.00   292.2503      298.2616    
 6281.00   292.3377      298.3499    
 6282.00   292.4251      298.4381    
 6283.00   292.5126      298.5263    
 6284.00   292.6000      298.6146    
 6285.00   292.6875      298.7029    
 6286.00   292.7750      298.7912    
 6287.00   292.8624      298.8795    
 6288.00   292.9500      298.9679    
 6289.00   293.0375      299.0563    
 6290.00   293.1250      299.1446    
 6291.00   293.2126      299.2330    
 6292.00   293.3002      299.3214    
 6293.00   293.3878      299.4099    
 6294.00   293.4754      299.4983    
 6295.00   293.5630      299.5868    
 6296.00   293.6507      299.6753    
 6297.00   293.7384      299.7638    
 6298.00   293.8260      299.8523    
 6299.00   293.9137      299.9408    
 6300.00   294.0015      300.0294    
 6301.00   294.0892      300.1180    
 6302.00   294.1770      300.2065    
 6303.00   294.2647      300.2951    
 6304.00   294.3525      300.3838    
 6305.00   294.4403      300.4724    
 6306.00   294.5282      300.5611    
 6307.00   294.6160      300.6497    
 6308.00   294.7039      300.7384    
 6309.00   294.7918      300.8272    
 6310.00   294.8796      300.9159    
 6311.00   294.9676      301.0046    
 6312.00   295.0555      301.0934    
 6313.00   295.1434      301.1822    
 6314.00   295.2314      301.2710    
 6315.00   295.3194      301.3598    
 6316.00   295.4074      301.4486    
 6317.00   295.4954      301.5375    
 6318.00   295.5834      301.6263    
 6319.00   295.6715      301.7152    
 6320.00   295.7596      301.8041    
 6321.00   295.8477      301.8931    
 6322.00   295.9358      301.9820    
 6323.00   296.0239      302.0710    
 6324.00   296.1120      302.1599    
 6325.00   296.2002      302.2489    
 6326.00   296.2884      302.3379    
 6327.00   296.3765      302.4270    
 6328.00   296.4648      302.5160    
 6329.00   296.5530      302.6051    
 6330.00   296.6412      302.6941    
 6331.00   296.7295      302.7832    
 6332.00   296.8178      302.8724    
 6333.00   296.9061      302.9615    
 6334.00   296.9944      303.0506    
 6335.00   297.0827      303.1398    
 6336.00   297.1711      303.2290    
 6337.00   297.2594      303.3182    
 6338.00   297.3478      303.4074    
 6339.00   297.4362      303.4967    
 6340.00   297.5246      303.5859    
 6341.00   297.6131      303.6752    
 6342.00   297.7015      303.7645    
 6343.00   297.7900      303.8538    
 6344.00   297.8785      303.9431    
 6345.00   297.9670      304.0324    
 6346.00   298.0555      304.1218    
 6347.00   298.1441      304.2112    
 6348.00   298.2326      304.3006    
 6349.00   298.3212      304.3900    
 6350.00   298.4098      304.4794    
 6351.00   298.4984      304.5689    
 6352.00   298.5870      304.6583    
 6353.00   298.6757      304.7478    
 6354.00   298.7643      304.8373    
 6355.00   298.8530      304.9268    
 6356.00   298.9417      305.0164    
 6357.00   299.0304      305.1059    
 6358.00   299.1192      305.1955    
 6359.00   299.2079      305.2851    
 6360.00   299.2967      305.3747    
 6361.00   299.3855      305.4643    
 6362.00   299.4743      305.5540    
 6363.00   299.5631      305.6436    
 6364.00   299.6520      305.7333    
 6365.00   299.7408      305.8230    
 6366.00   299.8297      305.9127    
 6367.00   299.9186      306.0024    
 6368.00   300.0075      306.0922    
 6369.00   300.0964      306.1820    
 6370.00   300.1854      306.2717    
 6371.00   300.2743      306.3615    
 6372.00   300.3633      306.4514    
 6373.00   300.4523      306.5412    
 6374.00   300.5413      306.6310    
 6375.00   300.6303      306.7209    
 6376.00   300.7194      306.8108    
 6377.00   300.8085      306.9007    
 6378.00   300.8975      306.9906    
 6379.00   300.9866      307.0806    
 6380.00   301.0758      307.1705    
 6381.00   301.1649      307.2605    
 6382.00   301.2541      307.3505    
 6383.00   301.3432      307.4405    
 6384.00   301.4324      307.5306    
 6385.00   301.5216      307.6206    
 6386.00   301.6109      307.7107    
 6387.00   301.7001      307.8007    
 6388.00   301.7894      307.8908    
 6389.00   301.8786      307.9810    
 6390.00   301.9679      308.0711    
 6391.00   302.0572      308.1613    
 6392.00   302.1466      308.2514    
 6393.00   302.2359      308.3416    
 6394.00   302.3253      308.4318    
 6395.00   302.4147      308.5220    
 6396.00   302.5041      308.6123    
 6397.00   302.5935      308.7025    
 6398.00   302.6829      308.7928    
 6399.00   302.7724      308.8831    
 6400.00   302.8618      308.9734    
 6401.00   302.9513      309.0638    
 6402.00   303.0408      309.1541    
 6403.00   303.1304      309.2445    
 6404.00   303.2199      309.3348    
 6405.00   303.3095      309.4252    
 6406.00   303.3990      309.5157    
 6407.00   303.4886      309.6061    
 6408.00   303.5782      309.6966    
 6409.00   303.6679      309.7870    
 6410.00   303.7575      309.8775    
 6411.00   303.8472      309.9680    
 6412.00   303.9369      310.0585    
 6413.00   304.0266      310.1491    
 6414.00   304.1163      310.2396    
 6415.00   304.2060      310.3302    
 6416.00   304.2958      310.4208    
 6417.00   304.3855      310.5114    
 6418.00   304.4753      310.6021    
 6419.00   304.5651      310.6927    
 6420.00   304.6550      310.7834    
 6421.00   304.7448      310.8741    
 6422.00   304.8347      310.9648    
 6423.00   304.9245      311.0555    
 6424.00   305.0144      311.1462    
 6425.00   305.1043      311.2370    
 6426.00   305.1943      311.3277    
 6427.00   305.2842      311.4185    
 6428.00   305.3742      311.5093    
 6429.00   305.4641      311.6002    
 6430.00   305.5541      311.6910    
 6431.00   305.6442      311.7819    
 6432.00   305.7342      311.8727    
 6433.00   305.8242      311.9636    
 6434.00   305.9143      312.0545    
 6435.00   306.0044      312.1455    
 6436.00   306.0945      312.2364    
 6437.00   306.1846      312.3274    
 6438.00   306.2748      312.4184    
 6439.00   306.3649      312.5094    
 6440.00   306.4551      312.6004    
 6441.00   306.5453      312.6914    
 6442.00   306.6355      312.7825    
 6443.00   306.7257      312.8736    
 6444.00   306.8160      312.9646    
 6445.00   306.9062      313.0558    
 6446.00   306.9965      313.1469    
 6447.00   307.0868      313.2380    
 6448.00   307.1771      313.3292    
 6449.00   307.2675      313.4204    
 6450.00   307.3578      313.5116    
 6451.00   307.4482      313.6028    
 6452.00   307.5386      313.6940    
 6453.00   307.6290      313.7853    
 6454.00   307.7194      313.8765    
 6455.00   307.8098      313.9678    
 6456.00   307.9003      314.0591    
 6457.00   307.9908      314.1504    
 6458.00   308.0813      314.2418    
 6459.00   308.1718      314.3331    
 6460.00   308.2623      314.4245    
 6461.00   308.3528      314.5159    
 6462.00   308.4434      314.6073    
 6463.00   308.5340      314.6987    
 6464.00   308.6246      314.7902    
 6465.00   308.7152      314.8816    
 6466.00   308.8058      314.9731    
 6467.00   308.8965      315.0646    
 6468.00   308.9871      315.1561    
 6469.00   309.0778      315.2477    
 6470.00   309.1685      315.3392    
 6471.00   309.2593      315.4308    
 6472.00   309.3500      315.5224    
 6473.00   309.4408      315.6140    
 6474.00   309.5315      315.7056    
 6475.00   309.6223      315.7972    
 6476.00   309.7131      315.8889    
 6477.00   309.8040      315.9806    
 6478.00   309.8948      316.0723    
 6479.00   309.9857      316.1640    
 6480.00   310.0765      316.2557    
 6481.00   310.1674      316.3474    
 6482.00   310.2584      316.4392    
 6483.00   310.3493      316.5310    
 6484.00   310.4402      316.6228    
 6485.00   310.5312      316.7146    
 6486.00   310.6222      316.8064    
 6487.00   310.7132      316.8983    
 6488.00   310.8042      316.9902    
 6489.00   310.8953      317.0821    
 6490.00   310.9863      317.1740    
 6491.00   311.0774      317.2659    
 6492.00   311.1685      317.3578    
 6493.00   311.2596      317.4498    
 6494.00   311.3507      317.5418    
 6495.00   311.4419      317.6338    
 6496.00   311.5330      317.7258    
 6497.00   311.6242      317.8178    
 6498.00   311.7154      317.9099    
 6499.00   311.8066      318.0019    
 6500.00   311.8979      318.0940    
 6501.00   311.9891      318.1861    
 6502.00   312.0804      318.2782    
 6503.00   312.1717      318.3704    
 6504.00   312.2630      318.4625    
 6505.00   312.3543      318.5547    
 6506.00   312.4457      318.6469    
 6507.00   312.5370      318.7391    
 6508.00   312.6284      318.8313    
 6509.00   312.7198      318.9236    
 6510.00   312.8112      319.0158    
 6511.00   312.9026      319.1081    
 6512.00   312.9941      319.2004    
 6513.00   313.0855      319.2927    
 6514.00   313.1770      319.3851    
 6515.00   313.2685      319.4774    
 6516.00   313.3600      319.5698    
 6517.00   313.4516      319.6622    
 6518.00   313.5431      319.7546    
 6519.00   313.6347      319.8470    
 6520.00   313.7263      319.9394    
 6521.00   313.8179      320.0319    
 6522.00   313.9095      320.1244    
 6523.00   314.0012      320.2169    
 6524.00   314.0928      320.3094    
 6525.00   314.1845      320.4019    
 6526.00   314.2762      320.4945    
 6527.00   314.3679      320.5870    
 6528.00   314.4596      320.6796    
 6529.00   314.5514      320.7722    
 6530.00   314.6431      320.8648    
 6531.00   314.7349      320.9575    
 6532.00   314.8267      321.0501    
 6533.00   314.9186      321.1428    
 6534.00   315.0104      321.2355    
 6535.00   315.1022      321.3282    
 6536.00   315.1941      321.4209    
 6537.00   315.2860      321.5137    
 6538.00   315.3779      321.6064    
 6539.00   315.4698      321.6992    
 6540.00   315.5618      321.7920    
 6541.00   315.6537      321.8848    
 6542.00   315.7457      321.9776    
 6543.00   315.8377      322.0705    
 6544.00   315.9297      322.1634    
 6545.00   316.0218      322.2562    
 6546.00   316.1138      322.3491    
 6547.00   316.2059      322.4421    
 6548.00   316.2980      322.5350    
 6549.00   316.3901      322.6280    
 6550.00   316.4822      322.7209    
 6551.00   316.5743      322.8139    
 6552.00   316.6665      322.9069    
 6553.00   316.7587      323.0000    
 6554.00   316.8509      323.0930    
 6555.00   316.9431      323.1861    
 6556.00   317.0353      323.2792    
 6557.00   317.1276      323.3723    
 6558.00   317.2198      323.4654    
 6559.00   317.3121      323.5585    
 6560.00   317.4044      323.6517    
 6561.00   317.4967      323.7449    
 6562.00   317.5890      323.8380    
 6563.00   317.6814      323.9313    
 6564.00   317.7738      324.0245    
 6565.00   317.8662      324.1177    
 6566.00   317.9586      324.2110    
 6567.00   318.0510      324.3043    
 6568.00   318.1434      324.3976    
 6569.00   318.2359      324.4909    
 6570.00   318.3284      324.5842    
 6571.00   318.4209      324.6776    
 6572.00   318.5134      324.7709    
 6573.00   318.6059      324.8643    
 6574.00   318.6985      324.9577    
 6575.00   318.7910      325.0511    
 6576.00   318.8836      325.1446    
 6577.00   318.9762      325.2380    
 6578.00   319.0688      325.3315    
 6579.00   319.1615      325.4250    
 6580.00   319.2541      325.5185    
 6581.00   319.3468      325.6121    
 6582.00   319.4395      325.7056    
 6583.00   319.5322      325.7992    
 6584.00   319.6249      325.8928    
 6585.00   319.7177      325.9864    
 6586.00   319.8104      326.0800    
 6587.00   319.9032      326.1736    
 6588.00   319.9960      326.2673    
 6589.00   320.0888      326.3609    
 6590.00   320.1817      326.4546    
 6591.00   320.2745      326.5483    
 6592.00   320.3674      326.6421    
 6593.00   320.4603      326.7358    
 6594.00   320.5532      326.8296    
 6595.00   320.6461      326.9234    
 6596.00   320.7390      327.0172    
 6597.00   320.8320      327.1110    
 6598.00   320.9250      327.2048    
 6599.00   321.0180      327.2987    
 6600.00   321.1110      327.3925    
 6601.00   321.2040      327.4864    
 6602.00   321.2970      327.5803    
 6603.00   321.3901      327.6743    
 6604.00   321.4832      327.7682    
 6605.00   321.5763      327.8622    
 6606.00   321.6694      327.9561    
 6607.00   321.7626      328.0501    
 6608.00   321.8557      328.1441    
 6609.00   321.9489      328.2382    
 6610.00   322.0421      328.3322    
 6611.00   322.1353      328.4263    
 6612.00   322.2285      328.5204    
 6613.00   322.3217      328.6145    
 6614.00   322.4150      328.7086    
 6615.00   322.5083      328.8027    
 6616.00   322.6016      328.8969    
 6617.00   322.6949      328.9911    
 6618.00   322.7882      329.0853    
 6619.00   322.8816      329.1795    
 6620.00   322.9750      329.2737    
 6621.00   323.0683      329.3680    
 6622.00   323.1617      329.4622    
 6623.00   323.2552      329.5565    
 6624.00   323.3486      329.6508    
 6625.00   323.4421      329.7451    
 6626.00   323.5355      329.8395    
 6627.00   323.6290      329.9338    
 6628.00   323.7226      330.0282    
 6629.00   323.8161      330.1226    
 6630.00   323.9096      330.2170    
 6631.00   324.0032      330.3114    
 6632.00   324.0968      330.4059    
 6633.00   324.1904      330.5003    
 6634.00   324.2840      330.5948    
 6635.00   324.3776      330.6893    
 6636.00   324.4713      330.7838    
 6637.00   324.5650      330.8784    
 6638.00   324.6587      330.9729    
 6639.00   324.7524      331.0675    
 6640.00   324.8461      331.1621    
 6641.00   324.9398      331.2567    
 6642.00   325.0336      331.3513    
 6643.00   325.1274      331.4459    
 6644.00   325.2212      331.5406    
 6645.00   325.3150      331.6353    
 6646.00   325.4088      331.7300    
 6647.00   325.5027      331.8247    
 6648.00   325.5965      331.9194    
 6649.00   325.6904      332.0142    
 6650.00   325.7843      332.1089    
 6651.00   325.8783      332.2037    
 6652.00   325.9722      332.2985    
 6653.00   326.0662      332.3934    
 6654.00   326.1601      332.4882    
 6655.00   326.2541      332.5831    
 6656.00   326.3482      332.6779    
 6657.00   326.4422      332.7728    
 6658.00   326.5362      332.8677    
 6659.00   326.6303      332.9627    
 6660.00   326.7244      333.0576    
 6661.00   326.8185      333.1526    
 6662.00   326.9126      333.2476    
 6663.00   327.0067      333.3426    
 6664.00   327.1009      333.4376    
 6665.00   327.1951      333.5326    
 6666.00   327.2893      333.6277    
 6667.00   327.3835      333.7228    
 6668.00   327.4777      333.8179    
 6669.00   327.5720      333.9130    
 6670.00   327.6662      334.0081    
 6671.00   327.7605      334.1032    
 6672.00   327.8548      334.1984    
 6673.00   327.9491      334.2936    
 6674.00   328.0434      334.3888    
 6675.00   328.1378      334.4840    
 6676.00   328.2322      334.5792    
 6677.00   328.3266      334.6745    
 6678.00   328.4210      334.7698    
 6679.00   328.5154      334.8651    
 6680.00   328.6098      334.9604    
 6681.00   328.7043      335.0557    
 6682.00   328.7988      335.1510    
 6683.00   328.8933      335.2464    
 6684.00   328.9878      335.3418    
 6685.00   329.0823      335.4372    
 6686.00   329.1769      335.5326    
 6687.00   329.2714      335.6280    
 6688.00   329.3660      335.7235    
 6689.00   329.4606      335.8190    
 6690.00   329.5553      335.9145    
 6691.00   329.6499      336.0100    
 6692.00   329.7446      336.1055    
 6693.00   329.8392      336.2010    
 6694.00   329.9339      336.2966    
 6695.00   330.0286      336.3922    
 6696.00   330.1234      336.4878    
 6697.00   330.2181      336.5834    
 6698.00   330.3129      336.6790    
 6699.00   330.4077      336.7747    
 6700.00   330.5025      336.8703    
 6701.00   330.5973      336.9660    
 6702.00   330.6921      337.0617    
 6703.00   330.7870      337.1575    
 6704.00   330.8819      337.2532    
 6705.00   330.9768      337.3490    
 6706.00   331.0717      337.4447    
 6707.00   331.1666      337.5405    
 6708.00   331.2615      337.6363    
 6709.00   331.3565      337.7322    
 6710.00   331.4515      337.8280    
 6711.00   331.5465      337.9239    
 6712.00   331.6415      338.0198    
 6713.00   331.7365      338.1157    
 6714.00   331.8316      338.2116    
 6715.00   331.9267      338.3075    
 6716.00   332.0218      338.4035    
 6717.00   332.1169      338.4995    
 6718.00   332.2120      338.5955    
 6719.00   332.3071      338.6915    
 6720.00   332.4023      338.7875    
 6721.00   332.4975      338.8836    
 6722.00   332.5927      338.9796    
 6723.00   332.6879      339.0757    
 6724.00   332.7831      339.1718    
 6725.00   332.8784      339.2679    
 6726.00   332.9736      339.3641    
 6727.00   333.0689      339.4602    
 6728.00   333.1642      339.5564    
 6729.00   333.2596      339.6526    
 6730.00   333.3549      339.7488    
 6731.00   333.4503      339.8450    
 6732.00   333.5456      339.9413    
 6733.00   333.6410      340.0376    
 6734.00   333.7365      340.1338    
 6735.00   333.8319      340.2301    
 6736.00   333.9273      340.3265    
 6737.00   334.0228      340.4228    
 6738.00   334.1183      340.5192    
 6739.00   334.2138      340.6155    
 6740.00   334.3093      340.7119    
 6741.00   334.4049      340.8083    
 6742.00   334.5004      340.9048    
 6743.00   334.5960      341.0012    
 6744.00   334.6916      341.0977    
 6745.00   334.7872      341.1942    
 6746.00   334.8828      341.2907    
 6747.00   334.9785      341.3872    
 6748.00   335.0741      341.4837    
 6749.00   335.1698      341.5803    
 6750.00   335.2655      341.6768    
 6751.00   335.3612      341.7734    
 6752.00   335.4570      341.8701    
 6753.00   335.5527      341.9667    
 6754.00   335.6485      342.0633    
 6755.00   335.7443      342.1600    
 6756.00   335.8401      342.2567    
 6757.00   335.9359      342.3534    
 6758.00   336.0318      342.4501    
 6759.00   336.1277      342.5468    
 6760.00   336.2235      342.6436    
 6761.00   336.3194      342.7404    
 6762.00   336.4154      342.8371    
 6763.00   336.5113      342.9340    
 6764.00   336.6072      343.0308    
 6765.00   336.7032      343.1276    
 6766.00   336.7992      343.2245    
 6767.00   336.8952      343.3214    
 6768.00   336.9912      343.4183    
 6769.00   337.0873      343.5152    
 6770.00   337.1834      343.6121    
 6771.00   337.2794      343.7091    
 6772.00   337.3755      343.8060    
 6773.00   337.4716      343.9030    
 6774.00   337.5678      344.0000    
 6775.00   337.6639      344.0971    
 6776.00   337.7601      344.1941    
 6777.00   337.8563      344.2912    
 6778.00   337.9525      344.3883    
 6779.00   338.0487      344.4854    
 6780.00   338.1450      344.5825    
 6781.00   338.2412      344.6796    
 6782.00   338.3375      344.7768    
 6783.00   338.4338      344.8739    
 6784.00   338.5301      344.9711    
 6785.00   338.6265      345.0683    
 6786.00   338.7228      345.1656    
 6787.00   338.8192      345.2628    
 6788.00   338.9156      345.3601    
 6789.00   339.0120      345.4574    
 6790.00   339.1084      345.5547    
 6791.00   339.2048      345.6520    
 6792.00   339.3013      345.7493    
 6793.00   339.3978      345.8467    
 6794.00   339.4943      345.9440    
 6795.00   339.5908      346.0414    
 6796.00   339.6873      346.1388    
 6797.00   339.7839      346.2363    
 6798.00   339.8804      346.3337    
 6799.00   339.9770      346.4312    
 6800.00   340.0736      346.5286    
 6801.00   340.1703      346.6261    
 6802.00   340.2669      346.7237    
 6803.00   340.3636      346.8212    
 6804.00   340.4602      346.9187    
 6805.00   340.5569      347.0163    
 6806.00   340.6536      347.1139    
 6807.00   340.7504      347.2115    
 6808.00   340.8471      347.3091    
 6809.00   340.9439      347.4068    
 6810.00   341.0407      347.5044    
 6811.00   341.1375      347.6021    
 6812.00   341.2343      347.6998    
 6813.00   341.3311      347.7975    
 6814.00   341.4280      347.8953    
 6815.00   341.5249      347.9930    
 6816.00   341.6218      348.0908    
 6817.00   341.7187      348.1886    
 6818.00   341.8156      348.2864    
 6819.00   341.9126      348.3842    
 6820.00   342.0095      348.4821    
 6821.00   342.1065      348.5799    
 6822.00   342.2035      348.6778    
 6823.00   342.3005      348.7757    
 6824.00   342.3976      348.8736    
 6825.00   342.4946      348.9716    
 6826.00   342.5917      349.0695    
 6827.00   342.6888      349.1675    
 6828.00   342.7859      349.2655    
 6829.00   342.8830      349.3635    
 6830.00   342.9802      349.4615    
 6831.00   343.0774      349.5595    
 6832.00   343.1745      349.6576    
 6833.00   343.2717      349.7557    
 6834.00   343.3690      349.8538    
 6835.00   343.4662      349.9519    
 6836.00   343.5635      350.0500    
 6837.00   343.6607      350.1482    
 6838.00   343.7580      350.2464    
 6839.00   343.8553      350.3446    
 6840.00   343.9527      350.4428    
 6841.00   344.0500      350.5410    
 6842.00   344.1474      350.6392    
 6843.00   344.2448      350.7375    
 6844.00   344.3422      350.8358    
 6845.00   344.4396      350.9341    
 6846.00   344.5370      351.0324    
 6847.00   344.6345      351.1307    
 6848.00   344.7320      351.2291    
 6849.00   344.8294      351.3275    
 6850.00   344.9270      351.4258    
 6851.00   345.0245      351.5242    
 6852.00   345.1220      351.6227    
 6853.00   345.2196      351.7211    
 6854.00   345.3172      351.8196    
 6855.00   345.4148      351.9181    
 6856.00   345.5124      352.0166    
 6857.00   345.6100      352.1151    
 6858.00   345.7077      352.2136    
 6859.00   345.8054      352.3122    
 6860.00   345.9031      352.4107    
 6861.00   346.0008      352.5093    
 6862.00   346.0985      352.6079    
 6863.00   346.1962      352.7066    
 6864.00   346.2940      352.8052    
 6865.00   346.3918      352.9039    
 6866.00   346.4896      353.0026    
 6867.00   346.5874      353.1013    
 6868.00   346.6852      353.2000    
 6869.00   346.7831      353.2987    
 6870.00   346.8810      353.3975    
 6871.00   346.9789      353.4962    
 6872.00   347.0768      353.5950    
 6873.00   347.1747      353.6938    
 6874.00   347.2726      353.7927    
 6875.00   347.3706      353.8915    
 6876.00   347.4686      353.9904    
 6877.00   347.5666      354.0893    
 6878.00   347.6646      354.1882    
 6879.00   347.7626      354.2871    
 6880.00   347.8607      354.3860    
 6881.00   347.9588      354.4850    
 6882.00   348.0569      354.5839    
 6883.00   348.1550      354.6829    
 6884.00   348.2531      354.7819    
 6885.00   348.3512      354.8810    
 6886.00   348.4494      354.9800    
 6887.00   348.5476      355.0791    
 6888.00   348.6458      355.1782    
 6889.00   348.7440      355.2773    
 6890.00   348.8422      355.3764    
 6891.00   348.9405      355.4755    
 6892.00   349.0388      355.5747    
 6893.00   349.1371      355.6739    
 6894.00   349.2354      355.7731    
 6895.00   349.3337      355.8723    
 6896.00   349.4321      355.9715    
 6897.00   349.5304      356.0707    
 6898.00   349.6288      356.1700    
 6899.00   349.7272      356.2693    
 6900.00   349.8256      356.3686    
 6901.00   349.9241      356.4679    
 6902.00   350.0225      356.5673    
 6903.00   350.1210      356.6666    
 6904.00   350.2195      356.7660    
 6905.00   350.3180      356.8654    
 6906.00   350.4165      356.9648    
 6907.00   350.5151      357.0642    
 6908.00   350.6136      357.1637    
 6909.00   350.7122      357.2631    
 6910.00   350.8108      357.3626    
 6911.00   350.9094      357.4621    
 6912.00   351.0081      357.5616    
 6913.00   351.1067      357.6612    
 6914.00   351.2054      357.7607    
 6915.00   351.3041      357.8603    
 6916.00   351.4028      357.9599    
 6917.00   351.5015      358.0595    
 6918.00   351.6003      358.1592    
 6919.00   351.6990      358.2588    
 6920.00   351.7978      358.3585    
 6921.00   351.8966      358.4582    
 6922.00   351.9954      358.5579    
 6923.00   352.0943      358.6576    
 6924.00   352.1931      358.7573    
 6925.00   352.2920      358.8571    
 6926.00   352.3909      358.9569    
 6927.00   352.4898      359.0567    
 6928.00   352.5887      359.1565    
 6929.00   352.6877      359.2563    
 6930.00   352.7866      359.3562    
 6931.00   352.8856      359.4560    
 6932.00   352.9846      359.5559    
 6933.00   353.0836      359.6558    
 6934.00   353.1827      359.7557    
 6935.00   353.2817      359.8557    
 6936.00   353.3808      359.9556    
 6937.00   353.4799      360.0556    
 6938.00   353.5790      360.1556    
 6939.00   353.6781      360.2556    
 6940.00   353.7773      360.3557    
 6941.00   353.8764      360.4557    
 6942.00   353.9756      360.5558    
 6943.00   354.0748      360.6559    
 6944.00   354.1740      360.7560    
 6945.00   354.2733      360.8561    
 6946.00   354.3725      360.9563    
 6947.00   354.4718      361.0564    
 6948.00   354.5711      361.1566    
 6949.00   354.6704      361.2568    
 6950.00   354.7698      361.3570    
 6951.00   354.8691      361.4573    
 6952.00   354.9685      361.5575    
 6953.00   355.0678      361.6578    
 6954.00   355.1672      361.7581    
 6955.00   355.2667      361.8584    
 6956.00   355.3661      361.9587    
 6957.00   355.4656      362.0591    
 6958.00   355.5650      362.1594    
 6959.00   355.6645      362.2598    
 6960.00   355.7640      362.3602    
 6961.00   355.8636      362.4606    
 6962.00   355.9631      362.5611    
 6963.00   356.0627      362.6615    
 6964.00   356.1623      362.7620    
 6965.00   356.2619      362.8625    
 6966.00   356.3615      362.9630    
 6967.00   356.4611      363.0635    
 6968.00   356.5608      363.1641    
 6969.00   356.6605      363.2646    
 6970.00   356.7602      363.3652    
 6971.00   356.8599      363.4658    
 6972.00   356.9596      363.5664    
 6973.00   357.0594      363.6671    
 6974.00   357.1591      363.7677    
 6975.00   357.2589      363.8684    
 6976.00   357.3587      363.9691    
 6977.00   357.4585      364.0698    
 6978.00   357.5584      364.1705    
 6979.00   357.6582      364.2713    
 6980.00   357.7581      364.3721    
 6981.00   357.8580      364.4728    
 6982.00   357.9579      364.5736    
 6983.00   358.0579      364.6745    
 6984.00   358.1578      364.7753    
 6985.00   358.2578      364.8762    
 6986.00   358.3578      364.9770    
 6987.00   358.4578      365.0779    
 6988.00   358.5578      365.1789    
 6989.00   358.6578      365.2798    
 6990.00   358.7579      365.3807    
 6991.00   358.8580      365.4817    
 6992.00   358.9581      365.5827    
 6993.00   359.0582      365.6837    
 6994.00   359.1583      365.7847    
 6995.00   359.2585      365.8858    
 6996.00   359.3586      365.9868    
 6997.00   359.4588      366.0879    
 6998.00   359.5590      366.1890    
 6999.00   359.6592      366.2901    
 7000.00   359.7595      366.3912    
 7001.00   359.8597      366.4924    
 7002.00   359.9600      366.5936    
 7003.00   360.0603      366.6948    
 7004.00   360.1606      366.7960    
 7005.00   360.2610      366.8972    
 7006.00   360.3613      366.9984    
 7007.00   360.4617      367.0997    
 7008.00   360.5621      367.2010    
 7009.00   360.6625      367.3023    
 7010.00   360.7629      367.4036    
 7011.00   360.8634      367.5049    
 7012.00   360.9638      367.6063    
 7013.00   361.0643      367.7077    
 7014.00   361.1648      367.8091    
 7015.00   361.2653      367.9105    
 7016.00   361.3658      368.0119    
 7017.00   361.4664      368.1133    
 7018.00   361.5670      368.2148    
 7019.00   361.6676      368.3163    
 7020.00   361.7682      368.4178    
 7021.00   361.8688      368.5193    
 7022.00   361.9694      368.6209    
 7023.00   362.0701      368.7224    
 7024.00   362.1708      368.8240    
 7025.00   362.2715      368.9256    
 7026.00   362.3722      369.0272    
 7027.00   362.4729      369.1288    
 7028.00   362.5737      369.2305    
 7029.00   362.6745      369.3321    
 7030.00   362.7753      369.4338    
 7031.00   362.8761      369.5355    
 7032.00   362.9769      369.6372    
 7033.00   363.0777      369.7390    
 7034.00   363.1786      369.8407    
 7035.00   363.2795      369.9425    
 7036.00   363.3804      370.0443    
 7037.00   363.4813      370.1461    
 7038.00   363.5823      370.2480    
 7039.00   363.6832      370.3498    
 7040.00   363.7842      370.4517    
 7041.00   363.8852      370.5536    
 7042.00   363.9862      370.6555    
 7043.00   364.0872      370.7574    
 7044.00   364.1883      370.8594    
 7045.00   364.2893      370.9613    
 7046.00   364.3904      371.0633    
 7047.00   364.4915      371.1653    
 7048.00   364.5926      371.2673    
 7049.00   364.6938      371.3693    
 7050.00   364.7949      371.4714    
 7051.00   364.8961      371.5735    
 7052.00   364.9973      371.6756    
 7053.00   365.0985      371.7777    
 7054.00   365.1997      371.8798    
 7055.00   365.3010      371.9819    
 7056.00   365.4023      372.0841    
 7057.00   365.5036      372.1863    
 7058.00   365.6049      372.2885    
 7059.00   365.7062      372.3907    
 7060.00   365.8075      372.4929    
 7061.00   365.9089      372.5952    
 7062.00   366.0103      372.6975    
 7063.00   366.1117      372.7998    
 7064.00   366.2131      372.9021    
 7065.00   366.3145      373.0044    
 7066.00   366.4160      373.1068    
 7067.00   366.5174      373.2091    
 7068.00   366.6189      373.3115    
 7069.00   366.7204      373.4139    
 7070.00   366.8219      373.5163    
 7071.00   366.9235      373.6188    
 7072.00   367.0250      373.7212    
 7073.00   367.1266      373.8237    
 7074.00   367.2282      373.9262    
 7075.00   367.3298      374.0287    
 7076.00   367.4315      374.1313    
 7077.00   367.5331      374.2338    
 7078.00   367.6348      374.3364    
 7079.00   367.7365      374.4390    
 7080.00   367.8382      374.5416    
 7081.00   367.9399      374.6442    
 7082.00   368.0417      374.7468    
 7083.00   368.1434      374.8495    
 7084.00   368.2452      374.9522    
 7085.00   368.3470      375.0549    
 7086.00   368.4488      375.1576    
 7087.00   368.5507      375.2603    
 7088.00   368.6525      375.3631    
 7089.00   368.7544      375.4659    
 7090.00   368.8563      375.5686    
 7091.00   368.9582      375.6715    
 7092.00   369.0601      375.7743    
 7093.00   369.1621      375.8771    
 7094.00   369.2640      375.9800    
 7095.00   369.3660      376.0829    
 7096.00   369.4680      376.1858    
 7097.00   369.5700      376.2887    
 7098.00   369.6721      376.3916    
 7099.00   369.7741      376.4946    
 7100.00   369.8762      376.5976    
 7101.00   369.9783      376.7006    
 7102.00   370.0804      376.8036    
 7103.00   370.1826      376.9066    
 7104.00   370.2847      377.0097    
 7105.00   370.3869      377.1127    
 7106.00   370.4891      377.2158    
 7107.00   370.5913      377.3189    
 7108.00   370.6935      377.4220    
 7109.00   370.7957      377.5252    
 7110.00   370.8980      377.6283    
 7111.00   371.0003      377.7315    
 7112.00   371.1026      377.8347    
 7113.00   371.2049      377.9379    
 7114.00   371.3072      378.0412    
 7115.00   371.4096      378.1444    
 7116.00   371.5119      378.2477    
 7117.00   371.6143      378.3510    
 7118.00   371.7167      378.4543    
 7119.00   371.8191      378.5576    
 7120.00   371.9216      378.6610    
 7121.00   372.0240      378.7643    
 7122.00   372.1265      378.8677    
 7123.00   372.2290      378.9711    
 7124.00   372.3315      379.0745    
 7125.00   372.4341      379.1780    
 7126.00   372.5366      379.2814    
 7127.00   372.6392      379.3849    
 7128.00   372.7418      379.4884    
 7129.00   372.8444      379.5919    
 7130.00   372.9470      379.6954    
 7131.00   373.0497      379.7990    
 7132.00   373.1523      379.9025    
 7133.00   373.2550      380.0061    
 7134.00   373.3577      380.1097    
 7135.00   373.4604      380.2133    
 7136.00   373.5632      380.3170    
 7137.00   373.6659      380.4206    
 7138.00   373.7687      380.5243    
 7139.00   373.8715      380.6280    
 7140.00   373.9743      380.7317    
 7141.00   374.0771      380.8355    
 7142.00   374.1800      380.9392    
 7143.00   374.2829      381.0430    
 7144.00   374.3857      381.1468    
 7145.00   374.4886      381.2506    
 7146.00   374.5916      381.3544    
 7147.00   374.6945      381.4582    
 7148.00   374.7975      381.5621    
 7149.00   374.9004      381.6660    
 7150.00   375.0034      381.7699    
 7151.00   375.1064      381.8738    
 7152.00   375.2095      381.9777    
 7153.00   375.3125      382.0817    
 7154.00   375.4156      382.1857    
 7155.00   375.5187      382.2896    
 7156.00   375.6218      382.3937    
 7157.00   375.7249      382.4977    
 7158.00   375.8281      382.6017    
 7159.00   375.9312      382.7058    
 7160.00   376.0344      382.8099    
 7161.00   376.1376      382.9140    
 7162.00   376.2408      383.0181    
 7163.00   376.3440      383.1222    
 7164.00   376.4473      383.2264    
 7165.00   376.5506      383.3306    
 7166.00   376.6539      383.4348    
 7167.00   376.7572      383.5390    
 7168.00   376.8605      383.6432    
 7169.00   376.9638      383.7475    
 7170.00   377.0672      383.8517    
 7171.00   377.1706      383.9560    
 7172.00   377.2740      384.0603    
 7173.00   377.3774      384.1647    
 7174.00   377.4808      384.2690    
 7175.00   377.5843      384.3734    
 7176.00   377.6878      384.4777    
 7177.00   377.7913      384.5821    
 7178.00   377.8948      384.6866    
 7179.00   377.9983      384.7910    
 7180.00   378.1019      384.8954    
 7181.00   378.2054      384.9999    
 7182.00   378.3090      385.1044    
 7183.00   378.4126      385.2089    
 7184.00   378.5162      385.3134    
 7185.00   378.6199      385.4180    
 7186.00   378.7235      385.5226    
 7187.00   378.8272      385.6271    
 7188.00   378.9309      385.7317    
 7189.00   379.0346      385.8364    
 7190.00   379.1384      385.9410    
 7191.00   379.2421      386.0457    
 7192.00   379.3459      386.1503    
 7193.00   379.4497      386.2550    
 7194.00   379.5535      386.3597    
 7195.00   379.6573      386.4645    
 7196.00   379.7611      386.5692    
 7197.00   379.8650      386.6740    
 7198.00   379.9689      386.7788    
 7199.00   380.0728      386.8836    
 7200.00   380.1767      386.9884    
 7201.00   380.2806      387.0933    
 7202.00   380.3846      387.1981    
 7203.00   380.4886      387.3030    
 7204.00   380.5925      387.4079    
 7205.00   380.6966      387.5128    
 7206.00   380.8006      387.6178    
 7207.00   380.9046      387.7227    
 7208.00   381.0087      387.8277    
 7209.00   381.1128      387.9327    
 7210.00   381.2169      388.0377    
 7211.00   381.3210      388.1427    
 7212.00   381.4251      388.2478    
 7213.00   381.5293      388.3528    
 7214.00   381.6335      388.4579    
 7215.00   381.7377      388.5630    
 7216.00   381.8419      388.6681    
 7217.00   381.9461      388.7733    
 7218.00   382.0504      388.8784    
 7219.00   382.1546      388.9836    
 7220.00   382.2589      389.0888    
 7221.00   382.3632      389.1940    
 7222.00   382.4675      389.2992    
 7223.00   382.5719      389.4045    
 7224.00   382.6762      389.5098    
 7225.00   382.7806      389.6151    
 7226.00   382.8850      389.7204    
 7227.00   382.9894      389.8257    
 7228.00   383.0939      389.9310    
 7229.00   383.1983      390.0364    
 7230.00   383.3028      390.1418    
 7231.00   383.4073      390.2472    
 7232.00   383.5118      390.3526    
 7233.00   383.6163      390.4580    
 7234.00   383.7209      390.5635    
 7235.00   383.8254      390.6690    
 7236.00   383.9300      390.7744    
 7237.00   384.0346      390.8800    
 7238.00   384.1392      390.9855    
 7239.00   384.2439      391.0910    
 7240.00   384.3485      391.1966    
 7241.00   384.4532      391.3022    
 7242.00   384.5579      391.4078    
 7243.00   384.6626      391.5134    
 7244.00   384.7673      391.6190    
 7245.00   384.8721      391.7247    
 7246.00   384.9768      391.8304    
 7247.00   385.0816      391.9361    
 7248.00   385.1864      392.0418    
 7249.00   385.2912      392.1475    
 7250.00   385.3961      392.2533    
 7251.00   385.5009      392.3591    
 7252.00   385.6058      392.4648    
 7253.00   385.7107      392.5706    
 7254.00   385.8156      392.6765    
 7255.00   385.9206      392.7823    
 7256.00   386.0255      392.8882    
 7257.00   386.1305      392.9941    
 7258.00   386.2355      393.1000    
 7259.00   386.3405      393.2059    
 7260.00   386.4455      393.3118    
 7261.00   386.5506      393.4178    
 7262.00   386.6556      393.5238    
 7263.00   386.7607      393.6297    
 7264.00   386.8658      393.7358    
 7265.00   386.9709      393.8418    
 7266.00   387.0761      393.9478    
 7267.00   387.1812      394.0539    
 7268.00   387.2864      394.1600    
 7269.00   387.3916      394.2661    
 7270.00   387.4968      394.3722    
 7271.00   387.6020      394.4784    
 7272.00   387.7073      394.5845    
 7273.00   387.8125      394.6907    
 7274.00   387.9178      394.7969    
 7275.00   388.0231      394.9031    
 7276.00   388.1284      395.0093    
 7277.00   388.2338      395.1156    
 7278.00   388.3391      395.2219    
 7279.00   388.4445      395.3282    
 7280.00   388.5499      395.4345    
 7281.00   388.6553      395.5408    
 7282.00   388.7608      395.6471    
 7283.00   388.8662      395.7535    
 7284.00   388.9717      395.8599    
 7285.00   389.0772      395.9663    
 7286.00   389.1827      396.0727    
 7287.00   389.2882      396.1792    
 7288.00   389.3937      396.2856    
 7289.00   389.4993      396.3921    
 7290.00   389.6049      396.4986    
 7291.00   389.7105      396.6051    
 7292.00   389.8161      396.7116    
 7293.00   389.9217      396.8182    
 7294.00   390.0274      396.9248    
 7295.00   390.1331      397.0313    
 7296.00   390.2388      397.1379    
 7297.00   390.3445      397.2446    
 7298.00   390.4502      397.3512    
 7299.00   390.5559      397.4579    
 7300.00   390.6617      397.5646    
 7301.00   390.7675      397.6713    
 7302.00   390.8733      397.7780    
 7303.00   390.9791      397.8847    
 7304.00   391.0850      397.9915    
 7305.00   391.1908      398.0982    
 7306.00   391.2967      398.2050    
 7307.00   391.4026      398.3118    
 7308.00   391.5085      398.4187    
 7309.00   391.6144      398.5255    
 7310.00   391.7204      398.6324    
 7311.00   391.8264      398.7393    
 7312.00   391.9323      398.8462    
 7313.00   392.0383      398.9531    
 7314.00   392.1444      399.0600    
 7315.00   392.2504      399.1670    
 7316.00   392.3565      399.2740    
 7317.00   392.4626      399.3810    
 7318.00   392.5687      399.4880    
 7319.00   392.6748      399.5950    
 7320.00   392.7809      399.7021    
 7321.00   392.8871      399.8092    
 7322.00   392.9932      399.9162    
 7323.00   393.0994      400.0234    
 7324.00   393.2056      400.1305    
 7325.00   393.3119      400.2376    
 7326.00   393.4181      400.3448    
 7327.00   393.5244      400.4520    
 7328.00   393.6307      400.5592    
 7329.00   393.7370      400.6664    
 7330.00   393.8433      400.7736    
 7331.00   393.9496      400.8809    
 7332.00   394.0560      400.9882    
 7333.00   394.1624      401.0955    
 7334.00   394.2688      401.2028    
 7335.00   394.3752      401.3101    
 7336.00   394.4816      401.4175    
 7337.00   394.5881      401.5248    
 7338.00   394.6945      401.6322    
 7339.00   394.8010      401.7396    
 7340.00   394.9075      401.8470    
 7341.00   395.0141      401.9545    
 7342.00   395.1206      402.0620    
 7343.00   395.2272      402.1694    
 7344.00   395.3337      402.2769    
 7345.00   395.4403      402.3845    
 7346.00   395.5470      402.4920    
 7347.00   395.6536      402.5995    
 7348.00   395.7603      402.7071    
 7349.00   395.8669      402.8147    
 7350.00   395.9736      402.9223    
 7351.00   396.0803      403.0300    
 7352.00   396.1871      403.1376    
 7353.00   396.2938      403.2453    
 7354.00   396.4006      403.3530    
 7355.00   396.5074      403.4607    
 7356.00   396.6142      403.5684    
 7357.00   396.7210      403.6761    
 7358.00   396.8278      403.7839    
 7359.00   396.9347      403.8917    
 7360.00   397.0416      403.9995    
 7361.00   397.1485      404.1073    
 7362.00   397.2554      404.2151    
 7363.00   397.3623      404.3230    
 7364.00   397.4693      404.4308    
 7365.00   397.5762      404.5387    
 7366.00   397.6832      404.6466    
 7367.00   397.7902      404.7546    
 7368.00   397.8973      404.8625    
 7369.00   398.0043      404.9705    
 7370.00   398.1114      405.0785    
 7371.00   398.2185      405.1865    
 7372.00   398.3256      405.2945    
 7373.00   398.4327      405.4025    
 7374.00   398.5398      405.5106    
 7375.00   398.6470      405.6187    
 7376.00   398.7542      405.7268    
 7377.00   398.8613      405.8349    
 7378.00   398.9686      405.9430    
 7379.00   399.0758      406.0512    
 7380.00   399.1830      406.1593    
 7381.00   399.2903      406.2675    
 7382.00   399.3976      406.3757    
 7383.00   399.5049      406.4840    
 7384.00   399.6122      406.5922    
 7385.00   399.7196      406.7005    
 7386.00   399.8269      406.8087    
 7387.00   399.9343      406.9171    
 7388.00   400.0417      407.0254    
 7389.00   400.1491      407.1337    
 7390.00   400.2566      407.2421    
 7391.00   400.3640      407.3504    
 7392.00   400.4715      407.4588    
 7393.00   400.5790      407.5672    
 7394.00   400.6865      407.6757    
 7395.00   400.7940      407.7841    
 7396.00   400.9016      407.8926    
 7397.00   401.0091      408.0011    
 7398.00   401.1167      408.1096    
 7399.00   401.2243      408.2181    
 7400.00   401.3319      408.3267    
 7401.00   401.4396      408.4352    
 7402.00   401.5472      408.5438    
 7403.00   401.6549      408.6524    
 7404.00   401.7626      408.7610    
 7405.00   401.8703      408.8697    
 7406.00   401.9780      408.9783    
 7407.00   402.0858      409.0870    
 7408.00   402.1936      409.1957    
 7409.00   402.3014      409.3044    
 7410.00   402.4092      409.4131    
 7411.00   402.5170      409.5219    
 7412.00   402.6248      409.6306    
 7413.00   402.7327      409.7394    
 7414.00   402.8406      409.8482    
 7415.00   402.9485      409.9571    
 7416.00   403.0564      410.0659    
 7417.00   403.1643      410.1748    
 7418.00   403.2723      410.2836    
 7419.00   403.3803      410.3925    
 7420.00   403.4883      410.5014    
 7421.00   403.5963      410.6104    
 7422.00   403.7043      410.7193    
 7423.00   403.8123      410.8283    
 7424.00   403.9204      410.9373    
 7425.00   404.0285      411.0463    
 7426.00   404.1366      411.1553    
 7427.00   404.2447      411.2644    
 7428.00   404.3529      411.3735    
 7429.00   404.4610      411.4825    
 7430.00   404.5692      411.5916    
 7431.00   404.6774      411.7008    
 7432.00   404.7856      411.8099    
 7433.00   404.8939      411.9191    
 7434.00   405.0021      412.0282    
 7435.00   405.1104      412.1374    
 7436.00   405.2187      412.2467    
 7437.00   405.3270      412.3559    
 7438.00   405.4353      412.4651    
 7439.00   405.5437      412.5744    
 7440.00   405.6520      412.6837    
 7441.00   405.7604      412.7930    
 7442.00   405.8688      412.9023    
 7443.00   405.9772      413.0117    
 7444.00   406.0857      413.1210    
 7445.00   406.1941      413.2304    
 7446.00   406.3026      413.3398    
 7447.00   406.4111      413.4493    
 7448.00   406.5196      413.5587    
 7449.00   406.6281      413.6682    
 7450.00   406.7367      413.7776    
 7451.00   406.8453      413.8871    
 7452.00   406.9538      413.9966    
 7453.00   407.0625      414.1062    
 7454.00   407.1711      414.2157    
 7455.00   407.2797      414.3253    
 7456.00   407.3884      414.4349    
 7457.00   407.4971      414.5445    
 7458.00   407.6058      414.6541    
 7459.00   407.7145      414.7638    
 7460.00   407.8232      414.8734    
 7461.00   407.9320      414.9831    
 7462.00   408.0408      415.0928    
 7463.00   408.1495      415.2025    
 7464.00   408.2584      415.3123    
 7465.00   408.3672      415.4220    
 7466.00   408.4760      415.5318    
 7467.00   408.5849      415.6416    
 7468.00   408.6938      415.7514    
 7469.00   408.8027      415.8612    
 7470.00   408.9116      415.9711    
 7471.00   409.0206      416.0810    
 7472.00   409.1295      416.1908    
 7473.00   409.2385      416.3008    
 7474.00   409.3475      416.4107    
 7475.00   409.4565      416.5206    
 7476.00   409.5655      416.6306    
 7477.00   409.6746      416.7406    
 7478.00   409.7837      416.8506    
 7479.00   409.8928      416.9606    
 7480.00   410.0019      417.0706    
 7481.00   410.1110      417.1807    
 7482.00   410.2201      417.2908    
 7483.00   410.3293      417.4008    
 7484.00   410.4385      417.5110    
 7485.00   410.5477      417.6211    
 7486.00   410.6569      417.7312    
 7487.00   410.7662      417.8414    
 7488.00   410.8754      417.9516    
 7489.00   410.9847      418.0618    
 7490.00   411.0940      418.1720    
 7491.00   411.2033      418.2823    
 7492.00   411.3126      418.3925    
 7493.00   411.4220      418.5028    
 7494.00   411.5314      418.6131    
 7495.00   411.6407      418.7234    
 7496.00   411.7502      418.8338    
 7497.00   411.8596      418.9441    
 7498.00   411.9690      419.0545    
 7499.00   412.0785      419.1649    
 7500.00   412.1880      419.2753    
 7501.00   412.2975      419.3857    
 7502.00   412.4070      419.4962    
 7503.00   412.5165      419.6066    
 7504.00   412.6261      419.7171    
 7505.00   412.7357      419.8276    
 7506.00   412.8453      419.9382    
 7507.00   412.9549      420.0487    
 7508.00   413.0645      420.1593    
 7509.00   413.1741      420.2698    
 7510.00   413.2838      420.3804    
 7511.00   413.3935      420.4911    
 7512.00   413.5032      420.6017    
 7513.00   413.6129      420.7123    
 7514.00   413.7227      420.8230    
 7515.00   413.8324      420.9337    
 7516.00   413.9422      421.0444    
 7517.00   414.0520      421.1552    
 7518.00   414.1618      421.2659    
 7519.00   414.2717      421.3767    
 7520.00   414.3815      421.4875    
 7521.00   414.4914      421.5983    
 7522.00   414.6013      421.7091    
 7523.00   414.7112      421.8199    
 7524.00   414.8211      421.9308    
 7525.00   414.9311      422.0417    
 7526.00   415.0410      422.1526    
 7527.00   415.1510      422.2635    
 7528.00   415.2610      422.3744    
 7529.00   415.3711      422.4854    
 7530.00   415.4811      422.5963    
 7531.00   415.5912      422.7073    
 7532.00   415.7012      422.8183    
 7533.00   415.8113      422.9294    
 7534.00   415.9214      423.0404    
 7535.00   416.0316      423.1515    
 7536.00   416.1417      423.2626    
 7537.00   416.2519      423.3737    
 7538.00   416.3621      423.4848    
 7539.00   416.4723      423.5959    
 7540.00   416.5825      423.7071    
 7541.00   416.6928      423.8183    
 7542.00   416.8030      423.9295    
 7543.00   416.9133      424.0407    
 7544.00   417.0236      424.1519    
 7545.00   417.1339      424.2632    
 7546.00   417.2443      424.3744    
 7547.00   417.3546      424.4857    
 7548.00   417.4650      424.5970    
 7549.00   417.5754      424.7084    
 7550.00   417.6858      424.8197    
 7551.00   417.7963      424.9311    
 7552.00   417.9067      425.0425    
 7553.00   418.0172      425.1539    
 7554.00   418.1277      425.2653    
 7555.00   418.2382      425.3767    
 7556.00   418.3487      425.4882    
 7557.00   418.4592      425.5997    
 7558.00   418.5698      425.7112    
 7559.00   418.6804      425.8227    
 7560.00   418.7910      425.9342    
 7561.00   418.9016      426.0458    
 7562.00   419.0123      426.1573    
 7563.00   419.1229      426.2689    
 7564.00   419.2336      426.3805    
 7565.00   419.3443      426.4922    
 7566.00   419.4550      426.6038    
 7567.00   419.5657      426.7155    
 7568.00   419.6765      426.8272    
 7569.00   419.7872      426.9389    
 7570.00   419.8980      427.0506    
 7571.00   420.0088      427.1623    
 7572.00   420.1197      427.2741    
 7573.00   420.2305      427.3859    
 7574.00   420.3414      427.4977    
 7575.00   420.4522      427.6095    
 7576.00   420.5631      427.7213    
 7577.00   420.6741      427.8332    
 7578.00   420.7850      427.9450    
 7579.00   420.8959      428.0569    
 7580.00   421.0069      428.1688    
 7581.00   421.1179      428.2808    
 7582.00   421.2289      428.3927    
 7583.00   421.3400      428.5047    
 7584.00   421.4510      428.6167    
 7585.00   421.5621      428.7287    
 7586.00   421.6732      428.8407    
 7587.00   421.7843      428.9527    
 7588.00   421.8954      429.0648    
 7589.00   422.0065      429.1769    
 7590.00   422.1177      429.2889    
 7591.00   422.2289      429.4011    
 7592.00   422.3401      429.5132    
 7593.00   422.4513      429.6254    
 7594.00   422.5625      429.7375    
 7595.00   422.6738      429.8497    
 7596.00   422.7850      429.9619    
 7597.00   422.8963      430.0741    
 7598.00   423.0076      430.1864    
 7599.00   423.1190      430.2987    
 7600.00   423.2303      430.4109    
 7601.00   423.3417      430.5232    
 7602.00   423.4531      430.6356    
 7603.00   423.5645      430.7479    
 7604.00   423.6759      430.8603    
 7605.00   423.7873      430.9726    
 7606.00   423.8988      431.0850    
 7607.00   424.0103      431.1974    
 7608.00   424.1218      431.3099    
 7609.00   424.2333      431.4223    
 7610.00   424.3448      431.5348    
 7611.00   424.4564      431.6473    
 7612.00   424.5679      431.7598    
 7613.00   424.6795      431.8723    
 7614.00   424.7911      431.9849    
 7615.00   424.9028      432.0974    
 7616.00   425.0144      432.2100    
 7617.00   425.1261      432.3226    
 7618.00   425.2378      432.4352    
 7619.00   425.3495      432.5479    
 7620.00   425.4612      432.6605    
 7621.00   425.5729      432.7732    
 7622.00   425.6847      432.8859    
 7623.00   425.7965      432.9986    
 7624.00   425.9082      433.1114    
 7625.00   426.0201      433.2241    
 7626.00   426.1319      433.3369    
 7627.00   426.2437      433.4497    
 7628.00   426.3556      433.5625    
 7629.00   426.4675      433.6753    
 7630.00   426.5794      433.7882    
 7631.00   426.6913      433.9010    
 7632.00   426.8033      434.0139    
 7633.00   426.9152      434.1268    
 7634.00   427.0272      434.2397    
 7635.00   427.1392      434.3527    
 7636.00   427.2512      434.4656    
 7637.00   427.3633      434.5786    
 7638.00   427.4753      434.6916    
 7639.00   427.5874      434.8046    
 7640.00   427.6995      434.9176    
 7641.00   427.8116      435.0307    
 7642.00   427.9238      435.1438    
 7643.00   428.0359      435.2569    
 7644.00   428.1481      435.3700    
 7645.00   428.2603      435.4831    
 7646.00   428.3725      435.5962    
 7647.00   428.4847      435.7094    
 7648.00   428.5969      435.8226    
 7649.00   428.7092      435.9358    
 7650.00   428.8215      436.0490    
 7651.00   428.9338      436.1623    
 7652.00   429.0461      436.2755    
 7653.00   429.1584      436.3888    
 7654.00   429.2708      436.5021    
 7655.00   429.3832      436.6154    
 7656.00   429.4956      436.7287    
 7657.00   429.6080      436.8421    
 7658.00   429.7204      436.9555    
 7659.00   429.8328      437.0688    
 7660.00   429.9453      437.1822    
 7661.00   430.0578      437.2957    
 7662.00   430.1703      437.4091    
 7663.00   430.2828      437.5226    
 7664.00   430.3954      437.6361    
 7665.00   430.5079      437.7496    
 7666.00   430.6205      437.8631    
 7667.00   430.7331      437.9766    
 7668.00   430.8457      438.0902    
 7669.00   430.9584      438.2038    
 7670.00   431.0710      438.3174    
 7671.00   431.1837      438.4310    
 7672.00   431.2964      438.5446    
 7673.00   431.4091      438.6583    
 7674.00   431.5218      438.7719    
 7675.00   431.6346      438.8856    
 7676.00   431.7473      438.9993    
 7677.00   431.8601      439.1131    
 7678.00   431.9729      439.2268    
 7679.00   432.0858      439.3406    
 7680.00   432.1986      439.4544    
 7681.00   432.3115      439.5682    
 7682.00   432.4243      439.6820    
 7683.00   432.5372      439.7958    
 7684.00   432.6502      439.9097    
 7685.00   432.7631      440.0236    
 7686.00   432.8760      440.1375    
 7687.00   432.9890      440.2514    
 7688.00   433.1020      440.3653    
 7689.00   433.2150      440.4793    
 7690.00   433.3280      440.5932    
 7691.00   433.4411      440.7072    
 7692.00   433.5542      440.8212    
 7693.00   433.6672      440.9352    
 7694.00   433.7803      441.0493    
 7695.00   433.8935      441.1634    
 7696.00   434.0066      441.2774    
 7697.00   434.1198      441.3915    
 7698.00   434.2329      441.5057    
 7699.00   434.3461      441.6198    
 7700.00   434.4594      441.7340    
 7701.00   434.5726      441.8481    
 7702.00   434.6858      441.9623    
 7703.00   434.7991      442.0766    
 7704.00   434.9124      442.1908    
 7705.00   435.0257      442.3050    
 7706.00   435.1390      442.4193    
 7707.00   435.2524      442.5336    
 7708.00   435.3658      442.6479    
 7709.00   435.4791      442.7622    
 7710.00   435.5925      442.8766    
 7711.00   435.7060      442.9910    
 7712.00   435.8194      443.1053    
 7713.00   435.9329      443.2197    
 7714.00   436.0463      443.3342    
 7715.00   436.1598      443.4486    
 7716.00   436.2734      443.5631    
 7717.00   436.3869      443.6775    
 7718.00   436.5004      443.7920    
 7719.00   436.6140      443.9065    
 7720.00   436.7276      444.0211    
 7721.00   436.8412      444.1356    
 7722.00   436.9548      444.2502    
 7723.00   437.0685      444.3648    
 7724.00   437.1821      444.4794    
 7725.00   437.2958      444.5940    
 7726.00   437.4095      444.7087    
 7727.00   437.5233      444.8233    
 7728.00   437.6370      444.9380    
 7729.00   437.7507      445.0527    
 7730.00   437.8645      445.1675    
 7731.00   437.9783      445.2822    
 7732.00   438.0921      445.3970    
 7733.00   438.2060      445.5117    
 7734.00   438.3198      445.6265    
 7735.00   438.4337      445.7413    
 7736.00   438.5476      445.8562    
 7737.00   438.6615      445.9710    
 7738.00   438.7754      446.0859    
 7739.00   438.8894      446.2008    
 7740.00   439.0033      446.3157    
 7741.00   439.1173      446.4306    
 7742.00   439.2313      446.5456    
 7743.00   439.3453      446.6605    
 7744.00   439.4594      446.7755    
 7745.00   439.5734      446.8905    
 7746.00   439.6875      447.0056    
 7747.00   439.8016      447.1206    
 7748.00   439.9157      447.2357    
 7749.00   440.0298      447.3507    
 7750.00   440.1440      447.4658    
 7751.00   440.2582      447.5810    
 7752.00   440.3723      447.6961    
 7753.00   440.4866      447.8112    
 7754.00   440.6008      447.9264    
 7755.00   440.7150      448.0416    
 7756.00   440.8293      448.1568    
 7757.00   440.9436      448.2720    
 7758.00   441.0579      448.3873    
 7759.00   441.1722      448.5026    
 7760.00   441.2865      448.6178    
 7761.00   441.4009      448.7331    
 7762.00   441.5153      448.8485    
 7763.00   441.6297      448.9638    
 7764.00   441.7441      449.0792    
 7765.00   441.8585      449.1945    
 7766.00   441.9730      449.3099    
 7767.00   442.0874      449.4254    
 7768.00   442.2019      449.5408    
 7769.00   442.3164      449.6563    
 7770.00   442.4309      449.7717    
 7771.00   442.5455      449.8872    
 7772.00   442.6600      450.0027    
 7773.00   442.7746      450.1183    
 7774.00   442.8892      450.2338    
 7775.00   443.0038      450.3494    
 7776.00   443.1185      450.4650    
 7777.00   443.2331      450.5806    
 7778.00   443.3478      450.6962    
 7779.00   443.4625      450.8118    
 7780.00   443.5772      450.9275    
 7781.00   443.6920      451.0432    
 7782.00   443.8067      451.1589    
 7783.00   443.9215      451.2746    
 7784.00   444.0363      451.3903    
 7785.00   444.1511      451.5061    
 7786.00   444.2659      451.6218    
 7787.00   444.3807      451.7376    
 7788.00   444.4956      451.8535    
 7789.00   444.6105      451.9693    
 7790.00   444.7254      452.0851    
 7791.00   444.8403      452.2010    
 7792.00   444.9552      452.3169    
 7793.00   445.0702      452.4328    
 7794.00   445.1852      452.5487    
 7795.00   445.3002      452.6647    
 7796.00   445.4152      452.7806    
 7797.00   445.5302      452.8966    
 7798.00   445.6452      453.0126    
 7799.00   445.7603      453.1286    
 7800.00   445.8754      453.2446    
 7801.00   445.9905      453.3607    
 7802.00   446.1056      453.4768    
 7803.00   446.2208      453.5929    
 7804.00   446.3359      453.7090    
 7805.00   446.4511      453.8251    
 7806.00   446.5663      453.9413    
 7807.00   446.6815      454.0574    
 7808.00   446.7968      454.1736    
 7809.00   446.9120      454.2898    
 7810.00   447.0273      454.4060    
 7811.00   447.1426      454.5223    
 7812.00   447.2579      454.6385    
 7813.00   447.3732      454.7548    
 7814.00   447.4886      454.8711    
 7815.00   447.6039      454.9874    
 7816.00   447.7193      455.1038    
 7817.00   447.8347      455.2201    
 7818.00   447.9502      455.3365    
 7819.00   448.0656      455.4529    
 7820.00   448.1811      455.5693    
 7821.00   448.2965      455.6858    
 7822.00   448.4120      455.8022    
 7823.00   448.5276      455.9187    
 7824.00   448.6431      456.0352    
 7825.00   448.7587      456.1517    
 7826.00   448.8742      456.2682    
 7827.00   448.9898      456.3847    
 7828.00   449.1054      456.5013    
 7829.00   449.2211      456.6179    
 7830.00   449.3367      456.7345    
 7831.00   449.4524      456.8511    
 7832.00   449.5681      456.9677    
 7833.00   449.6838      457.0844    
 7834.00   449.7995      457.2011    
 7835.00   449.9152      457.3178    
 7836.00   450.0310      457.4345    
 7837.00   450.1468      457.5512    
 7838.00   450.2626      457.6680    
 7839.00   450.3784      457.7847    
 7840.00   450.4942      457.9015    
 7841.00   450.6101      458.0183    
 7842.00   450.7260      458.1351    
 7843.00   450.8418      458.2520    
 7844.00   450.9578      458.3688    
 7845.00   451.0737      458.4857    
 7846.00   451.1896      458.6026    
 7847.00   451.3056      458.7195    
 7848.00   451.4216      458.8365    
 7849.00   451.5376      458.9534    
 7850.00   451.6536      459.0704    
 7851.00   451.7697      459.1874    
 7852.00   451.8857      459.3044    
 7853.00   452.0018      459.4215    
 7854.00   452.1179      459.5385    
 7855.00   452.2340      459.6556    
 7856.00   452.3501      459.7727    
 7857.00   452.4663      459.8898    
 7858.00   452.5825      460.0069    
 7859.00   452.6987      460.1240    
 7860.00   452.8149      460.2412    
 7861.00   452.9311      460.3584    
 7862.00   453.0474      460.4756    
 7863.00   453.1636      460.5928    
 7864.00   453.2799      460.7101    
 7865.00   453.3962      460.8273    
 7866.00   453.5125      460.9446    
 7867.00   453.6289      461.0619    
 7868.00   453.7452      461.1792    
 7869.00   453.8616      461.2965    
 7870.00   453.9780      461.4139    
 7871.00   454.0944      461.5313    
 7872.00   454.2109      461.6486    
 7873.00   454.3273      461.7660    
 7874.00   454.4438      461.8835    
 7875.00   454.5603      462.0009    
 7876.00   454.6768      462.1184    
 7877.00   454.7933      462.2359    
 7878.00   454.9099      462.3534    
 7879.00   455.0264      462.4709    
 7880.00   455.1430      462.5884    
 7881.00   455.2596      462.7060    
 7882.00   455.3762      462.8236    
 7883.00   455.4929      462.9412    
 7884.00   455.6095      463.0588    
 7885.00   455.7262      463.1764    
 7886.00   455.8429      463.2941    
 7887.00   455.9596      463.4117    
 7888.00   456.0764      463.5294    
 7889.00   456.1931      463.6471    
 7890.00   456.3099      463.7649    
 7891.00   456.4267      463.8826    
 7892.00   456.5435      464.0004    
 7893.00   456.6603      464.1182    
 7894.00   456.7772      464.2360    
 7895.00   456.8940      464.3538    
 7896.00   457.0109      464.4716    
 7897.00   457.1278      464.5895    
 7898.00   457.2447      464.7074    
 7899.00   457.3617      464.8253    
 7900.00   457.4786      464.9432    
 7901.00   457.5956      465.0611    
 7902.00   457.7126      465.1791    
 7903.00   457.8296      465.2970    
 7904.00   457.9467      465.4150    
 7905.00   458.0637      465.5330    
 7906.00   458.1808      465.6511    
 7907.00   458.2979      465.7691    
 7908.00   458.4150      465.8872    
 7909.00   458.5321      466.0053    
 7910.00   458.6493      466.1234    
 7911.00   458.7664      466.2415    
 7912.00   458.8836      466.3596    
 7913.00   459.0008      466.4778    
 7914.00   459.1180      466.5960    
 7915.00   459.2353      466.7142    
 7916.00   459.3525      466.8324    
 7917.00   459.4698      466.9506    
 7918.00   459.5871      467.0689    
 7919.00   459.7044      467.1871    
 7920.00   459.8218      467.3054    
 7921.00   459.9391      467.4237    
 7922.00   460.0565      467.5421    
 7923.00   460.1739      467.6604    
 7924.00   460.2913      467.7788    
 7925.00   460.4087      467.8972    
 7926.00   460.5262      468.0156    
 7927.00   460.6436      468.1340    
 7928.00   460.7611      468.2524    
 7929.00   460.8786      468.3709    
 7930.00   460.9961      468.4894    
 7931.00   461.1137      468.6079    
 7932.00   461.2312      468.7264    
 7933.00   461.3488      468.8449    
 7934.00   461.4664      468.9635    
 7935.00   461.5840      469.0820    
 7936.00   461.7017      469.2006    
 7937.00   461.8193      469.3192    
 7938.00   461.9370      469.4379    
 7939.00   462.0547      469.5565    
 7940.00   462.1724      469.6752    
 7941.00   462.2901      469.7939    
 7942.00   462.4079      469.9126    
 7943.00   462.5256      470.0313    
 7944.00   462.6434      470.1500    
 7945.00   462.7612      470.2688    
 7946.00   462.8790      470.3876    
 7947.00   462.9969      470.5064    
 7948.00   463.1147      470.6252    
 7949.00   463.2326      470.7440    
 7950.00   463.3505      470.8629    
 7951.00   463.4684      470.9818    
 7952.00   463.5863      471.1007    
 7953.00   463.7043      471.2196    
 7954.00   463.8223      471.3385    
 7955.00   463.9403      471.4575    
 7956.00   464.0583      471.5764    
 7957.00   464.1763      471.6954    
 7958.00   464.2943      471.8144    
 7959.00   464.4124      471.9334    
 7960.00   464.5305      472.0525    
 7961.00   464.6486      472.1715    
 7962.00   464.7667      472.2906    
 7963.00   464.8849      472.4097    
 7964.00   465.0030      472.5288    
 7965.00   465.1212      472.6480    
 7966.00   465.2394      472.7671    
 7967.00   465.3576      472.8863    
 7968.00   465.4758      473.0055    
 7969.00   465.5941      473.1247    
 7970.00   465.7124      473.2439    
 7971.00   465.8306      473.3632    
 7972.00   465.9490      473.4825    
 7973.00   466.0673      473.6017    
 7974.00   466.1856      473.7211    
 7975.00   466.3040      473.8404    
 7976.00   466.4224      473.9597    
 7977.00   466.5408      474.0791    
 7978.00   466.6592      474.1985    
 7979.00   466.7776      474.3179    
 7980.00   466.8961      474.4373    
 7981.00   467.0146      474.5567    
 7982.00   467.1331      474.6762    
 7983.00   467.2516      474.7957    
 7984.00   467.3701      474.9151    
 7985.00   467.4887      475.0347    
 7986.00   467.6072      475.1542    
 7987.00   467.7258      475.2737    
 7988.00   467.8444      475.3933    
 7989.00   467.9631      475.5129    
 7990.00   468.0817      475.6325    
 7991.00   468.2004      475.7521    
 7992.00   468.3191      475.8718    
 7993.00   468.4378      475.9914    
 7994.00   468.5565      476.1111    
 7995.00   468.6752      476.2308    
 7996.00   468.7940      476.3505    
 7997.00   468.9127      476.4703    
 7998.00   469.0315      476.5900    
 7999.00   469.1504      476.7098    
 8000.00   469.2692      476.8296    
 8001.00   469.3880      476.9494    
 8002.00   469.5069      477.0693    
 8003.00   469.6258      477.1891    
 8004.00   469.7447      477.3090    
 8005.00   469.8636      477.4289    
 8006.00   469.9826      477.5488    
 8007.00   470.1015      477.6687    
 8008.00   470.2205      477.7886    
 8009.00   470.3395      477.9086    
 8010.00   470.4585      478.0286    
 8011.00   470.5776      478.1486    
 8012.00   470.6966      478.2686    
 8013.00   470.8157      478.3886    
 8014.00   470.9348      478.5087    
 8015.00   471.0539      478.6288    
 8016.00   471.1731      478.7489    
 8017.00   471.2922      478.8690    
 8018.00   471.4114      478.9891    
 8019.00   471.5306      479.1093    
 8020.00   471.6498      479.2294    
 8021.00   471.7690      479.3496    
 8022.00   471.8882      479.4698    
 8023.00   472.0075      479.5901    
 8024.00   472.1268      479.7103    
 8025.00   472.2461      479.8306    
 8026.00   472.3654      479.9509    
 8027.00   472.4848      480.0712    
 8028.00   472.6041      480.1915    
 8029.00   472.7235      480.3118    
 8030.00   472.8429      480.4322    
 8031.00   472.9623      480.5526    
 8032.00   473.0817      480.6730    
 8033.00   473.2012      480.7934    
 8034.00   473.3206      480.9138    
 8035.00   473.4401      481.0343    
 8036.00   473.5596      481.1547    
 8037.00   473.6792      481.2752    
 8038.00   473.7987      481.3957    
 8039.00   473.9183      481.5163    
 8040.00   474.0379      481.6368    
 8041.00   474.1575      481.7574    
 8042.00   474.2771      481.8779    
 8043.00   474.3967      481.9986    
 8044.00   474.5164      482.1192    
 8045.00   474.6360      482.2398    
 8046.00   474.7557      482.3605    
 8047.00   474.8755      482.4811    
 8048.00   474.9952      482.6018    
 8049.00   475.1149      482.7226    
 8050.00   475.2347      482.8433    
 8051.00   475.3545      482.9640    
 8052.00   475.4743      483.0848    
 8053.00   475.5941      483.2056    
 8054.00   475.7140      483.3264    
 8055.00   475.8338      483.4472    
 8056.00   475.9537      483.5681    
 8057.00   476.0736      483.6890    
 8058.00   476.1935      483.8098    
 8059.00   476.3135      483.9307    
 8060.00   476.4334      484.0517    
 8061.00   476.5534      484.1726    
 8062.00   476.6734      484.2936    
 8063.00   476.7934      484.4145    
 8064.00   476.9134      484.5355    
 8065.00   477.0335      484.6566    
 8066.00   477.1536      484.7776    
 8067.00   477.2737      484.8986    
 8068.00   477.3938      485.0197    
 8069.00   477.5139      485.1408    
 8070.00   477.6340      485.2619    
 8071.00   477.7542      485.3831    
 8072.00   477.8744      485.5042    
 8073.00   477.9946      485.6254    
 8074.00   478.1148      485.7465    
 8075.00   478.2350      485.8678    
 8076.00   478.3553      485.9890    
 8077.00   478.4756      486.1102    
 8078.00   478.5959      486.2315    
 8079.00   478.7162      486.3528    
 8080.00   478.8365      486.4741    
 8081.00   478.9568      486.5954    
 8082.00   479.0772      486.7167    
 8083.00   479.1976      486.8381    
 8084.00   479.3180      486.9594    
 8085.00   479.4384      487.0808    
 8086.00   479.5589      487.2022    
 8087.00   479.6793      487.3237    
 8088.00   479.7998      487.4451    
 8089.00   479.9203      487.5666    
 8090.00   480.0408      487.6881    
 8091.00   480.1614      487.8096    
 8092.00   480.2819      487.9311    
 8093.00   480.4025      488.0526    
 8094.00   480.5231      488.1742    
 8095.00   480.6437      488.2958    
 8096.00   480.7643      488.4174    
 8097.00   480.8850      488.5390    
 8098.00   481.0057      488.6606    
 8099.00   481.1263      488.7823    
 8100.00   481.2470      488.9040    
 8101.00   481.3678      489.0256    
 8102.00   481.4885      489.1474    
 8103.00   481.6093      489.2691    
 8104.00   481.7301      489.3908    
 8105.00   481.8509      489.5126    
 8106.00   481.9717      489.6344    
 8107.00   482.0925      489.7562    
 8108.00   482.2134      489.8780    
 8109.00   482.3342      489.9999    
 8110.00   482.4551      490.1217    
 8111.00   482.5760      490.2436    
 8112.00   482.6970      490.3655    
 8113.00   482.8179      490.4874    
 8114.00   482.9389      490.6093    
 8115.00   483.0599      490.7313    
 8116.00   483.1809      490.8533    
 8117.00   483.3019      490.9753    
 8118.00   483.4230      491.0973    
 8119.00   483.5440      491.2193    
 8120.00   483.6651      491.3414    
 8121.00   483.7862      491.4634    
 8122.00   483.9073      491.5855    
 8123.00   484.0284      491.7076    
 8124.00   484.1496      491.8297    
 8125.00   484.2708      491.9519    
 8126.00   484.3920      492.0740    
 8127.00   484.5132      492.1962    
 8128.00   484.6344      492.3184    
 8129.00   484.7557      492.4406    
 8130.00   484.8769      492.5629    
 8131.00   484.9982      492.6851    
 8132.00   485.1195      492.8074    
 8133.00   485.2408      492.9297    
 8134.00   485.3622      493.0520    
 8135.00   485.4835      493.1743    
 8136.00   485.6049      493.2967    
 8137.00   485.7263      493.4191    
 8138.00   485.8477      493.5415    
 8139.00   485.9692      493.6639    
 8140.00   486.0906      493.7863    
 8141.00   486.2121      493.9087    
 8142.00   486.3336      494.0312    
 8143.00   486.4551      494.1537    
 8144.00   486.5766      494.2762    
 8145.00   486.6982      494.3987    
 8146.00   486.8197      494.5212    
 8147.00   486.9413      494.6438    
 8148.00   487.0629      494.7664    
 8149.00   487.1846      494.8889    
 8150.00   487.3062      495.0116    
 8151.00   487.4279      495.1342    
 8152.00   487.5495      495.2568    
 8153.00   487.6712      495.3795    
 8154.00   487.7930      495.5022    
 8155.00   487.9147      495.6249    
 8156.00   488.0364      495.7476    
 8157.00   488.1582      495.8704    
 8158.00   488.2800      495.9931    
 8159.00   488.4018      496.1159    
 8160.00   488.5236      496.2387    
 8161.00   488.6455      496.3615    
 8162.00   488.7674      496.4844    
 8163.00   488.8892      496.6072    
 8164.00   489.0111      496.7301    
 8165.00   489.1331      496.8530    
 8166.00   489.2550      496.9759    
 8167.00   489.3770      497.0988    
 8168.00   489.4989      497.2218    
 8169.00   489.6209      497.3448    
 8170.00   489.7430      497.4677    
 8171.00   489.8650      497.5907    
 8172.00   489.9871      497.7138    
 8173.00   490.1091      497.8368    
 8174.00   490.2312      497.9599    
 8175.00   490.3533      498.0830    
 8176.00   490.4755      498.2061    
 8177.00   490.5976      498.3292    
 8178.00   490.7198      498.4523    
 8179.00   490.8419      498.5755    
 8180.00   490.9642      498.6987    
 8181.00   491.0864      498.8218    
 8182.00   491.2086      498.9451    
 8183.00   491.3309      499.0683    
 8184.00   491.4532      499.1915    
 8185.00   491.5754      499.3148    
 8186.00   491.6978      499.4381    
 8187.00   491.8201      499.5614    
 8188.00   491.9424      499.6847    
 8189.00   492.0648      499.8081    
 8190.00   492.1872      499.9314    
 8191.00   492.3096      500.0548    
 8192.00   492.4320      500.1782    
 8193.00   492.5545      500.3016    
 8194.00   492.6770      500.4251    
 8195.00   492.7994      500.5485    
 8196.00   492.9219      500.6720    
 8197.00   493.0445      500.7955    
 8198.00   493.1670      500.9190    
 8199.00   493.2896      501.0425    
 8200.00   493.4121      501.1661    
 8201.00   493.5347      501.2897    
 8202.00   493.6574      501.4133    
 8203.00   493.7800      501.5369    
 8204.00   493.9026      501.6605    
 8205.00   494.0253      501.7841    
 8206.00   494.1480      501.9078    
 8207.00   494.2707      502.0315    
 8208.00   494.3934      502.1552    
 8209.00   494.5162      502.2789    
 8210.00   494.6389      502.4026    
 8211.00   494.7617      502.5264    
 8212.00   494.8845      502.6502    
 8213.00   495.0073      502.7740    
 8214.00   495.1302      502.8978    
 8215.00   495.2530      503.0216    
 8216.00   495.3759      503.1455    
 8217.00   495.4988      503.2693    
 8218.00   495.6217      503.3932    
 8219.00   495.7447      503.5171    
 8220.00   495.8676      503.6410    
 8221.00   495.9906      503.7650    
 8222.00   496.1136      503.8890    
 8223.00   496.2366      504.0129    
 8224.00   496.3596      504.1369    
 8225.00   496.4826      504.2610    
 8226.00   496.6057      504.3850    
 8227.00   496.7288      504.5090    
 8228.00   496.8519      504.6331    
 8229.00   496.9750      504.7572    
 8230.00   497.0982      504.8813    
 8231.00   497.2213      505.0055    
 8232.00   497.3445      505.1296    
 8233.00   497.4677      505.2538    
 8234.00   497.5909      505.3780    
 8235.00   497.7141      505.5022    
 8236.00   497.8374      505.6264    
 8237.00   497.9606      505.7506    
 8238.00   498.0839      505.8749    
 8239.00   498.2072      505.9992    
 8240.00   498.3306      506.1235    
 8241.00   498.4539      506.2478    
 8242.00   498.5773      506.3722    
 8243.00   498.7007      506.4965    
 8244.00   498.8241      506.6209    
 8245.00   498.9475      506.7453    
 8246.00   499.0709      506.8697    
 8247.00   499.1944      506.9941    
 8248.00   499.3178      507.1186    
 8249.00   499.4413      507.2430    
 8250.00   499.5648      507.3675    
 8251.00   499.6884      507.4920    
 8252.00   499.8119      507.6166    
 8253.00   499.9355      507.7411    
 8254.00   500.0591      507.8657    
 8255.00   500.1827      507.9903    
 8256.00   500.3063      508.1149    
 8257.00   500.4300      508.2395    
 8258.00   500.5536      508.3641    
 8259.00   500.6773      508.4888    
 8260.00   500.8010      508.6134    
 8261.00   500.9247      508.7381    
 8262.00   501.0484      508.8629    
 8263.00   501.1722      508.9876    
 8264.00   501.2960      509.1123    
 8265.00   501.4198      509.2371    
 8266.00   501.5436      509.3619    
 8267.00   501.6674      509.4867    
 8268.00   501.7913      509.6115    
 8269.00   501.9151      509.7364    
 8270.00   502.0390      509.8612    
 8271.00   502.1629      509.9861    
 8272.00   502.2868      510.1110    
 8273.00   502.4108      510.2359    
 8274.00   502.5347      510.3609    
 8275.00   502.6587      510.4858    
 8276.00   502.7827      510.6108    
 8277.00   502.9067      510.7358    
 8278.00   503.0308      510.8608    
 8279.00   503.1548      510.9858    
 8280.00   503.2789      511.1109    
 8281.00   503.4030      511.2360    
 8282.00   503.5271      511.3610    
 8283.00   503.6512      511.4862    
 8284.00   503.7754      511.6113    
 8285.00   503.8995      511.7364    
 8286.00   504.0237      511.8616    
 8287.00   504.1479      511.9868    
 8288.00   504.2722      512.1120    
 8289.00   504.3964      512.2372    
 8290.00   504.5207      512.3624    
 8291.00   504.6449      512.4877    
 8292.00   504.7692      512.6130    
 8293.00   504.8936      512.7383    
 8294.00   505.0179      512.8636    
 8295.00   505.1422      512.9889    
 8296.00   505.2666      513.1142    
 8297.00   505.3910      513.2396    
 8298.00   505.5154      513.3650    
 8299.00   505.6398      513.4904    
 8300.00   505.7643      513.6158    
 8301.00   505.8887      513.7413    
 8302.00   506.0132      513.8667    
 8303.00   506.1377      513.9922    
 8304.00   506.2623      514.1177    
 8305.00   506.3868      514.2432    
 8306.00   506.5114      514.3688    
 8307.00   506.6359      514.4943    
 8308.00   506.7605      514.6199    
 8309.00   506.8851      514.7455    
 8310.00   507.0098      514.8711    
 8311.00   507.1344      514.9967    
 8312.00   507.2591      515.1224    
 8313.00   507.3838      515.2481    
 8314.00   507.5085      515.3738    
 8315.00   507.6332      515.4995    
 8316.00   507.7580      515.6252    
 8317.00   507.8827      515.7509    
 8318.00   508.0075      515.8767    
 8319.00   508.1323      516.0025    
 8320.00   508.2571      516.1283    
 8321.00   508.3820      516.2541    
 8322.00   508.5068      516.3799    
 8323.00   508.6317      516.5058    
 8324.00   508.7566      516.6317    
 8325.00   508.8815      516.7576    
 8326.00   509.0064      516.8835    
 8327.00   509.1314      517.0094    
 8328.00   509.2564      517.1353    
 8329.00   509.3814      517.2613    
 8330.00   509.5064      517.3873    
 8331.00   509.6314      517.5133    
 8332.00   509.7564      517.6393    
 8333.00   509.8815      517.7654    
 8334.00   510.0066      517.8914    
 8335.00   510.1317      518.0175    
 8336.00   510.2568      518.1436    
 8337.00   510.3819      518.2697    
 8338.00   510.5071      518.3959    
 8339.00   510.6323      518.5220    
 8340.00   510.7575      518.6482    
 8341.00   510.8827      518.7744    
 8342.00   511.0079      518.9006    
 8343.00   511.1332      519.0268    
 8344.00   511.2584      519.1531    
 8345.00   511.3837      519.2793    
 8346.00   511.5090      519.4056    
 8347.00   511.6343      519.5319    
 8348.00   511.7597      519.6583    
 8349.00   511.8850      519.7846    
 8350.00   512.0104      519.9110    
 8351.00   512.1358      520.0373    
 8352.00   512.2612      520.1637    
 8353.00   512.3867      520.2902    
 8354.00   512.5121      520.4166    
 8355.00   512.6376      520.5431    
 8356.00   512.7631      520.6695    
 8357.00   512.8886      520.7960    
 8358.00   513.0141      520.9225    
 8359.00   513.1397      521.0491    
 8360.00   513.2652      521.1756    
 8361.00   513.3908      521.3022    
 8362.00   513.5164      521.4288    
 8363.00   513.6421      521.5554    
 8364.00   513.7677      521.6820    
 8365.00   513.8934      521.8086    
 8366.00   514.0190      521.9353    
 8367.00   514.1447      522.0620    
 8368.00   514.2705      522.1887    
 8369.00   514.3962      522.3154    
 8370.00   514.5219      522.4421    
 8371.00   514.6477      522.5689    
 8372.00   514.7735      522.6956    
 8373.00   514.8993      522.8224    
 8374.00   515.0251      522.9493    
 8375.00   515.1510      523.0761    
 8376.00   515.2769      523.2029    
 8377.00   515.4027      523.3298    
 8378.00   515.5286      523.4567    
 8379.00   515.6546      523.5836    
 8380.00   515.7805      523.7105    
 8381.00   515.9065      523.8374    
 8382.00   516.0324      523.9644    
 8383.00   516.1584      524.0914    
 8384.00   516.2844      524.2184    
 8385.00   516.4105      524.3454    
 8386.00   516.5365      524.4724    
 8387.00   516.6626      524.5995    
 8388.00   516.7887      524.7266    
 8389.00   516.9148      524.8536    
 8390.00   517.0409      524.9808    
 8391.00   517.1671      525.1079    
 8392.00   517.2932      525.2350    
 8393.00   517.4194      525.3622    
 8394.00   517.5456      525.4894    
 8395.00   517.6718      525.6166    
 8396.00   517.7981      525.7438    
 8397.00   517.9243      525.8710    
 8398.00   518.0506      525.9983    
 8399.00   518.1769      526.1256    
 8400.00   518.3032      526.2529    
 8401.00   518.4295      526.3802    
 8402.00   518.5559      526.5075    
 8403.00   518.6823      526.6349    
 8404.00   518.8086      526.7623    
 8405.00   518.9351      526.8896    
 8406.00   519.0615      527.0171    
 8407.00   519.1879      527.1445    
 8408.00   519.3144      527.2719    
 8409.00   519.4409      527.3994    
 8410.00   519.5674      527.5269    
 8411.00   519.6939      527.6544    
 8412.00   519.8204      527.7819    
 8413.00   519.9470      527.9094    
 8414.00   520.0735      528.0370    
 8415.00   520.2001      528.1646    
 8416.00   520.3268      528.2922    
 8417.00   520.4534      528.4198    
 8418.00   520.5800      528.5474    
 8419.00   520.7067      528.6751    
 8420.00   520.8334      528.8027    
 8421.00   520.9601      528.9304    
 8422.00   521.0868      529.0581    
 8423.00   521.2135      529.1859    
 8424.00   521.3403      529.3136    
 8425.00   521.4671      529.4414    
 8426.00   521.5939      529.5691    
 8427.00   521.7207      529.6969    
 8428.00   521.8475      529.8248    
 8429.00   521.9744      529.9526    
 8430.00   522.1013      530.0805    
 8431.00   522.2282      530.2083    
 8432.00   522.3551      530.3362    
 8433.00   522.4820      530.4641    
 8434.00   522.6089      530.5921    
 8435.00   522.7359      530.7200    
 8436.00   522.8629      530.8480    
 8437.00   522.9899      530.9760    
 8438.00   523.1169      531.1040    
 8439.00   523.2439      531.2320    
 8440.00   523.3710      531.3601    
 8441.00   523.4981      531.4881    
 8442.00   523.6252      531.6162    
 8443.00   523.7523      531.7443    
 8444.00   523.8794      531.8724    
 8445.00   524.0066      532.0006    
 8446.00   524.1337      532.1287    
 8447.00   524.2609      532.2569    
 8448.00   524.3881      532.3851    
 8449.00   524.5154      532.5133    
 8450.00   524.6426      532.6415    
 8451.00   524.7699      532.7698    
 8452.00   524.8972      532.8980    
 8453.00   525.0245      533.0263    
 8454.00   525.1518      533.1546    
 8455.00   525.2791      533.2830    
 8456.00   525.4065      533.4113    
 8457.00   525.5338      533.5397    
 8458.00   525.6612      533.6680    
 8459.00   525.7886      533.7964    
 8460.00   525.9161      533.9249    
 8461.00   526.0435      534.0533    
 8462.00   526.1710      534.1818    
 8463.00   526.2985      534.3102    
 8464.00   526.4260      534.4387    
 8465.00   526.5535      534.5672    
 8466.00   526.6811      534.6958    
 8467.00   526.8086      534.8243    
 8468.00   526.9362      534.9529    
 8469.00   527.0638      535.0815    
 8470.00   527.1914      535.2101    
 8471.00   527.3190      535.3387    
 8472.00   527.4467      535.4673    
 8473.00   527.5744      535.5960    
 8474.00   527.7021      535.7247    
 8475.00   527.8298      535.8534    
 8476.00   527.9575      535.9821    
 8477.00   528.0852      536.1108    
 8478.00   528.2130      536.2396    
 8479.00   528.3408      536.3683    
 8480.00   528.4686      536.4971    
 8481.00   528.5964      536.6259    
 8482.00   528.7243      536.7548    
 8483.00   528.8521      536.8836    
 8484.00   528.9800      537.0125    
 8485.00   529.1079      537.1414    
 8486.00   529.2358      537.2703    
 8487.00   529.3637      537.3992    
 8488.00   529.4917      537.5281    
 8489.00   529.6197      537.6571    
 8490.00   529.7477      537.7861    
 8491.00   529.8757      537.9150    
 8492.00   530.0037      538.0441    
 8493.00   530.1317      538.1731    
 8494.00   530.2598      538.3021    
 8495.00   530.3879      538.4312    
 8496.00   530.5160      538.5603    
 8497.00   530.6441      538.6894    
 8498.00   530.7722      538.8185    
 8499.00   530.9004      538.9477    
 8500.00   531.0286      539.0768    
 8501.00   531.1568      539.2060    
 8502.00   531.2850      539.3352    
 8503.00   531.4132      539.4645    
 8504.00   531.5414      539.5937    
 8505.00   531.6697      539.7229    
 8506.00   531.7980      539.8522    
 8507.00   531.9263      539.9815    
 8508.00   532.0546      540.1108    
 8509.00   532.1830      540.2402    
 8510.00   532.3113      540.3695    
 8511.00   532.4397      540.4989    
 8512.00   532.5681      540.6283    
 8513.00   532.6965      540.7577    
 8514.00   532.8250      540.8871    
 8515.00   532.9534      541.0165    
 8516.00   533.0819      541.1460    
 8517.00   533.2104      541.2755    
 8518.00   533.3389      541.4050    
 8519.00   533.4674      541.5345    
 8520.00   533.5960      541.6640    
 8521.00   533.7245      541.7936    
 8522.00   533.8531      541.9232    
 8523.00   533.9817      542.0528    
 8524.00   534.1103      542.1824    
 8525.00   534.2390      542.3120    
 8526.00   534.3676      542.4416    
 8527.00   534.4963      542.5713    
 8528.00   534.6250      542.7010    
 8529.00   534.7537      542.8307    
 8530.00   534.8825      542.9604    
 8531.00   535.0112      543.0902    
 8532.00   535.1400      543.2199    
 8533.00   535.2688      543.3497    
 8534.00   535.3976      543.4795    
 8535.00   535.5264      543.6093    
 8536.00   535.6552      543.7391    
 8537.00   535.7841      543.8690    
 8538.00   535.9130      543.9989    
 8539.00   536.0419      544.1288    
 8540.00   536.1708      544.2587    
 8541.00   536.2997      544.3886    
 8542.00   536.4287      544.5185    
 8543.00   536.5577      544.6485    
 8544.00   536.6867      544.7785    
 8545.00   536.8157      544.9085    
 8546.00   536.9447      545.0385    
 8547.00   537.0738      545.1686    
 8548.00   537.2028      545.2986    
 8549.00   537.3319      545.4287    
 8550.00   537.4610      545.5588    
 8551.00   537.5901      545.6889    
 8552.00   537.7193      545.8190    
 8553.00   537.8484      545.9492    
 8554.00   537.9776      546.0794    
 8555.00   538.1068      546.2095    
 8556.00   538.2360      546.3397    
 8557.00   538.3653      546.4700    
 8558.00   538.4945      546.6002    
 8559.00   538.6238      546.7305    
 8560.00   538.7531      546.8608    
 8561.00   538.8824      546.9911    
 8562.00   539.0117      547.1214    
 8563.00   539.1411      547.2517    
 8564.00   539.2704      547.3821    
 8565.00   539.3998      547.5124    
 8566.00   539.5292      547.6428    
 8567.00   539.6586      547.7733    
 8568.00   539.7881      547.9037    
 8569.00   539.9175      548.0341    
 8570.00   540.0470      548.1646    
 8571.00   540.1765      548.2951    
 8572.00   540.3060      548.4256    
 8573.00   540.4355      548.5561    
 8574.00   540.5651      548.6867    
 8575.00   540.6947      548.8172    
 8576.00   540.8242      548.9478    
 8577.00   540.9538      549.0784    
 8578.00   541.0835      549.2090    
 8579.00   541.2131      549.3396    
 8580.00   541.3428      549.4703    
 8581.00   541.4725      549.6010    
 8582.00   541.6022      549.7317    
 8583.00   541.7319      549.8624    
 8584.00   541.8616      549.9931    
 8585.00   541.9914      550.1238    
 8586.00   542.1211      550.2546    
 8587.00   542.2509      550.3854    
 8588.00   542.3807      550.5162    
 8589.00   542.5106      550.6470    
 8590.00   542.6404      550.7779    
 8591.00   542.7703      550.9087    
 8592.00   542.9002      551.0396    
 8593.00   543.0301      551.1705    
 8594.00   543.1600      551.3014    
 8595.00   543.2899      551.4323    
 8596.00   543.4199      551.5633    
 8597.00   543.5499      551.6942    
 8598.00   543.6799      551.8252    
 8599.00   543.8099      551.9562    
 8600.00   543.9399      552.0873    
 8601.00   544.0699      552.2183    
 8602.00   544.2000      552.3494    
 8603.00   544.3301      552.4805    
 8604.00   544.4602      552.6116    
 8605.00   544.5903      552.7427    
 8606.00   544.7205      552.8738    
 8607.00   544.8506      553.0050    
 8608.00   544.9808      553.1361    
 8609.00   545.1110      553.2673    
 8610.00   545.2412      553.3985    
 8611.00   545.3715      553.5298    
 8612.00   545.5017      553.6610    
 8613.00   545.6320      553.7923    
 8614.00   545.7623      553.9236    
 8615.00   545.8926      554.0549    
 8616.00   546.0229      554.1862    
 8617.00   546.1533      554.3175    
 8618.00   546.2836      554.4489    
 8619.00   546.4140      554.5803    
 8620.00   546.5444      554.7117    
 8621.00   546.6749      554.8431    
 8622.00   546.8053      554.9745    
 8623.00   546.9358      555.1060    
 8624.00   547.0662      555.2375    
 8625.00   547.1967      555.3689    
 8626.00   547.3272      555.5005    
 8627.00   547.4578      555.6320    
 8628.00   547.5883      555.7635    
 8629.00   547.7189      555.8951    
 8630.00   547.8495      556.0267    
 8631.00   547.9801      556.1583    
 8632.00   548.1107      556.2899    
 8633.00   548.2414      556.4215    
 8634.00   548.3720      556.5532    
 8635.00   548.5027      556.6849    
 8636.00   548.6334      556.8166    
 8637.00   548.7641      556.9483    
 8638.00   548.8949      557.0800    
 8639.00   549.0256      557.2118    
 8640.00   549.1564      557.3435    
 8641.00   549.2872      557.4753    
 8642.00   549.4180      557.6071    
 8643.00   549.5488      557.7389    
 8644.00   549.6797      557.8708    
 8645.00   549.8105      558.0026    
 8646.00   549.9414      558.1345    
 8647.00   550.0723      558.2664    
 8648.00   550.2032      558.3983    
 8649.00   550.3342      558.5303    
 8650.00   550.4651      558.6622    
 8651.00   550.5961      558.7942    
 8652.00   550.7271      558.9262    
 8653.00   550.8581      559.0582    
 8654.00   550.9892      559.1902    
 8655.00   551.1202      559.3223    
 8656.00   551.2513      559.4543    
 8657.00   551.3824      559.5864    
 8658.00   551.5135      559.7185    
 8659.00   551.6446      559.8507    
 8660.00   551.7757      559.9828    
 8661.00   551.9069      560.1149    
 8662.00   552.0381      560.2471    
 8663.00   552.1693      560.3793    
 8664.00   552.3005      560.5115    
 8665.00   552.4317      560.6438    
 8666.00   552.5630      560.7760    
 8667.00   552.6943      560.9083    
 8668.00   552.8256      561.0406    
 8669.00   552.9569      561.1729    
 8670.00   553.0882      561.3052    
 8671.00   553.2196      561.4376    
 8672.00   553.3509      561.5699    
 8673.00   553.4823      561.7023    
 8674.00   553.6137      561.8347    
 8675.00   553.7451      561.9671    
 8676.00   553.8766      562.0995    
 8677.00   554.0080      562.2320    
 8678.00   554.1395      562.3645    
 8679.00   554.2710      562.4970    
 8680.00   554.4025      562.6295    
 8681.00   554.5340      562.7620    
 8682.00   554.6656      562.8946    
 8683.00   554.7972      563.0271    
 8684.00   554.9288      563.1597    
 8685.00   555.0604      563.2923    
 8686.00   555.1920      563.4249    
 8687.00   555.3236      563.5576    
 8688.00   555.4553      563.6902    
 8689.00   555.5870      563.8229    
 8690.00   555.7187      563.9556    
 8691.00   555.8504      564.0883    
 8692.00   555.9821      564.2211    
 8693.00   556.1139      564.3538    
 8694.00   556.2457      564.4866    
 8695.00   556.3774      564.6194    
 8696.00   556.5093      564.7522    
 8697.00   556.6411      564.8850    
 8698.00   556.7729      565.0178    
 8699.00   556.9048      565.1507    
 8700.00   557.0367      565.2836    
 8701.00   557.1686      565.4165    
 8702.00   557.3005      565.5494    
 8703.00   557.4324      565.6823    
 8704.00   557.5644      565.8153    
 8705.00   557.6964      565.9483    
 8706.00   557.8284      566.0813    
 8707.00   557.9604      566.2143    
 8708.00   558.0924      566.3473    
 8709.00   558.2245      566.4804    
 8710.00   558.3565      566.6134    
 8711.00   558.4886      566.7465    
 8712.00   558.6207      566.8796    
 8713.00   558.7528      567.0127    
 8714.00   558.8850      567.1459    
 8715.00   559.0172      567.2790    
 8716.00   559.1493      567.4122    
 8717.00   559.2815      567.5454    
 8718.00   559.4137      567.6786    
 8719.00   559.5460      567.8119    
 8720.00   559.6782      567.9451    
 8721.00   559.8105      568.0784    
 8722.00   559.9428      568.2117    
 8723.00   560.0751      568.3450    
 8724.00   560.2074      568.4783    
 8725.00   560.3398      568.6116    
 8726.00   560.4721      568.7450    
 8727.00   560.6045      568.8784    
 8728.00   560.7369      569.0118    
 8729.00   560.8693      569.1452    
 8730.00   561.0018      569.2786    
 8731.00   561.1342      569.4121    
 8732.00   561.2667      569.5456    
 8733.00   561.3992      569.6791    
 8734.00   561.5317      569.8126    
 8735.00   561.6643      569.9461    
 8736.00   561.7968      570.0796    
 8737.00   561.9294      570.2132    
 8738.00   562.0620      570.3468    
 8739.00   562.1946      570.4804    
 8740.00   562.3272      570.6140    
 8741.00   562.4598      570.7477    
 8742.00   562.5925      570.8813    
 8743.00   562.7252      571.0150    
 8744.00   562.8579      571.1487    
 8745.00   562.9906      571.2824    
 8746.00   563.1233      571.4161    
 8747.00   563.2561      571.5499    
 8748.00   563.3888      571.6837    
 8749.00   563.5216      571.8175    
 8750.00   563.6544      571.9513    
 8751.00   563.7872      572.0851    
 8752.00   563.9201      572.2189    
 8753.00   564.0530      572.3528    
 8754.00   564.1858      572.4867    
 8755.00   564.3187      572.6206    
 8756.00   564.4517      572.7545    
 8757.00   564.5846      572.8884    
 8758.00   564.7175      573.0224    
 8759.00   564.8505      573.1564    
 8760.00   564.9835      573.2903    
 8761.00   565.1165      573.4244    
 8762.00   565.2495      573.5584    
 8763.00   565.3826      573.6924    
 8764.00   565.5157      573.8265    
 8765.00   565.6487      573.9606    
 8766.00   565.7818      574.0947    
 8767.00   565.9150      574.2288    
 8768.00   566.0481      574.3629    
 8769.00   566.1813      574.4971    
 8770.00   566.3144      574.6313    
 8771.00   566.4476      574.7655    
 8772.00   566.5808      574.8997    
 8773.00   566.7141      575.0339    
 8774.00   566.8473      575.1682    
 8775.00   566.9806      575.3024    
 8776.00   567.1139      575.4367    
 8777.00   567.2472      575.5710    
 8778.00   567.3805      575.7054    
 8779.00   567.5139      575.8397    
 8780.00   567.6472      575.9741    
 8781.00   567.7806      576.1084    
 8782.00   567.9140      576.2428    
 8783.00   568.0474      576.3773    
 8784.00   568.1808      576.5117    
 8785.00   568.3143      576.6461    
 8786.00   568.4478      576.7806    
 8787.00   568.5813      576.9151    
 8788.00   568.7148      577.0496    
 8789.00   568.8483      577.1841    
 8790.00   568.9818      577.3187    
 8791.00   569.1154      577.4532    
 8792.00   569.2490      577.5878    
 8793.00   569.3826      577.7224    
 8794.00   569.5162      577.8571    
 8795.00   569.6498      577.9917    
 8796.00   569.7835      578.1263    
 8797.00   569.9172      578.2610    
 8798.00   570.0509      578.3957    
 8799.00   570.1846      578.5304    
 8800.00   570.3183      578.6652    
 8801.00   570.4520      578.7999    
 8802.00   570.5858      578.9347    
 8803.00   570.7196      579.0695    
 8804.00   570.8534      579.2043    
 8805.00   570.9872      579.3391    
 8806.00   571.1210      579.4739    
 8807.00   571.2549      579.6088    
 8808.00   571.3888      579.7437    
 8809.00   571.5227      579.8786    
 8810.00   571.6566      580.0135    
 8811.00   571.7905      580.1484    
 8812.00   571.9245      580.2834    
 8813.00   572.0584      580.4183    
 8814.00   572.1924      580.5533    
 8815.00   572.3264      580.6883    
 8816.00   572.4605      580.8234    
 8817.00   572.5945      580.9584    
 8818.00   572.7286      581.0935    
 8819.00   572.8626      581.2285    
 8820.00   572.9967      581.3636    
 8821.00   573.1308      581.4988    
 8822.00   573.2650      581.6339    
 8823.00   573.3991      581.7690    
 8824.00   573.5333      581.9042    
 8825.00   573.6675      582.0394    
 8826.00   573.8017      582.1746    
 8827.00   573.9359      582.3099    
 8828.00   574.0702      582.4451    
 8829.00   574.2044      582.5804    
 8830.00   574.3387      582.7156    
 8831.00   574.4730      582.8509    
 8832.00   574.6073      582.9863    
 8833.00   574.7417      583.1216    
 8834.00   574.8760      583.2570    
 8835.00   575.0104      583.3923    
 8836.00   575.1448      583.5277    
 8837.00   575.2792      583.6631    
 8838.00   575.4136      583.7986    
 8839.00   575.5481      583.9340    
 8840.00   575.6825      584.0695    
 8841.00   575.8170      584.2050    
 8842.00   575.9515      584.3405    
 8843.00   576.0860      584.4760    
 8844.00   576.2206      584.6116    
 8845.00   576.3551      584.7471    
 8846.00   576.4897      584.8827    
 8847.00   576.6243      585.0183    
 8848.00   576.7589      585.1539    
 8849.00   576.8935      585.2895    
 8850.00   577.0282      585.4252    
 8851.00   577.1629      585.5609    
 8852.00   577.2975      585.6965    
 8853.00   577.4322      585.8323    
 8854.00   577.5670      585.9680    
 8855.00   577.7017      586.1037    
 8856.00   577.8365      586.2395    
 8857.00   577.9712      586.3753    
 8858.00   578.1060      586.5111    
 8859.00   578.2409      586.6469    
 8860.00   578.3757      586.7827    
 8861.00   578.5105      586.9186    
 8862.00   578.6454      587.0545    
 8863.00   578.7803      587.1903    
 8864.00   578.9152      587.3263    
 8865.00   579.0501      587.4622    
 8866.00   579.1851      587.5981    
 8867.00   579.3200      587.7341    
 8868.00   579.4550      587.8701    
 8869.00   579.5900      588.0061    
 8870.00   579.7250      588.1421    
 8871.00   579.8601      588.2781    
 8872.00   579.9951      588.4142    
 8873.00   580.1302      588.5503    
 8874.00   580.2653      588.6864    
 8875.00   580.4004      588.8225    
 8876.00   580.5355      588.9586    
 8877.00   580.6706      589.0948    
 8878.00   580.8058      589.2309    
 8879.00   580.9410      589.3671    
 8880.00   581.0762      589.5033    
 8881.00   581.2114      589.6395    
 8882.00   581.3466      589.7758    
 8883.00   581.4819      589.9120    
 8884.00   581.6172      590.0483    
 8885.00   581.7525      590.1846    
 8886.00   581.8878      590.3209    
 8887.00   582.0231      590.4573    
 8888.00   582.1585      590.5936    
 8889.00   582.2938      590.7300    
 8890.00   582.4292      590.8664    
 8891.00   582.5646      591.0028    
 8892.00   582.7000      591.1392    
 8893.00   582.8355      591.2756    
 8894.00   582.9709      591.4121    
 8895.00   583.1064      591.5486    
 8896.00   583.2419      591.6851    
 8897.00   583.3774      591.8216    
 8898.00   583.5129      591.9581    
 8899.00   583.6485      592.0947    
 8900.00   583.7840      592.2313    
 8901.00   583.9196      592.3678    
 8902.00   584.0552      592.5045    
 8903.00   584.1908      592.6411    
 8904.00   584.3265      592.7777    
 8905.00   584.4621      592.9144    
 8906.00   584.5978      593.0511    
 8907.00   584.7335      593.1878    
 8908.00   584.8692      593.3245    
 8909.00   585.0050      593.4612    
 8910.00   585.1407      593.5980    
 8911.00   585.2765      593.7348    
 8912.00   585.4123      593.8716    
 8913.00   585.5481      594.0084    
 8914.00   585.6839      594.1452    
 8915.00   585.8197      594.2820    
 8916.00   585.9556      594.4189    
 8917.00   586.0915      594.5558    
 8918.00   586.2274      594.6927    
 8919.00   586.3633      594.8296    
 8920.00   586.4992      594.9666    
 8921.00   586.6352      595.1035    
 8922.00   586.7711      595.2405    
 8923.00   586.9071      595.3775    
 8924.00   587.0431      595.5145    
 8925.00   587.1792      595.6515    
 8926.00   587.3152      595.7886    
 8927.00   587.4513      595.9256    
 8928.00   587.5873      596.0627    
 8929.00   587.7234      596.1998    
 8930.00   587.8596      596.3370    
 8931.00   587.9957      596.4741    
 8932.00   588.1318      596.6113    
 8933.00   588.2680      596.7484    
 8934.00   588.4042      596.8856    
 8935.00   588.5404      597.0228    
 8936.00   588.6766      597.1601    
 8937.00   588.8129      597.2973    
 8938.00   588.9491      597.4346    
 8939.00   589.0854      597.5719    
 8940.00   589.2217      597.7092    
 8941.00   589.3580      597.8465    
 8942.00   589.4944      597.9839    
 8943.00   589.6307      598.1212    
 8944.00   589.7671      598.2586    
 8945.00   589.9035      598.3960    
 8946.00   590.0399      598.5334    
 8947.00   590.1763      598.6708    
 8948.00   590.3128      598.8083    
 8949.00   590.4492      598.9458    
 8950.00   590.5857      599.0833    
 8951.00   590.7222      599.2208    
 8952.00   590.8587      599.3583    
 8953.00   590.9953      599.4958    
 8954.00   591.1318      599.6334    
 8955.00   591.2684      599.7710    
 8956.00   591.4050      599.9086    
 8957.00   591.5416      600.0462    
 8958.00   591.6782      600.1838    
 8959.00   591.8149      600.3215    
 8960.00   591.9515      600.4592    
 8961.00   592.0882      600.5969    
 8962.00   592.2249      600.7346    
 8963.00   592.3617      600.8723    
 8964.00   592.4984      601.0100    
 8965.00   592.6351      601.1478    
 8966.00   592.7719      601.2856    
 8967.00   592.9087      601.4234    
 8968.00   593.0455      601.5612    
 8969.00   593.1824      601.6990    
 8970.00   593.3192      601.8369    
 8971.00   593.4561      601.9748    
 8972.00   593.5930      602.1127    
 8973.00   593.7299      602.2506    
 8974.00   593.8668      602.3885    
 8975.00   594.0037      602.5265    
 8976.00   594.1407      602.6644    
 8977.00   594.2777      602.8024    
 8978.00   594.4146      602.9404    
 8979.00   594.5517      603.0784    
 8980.00   594.6887      603.2165    
 8981.00   594.8257      603.3545    
 8982.00   594.9628      603.4926    
 8983.00   595.0999      603.6307    
 8984.00   595.2370      603.7688    
 8985.00   595.3741      603.9069    
 8986.00   595.5113      604.0451    
 8987.00   595.6484      604.1833    
 8988.00   595.7856      604.3214    
 8989.00   595.9228      604.4596    
 8990.00   596.0600      604.5979    
 8991.00   596.1972      604.7361    
 8992.00   596.3345      604.8744    
 8993.00   596.4718      605.0126    
 8994.00   596.6090      605.1509    
 8995.00   596.7463      605.2893    
 8996.00   596.8837      605.4276    
 8997.00   597.0210      605.5659    
 8998.00   597.1584      605.7043    
 8999.00   597.2957      605.8427    
 9000.00   597.4331      605.9811    
 9001.00   597.5706      606.1195    
 9002.00   597.7080      606.2580    
 9003.00   597.8454      606.3964    
 9004.00   597.9829      606.5349    
 9005.00   598.1204      606.6734    
 9006.00   598.2579      606.8119    
 9007.00   598.3954      606.9504    
 9008.00   598.5330      607.0890    
 9009.00   598.6705      607.2276    
 9010.00   598.8081      607.3661    
 9011.00   598.9457      607.5048    
 9012.00   599.0833      607.6434    
 9013.00   599.2209      607.7820    
 9014.00   599.3586      607.9207    
 9015.00   599.4963      608.0594    
 9016.00   599.6340      608.1981    
 9017.00   599.7717      608.3368    
 9018.00   599.9094      608.4755    
 9019.00   600.0471      608.6143    
 9020.00   600.1849      608.7530    
 9021.00   600.3227      608.8918    
 9022.00   600.4605      609.0306    
 9023.00   600.5983      609.1695    
 9024.00   600.7361      609.3083    
 9025.00   600.8740      609.4472    
 9026.00   601.0118      609.5860    
 9027.00   601.1497      609.7249    
 9028.00   601.2876      609.8639    
 9029.00   601.4256      610.0028    
 9030.00   601.5635      610.1417    
 9031.00   601.7015      610.2807    
 9032.00   601.8394      610.4197    
 9033.00   601.9774      610.5587    
 9034.00   602.1155      610.6977    
 9035.00   602.2535      610.8368    
 9036.00   602.3915      610.9758    
 9037.00   602.5296      611.1149    
 9038.00   602.6677      611.2540    
 9039.00   602.8058      611.3931    
 9040.00   602.9439      611.5323    
 9041.00   603.0821      611.6714    
 9042.00   603.2202      611.8106    
 9043.00   603.3584      611.9498    
 9044.00   603.4966      612.0890    
 9045.00   603.6348      612.2282    
 9046.00   603.7731      612.3675    
 9047.00   603.9113      612.5067    
 9048.00   604.0496      612.6460    
 9049.00   604.1879      612.7853    
 9050.00   604.3262      612.9246    
 9051.00   604.4645      613.0640    
 9052.00   604.6029      613.2033    
 9053.00   604.7412      613.3427    
 9054.00   604.8796      613.4821    
 9055.00   605.0180      613.6215    
 9056.00   605.1564      613.7609    
 9057.00   605.2948      613.9004    
 9058.00   605.4333      614.0398    
 9059.00   605.5718      614.1793    
 9060.00   605.7103      614.3188    
 9061.00   605.8488      614.4583    
 9062.00   605.9873      614.5979    
 9063.00   606.1258      614.7374    
 9064.00   606.2644      614.8770    
 9065.00   606.4030      615.0166    
 9066.00   606.5416      615.1562    
 9067.00   606.6802      615.2958    
 9068.00   606.8188      615.4355    
 9069.00   606.9575      615.5751    
 9070.00   607.0962      615.7148    
 9071.00   607.2348      615.8545    
 9072.00   607.3736      615.9942    
 9073.00   607.5123      616.1340    
 9074.00   607.6510      616.2737    
 9075.00   607.7898      616.4135    
 9076.00   607.9286      616.5533    
 9077.00   608.0674      616.6931    
 9078.00   608.2062      616.8329    
 9079.00   608.3450      616.9728    
 9080.00   608.4839      617.1127    
 9081.00   608.6227      617.2525    
 9082.00   608.7616      617.3924    
 9083.00   608.9005      617.5324    
 9084.00   609.0395      617.6723    
 9085.00   609.1784      617.8123    
 9086.00   609.3174      617.9522    
 9087.00   609.4563      618.0922    
 9088.00   609.5953      618.2322    
 9089.00   609.7344      618.3723    
 9090.00   609.8734      618.5123    
 9091.00   610.0125      618.6524    
 9092.00   610.1515      618.7925    
 9093.00   610.2906      618.9326    
 9094.00   610.4297      619.0727    
 9095.00   610.5688      619.2128    
 9096.00   610.7080      619.3530    
 9097.00   610.8472      619.4931    
 9098.00   610.9863      619.6333    
 9099.00   611.1255      619.7735    
 9100.00   611.2647      619.9138    
 9101.00   611.4040      620.0540    
 9102.00   611.5432      620.1943    
 9103.00   611.6825      620.3346    
 9104.00   611.8218      620.4749    
 9105.00   611.9611      620.6152    
 9106.00   612.1004      620.7555    
 9107.00   612.2398      620.8959    
 9108.00   612.3791      621.0363    
 9109.00   612.5185      621.1767    
 9110.00   612.6579      621.3171    
 9111.00   612.7973      621.4575    
 9112.00   612.9368      621.5979    
 9113.00   613.0762      621.7384    
 9114.00   613.2157      621.8789    
 9115.00   613.3552      622.0194    
 9116.00   613.4947      622.1599    
 9117.00   613.6342      622.3004    
 9118.00   613.7737      622.4410    
 9119.00   613.9133      622.5816    
 9120.00   614.0529      622.7222    
 9121.00   614.1925      622.8628    
 9122.00   614.3321      623.0034    
 9123.00   614.4717      623.1441    
 9124.00   614.6114      623.2847    
 9125.00   614.7511      623.4254    
 9126.00   614.8907      623.5661    
 9127.00   615.0304      623.7068    
 9128.00   615.1702      623.8476    
 9129.00   615.3099      623.9883    
 9130.00   615.4497      624.1291    
 9131.00   615.5895      624.2699    
 9132.00   615.7293      624.4107    
 9133.00   615.8691      624.5515    
 9134.00   616.0089      624.6924    
 9135.00   616.1488      624.8332    
 9136.00   616.2886      624.9741    
 9137.00   616.4285      625.1150    
 9138.00   616.5684      625.2559    
 9139.00   616.7083      625.3969    
 9140.00   616.8483      625.5378    
 9141.00   616.9882      625.6788    
 9142.00   617.1282      625.8198    
 9143.00   617.2682      625.9608    
 9144.00   617.4082      626.1018    
 9145.00   617.5483      626.2429    
 9146.00   617.6883      626.3840    
 9147.00   617.8284      626.5250    
 9148.00   617.9685      626.6661    
 9149.00   618.1086      626.8073    
 9150.00   618.2487      626.9484    
 9151.00   618.3888      627.0895    
 9152.00   618.5290      627.2307    
 9153.00   618.6692      627.3719    
 9154.00   618.8094      627.5131    
 9155.00   618.9496      627.6543    
 9156.00   619.0898      627.7956    
 9157.00   619.2301      627.9369    
 9158.00   619.3703      628.0781    
 9159.00   619.5106      628.2194    
 9160.00   619.6509      628.3608    
 9161.00   619.7912      628.5021    
 9162.00   619.9316      628.6435    
 9163.00   620.0719      628.7848    
 9164.00   620.2123      628.9262    
 9165.00   620.3527      629.0676    
 9166.00   620.4931      629.2091    
 9167.00   620.6336      629.3505    
 9168.00   620.7740      629.4920    
 9169.00   620.9145      629.6334    
 9170.00   621.0550      629.7749    
 9171.00   621.1955      629.9165    
 9172.00   621.3360      630.0580    
 9173.00   621.4765      630.1996    
 9174.00   621.6171      630.3411    
 9175.00   621.7577      630.4827    
 9176.00   621.8983      630.6243    
 9177.00   622.0389      630.7659    
 9178.00   622.1795      630.9076    
 9179.00   622.3201      631.0493    
 9180.00   622.4608      631.1909    
 9181.00   622.6015      631.3326    
 9182.00   622.7422      631.4744    
 9183.00   622.8829      631.6161    
 9184.00   623.0237      631.7578    
 9185.00   623.1644      631.8996    
 9186.00   623.3052      632.0414    
 9187.00   623.4460      632.1832    
 9188.00   623.5868      632.3250    
 9189.00   623.7276      632.4669    
 9190.00   623.8685      632.6087    
 9191.00   624.0093      632.7506    
 9192.00   624.1502      632.8925    
 9193.00   624.2911      633.0344    
 9194.00   624.4320      633.1764    
 9195.00   624.5730      633.3183    
 9196.00   624.7139      633.4603    
 9197.00   624.8549      633.6023    
 9198.00   624.9959      633.7443    
 9199.00   625.1369      633.8863    
 9200.00   625.2779      634.0284    
 9201.00   625.4190      634.1704    
 9202.00   625.5600      634.3125    
 9203.00   625.7011      634.4546    
 9204.00   625.8422      634.5967    
 9205.00   625.9833      634.7388    
 9206.00   626.1245      634.8810    
 9207.00   626.2656      635.0232    
 9208.00   626.4068      635.1653    
 9209.00   626.5480      635.3076    
 9210.00   626.6892      635.4498    
 9211.00   626.8304      635.5920    
 9212.00   626.9717      635.7343    
 9213.00   627.1129      635.8766    
 9214.00   627.2542      636.0189    
 9215.00   627.3955      636.1612    
 9216.00   627.5368      636.3035    
 9217.00   627.6781      636.4459    
 9218.00   627.8195      636.5882    
 9219.00   627.9609      636.7306    
 9220.00   628.1023      636.8730    
 9221.00   628.2437      637.0154    
 9222.00   628.3851      637.1579    
 9223.00   628.5265      637.3003    
 9224.00   628.6680      637.4428    
 9225.00   628.8095      637.5853    
 9226.00   628.9510      637.7278    
 9227.00   629.0925      637.8703    
 9228.00   629.2340      638.0129    
 9229.00   629.3756      638.1555    
 9230.00   629.5171      638.2980    
 9231.00   629.6587      638.4407    
 9232.00   629.8003      638.5833    
 9233.00   629.9419      638.7259    
 9234.00   630.0836      638.8686    
 9235.00   630.2252      639.0112    
 9236.00   630.3669      639.1539    
 9237.00   630.5086      639.2966    
 9238.00   630.6503      639.4394    
 9239.00   630.7921      639.5821    
 9240.00   630.9338      639.7249    
 9241.00   631.0756      639.8677    
 9242.00   631.2174      640.0105    
 9243.00   631.3592      640.1533    
 9244.00   631.5010      640.2961    
 9245.00   631.6428      640.4390    
 9246.00   631.7847      640.5819    
 9247.00   631.9266      640.7248    
 9248.00   632.0685      640.8677    
 9249.00   632.2104      641.0106    
 9250.00   632.3523      641.1535    
 9251.00   632.4942      641.2965    
 9252.00   632.6362      641.4395    
 9253.00   632.7782      641.5825    
 9254.00   632.9202      641.7255    
 9255.00   633.0622      641.8685    
 9256.00   633.2042      642.0116    
 9257.00   633.3463      642.1547    
 9258.00   633.4884      642.2978    
 9259.00   633.6305      642.4409    
 9260.00   633.7726      642.5840    
 9261.00   633.9147      642.7271    
 9262.00   634.0568      642.8703    
 9263.00   634.1990      643.0135    
 9264.00   634.3412      643.1567    
 9265.00   634.4834      643.2999    
 9266.00   634.6256      643.4431    
 9267.00   634.7678      643.5864    
 9268.00   634.9101      643.7296    
 9269.00   635.0524      643.8729    
 9270.00   635.1946      644.0162    
 9271.00   635.3370      644.1596    
 9272.00   635.4793      644.3029    
 9273.00   635.6216      644.4463    
 9274.00   635.7640      644.5896    
 9275.00   635.9064      644.7330    
 9276.00   636.0488      644.8765    
 9277.00   636.1912      645.0199    
 9278.00   636.3336      645.1633    
 9279.00   636.4761      645.3068    
 9280.00   636.6185      645.4503    
 9281.00   636.7610      645.5938    
 9282.00   636.9035      645.7373    
 9283.00   637.0460      645.8809    
 9284.00   637.1886      646.0244    
 9285.00   637.3311      646.1680    
 9286.00   637.4737      646.3116    
 9287.00   637.6163      646.4552    
 9288.00   637.7589      646.5988    
 9289.00   637.9016      646.7425    
 9290.00   638.0442      646.8862    
 9291.00   638.1869      647.0298    
 9292.00   638.3296      647.1735    
 9293.00   638.4723      647.3173    
 9294.00   638.6150      647.4610    
 9295.00   638.7577      647.6048    
 9296.00   638.9005      647.7485    
 9297.00   639.0432      647.8923    
 9298.00   639.1860      648.0361    
 9299.00   639.3288      648.1800    
 9300.00   639.4717      648.3238    
 9301.00   639.6145      648.4677    
 9302.00   639.7574      648.6116    
 9303.00   639.9003      648.7555    
 9304.00   640.0432      648.8994    
 9305.00   640.1861      649.0433    
 9306.00   640.3290      649.1873    
 9307.00   640.4720      649.3312    
 9308.00   640.6149      649.4752    
 9309.00   640.7579      649.6192    
 9310.00   640.9009      649.7633    
 9311.00   641.0440      649.9073    
 9312.00   641.1870      650.0514    
 9313.00   641.3301      650.1954    
 9314.00   641.4731      650.3395    
 9315.00   641.6162      650.4837    
 9316.00   641.7594      650.6278    
 9317.00   641.9025      650.7719    
 9318.00   642.0456      650.9161    
 9319.00   642.1888      651.0603    
 9320.00   642.3320      651.2045    
 9321.00   642.4752      651.3487    
 9322.00   642.6184      651.4930    
 9323.00   642.7617      651.6372    
 9324.00   642.9049      651.7815    
 9325.00   643.0482      651.9258    
 9326.00   643.1915      652.0701    
 9327.00   643.3348      652.2144    
 9328.00   643.4781      652.3588    
 9329.00   643.6215      652.5032    
 9330.00   643.7648      652.6475    
 9331.00   643.9082      652.7920    
 9332.00   644.0516      652.9364    
 9333.00   644.1951      653.0808    
 9334.00   644.3385      653.2253    
 9335.00   644.4819      653.3697    
 9336.00   644.6254      653.5142    
 9337.00   644.7689      653.6587    
 9338.00   644.9124      653.8033    
 9339.00   645.0559      653.9478    
 9340.00   645.1995      654.0924    
 9341.00   645.3431      654.2370    
 9342.00   645.4866      654.3816    
 9343.00   645.6302      654.5262    
 9344.00   645.7739      654.6708    
 9345.00   645.9175      654.8155    
 9346.00   646.0611      654.9601    
 9347.00   646.2048      655.1048    
 9348.00   646.3485      655.2495    
 9349.00   646.4922      655.3943    
 9350.00   646.6359      655.5390    
 9351.00   646.7797      655.6838    
 9352.00   646.9234      655.8286    
 9353.00   647.0672      655.9734    
 9354.00   647.2110      656.1182    
 9355.00   647.3548      656.2630    
 9356.00   647.4986      656.4079    
 9357.00   647.6425      656.5527    
 9358.00   647.7864      656.6976    
 9359.00   647.9302      656.8425    
 9360.00   648.0742      656.9874    
 9361.00   648.2181      657.1324    
 9362.00   648.3620      657.2773    
 9363.00   648.5060      657.4223    
 9364.00   648.6499      657.5673    
 9365.00   648.7939      657.7123    
 9366.00   648.9379      657.8574    
 9367.00   649.0820      658.0024    
 9368.00   649.2260      658.1475    
 9369.00   649.3701      658.2926    
 9370.00   649.5142      658.4377    
 9371.00   649.6583      658.5828    
 9372.00   649.8024      658.7279    
 9373.00   649.9465      658.8731    
 9374.00   650.0907      659.0182    
 9375.00   650.2348      659.1634    
 9376.00   650.3790      659.3086    
 9377.00   650.5232      659.4539    
 9378.00   650.6675      659.5991    
 9379.00   650.8117      659.7444    
 9380.00   650.9560      659.8897    
 9381.00   651.1002      660.0350    
 9382.00   651.2445      660.1803    
 9383.00   651.3889      660.3256    
 9384.00   651.5332      660.4710    
 9385.00   651.6775      660.6163    
 9386.00   651.8219      660.7617    
 9387.00   651.9663      660.9071    
 9388.00   652.1107      661.0525    
 9389.00   652.2551      661.1980    
 9390.00   652.3995      661.3434    
 9391.00   652.5440      661.4889    
 9392.00   652.6885      661.6344    
 9393.00   652.8330      661.7799    
 9394.00   652.9775      661.9255    
 9395.00   653.1220      662.0710    
 9396.00   653.2666      662.2166    
 9397.00   653.4111      662.3622    
 9398.00   653.5557      662.5078    
 9399.00   653.7003      662.6534    
 9400.00   653.8449      662.7990    
 9401.00   653.9896      662.9447    
 9402.00   654.1342      663.0904    
 9403.00   654.2789      663.2360    
 9404.00   654.4236      663.3818    
 9405.00   654.5683      663.5275    
 9406.00   654.7130      663.6732    
 9407.00   654.8577      663.8190    
 9408.00   655.0025      663.9648    
 9409.00   655.1473      664.1106    
 9410.00   655.2921      664.2564    
 9411.00   655.4369      664.4022    
 9412.00   655.5817      664.5481    
 9413.00   655.7266      664.6940    
 9414.00   655.8714      664.8398    
 9415.00   656.0163      664.9857    
 9416.00   656.1612      665.1317    
 9417.00   656.3061      665.2776    
 9418.00   656.4511      665.4236    
 9419.00   656.5960      665.5695    
 9420.00   656.7410      665.7155    
 9421.00   656.8860      665.8616    
 9422.00   657.0310      666.0076    
 9423.00   657.1760      666.1536    
 9424.00   657.3211      666.2997    
 9425.00   657.4661      666.4458    
 9426.00   657.6112      666.5919    
 9427.00   657.7563      666.7380    
 9428.00   657.9014      666.8841    
 9429.00   658.0466      667.0303    
 9430.00   658.1917      667.1765    
 9431.00   658.3369      667.3227    
 9432.00   658.4821      667.4689    
 9433.00   658.6273      667.6151    
 9434.00   658.7725      667.7613    
 9435.00   658.9178      667.9076    
 9436.00   659.0630      668.0539    
 9437.00   659.2083      668.2002    
 9438.00   659.3536      668.3465    
 9439.00   659.4989      668.4928    
 9440.00   659.6442      668.6392    
 9441.00   659.7896      668.7856    
 9442.00   659.9349      668.9320    
 9443.00   660.0803      669.0784    
 9444.00   660.2257      669.2248    
 9445.00   660.3711      669.3712    
 9446.00   660.5166      669.5177    
 9447.00   660.6620      669.6642    
 9448.00   660.8075      669.8106    
 9449.00   660.9530      669.9572    
 9450.00   661.0985      670.1037    
 9451.00   661.2440      670.2502    
 9452.00   661.3896      670.3968    
 9453.00   661.5351      670.5434    
 9454.00   661.6807      670.6900    
 9455.00   661.8263      670.8366    
 9456.00   661.9719      670.9832    
 9457.00   662.1176      671.1299    
 9458.00   662.2632      671.2766    
 9459.00   662.4089      671.4233    
 9460.00   662.5546      671.5700    
 9461.00   662.7003      671.7167    
 9462.00   662.8460      671.8634    
 9463.00   662.9917      672.0102    
 9464.00   663.1375      672.1570    
 9465.00   663.2832      672.3038    
 9466.00   663.4290      672.4506    
 9467.00   663.5748      672.5974    
 9468.00   663.7207      672.7443    
 9469.00   663.8665      672.8911    
 9470.00   664.0124      673.0380    
 9471.00   664.1583      673.1849    
 9472.00   664.3042      673.3319    
 9473.00   664.4501      673.4788    
 9474.00   664.5960      673.6257    
 9475.00   664.7420      673.7727    
 9476.00   664.8879      673.9197    
 9477.00   665.0339      674.0667    
 9478.00   665.1799      674.2138    
 9479.00   665.3259      674.3608    
 9480.00   665.4720      674.5079    
 9481.00   665.6180      674.6549    
 9482.00   665.7641      674.8020    
 9483.00   665.9102      674.9492    
 9484.00   666.0563      675.0963    
 9485.00   666.2025      675.2434    
 9486.00   666.3486      675.3906    
 9487.00   666.4948      675.5378    
 9488.00   666.6410      675.6850    
 9489.00   666.7872      675.8322    
 9490.00   666.9334      675.9795    
 9491.00   667.0796      676.1267    
 9492.00   667.2259      676.2740    
 9493.00   667.3721      676.4213    
 9494.00   667.5184      676.5686    
 9495.00   667.6647      676.7159    
 9496.00   667.8110      676.8633    
 9497.00   667.9574      677.0107    
 9498.00   668.1038      677.1580    
 9499.00   668.2501      677.3054    
 9500.00   668.3965      677.4529    
 9501.00   668.5429      677.6003    
 9502.00   668.6894      677.7477    
 9503.00   668.8358      677.8952    
 9504.00   668.9823      678.0427    
 9505.00   669.1288      678.1902    
 9506.00   669.2753      678.3377    
 9507.00   669.4218      678.4853    
 9508.00   669.5683      678.6328    
 9509.00   669.7149      678.7804    
 9510.00   669.8614      678.9280    
 9511.00   670.0080      679.0756    
 9512.00   670.1546      679.2233    
 9513.00   670.3013      679.3709    
 9514.00   670.4479      679.5186    
 9515.00   670.5946      679.6663    
 9516.00   670.7413      679.8140    
 9517.00   670.8879      679.9617    
 9518.00   671.0347      680.1094    
 9519.00   671.1814      680.2572    
 9520.00   671.3281      680.4049    
 9521.00   671.4749      680.5527    
 9522.00   671.6217      680.7005    
 9523.00   671.7685      680.8484    
 9524.00   671.9153      680.9962    
 9525.00   672.0622      681.1441    
 9526.00   672.2090      681.2920    
 9527.00   672.3559      681.4399    
 9528.00   672.5028      681.5878    
 9529.00   672.6497      681.7357    
 9530.00   672.7966      681.8837    
 9531.00   672.9435      682.0316    
 9532.00   673.0905      682.1796    
 9533.00   673.2375      682.3276    
 9534.00   673.3845      682.4756    
 9535.00   673.5315      682.6237    
 9536.00   673.6785      682.7717    
 9537.00   673.8256      682.9198    
 9538.00   673.9726      683.0679    
 9539.00   674.1197      683.2160    
 9540.00   674.2668      683.3641    
 9541.00   674.4140      683.5123    
 9542.00   674.5611      683.6604    
 9543.00   674.7083      683.8086    
 9544.00   674.8554      683.9568    
 9545.00   675.0026      684.1050    
 9546.00   675.1498      684.2533    
 9547.00   675.2971      684.4015    
 9548.00   675.4443      684.5498    
 9549.00   675.5916      684.6981    
 9550.00   675.7388      684.8464    
 9551.00   675.8861      684.9947    
 9552.00   676.0334      685.1430    
 9553.00   676.1808      685.2914    
 9554.00   676.3281      685.4398    
 9555.00   676.4755      685.5882    
 9556.00   676.6229      685.7366    
 9557.00   676.7703      685.8850    
 9558.00   676.9177      686.0334    
 9559.00   677.0651      686.1819    
 9560.00   677.2126      686.3304    
 9561.00   677.3601      686.4789    
 9562.00   677.5076      686.6274    
 9563.00   677.6551      686.7759    
 9564.00   677.8026      686.9245    
 9565.00   677.9501      687.0730    
 9566.00   678.0977      687.2216    
 9567.00   678.2453      687.3702    
 9568.00   678.3929      687.5189    
 9569.00   678.5405      687.6675    
 9570.00   678.6881      687.8162    
 9571.00   678.8358      687.9648    
 9572.00   678.9834      688.1135    
 9573.00   679.1311      688.2622    
 9574.00   679.2788      688.4110    
 9575.00   679.4266      688.5597    
 9576.00   679.5743      688.7085    
 9577.00   679.7220      688.8572    
 9578.00   679.8698      689.0060    
 9579.00   680.0176      689.1549    
 9580.00   680.1654      689.3037    
 9581.00   680.3132      689.4525    
 9582.00   680.4611      689.6014    
 9583.00   680.6089      689.7503    
 9584.00   680.7568      689.8992    
 9585.00   680.9047      690.0481    
 9586.00   681.0526      690.1971    
 9587.00   681.2006      690.3460    
 9588.00   681.3485      690.4950    
 9589.00   681.4965      690.6440    
 9590.00   681.6445      690.7930    
 9591.00   681.7925      690.9420    
 9592.00   681.9405      691.0911    
 9593.00   682.0885      691.2401    
 9594.00   682.2366      691.3892    
 9595.00   682.3847      691.5383    
 9596.00   682.5327      691.6874    
 9597.00   682.6809      691.8366    
 9598.00   682.8290      691.9857    
 9599.00   682.9771      692.1349    
 9600.00   683.1253      692.2841    
 9601.00   683.2735      692.4333    
 9602.00   683.4217      692.5825    
 9603.00   683.5699      692.7317    
 9604.00   683.7181      692.8810    
 9605.00   683.8663      693.0303    
 9606.00   684.0146      693.1796    
 9607.00   684.1629      693.3289    
 9608.00   684.3112      693.4782    
 9609.00   684.4595      693.6275    
 9610.00   684.6079      693.7769    
 9611.00   684.7562      693.9263    
 9612.00   684.9046      694.0757    
 9613.00   685.0530      694.2251    
 9614.00   685.2014      694.3745    
 9615.00   685.3498      694.5240    
 9616.00   685.4982      694.6734    
 9617.00   685.6467      694.8229    
 9618.00   685.7952      694.9724    
 9619.00   685.9437      695.1219    
 9620.00   686.0922      695.2715    
 9621.00   686.2407      695.4210    
 9622.00   686.3893      695.5706    
 9623.00   686.5378      695.7202    
 9624.00   686.6864      695.8698    
 9625.00   686.8350      696.0194    
 9626.00   686.9836      696.1691    
 9627.00   687.1323      696.3187    
 9628.00   687.2809      696.4684    
 9629.00   687.4296      696.6181    
 9630.00   687.5783      696.7678    
 9631.00   687.7270      696.9176    
 9632.00   687.8757      697.0673    
 9633.00   688.0244      697.2171    
 9634.00   688.1732      697.3669    
 9635.00   688.3220      697.5167    
 9636.00   688.4708      697.6665    
 9637.00   688.6196      697.8163    
 9638.00   688.7684      697.9662    
 9639.00   688.9172      698.1160    
 9640.00   689.0661      698.2659    
 9641.00   689.2150      698.4158    
 9642.00   689.3639      698.5658    
 9643.00   689.5128      698.7157    
 9644.00   689.6617      698.8657    
 9645.00   689.8107      699.0156    
 9646.00   689.9597      699.1656    
 9647.00   690.1086      699.3156    
 9648.00   690.2576      699.4657    
 9649.00   690.4067      699.6157    
 9650.00   690.5557      699.7658    
 9651.00   690.7048      699.9159    
 9652.00   690.8538      700.0660    
 9653.00   691.0029      700.2161    
 9654.00   691.1520      700.3662    
 9655.00   691.3012      700.5164    
 9656.00   691.4503      700.6665    
 9657.00   691.5995      700.8167    
 9658.00   691.7486      700.9669    
 9659.00   691.8978      701.1172    
 9660.00   692.0470      701.2674    
 9661.00   692.1963      701.4177    
 9662.00   692.3455      701.5679    
 9663.00   692.4948      701.7182    
 9664.00   692.6441      701.8685    
 9665.00   692.7934      702.0189    
 9666.00   692.9427      702.1692    
 9667.00   693.0920      702.3196    
 9668.00   693.2414      702.4700    
 9669.00   693.3908      702.6204    
 9670.00   693.5401      702.7708    
 9671.00   693.6895      702.9212    
 9672.00   693.8390      703.0716    
 9673.00   693.9884      703.2221    
 9674.00   694.1379      703.3726    
 9675.00   694.2873      703.5231    
 9676.00   694.4368      703.6736    
 9677.00   694.5864      703.8242    
 9678.00   694.7359      703.9747    
 9679.00   694.8854      704.1253    
 9680.00   695.0350      704.2759    
 9681.00   695.1846      704.4265    
 9682.00   695.3342      704.5771    
 9683.00   695.4838      704.7278    
 9684.00   695.6334      704.8784    
 9685.00   695.7831      705.0291    
 9686.00   695.9327      705.1798    
 9687.00   696.0824      705.3305    
 9688.00   696.2321      705.4812    
 9689.00   696.3818      705.6320    
 9690.00   696.5316      705.7827    
 9691.00   696.6813      705.9335    
 9692.00   696.8311      706.0843    
 9693.00   696.9809      706.2352    
 9694.00   697.1307      706.3860    
 9695.00   697.2805      706.5368    
 9696.00   697.4304      706.6877    
 9697.00   697.5802      706.8386    
 9698.00   697.7301      706.9895    
 9699.00   697.8800      707.1404    
 9700.00   698.0299      707.2914    
 9701.00   698.1799      707.4423    
 9702.00   698.3298      707.5933    
 9703.00   698.4798      707.7443    
 9704.00   698.6298      707.8953    
 9705.00   698.7798      708.0463    
 9706.00   698.9298      708.1974    
 9707.00   699.0798      708.3484    
 9708.00   699.2299      708.4995    
 9709.00   699.3799      708.6506    
 9710.00   699.5300      708.8017    
 9711.00   699.6801      708.9529    
 9712.00   699.8302      709.1040    
 9713.00   699.9804      709.2552    
 9714.00   700.1305      709.4064    
 9715.00   700.2807      709.5576    
 9716.00   700.4309      709.7088    
 9717.00   700.5811      709.8600    
 9718.00   700.7313      710.0113    
 9719.00   700.8816      710.1625    
 9720.00   701.0318      710.3138    
 9721.00   701.1821      710.4651    
 9722.00   701.3324      710.6165    
 9723.00   701.4827      710.7678    
 9724.00   701.6331      710.9192    
 9725.00   701.7834      711.0705    
 9726.00   701.9338      711.2219    
 9727.00   702.0842      711.3734    
 9728.00   702.2346      711.5248    
 9729.00   702.3850      711.6762    
 9730.00   702.5354      711.8277    
 9731.00   702.6859      711.9792    
 9732.00   702.8363      712.1307    
 9733.00   702.9868      712.2822    
 9734.00   703.1373      712.4337    
 9735.00   703.2879      712.5853    
 9736.00   703.4384      712.7368    
 9737.00   703.5890      712.8884    
 9738.00   703.7395      713.0400    
 9739.00   703.8901      713.1916    
 9740.00   704.0407      713.3433    
 9741.00   704.1914      713.4949    
 9742.00   704.3420      713.6466    
 9743.00   704.4927      713.7983    
 9744.00   704.6434      713.9500    
 9745.00   704.7940      714.1017    
 9746.00   704.9448      714.2535    
 9747.00   705.0955      714.4052    
 9748.00   705.2462      714.5570    
 9749.00   705.3970      714.7088    
 9750.00   705.5478      714.8606    
 9751.00   705.6986      715.0125    
 9752.00   705.8494      715.1643    
 9753.00   706.0003      715.3162    
 9754.00   706.1511      715.4680    
 9755.00   706.3020      715.6199    
 9756.00   706.4529      715.7719    
 9757.00   706.6038      715.9238    
 9758.00   706.7547      716.0758    
 9759.00   706.9056      716.2277    
 9760.00   707.0566      716.3797    
 9761.00   707.2076      716.5317    
 9762.00   707.3586      716.6837    
 9763.00   707.5096      716.8358    
 9764.00   707.6606      716.9878    
 9765.00   707.8116      717.1399    
 9766.00   707.9627      717.2920    
 9767.00   708.1138      717.4441    
 9768.00   708.2649      717.5962    
 9769.00   708.4160      717.7484    
 9770.00   708.5671      717.9005    
 9771.00   708.7183      718.0527    
 9772.00   708.8694      718.2049    
 9773.00   709.0206      718.3571    
 9774.00   709.1718      718.5093    
 9775.00   709.3230      718.6616    
 9776.00   709.4743      718.8138    
 9777.00   709.6255      718.9661    
 9778.00   709.7768      719.1184    
 9779.00   709.9281      719.2707    
 9780.00   710.0794      719.4231    
 9781.00   710.2307      719.5754    
 9782.00   710.3821      719.7278    
 9783.00   710.5334      719.8802    
 9784.00   710.6848      720.0326    
 9785.00   710.8362      720.1850    
 9786.00   710.9876      720.3374    
 9787.00   711.1390      720.4899    
 9788.00   711.2905      720.6424    
 9789.00   711.4419      720.7949    
 9790.00   711.5934      720.9474    
 9791.00   711.7449      721.0999    
 9792.00   711.8964      721.2524    
 9793.00   712.0479      721.4050    
 9794.00   712.1995      721.5576    
 9795.00   712.3510      721.7102    
 9796.00   712.5026      721.8628    
 9797.00   712.6542      722.0154    
 9798.00   712.8058      722.1681    
 9799.00   712.9575      722.3207    
 9800.00   713.1091      722.4734    
 9801.00   713.2608      722.6261    
 9802.00   713.4125      722.7788    
 9803.00   713.5642      722.9315    
 9804.00   713.7159      723.0843    
 9805.00   713.8676      723.2371    
 9806.00   714.0194      723.3898    
 9807.00   714.1712      723.5426    
 9808.00   714.3230      723.6955    
 9809.00   714.4748      723.8483    
 9810.00   714.6266      724.0012    
 9811.00   714.7784      724.1540    
 9812.00   714.9303      724.3069    
 9813.00   715.0822      724.4598    
 9814.00   715.2341      724.6127    
 9815.00   715.3860      724.7657    
 9816.00   715.5379      724.9186    
 9817.00   715.6899      725.0716    
 9818.00   715.8418      725.2246    
 9819.00   715.9938      725.3776    
 9820.00   716.1458      725.5307    
 9821.00   716.2978      725.6837    
 9822.00   716.4498      725.8368    
 9823.00   716.6019      725.9898    
 9824.00   716.7540      726.1429    
 9825.00   716.9060      726.2960    
 9826.00   717.0581      726.4492    
 9827.00   717.2103      726.6023    
 9828.00   717.3624      726.7555    
 9829.00   717.5146      726.9087    
 9830.00   717.6667      727.0619    
 9831.00   717.8189      727.2151    
 9832.00   717.9711      727.3683    
 9833.00   718.1233      727.5216    
 9834.00   718.2756      727.6748    
 9835.00   718.4278      727.8281    
 9836.00   718.5801      727.9814    
 9837.00   718.7324      728.1348    
 9838.00   718.8847      728.2881    
 9839.00   719.0370      728.4415    
 9840.00   719.1894      728.5948    
 9841.00   719.3417      728.7482    
 9842.00   719.4941      728.9016    
 9843.00   719.6465      729.0550    
 9844.00   719.7989      729.2085    
 9845.00   719.9514      729.3619    
 9846.00   720.1038      729.5154    
 9847.00   720.2563      729.6689    
 9848.00   720.4087      729.8224    
 9849.00   720.5612      729.9760    
 9850.00   720.7138      730.1295    
 9851.00   720.8663      730.2831    
 9852.00   721.0188      730.4366    
 9853.00   721.1714      730.5902    
 9854.00   721.3240      730.7439    
 9855.00   721.4766      730.8975    
 9856.00   721.6292      731.0511    
 9857.00   721.7819      731.2048    
 9858.00   721.9345      731.3585    
 9859.00   722.0872      731.5122    
 9860.00   722.2399      731.6659    
 9861.00   722.3926      731.8196    
 9862.00   722.5453      731.9734    
 9863.00   722.6980      732.1272    
 9864.00   722.8508      732.2810    
 9865.00   723.0036      732.4348    
 9866.00   723.1564      732.5886    
 9867.00   723.3092      732.7424    
 9868.00   723.4620      732.8963    
 9869.00   723.6148      733.0501    
 9870.00   723.7677      733.2040    
 9871.00   723.9206      733.3579    
 9872.00   724.0735      733.5119    
 9873.00   724.2264      733.6658    
 9874.00   724.3793      733.8198    
 9875.00   724.5323      733.9737    
 9876.00   724.6852      734.1277    
 9877.00   724.8382      734.2818    
 9878.00   724.9912      734.4358    
 9879.00   725.1442      734.5898    
 9880.00   725.2972      734.7439    
 9881.00   725.4503      734.8980    
 9882.00   725.6034      735.0521    
 9883.00   725.7565      735.2062    
 9884.00   725.9096      735.3603    
 9885.00   726.0627      735.5145    
 9886.00   726.2158      735.6686    
 9887.00   726.3690      735.8228    
 9888.00   726.5221      735.9770    
 9889.00   726.6753      736.1312    
 9890.00   726.8285      736.2855    
 9891.00   726.9817      736.4397    
 9892.00   727.1350      736.5940    
 9893.00   727.2882      736.7483    
 9894.00   727.4415      736.9026    
 9895.00   727.5948      737.0569    
 9896.00   727.7481      737.2112    
 9897.00   727.9014      737.3656    
 9898.00   728.0548      737.5200    
 9899.00   728.2081      737.6744    
 9900.00   728.3615      737.8288    
 9901.00   728.5149      737.9832    
 9902.00   728.6683      738.1376    
 9903.00   728.8217      738.2921    
 9904.00   728.9752      738.4466    
 9905.00   729.1287      738.6011    
 9906.00   729.2821      738.7556    
 9907.00   729.4356      738.9101    
 9908.00   729.5891      739.0646    
 9909.00   729.7427      739.2192    
 9910.00   729.8962      739.3738    
 9911.00   730.0498      739.5284    
 9912.00   730.2034      739.6830    
 9913.00   730.3570      739.8376    
 9914.00   730.5106      739.9923    
 9915.00   730.6642      740.1469    
 9916.00   730.8179      740.3016    
 9917.00   730.9715      740.4563    
 9918.00   731.1252      740.6110    
 9919.00   731.2789      740.7658    
 9920.00   731.4326      740.9205    
 9921.00   731.5864      741.0753    
 9922.00   731.7401      741.2301    
 9923.00   731.8939      741.3849    
 9924.00   732.0477      741.5397    
 9925.00   732.2015      741.6945    
 9926.00   732.3553      741.8494    
 9927.00   732.5092      742.0042    
 9928.00   732.6630      742.1591    
 9929.00   732.8169      742.3140    
 9930.00   732.9708      742.4690    
 9931.00   733.1247      742.6239    
 9932.00   733.2786      742.7788    
 9933.00   733.4326      742.9338    
 9934.00   733.5865      743.0888    
 9935.00   733.7405      743.2438    
 9936.00   733.8945      743.3988    
 9937.00   734.0485      743.5539    
 9938.00   734.2025      743.7089    
 9939.00   734.3566      743.8640    
 9940.00   734.5106      744.0191    
 9941.00   734.6647      744.1742    
 9942.00   734.8188      744.3293    
 9943.00   734.9729      744.4845    
 9944.00   735.1271      744.6397    
 9945.00   735.2812      744.7948    
 9946.00   735.4354      744.9500    
 9947.00   735.5895      745.1052    
 9948.00   735.7437      745.2605    
 9949.00   735.8980      745.4157    
 9950.00   736.0522      745.5710    
 9951.00   736.2064      745.7263    
 9952.00   736.3607      745.8816    
 9953.00   736.5150      746.0369    
 9954.00   736.6693      746.1922    
 9955.00   736.8236      746.3476    
 9956.00   736.9780      746.5029    
 9957.00   737.1323      746.6583    
 9958.00   737.2867      746.8137    
 9959.00   737.4411      746.9691    
 9960.00   737.5955      747.1246    
 9961.00   737.7499      747.2800    
 9962.00   737.9043      747.4355    
 9963.00   738.0588      747.5910    
 9964.00   738.2133      747.7465    
 9965.00   738.3677      747.9020    
 9966.00   738.5222      748.0575    
 9967.00   738.6768      748.2131    
 9968.00   738.8313      748.3687    
 9969.00   738.9859      748.5243    
 9970.00   739.1404      748.6799    
 9971.00   739.2950      748.8355    
 9972.00   739.4496      748.9911    
 9973.00   739.6043      749.1468    
 9974.00   739.7589      749.3025    
 9975.00   739.9136      749.4581    
 9976.00   740.0683      749.6139    
 9977.00   740.2229      749.7696    
 9978.00   740.3777      749.9253    
 9979.00   740.5324      750.0811    
 9980.00   740.6871      750.2369    
 9981.00   740.8419      750.3927    
 9982.00   740.9967      750.5485    
 9983.00   741.1515      750.7043    
 9984.00   741.3063      750.8601    
 9985.00   741.4611      751.0160    
 9986.00   741.6160      751.1719    
 9987.00   741.7708      751.3278    
 9988.00   741.9257      751.4837    
 9989.00   742.0806      751.6396    
 9990.00   742.2355      751.7956    
 9991.00   742.3905      751.9515    
 9992.00   742.5454      752.1075    
 9993.00   742.7004      752.2635    
 9994.00   742.8554      752.4195    
 9995.00   743.0104      752.5756    
 9996.00   743.1654      752.7316    
 9997.00   743.3204      752.8877    
 9998.00   743.4755      753.0438    
 9999.00   743.6305      753.1999    
10000.00   743.7856      753.3560    
