# Supplementary material for: Ab Initio Partition Functions and Thermodynamic Quantities for the Molecular Hydrogen Isotopologues
Source: J Phys Chem A. 2021 Oct 6;125(41):9226–41. doi: 10.1021/acs.jpca.1c06468 (PMC8543445; doi:10.1021/acs.jpca.1c06468)
Supplement: Supplementary file 2 — jp1c06468_si_002.zip [file jp1c06468_si_002.zip › h2_tq_nor.txt]

   T(K)   CP(J/K/mol)  S(J/K/mol)  H-H0(kJ/K/mol)  -(G-H0)/T(J/K/mol)
    1.00   20.78616      17.54317      1083.895     -1066.352    
    2.00   20.78616      31.95104      1104.681     -520.3895    
    3.00   20.78616      40.37910      1125.467     -334.7766    
    4.00   20.78616      46.35890      1146.253     -240.2044    
    5.00   20.78616      50.99720      1167.040     -182.4107    
    6.00   20.78616      54.78697      1187.826     -143.1840    
    7.00   20.78616      57.99117      1208.612     -114.6677    
    8.00   20.78616      60.76677      1229.398     -92.90798    
    9.00   20.78616      63.21503      1250.184     -75.69432    
   10.00   20.78616      65.40507      1270.970     -61.69196    
   11.00   20.78616      67.38620      1291.756     -50.04621    
   12.00   20.78616      69.19483      1312.543     -40.18372    
   13.00   20.78616      70.85861      1333.329     -31.70514    
   14.00   20.78616      72.39903      1354.115     -24.32346    
   15.00   20.78616      73.83313      1374.901     -17.82695    
   16.00   20.78616      75.17464      1395.687     -12.05582    
   17.00   20.78616      76.43479      1416.473     -6.887177    
   18.00   20.78616      77.62289      1437.260     -2.224861    
   19.00   20.78616      78.74674      1458.046      2.007494    
   20.00   20.78616      79.81293      1478.832      5.871339    
   21.00   20.78616      80.82709      1499.618      9.416710    
   22.00   20.78616      81.79406      1520.404      12.68478    
   23.00   20.78616      82.71805      1541.190      15.70977    
   24.00   20.78616      83.60270      1561.977      18.52034    
   25.00   20.78616      84.45123      1582.763      21.14072    
   26.00   20.78617      85.26648      1603.549      23.59152    
   27.00   20.78618      86.05095      1624.335      25.89040    
   28.00   20.78620      86.80690      1645.121      28.05257    
   29.00   20.78623      87.53632      1665.907      30.09123    
   30.00   20.78628      88.24100      1686.694      32.01788    
   31.00   20.78636      88.92258      1707.480      33.84258    
   32.00   20.78647      89.58252      1728.266      35.57420    
   33.00   20.78664      90.22216      1749.053      37.22055    
   34.00   20.78687      90.84271      1769.840      38.78860    
   35.00   20.78720      91.44527      1790.627      40.28451    
   36.00   20.78763      92.03087      1811.414      41.71381    
   37.00   20.78820      92.60044      1832.202      43.08146    
   38.00   20.78894      93.15483      1852.991      44.39192    
   39.00   20.78989      93.69485      1873.780      45.64921    
   40.00   20.79108      94.22121      1894.570      46.85695    
   41.00   20.79255      94.73462      1915.362      48.01847    
   42.00   20.79435      95.23569      1936.156      49.13674    
   43.00   20.79652      95.72501      1956.951      50.21452    
   44.00   20.79912      96.20315      1977.749      51.25431    
   45.00   20.80220      96.67059      1998.549      52.25838    
   46.00   20.80581      97.12784      2019.353      53.22886    
   47.00   20.80999      97.57534      2040.161      54.16765    
   48.00   20.81482      98.01351      2060.974      55.07656    
   49.00   20.82034      98.44275      2081.791      55.95722    
   50.00   20.82660      98.86344      2102.615      56.81115    
   51.00   20.83366      99.27593      2123.445      57.63976    
   52.00   20.84157      99.68056      2144.282      58.44436    
   53.00   20.85039      100.0776      2165.128      59.22616    
   54.00   20.86015      100.4675      2185.983      59.98629    
   55.00   20.87091      100.8503      2206.849      60.72580    
   56.00   20.88271      101.2265      2227.725      61.44568    
   57.00   20.89558      101.5962      2248.614      62.14684    
   58.00   20.90958      101.9597      2269.517      62.83015    
   59.00   20.92473      102.3173      2290.434      63.49640    
   60.00   20.94107      102.6691      2311.367      64.14635    
   61.00   20.95862      103.0154      2332.317      64.78072    
   62.00   20.97741      103.3564      2353.284      65.40016    
   63.00   20.99746      103.6922      2374.272      66.00532    
   64.00   21.01880      104.0230      2395.280      66.59676    
   65.00   21.04142      104.3491      2416.310      67.17507    
   66.00   21.06535      104.6705      2437.363      67.74075    
   67.00   21.09060      104.9875      2458.441      68.29431    
   68.00   21.11716      105.3001      2479.545      68.83622    
   69.00   21.14504      105.6086      2500.676      69.36692    
   70.00   21.17424      105.9131      2521.835      69.88684    
   71.00   21.20476      106.2136      2543.025      70.39637    
   72.00   21.23658      106.5104      2564.245      70.89590    
   73.00   21.26970      106.8036      2585.498      71.38578    
   74.00   21.30411      107.0932      2606.785      71.86636    
   75.00   21.33978      107.3794      2628.107      72.33796    
   76.00   21.37670      107.6623      2649.465      72.80090    
   77.00   21.41485      107.9420      2670.861      73.25547    
   78.00   21.45421      108.2185      2692.295      73.70194    
   79.00   21.49475      108.4921      2713.769      74.14059    
   80.00   21.53645      108.7627      2735.285      74.57168    
   81.00   21.57928      109.0305      2756.843      74.99545    
   82.00   21.62320      109.2956      2778.444      75.41213    
   83.00   21.66820      109.5580      2800.090      75.82195    
   84.00   21.71423      109.8177      2821.781      76.22512    
   85.00   21.76127      110.0750      2843.518      76.62184    
   86.00   21.80927      110.3298      2865.303      77.01231    
   87.00   21.85821      110.5822      2887.137      77.39673    
   88.00   21.90804      110.8323      2909.020      77.77526    
   89.00   21.95873      111.0801      2930.954      78.14808    
   90.00   22.01024      111.3258      2952.938      78.51536    
   91.00   22.06253      111.5693      2974.974      78.87725    
   92.00   22.11557      111.8107      2997.063      79.23391    
   93.00   22.16931      112.0501      3019.206      79.58549    
   94.00   22.22372      112.2875      3041.402      79.93212    
   95.00   22.27876      112.5229      3063.653      80.27395    
   96.00   22.33439      112.7565      3085.960      80.61109    
   97.00   22.39057      112.9882      3108.322      80.94368    
   98.00   22.44726      113.2182      3130.741      81.27184    
   99.00   22.50442      113.4464      3153.217      81.59569    
  100.00   22.56202      113.6728      3175.750      81.91533    
  101.00   22.62001      113.8976      3198.341      82.23087    
  102.00   22.67837      114.1208      3220.990      82.54243    
  103.00   22.73705      114.3423      3243.698      82.85009    
  104.00   22.79602      114.5623      3266.464      83.15396    
  105.00   22.85524      114.7807      3289.290      83.45413    
  106.00   22.91469      114.9976      3312.175      83.75068    
  107.00   22.97432      115.2131      3335.119      84.04372    
  108.00   23.03410      115.4271      3358.124      84.33332    
  109.00   23.09400      115.6396      3381.188      84.61956    
  110.00   23.15399      115.8508      3404.312      84.90252    
  111.00   23.21404      116.0606      3427.496      85.18228    
  112.00   23.27412      116.2691      3450.740      85.45891    
  113.00   23.33421      116.4762      3474.044      85.73248    
  114.00   23.39426      116.6821      3497.408      86.00307    
  115.00   23.45427      116.8867      3520.832      86.27073    
  116.00   23.51420      117.0900      3544.317      86.53554    
  117.00   23.57402      117.2921      3567.861      86.79755    
  118.00   23.63372      117.4930      3591.465      87.05683    
  119.00   23.69327      117.6927      3615.128      87.31344    
  120.00   23.75265      117.8912      3638.851      87.56743    
  121.00   23.81183      118.0886      3662.633      87.81885    
  122.00   23.87081      118.2848      3686.475      88.06777    
  123.00   23.92956      118.4799      3710.375      88.31423    
  124.00   23.98806      118.6739      3734.334      88.55829    
  125.00   24.04630      118.8668      3758.351      88.79998    
  126.00   24.10425      119.0586      3782.426      89.03937    
  127.00   24.16191      119.2494      3806.559      89.27649    
  128.00   24.21927      119.4391      3830.750      89.51140    
  129.00   24.27630      119.6278      3854.998      89.74413    
  130.00   24.33299      119.8155      3879.303      89.97473    
  131.00   24.38934      120.0022      3903.664      90.20323    
  132.00   24.44532      120.1879      3928.081      90.42969    
  133.00   24.50095      120.3726      3952.554      90.65413    
  134.00   24.55619      120.5563      3977.083      90.87659    
  135.00   24.61104      120.7391      4001.667      91.09712    
  136.00   24.66551      120.9209      4026.305      91.31574    
  137.00   24.71957      121.1018      4050.997      91.53250    
  138.00   24.77322      121.2818      4075.744      91.74742    
  139.00   24.82646      121.4609      4100.544      91.96055    
  140.00   24.87928      121.6390      4125.397      92.17190    
  141.00   24.93167      121.8163      4150.302      92.38152    
  142.00   24.98363      121.9927      4175.260      92.58942    
  143.00   25.03516      122.1682      4200.269      92.79566    
  144.00   25.08626      122.3428      4225.330      93.00024    
  145.00   25.13691      122.5166      4250.442      93.20320    
  146.00   25.18712      122.6895      4275.604      93.40457    
  147.00   25.23689      122.8616      4300.816      93.60437    
  148.00   25.28621      123.0329      4326.077      93.80264    
  149.00   25.33509      123.2033      4351.388      93.99938    
  150.00   25.38352      123.3730      4376.747      94.19464    
  151.00   25.43150      123.5418      4402.155      94.38844    
  152.00   25.47903      123.7098      4427.610      94.58079    
  153.00   25.52611      123.8770      4453.113      94.77172    
  154.00   25.57274      124.0435      4478.662      94.96126    
  155.00   25.61893      124.2091      4504.258      95.14942    
  156.00   25.66467      124.3740      4529.900      95.33623    
  157.00   25.70996      124.5382      4555.587      95.52171    
  158.00   25.75481      124.7016      4581.320      95.70587    
  159.00   25.79921      124.8642      4607.097      95.88875    
  160.00   25.84317      125.0261      4632.918      96.07035    
  161.00   25.88670      125.1872      4658.783      96.25070    
  162.00   25.92978      125.3477      4684.691      96.42982    
  163.00   25.97243      125.5074      4710.642      96.60772    
  164.00   26.01464      125.6663      4736.636      96.78442    
  165.00   26.05643      125.8246      4762.671      96.95994    
  166.00   26.09778      125.9822      4788.749      97.13430    
  167.00   26.13871      126.1390      4814.867      97.30751    
  168.00   26.17921      126.2952      4841.026      97.47959    
  169.00   26.21929      126.4507      4867.225      97.65056    
  170.00   26.25895      126.6055      4893.464      97.82043    
  171.00   26.29820      126.7596      4919.743      97.98921    
  172.00   26.33703      126.9131      4946.061      98.15693    
  173.00   26.37545      127.0659      4972.417      98.32359    
  174.00   26.41347      127.2180      4998.811      98.48921    
  175.00   26.45108      127.3695      5025.244      98.65381    
  176.00   26.48828      127.5203      5051.713      98.81740    
  177.00   26.52509      127.6705      5078.220      98.97999    
  178.00   26.56151      127.8200      5104.763      99.14159    
  179.00   26.59753      127.9689      5131.343      99.30222    
  180.00   26.63316      128.1172      5157.958      99.46189    
  181.00   26.66840      128.2649      5184.609      99.62062    
  182.00   26.70326      128.4119      5211.295      99.77841    
  183.00   26.73774      128.5583      5238.016      99.93527    
  184.00   26.77184      128.7041      5264.770      100.0912    
  185.00   26.80556      128.8493      5291.559      100.2463    
  186.00   26.83892      128.9939      5318.381      100.4005    
  187.00   26.87190      129.1379      5345.237      100.5537    
  188.00   26.90452      129.2813      5372.125      100.7062    
  189.00   26.93677      129.4241      5399.046      100.8577    
  190.00   26.96867      129.5664      5425.998      101.0085    
  191.00   27.00021      129.7080      5452.983      101.1584    
  192.00   27.03139      129.8491      5479.999      101.3074    
  193.00   27.06222      129.9896      5507.046      101.4557    
  194.00   27.09270      130.1295      5534.123      101.6031    
  195.00   27.12284      130.2689      5561.231      101.7498    
  196.00   27.15263      130.4077      5588.369      101.8956    
  197.00   27.18208      130.5460      5615.536      102.0407    
  198.00   27.21119      130.6837      5642.733      102.1850    
  199.00   27.23997      130.8208      5669.958      102.3286    
  200.00   27.26842      130.9574      5697.213      102.4714    
  201.00   27.29654      131.0935      5724.495      102.6134    
  202.00   27.32433      131.2290      5751.806      102.7548    
  203.00   27.35179      131.3640      5779.144      102.8954    
  204.00   27.37894      131.4985      5806.509      103.0352    
  205.00   27.40576      131.6325      5833.901      103.1744    
  206.00   27.43227      131.7659      5861.320      103.3129    
  207.00   27.45846      131.8988      5888.766      103.4507    
  208.00   27.48435      132.0312      5916.237      103.5877    
  209.00   27.50992      132.1631      5943.734      103.7242    
  210.00   27.53519      132.2944      5971.257      103.8599    
  211.00   27.56015      132.4253      5998.805      103.9950    
  212.00   27.58481      132.5557      6026.377      104.1294    
  213.00   27.60918      132.6856      6053.974      104.2631    
  214.00   27.63325      132.8149      6081.595      104.3963    
  215.00   27.65702      132.9438      6109.241      104.5287    
  216.00   27.68050      133.0722      6136.909      104.6606    
  217.00   27.70370      133.2001      6164.601      104.7918    
  218.00   27.72661      133.3275      6192.317      104.9224    
  219.00   27.74923      133.4545      6220.055      105.0524    
  220.00   27.77157      133.5810      6247.815      105.1818    
  221.00   27.79364      133.7070      6275.598      105.3106    
  222.00   27.81542      133.8325      6303.402      105.4388    
  223.00   27.83693      133.9575      6331.228      105.5664    
  224.00   27.85817      134.0821      6359.076      105.6934    
  225.00   27.87914      134.2063      6386.945      105.8199    
  226.00   27.89984      134.3300      6414.834      105.9457    
  227.00   27.92028      134.4532      6442.744      106.0710    
  228.00   27.94046      134.5760      6470.675      106.1958    
  229.00   27.96037      134.6983      6498.625      106.3200    
  230.00   27.98003      134.8201      6526.595      106.4436    
  231.00   27.99943      134.9416      6554.585      106.5668    
  232.00   28.01858      135.0626      6582.594      106.6893    
  233.00   28.03747      135.1831      6610.622      106.8113    
  234.00   28.05612      135.3032      6638.669      106.9329    
  235.00   28.07452      135.4229      6666.734      107.0538    
  236.00   28.09268      135.5422      6694.818      107.1743    
  237.00   28.11059      135.6610      6722.920      107.2942    
  238.00   28.12827      135.7794      6751.039      107.4137    
  239.00   28.14571      135.8974      6779.176      107.5326    
  240.00   28.16291      136.0149      6807.330      107.6510    
  241.00   28.17988      136.1321      6835.502      107.7690    
  242.00   28.19662      136.2488      6863.690      107.8864    
  243.00   28.21313      136.3651      6891.895      108.0034    
  244.00   28.22942      136.4810      6920.116      108.1199    
  245.00   28.24548      136.5965      6948.354      108.2358    
  246.00   28.26132      136.7116      6976.607      108.3514    
  247.00   28.27694      136.8262      7004.876      108.4664    
  248.00   28.29235      136.9405      7033.161      108.5810    
  249.00   28.30753      137.0544      7061.461      108.6951    
  250.00   28.32251      137.1679      7089.776      108.8088    
  251.00   28.33728      137.2810      7118.106      108.9220    
  252.00   28.35183      137.3937      7146.450      109.0348    
  253.00   28.36618      137.5060      7174.809      109.1471    
  254.00   28.38033      137.6179      7203.183      109.2589    
  255.00   28.39428      137.7295      7231.570      109.3704    
  256.00   28.40802      137.8406      7259.971      109.4814    
  257.00   28.42157      137.9514      7288.386      109.5919    
  258.00   28.43493      138.0618      7316.814      109.7021    
  259.00   28.44809      138.1718      7345.256      109.8118    
  260.00   28.46105      138.2815      7373.710      109.9211    
  261.00   28.47384      138.3908      7402.178      110.0299    
  262.00   28.48643      138.4997      7430.658      110.1384    
  263.00   28.49884      138.6082      7459.151      110.2464    
  264.00   28.51106      138.7164      7487.656      110.3541    
  265.00   28.52311      138.8242      7516.173      110.4613    
  266.00   28.53498      138.9317      7544.702      110.5681    
  267.00   28.54667      139.0388      7573.243      110.6746    
  268.00   28.55819      139.1455      7601.795      110.7806    
  269.00   28.56953      139.2519      7630.359      110.8862    
  270.00   28.58071      139.3579      7658.934      110.9915    
  271.00   28.59171      139.4636      7687.520      111.0964    
  272.00   28.60256      139.5689      7716.117      111.2008    
  273.00   28.61323      139.6739      7744.725      111.3050    
  274.00   28.62375      139.7785      7773.344      111.4087    
  275.00   28.63410      139.8828      7801.973      111.5120    
  276.00   28.64430      139.9868      7830.612      111.6150    
  277.00   28.65434      140.0904      7859.261      111.7176    
  278.00   28.66423      140.1937      7887.921      111.8199    
  279.00   28.67396      140.2966      7916.590      111.9218    
  280.00   28.68355      140.3992      7945.269      112.0233    
  281.00   28.69298      140.5015      7973.957      112.1244    
  282.00   28.70227      140.6035      8002.654      112.2253    
  283.00   28.71142      140.7051      8031.361      112.3257    
  284.00   28.72042      140.8064      8060.077      112.4258    
  285.00   28.72928      140.9073      8088.802      112.5256    
  286.00   28.73800      141.0080      8117.536      112.6250    
  287.00   28.74659      141.1083      8146.278      112.7241    
  288.00   28.75504      141.2083      8175.029      112.8228    
  289.00   28.76335      141.3080      8203.788      112.9212    
  290.00   28.77154      141.4074      8232.556      113.0192    
  291.00   28.77959      141.5064      8261.331      113.1170    
  292.00   28.78752      141.6052      8290.115      113.2143    
  293.00   28.79532      141.7036      8318.906      113.3114    
  294.00   28.80300      141.8017      8347.705      113.4082    
  295.00   28.81055      141.8995      8376.512      113.5046    
  296.00   28.81798      141.9970      8405.326      113.6007    
  297.00   28.82529      142.0942      8434.148      113.6964    
  298.00   28.83249      142.1911      8462.977      113.7919    
  299.00   28.83957      142.2877      8491.813      113.8870    
  300.00   28.84653      142.3841      8520.656      113.9819    
  301.00   28.85338      142.4801      8549.506      114.0764    
  302.00   28.86012      142.5758      8578.363      114.1706    
  303.00   28.86675      142.6712      8607.226      114.2645    
  304.00   28.87327      142.7663      8636.096      114.3581    
  305.00   28.87969      142.8611      8664.973      114.4514    
  306.00   28.88600      142.9557      8693.855      114.5444    
  307.00   28.89220      143.0499      8722.745      114.6371    
  308.00   28.89831      143.1439      8751.640      114.7295    
  309.00   28.90431      143.2376      8780.541      114.8216    
  310.00   28.91022      143.3310      8809.448      114.9134    
  311.00   28.91603      143.4241      8838.362      115.0049    
  312.00   28.92174      143.5169      8867.280      115.0962    
  313.00   28.92735      143.6095      8896.205      115.1871    
  314.00   28.93288      143.7018      8925.135      115.2778    
  315.00   28.93831      143.7938      8954.071      115.3682    
  316.00   28.94366      143.8855      8983.012      115.4583    
  317.00   28.94891      143.9770      9011.958      115.5481    
  318.00   28.95408      144.0682      9040.910      115.6376    
  319.00   28.95916      144.1591      9069.866      115.7269    
  320.00   28.96415      144.2497      9098.828      115.8159    
  321.00   28.96906      144.3401      9127.794      115.9046    
  322.00   28.97389      144.4302      9156.766      115.9931    
  323.00   28.97864      144.5201      9185.742      116.0812    
  324.00   28.98331      144.6097      9214.723      116.1692    
  325.00   28.98790      144.6990      9243.709      116.2568    
  326.00   28.99241      144.7880      9272.699      116.3442    
  327.00   28.99685      144.8769      9301.694      116.4313    
  328.00   29.00122      144.9654      9330.693      116.5182    
  329.00   29.00551      145.0537      9359.696      116.6048    
  330.00   29.00972      145.1417      9388.704      116.6911    
  331.00   29.01387      145.2295      9417.715      116.7772    
  332.00   29.01795      145.3170      9446.731      116.8630    
  333.00   29.02195      145.4043      9475.751      116.9486    
  334.00   29.02589      145.4913      9504.775      117.0339    
  335.00   29.02977      145.5781      9533.803      117.1190    
  336.00   29.03357      145.6647      9562.835      117.2038    
  337.00   29.03732      145.7509      9591.870      117.2884    
  338.00   29.04100      145.8370      9620.909      117.3728    
  339.00   29.04462      145.9228      9649.952      117.4568    
  340.00   29.04817      146.0083      9678.999      117.5407    
  341.00   29.05167      146.0937      9708.048      117.6243    
  342.00   29.05511      146.1787      9737.102      117.7077    
  343.00   29.05848      146.2636      9766.159      117.7908    
  344.00   29.06181      146.3482      9795.219      117.8737    
  345.00   29.06507      146.4325      9824.282      117.9563    
  346.00   29.06828      146.5167      9853.349      118.0388    
  347.00   29.07144      146.6006      9882.419      118.1210    
  348.00   29.07454      146.6842      9911.492      118.2029    
  349.00   29.07759      146.7676      9940.568      118.2846    
  350.00   29.08059      146.8509      9969.647      118.3661    
  351.00   29.08354      146.9338      9998.729      118.4474    
  352.00   29.08644      147.0166      10027.81      118.5285    
  353.00   29.08928      147.0991      10056.90      118.6093    
  354.00   29.09209      147.1814      10085.99      118.6899    
  355.00   29.09484      147.2635      10115.09      118.7703    
  356.00   29.09755      147.3453      10144.18      118.8504    
  357.00   29.10021      147.4269      10173.28      118.9303    
  358.00   29.10283      147.5083      10202.38      119.0100    
  359.00   29.10540      147.5895      10231.49      119.0895    
  360.00   29.10793      147.6705      10260.59      119.1688    
  361.00   29.11042      147.7512      10289.70      119.2479    
  362.00   29.11286      147.8317      10318.81      119.3267    
  363.00   29.11527      147.9121      10347.93      119.4054    
  364.00   29.11763      147.9922      10377.04      119.4838    
  365.00   29.11996      148.0721      10406.16      119.5620    
  366.00   29.12224      148.1517      10435.28      119.6400    
  367.00   29.12449      148.2312      10464.41      119.7178    
  368.00   29.12670      148.3104      10493.53      119.7954    
  369.00   29.12888      148.3895      10522.66      119.8728    
  370.00   29.13101      148.4683      10551.79      119.9500    
  371.00   29.13312      148.5470      10580.92      120.0269    
  372.00   29.13518      148.6254      10610.06      120.1037    
  373.00   29.13722      148.7036      10639.19      120.1803    
  374.00   29.13922      148.7816      10668.33      120.2567    
  375.00   29.14119      148.8594      10697.47      120.3328    
  376.00   29.14312      148.9370      10726.61      120.4088    
  377.00   29.14503      149.0144      10755.76      120.4846    
  378.00   29.14690      149.0916      10784.90      120.5601    
  379.00   29.14874      149.1687      10814.05      120.6355    
  380.00   29.15056      149.2455      10843.20      120.7107    
  381.00   29.15234      149.3221      10872.35      120.7857    
  382.00   29.15409      149.3985      10901.51      120.8605    
  383.00   29.15582      149.4747      10930.66      120.9351    
  384.00   29.15752      149.5507      10959.82      121.0096    
  385.00   29.15919      149.6266      10988.98      121.0838    
  386.00   29.16084      149.7022      11018.14      121.1578    
  387.00   29.16245      149.7777      11047.30      121.2317    
  388.00   29.16405      149.8529      11076.46      121.3053    
  389.00   29.16562      149.9280      11105.63      121.3788    
  390.00   29.16716      150.0029      11134.79      121.4521    
  391.00   29.16868      150.0776      11163.96      121.5252    
  392.00   29.17018      150.1521      11193.13      121.5982    
  393.00   29.17165      150.2264      11222.30      121.6709    
  394.00   29.17310      150.3005      11251.47      121.7435    
  395.00   29.17453      150.3745      11280.65      121.8159    
  396.00   29.17593      150.4483      11309.82      121.8881    
  397.00   29.17732      150.5218      11339.00      121.9601    
  398.00   29.17868      150.5952      11368.18      122.0320    
  399.00   29.18002      150.6685      11397.36      122.1037    
  400.00   29.18134      150.7415      11426.54      122.1752    
  401.00   29.18265      150.8144      11455.72      122.2465    
  402.00   29.18393      150.8871      11484.90      122.3177    
  403.00   29.18520      150.9596      11514.09      122.3886    
  404.00   29.18644      151.0319      11543.27      122.4594    
  405.00   29.18767      151.1041      11572.46      122.5301    
  406.00   29.18888      151.1760      11601.65      122.6006    
  407.00   29.19007      151.2478      11630.84      122.6709    
  408.00   29.19125      151.3195      11660.03      122.7410    
  409.00   29.19241      151.3909      11689.22      122.8109    
  410.00   29.19355      151.4622      11718.41      122.8807    
  411.00   29.19467      151.5334      11747.61      122.9504    
  412.00   29.19578      151.6043      11776.80      123.0198    
  413.00   29.19688      151.6751      11806.00      123.0891    
  414.00   29.19796      151.7457      11835.20      123.1583    
  415.00   29.19903      151.8161      11864.39      123.2272    
  416.00   29.20008      151.8864      11893.59      123.2960    
  417.00   29.20111      151.9565      11922.79      123.3647    
  418.00   29.20214      152.0265      11952.00      123.4332    
  419.00   29.20315      152.0962      11981.20      123.5015    
  420.00   29.20414      152.1659      12010.40      123.5697    
  421.00   29.20512      152.2353      12039.61      123.6377    
  422.00   29.20610      152.3046      12068.81      123.7055    
  423.00   29.20705      152.3737      12098.02      123.7732    
  424.00   29.20800      152.4427      12127.23      123.8407    
  425.00   29.20893      152.5115      12156.44      123.9081    
  426.00   29.20986      152.5801      12185.64      123.9753    
  427.00   29.21077      152.6486      12214.86      124.0424    
  428.00   29.21167      152.7170      12244.07      124.1093    
  429.00   29.21256      152.7851      12273.28      124.1761    
  430.00   29.21344      152.8532      12302.49      124.2427    
  431.00   29.21431      152.9210      12331.71      124.3092    
  432.00   29.21517      152.9887      12360.92      124.3755    
  433.00   29.21601      153.0563      12390.14      124.4416    
  434.00   29.21685      153.1237      12419.35      124.5076    
  435.00   29.21768      153.1909      12448.57      124.5735    
  436.00   29.21850      153.2580      12477.79      124.6392    
  437.00   29.21932      153.3249      12507.01      124.7048    
  438.00   29.22012      153.3917      12536.23      124.7702    
  439.00   29.22091      153.4584      12565.45      124.8355    
  440.00   29.22170      153.5249      12594.67      124.9006    
  441.00   29.22248      153.5912      12623.89      124.9656    
  442.00   29.22325      153.6574      12653.11      125.0304    
  443.00   29.22401      153.7234      12682.34      125.0951    
  444.00   29.22477      153.7893      12711.56      125.1597    
  445.00   29.22552      153.8551      12740.79      125.2241    
  446.00   29.22626      153.9207      12770.01      125.2884    
  447.00   29.22699      153.9861      12799.24      125.3525    
  448.00   29.22772      154.0514      12828.47      125.4165    
  449.00   29.22844      154.1166      12857.69      125.4803    
  450.00   29.22916      154.1816      12886.92      125.5440    
  451.00   29.22986      154.2465      12916.15      125.6076    
  452.00   29.23057      154.3113      12945.38      125.6710    
  453.00   29.23126      154.3759      12974.61      125.7343    
  454.00   29.23195      154.4403      13003.85      125.7975    
  455.00   29.23264      154.5046      13033.08      125.8605    
  456.00   29.23332      154.5688      13062.31      125.9234    
  457.00   29.23399      154.6328      13091.54      125.9861    
  458.00   29.23466      154.6967      13120.78      126.0488    
  459.00   29.23533      154.7605      13150.01      126.1112    
  460.00   29.23599      154.8241      13179.25      126.1736    
  461.00   29.23664      154.8876      13208.49      126.2358    
  462.00   29.23730      154.9510      13237.72      126.2979    
  463.00   29.23794      155.0142      13266.96      126.3598    
  464.00   29.23859      155.0773      13296.20      126.4217    
  465.00   29.23922      155.1402      13325.44      126.4834    
  466.00   29.23986      155.2030      13354.68      126.5449    
  467.00   29.24049      155.2657      13383.92      126.6064    
  468.00   29.24112      155.3283      13413.16      126.6677    
  469.00   29.24174      155.3907      13442.40      126.7288    
  470.00   29.24236      155.4530      13471.64      126.7899    
  471.00   29.24298      155.5151      13500.88      126.8508    
  472.00   29.24359      155.5771      13530.13      126.9116    
  473.00   29.24421      155.6390      13559.37      126.9723    
  474.00   29.24481      155.7008      13588.62      127.0328    
  475.00   29.24542      155.7624      13617.86      127.0932    
  476.00   29.24602      155.8239      13647.11      127.1535    
  477.00   29.24662      155.8853      13676.35      127.2137    
  478.00   29.24722      155.9466      13705.60      127.2738    
  479.00   29.24782      156.0077      13734.85      127.3337    
  480.00   29.24841      156.0687      13764.10      127.3935    
  481.00   29.24900      156.1295      13793.34      127.4532    
  482.00   29.24959      156.1903      13822.59      127.5127    
  483.00   29.25018      156.2509      13851.84      127.5721    
  484.00   29.25077      156.3114      13881.09      127.6315    
  485.00   29.25135      156.3718      13910.34      127.6907    
  486.00   29.25194      156.4320      13939.60      127.7497    
  487.00   29.25252      156.4922      13968.85      127.8087    
  488.00   29.25310      156.5522      13998.10      127.8675    
  489.00   29.25368      156.6121      14027.35      127.9263    
  490.00   29.25426      156.6718      14056.61      127.9849    
  491.00   29.25483      156.7315      14085.86      128.0433    
  492.00   29.25541      156.7910      14115.12      128.1017    
  493.00   29.25598      156.8504      14144.37      128.1600    
  494.00   29.25656      156.9097      14173.63      128.2181    
  495.00   29.25713      156.9688      14202.89      128.2761    
  496.00   29.25771      157.0279      14232.14      128.3340    
  497.00   29.25828      157.0868      14261.40      128.3918    
  498.00   29.25885      157.1456      14290.66      128.4495    
  499.00   29.25942      157.2043      14319.92      128.5071    
  500.00   29.25999      157.2629      14349.18      128.5645    
  501.00   29.26057      157.3214      14378.44      128.6219    
  502.00   29.26114      157.3797      14407.70      128.6791    
  503.00   29.26171      157.4379      14436.96      128.7362    
  504.00   29.26228      157.4960      14466.22      128.7932    
  505.00   29.26285      157.5540      14495.49      128.8501    
  506.00   29.26342      157.6119      14524.75      128.9069    
  507.00   29.26400      157.6697      14554.01      128.9636    
  508.00   29.26457      157.7274      14583.28      129.0201    
  509.00   29.26514      157.7849      14612.54      129.0766    
  510.00   29.26572      157.8424      14641.81      129.1329    
  511.00   29.26629      157.8997      14671.07      129.1892    
  512.00   29.26687      157.9569      14700.34      129.2453    
  513.00   29.26744      158.0140      14729.61      129.3013    
  514.00   29.26802      158.0710      14758.88      129.3573    
  515.00   29.26860      158.1279      14788.14      129.4131    
  516.00   29.26917      158.1847      14817.41      129.4688    
  517.00   29.26975      158.2414      14846.68      129.5244    
  518.00   29.27033      158.2979      14875.95      129.5799    
  519.00   29.27091      158.3544      14905.22      129.6352    
  520.00   29.27150      158.4107      14934.49      129.6905    
  521.00   29.27208      158.4669      14963.77      129.7457    
  522.00   29.27267      158.5231      14993.04      129.8008    
  523.00   29.27325      158.5791      15022.31      129.8558    
  524.00   29.27384      158.6350      15051.59      129.9106    
  525.00   29.27443      158.6908      15080.86      129.9654    
  526.00   29.27502      158.7465      15110.13      130.0201    
  527.00   29.27562      158.8021      15139.41      130.0746    
  528.00   29.27621      158.8576      15168.69      130.1291    
  529.00   29.27681      158.9130      15197.96      130.1834    
  530.00   29.27741      158.9683      15227.24      130.2377    
  531.00   29.27801      159.0235      15256.52      130.2919    
  532.00   29.27861      159.0786      15285.79      130.3459    
  533.00   29.27921      159.1336      15315.07      130.3999    
  534.00   29.27982      159.1885      15344.35      130.4537    
  535.00   29.28043      159.2433      15373.63      130.5075    
  536.00   29.28104      159.2979      15402.91      130.5612    
  537.00   29.28165      159.3525      15432.20      130.6147    
  538.00   29.28227      159.4070      15461.48      130.6682    
  539.00   29.28289      159.4614      15490.76      130.7216    
  540.00   29.28351      159.5156      15520.04      130.7748    
  541.00   29.28413      159.5698      15549.33      130.8280    
  542.00   29.28475      159.6239      15578.61      130.8811    
  543.00   29.28538      159.6779      15607.90      130.9341    
  544.00   29.28601      159.7318      15637.18      130.9870    
  545.00   29.28664      159.7856      15666.47      131.0397    
  546.00   29.28728      159.8392      15695.76      131.0924    
  547.00   29.28792      159.8928      15725.04      131.1450    
  548.00   29.28856      159.9463      15754.33      131.1976    
  549.00   29.28920      159.9997      15783.62      131.2500    
  550.00   29.28985      160.0530      15812.91      131.3023    
  551.00   29.29050      160.1062      15842.20      131.3545    
  552.00   29.29115      160.1594      15871.49      131.4067    
  553.00   29.29181      160.2124      15900.78      131.4587    
  554.00   29.29247      160.2653      15930.07      131.5106    
  555.00   29.29313      160.3181      15959.37      131.5625    
  556.00   29.29379      160.3708      15988.66      131.6143    
  557.00   29.29446      160.4235      16017.95      131.6659    
  558.00   29.29513      160.4760      16047.25      131.7175    
  559.00   29.29581      160.5285      16076.55      131.7690    
  560.00   29.29648      160.5809      16105.84      131.8204    
  561.00   29.29717      160.6331      16135.14      131.8717    
  562.00   29.29785      160.6853      16164.44      131.9230    
  563.00   29.29854      160.7374      16193.73      131.9741    
  564.00   29.29923      160.7894      16223.03      132.0251    
  565.00   29.29993      160.8413      16252.33      132.0761    
  566.00   29.30063      160.8931      16281.63      132.1270    
  567.00   29.30133      160.9448      16310.93      132.1777    
  568.00   29.30204      160.9965      16340.24      132.2284    
  569.00   29.30275      161.0480      16369.54      132.2790    
  570.00   29.30346      161.0994      16398.84      132.3296    
  571.00   29.30418      161.1508      16428.14      132.3800    
  572.00   29.30490      161.2021      16457.45      132.4303    
  573.00   29.30563      161.2533      16486.75      132.4806    
  574.00   29.30635      161.3044      16516.06      132.5308    
  575.00   29.30709      161.3554      16545.37      132.5808    
  576.00   29.30783      161.4063      16574.67      132.6308    
  577.00   29.30857      161.4572      16603.98      132.6808    
  578.00   29.30931      161.5079      16633.29      132.7306    
  579.00   29.31006      161.5586      16662.60      132.7803    
  580.00   29.31082      161.6091      16691.91      132.8300    
  581.00   29.31157      161.6596      16721.22      132.8796    
  582.00   29.31234      161.7100      16750.53      132.9291    
  583.00   29.31310      161.7604      16779.85      132.9785    
  584.00   29.31387      161.8106      16809.16      133.0278    
  585.00   29.31465      161.8608      16838.48      133.0770    
  586.00   29.31543      161.9108      16867.79      133.1262    
  587.00   29.31621      161.9608      16897.11      133.1753    
  588.00   29.31700      162.0107      16926.42      133.2243    
  589.00   29.31779      162.0605      16955.74      133.2732    
  590.00   29.31859      162.1103      16985.06      133.3220    
  591.00   29.31939      162.1599      17014.38      133.3708    
  592.00   29.32020      162.2095      17043.70      133.4195    
  593.00   29.32101      162.2590      17073.02      133.4680    
  594.00   29.32183      162.3084      17102.34      133.5166    
  595.00   29.32265      162.3577      17131.66      133.5650    
  596.00   29.32347      162.4069      17160.98      133.6133    
  597.00   29.32430      162.4561      17190.31      133.6616    
  598.00   29.32514      162.5052      17219.63      133.7098    
  599.00   29.32598      162.5542      17248.96      133.7579    
  600.00   29.32682      162.6031      17278.28      133.8060    
  601.00   29.32767      162.6519      17307.61      133.8539    
  602.00   29.32852      162.7007      17336.94      133.9018    
  603.00   29.32938      162.7494      17366.27      133.9496    
  604.00   29.33025      162.7980      17395.60      133.9973    
  605.00   29.33112      162.8465      17424.93      134.0450    
  606.00   29.33199      162.8949      17454.26      134.0925    
  607.00   29.33287      162.9433      17483.59      134.1400    
  608.00   29.33376      162.9916      17512.93      134.1874    
  609.00   29.33464      163.0398      17542.26      134.2348    
  610.00   29.33554      163.0879      17571.60      134.2820    
  611.00   29.33644      163.1360      17600.93      134.3292    
  612.00   29.33734      163.1839      17630.27      134.3763    
  613.00   29.33825      163.2318      17659.61      134.4234    
  614.00   29.33917      163.2797      17688.95      134.4703    
  615.00   29.34009      163.3274      17718.29      134.5172    
  616.00   29.34102      163.3751      17747.63      134.5640    
  617.00   29.34195      163.4227      17776.97      134.6107    
  618.00   29.34289      163.4702      17806.31      134.6574    
  619.00   29.34383      163.5176      17835.65      134.7040    
  620.00   29.34478      163.5650      17865.00      134.7505    
  621.00   29.34573      163.6123      17894.34      134.7969    
  622.00   29.34669      163.6595      17923.69      134.8433    
  623.00   29.34765      163.7067      17953.04      134.8896    
  624.00   29.34862      163.7537      17982.38      134.9358    
  625.00   29.34960      163.8007      18011.73      134.9820    
  626.00   29.35058      163.8476      18041.08      135.0280    
  627.00   29.35157      163.8945      18070.43      135.0740    
  628.00   29.35256      163.9413      18099.79      135.1200    
  629.00   29.35356      163.9880      18129.14      135.1658    
  630.00   29.35456      164.0346      18158.49      135.2116    
  631.00   29.35557      164.0812      18187.85      135.2573    
  632.00   29.35659      164.1277      18217.20      135.3030    
  633.00   29.35761      164.1741      18246.56      135.3485    
  634.00   29.35863      164.2204      18275.92      135.3940    
  635.00   29.35967      164.2667      18305.28      135.4395    
  636.00   29.36071      164.3129      18334.64      135.4848    
  637.00   29.36175      164.3590      18364.00      135.5301    
  638.00   29.36280      164.4051      18393.36      135.5753    
  639.00   29.36386      164.4511      18422.73      135.6205    
  640.00   29.36492      164.4970      18452.09      135.6656    
  641.00   29.36599      164.5428      18481.46      135.7106    
  642.00   29.36706      164.5886      18510.82      135.7555    
  643.00   29.36814      164.6343      18540.19      135.8004    
  644.00   29.36923      164.6799      18569.56      135.8452    
  645.00   29.37032      164.7255      18598.93      135.8900    
  646.00   29.37142      164.7710      18628.30      135.9346    
  647.00   29.37253      164.8165      18657.67      135.9792    
  648.00   29.37364      164.8618      18687.04      136.0238    
  649.00   29.37475      164.9071      18716.42      136.0683    
  650.00   29.37588      164.9523      18745.79      136.1127    
  651.00   29.37701      164.9975      18775.17      136.1570    
  652.00   29.37814      165.0426      18804.55      136.2013    
  653.00   29.37929      165.0876      18833.93      136.2455    
  654.00   29.38043      165.1326      18863.31      136.2896    
  655.00   29.38159      165.1775      18892.69      136.3337    
  656.00   29.38275      165.2223      18922.07      136.3777    
  657.00   29.38392      165.2670      18951.45      136.4216    
  658.00   29.38509      165.3117      18980.84      136.4655    
  659.00   29.38627      165.3564      19010.22      136.5093    
  660.00   29.38746      165.4009      19039.61      136.5530    
  661.00   29.38865      165.4454      19069.00      136.5967    
  662.00   29.38985      165.4898      19098.39      136.6403    
  663.00   29.39105      165.5342      19127.78      136.6839    
  664.00   29.39227      165.5785      19157.17      136.7273    
  665.00   29.39349      165.6227      19186.56      136.7708    
  666.00   29.39471      165.6669      19215.96      136.8141    
  667.00   29.39594      165.7110      19245.35      136.8574    
  668.00   29.39718      165.7550      19274.75      136.9006    
  669.00   29.39843      165.7990      19304.15      136.9438    
  670.00   29.39968      165.8429      19333.55      136.9869    
  671.00   29.40094      165.8868      19362.95      137.0299    
  672.00   29.40220      165.9306      19392.35      137.0729    
  673.00   29.40347      165.9743      19421.75      137.1158    
  674.00   29.40475      166.0180      19451.15      137.1587    
  675.00   29.40604      166.0615      19480.56      137.2015    
  676.00   29.40733      166.1051      19509.97      137.2442    
  677.00   29.40863      166.1486      19539.37      137.2868    
  678.00   29.40993      166.1920      19568.78      137.3294    
  679.00   29.41124      166.2353      19598.19      137.3720    
  680.00   29.41256      166.2786      19627.61      137.4145    
  681.00   29.41389      166.3218      19657.02      137.4569    
  682.00   29.41522      166.3650      19686.43      137.4992    
  683.00   29.41656      166.4081      19715.85      137.5415    
  684.00   29.41790      166.4511      19745.27      137.5838    
  685.00   29.41925      166.4941      19774.69      137.6259    
  686.00   29.42061      166.5370      19804.11      137.6681    
  687.00   29.42198      166.5799      19833.53      137.7101    
  688.00   29.42335      166.6227      19862.95      137.7521    
  689.00   29.42473      166.6654      19892.37      137.7940    
  690.00   29.42612      166.7081      19921.80      137.8359    
  691.00   29.42751      166.7507      19951.23      137.8777    
  692.00   29.42892      166.7932      19980.65      137.9195    
  693.00   29.43032      166.8357      20010.08      137.9612    
  694.00   29.43174      166.8782      20039.51      138.0028    
  695.00   29.43316      166.9206      20068.95      138.0444    
  696.00   29.43459      166.9629      20098.38      138.0859    
  697.00   29.43602      167.0051      20127.82      138.1274    
  698.00   29.43747      167.0474      20157.25      138.1688    
  699.00   29.43892      167.0895      20186.69      138.2101    
  700.00   29.44037      167.1316      20216.13      138.2514    
  701.00   29.44184      167.1736      20245.57      138.2926    
  702.00   29.44331      167.2156      20275.01      138.3338    
  703.00   29.44479      167.2575      20304.46      138.3749    
  704.00   29.44627      167.2994      20333.90      138.4160    
  705.00   29.44777      167.3411      20363.35      138.4570    
  706.00   29.44927      167.3829      20392.80      138.4979    
  707.00   29.45077      167.4246      20422.25      138.5388    
  708.00   29.45229      167.4662      20451.70      138.5796    
  709.00   29.45381      167.5078      20481.15      138.6204    
  710.00   29.45534      167.5493      20510.61      138.6611    
  711.00   29.45687      167.5907      20540.06      138.7018    
  712.00   29.45841      167.6321      20569.52      138.7424    
  713.00   29.45996      167.6735      20598.98      138.7829    
  714.00   29.46152      167.7148      20628.44      138.8234    
  715.00   29.46309      167.7560      20657.90      138.8638    
  716.00   29.46466      167.7972      20687.37      138.9042    
  717.00   29.46624      167.8383      20716.83      138.9446    
  718.00   29.46782      167.8794      20746.30      138.9848    
  719.00   29.46942      167.9204      20775.77      139.0250    
  720.00   29.47102      167.9614      20805.24      139.0652    
  721.00   29.47262      168.0023      20834.71      139.1053    
  722.00   29.47424      168.0431      20864.19      139.1454    
  723.00   29.47586      168.0839      20893.66      139.1854    
  724.00   29.47749      168.1247      20923.14      139.2253    
  725.00   29.47913      168.1653      20952.62      139.2652    
  726.00   29.48077      168.2060      20982.10      139.3050    
  727.00   29.48243      168.2466      21011.58      139.3448    
  728.00   29.48408      168.2871      21041.06      139.3845    
  729.00   29.48575      168.3276      21070.54      139.4242    
  730.00   29.48742      168.3680      21100.03      139.4638    
  731.00   29.48911      168.4083      21129.52      139.5034    
  732.00   29.49079      168.4487      21159.01      139.5429    
  733.00   29.49249      168.4889      21188.50      139.5824    
  734.00   29.49419      168.5291      21217.99      139.6218    
  735.00   29.49591      168.5693      21247.49      139.6611    
  736.00   29.49762      168.6094      21276.99      139.7004    
  737.00   29.49935      168.6494      21306.48      139.7397    
  738.00   29.50108      168.6894      21335.99      139.7789    
  739.00   29.50282      168.7294      21365.49      139.8180    
  740.00   29.50457      168.7693      21394.99      139.8571    
  741.00   29.50633      168.8091      21424.50      139.8962    
  742.00   29.50809      168.8489      21454.00      139.9352    
  743.00   29.50986      168.8887      21483.51      139.9741    
  744.00   29.51164      168.9284      21513.02      140.0130    
  745.00   29.51342      168.9680      21542.54      140.0519    
  746.00   29.51522      169.0076      21572.05      140.0906    
  747.00   29.51702      169.0471      21601.57      140.1294    
  748.00   29.51882      169.0866      21631.08      140.1681    
  749.00   29.52064      169.1261      21660.60      140.2067    
  750.00   29.52246      169.1655      21690.13      140.2453    
  751.00   29.52429      169.2048      21719.65      140.2838    
  752.00   29.52613      169.2441      21749.17      140.3223    
  753.00   29.52798      169.2833      21778.70      140.3607    
  754.00   29.52983      169.3225      21808.23      140.3991    
  755.00   29.53169      169.3616      21837.76      140.4375    
  756.00   29.53356      169.4007      21867.29      140.4757    
  757.00   29.53543      169.4398      21896.83      140.5140    
  758.00   29.53731      169.4788      21926.36      140.5522    
  759.00   29.53920      169.5177      21955.90      140.5903    
  760.00   29.54110      169.5566      21985.44      140.6284    
  761.00   29.54301      169.5955      22014.98      140.6664    
  762.00   29.54492      169.6342      22044.53      140.7044    
  763.00   29.54684      169.6730      22074.07      140.7424    
  764.00   29.54877      169.7117      22103.62      140.7803    
  765.00   29.55071      169.7504      22133.17      140.8181    
  766.00   29.55265      169.7890      22162.72      140.8559    
  767.00   29.55460      169.8275      22192.28      140.8936    
  768.00   29.55656      169.8660      22221.83      140.9313    
  769.00   29.55852      169.9045      22251.39      140.9690    
  770.00   29.56050      169.9429      22280.95      141.0066    
  771.00   29.56248      169.9813      22310.51      141.0442    
  772.00   29.56447      170.0196      22340.07      141.0817    
  773.00   29.56646      170.0579      22369.64      141.1191    
  774.00   29.56847      170.0961      22399.21      141.1565    
  775.00   29.57048      170.1343      22428.78      141.1939    
  776.00   29.57249      170.1724      22458.35      141.2312    
  777.00   29.57452      170.2105      22487.92      141.2685    
  778.00   29.57655      170.2485      22517.50      141.3057    
  779.00   29.57860      170.2865      22547.08      141.3429    
  780.00   29.58065      170.3245      22576.66      141.3800    
  781.00   29.58270      170.3624      22606.24      141.4171    
  782.00   29.58477      170.4002      22635.82      141.4541    
  783.00   29.58684      170.4380      22665.41      141.4911    
  784.00   29.58892      170.4758      22694.99      141.5281    
  785.00   29.59100      170.5135      22724.58      141.5650    
  786.00   29.59310      170.5512      22754.18      141.6018    
  787.00   29.59520      170.5888      22783.77      141.6387    
  788.00   29.59731      170.6264      22813.37      141.6754    
  789.00   29.59943      170.6639      22842.96      141.7121    
  790.00   29.60155      170.7014      22872.57      141.7488    
  791.00   29.60368      170.7389      22902.17      141.7854    
  792.00   29.60582      170.7763      22931.77      141.8220    
  793.00   29.60797      170.8136      22961.38      141.8585    
  794.00   29.61012      170.8509      22990.99      141.8950    
  795.00   29.61229      170.8882      23020.60      141.9315    
  796.00   29.61446      170.9254      23050.21      141.9679    
  797.00   29.61663      170.9626      23079.83      142.0042    
  798.00   29.61882      170.9998      23109.45      142.0406    
  799.00   29.62101      171.0369      23139.07      142.0768    
  800.00   29.62321      171.0739      23168.69      142.1130    
  801.00   29.62542      171.1109      23198.31      142.1492    
  802.00   29.62763      171.1479      23227.94      142.1854    
  803.00   29.62985      171.1848      23257.57      142.2214    
  804.00   29.63208      171.2217      23287.20      142.2575    
  805.00   29.63432      171.2585      23316.83      142.2935    
  806.00   29.63657      171.2953      23346.47      142.3295    
  807.00   29.63882      171.3320      23376.11      142.3654    
  808.00   29.64108      171.3688      23405.75      142.4012    
  809.00   29.64335      171.4054      23435.39      142.4371    
  810.00   29.64562      171.4420      23465.03      142.4729    
  811.00   29.64791      171.4786      23494.68      142.5086    
  812.00   29.65020      171.5151      23524.33      142.5443    
  813.00   29.65249      171.5516      23553.98      142.5800    
  814.00   29.65480      171.5881      23583.63      142.6156    
  815.00   29.65711      171.6245      23613.29      142.6511    
  816.00   29.65943      171.6609      23642.95      142.6867    
  817.00   29.66176      171.6972      23672.61      142.7222    
  818.00   29.66409      171.7335      23702.27      142.7576    
  819.00   29.66644      171.7697      23731.94      142.7930    
  820.00   29.66879      171.8059      23761.60      142.8284    
  821.00   29.67114      171.8421      23791.27      142.8637    
  822.00   29.67351      171.8782      23820.95      142.8990    
  823.00   29.67588      171.9143      23850.62      142.9342    
  824.00   29.67826      171.9503      23880.30      142.9694    
  825.00   29.68065      171.9863      23909.98      143.0045    
  826.00   29.68304      172.0223      23939.66      143.0396    
  827.00   29.68544      172.0582      23969.34      143.0747    
  828.00   29.68785      172.0941      23999.03      143.1097    
  829.00   29.69027      172.1299      24028.72      143.1447    
  830.00   29.69269      172.1657      24058.41      143.1797    
  831.00   29.69512      172.2015      24088.10      143.2146    
  832.00   29.69756      172.2372      24117.80      143.2494    
  833.00   29.70001      172.2728      24147.50      143.2842    
  834.00   29.70246      172.3085      24177.20      143.3190    
  835.00   29.70492      172.3441      24206.90      143.3538    
  836.00   29.70739      172.3796      24236.61      143.3885    
  837.00   29.70987      172.4151      24266.32      143.4231    
  838.00   29.71235      172.4506      24296.03      143.4577    
  839.00   29.71484      172.4861      24325.74      143.4923    
  840.00   29.71734      172.5215      24355.46      143.5269    
  841.00   29.71984      172.5568      24385.18      143.5614    
  842.00   29.72236      172.5921      24414.90      143.5958    
  843.00   29.72488      172.6274      24444.62      143.6302    
  844.00   29.72740      172.6627      24474.35      143.6646    
  845.00   29.72994      172.6979      24504.08      143.6989    
  846.00   29.73248      172.7330      24533.81      143.7332    
  847.00   29.73503      172.7681      24563.54      143.7675    
  848.00   29.73758      172.8032      24593.28      143.8017    
  849.00   29.74015      172.8383      24623.02      143.8359    
  850.00   29.74272      172.8733      24652.76      143.8700    
  851.00   29.74530      172.9083      24682.50      143.9041    
  852.00   29.74788      172.9432      24712.25      143.9382    
  853.00   29.75047      172.9781      24742.00      143.9722    
  854.00   29.75307      173.0130      24771.75      144.0062    
  855.00   29.75568      173.0478      24801.51      144.0402    
  856.00   29.75829      173.0826      24831.26      144.0741    
  857.00   29.76092      173.1173      24861.02      144.1079    
  858.00   29.76354      173.1520      24890.78      144.1418    
  859.00   29.76618      173.1867      24920.55      144.1756    
  860.00   29.76882      173.2213      24950.32      144.2093    
  861.00   29.77147      173.2559      24980.09      144.2430    
  862.00   29.77413      173.2905      25009.86      144.2767    
  863.00   29.77679      173.3250      25039.64      144.3104    
  864.00   29.77946      173.3595      25069.41      144.3440    
  865.00   29.78214      173.3939      25099.19      144.3775    
  866.00   29.78483      173.4283      25128.98      144.4110    
  867.00   29.78752      173.4627      25158.76      144.4445    
  868.00   29.79022      173.4971      25188.55      144.4780    
  869.00   29.79293      173.5314      25218.34      144.5114    
  870.00   29.79564      173.5656      25248.14      144.5448    
  871.00   29.79836      173.5999      25277.94      144.5781    
  872.00   29.80109      173.6340      25307.74      144.6114    
  873.00   29.80382      173.6682      25337.54      144.6447    
  874.00   29.80657      173.7023      25367.34      144.6779    
  875.00   29.80931      173.7364      25397.15      144.7111    
  876.00   29.81207      173.7705      25426.96      144.7442    
  877.00   29.81483      173.8045      25456.77      144.7774    
  878.00   29.81760      173.8385      25486.59      144.8104    
  879.00   29.82038      173.8724      25516.41      144.8435    
  880.00   29.82316      173.9063      25546.23      144.8765    
  881.00   29.82595      173.9402      25576.06      144.9095    
  882.00   29.82875      173.9740      25605.88      144.9424    
  883.00   29.83156      174.0078      25635.71      144.9753    
  884.00   29.83437      174.0416      25665.55      145.0082    
  885.00   29.83719      174.0753      25695.38      145.0410    
  886.00   29.84001      174.1090      25725.22      145.0738    
  887.00   29.84284      174.1427      25755.06      145.1065    
  888.00   29.84568      174.1763      25784.91      145.1392    
  889.00   29.84853      174.2099      25814.75      145.1719    
  890.00   29.85138      174.2434      25844.60      145.2046    
  891.00   29.85424      174.2770      25874.46      145.2372    
  892.00   29.85711      174.3105      25904.31      145.2698    
  893.00   29.85998      174.3439      25934.17      145.3023    
  894.00   29.86286      174.3773      25964.03      145.3348    
  895.00   29.86575      174.4107      25993.90      145.3673    
  896.00   29.86864      174.4441      26023.76      145.3997    
  897.00   29.87154      174.4774      26053.63      145.4321    
  898.00   29.87445      174.5107      26083.51      145.4645    
  899.00   29.87736      174.5439      26113.38      145.4968    
  900.00   29.88028      174.5771      26143.26      145.5291    
  901.00   29.88321      174.6103      26173.14      145.5613    
  902.00   29.88614      174.6435      26203.03      145.5936    
  903.00   29.88909      174.6766      26232.92      145.6257    
  904.00   29.89203      174.7097      26262.81      145.6579    
  905.00   29.89499      174.7427      26292.70      145.6900    
  906.00   29.89795      174.7757      26322.60      145.7221    
  907.00   29.90091      174.8087      26352.50      145.7542    
  908.00   29.90389      174.8417      26382.40      145.7862    
  909.00   29.90687      174.8746      26412.30      145.8182    
  910.00   29.90986      174.9075      26442.21      145.8501    
  911.00   29.91285      174.9403      26472.12      145.8820    
  912.00   29.91585      174.9732      26502.04      145.9139    
  913.00   29.91886      175.0059      26531.95      145.9457    
  914.00   29.92187      175.0387      26561.88      145.9776    
  915.00   29.92489      175.0714      26591.80      146.0093    
  916.00   29.92792      175.1041      26621.73      146.0411    
  917.00   29.93095      175.1368      26651.65      146.0728    
  918.00   29.93399      175.1694      26681.59      146.1045    
  919.00   29.93703      175.2020      26711.52      146.1361    
  920.00   29.94009      175.2345      26741.46      146.1677    
  921.00   29.94314      175.2671      26771.40      146.1993    
  922.00   29.94621      175.2996      26801.35      146.2309    
  923.00   29.94928      175.3320      26831.30      146.2624    
  924.00   29.95236      175.3645      26861.25      146.2938    
  925.00   29.95544      175.3969      26891.20      146.3253    
  926.00   29.95853      175.4292      26921.16      146.3567    
  927.00   29.96163      175.4616      26951.12      146.3881    
  928.00   29.96473      175.4939      26981.08      146.4194    
  929.00   29.96784      175.5261      27011.05      146.4507    
  930.00   29.97096      175.5584      27041.02      146.4820    
  931.00   29.97408      175.5906      27070.99      146.5133    
  932.00   29.97721      175.6228      27100.96      146.5445    
  933.00   29.98035      175.6549      27130.94      146.5757    
  934.00   29.98349      175.6870      27160.92      146.6068    
  935.00   29.98663      175.7191      27190.91      146.6379    
  936.00   29.98979      175.7512      27220.90      146.6690    
  937.00   29.99295      175.7832      27250.89      146.7001    
  938.00   29.99611      175.8152      27280.88      146.7311    
  939.00   29.99929      175.8472      27310.88      146.7621    
  940.00   30.00246      175.8791      27340.88      146.7931    
  941.00   30.00565      175.9110      27370.89      146.8240    
  942.00   30.00884      175.9429      27400.89      146.8549    
  943.00   30.01204      175.9747      27430.90      146.8857    
  944.00   30.01524      176.0065      27460.92      146.9166    
  945.00   30.01845      176.0383      27490.93      146.9474    
  946.00   30.02166      176.0701      27520.95      146.9781    
  947.00   30.02488      176.1018      27550.98      147.0089    
  948.00   30.02811      176.1335      27581.00      147.0396    
  949.00   30.03134      176.1651      27611.03      147.0703    
  950.00   30.03458      176.1968      27641.07      147.1009    
  951.00   30.03783      176.2284      27671.10      147.1315    
  952.00   30.04108      176.2599      27701.14      147.1621    
  953.00   30.04434      176.2915      27731.19      147.1926    
  954.00   30.04760      176.3230      27761.23      147.2232    
  955.00   30.05087      176.3545      27791.28      147.2536    
  956.00   30.05414      176.3859      27821.33      147.2841    
  957.00   30.05742      176.4173      27851.39      147.3145    
  958.00   30.06071      176.4487      27881.45      147.3449    
  959.00   30.06400      176.4801      27911.51      147.3753    
  960.00   30.06730      176.5114      27941.58      147.4056    
  961.00   30.07061      176.5427      27971.64      147.4359    
  962.00   30.07392      176.5740      28001.72      147.4662    
  963.00   30.07723      176.6053      28031.79      147.4964    
  964.00   30.08056      176.6365      28061.87      147.5266    
  965.00   30.08388      176.6677      28091.95      147.5568    
  966.00   30.08722      176.6988      28122.04      147.5870    
  967.00   30.09056      176.7300      28152.13      147.6171    
  968.00   30.09390      176.7611      28182.22      147.6472    
  969.00   30.09725      176.7921      28212.32      147.6773    
  970.00   30.10061      176.8232      28242.42      147.7073    
  971.00   30.10397      176.8542      28272.52      147.7373    
  972.00   30.10734      176.8852      28302.62      147.7673    
  973.00   30.11071      176.9161      28332.73      147.7972    
  974.00   30.11409      176.9471      28362.84      147.8271    
  975.00   30.11747      176.9780      28392.96      147.8570    
  976.00   30.12086      177.0089      28423.08      147.8868    
  977.00   30.12426      177.0397      28453.20      147.9167    
  978.00   30.12766      177.0705      28483.33      147.9465    
  979.00   30.13107      177.1013      28513.46      147.9762    
  980.00   30.13448      177.1321      28543.59      148.0060    
  981.00   30.13790      177.1628      28573.73      148.0357    
  982.00   30.14132      177.1935      28603.87      148.0653    
  983.00   30.14475      177.2242      28634.01      148.0950    
  984.00   30.14819      177.2549      28664.16      148.1246    
  985.00   30.15163      177.2855      28694.31      148.1542    
  986.00   30.15507      177.3161      28724.46      148.1838    
  987.00   30.15852      177.3466      28754.62      148.2133    
  988.00   30.16198      177.3772      28784.78      148.2428    
  989.00   30.16544      177.4077      28814.94      148.2723    
  990.00   30.16891      177.4382      28845.11      148.3017    
  991.00   30.17238      177.4686      28875.28      148.3311    
  992.00   30.17586      177.4991      28905.45      148.3605    
  993.00   30.17934      177.5295      28935.63      148.3899    
  994.00   30.18283      177.5599      28965.81      148.4192    
  995.00   30.18632      177.5902      28995.99      148.4485    
  996.00   30.18982      177.6205      29026.18      148.4778    
  997.00   30.19333      177.6508      29056.37      148.5070    
  998.00   30.19684      177.6811      29086.57      148.5363    
  999.00   30.20035      177.7114      29116.77      148.5654    
 1000.00   30.20387      177.7416      29146.97      148.5946    
 1001.00   30.20740      177.7718      29177.18      148.6237    
 1002.00   30.21093      177.8019      29207.38      148.6528    
 1003.00   30.21446      177.8321      29237.60      148.6819    
 1004.00   30.21800      177.8622      29267.81      148.7110    
 1005.00   30.22155      177.8923      29298.03      148.7400    
 1006.00   30.22510      177.9223      29328.26      148.7690    
 1007.00   30.22866      177.9523      29358.48      148.7979    
 1008.00   30.23222      177.9824      29388.71      148.8269    
 1009.00   30.23578      178.0123      29418.95      148.8558    
 1010.00   30.23936      178.0423      29449.19      148.8847    
 1011.00   30.24293      178.0722      29479.43      148.9135    
 1012.00   30.24651      178.1021      29509.67      148.9424    
 1013.00   30.25010      178.1320      29539.92      148.9712    
 1014.00   30.25369      178.1618      29570.17      148.9999    
 1015.00   30.25729      178.1917      29600.43      149.0287    
 1016.00   30.26089      178.2215      29630.69      149.0574    
 1017.00   30.26449      178.2512      29660.95      149.0861    
 1018.00   30.26811      178.2810      29691.22      149.1148    
 1019.00   30.27172      178.3107      29721.49      149.1434    
 1020.00   30.27534      178.3404      29751.76      149.1720    
 1021.00   30.27897      178.3701      29782.04      149.2006    
 1022.00   30.28260      178.3997      29812.32      149.2291    
 1023.00   30.28623      178.4293      29842.60      149.2577    
 1024.00   30.28987      178.4589      29872.89      149.2862    
 1025.00   30.29352      178.4885      29903.18      149.3146    
 1026.00   30.29717      178.5180      29933.48      149.3431    
 1027.00   30.30082      178.5475      29963.78      149.3715    
 1028.00   30.30448      178.5770      29994.08      149.3999    
 1029.00   30.30815      178.6065      30024.38      149.4283    
 1030.00   30.31182      178.6359      30054.69      149.4566    
 1031.00   30.31549      178.6654      30085.01      149.4849    
 1032.00   30.31917      178.6947      30115.33      149.5132    
 1033.00   30.32285      178.7241      30145.65      149.5415    
 1034.00   30.32654      178.7535      30175.97      149.5697    
 1035.00   30.33023      178.7828      30206.30      149.5979    
 1036.00   30.33393      178.8121      30236.63      149.6261    
 1037.00   30.33763      178.8413      30266.97      149.6543    
 1038.00   30.34133      178.8706      30297.31      149.6824    
 1039.00   30.34505      178.8998      30327.65      149.7105    
 1040.00   30.34876      178.9290      30358.00      149.7386    
 1041.00   30.35248      178.9582      30388.35      149.7667    
 1042.00   30.35620      178.9873      30418.70      149.7947    
 1043.00   30.35993      179.0164      30449.06      149.8227    
 1044.00   30.36367      179.0455      30479.42      149.8507    
 1045.00   30.36740      179.0746      30509.79      149.8786    
 1046.00   30.37115      179.1036      30540.16      149.9065    
 1047.00   30.37489      179.1327      30570.53      149.9344    
 1048.00   30.37864      179.1617      30600.91      149.9623    
 1049.00   30.38240      179.1906      30631.29      149.9902    
 1050.00   30.38616      179.2196      30661.67      150.0180    
 1051.00   30.38992      179.2485      30692.06      150.0458    
 1052.00   30.39369      179.2774      30722.45      150.0736    
 1053.00   30.39746      179.3063      30752.85      150.1013    
 1054.00   30.40124      179.3352      30783.25      150.1290    
 1055.00   30.40502      179.3640      30813.65      150.1567    
 1056.00   30.40881      179.3928      30844.06      150.1844    
 1057.00   30.41260      179.4216      30874.47      150.2121    
 1058.00   30.41639      179.4503      30904.88      150.2397    
 1059.00   30.42019      179.4791      30935.30      150.2673    
 1060.00   30.42399      179.5078      30965.72      150.2948    
 1061.00   30.42780      179.5365      30996.15      150.3224    
 1062.00   30.43161      179.5651      31026.58      150.3499    
 1063.00   30.43542      179.5938      31057.01      150.3774    
 1064.00   30.43924      179.6224      31087.45      150.4049    
 1065.00   30.44307      179.6510      31117.89      150.4323    
 1066.00   30.44689      179.6796      31148.33      150.4598    
 1067.00   30.45072      179.7081      31178.78      150.4871    
 1068.00   30.45456      179.7367      31209.24      150.5145    
 1069.00   30.45840      179.7652      31239.69      150.5419    
 1070.00   30.46224      179.7936      31270.15      150.5692    
 1071.00   30.46609      179.8221      31300.62      150.5965    
 1072.00   30.46994      179.8505      31331.08      150.6238    
 1073.00   30.47380      179.8789      31361.56      150.6510    
 1074.00   30.47766      179.9073      31392.03      150.6783    
 1075.00   30.48152      179.9357      31422.51      150.7055    
 1076.00   30.48539      179.9640      31452.99      150.7326    
 1077.00   30.48926      179.9924      31483.48      150.7598    
 1078.00   30.49313      180.0207      31513.97      150.7869    
 1079.00   30.49701      180.0489      31544.47      150.8140    
 1080.00   30.50090      180.0772      31574.97      150.8411    
 1081.00   30.50478      180.1054      31605.47      150.8682    
 1082.00   30.50867      180.1336      31635.98      150.8952    
 1083.00   30.51257      180.1618      31666.49      150.9222    
 1084.00   30.51647      180.1900      31697.00      150.9492    
 1085.00   30.52037      180.2181      31727.52      150.9762    
 1086.00   30.52428      180.2462      31758.04      151.0031    
 1087.00   30.52819      180.2743      31788.57      151.0300    
 1088.00   30.53210      180.3024      31819.10      151.0569    
 1089.00   30.53602      180.3305      31849.63      151.0838    
 1090.00   30.53994      180.3585      31880.17      151.1106    
 1091.00   30.54386      180.3865      31910.71      151.1374    
 1092.00   30.54779      180.4145      31941.26      151.1642    
 1093.00   30.55172      180.4424      31971.81      151.1910    
 1094.00   30.55566      180.4704      32002.36      151.2178    
 1095.00   30.55960      180.4983      32032.92      151.2445    
 1096.00   30.56354      180.5262      32063.48      151.2712    
 1097.00   30.56749      180.5541      32094.05      151.2979    
 1098.00   30.57144      180.5819      32124.62      151.3245    
 1099.00   30.57539      180.6098      32155.19      151.3512    
 1100.00   30.57935      180.6376      32185.77      151.3778    
 1101.00   30.58331      180.6654      32216.35      151.4044    
 1102.00   30.58727      180.6931      32246.93      151.4309    
 1103.00   30.59124      180.7209      32277.52      151.4575    
 1104.00   30.59521      180.7486      32308.12      151.4840    
 1105.00   30.59918      180.7763      32338.71      151.5105    
 1106.00   30.60316      180.8040      32369.31      151.5370    
 1107.00   30.60714      180.8316      32399.92      151.5634    
 1108.00   30.61113      180.8593      32430.53      151.5898    
 1109.00   30.61512      180.8869      32461.14      151.6163    
 1110.00   30.61911      180.9145      32491.76      151.6426    
 1111.00   30.62310      180.9421      32522.38      151.6690    
 1112.00   30.62710      180.9696      32553.01      151.6953    
 1113.00   30.63110      180.9971      32583.63      151.7216    
 1114.00   30.63511      181.0247      32614.27      151.7479    
 1115.00   30.63912      181.0521      32644.90      151.7742    
 1116.00   30.64313      181.0796      32675.55      151.8005    
 1117.00   30.64714      181.1071      32706.19      151.8267    
 1118.00   30.65116      181.1345      32736.84      151.8529    
 1119.00   30.65518      181.1619      32767.49      151.8791    
 1120.00   30.65921      181.1893      32798.15      151.9052    
 1121.00   30.66323      181.2166      32828.81      151.9314    
 1122.00   30.66726      181.2440      32859.48      151.9575    
 1123.00   30.67130      181.2713      32890.15      151.9836    
 1124.00   30.67533      181.2986      32920.82      152.0096    
 1125.00   30.67937      181.3259      32951.50      152.0357    
 1126.00   30.68342      181.3532      32982.18      152.0617    
 1127.00   30.68746      181.3804      33012.86      152.0877    
 1128.00   30.69151      181.4076      33043.55      152.1137    
 1129.00   30.69557      181.4348      33074.25      152.1396    
 1130.00   30.69962      181.4620      33104.94      152.1656    
 1131.00   30.70368      181.4891      33135.65      152.1915    
 1132.00   30.70774      181.5163      33166.35      152.2174    
 1133.00   30.71181      181.5434      33197.06      152.2433    
 1134.00   30.71588      181.5705      33227.78      152.2691    
 1135.00   30.71995      181.5976      33258.49      152.2949    
 1136.00   30.72402      181.6246      33289.22      152.3207    
 1137.00   30.72810      181.6517      33319.94      152.3465    
 1138.00   30.73218      181.6787      33350.67      152.3723    
 1139.00   30.73626      181.7057      33381.41      152.3980    
 1140.00   30.74034      181.7326      33412.14      152.4238    
 1141.00   30.74443      181.7596      33442.89      152.4494    
 1142.00   30.74852      181.7865      33473.63      152.4751    
 1143.00   30.75262      181.8135      33504.38      152.5008    
 1144.00   30.75671      181.8403      33535.14      152.5264    
 1145.00   30.76081      181.8672      33565.90      152.5520    
 1146.00   30.76492      181.8941      33596.66      152.5776    
 1147.00   30.76902      181.9209      33627.43      152.6032    
 1148.00   30.77313      181.9477      33658.20      152.6287    
 1149.00   30.77724      181.9745      33688.97      152.6543    
 1150.00   30.78135      182.0013      33719.75      152.6798    
 1151.00   30.78547      182.0281      33750.54      152.7053    
 1152.00   30.78959      182.0548      33781.32      152.7307    
 1153.00   30.79371      182.0815      33812.11      152.7562    
 1154.00   30.79783      182.1082      33842.91      152.7816    
 1155.00   30.80196      182.1349      33873.71      152.8070    
 1156.00   30.80609      182.1615      33904.51      152.8324    
 1157.00   30.81022      182.1882      33935.32      152.8577    
 1158.00   30.81436      182.2148      33966.14      152.8831    
 1159.00   30.81849      182.2414      33996.95      152.9084    
 1160.00   30.82263      182.2680      34027.77      152.9337    
 1161.00   30.82678      182.2946      34058.60      152.9590    
 1162.00   30.83092      182.3211      34089.43      152.9842    
 1163.00   30.83507      182.3476      34120.26      153.0095    
 1164.00   30.83922      182.3741      34151.10      153.0347    
 1165.00   30.84337      182.4006      34181.94      153.0599    
 1166.00   30.84753      182.4271      34212.78      153.0851    
 1167.00   30.85169      182.4535      34243.63      153.1102    
 1168.00   30.85585      182.4799      34274.49      153.1353    
 1169.00   30.86001      182.5064      34305.34      153.1605    
 1170.00   30.86417      182.5327      34336.21      153.1856    
 1171.00   30.86834      182.5591      34367.07      153.2106    
 1172.00   30.87251      182.5855      34397.94      153.2357    
 1173.00   30.87668      182.6118      34428.82      153.2607    
 1174.00   30.88086      182.6381      34459.70      153.2857    
 1175.00   30.88504      182.6644      34490.58      153.3107    
 1176.00   30.88921      182.6907      34521.47      153.3357    
 1177.00   30.89340      182.7169      34552.36      153.3606    
 1178.00   30.89758      182.7432      34583.25      153.3856    
 1179.00   30.90177      182.7694      34614.15      153.4105    
 1180.00   30.90596      182.7956      34645.06      153.4354    
 1181.00   30.91015      182.8218      34675.96      153.4602    
 1182.00   30.91434      182.8479      34706.88      153.4851    
 1183.00   30.91853      182.8741      34737.79      153.5099    
 1184.00   30.92273      182.9002      34768.71      153.5347    
 1185.00   30.92693      182.9263      34799.64      153.5595    
 1186.00   30.93113      182.9524      34830.57      153.5843    
 1187.00   30.93534      182.9785      34861.50      153.6091    
 1188.00   30.93954      183.0045      34892.44      153.6338    
 1189.00   30.94375      183.0306      34923.38      153.6585    
 1190.00   30.94796      183.0566      34954.33      153.6832    
 1191.00   30.95218      183.0826      34985.28      153.7079    
 1192.00   30.95639      183.1086      35016.23      153.7325    
 1193.00   30.96061      183.1345      35047.19      153.7572    
 1194.00   30.96483      183.1605      35078.15      153.7818    
 1195.00   30.96905      183.1864      35109.12      153.8064    
 1196.00   30.97327      183.2123      35140.09      153.8309    
 1197.00   30.97750      183.2382      35171.06      153.8555    
 1198.00   30.98172      183.2641      35202.04      153.8800    
 1199.00   30.98595      183.2899      35233.03      153.9046    
 1200.00   30.99018      183.3157      35264.02      153.9291    
 1201.00   30.99442      183.3416      35295.01      153.9535    
 1202.00   30.99865      183.3674      35326.01      153.9780    
 1203.00   31.00289      183.3931      35357.01      154.0024    
 1204.00   31.00713      183.4189      35388.01      154.0269    
 1205.00   31.01137      183.4446      35419.02      154.0513    
 1206.00   31.01561      183.4704      35450.03      154.0756    
 1207.00   31.01986      183.4961      35481.05      154.1000    
 1208.00   31.02411      183.5218      35512.07      154.1244    
 1209.00   31.02835      183.5474      35543.10      154.1487    
 1210.00   31.03260      183.5731      35574.13      154.1730    
 1211.00   31.03686      183.5987      35605.16      154.1973    
 1212.00   31.04111      183.6244      35636.20      154.2215    
 1213.00   31.04537      183.6500      35667.25      154.2458    
 1214.00   31.04962      183.6755      35698.29      154.2700    
 1215.00   31.05388      183.7011      35729.35      154.2942    
 1216.00   31.05815      183.7267      35760.40      154.3184    
 1217.00   31.06241      183.7522      35791.46      154.3426    
 1218.00   31.06667      183.7777      35822.53      154.3668    
 1219.00   31.07094      183.8032      35853.60      154.3909    
 1220.00   31.07521      183.8287      35884.67      154.4150    
 1221.00   31.07948      183.8541      35915.75      154.4391    
 1222.00   31.08375      183.8796      35946.83      154.4632    
 1223.00   31.08802      183.9050      35977.91      154.4873    
 1224.00   31.09230      183.9304      36009.00      154.5113    
 1225.00   31.09658      183.9558      36040.10      154.5353    
 1226.00   31.10085      183.9812      36071.20      154.5593    
 1227.00   31.10513      184.0066      36102.30      154.5833    
 1228.00   31.10942      184.0319      36133.41      154.6073    
 1229.00   31.11370      184.0572      36164.52      154.6313    
 1230.00   31.11798      184.0825      36195.63      154.6552    
 1231.00   31.12227      184.1078      36226.76      154.6791    
 1232.00   31.12656      184.1331      36257.88      154.7030    
 1233.00   31.13085      184.1584      36289.01      154.7269    
 1234.00   31.13514      184.1836      36320.14      154.7507    
 1235.00   31.13943      184.2088      36351.28      154.7746    
 1236.00   31.14372      184.2340      36382.42      154.7984    
 1237.00   31.14802      184.2592      36413.57      154.8222    
 1238.00   31.15232      184.2844      36444.72      154.8460    
 1239.00   31.15662      184.3095      36475.87      154.8698    
 1240.00   31.16092      184.3347      36507.03      154.8935    
 1241.00   31.16522      184.3598      36538.19      154.9173    
 1242.00   31.16952      184.3849      36569.36      154.9410    
 1243.00   31.17382      184.4100      36600.53      154.9647    
 1244.00   31.17813      184.4351      36631.71      154.9884    
 1245.00   31.18244      184.4601      36662.89      155.0120    
 1246.00   31.18675      184.4852      36694.07      155.0357    
 1247.00   31.19106      184.5102      36725.26      155.0593    
 1248.00   31.19537      184.5352      36756.45      155.0829    
 1249.00   31.19968      184.5602      36787.65      155.1065    
 1250.00   31.20399      184.5851      36818.85      155.1301    
 1251.00   31.20831      184.6101      36850.06      155.1536    
 1252.00   31.21262      184.6350      36881.27      155.1771    
 1253.00   31.21694      184.6600      36912.49      155.2007    
 1254.00   31.22126      184.6849      36943.70      155.2242    
 1255.00   31.22558      184.7097      36974.93      155.2477    
 1256.00   31.22990      184.7346      37006.16      155.2711    
 1257.00   31.23423      184.7595      37037.39      155.2946    
 1258.00   31.23855      184.7843      37068.62      155.3180    
 1259.00   31.24287      184.8091      37099.86      155.3414    
 1260.00   31.24720      184.8339      37131.11      155.3648    
 1261.00   31.25153      184.8587      37162.36      155.3882    
 1262.00   31.25586      184.8835      37193.61      155.4116    
 1263.00   31.26019      184.9083      37224.87      155.4349    
 1264.00   31.26452      184.9330      37256.13      155.4582    
 1265.00   31.26885      184.9577      37287.40      155.4815    
 1266.00   31.27318      184.9825      37318.67      155.5048    
 1267.00   31.27752      185.0071      37349.95      155.5281    
 1268.00   31.28185      185.0318      37381.23      155.5514    
 1269.00   31.28619      185.0565      37412.51      155.5746    
 1270.00   31.29053      185.0811      37443.80      155.5978    
 1271.00   31.29487      185.1058      37475.09      155.6210    
 1272.00   31.29921      185.1304      37506.39      155.6442    
 1273.00   31.30355      185.1550      37537.69      155.6674    
 1274.00   31.30789      185.1796      37568.99      155.6906    
 1275.00   31.31223      185.2041      37600.30      155.7137    
 1276.00   31.31658      185.2287      37631.62      155.7368    
 1277.00   31.32092      185.2532      37662.94      155.7599    
 1278.00   31.32527      185.2777      37694.26      155.7830    
 1279.00   31.32961      185.3022      37725.59      155.8061    
 1280.00   31.33396      185.3267      37756.92      155.8291    
 1281.00   31.33831      185.3512      37788.26      155.8522    
 1282.00   31.34266      185.3757      37819.60      155.8752    
 1283.00   31.34701      185.4001      37850.94      155.8982    
 1284.00   31.35136      185.4245      37882.29      155.9212    
 1285.00   31.35572      185.4489      37913.64      155.9441    
 1286.00   31.36007      185.4733      37945.00      155.9671    
 1287.00   31.36442      185.4977      37976.36      155.9900    
 1288.00   31.36878      185.5221      38007.73      156.0130    
 1289.00   31.37313      185.5464      38039.10      156.0359    
 1290.00   31.37749      185.5707      38070.48      156.0587    
 1291.00   31.38185      185.5951      38101.86      156.0816    
 1292.00   31.38621      185.6194      38133.24      156.1045    
 1293.00   31.39057      185.6436      38164.63      156.1273    
 1294.00   31.39493      185.6679      38196.02      156.1501    
 1295.00   31.39929      185.6922      38227.42      156.1729    
 1296.00   31.40365      185.7164      38258.82      156.1957    
 1297.00   31.40801      185.7406      38290.23      156.2185    
 1298.00   31.41237      185.7648      38321.64      156.2412    
 1299.00   31.41674      185.7890      38353.05      156.2640    
 1300.00   31.42110      185.8132      38384.47      156.2867    
 1301.00   31.42547      185.8374      38415.89      156.3094    
 1302.00   31.42983      185.8615      38447.32      156.3321    
 1303.00   31.43420      185.8856      38478.75      156.3548    
 1304.00   31.43857      185.9098      38510.19      156.3774    
 1305.00   31.44294      185.9339      38541.63      156.4000    
 1306.00   31.44731      185.9580      38573.08      156.4227    
 1307.00   31.45168      185.9820      38604.53      156.4453    
 1308.00   31.45605      186.0061      38635.98      156.4679    
 1309.00   31.46042      186.0301      38667.44      156.4904    
 1310.00   31.46479      186.0541      38698.90      156.5130    
 1311.00   31.46916      186.0782      38730.37      156.5355    
 1312.00   31.47353      186.1022      38761.84      156.5581    
 1313.00   31.47791      186.1261      38793.31      156.5806    
 1314.00   31.48228      186.1501      38824.79      156.6031    
 1315.00   31.48665      186.1741      38856.28      156.6256    
 1316.00   31.49103      186.1980      38887.77      156.6480    
 1317.00   31.49540      186.2219      38919.26      156.6705    
 1318.00   31.49978      186.2458      38950.76      156.6929    
 1319.00   31.50416      186.2697      38982.26      156.7153    
 1320.00   31.50853      186.2936      39013.77      156.7377    
 1321.00   31.51291      186.3175      39045.28      156.7601    
 1322.00   31.51729      186.3413      39076.79      156.7825    
 1323.00   31.52167      186.3651      39108.31      156.8048    
 1324.00   31.52605      186.3890      39139.84      156.8271    
 1325.00   31.53043      186.4128      39171.36      156.8495    
 1326.00   31.53481      186.4365      39202.90      156.8718    
 1327.00   31.53919      186.4603      39234.43      156.8941    
 1328.00   31.54357      186.4841      39265.97      156.9163    
 1329.00   31.54795      186.5078      39297.52      156.9386    
 1330.00   31.55233      186.5316      39329.07      156.9608    
 1331.00   31.55671      186.5553      39360.63      156.9831    
 1332.00   31.56109      186.5790      39392.18      157.0053    
 1333.00   31.56548      186.6027      39423.75      157.0275    
 1334.00   31.56986      186.6263      39455.32      157.0496    
 1335.00   31.57424      186.6500      39486.89      157.0718    
 1336.00   31.57863      186.6736      39518.46      157.0939    
 1337.00   31.58301      186.6973      39550.04      157.1161    
 1338.00   31.58740      186.7209      39581.63      157.1382    
 1339.00   31.59178      186.7445      39613.22      157.1603    
 1340.00   31.59617      186.7681      39644.81      157.1824    
 1341.00   31.60055      186.7916      39676.41      157.2045    
 1342.00   31.60494      186.8152      39708.01      157.2265    
 1343.00   31.60932      186.8387      39739.62      157.2486    
 1344.00   31.61371      186.8623      39771.23      157.2706    
 1345.00   31.61810      186.8858      39802.85      157.2926    
 1346.00   31.62248      186.9093      39834.47      157.3146    
 1347.00   31.62687      186.9328      39866.09      157.3366    
 1348.00   31.63126      186.9562      39897.72      157.3585    
 1349.00   31.63565      186.9797      39929.36      157.3805    
 1350.00   31.64003      187.0031      39960.99      157.4024    
 1351.00   31.64442      187.0266      39992.64      157.4243    
 1352.00   31.64881      187.0500      40024.28      157.4462    
 1353.00   31.65320      187.0734      40055.93      157.4681    
 1354.00   31.65759      187.0968      40087.59      157.4900    
 1355.00   31.66198      187.1202      40119.25      157.5119    
 1356.00   31.66636      187.1435      40150.91      157.5337    
 1357.00   31.67075      187.1669      40182.58      157.5555    
 1358.00   31.67514      187.1902      40214.25      157.5773    
 1359.00   31.67953      187.2135      40245.93      157.5991    
 1360.00   31.68392      187.2368      40277.61      157.6209    
 1361.00   31.68831      187.2601      40309.30      157.6427    
 1362.00   31.69270      187.2834      40340.99      157.6644    
 1363.00   31.69709      187.3066      40372.69      157.6862    
 1364.00   31.70148      187.3299      40404.38      157.7079    
 1365.00   31.70587      187.3531      40436.09      157.7296    
 1366.00   31.71026      187.3763      40467.80      157.7513    
 1367.00   31.71465      187.3996      40499.51      157.7730    
 1368.00   31.71904      187.4227      40531.23      157.7947    
 1369.00   31.72343      187.4459      40562.95      157.8163    
 1370.00   31.72782      187.4691      40594.67      157.8379    
 1371.00   31.73221      187.4922      40626.40      157.8596    
 1372.00   31.73660      187.5154      40658.14      157.8812    
 1373.00   31.74099      187.5385      40689.88      157.9028    
 1374.00   31.74538      187.5616      40721.62      157.9243    
 1375.00   31.74977      187.5847      40753.37      157.9459    
 1376.00   31.75416      187.6078      40785.12      157.9675    
 1377.00   31.75855      187.6309      40816.87      157.9890    
 1378.00   31.76294      187.6539      40848.64      158.0105    
 1379.00   31.76733      187.6770      40880.40      158.0320    
 1380.00   31.77172      187.7000      40912.17      158.0535    
 1381.00   31.77611      187.7230      40943.94      158.0750    
 1382.00   31.78050      187.7460      40975.72      158.0964    
 1383.00   31.78489      187.7690      41007.51      158.1179    
 1384.00   31.78928      187.7920      41039.29      158.1393    
 1385.00   31.79367      187.8149      41071.08      158.1607    
 1386.00   31.79806      187.8379      41102.88      158.1821    
 1387.00   31.80245      187.8608      41134.68      158.2035    
 1388.00   31.80684      187.8838      41166.48      158.2249    
 1389.00   31.81123      187.9067      41198.29      158.2463    
 1390.00   31.81562      187.9296      41230.11      158.2676    
 1391.00   31.82000      187.9524      41261.92      158.2889    
 1392.00   31.82439      187.9753      41293.75      158.3103    
 1393.00   31.82878      187.9982      41325.57      158.3316    
 1394.00   31.83317      188.0210      41357.40      158.3529    
 1395.00   31.83756      188.0438      41389.24      158.3741    
 1396.00   31.84194      188.0667      41421.08      158.3954    
 1397.00   31.84633      188.0895      41452.92      158.4166    
 1398.00   31.85072      188.1122      41484.77      158.4379    
 1399.00   31.85511      188.1350      41516.63      158.4591    
 1400.00   31.85949      188.1578      41548.48      158.4803    
 1401.00   31.86388      188.1805      41580.34      158.5015    
 1402.00   31.86827      188.2033      41612.21      158.5227    
 1403.00   31.87265      188.2260      41644.08      158.5438    
 1404.00   31.87704      188.2487      41675.96      158.5650    
 1405.00   31.88143      188.2714      41707.83      158.5861    
 1406.00   31.88581      188.2941      41739.72      158.6072    
 1407.00   31.89020      188.3168      41771.61      158.6283    
 1408.00   31.89458      188.3394      41803.50      158.6494    
 1409.00   31.89897      188.3621      41835.40      158.6705    
 1410.00   31.90335      188.3847      41867.30      158.6916    
 1411.00   31.90773      188.4073      41899.20      158.7126    
 1412.00   31.91212      188.4299      41931.11      158.7337    
 1413.00   31.91650      188.4525      41963.03      158.7547    
 1414.00   31.92088      188.4751      41994.95      158.7757    
 1415.00   31.92527      188.4977      42026.87      158.7967    
 1416.00   31.92965      188.5202      42058.80      158.8177    
 1417.00   31.93403      188.5428      42090.73      158.8387    
 1418.00   31.93841      188.5653      42122.66      158.8596    
 1419.00   31.94279      188.5878      42154.60      158.8806    
 1420.00   31.94717      188.6103      42186.55      158.9015    
 1421.00   31.95155      188.6328      42218.50      158.9224    
 1422.00   31.95593      188.6553      42250.45      158.9433    
 1423.00   31.96031      188.6778      42282.41      158.9642    
 1424.00   31.96469      188.7002      42314.37      158.9851    
 1425.00   31.96907      188.7227      42346.34      159.0059    
 1426.00   31.97345      188.7451      42378.31      159.0268    
 1427.00   31.97783      188.7675      42410.29      159.0476    
 1428.00   31.98220      188.7899      42442.27      159.0684    
 1429.00   31.98658      188.8123      42474.25      159.0892    
 1430.00   31.99096      188.8347      42506.24      159.1100    
 1431.00   31.99533      188.8570      42538.23      159.1308    
 1432.00   31.99971      188.8794      42570.23      159.1516    
 1433.00   32.00408      188.9017      42602.23      159.1723    
 1434.00   32.00846      188.9241      42634.24      159.1931    
 1435.00   32.01283      188.9464      42666.25      159.2138    
 1436.00   32.01721      188.9687      42698.26      159.2345    
 1437.00   32.02158      188.9910      42730.28      159.2552    
 1438.00   32.02595      189.0132      42762.31      159.2759    
 1439.00   32.03032      189.0355      42794.34      159.2966    
 1440.00   32.03470      189.0578      42826.37      159.3172    
 1441.00   32.03907      189.0800      42858.41      159.3379    
 1442.00   32.04344      189.1022      42890.45      159.3585    
 1443.00   32.04781      189.1244      42922.49      159.3791    
 1444.00   32.05218      189.1466      42954.54      159.3997    
 1445.00   32.05655      189.1688      42986.60      159.4203    
 1446.00   32.06091      189.1910      43018.66      159.4409    
 1447.00   32.06528      189.2132      43050.72      159.4615    
 1448.00   32.06965      189.2353      43082.79      159.4820    
 1449.00   32.07402      189.2575      43114.86      159.5026    
 1450.00   32.07838      189.2796      43146.93      159.5231    
 1451.00   32.08275      189.3017      43179.01      159.5436    
 1452.00   32.08711      189.3238      43211.10      159.5641    
 1453.00   32.09147      189.3459      43243.19      159.5846    
 1454.00   32.09584      189.3680      43275.28      159.6051    
 1455.00   32.10020      189.3901      43307.38      159.6255    
 1456.00   32.10456      189.4121      43339.48      159.6460    
 1457.00   32.10892      189.4342      43371.59      159.6664    
 1458.00   32.11329      189.4562      43403.70      159.6869    
 1459.00   32.11765      189.4782      43435.82      159.7073    
 1460.00   32.12200      189.5002      43467.94      159.7277    
 1461.00   32.12636      189.5222      43500.06      159.7480    
 1462.00   32.13072      189.5442      43532.19      159.7684    
 1463.00   32.13508      189.5662      43564.32      159.7888    
 1464.00   32.13944      189.5881      43596.46      159.8091    
 1465.00   32.14379      189.6101      43628.60      159.8295    
 1466.00   32.14815      189.6320      43660.75      159.8498    
 1467.00   32.15250      189.6539      43692.90      159.8701    
 1468.00   32.15686      189.6758      43725.05      159.8904    
 1469.00   32.16121      189.6977      43757.21      159.9107    
 1470.00   32.16556      189.7196      43789.37      159.9309    
 1471.00   32.16991      189.7415      43821.54      159.9512    
 1472.00   32.17426      189.7634      43853.71      159.9714    
 1473.00   32.17861      189.7852      43885.89      159.9917    
 1474.00   32.18296      189.8071      43918.07      160.0119    
 1475.00   32.18731      189.8289      43950.26      160.0321    
 1476.00   32.19166      189.8507      43982.45      160.0523    
 1477.00   32.19601      189.8725      44014.64      160.0725    
 1478.00   32.20035      189.8943      44046.84      160.0927    
 1479.00   32.20470      189.9161      44079.04      160.1128    
 1480.00   32.20904      189.9379      44111.25      160.1330    
 1481.00   32.21339      189.9596      44143.46      160.1531    
 1482.00   32.21773      189.9814      44175.67      160.1732    
 1483.00   32.22207      190.0031      44207.89      160.1933    
 1484.00   32.22642      190.0248      44240.12      160.2134    
 1485.00   32.23076      190.0465      44272.35      160.2335    
 1486.00   32.23510      190.0682      44304.58      160.2536    
 1487.00   32.23944      190.0899      44336.82      160.2736    
 1488.00   32.24377      190.1116      44369.06      160.2937    
 1489.00   32.24811      190.1332      44401.30      160.3137    
 1490.00   32.25245      190.1549      44433.55      160.3337    
 1491.00   32.25678      190.1765      44465.81      160.3537    
 1492.00   32.26112      190.1982      44498.07      160.3737    
 1493.00   32.26545      190.2198      44530.33      160.3937    
 1494.00   32.26979      190.2414      44562.60      160.4137    
 1495.00   32.27412      190.2630      44594.87      160.4336    
 1496.00   32.27845      190.2846      44627.15      160.4536    
 1497.00   32.28278      190.3061      44659.43      160.4735    
 1498.00   32.28711      190.3277      44691.71      160.4934    
 1499.00   32.29144      190.3492      44724.00      160.5133    
 1500.00   32.29577      190.3708      44756.30      160.5332    
 1501.00   32.30009      190.3923      44788.59      160.5531    
 1502.00   32.30442      190.4138      44820.90      160.5730    
 1503.00   32.30874      190.4353      44853.20      160.5929    
 1504.00   32.31307      190.4568      44885.51      160.6127    
 1505.00   32.31739      190.4783      44917.83      160.6326    
 1506.00   32.32171      190.4998      44950.15      160.6524    
 1507.00   32.32603      190.5212      44982.47      160.6722    
 1508.00   32.33035      190.5427      45014.80      160.6920    
 1509.00   32.33467      190.5641      45047.13      160.7118    
 1510.00   32.33899      190.5855      45079.47      160.7316    
 1511.00   32.34331      190.6069      45111.81      160.7513    
 1512.00   32.34763      190.6283      45144.16      160.7711    
 1513.00   32.35194      190.6497      45176.51      160.7908    
 1514.00   32.35626      190.6711      45208.86      160.8105    
 1515.00   32.36057      190.6925      45241.22      160.8303    
 1516.00   32.36488      190.7138      45273.58      160.8500    
 1517.00   32.36919      190.7352      45305.95      160.8697    
 1518.00   32.37350      190.7565      45338.32      160.8893    
 1519.00   32.37781      190.7778      45370.70      160.9090    
 1520.00   32.38212      190.7991      45403.08      160.9287    
 1521.00   32.38643      190.8204      45435.46      160.9483    
 1522.00   32.39074      190.8417      45467.85      160.9679    
 1523.00   32.39504      190.8630      45500.24      160.9876    
 1524.00   32.39935      190.8842      45532.64      161.0072    
 1525.00   32.40365      190.9055      45565.04      161.0268    
 1526.00   32.40795      190.9267      45597.45      161.0464    
 1527.00   32.41225      190.9480      45629.86      161.0659    
 1528.00   32.41655      190.9692      45662.27      161.0855    
 1529.00   32.42085      190.9904      45694.69      161.1051    
 1530.00   32.42515      191.0116      45727.11      161.1246    
 1531.00   32.42945      191.0328      45759.54      161.1441    
 1532.00   32.43374      191.0540      45791.97      161.1636    
 1533.00   32.43804      191.0751      45824.41      161.1831    
 1534.00   32.44233      191.0963      45856.85      161.2026    
 1535.00   32.44662      191.1174      45889.29      161.2221    
 1536.00   32.45091      191.1386      45921.74      161.2416    
 1537.00   32.45521      191.1597      45954.19      161.2610    
 1538.00   32.45949      191.1808      45986.65      161.2805    
 1539.00   32.46378      191.2019      46019.11      161.2999    
 1540.00   32.46807      191.2230      46051.58      161.3194    
 1541.00   32.47236      191.2441      46084.05      161.3388    
 1542.00   32.47664      191.2651      46116.52      161.3582    
 1543.00   32.48092      191.2862      46149.00      161.3776    
 1544.00   32.48521      191.3072      46181.48      161.3969    
 1545.00   32.48949      191.3283      46213.97      161.4163    
 1546.00   32.49377      191.3493      46246.46      161.4357    
 1547.00   32.49805      191.3703      46278.96      161.4550    
 1548.00   32.50233      191.3913      46311.46      161.4743    
 1549.00   32.50660      191.4123      46343.96      161.4937    
 1550.00   32.51088      191.4333      46376.47      161.5130    
 1551.00   32.51515      191.4542      46408.99      161.5323    
 1552.00   32.51943      191.4752      46441.50      161.5515    
 1553.00   32.52370      191.4961      46474.02      161.5708    
 1554.00   32.52797      191.5171      46506.55      161.5901    
 1555.00   32.53224      191.5380      46539.08      161.6093    
 1556.00   32.53651      191.5589      46571.61      161.6286    
 1557.00   32.54078      191.5798      46604.15      161.6478    
 1558.00   32.54504      191.6007      46636.70      161.6670    
 1559.00   32.54931      191.6216      46669.24      161.6862    
 1560.00   32.55357      191.6425      46701.79      161.7054    
 1561.00   32.55783      191.6633      46734.35      161.7246    
 1562.00   32.56210      191.6842      46766.91      161.7438    
 1563.00   32.56636      191.7050      46799.47      161.7629    
 1564.00   32.57062      191.7259      46832.04      161.7821    
 1565.00   32.57487      191.7467      46864.62      161.8012    
 1566.00   32.57913      191.7675      46897.19      161.8204    
 1567.00   32.58339      191.7883      46929.77      161.8395    
 1568.00   32.58764      191.8091      46962.36      161.8586    
 1569.00   32.59189      191.8299      46994.95      161.8777    
 1570.00   32.59614      191.8506      47027.54      161.8968    
 1571.00   32.60039      191.8714      47060.14      161.9158    
 1572.00   32.60464      191.8921      47092.74      161.9349    
 1573.00   32.60889      191.9129      47125.35      161.9540    
 1574.00   32.61314      191.9336      47157.96      161.9730    
 1575.00   32.61738      191.9543      47190.58      161.9920    
 1576.00   32.62163      191.9750      47223.20      162.0110    
 1577.00   32.62587      191.9957      47255.82      162.0301    
 1578.00   32.63011      192.0164      47288.45      162.0491    
 1579.00   32.63435      192.0371      47321.08      162.0680    
 1580.00   32.63859      192.0577      47353.72      162.0870    
 1581.00   32.64283      192.0784      47386.36      162.1060    
 1582.00   32.64707      192.0990      47419.00      162.1249    
 1583.00   32.65130      192.1196      47451.65      162.1439    
 1584.00   32.65554      192.1403      47484.31      162.1628    
 1585.00   32.65977      192.1609      47516.96      162.1817    
 1586.00   32.66400      192.1815      47549.63      162.2006    
 1587.00   32.66823      192.2021      47582.29      162.2195    
 1588.00   32.67246      192.2226      47614.96      162.2384    
 1589.00   32.67669      192.2432      47647.64      162.2573    
 1590.00   32.68091      192.2638      47680.32      162.2762    
 1591.00   32.68514      192.2843      47713.00      162.2950    
 1592.00   32.68936      192.3049      47745.69      162.3139    
 1593.00   32.69358      192.3254      47778.38      162.3327    
 1594.00   32.69780      192.3459      47811.07      162.3515    
 1595.00   32.70202      192.3664      47843.77      162.3703    
 1596.00   32.70624      192.3869      47876.48      162.3891    
 1597.00   32.71046      192.4074      47909.18      162.4079    
 1598.00   32.71467      192.4279      47941.90      162.4267    
 1599.00   32.71888      192.4483      47974.61      162.4455    
 1600.00   32.72310      192.4688      48007.34      162.4642    
 1601.00   32.72731      192.4892      48040.06      162.4830    
 1602.00   32.73152      192.5097      48072.79      162.5017    
 1603.00   32.73573      192.5301      48105.52      162.5204    
 1604.00   32.73993      192.5505      48138.26      162.5391    
 1605.00   32.74414      192.5709      48171.00      162.5578    
 1606.00   32.74834      192.5913      48203.75      162.5765    
 1607.00   32.75255      192.6117      48236.50      162.5952    
 1608.00   32.75675      192.6321      48269.25      162.6139    
 1609.00   32.76095      192.6525      48302.01      162.6326    
 1610.00   32.76515      192.6728      48334.78      162.6512    
 1611.00   32.76935      192.6932      48367.54      162.6699    
 1612.00   32.77354      192.7135      48400.32      162.6885    
 1613.00   32.77774      192.7338      48433.09      162.7071    
 1614.00   32.78193      192.7541      48465.87      162.7257    
 1615.00   32.78612      192.7744      48498.65      162.7443    
 1616.00   32.79031      192.7947      48531.44      162.7629    
 1617.00   32.79450      192.8150      48564.24      162.7815    
 1618.00   32.79869      192.8353      48597.03      162.8001    
 1619.00   32.80287      192.8556      48629.83      162.8186    
 1620.00   32.80706      192.8758      48662.64      162.8372    
 1621.00   32.81124      192.8961      48695.45      162.8557    
 1622.00   32.81542      192.9163      48728.26      162.8742    
 1623.00   32.81960      192.9365      48761.08      162.8927    
 1624.00   32.82378      192.9568      48793.90      162.9112    
 1625.00   32.82796      192.9770      48826.73      162.9297    
 1626.00   32.83214      192.9972      48859.56      162.9482    
 1627.00   32.83631      193.0173      48892.39      162.9667    
 1628.00   32.84049      193.0375      48925.23      162.9852    
 1629.00   32.84466      193.0577      48958.07      163.0036    
 1630.00   32.84883      193.0778      48990.92      163.0221    
 1631.00   32.85300      193.0980      49023.77      163.0405    
 1632.00   32.85716      193.1181      49056.62      163.0589    
 1633.00   32.86133      193.1383      49089.48      163.0773    
 1634.00   32.86549      193.1584      49122.35      163.0957    
 1635.00   32.86966      193.1785      49155.21      163.1141    
 1636.00   32.87382      193.1986      49188.09      163.1325    
 1637.00   32.87798      193.2187      49220.96      163.1509    
 1638.00   32.88214      193.2388      49253.84      163.1693    
 1639.00   32.88629      193.2588      49286.73      163.1876    
 1640.00   32.89045      193.2789      49319.61      163.2059    
 1641.00   32.89460      193.2989      49352.51      163.2243    
 1642.00   32.89876      193.3190      49385.40      163.2426    
 1643.00   32.90291      193.3390      49418.30      163.2609    
 1644.00   32.90706      193.3590      49451.21      163.2792    
 1645.00   32.91121      193.3790      49484.12      163.2975    
 1646.00   32.91535      193.3990      49517.03      163.3158    
 1647.00   32.91950      193.4190      49549.95      163.3341    
 1648.00   32.92364      193.4390      49582.87      163.3523    
 1649.00   32.92778      193.4590      49615.80      163.3706    
 1650.00   32.93192      193.4790      49648.73      163.3888    
 1651.00   32.93606      193.4989      49681.66      163.4070    
 1652.00   32.94020      193.5188      49714.60      163.4253    
 1653.00   32.94434      193.5388      49747.54      163.4435    
 1654.00   32.94847      193.5587      49780.49      163.4617    
 1655.00   32.95260      193.5786      49813.44      163.4799    
 1656.00   32.95674      193.5985      49846.39      163.4981    
 1657.00   32.96087      193.6184      49879.35      163.5162    
 1658.00   32.96499      193.6383      49912.31      163.5344    
 1659.00   32.96912      193.6582      49945.28      163.5525    
 1660.00   32.97325      193.6781      49978.25      163.5707    
 1661.00   32.97737      193.6979      50011.23      163.5888    
 1662.00   32.98149      193.7178      50044.21      163.6069    
 1663.00   32.98561      193.7376      50077.19      163.6250    
 1664.00   32.98973      193.7574      50110.18      163.6431    
 1665.00   32.99385      193.7773      50143.17      163.6612    
 1666.00   32.99797      193.7971      50176.17      163.6793    
 1667.00   33.00208      193.8169      50209.17      163.6974    
 1668.00   33.00619      193.8367      50242.17      163.7155    
 1669.00   33.01030      193.8564      50275.18      163.7335    
 1670.00   33.01441      193.8762      50308.19      163.7516    
 1671.00   33.01852      193.8960      50341.21      163.7696    
 1672.00   33.02263      193.9157      50374.23      163.7876    
 1673.00   33.02673      193.9355      50407.25      163.8056    
 1674.00   33.03084      193.9552      50440.28      163.8236    
 1675.00   33.03494      193.9750      50473.31      163.8416    
 1676.00   33.03904      193.9947      50506.35      163.8596    
 1677.00   33.04314      194.0144      50539.39      163.8776    
 1678.00   33.04724      194.0341      50572.44      163.8956    
 1679.00   33.05133      194.0538      50605.49      163.9135    
 1680.00   33.05543      194.0734      50638.54      163.9315    
 1681.00   33.05952      194.0931      50671.60      163.9494    
 1682.00   33.06361      194.1128      50704.66      163.9673    
 1683.00   33.06770      194.1324      50737.72      163.9852    
 1684.00   33.07179      194.1521      50770.79      164.0031    
 1685.00   33.07587      194.1717      50803.87      164.0210    
 1686.00   33.07996      194.1913      50836.95      164.0389    
 1687.00   33.08404      194.2110      50870.03      164.0568    
 1688.00   33.08812      194.2306      50903.11      164.0747    
 1689.00   33.09220      194.2502      50936.20      164.0925    
 1690.00   33.09628      194.2697      50969.30      164.1104    
 1691.00   33.10036      194.2893      51002.40      164.1282    
 1692.00   33.10443      194.3089      51035.50      164.1461    
 1693.00   33.10850      194.3285      51068.61      164.1639    
 1694.00   33.11258      194.3480      51101.72      164.1817    
 1695.00   33.11665      194.3675      51134.83      164.1995    
 1696.00   33.12071      194.3871      51167.95      164.2173    
 1697.00   33.12478      194.4066      51201.07      164.2351    
 1698.00   33.12885      194.4261      51234.20      164.2529    
 1699.00   33.13291      194.4456      51267.33      164.2706    
 1700.00   33.13697      194.4651      51300.46      164.2884    
 1701.00   33.14103      194.4846      51333.60      164.3061    
 1702.00   33.14509      194.5041      51366.75      164.3239    
 1703.00   33.14915      194.5236      51399.89      164.3416    
 1704.00   33.15320      194.5430      51433.04      164.3593    
 1705.00   33.15726      194.5625      51466.20      164.3770    
 1706.00   33.16131      194.5819      51499.36      164.3947    
 1707.00   33.16536      194.6013      51532.52      164.4124    
 1708.00   33.16941      194.6208      51565.69      164.4301    
 1709.00   33.17346      194.6402      51598.86      164.4478    
 1710.00   33.17750      194.6596      51632.04      164.4654    
 1711.00   33.18154      194.6790      51665.22      164.4831    
 1712.00   33.18559      194.6984      51698.40      164.5007    
 1713.00   33.18963      194.7178      51731.59      164.5184    
 1714.00   33.19367      194.7371      51764.78      164.5360    
 1715.00   33.19770      194.7565      51797.98      164.5536    
 1716.00   33.20174      194.7758      51831.17      164.5712    
 1717.00   33.20577      194.7952      51864.38      164.5888    
 1718.00   33.20981      194.8145      51897.59      164.6064    
 1719.00   33.21384      194.8338      51930.80      164.6240    
 1720.00   33.21787      194.8532      51964.01      164.6415    
 1721.00   33.22189      194.8725      51997.23      164.6591    
 1722.00   33.22592      194.8918      52030.46      164.6766    
 1723.00   33.22994      194.9111      52063.69      164.6942    
 1724.00   33.23396      194.9303      52096.92      164.7117    
 1725.00   33.23799      194.9496      52130.15      164.7292    
 1726.00   33.24200      194.9689      52163.39      164.7468    
 1727.00   33.24602      194.9881      52196.64      164.7643    
 1728.00   33.25004      195.0074      52229.89      164.7818    
 1729.00   33.25405      195.0266      52263.14      164.7992    
 1730.00   33.25806      195.0459      52296.39      164.8167    
 1731.00   33.26207      195.0651      52329.65      164.8342    
 1732.00   33.26608      195.0843      52362.92      164.8517    
 1733.00   33.27009      195.1035      52396.19      164.8691    
 1734.00   33.27410      195.1227      52429.46      164.8865    
 1735.00   33.27810      195.1419      52462.73      164.9040    
 1736.00   33.28210      195.1610      52496.01      164.9214    
 1737.00   33.28610      195.1802      52529.30      164.9388    
 1738.00   33.29010      195.1994      52562.59      164.9562    
 1739.00   33.29410      195.2185      52595.88      164.9736    
 1740.00   33.29809      195.2377      52629.17      164.9910    
 1741.00   33.30209      195.2568      52662.47      165.0084    
 1742.00   33.30608      195.2759      52695.78      165.0258    
 1743.00   33.31007      195.2950      52729.09      165.0431    
 1744.00   33.31406      195.3141      52762.40      165.0605    
 1745.00   33.31804      195.3332      52795.72      165.0778    
 1746.00   33.32203      195.3523      52829.04      165.0951    
 1747.00   33.32601      195.3714      52862.36      165.1125    
 1748.00   33.32999      195.3905      52895.69      165.1298    
 1749.00   33.33397      195.4095      52929.02      165.1471    
 1750.00   33.33795      195.4286      52962.36      165.1644    
 1751.00   33.34193      195.4476      52995.69      165.1817    
 1752.00   33.34590      195.4667      53029.04      165.1990    
 1753.00   33.34988      195.4857      53062.39      165.2162    
 1754.00   33.35385      195.5047      53095.74      165.2335    
 1755.00   33.35782      195.5237      53129.09      165.2507    
 1756.00   33.36179      195.5427      53162.45      165.2680    
 1757.00   33.36575      195.5617      53195.82      165.2852    
 1758.00   33.36972      195.5807      53229.19      165.3025    
 1759.00   33.37368      195.5997      53262.56      165.3197    
 1760.00   33.37764      195.6187      53295.93      165.3369    
 1761.00   33.38160      195.6376      53329.31      165.3541    
 1762.00   33.38556      195.6566      53362.70      165.3713    
 1763.00   33.38951      195.6755      53396.08      165.3885    
 1764.00   33.39347      195.6945      53429.48      165.4056    
 1765.00   33.39742      195.7134      53462.87      165.4228    
 1766.00   33.40137      195.7323      53496.27      165.4400    
 1767.00   33.40532      195.7512      53529.67      165.4571    
 1768.00   33.40927      195.7701      53563.08      165.4742    
 1769.00   33.41321      195.7890      53596.49      165.4914    
 1770.00   33.41716      195.8079      53629.91      165.5085    
 1771.00   33.42110      195.8268      53663.33      165.5256    
 1772.00   33.42504      195.8456      53696.75      165.5427    
 1773.00   33.42898      195.8645      53730.18      165.5598    
 1774.00   33.43292      195.8833      53763.61      165.5769    
 1775.00   33.43685      195.9022      53797.04      165.5940    
 1776.00   33.44078      195.9210      53830.48      165.6111    
 1777.00   33.44472      195.9398      53863.92      165.6281    
 1778.00   33.44865      195.9587      53897.37      165.6452    
 1779.00   33.45257      195.9775      53930.82      165.6622    
 1780.00   33.45650      195.9963      53964.28      165.6793    
 1781.00   33.46043      196.0151      53997.73      165.6963    
 1782.00   33.46435      196.0338      54031.20      165.7133    
 1783.00   33.46827      196.0526      54064.66      165.7303    
 1784.00   33.47219      196.0714      54098.13      165.7473    
 1785.00   33.47611      196.0901      54131.61      165.7643    
 1786.00   33.48002      196.1089      54165.09      165.7813    
 1787.00   33.48394      196.1276      54198.57      165.7983    
 1788.00   33.48785      196.1464      54232.05      165.8152    
 1789.00   33.49176      196.1651      54265.54      165.8322    
 1790.00   33.49567      196.1838      54299.04      165.8491    
 1791.00   33.49958      196.2025      54332.53      165.8661    
 1792.00   33.50348      196.2212      54366.04      165.8830    
 1793.00   33.50738      196.2399      54399.54      165.8999    
 1794.00   33.51129      196.2586      54433.05      165.9169    
 1795.00   33.51519      196.2773      54466.56      165.9338    
 1796.00   33.51908      196.2959      54500.08      165.9507    
 1797.00   33.52298      196.3146      54533.60      165.9676    
 1798.00   33.52688      196.3332      54567.13      165.9844    
 1799.00   33.53077      196.3519      54600.66      166.0013    
 1800.00   33.53466      196.3705      54634.19      166.0182    
 1801.00   33.53855      196.3891      54667.73      166.0350    
 1802.00   33.54244      196.4078      54701.27      166.0519    
 1803.00   33.54632      196.4264      54734.81      166.0687    
 1804.00   33.55021      196.4450      54768.36      166.0856    
 1805.00   33.55409      196.4636      54801.91      166.1024    
 1806.00   33.55797      196.4822      54835.47      166.1192    
 1807.00   33.56185      196.5007      54869.03      166.1360    
 1808.00   33.56573      196.5193      54902.59      166.1528    
 1809.00   33.56960      196.5379      54936.16      166.1696    
 1810.00   33.57348      196.5564      54969.73      166.1864    
 1811.00   33.57735      196.5750      55003.30      166.2032    
 1812.00   33.58122      196.5935      55036.88      166.2199    
 1813.00   33.58509      196.6120      55070.47      166.2367    
 1814.00   33.58895      196.6305      55104.05      166.2534    
 1815.00   33.59282      196.6491      55137.65      166.2702    
 1816.00   33.59668      196.6676      55171.24      166.2869    
 1817.00   33.60054      196.6861      55204.84      166.3036    
 1818.00   33.60440      196.7045      55238.44      166.3204    
 1819.00   33.60826      196.7230      55272.05      166.3371    
 1820.00   33.61211      196.7415      55305.66      166.3538    
 1821.00   33.61597      196.7600      55339.27      166.3705    
 1822.00   33.61982      196.7784      55372.89      166.3872    
 1823.00   33.62367      196.7969      55406.51      166.4038    
 1824.00   33.62752      196.8153      55440.14      166.4205    
 1825.00   33.63137      196.8337      55473.77      166.4372    
 1826.00   33.63521      196.8522      55507.40      166.4538    
 1827.00   33.63905      196.8706      55541.04      166.4704    
 1828.00   33.64290      196.8890      55574.68      166.4871    
 1829.00   33.64674      196.9074      55608.32      166.5037    
 1830.00   33.65057      196.9258      55641.97      166.5203    
 1831.00   33.65441      196.9442      55675.62      166.5369    
 1832.00   33.65824      196.9625      55709.28      166.5535    
 1833.00   33.66208      196.9809      55742.94      166.5701    
 1834.00   33.66591      196.9993      55776.60      166.5867    
 1835.00   33.66974      197.0176      55810.27      166.6033    
 1836.00   33.67356      197.0360      55843.94      166.6199    
 1837.00   33.67739      197.0543      55877.62      166.6364    
 1838.00   33.68121      197.0726      55911.30      166.6530    
 1839.00   33.68504      197.0910      55944.98      166.6695    
 1840.00   33.68886      197.1093      55978.67      166.6861    
 1841.00   33.69267      197.1276      56012.36      166.7026    
 1842.00   33.69649      197.1459      56046.05      166.7191    
 1843.00   33.70031      197.1642      56079.75      166.7356    
 1844.00   33.70412      197.1824      56113.45      166.7522    
 1845.00   33.70793      197.2007      56147.16      166.7686    
 1846.00   33.71174      197.2190      56180.87      166.7851    
 1847.00   33.71555      197.2372      56214.58      166.8016    
 1848.00   33.71935      197.2555      56248.30      166.8181    
 1849.00   33.72316      197.2737      56282.02      166.8346    
 1850.00   33.72696      197.2920      56315.75      166.8510    
 1851.00   33.73076      197.3102      56349.48      166.8675    
 1852.00   33.73456      197.3284      56383.21      166.8839    
 1853.00   33.73835      197.3466      56416.95      166.9003    
 1854.00   33.74215      197.3648      56450.69      166.9168    
 1855.00   33.74594      197.3830      56484.43      166.9332    
 1856.00   33.74973      197.4012      56518.18      166.9496    
 1857.00   33.75352      197.4194      56551.93      166.9660    
 1858.00   33.75731      197.4376      56585.68      166.9824    
 1859.00   33.76110      197.4557      56619.44      166.9988    
 1860.00   33.76488      197.4739      56653.21      167.0152    
 1861.00   33.76866      197.4920      56686.97      167.0315    
 1862.00   33.77244      197.5102      56720.74      167.0479    
 1863.00   33.77622      197.5283      56754.52      167.0643    
 1864.00   33.78000      197.5464      56788.30      167.0806    
 1865.00   33.78377      197.5646      56822.08      167.0970    
 1866.00   33.78755      197.5827      56855.86      167.1133    
 1867.00   33.79132      197.6008      56889.65      167.1296    
 1868.00   33.79509      197.6189      56923.45      167.1459    
 1869.00   33.79886      197.6370      56957.24      167.1622    
 1870.00   33.80262      197.6550      56991.04      167.1785    
 1871.00   33.80639      197.6731      57024.85      167.1948    
 1872.00   33.81015      197.6912      57058.66      167.2111    
 1873.00   33.81391      197.7092      57092.47      167.2274    
 1874.00   33.81767      197.7273      57126.29      167.2437    
 1875.00   33.82143      197.7453      57160.10      167.2599    
 1876.00   33.82518      197.7634      57193.93      167.2762    
 1877.00   33.82894      197.7814      57227.76      167.2924    
 1878.00   33.83269      197.7994      57261.59      167.3087    
 1879.00   33.83644      197.8174      57295.42      167.3249    
 1880.00   33.84018      197.8354      57329.26      167.3411    
 1881.00   33.84393      197.8534      57363.10      167.3573    
 1882.00   33.84768      197.8714      57396.95      167.3736    
 1883.00   33.85142      197.8894      57430.80      167.3898    
 1884.00   33.85516      197.9074      57464.65      167.4059    
 1885.00   33.85890      197.9253      57498.51      167.4221    
 1886.00   33.86264      197.9433      57532.37      167.4383    
 1887.00   33.86637      197.9612      57566.23      167.4545    
 1888.00   33.87010      197.9792      57600.10      167.4706    
 1889.00   33.87384      197.9971      57633.97      167.4868    
 1890.00   33.87757      198.0150      57667.85      167.5029    
 1891.00   33.88129      198.0330      57701.73      167.5191    
 1892.00   33.88502      198.0509      57735.61      167.5352    
 1893.00   33.88875      198.0688      57769.50      167.5513    
 1894.00   33.89247      198.0867      57803.39      167.5675    
 1895.00   33.89619      198.1046      57837.28      167.5836    
 1896.00   33.89991      198.1224      57871.18      167.5997    
 1897.00   33.90363      198.1403      57905.08      167.6158    
 1898.00   33.90734      198.1582      57938.99      167.6319    
 1899.00   33.91106      198.1761      57972.90      167.6479    
 1900.00   33.91477      198.1939      58006.81      167.6640    
 1901.00   33.91848      198.2118      58040.73      167.6801    
 1902.00   33.92219      198.2296      58074.65      167.6961    
 1903.00   33.92589      198.2474      58108.57      167.7122    
 1904.00   33.92960      198.2652      58142.50      167.7282    
 1905.00   33.93330      198.2831      58176.43      167.7443    
 1906.00   33.93700      198.3009      58210.36      167.7603    
 1907.00   33.94070      198.3187      58244.30      167.7763    
 1908.00   33.94440      198.3365      58278.25      167.7923    
 1909.00   33.94809      198.3543      58312.19      167.8083    
 1910.00   33.95179      198.3720      58346.14      167.8243    
 1911.00   33.95548      198.3898      58380.10      167.8403    
 1912.00   33.95917      198.4076      58414.05      167.8563    
 1913.00   33.96286      198.4253      58448.01      167.8723    
 1914.00   33.96654      198.4431      58481.98      167.8882    
 1915.00   33.97023      198.4608      58515.95      167.9042    
 1916.00   33.97391      198.4786      58549.92      167.9201    
 1917.00   33.97759      198.4963      58583.90      167.9361    
 1918.00   33.98127      198.5140      58617.87      167.9520    
 1919.00   33.98495      198.5317      58651.86      167.9680    
 1920.00   33.98863      198.5494      58685.84      167.9839    
 1921.00   33.99230      198.5671      58719.84      167.9998    
 1922.00   33.99597      198.5848      58753.83      168.0157    
 1923.00   33.99964      198.6025      58787.83      168.0316    
 1924.00   34.00331      198.6202      58821.83      168.0475    
 1925.00   34.00698      198.6378      58855.83      168.0634    
 1926.00   34.01064      198.6555      58889.84      168.0793    
 1927.00   34.01431      198.6732      58923.85      168.0951    
 1928.00   34.01797      198.6908      58957.87      168.1110    
 1929.00   34.02163      198.7085      58991.89      168.1269    
 1930.00   34.02529      198.7261      59025.91      168.1427    
 1931.00   34.02894      198.7437      59059.94      168.1586    
 1932.00   34.03260      198.7613      59093.97      168.1744    
 1933.00   34.03625      198.7789      59128.01      168.1902    
 1934.00   34.03990      198.7965      59162.04      168.2060    
 1935.00   34.04355      198.8141      59196.09      168.2219    
 1936.00   34.04719      198.8317      59230.13      168.2377    
 1937.00   34.05084      198.8493      59264.18      168.2535    
 1938.00   34.05448      198.8669      59298.23      168.2692    
 1939.00   34.05812      198.8845      59332.29      168.2850    
 1940.00   34.06176      198.9020      59366.35      168.3008    
 1941.00   34.06540      198.9196      59400.41      168.3166    
 1942.00   34.06904      198.9371      59434.48      168.3323    
 1943.00   34.07267      198.9547      59468.55      168.3481    
 1944.00   34.07630      198.9722      59502.63      168.3638    
 1945.00   34.07993      198.9897      59536.70      168.3796    
 1946.00   34.08356      199.0072      59570.79      168.3953    
 1947.00   34.08719      199.0247      59604.87      168.4111    
 1948.00   34.09082      199.0423      59638.96      168.4268    
 1949.00   34.09444      199.0598      59673.05      168.4425    
 1950.00   34.09806      199.0772      59707.15      168.4582    
 1951.00   34.10168      199.0947      59741.25      168.4739    
 1952.00   34.10530      199.1122      59775.35      168.4896    
 1953.00   34.10891      199.1297      59809.46      168.5053    
 1954.00   34.11253      199.1471      59843.57      168.5209    
 1955.00   34.11614      199.1646      59877.68      168.5366    
 1956.00   34.11975      199.1820      59911.80      168.5523    
 1957.00   34.12336      199.1995      59945.92      168.5679    
 1958.00   34.12697      199.2169      59980.05      168.5836    
 1959.00   34.13057      199.2343      60014.18      168.5992    
 1960.00   34.13418      199.2517      60048.31      168.6149    
 1961.00   34.13778      199.2692      60082.45      168.6305    
 1962.00   34.14138      199.2866      60116.59      168.6461    
 1963.00   34.14498      199.3040      60150.73      168.6617    
 1964.00   34.14857      199.3214      60184.88      168.6773    
 1965.00   34.15217      199.3387      60219.03      168.6929    
 1966.00   34.15576      199.3561      60253.18      168.7085    
 1967.00   34.15935      199.3735      60287.34      168.7241    
 1968.00   34.16294      199.3908      60321.50      168.7397    
 1969.00   34.16653      199.4082      60355.66      168.7552    
 1970.00   34.17011      199.4256      60389.83      168.7708    
 1971.00   34.17370      199.4429      60424.00      168.7864    
 1972.00   34.17728      199.4602      60458.18      168.8019    
 1973.00   34.18086      199.4776      60492.36      168.8175    
 1974.00   34.18444      199.4949      60526.54      168.8330    
 1975.00   34.18802      199.5122      60560.73      168.8485    
 1976.00   34.19159      199.5295      60594.92      168.8641    
 1977.00   34.19516      199.5468      60629.11      168.8796    
 1978.00   34.19874      199.5641      60663.31      168.8951    
 1979.00   34.20230      199.5814      60697.51      168.9106    
 1980.00   34.20587      199.5987      60731.71      168.9261    
 1981.00   34.20944      199.6159      60765.92      168.9416    
 1982.00   34.21300      199.6332      60800.13      168.9570    
 1983.00   34.21656      199.6505      60834.35      168.9725    
 1984.00   34.22013      199.6677      60868.56      168.9880    
 1985.00   34.22368      199.6849      60902.79      169.0034    
 1986.00   34.22724      199.7022      60937.01      169.0189    
 1987.00   34.23080      199.7194      60971.24      169.0343    
 1988.00   34.23435      199.7366      61005.47      169.0498    
 1989.00   34.23790      199.7539      61039.71      169.0652    
 1990.00   34.24145      199.7711      61073.95      169.0806    
 1991.00   34.24500      199.7883      61108.19      169.0961    
 1992.00   34.24854      199.8055      61142.44      169.1115    
 1993.00   34.25209      199.8227      61176.69      169.1269    
 1994.00   34.25563      199.8398      61210.94      169.1423    
 1995.00   34.25917      199.8570      61245.20      169.1577    
 1996.00   34.26271      199.8742      61279.46      169.1731    
 1997.00   34.26625      199.8913      61313.73      169.1884    
 1998.00   34.26978      199.9085      61347.99      169.2038    
 1999.00   34.27332      199.9256      61382.27      169.2192    
 2000.00   34.27685      199.9428      61416.54      169.2345    
 2001.00   34.28038      199.9599      61450.82      169.2499    
 2002.00   34.28391      199.9771      61485.10      169.2652    
 2003.00   34.28743      199.9942      61519.39      169.2806    
 2004.00   34.29096      200.0113      61553.68      169.2959    
 2005.00   34.29448      200.0284      61587.97      169.3112    
 2006.00   34.29800      200.0455      61622.27      169.3265    
 2007.00   34.30152      200.0626      61656.56      169.3418    
 2008.00   34.30504      200.0797      61690.87      169.3571    
 2009.00   34.30856      200.0968      61725.17      169.3724    
 2010.00   34.31207      200.1138      61759.49      169.3877    
 2011.00   34.31558      200.1309      61793.80      169.4030    
 2012.00   34.31909      200.1480      61828.12      169.4183    
 2013.00   34.32260      200.1650      61862.44      169.4336    
 2014.00   34.32611      200.1821      61896.76      169.4488    
 2015.00   34.32961      200.1991      61931.09      169.4641    
 2016.00   34.33312      200.2161      61965.42      169.4793    
 2017.00   34.33662      200.2332      61999.76      169.4946    
 2018.00   34.34012      200.2502      62034.09      169.5098    
 2019.00   34.34362      200.2672      62068.44      169.5250    
 2020.00   34.34711      200.2842      62102.78      169.5403    
 2021.00   34.35061      200.3012      62137.13      169.5555    
 2022.00   34.35410      200.3182      62171.48      169.5707    
 2023.00   34.35759      200.3352      62205.84      169.5859    
 2024.00   34.36108      200.3522      62240.20      169.6011    
 2025.00   34.36457      200.3691      62274.56      169.6163    
 2026.00   34.36805      200.3861      62308.93      169.6315    
 2027.00   34.37154      200.4031      62343.30      169.6466    
 2028.00   34.37502      200.4200      62377.67      169.6618    
 2029.00   34.37850      200.4370      62412.05      169.6770    
 2030.00   34.38198      200.4539      62446.43      169.6921    
 2031.00   34.38546      200.4708      62480.81      169.7073    
 2032.00   34.38893      200.4878      62515.20      169.7224    
 2033.00   34.39240      200.5047      62549.59      169.7376    
 2034.00   34.39588      200.5216      62583.98      169.7527    
 2035.00   34.39934      200.5385      62618.38      169.7678    
 2036.00   34.40281      200.5554      62652.78      169.7829    
 2037.00   34.40628      200.5723      62687.19      169.7980    
 2038.00   34.40974      200.5892      62721.59      169.8131    
 2039.00   34.41321      200.6061      62756.01      169.8282    
 2040.00   34.41667      200.6229      62790.42      169.8433    
 2041.00   34.42013      200.6398      62824.84      169.8584    
 2042.00   34.42358      200.6567      62859.26      169.8735    
 2043.00   34.42704      200.6735      62893.69      169.8886    
 2044.00   34.43049      200.6904      62928.11      169.9036    
 2045.00   34.43395      200.7072      62962.55      169.9187    
 2046.00   34.43740      200.7241      62996.98      169.9337    
 2047.00   34.44084      200.7409      63031.42      169.9488    
 2048.00   34.44429      200.7577      63065.86      169.9638    
 2049.00   34.44774      200.7745      63100.31      169.9789    
 2050.00   34.45118      200.7913      63134.76      169.9939    
 2051.00   34.45462      200.8081      63169.21      170.0089    
 2052.00   34.45806      200.8249      63203.67      170.0239    
 2053.00   34.46150      200.8417      63238.13      170.0389    
 2054.00   34.46494      200.8585      63272.59      170.0539    
 2055.00   34.46837      200.8753      63307.06      170.0689    
 2056.00   34.47180      200.8920      63341.53      170.0839    
 2057.00   34.47523      200.9088      63376.00      170.0989    
 2058.00   34.47866      200.9256      63410.48      170.1139    
 2059.00   34.48209      200.9423      63444.96      170.1288    
 2060.00   34.48552      200.9591      63479.44      170.1438    
 2061.00   34.48894      200.9758      63513.93      170.1588    
 2062.00   34.49236      200.9925      63548.42      170.1737    
 2063.00   34.49578      201.0093      63582.92      170.1886    
 2064.00   34.49920      201.0260      63617.41      170.2036    
 2065.00   34.50262      201.0427      63651.91      170.2185    
 2066.00   34.50603      201.0594      63686.42      170.2334    
 2067.00   34.50945      201.0761      63720.93      170.2484    
 2068.00   34.51286      201.0928      63755.44      170.2633    
 2069.00   34.51627      201.1095      63789.95      170.2782    
 2070.00   34.51968      201.1261      63824.47      170.2931    
 2071.00   34.52309      201.1428      63858.99      170.3080    
 2072.00   34.52649      201.1595      63893.52      170.3228    
 2073.00   34.52989      201.1761      63928.04      170.3377    
 2074.00   34.53329      201.1928      63962.58      170.3526    
 2075.00   34.53669      201.2094      63997.11      170.3675    
 2076.00   34.54009      201.2261      64031.65      170.3823    
 2077.00   34.54349      201.2427      64066.19      170.3972    
 2078.00   34.54688      201.2593      64100.74      170.4120    
 2079.00   34.55028      201.2760      64135.28      170.4269    
 2080.00   34.55367      201.2926      64169.84      170.4417    
 2081.00   34.55706      201.3092      64204.39      170.4565    
 2082.00   34.56044      201.3258      64238.95      170.4714    
 2083.00   34.56383      201.3424      64273.51      170.4862    
 2084.00   34.56721      201.3590      64308.08      170.5010    
 2085.00   34.57060      201.3756      64342.65      170.5158    
 2086.00   34.57398      201.3921      64377.22      170.5306    
 2087.00   34.57735      201.4087      64411.79      170.5454    
 2088.00   34.58073      201.4253      64446.37      170.5602    
 2089.00   34.58411      201.4418      64480.96      170.5749    
 2090.00   34.58748      201.4584      64515.54      170.5897    
 2091.00   34.59085      201.4749      64550.13      170.6045    
 2092.00   34.59422      201.4915      64584.72      170.6192    
 2093.00   34.59759      201.5080      64619.32      170.6340    
 2094.00   34.60096      201.5245      64653.92      170.6487    
 2095.00   34.60432      201.5411      64688.52      170.6635    
 2096.00   34.60769      201.5576      64723.13      170.6782    
 2097.00   34.61105      201.5741      64757.74      170.6929    
 2098.00   34.61441      201.5906      64792.35      170.7077    
 2099.00   34.61777      201.6071      64826.97      170.7224    
 2100.00   34.62112      201.6236      64861.59      170.7371    
 2101.00   34.62448      201.6400      64896.21      170.7518    
 2102.00   34.62783      201.6565      64930.83      170.7665    
 2103.00   34.63118      201.6730      64965.46      170.7812    
 2104.00   34.63453      201.6895      65000.10      170.7959    
 2105.00   34.63788      201.7059      65034.73      170.8106    
 2106.00   34.64123      201.7224      65069.37      170.8252    
 2107.00   34.64457      201.7388      65104.02      170.8399    
 2108.00   34.64791      201.7553      65138.66      170.8546    
 2109.00   34.65125      201.7717      65173.31      170.8692    
 2110.00   34.65459      201.7881      65207.96      170.8839    
 2111.00   34.65793      201.8045      65242.62      170.8985    
 2112.00   34.66127      201.8210      65277.28      170.9131    
 2113.00   34.66460      201.8374      65311.94      170.9278    
 2114.00   34.66793      201.8538      65346.61      170.9424    
 2115.00   34.67126      201.8702      65381.28      170.9570    
 2116.00   34.67459      201.8865      65415.95      170.9716    
 2117.00   34.67792      201.9029      65450.63      170.9862    
 2118.00   34.68125      201.9193      65485.31      171.0008    
 2119.00   34.68457      201.9357      65519.99      171.0154    
 2120.00   34.68789      201.9520      65554.68      171.0300    
 2121.00   34.69121      201.9684      65589.37      171.0446    
 2122.00   34.69453      201.9848      65624.06      171.0592    
 2123.00   34.69785      202.0011      65658.76      171.0738    
 2124.00   34.70116      202.0174      65693.45      171.0883    
 2125.00   34.70448      202.0338      65728.16      171.1029    
 2126.00   34.70779      202.0501      65762.86      171.1174    
 2127.00   34.71110      202.0664      65797.57      171.1320    
 2128.00   34.71441      202.0827      65832.29      171.1465    
 2129.00   34.71772      202.0991      65867.00      171.1611    
 2130.00   34.72102      202.1154      65901.72      171.1756    
 2131.00   34.72432      202.1317      65936.44      171.1901    
 2132.00   34.72763      202.1480      65971.17      171.2046    
 2133.00   34.73093      202.1642      66005.90      171.2191    
 2134.00   34.73423      202.1805      66040.63      171.2336    
 2135.00   34.73752      202.1968      66075.37      171.2481    
 2136.00   34.74082      202.2131      66110.11      171.2626    
 2137.00   34.74411      202.2293      66144.85      171.2771    
 2138.00   34.74740      202.2456      66179.60      171.2916    
 2139.00   34.75069      202.2618      66214.34      171.3061    
 2140.00   34.75398      202.2781      66249.10      171.3205    
 2141.00   34.75727      202.2943      66283.85      171.3350    
 2142.00   34.76055      202.3105      66318.61      171.3495    
 2143.00   34.76384      202.3268      66353.37      171.3639    
 2144.00   34.76712      202.3430      66388.14      171.3784    
 2145.00   34.77040      202.3592      66422.91      171.3928    
 2146.00   34.77368      202.3754      66457.68      171.4072    
 2147.00   34.77695      202.3916      66492.45      171.4217    
 2148.00   34.78023      202.4078      66527.23      171.4361    
 2149.00   34.78350      202.4240      66562.02      171.4505    
 2150.00   34.78677      202.4402      66596.80      171.4649    
 2151.00   34.79004      202.4563      66631.59      171.4793    
 2152.00   34.79331      202.4725      66666.38      171.4937    
 2153.00   34.79658      202.4887      66701.18      171.5081    
 2154.00   34.79984      202.5048      66735.97      171.5225    
 2155.00   34.80311      202.5210      66770.78      171.5369    
 2156.00   34.80637      202.5371      66805.58      171.5512    
 2157.00   34.80963      202.5533      66840.39      171.5656    
 2158.00   34.81289      202.5694      66875.20      171.5800    
 2159.00   34.81614      202.5855      66910.01      171.5943    
 2160.00   34.81940      202.6017      66944.83      171.6087    
 2161.00   34.82265      202.6178      66979.65      171.6230    
 2162.00   34.82590      202.6339      67014.48      171.6374    
 2163.00   34.82915      202.6500      67049.30      171.6517    
 2164.00   34.83240      202.6661      67084.13      171.6660    
 2165.00   34.83565      202.6822      67118.97      171.6804    
 2166.00   34.83889      202.6983      67153.81      171.6947    
 2167.00   34.84214      202.7144      67188.65      171.7090    
 2168.00   34.84538      202.7304      67223.49      171.7233    
 2169.00   34.84862      202.7465      67258.34      171.7376    
 2170.00   34.85186      202.7626      67293.19      171.7519    
 2171.00   34.85509      202.7786      67328.04      171.7662    
 2172.00   34.85833      202.7947      67362.90      171.7805    
 2173.00   34.86156      202.8107      67397.76      171.7947    
 2174.00   34.86479      202.8268      67432.62      171.8090    
 2175.00   34.86802      202.8428      67467.49      171.8233    
 2176.00   34.87125      202.8588      67502.36      171.8375    
 2177.00   34.87448      202.8749      67537.23      171.8518    
 2178.00   34.87770      202.8909      67572.11      171.8660    
 2179.00   34.88093      202.9069      67606.99      171.8803    
 2180.00   34.88415      202.9229      67641.87      171.8945    
 2181.00   34.88737      202.9389      67676.75      171.9087    
 2182.00   34.89059      202.9549      67711.64      171.9230    
 2183.00   34.89380      202.9709      67746.53      171.9372    
 2184.00   34.89702      202.9868      67781.43      171.9514    
 2185.00   34.90023      203.0028      67816.33      171.9656    
 2186.00   34.90344      203.0188      67851.23      171.9798    
 2187.00   34.90666      203.0348      67886.14      171.9940    
 2188.00   34.90986      203.0507      67921.04      172.0082    
 2189.00   34.91307      203.0667      67955.96      172.0224    
 2190.00   34.91628      203.0826      67990.87      172.0366    
 2191.00   34.91948      203.0986      68025.79      172.0507    
 2192.00   34.92268      203.1145      68060.71      172.0649    
 2193.00   34.92588      203.1304      68095.63      172.0791    
 2194.00   34.92908      203.1463      68130.56      172.0932    
 2195.00   34.93228      203.1623      68165.49      172.1074    
 2196.00   34.93547      203.1782      68200.43      172.1215    
 2197.00   34.93867      203.1941      68235.36      172.1356    
 2198.00   34.94186      203.2100      68270.30      172.1498    
 2199.00   34.94505      203.2259      68305.25      172.1639    
 2200.00   34.94824      203.2418      68340.19      172.1780    
 2201.00   34.95143      203.2576      68375.14      172.1921    
 2202.00   34.95461      203.2735      68410.10      172.2063    
 2203.00   34.95780      203.2894      68445.05      172.2204    
 2204.00   34.96098      203.3053      68480.01      172.2345    
 2205.00   34.96416      203.3211      68514.97      172.2486    
 2206.00   34.96734      203.3370      68549.94      172.2627    
 2207.00   34.97052      203.3528      68584.91      172.2767    
 2208.00   34.97370      203.3687      68619.88      172.2908    
 2209.00   34.97687      203.3845      68654.86      172.3049    
 2210.00   34.98004      203.4003      68689.83      172.3190    
 2211.00   34.98321      203.4161      68724.82      172.3330    
 2212.00   34.98638      203.4320      68759.80      172.3471    
 2213.00   34.98955      203.4478      68794.79      172.3611    
 2214.00   34.99272      203.4636      68829.78      172.3752    
 2215.00   34.99588      203.4794      68864.77      172.3892    
 2216.00   34.99905      203.4952      68899.77      172.4032    
 2217.00   35.00221      203.5110      68934.77      172.4173    
 2218.00   35.00537      203.5268      68969.78      172.4313    
 2219.00   35.00853      203.5425      69004.78      172.4453    
 2220.00   35.01168      203.5583      69039.79      172.4593    
 2221.00   35.01484      203.5741      69074.81      172.4733    
 2222.00   35.01799      203.5898      69109.82      172.4873    
 2223.00   35.02115      203.6056      69144.84      172.5013    
 2224.00   35.02430      203.6214      69179.87      172.5153    
 2225.00   35.02745      203.6371      69214.89      172.5293    
 2226.00   35.03059      203.6528      69249.92      172.5433    
 2227.00   35.03374      203.6686      69284.95      172.5572    
 2228.00   35.03688      203.6843      69319.99      172.5712    
 2229.00   35.04002      203.7000      69355.03      172.5852    
 2230.00   35.04317      203.7157      69390.07      172.5991    
 2231.00   35.04630      203.7315      69425.11      172.6131    
 2232.00   35.04944      203.7472      69460.16      172.6270    
 2233.00   35.05258      203.7629      69495.21      172.6410    
 2234.00   35.05571      203.7786      69530.27      172.6549    
 2235.00   35.05885      203.7942      69565.32      172.6688    
 2236.00   35.06198      203.8099      69600.38      172.6827    
 2237.00   35.06511      203.8256      69635.45      172.6967    
 2238.00   35.06824      203.8413      69670.51      172.7106    
 2239.00   35.07136      203.8569      69705.58      172.7245    
 2240.00   35.07449      203.8726      69740.66      172.7384    
 2241.00   35.07761      203.8883      69775.73      172.7523    
 2242.00   35.08073      203.9039      69810.81      172.7662    
 2243.00   35.08385      203.9196      69845.89      172.7801    
 2244.00   35.08697      203.9352      69880.98      172.7939    
 2245.00   35.09009      203.9508      69916.07      172.8078    
 2246.00   35.09320      203.9665      69951.16      172.8217    
 2247.00   35.09632      203.9821      69986.25      172.8355    
 2248.00   35.09943      203.9977      70021.35      172.8494    
 2249.00   35.10254      204.0133      70056.45      172.8633    
 2250.00   35.10565      204.0289      70091.56      172.8771    
 2251.00   35.10876      204.0445      70126.66      172.8910    
 2252.00   35.11186      204.0601      70161.77      172.9048    
 2253.00   35.11497      204.0757      70196.89      172.9186    
 2254.00   35.11807      204.0913      70232.00      172.9324    
 2255.00   35.12117      204.1069      70267.12      172.9463    
 2256.00   35.12427      204.1224      70302.25      172.9601    
 2257.00   35.12737      204.1380      70337.37      172.9739    
 2258.00   35.13047      204.1536      70372.50      172.9877    
 2259.00   35.13356      204.1691      70407.63      173.0015    
 2260.00   35.13666      204.1847      70442.77      173.0153    
 2261.00   35.13975      204.2002      70477.91      173.0291    
 2262.00   35.14284      204.2157      70513.05      173.0429    
 2263.00   35.14593      204.2313      70548.19      173.0566    
 2264.00   35.14902      204.2468      70583.34      173.0704    
 2265.00   35.15210      204.2623      70618.49      173.0842    
 2266.00   35.15519      204.2778      70653.64      173.0979    
 2267.00   35.15827      204.2934      70688.80      173.1117    
 2268.00   35.16135      204.3089      70723.96      173.1255    
 2269.00   35.16443      204.3244      70759.12      173.1392    
 2270.00   35.16751      204.3399      70794.29      173.1529    
 2271.00   35.17058      204.3553      70829.46      173.1667    
 2272.00   35.17366      204.3708      70864.63      173.1804    
 2273.00   35.17673      204.3863      70899.81      173.1941    
 2274.00   35.17980      204.4018      70934.98      173.2079    
 2275.00   35.18287      204.4173      70970.17      173.2216    
 2276.00   35.18594      204.4327      71005.35      173.2353    
 2277.00   35.18901      204.4482      71040.54      173.2490    
 2278.00   35.19208      204.4636      71075.73      173.2627    
 2279.00   35.19514      204.4791      71110.92      173.2764    
 2280.00   35.19820      204.4945      71146.12      173.2901    
 2281.00   35.20126      204.5099      71181.32      173.3038    
 2282.00   35.20432      204.5254      71216.52      173.3174    
 2283.00   35.20738      204.5408      71251.73      173.3311    
 2284.00   35.21044      204.5562      71286.94      173.3448    
 2285.00   35.21349      204.5716      71322.15      173.3584    
 2286.00   35.21655      204.5870      71357.36      173.3721    
 2287.00   35.21960      204.6024      71392.58      173.3857    
 2288.00   35.22265      204.6178      71427.80      173.3994    
 2289.00   35.22570      204.6332      71463.03      173.4130    
 2290.00   35.22875      204.6486      71498.25      173.4267    
 2291.00   35.23179      204.6640      71533.48      173.4403    
 2292.00   35.23484      204.6794      71568.72      173.4539    
 2293.00   35.23788      204.6947      71603.95      173.4675    
 2294.00   35.24092      204.7101      71639.19      173.4812    
 2295.00   35.24396      204.7255      71674.43      173.4948    
 2296.00   35.24700      204.7408      71709.68      173.5084    
 2297.00   35.25003      204.7562      71744.93      173.5220    
 2298.00   35.25307      204.7715      71780.18      173.5356    
 2299.00   35.25610      204.7869      71815.43      173.5492    
 2300.00   35.25914      204.8022      71850.69      173.5628    
 2301.00   35.26217      204.8175      71885.95      173.5763    
 2302.00   35.26520      204.8328      71921.22      173.5899    
 2303.00   35.26822      204.8482      71956.48      173.6035    
 2304.00   35.27125      204.8635      71991.75      173.6170    
 2305.00   35.27427      204.8788      72027.03      173.6306    
 2306.00   35.27730      204.8941      72062.30      173.6442    
 2307.00   35.28032      204.9094      72097.58      173.6577    
 2308.00   35.28334      204.9247      72132.86      173.6712    
 2309.00   35.28636      204.9399      72168.15      173.6848    
 2310.00   35.28937      204.9552      72203.44      173.6983    
 2311.00   35.29239      204.9705      72238.73      173.7118    
 2312.00   35.29540      204.9858      72274.02      173.7254    
 2313.00   35.29842      205.0010      72309.32      173.7389    
 2314.00   35.30143      205.0163      72344.62      173.7524    
 2315.00   35.30444      205.0315      72379.92      173.7659    
 2316.00   35.30744      205.0468      72415.23      173.7794    
 2317.00   35.31045      205.0620      72450.53      173.7929    
 2318.00   35.31346      205.0773      72485.85      173.8064    
 2319.00   35.31646      205.0925      72521.16      173.8199    
 2320.00   35.31946      205.1077      72556.48      173.8334    
 2321.00   35.32246      205.1229      72591.80      173.8469    
 2322.00   35.32546      205.1382      72627.12      173.8603    
 2323.00   35.32846      205.1534      72662.45      173.8738    
 2324.00   35.33146      205.1686      72697.78      173.8873    
 2325.00   35.33445      205.1838      72733.11      173.9007    
 2326.00   35.33744      205.1990      72768.45      173.9142    
 2327.00   35.34043      205.2142      72803.79      173.9276    
 2328.00   35.34342      205.2293      72839.13      173.9411    
 2329.00   35.34641      205.2445      72874.48      173.9545    
 2330.00   35.34940      205.2597      72909.82      173.9679    
 2331.00   35.35239      205.2749      72945.17      173.9814    
 2332.00   35.35537      205.2900      72980.53      173.9948    
 2333.00   35.35835      205.3052      73015.89      174.0082    
 2334.00   35.36134      205.3203      73051.25      174.0216    
 2335.00   35.36431      205.3355      73086.61      174.0350    
 2336.00   35.36729      205.3506      73121.97      174.0484    
 2337.00   35.37027      205.3658      73157.34      174.0618    
 2338.00   35.37325      205.3809      73192.71      174.0752    
 2339.00   35.37622      205.3960      73228.09      174.0886    
 2340.00   35.37919      205.4112      73263.47      174.1020    
 2341.00   35.38216      205.4263      73298.85      174.1154    
 2342.00   35.38513      205.4414      73334.23      174.1287    
 2343.00   35.38810      205.4565      73369.62      174.1421    
 2344.00   35.39107      205.4716      73405.01      174.1555    
 2345.00   35.39403      205.4867      73440.40      174.1688    
 2346.00   35.39700      205.5018      73475.80      174.1822    
 2347.00   35.39996      205.5169      73511.19      174.1955    
 2348.00   35.40292      205.5319      73546.60      174.2089    
 2349.00   35.40588      205.5470      73582.00      174.2222    
 2350.00   35.40884      205.5621      73617.41      174.2355    
 2351.00   35.41179      205.5771      73652.82      174.2489    
 2352.00   35.41475      205.5922      73688.23      174.2622    
 2353.00   35.41770      205.6073      73723.65      174.2755    
 2354.00   35.42065      205.6223      73759.07      174.2888    
 2355.00   35.42360      205.6374      73794.49      174.3021    
 2356.00   35.42655      205.6524      73829.91      174.3154    
 2357.00   35.42950      205.6674      73865.34      174.3287    
 2358.00   35.43245      205.6825      73900.77      174.3420    
 2359.00   35.43539      205.6975      73936.21      174.3553    
 2360.00   35.43834      205.7125      73971.64      174.3686    
 2361.00   35.44128      205.7275      74007.08      174.3819    
 2362.00   35.44422      205.7425      74042.53      174.3951    
 2363.00   35.44716      205.7575      74077.97      174.4084    
 2364.00   35.45009      205.7725      74113.42      174.4217    
 2365.00   35.45303      205.7875      74148.87      174.4349    
 2366.00   35.45597      205.8025      74184.33      174.4482    
 2367.00   35.45890      205.8175      74219.78      174.4614    
 2368.00   35.46183      205.8325      74255.24      174.4747    
 2369.00   35.46476      205.8474      74290.71      174.4879    
 2370.00   35.46769      205.8624      74326.17      174.5012    
 2371.00   35.47062      205.8774      74361.64      174.5144    
 2372.00   35.47354      205.8923      74397.11      174.5276    
 2373.00   35.47647      205.9073      74432.59      174.5408    
 2374.00   35.47939      205.9222      74468.07      174.5540    
 2375.00   35.48231      205.9372      74503.55      174.5673    
 2376.00   35.48523      205.9521      74539.03      174.5805    
 2377.00   35.48815      205.9670      74574.52      174.5937    
 2378.00   35.49107      205.9820      74610.01      174.6069    
 2379.00   35.49399      205.9969      74645.50      174.6201    
 2380.00   35.49690      206.0118      74681.00      174.6332    
 2381.00   35.49981      206.0267      74716.49      174.6464    
 2382.00   35.50273      206.0416      74752.00      174.6596    
 2383.00   35.50564      206.0565      74787.50      174.6728    
 2384.00   35.50855      206.0714      74823.01      174.6859    
 2385.00   35.51145      206.0863      74858.52      174.6991    
 2386.00   35.51436      206.1012      74894.03      174.7123    
 2387.00   35.51726      206.1161      74929.55      174.7254    
 2388.00   35.52017      206.1310      74965.06      174.7386    
 2389.00   35.52307      206.1458      75000.59      174.7517    
 2390.00   35.52597      206.1607      75036.11      174.7648    
 2391.00   35.52887      206.1756      75071.64      174.7780    
 2392.00   35.53177      206.1904      75107.17      174.7911    
 2393.00   35.53466      206.2053      75142.70      174.8042    
 2394.00   35.53756      206.2201      75178.24      174.8174    
 2395.00   35.54045      206.2350      75213.78      174.8305    
 2396.00   35.54335      206.2498      75249.32      174.8436    
 2397.00   35.54624      206.2646      75284.86      174.8567    
 2398.00   35.54913      206.2795      75320.41      174.8698    
 2399.00   35.55201      206.2943      75355.96      174.8829    
 2400.00   35.55490      206.3091      75391.52      174.8960    
 2401.00   35.55778      206.3239      75427.07      174.9091    
 2402.00   35.56067      206.3387      75462.63      174.9221    
 2403.00   35.56355      206.3535      75498.19      174.9352    
 2404.00   35.56643      206.3683      75533.76      174.9483    
 2405.00   35.56931      206.3831      75569.33      174.9614    
 2406.00   35.57219      206.3979      75604.90      174.9744    
 2407.00   35.57507      206.4127      75640.47      174.9875    
 2408.00   35.57794      206.4275      75676.05      175.0005    
 2409.00   35.58082      206.4422      75711.63      175.0136    
 2410.00   35.58369      206.4570      75747.21      175.0266    
 2411.00   35.58656      206.4718      75782.79      175.0397    
 2412.00   35.58943      206.4865      75818.38      175.0527    
 2413.00   35.59230      206.5013      75853.97      175.0657    
 2414.00   35.59517      206.5160      75889.57      175.0787    
 2415.00   35.59803      206.5308      75925.16      175.0918    
 2416.00   35.60090      206.5455      75960.76      175.1048    
 2417.00   35.60376      206.5602      75996.36      175.1178    
 2418.00   35.60662      206.5750      76031.97      175.1308    
 2419.00   35.60948      206.5897      76067.58      175.1438    
 2420.00   35.61234      206.6044      76103.19      175.1568    
 2421.00   35.61520      206.6191      76138.80      175.1698    
 2422.00   35.61805      206.6338      76174.42      175.1828    
 2423.00   35.62091      206.6485      76210.04      175.1958    
 2424.00   35.62376      206.6632      76245.66      175.2087    
 2425.00   35.62661      206.6779      76281.29      175.2217    
 2426.00   35.62946      206.6926      76316.91      175.2347    
 2427.00   35.63231      206.7073      76352.55      175.2477    
 2428.00   35.63516      206.7220      76388.18      175.2606    
 2429.00   35.63801      206.7366      76423.82      175.2736    
 2430.00   35.64085      206.7513      76459.45      175.2865    
 2431.00   35.64370      206.7660      76495.10      175.2995    
 2432.00   35.64654      206.7806      76530.74      175.3124    
 2433.00   35.64938      206.7953      76566.39      175.3253    
 2434.00   35.65222      206.8099      76602.04      175.3383    
 2435.00   35.65506      206.8246      76637.69      175.3512    
 2436.00   35.65790      206.8392      76673.35      175.3641    
 2437.00   35.66073      206.8539      76709.01      175.3770    
 2438.00   35.66357      206.8685      76744.67      175.3900    
 2439.00   35.66640      206.8831      76780.34      175.4029    
 2440.00   35.66923      206.8977      76816.01      175.4158    
 2441.00   35.67206      206.9124      76851.68      175.4287    
 2442.00   35.67489      206.9270      76887.35      175.4416    
 2443.00   35.67772      206.9416      76923.03      175.4545    
 2444.00   35.68054      206.9562      76958.71      175.4673    
 2445.00   35.68337      206.9708      76994.39      175.4802    
 2446.00   35.68619      206.9854      77030.07      175.4931    
 2447.00   35.68902      207.0000      77065.76      175.5060    
 2448.00   35.69184      207.0145      77101.45      175.5188    
 2449.00   35.69466      207.0291      77137.14      175.5317    
 2450.00   35.69747      207.0437      77172.84      175.5446    
 2451.00   35.70029      207.0583      77208.54      175.5574    
 2452.00   35.70311      207.0728      77244.24      175.5703    
 2453.00   35.70592      207.0874      77279.94      175.5831    
 2454.00   35.70873      207.1019      77315.65      175.5960    
 2455.00   35.71155      207.1165      77351.36      175.6088    
 2456.00   35.71436      207.1310      77387.07      175.6216    
 2457.00   35.71716      207.1456      77422.79      175.6345    
 2458.00   35.71997      207.1601      77458.51      175.6473    
 2459.00   35.72278      207.1746      77494.23      175.6601    
 2460.00   35.72558      207.1892      77529.95      175.6729    
 2461.00   35.72839      207.2037      77565.68      175.6857    
 2462.00   35.73119      207.2182      77601.41      175.6985    
 2463.00   35.73399      207.2327      77637.14      175.7113    
 2464.00   35.73679      207.2472      77672.88      175.7241    
 2465.00   35.73959      207.2617      77708.62      175.7369    
 2466.00   35.74239      207.2762      77744.36      175.7497    
 2467.00   35.74518      207.2907      77780.10      175.7625    
 2468.00   35.74798      207.3052      77815.85      175.7753    
 2469.00   35.75077      207.3197      77851.60      175.7880    
 2470.00   35.75356      207.3341      77887.35      175.8008    
 2471.00   35.75635      207.3486      77923.11      175.8136    
 2472.00   35.75914      207.3631      77958.86      175.8263    
 2473.00   35.76193      207.3775      77994.62      175.8391    
 2474.00   35.76471      207.3920      78030.39      175.8518    
 2475.00   35.76750      207.4065      78066.15      175.8646    
 2476.00   35.77028      207.4209      78101.92      175.8773    
 2477.00   35.77307      207.4354      78137.69      175.8901    
 2478.00   35.77585      207.4498      78173.47      175.9028    
 2479.00   35.77863      207.4642      78209.25      175.9155    
 2480.00   35.78141      207.4787      78245.03      175.9282    
 2481.00   35.78418      207.4931      78280.81      175.9410    
 2482.00   35.78696      207.5075      78316.59      175.9537    
 2483.00   35.78973      207.5219      78352.38      175.9664    
 2484.00   35.79251      207.5363      78388.17      175.9791    
 2485.00   35.79528      207.5507      78423.97      175.9918    
 2486.00   35.79805      207.5651      78459.76      176.0045    
 2487.00   35.80082      207.5795      78495.56      176.0172    
 2488.00   35.80359      207.5939      78531.37      176.0299    
 2489.00   35.80636      207.6083      78567.17      176.0426    
 2490.00   35.80912      207.6227      78602.98      176.0552    
 2491.00   35.81189      207.6371      78638.79      176.0679    
 2492.00   35.81465      207.6515      78674.60      176.0806    
 2493.00   35.81741      207.6658      78710.42      176.0933    
 2494.00   35.82017      207.6802      78746.24      176.1059    
 2495.00   35.82293      207.6945      78782.06      176.1186    
 2496.00   35.82569      207.7089      78817.88      176.1312    
 2497.00   35.82845      207.7233      78853.71      176.1439    
 2498.00   35.83120      207.7376      78889.54      176.1565    
 2499.00   35.83396      207.7519      78925.37      176.1692    
 2500.00   35.83671      207.7663      78961.21      176.1818    
 2501.00   35.83946      207.7806      78997.05      176.1944    
 2502.00   35.84221      207.7949      79032.89      176.2071    
 2503.00   35.84496      207.8093      79068.73      176.2197    
 2504.00   35.84771      207.8236      79104.58      176.2323    
 2505.00   35.85046      207.8379      79140.43      176.2449    
 2506.00   35.85320      207.8522      79176.28      176.2575    
 2507.00   35.85595      207.8665      79212.13      176.2701    
 2508.00   35.85869      207.8808      79247.99      176.2827    
 2509.00   35.86143      207.8951      79283.85      176.2953    
 2510.00   35.86417      207.9094      79319.71      176.3079    
 2511.00   35.86691      207.9237      79355.58      176.3205    
 2512.00   35.86965      207.9380      79391.45      176.3331    
 2513.00   35.87238      207.9522      79427.32      176.3457    
 2514.00   35.87512      207.9665      79463.19      176.3582    
 2515.00   35.87785      207.9808      79499.07      176.3708    
 2516.00   35.88059      207.9950      79534.95      176.3834    
 2517.00   35.88332      208.0093      79570.83      176.3959    
 2518.00   35.88605      208.0236      79606.71      176.4085    
 2519.00   35.88878      208.0378      79642.60      176.4211    
 2520.00   35.89150      208.0521      79678.49      176.4336    
 2521.00   35.89423      208.0663      79714.38      176.4461    
 2522.00   35.89696      208.0805      79750.28      176.4587    
 2523.00   35.89968      208.0948      79786.18      176.4712    
 2524.00   35.90240      208.1090      79822.08      176.4838    
 2525.00   35.90512      208.1232      79857.98      176.4963    
 2526.00   35.90784      208.1374      79893.89      176.5088    
 2527.00   35.91056      208.1516      79929.80      176.5213    
 2528.00   35.91328      208.1658      79965.71      176.5338    
 2529.00   35.91600      208.1801      80001.62      176.5464    
 2530.00   35.91871      208.1943      80037.54      176.5589    
 2531.00   35.92143      208.2084      80073.46      176.5714    
 2532.00   35.92414      208.2226      80109.38      176.5839    
 2533.00   35.92685      208.2368      80145.31      176.5964    
 2534.00   35.92956      208.2510      80181.24      176.6088    
 2535.00   35.93227      208.2652      80217.17      176.6213    
 2536.00   35.93498      208.2794      80253.10      176.6338    
 2537.00   35.93768      208.2935      80289.04      176.6463    
 2538.00   35.94039      208.3077      80324.98      176.6588    
 2539.00   35.94309      208.3218      80360.92      176.6712    
 2540.00   35.94580      208.3360      80396.86      176.6837    
 2541.00   35.94850      208.3501      80432.81      176.6961    
 2542.00   35.95120      208.3643      80468.76      176.7086    
 2543.00   35.95390      208.3784      80504.71      176.7211    
 2544.00   35.95660      208.3926      80540.67      176.7335    
 2545.00   35.95929      208.4067      80576.63      176.7459    
 2546.00   35.96199      208.4208      80612.59      176.7584    
 2547.00   35.96468      208.4349      80648.55      176.7708    
 2548.00   35.96738      208.4491      80684.52      176.7832    
 2549.00   35.97007      208.4632      80720.49      176.7957    
 2550.00   35.97276      208.4773      80756.46      176.8081    
 2551.00   35.97545      208.4914      80792.43      176.8205    
 2552.00   35.97814      208.5055      80828.41      176.8329    
 2553.00   35.98082      208.5196      80864.39      176.8453    
 2554.00   35.98351      208.5337      80900.37      176.8577    
 2555.00   35.98619      208.5478      80936.35      176.8701    
 2556.00   35.98888      208.5619      80972.34      176.8825    
 2557.00   35.99156      208.5759      81008.33      176.8949    
 2558.00   35.99424      208.5900      81044.33      176.9073    
 2559.00   35.99692      208.6041      81080.32      176.9197    
 2560.00   35.99960      208.6181      81116.32      176.9321    
 2561.00   36.00228      208.6322      81152.32      176.9444    
 2562.00   36.00495      208.6463      81188.32      176.9568    
 2563.00   36.00763      208.6603      81224.33      176.9692    
 2564.00   36.01030      208.6743      81260.34      176.9815    
 2565.00   36.01297      208.6884      81296.35      176.9939    
 2566.00   36.01565      208.7024      81332.36      177.0063    
 2567.00   36.01832      208.7165      81368.38      177.0186    
 2568.00   36.02098      208.7305      81404.40      177.0310    
 2569.00   36.02365      208.7445      81440.42      177.0433    
 2570.00   36.02632      208.7585      81476.45      177.0556    
 2571.00   36.02898      208.7726      81512.48      177.0680    
 2572.00   36.03165      208.7866      81548.51      177.0803    
 2573.00   36.03431      208.8006      81584.54      177.0926    
 2574.00   36.03697      208.8146      81620.58      177.1049    
 2575.00   36.03963      208.8286      81656.61      177.1173    
 2576.00   36.04229      208.8426      81692.65      177.1296    
 2577.00   36.04495      208.8566      81728.70      177.1419    
 2578.00   36.04761      208.8705      81764.74      177.1542    
 2579.00   36.05027      208.8845      81800.79      177.1665    
 2580.00   36.05292      208.8985      81836.84      177.1788    
 2581.00   36.05557      208.9125      81872.90      177.1911    
 2582.00   36.05823      208.9264      81908.96      177.2034    
 2583.00   36.06088      208.9404      81945.02      177.2157    
 2584.00   36.06353      208.9544      81981.08      177.2279    
 2585.00   36.06618      208.9683      82017.14      177.2402    
 2586.00   36.06882      208.9823      82053.21      177.2525    
 2587.00   36.07147      208.9962      82089.28      177.2647    
 2588.00   36.07412      209.0101      82125.35      177.2770    
 2589.00   36.07676      209.0241      82161.43      177.2893    
 2590.00   36.07940      209.0380      82197.51      177.3015    
 2591.00   36.08205      209.0519      82233.59      177.3138    
 2592.00   36.08469      209.0659      82269.67      177.3260    
 2593.00   36.08733      209.0798      82305.76      177.3383    
 2594.00   36.08996      209.0937      82341.85      177.3505    
 2595.00   36.09260      209.1076      82377.94      177.3627    
 2596.00   36.09524      209.1215      82414.03      177.3750    
 2597.00   36.09787      209.1354      82450.13      177.3872    
 2598.00   36.10051      209.1493      82486.23      177.3994    
 2599.00   36.10314      209.1632      82522.33      177.4116    
 2600.00   36.10577      209.1771      82558.43      177.4239    
 2601.00   36.10840      209.1910      82594.54      177.4361    
 2602.00   36.11103      209.2049      82630.65      177.4483    
 2603.00   36.11366      209.2187      82666.76      177.4605    
 2604.00   36.11628      209.2326      82702.88      177.4727    
 2605.00   36.11891      209.2465      82738.99      177.4849    
 2606.00   36.12153      209.2603      82775.11      177.4971    
 2607.00   36.12416      209.2742      82811.24      177.5093    
 2608.00   36.12678      209.2881      82847.36      177.5214    
 2609.00   36.12940      209.3019      82883.49      177.5336    
 2610.00   36.13202      209.3158      82919.62      177.5458    
 2611.00   36.13464      209.3296      82955.75      177.5580    
 2612.00   36.13726      209.3434      82991.89      177.5701    
 2613.00   36.13987      209.3573      83028.03      177.5823    
 2614.00   36.14249      209.3711      83064.17      177.5944    
 2615.00   36.14510      209.3849      83100.31      177.6066    
 2616.00   36.14772      209.3987      83136.46      177.6187    
 2617.00   36.15033      209.4126      83172.61      177.6309    
 2618.00   36.15294      209.4264      83208.76      177.6430    
 2619.00   36.15555      209.4402      83244.92      177.6552    
 2620.00   36.15816      209.4540      83281.07      177.6673    
 2621.00   36.16077      209.4678      83317.23      177.6794    
 2622.00   36.16337      209.4816      83353.39      177.6916    
 2623.00   36.16598      209.4954      83389.56      177.7037    
 2624.00   36.16858      209.5091      83425.73      177.7158    
 2625.00   36.17118      209.5229      83461.90      177.7279    
 2626.00   36.17379      209.5367      83498.07      177.7400    
 2627.00   36.17639      209.5505      83534.24      177.7521    
 2628.00   36.17899      209.5642      83570.42      177.7642    
 2629.00   36.18158      209.5780      83606.60      177.7763    
 2630.00   36.18418      209.5918      83642.78      177.7884    
 2631.00   36.18678      209.6055      83678.97      177.8005    
 2632.00   36.18937      209.6193      83715.16      177.8126    
 2633.00   36.19197      209.6330      83751.35      177.8247    
 2634.00   36.19456      209.6468      83787.54      177.8368    
 2635.00   36.19715      209.6605      83823.74      177.8488    
 2636.00   36.19974      209.6742      83859.94      177.8609    
 2637.00   36.20233      209.6880      83896.14      177.8730    
 2638.00   36.20492      209.7017      83932.34      177.8850    
 2639.00   36.20751      209.7154      83968.55      177.8971    
 2640.00   36.21009      209.7291      84004.76      177.9092    
 2641.00   36.21268      209.7429      84040.97      177.9212    
 2642.00   36.21526      209.7566      84077.18      177.9333    
 2643.00   36.21784      209.7703      84113.40      177.9453    
 2644.00   36.22043      209.7840      84149.62      177.9573    
 2645.00   36.22301      209.7977      84185.84      177.9694    
 2646.00   36.22559      209.8114      84222.06      177.9814    
 2647.00   36.22816      209.8251      84258.29      177.9934    
 2648.00   36.23074      209.8387      84294.52      178.0055    
 2649.00   36.23332      209.8524      84330.75      178.0175    
 2650.00   36.23589      209.8661      84366.99      178.0295    
 2651.00   36.23847      209.8798      84403.22      178.0415    
 2652.00   36.24104      209.8934      84439.46      178.0535    
 2653.00   36.24361      209.9071      84475.71      178.0655    
 2654.00   36.24618      209.9208      84511.95      178.0775    
 2655.00   36.24875      209.9344      84548.20      178.0895    
 2656.00   36.25132      209.9481      84584.45      178.1015    
 2657.00   36.25389      209.9617      84620.70      178.1135    
 2658.00   36.25646      209.9754      84656.96      178.1255    
 2659.00   36.25902      209.9890      84693.21      178.1375    
 2660.00   36.26158      210.0026      84729.47      178.1494    
 2661.00   36.26415      210.0163      84765.74      178.1614    
 2662.00   36.26671      210.0299      84802.00      178.1734    
 2663.00   36.26927      210.0435      84838.27      178.1853    
 2664.00   36.27183      210.0571      84874.54      178.1973    
 2665.00   36.27439      210.0707      84910.81      178.2093    
 2666.00   36.27695      210.0843      84947.09      178.2212    
 2667.00   36.27950      210.0979      84983.37      178.2332    
 2668.00   36.28206      210.1115      85019.65      178.2451    
 2669.00   36.28461      210.1251      85055.93      178.2571    
 2670.00   36.28717      210.1387      85092.22      178.2690    
 2671.00   36.28972      210.1523      85128.51      178.2809    
 2672.00   36.29227      210.1659      85164.80      178.2929    
 2673.00   36.29482      210.1795      85201.09      178.3048    
 2674.00   36.29737      210.1931      85237.39      178.3167    
 2675.00   36.29992      210.2066      85273.68      178.3286    
 2676.00   36.30247      210.2202      85309.99      178.3405    
 2677.00   36.30501      210.2338      85346.29      178.3525    
 2678.00   36.30756      210.2473      85382.60      178.3644    
 2679.00   36.31010      210.2609      85418.91      178.3763    
 2680.00   36.31264      210.2744      85455.22      178.3882    
 2681.00   36.31518      210.2880      85491.53      178.4001    
 2682.00   36.31772      210.3015      85527.85      178.4120    
 2683.00   36.32026      210.3151      85564.17      178.4238    
 2684.00   36.32280      210.3286      85600.49      178.4357    
 2685.00   36.32534      210.3421      85636.81      178.4476    
 2686.00   36.32788      210.3557      85673.14      178.4595    
 2687.00   36.33041      210.3692      85709.47      178.4714    
 2688.00   36.33295      210.3827      85745.80      178.4832    
 2689.00   36.33548      210.3962      85782.13      178.4951    
 2690.00   36.33801      210.4097      85818.47      178.5070    
 2691.00   36.34054      210.4232      85854.81      178.5188    
 2692.00   36.34307      210.4367      85891.15      178.5307    
 2693.00   36.34560      210.4502      85927.50      178.5425    
 2694.00   36.34813      210.4637      85963.84      178.5544    
 2695.00   36.35066      210.4772      86000.19      178.5662    
 2696.00   36.35318      210.4907      86036.54      178.5780    
 2697.00   36.35571      210.5042      86072.90      178.5899    
 2698.00   36.35823      210.5177      86109.25      178.6017    
 2699.00   36.36075      210.5311      86145.61      178.6135    
 2700.00   36.36328      210.5446      86181.98      178.6254    
 2701.00   36.36580      210.5581      86218.34      178.6372    
 2702.00   36.36832      210.5715      86254.71      178.6490    
 2703.00   36.37083      210.5850      86291.08      178.6608    
 2704.00   36.37335      210.5984      86327.45      178.6726    
 2705.00   36.37587      210.6119      86363.82      178.6844    
 2706.00   36.37838      210.6253      86400.20      178.6962    
 2707.00   36.38090      210.6388      86436.58      178.7080    
 2708.00   36.38341      210.6522      86472.96      178.7198    
 2709.00   36.38592      210.6657      86509.35      178.7316    
 2710.00   36.38844      210.6791      86545.73      178.7434    
 2711.00   36.39095      210.6925      86582.12      178.7552    
 2712.00   36.39345      210.7059      86618.52      178.7670    
 2713.00   36.39596      210.7194      86654.91      178.7787    
 2714.00   36.39847      210.7328      86691.31      178.7905    
 2715.00   36.40098      210.7462      86727.71      178.8023    
 2716.00   36.40348      210.7596      86764.11      178.8140    
 2717.00   36.40599      210.7730      86800.52      178.8258    
 2718.00   36.40849      210.7864      86836.92      178.8375    
 2719.00   36.41099      210.7998      86873.33      178.8493    
 2720.00   36.41349      210.8132      86909.74      178.8610    
 2721.00   36.41599      210.8265      86946.16      178.8728    
 2722.00   36.41849      210.8399      86982.58      178.8845    
 2723.00   36.42099      210.8533      87019.00      178.8963    
 2724.00   36.42349      210.8667      87055.42      178.9080    
 2725.00   36.42598      210.8800      87091.84      178.9197    
 2726.00   36.42848      210.8934      87128.27      178.9315    
 2727.00   36.43097      210.9068      87164.70      178.9432    
 2728.00   36.43346      210.9201      87201.13      178.9549    
 2729.00   36.43596      210.9335      87237.57      178.9666    
 2730.00   36.43845      210.9468      87274.00      178.9783    
 2731.00   36.44094      210.9602      87310.44      178.9900    
 2732.00   36.44343      210.9735      87346.89      179.0017    
 2733.00   36.44591      210.9869      87383.33      179.0134    
 2734.00   36.44840      211.0002      87419.78      179.0251    
 2735.00   36.45089      211.0135      87456.23      179.0368    
 2736.00   36.45337      211.0268      87492.68      179.0485    
 2737.00   36.45586      211.0402      87529.13      179.0602    
 2738.00   36.45834      211.0535      87565.59      179.0719    
 2739.00   36.46082      211.0668      87602.05      179.0836    
 2740.00   36.46330      211.0801      87638.51      179.0953    
 2741.00   36.46578      211.0934      87674.98      179.1069    
 2742.00   36.46826      211.1067      87711.44      179.1186    
 2743.00   36.47074      211.1200      87747.91      179.1303    
 2744.00   36.47322      211.1333      87784.39      179.1419    
 2745.00   36.47569      211.1466      87820.86      179.1536    
 2746.00   36.47817      211.1599      87857.34      179.1652    
 2747.00   36.48064      211.1732      87893.82      179.1769    
 2748.00   36.48312      211.1864      87930.30      179.1885    
 2749.00   36.48559      211.1997      87966.78      179.2002    
 2750.00   36.48806      211.2130      88003.27      179.2118    
 2751.00   36.49053      211.2263      88039.76      179.2234    
 2752.00   36.49300      211.2395      88076.25      179.2351    
 2753.00   36.49547      211.2528      88112.75      179.2467    
 2754.00   36.49793      211.2660      88149.24      179.2583    
 2755.00   36.50040      211.2793      88185.74      179.2699    
 2756.00   36.50286      211.2925      88222.24      179.2816    
 2757.00   36.50533      211.3058      88258.75      179.2932    
 2758.00   36.50779      211.3190      88295.25      179.3048    
 2759.00   36.51025      211.3322      88331.76      179.3164    
 2760.00   36.51272      211.3455      88368.27      179.3280    
 2761.00   36.51518      211.3587      88404.79      179.3396    
 2762.00   36.51764      211.3719      88441.30      179.3512    
 2763.00   36.52009      211.3851      88477.82      179.3628    
 2764.00   36.52255      211.3984      88514.34      179.3744    
 2765.00   36.52501      211.4116      88550.87      179.3859    
 2766.00   36.52746      211.4248      88587.39      179.3975    
 2767.00   36.52992      211.4380      88623.92      179.4091    
 2768.00   36.53237      211.4512      88660.45      179.4207    
 2769.00   36.53482      211.4644      88696.99      179.4322    
 2770.00   36.53728      211.4776      88733.52      179.4438    
 2771.00   36.53973      211.4908      88770.06      179.4554    
 2772.00   36.54218      211.5039      88806.60      179.4669    
 2773.00   36.54463      211.5171      88843.15      179.4785    
 2774.00   36.54707      211.5303      88879.69      179.4900    
 2775.00   36.54952      211.5435      88916.24      179.5016    
 2776.00   36.55197      211.5566      88952.79      179.5131    
 2777.00   36.55441      211.5698      88989.35      179.5247    
 2778.00   36.55686      211.5830      89025.90      179.5362    
 2779.00   36.55930      211.5961      89062.46      179.5477    
 2780.00   36.56174      211.6093      89099.02      179.5593    
 2781.00   36.56418      211.6224      89135.58      179.5708    
 2782.00   36.56662      211.6356      89172.15      179.5823    
 2783.00   36.56906      211.6487      89208.72      179.5938    
 2784.00   36.57150      211.6619      89245.29      179.6054    
 2785.00   36.57394      211.6750      89281.86      179.6169    
 2786.00   36.57637      211.6881      89318.43      179.6284    
 2787.00   36.57881      211.7013      89355.01      179.6399    
 2788.00   36.58124      211.7144      89391.59      179.6514    
 2789.00   36.58368      211.7275      89428.17      179.6629    
 2790.00   36.58611      211.7406      89464.76      179.6744    
 2791.00   36.58854      211.7537      89501.35      179.6859    
 2792.00   36.59097      211.7668      89537.94      179.6974    
 2793.00   36.59340      211.7799      89574.53      179.7089    
 2794.00   36.59583      211.7930      89611.12      179.7203    
 2795.00   36.59826      211.8061      89647.72      179.7318    
 2796.00   36.60069      211.8192      89684.32      179.7433    
 2797.00   36.60311      211.8323      89720.92      179.7548    
 2798.00   36.60554      211.8454      89757.53      179.7662    
 2799.00   36.60796      211.8585      89794.13      179.7777    
 2800.00   36.61038      211.8716      89830.74      179.7891    
 2801.00   36.61281      211.8846      89867.35      179.8006    
 2802.00   36.61523      211.8977      89903.97      179.8121    
 2803.00   36.61765      211.9108      89940.58      179.8235    
 2804.00   36.62007      211.9238      89977.20      179.8349    
 2805.00   36.62249      211.9369      90013.82      179.8464    
 2806.00   36.62491      211.9499      90050.45      179.8578    
 2807.00   36.62732      211.9630      90087.07      179.8693    
 2808.00   36.62974      211.9760      90123.70      179.8807    
 2809.00   36.63215      211.9891      90160.33      179.8921    
 2810.00   36.63457      212.0021      90196.97      179.9035    
 2811.00   36.63698      212.0151      90233.60      179.9150    
 2812.00   36.63939      212.0282      90270.24      179.9264    
 2813.00   36.64180      212.0412      90306.88      179.9378    
 2814.00   36.64421      212.0542      90343.52      179.9492    
 2815.00   36.64662      212.0673      90380.17      179.9606    
 2816.00   36.64903      212.0803      90416.82      179.9720    
 2817.00   36.65144      212.0933      90453.47      179.9834    
 2818.00   36.65385      212.1063      90490.12      179.9948    
 2819.00   36.65625      212.1193      90526.77      180.0062    
 2820.00   36.65866      212.1323      90563.43      180.0176    
 2821.00   36.66106      212.1453      90600.09      180.0290    
 2822.00   36.66347      212.1583      90636.75      180.0404    
 2823.00   36.66587      212.1713      90673.42      180.0518    
 2824.00   36.66827      212.1843      90710.09      180.0631    
 2825.00   36.67067      212.1972      90746.76      180.0745    
 2826.00   36.67307      212.2102      90783.43      180.0859    
 2827.00   36.67547      212.2232      90820.10      180.0972    
 2828.00   36.67787      212.2362      90856.78      180.1086    
 2829.00   36.68026      212.2491      90893.46      180.1200    
 2830.00   36.68266      212.2621      90930.14      180.1313    
 2831.00   36.68505      212.2751      90966.82      180.1427    
 2832.00   36.68745      212.2880      91003.51      180.1540    
 2833.00   36.68984      212.3010      91040.20      180.1654    
 2834.00   36.69223      212.3139      91076.89      180.1767    
 2835.00   36.69462      212.3269      91113.58      180.1880    
 2836.00   36.69702      212.3398      91150.28      180.1994    
 2837.00   36.69941      212.3527      91186.98      180.2107    
 2838.00   36.70179      212.3657      91223.68      180.2220    
 2839.00   36.70418      212.3786      91260.38      180.2334    
 2840.00   36.70657      212.3915      91297.09      180.2447    
 2841.00   36.70896      212.4045      91333.79      180.2560    
 2842.00   36.71134      212.4174      91370.50      180.2673    
 2843.00   36.71372      212.4303      91407.22      180.2786    
 2844.00   36.71611      212.4432      91443.93      180.2899    
 2845.00   36.71849      212.4561      91480.65      180.3012    
 2846.00   36.72087      212.4690      91517.37      180.3125    
 2847.00   36.72325      212.4819      91554.09      180.3238    
 2848.00   36.72563      212.4948      91590.81      180.3351    
 2849.00   36.72801      212.5077      91627.54      180.3464    
 2850.00   36.73039      212.5206      91664.27      180.3577    
 2851.00   36.73277      212.5335      91701.00      180.3690    
 2852.00   36.73514      212.5464      91737.74      180.3803    
 2853.00   36.73752      212.5592      91774.47      180.3915    
 2854.00   36.73990      212.5721      91811.21      180.4028    
 2855.00   36.74227      212.5850      91847.95      180.4141    
 2856.00   36.74464      212.5979      91884.70      180.4254    
 2857.00   36.74701      212.6107      91921.44      180.4366    
 2858.00   36.74939      212.6236      91958.19      180.4479    
 2859.00   36.75176      212.6364      91994.94      180.4591    
 2860.00   36.75413      212.6493      92031.69      180.4704    
 2861.00   36.75649      212.6621      92068.45      180.4816    
 2862.00   36.75886      212.6750      92105.21      180.4929    
 2863.00   36.76123      212.6878      92141.97      180.5041    
 2864.00   36.76360      212.7007      92178.73      180.5154    
 2865.00   36.76596      212.7135      92215.49      180.5266    
 2866.00   36.76832      212.7263      92252.26      180.5378    
 2867.00   36.77069      212.7392      92289.03      180.5491    
 2868.00   36.77305      212.7520      92325.80      180.5603    
 2869.00   36.77541      212.7648      92362.58      180.5715    
 2870.00   36.77777      212.7776      92399.35      180.5827    
 2871.00   36.78013      212.7904      92436.13      180.5939    
 2872.00   36.78249      212.8032      92472.91      180.6052    
 2873.00   36.78485      212.8161      92509.70      180.6164    
 2874.00   36.78721      212.8289      92546.48      180.6276    
 2875.00   36.78957      212.8417      92583.27      180.6388    
 2876.00   36.79192      212.8544      92620.06      180.6500    
 2877.00   36.79428      212.8672      92656.85      180.6612    
 2878.00   36.79663      212.8800      92693.65      180.6724    
 2879.00   36.79898      212.8928      92730.45      180.6836    
 2880.00   36.80134      212.9056      92767.25      180.6947    
 2881.00   36.80369      212.9184      92804.05      180.7059    
 2882.00   36.80604      212.9311      92840.86      180.7171    
 2883.00   36.80839      212.9439      92877.66      180.7283    
 2884.00   36.81074      212.9567      92914.47      180.7395    
 2885.00   36.81309      212.9694      92951.28      180.7506    
 2886.00   36.81543      212.9822      92988.10      180.7618    
 2887.00   36.81778      212.9949      93024.91      180.7729    
 2888.00   36.82013      213.0077      93061.73      180.7841    
 2889.00   36.82247      213.0204      93098.55      180.7953    
 2890.00   36.82481      213.0332      93135.38      180.8064    
 2891.00   36.82716      213.0459      93172.20      180.8176    
 2892.00   36.82950      213.0587      93209.03      180.8287    
 2893.00   36.83184      213.0714      93245.86      180.8399    
 2894.00   36.83418      213.0841      93282.70      180.8510    
 2895.00   36.83652      213.0969      93319.53      180.8621    
 2896.00   36.83886      213.1096      93356.37      180.8733    
 2897.00   36.84120      213.1223      93393.21      180.8844    
 2898.00   36.84354      213.1350      93430.05      180.8955    
 2899.00   36.84587      213.1477      93466.90      180.9066    
 2900.00   36.84821      213.1604      93503.74      180.9178    
 2901.00   36.85054      213.1731      93540.59      180.9289    
 2902.00   36.85288      213.1858      93577.44      180.9400    
 2903.00   36.85521      213.1985      93614.30      180.9511    
 2904.00   36.85754      213.2112      93651.16      180.9622    
 2905.00   36.85988      213.2239      93688.01      180.9733    
 2906.00   36.86221      213.2366      93724.88      180.9844    
 2907.00   36.86454      213.2493      93761.74      180.9955    
 2908.00   36.86687      213.2620      93798.60      181.0066    
 2909.00   36.86920      213.2746      93835.47      181.0177    
 2910.00   36.87152      213.2873      93872.34      181.0288    
 2911.00   36.87385      213.3000      93909.22      181.0399    
 2912.00   36.87618      213.3127      93946.09      181.0509    
 2913.00   36.87850      213.3253      93982.97      181.0620    
 2914.00   36.88082      213.3380      94019.85      181.0731    
 2915.00   36.88315      213.3506      94056.73      181.0842    
 2916.00   36.88547      213.3633      94093.61      181.0952    
 2917.00   36.88779      213.3759      94130.50      181.1063    
 2918.00   36.89011      213.3886      94167.39      181.1174    
 2919.00   36.89243      213.4012      94204.28      181.1284    
 2920.00   36.89475      213.4138      94241.17      181.1395    
 2921.00   36.89707      213.4265      94278.07      181.1505    
 2922.00   36.89939      213.4391      94314.97      181.1616    
 2923.00   36.90171      213.4517      94351.87      181.1726    
 2924.00   36.90402      213.4644      94388.77      181.1837    
 2925.00   36.90634      213.4770      94425.68      181.1947    
 2926.00   36.90865      213.4896      94462.58      181.2057    
 2927.00   36.91097      213.5022      94499.49      181.2168    
 2928.00   36.91328      213.5148      94536.41      181.2278    
 2929.00   36.91559      213.5274      94573.32      181.2388    
 2930.00   36.91791      213.5400      94610.24      181.2498    
 2931.00   36.92022      213.5526      94647.16      181.2609    
 2932.00   36.92253      213.5652      94684.08      181.2719    
 2933.00   36.92484      213.5778      94721.00      181.2829    
 2934.00   36.92714      213.5904      94757.93      181.2939    
 2935.00   36.92945      213.6030      94794.86      181.3049    
 2936.00   36.93176      213.6156      94831.79      181.3159    
 2937.00   36.93406      213.6281      94868.72      181.3269    
 2938.00   36.93637      213.6407      94905.65      181.3379    
 2939.00   36.93867      213.6533      94942.59      181.3489    
 2940.00   36.94098      213.6658      94979.53      181.3599    
 2941.00   36.94328      213.6784      95016.47      181.3709    
 2942.00   36.94558      213.6910      95053.42      181.3819    
 2943.00   36.94788      213.7035      95090.37      181.3928    
 2944.00   36.95018      213.7161      95127.31      181.4038    
 2945.00   36.95248      213.7286      95164.27      181.4148    
 2946.00   36.95478      213.7412      95201.22      181.4258    
 2947.00   36.95708      213.7537      95238.18      181.4367    
 2948.00   36.95938      213.7663      95275.13      181.4477    
 2949.00   36.96167      213.7788      95312.09      181.4586    
 2950.00   36.96397      213.7913      95349.06      181.4696    
 2951.00   36.96627      213.8039      95386.02      181.4806    
 2952.00   36.96856      213.8164      95422.99      181.4915    
 2953.00   36.97085      213.8289      95459.96      181.5025    
 2954.00   36.97315      213.8414      95496.93      181.5134    
 2955.00   36.97544      213.8539      95533.91      181.5244    
 2956.00   36.97773      213.8664      95570.88      181.5353    
 2957.00   36.98002      213.8789      95607.86      181.5462    
 2958.00   36.98231      213.8915      95644.84      181.5572    
 2959.00   36.98460      213.9040      95681.83      181.5681    
 2960.00   36.98689      213.9165      95718.81      181.5790    
 2961.00   36.98917      213.9289      95755.80      181.5899    
 2962.00   36.99146      213.9414      95792.79      181.6009    
 2963.00   36.99375      213.9539      95829.78      181.6118    
 2964.00   36.99603      213.9664      95866.78      181.6227    
 2965.00   36.99832      213.9789      95903.77      181.6336    
 2966.00   37.00060      213.9914      95940.77      181.6445    
 2967.00   37.00288      214.0038      95977.78      181.6554    
 2968.00   37.00517      214.0163      96014.78      181.6663    
 2969.00   37.00745      214.0288      96051.79      181.6772    
 2970.00   37.00973      214.0412      96088.79      181.6881    
 2971.00   37.01201      214.0537      96125.80      181.6990    
 2972.00   37.01429      214.0661      96162.82      181.7099    
 2973.00   37.01656      214.0786      96199.83      181.7208    
 2974.00   37.01884      214.0911      96236.85      181.7317    
 2975.00   37.02112      214.1035      96273.87      181.7425    
 2976.00   37.02339      214.1159      96310.89      181.7534    
 2977.00   37.02567      214.1284      96347.92      181.7643    
 2978.00   37.02794      214.1408      96384.94      181.7752    
 2979.00   37.03022      214.1532      96421.97      181.7860    
 2980.00   37.03249      214.1657      96459.01      181.7969    
 2981.00   37.03476      214.1781      96496.04      181.8077    
 2982.00   37.03704      214.1905      96533.07      181.8186    
 2983.00   37.03931      214.2029      96570.11      181.8295    
 2984.00   37.04158      214.2154      96607.15      181.8403    
 2985.00   37.04385      214.2278      96644.20      181.8512    
 2986.00   37.04611      214.2402      96681.24      181.8620    
 2987.00   37.04838      214.2526      96718.29      181.8728    
 2988.00   37.05065      214.2650      96755.34      181.8837    
 2989.00   37.05292      214.2774      96792.39      181.8945    
 2990.00   37.05518      214.2898      96829.44      181.9053    
 2991.00   37.05745      214.3022      96866.50      181.9162    
 2992.00   37.05971      214.3146      96903.56      181.9270    
 2993.00   37.06197      214.3269      96940.62      181.9378    
 2994.00   37.06424      214.3393      96977.68      181.9486    
 2995.00   37.06650      214.3517      97014.75      181.9595    
 2996.00   37.06876      214.3641      97051.82      181.9703    
 2997.00   37.07102      214.3764      97088.89      181.9811    
 2998.00   37.07328      214.3888      97125.96      181.9919    
 2999.00   37.07554      214.4012      97163.03      182.0027    
 3000.00   37.07780      214.4135      97200.11      182.0135    
 3001.00   37.08006      214.4259      97237.19      182.0243    
 3002.00   37.08231      214.4382      97274.27      182.0351    
 3003.00   37.08457      214.4506      97311.35      182.0459    
 3004.00   37.08682      214.4629      97348.44      182.0567    
 3005.00   37.08908      214.4753      97385.53      182.0675    
 3006.00   37.09133      214.4876      97422.62      182.0782    
 3007.00   37.09359      214.5000      97459.71      182.0890    
 3008.00   37.09584      214.5123      97496.80      182.0998    
 3009.00   37.09809      214.5246      97533.90      182.1106    
 3010.00   37.10034      214.5370      97571.00      182.1213    
 3011.00   37.10259      214.5493      97608.10      182.1321    
 3012.00   37.10484      214.5616      97645.20      182.1429    
 3013.00   37.10709      214.5739      97682.31      182.1536    
 3014.00   37.10934      214.5862      97719.42      182.1644    
 3015.00   37.11159      214.5985      97756.53      182.1752    
 3016.00   37.11383      214.6109      97793.64      182.1859    
 3017.00   37.11608      214.6232      97830.76      182.1967    
 3018.00   37.11833      214.6355      97867.87      182.2074    
 3019.00   37.12057      214.6478      97904.99      182.2181    
 3020.00   37.12282      214.6601      97942.12      182.2289    
 3021.00   37.12506      214.6723      97979.24      182.2396    
 3022.00   37.12730      214.6846      98016.37      182.2504    
 3023.00   37.12954      214.6969      98053.49      182.2611    
 3024.00   37.13178      214.7092      98090.62      182.2718    
 3025.00   37.13402      214.7215      98127.76      182.2825    
 3026.00   37.13626      214.7337      98164.89      182.2933    
 3027.00   37.13850      214.7460      98202.03      182.3040    
 3028.00   37.14074      214.7583      98239.17      182.3147    
 3029.00   37.14298      214.7705      98276.31      182.3254    
 3030.00   37.14522      214.7828      98313.46      182.3361    
 3031.00   37.14745      214.7951      98350.60      182.3468    
 3032.00   37.14969      214.8073      98387.75      182.3575    
 3033.00   37.15192      214.8196      98424.90      182.3682    
 3034.00   37.15416      214.8318      98462.05      182.3789    
 3035.00   37.15639      214.8441      98499.21      182.3896    
 3036.00   37.15862      214.8563      98536.37      182.4003    
 3037.00   37.16086      214.8685      98573.53      182.4110    
 3038.00   37.16309      214.8808      98610.69      182.4217    
 3039.00   37.16532      214.8930      98647.85      182.4324    
 3040.00   37.16755      214.9052      98685.02      182.4431    
 3041.00   37.16978      214.9175      98722.19      182.4537    
 3042.00   37.17201      214.9297      98759.36      182.4644    
 3043.00   37.17424      214.9419      98796.53      182.4751    
 3044.00   37.17646      214.9541      98833.71      182.4857    
 3045.00   37.17869      214.9663      98870.88      182.4964    
 3046.00   37.18092      214.9785      98908.06      182.5071    
 3047.00   37.18314      214.9907      98945.25      182.5177    
 3048.00   37.18537      215.0029      98982.43      182.5284    
 3049.00   37.18759      215.0151      99019.62      182.5390    
 3050.00   37.18981      215.0273      99056.81      182.5497    
 3051.00   37.19204      215.0395      99094.00      182.5603    
 3052.00   37.19426      215.0517      99131.19      182.5710    
 3053.00   37.19648      215.0639      99168.39      182.5816    
 3054.00   37.19870      215.0761      99205.58      182.5923    
 3055.00   37.20092      215.0883      99242.78      182.6029    
 3056.00   37.20314      215.1004      99279.99      182.6135    
 3057.00   37.20536      215.1126      99317.19      182.6242    
 3058.00   37.20757      215.1248      99354.40      182.6348    
 3059.00   37.20979      215.1369      99391.60      182.6454    
 3060.00   37.21201      215.1491      99428.82      182.6560    
 3061.00   37.21422      215.1613      99466.03      182.6666    
 3062.00   37.21644      215.1734      99503.24      182.6773    
 3063.00   37.21865      215.1856      99540.46      182.6879    
 3064.00   37.22087      215.1977      99577.68      182.6985    
 3065.00   37.22308      215.2099      99614.90      182.7091    
 3066.00   37.22529      215.2220      99652.13      182.7197    
 3067.00   37.22751      215.2341      99689.35      182.7303    
 3068.00   37.22972      215.2463      99726.58      182.7409    
 3069.00   37.23193      215.2584      99763.81      182.7515    
 3070.00   37.23414      215.2705      99801.05      182.7621    
 3071.00   37.23635      215.2827      99838.28      182.7727    
 3072.00   37.23855      215.2948      99875.52      182.7832    
 3073.00   37.24076      215.3069      99912.76      182.7938    
 3074.00   37.24297      215.3190      99950.00      182.8044    
 3075.00   37.24518      215.3311      99987.24      182.8150    
 3076.00   37.24738      215.3433      100024.5      182.8255    
 3077.00   37.24959      215.3554      100061.7      182.8361    
 3078.00   37.25179      215.3675      100099.0      182.8467    
 3079.00   37.25400      215.3796      100136.2      182.8572    
 3080.00   37.25620      215.3917      100173.5      182.8678    
 3081.00   37.25840      215.4038      100210.8      182.8784    
 3082.00   37.26060      215.4159      100248.0      182.8889    
 3083.00   37.26281      215.4279      100285.3      182.8995    
 3084.00   37.26501      215.4400      100322.5      182.9100    
 3085.00   37.26721      215.4521      100359.8      182.9206    
 3086.00   37.26941      215.4642      100397.1      182.9311    
 3087.00   37.27160      215.4763      100434.3      182.9417    
 3088.00   37.27380      215.4883      100471.6      182.9522    
 3089.00   37.27600      215.5004      100508.9      182.9627    
 3090.00   37.27820      215.5125      100546.2      182.9733    
 3091.00   37.28039      215.5245      100583.4      182.9838    
 3092.00   37.28259      215.5366      100620.7      182.9943    
 3093.00   37.28478      215.5487      100658.0      183.0048    
 3094.00   37.28698      215.5607      100695.3      183.0154    
 3095.00   37.28917      215.5728      100732.6      183.0259    
 3096.00   37.29136      215.5848      100769.9      183.0364    
 3097.00   37.29356      215.5968      100807.2      183.0469    
 3098.00   37.29575      215.6089      100844.5      183.0574    
 3099.00   37.29794      215.6209      100881.8      183.0679    
 3100.00   37.30013      215.6330      100919.1      183.0784    
 3101.00   37.30232      215.6450      100956.4      183.0889    
 3102.00   37.30451      215.6570      100993.7      183.0994    
 3103.00   37.30670      215.6690      101031.0      183.1099    
 3104.00   37.30888      215.6811      101068.3      183.1204    
 3105.00   37.31107      215.6931      101105.6      183.1309    
 3106.00   37.31326      215.7051      101142.9      183.1414    
 3107.00   37.31544      215.7171      101180.2      183.1519    
 3108.00   37.31763      215.7291      101217.5      183.1623    
 3109.00   37.31981      215.7411      101254.9      183.1728    
 3110.00   37.32200      215.7531      101292.2      183.1833    
 3111.00   37.32418      215.7651      101329.5      183.1938    
 3112.00   37.32636      215.7771      101366.8      183.2042    
 3113.00   37.32855      215.7891      101404.1      183.2147    
 3114.00   37.33073      215.8011      101441.5      183.2252    
 3115.00   37.33291      215.8131      101478.8      183.2356    
 3116.00   37.33509      215.8251      101516.1      183.2461    
 3117.00   37.33727      215.8370      101553.5      183.2565    
 3118.00   37.33945      215.8490      101590.8      183.2670    
 3119.00   37.34163      215.8610      101628.2      183.2774    
 3120.00   37.34381      215.8730      101665.5      183.2879    
 3121.00   37.34598      215.8849      101702.8      183.2983    
 3122.00   37.34816      215.8969      101740.2      183.3088    
 3123.00   37.35034      215.9089      101777.5      183.3192    
 3124.00   37.35251      215.9208      101814.9      183.3296    
 3125.00   37.35469      215.9328      101852.2      183.3401    
 3126.00   37.35686      215.9447      101889.6      183.3505    
 3127.00   37.35903      215.9567      101927.0      183.3609    
 3128.00   37.36121      215.9686      101964.3      183.3713    
 3129.00   37.36338      215.9806      102001.7      183.3818    
 3130.00   37.36555      215.9925      102039.0      183.3922    
 3131.00   37.36772      216.0044      102076.4      183.4026    
 3132.00   37.36989      216.0164      102113.8      183.4130    
 3133.00   37.37206      216.0283      102151.2      183.4234    
 3134.00   37.37423      216.0402      102188.5      183.4338    
 3135.00   37.37640      216.0522      102225.9      183.4442    
 3136.00   37.37857      216.0641      102263.3      183.4546    
 3137.00   37.38074      216.0760      102300.7      183.4650    
 3138.00   37.38290      216.0879      102338.0      183.4754    
 3139.00   37.38507      216.0998      102375.4      183.4858    
 3140.00   37.38723      216.1117      102412.8      183.4962    
 3141.00   37.38940      216.1236      102450.2      183.5066    
 3142.00   37.39156      216.1355      102487.6      183.5169    
 3143.00   37.39373      216.1474      102525.0      183.5273    
 3144.00   37.39589      216.1593      102562.4      183.5377    
 3145.00   37.39805      216.1712      102599.8      183.5481    
 3146.00   37.40022      216.1831      102637.2      183.5585    
 3147.00   37.40238      216.1950      102674.6      183.5688    
 3148.00   37.40454      216.2069      102712.0      183.5792    
 3149.00   37.40670      216.2188      102749.4      183.5896    
 3150.00   37.40886      216.2306      102786.8      183.5999    
 3151.00   37.41102      216.2425      102824.2      183.6103    
 3152.00   37.41318      216.2544      102861.6      183.6206    
 3153.00   37.41533      216.2663      102899.0      183.6310    
 3154.00   37.41749      216.2781      102936.4      183.6413    
 3155.00   37.41965      216.2900      102973.9      183.6517    
 3156.00   37.42180      216.3018      103011.3      183.6620    
 3157.00   37.42396      216.3137      103048.7      183.6724    
 3158.00   37.42611      216.3255      103086.1      183.6827    
 3159.00   37.42827      216.3374      103123.6      183.6930    
 3160.00   37.43042      216.3492      103161.0      183.7034    
 3161.00   37.43258      216.3611      103198.4      183.7137    
 3162.00   37.43473      216.3729      103235.9      183.7240    
 3163.00   37.43688      216.3848      103273.3      183.7343    
 3164.00   37.43903      216.3966      103310.7      183.7447    
 3165.00   37.44118      216.4084      103348.2      183.7550    
 3166.00   37.44333      216.4203      103385.6      183.7653    
 3167.00   37.44548      216.4321      103423.1      183.7756    
 3168.00   37.44763      216.4439      103460.5      183.7859    
 3169.00   37.44978      216.4557      103498.0      183.7962    
 3170.00   37.45193      216.4675      103535.4      183.8065    
 3171.00   37.45408      216.4794      103572.9      183.8168    
 3172.00   37.45622      216.4912      103610.3      183.8271    
 3173.00   37.45837      216.5030      103647.8      183.8374    
 3174.00   37.46052      216.5148      103685.2      183.8477    
 3175.00   37.46266      216.5266      103722.7      183.8580    
 3176.00   37.46481      216.5384      103760.2      183.8683    
 3177.00   37.46695      216.5502      103797.6      183.8786    
 3178.00   37.46909      216.5620      103835.1      183.8889    
 3179.00   37.47124      216.5737      103872.6      183.8991    
 3180.00   37.47338      216.5855      103910.0      183.9094    
 3181.00   37.47552      216.5973      103947.5      183.9197    
 3182.00   37.47766      216.6091      103985.0      183.9300    
 3183.00   37.47980      216.6209      104022.5      183.9402    
 3184.00   37.48194      216.6326      104059.9      183.9505    
 3185.00   37.48408      216.6444      104097.4      183.9608    
 3186.00   37.48622      216.6562      104134.9      183.9710    
 3187.00   37.48836      216.6679      104172.4      183.9813    
 3188.00   37.49050      216.6797      104209.9      183.9915    
 3189.00   37.49263      216.6915      104247.4      184.0018    
 3190.00   37.49477      216.7032      104284.9      184.0120    
 3191.00   37.49691      216.7150      104322.4      184.0223    
 3192.00   37.49904      216.7267      104359.9      184.0325    
 3193.00   37.50118      216.7385      104397.4      184.0428    
 3194.00   37.50331      216.7502      104434.9      184.0530    
 3195.00   37.50544      216.7620      104472.4      184.0632    
 3196.00   37.50758      216.7737      104509.9      184.0735    
 3197.00   37.50971      216.7854      104547.4      184.0837    
 3198.00   37.51184      216.7972      104584.9      184.0939    
 3199.00   37.51397      216.8089      104622.4      184.1042    
 3200.00   37.51611      216.8206      104659.9      184.1144    
 3201.00   37.51824      216.8323      104697.4      184.1246    
 3202.00   37.52037      216.8441      104735.0      184.1348    
 3203.00   37.52250      216.8558      104772.5      184.1450    
 3204.00   37.52462      216.8675      104810.0      184.1552    
 3205.00   37.52675      216.8792      104847.5      184.1655    
 3206.00   37.52888      216.8909      104885.1      184.1757    
 3207.00   37.53101      216.9026      104922.6      184.1859    
 3208.00   37.53313      216.9143      104960.1      184.1961    
 3209.00   37.53526      216.9260      104997.7      184.2063    
 3210.00   37.53739      216.9377      105035.2      184.2165    
 3211.00   37.53951      216.9494      105072.7      184.2266    
 3212.00   37.54164      216.9611      105110.3      184.2368    
 3213.00   37.54376      216.9728      105147.8      184.2470    
 3214.00   37.54588      216.9845      105185.4      184.2572    
 3215.00   37.54801      216.9961      105222.9      184.2674    
 3216.00   37.55013      217.0078      105260.5      184.2776    
 3217.00   37.55225      217.0195      105298.0      184.2877    
 3218.00   37.55437      217.0312      105335.6      184.2979    
 3219.00   37.55649      217.0428      105373.1      184.3081    
 3220.00   37.55861      217.0545      105410.7      184.3183    
 3221.00   37.56073      217.0662      105448.2      184.3284    
 3222.00   37.56285      217.0778      105485.8      184.3386    
 3223.00   37.56497      217.0895      105523.4      184.3487    
 3224.00   37.56709      217.1011      105560.9      184.3589    
 3225.00   37.56921      217.1128      105598.5      184.3691    
 3226.00   37.57132      217.1244      105636.1      184.3792    
 3227.00   37.57344      217.1361      105673.6      184.3894    
 3228.00   37.57555      217.1477      105711.2      184.3995    
 3229.00   37.57767      217.1593      105748.8      184.4096    
 3230.00   37.57978      217.1710      105786.4      184.4198    
 3231.00   37.58190      217.1826      105823.9      184.4299    
 3232.00   37.58401      217.1942      105861.5      184.4401    
 3233.00   37.58613      217.2059      105899.1      184.4502    
 3234.00   37.58824      217.2175      105936.7      184.4603    
 3235.00   37.59035      217.2291      105974.3      184.4705    
 3236.00   37.59246      217.2407      106011.9      184.4806    
 3237.00   37.59457      217.2524      106049.5      184.4907    
 3238.00   37.59668      217.2640      106087.1      184.5008    
 3239.00   37.59879      217.2756      106124.7      184.5109    
 3240.00   37.60090      217.2872      106162.3      184.5211    
 3241.00   37.60301      217.2988      106199.9      184.5312    
 3242.00   37.60512      217.3104      106237.5      184.5413    
 3243.00   37.60723      217.3220      106275.1      184.5514    
 3244.00   37.60934      217.3336      106312.7      184.5615    
 3245.00   37.61144      217.3452      106350.3      184.5716    
 3246.00   37.61355      217.3568      106387.9      184.5817    
 3247.00   37.61566      217.3683      106425.5      184.5918    
 3248.00   37.61776      217.3799      106463.1      184.6019    
 3249.00   37.61987      217.3915      106500.8      184.6120    
 3250.00   37.62197      217.4031      106538.4      184.6220    
 3251.00   37.62408      217.4147      106576.0      184.6321    
 3252.00   37.62618      217.4262      106613.6      184.6422    
 3253.00   37.62828      217.4378      106651.3      184.6523    
 3254.00   37.63038      217.4494      106688.9      184.6624    
 3255.00   37.63249      217.4609      106726.5      184.6724    
 3256.00   37.63459      217.4725      106764.1      184.6825    
 3257.00   37.63669      217.4840      106801.8      184.6926    
 3258.00   37.63879      217.4956      106839.4      184.7027    
 3259.00   37.64089      217.5072      106877.1      184.7127    
 3260.00   37.64299      217.5187      106914.7      184.7228    
 3261.00   37.64509      217.5302      106952.3      184.7328    
 3262.00   37.64718      217.5418      106990.0      184.7429    
 3263.00   37.64928      217.5533      107027.6      184.7529    
 3264.00   37.65138      217.5649      107065.3      184.7630    
 3265.00   37.65348      217.5764      107102.9      184.7730    
 3266.00   37.65557      217.5879      107140.6      184.7831    
 3267.00   37.65767      217.5995      107178.3      184.7931    
 3268.00   37.65976      217.6110      107215.9      184.8032    
 3269.00   37.66186      217.6225      107253.6      184.8132    
 3270.00   37.66395      217.6340      107291.2      184.8233    
 3271.00   37.66605      217.6455      107328.9      184.8333    
 3272.00   37.66814      217.6571      107366.6      184.8433    
 3273.00   37.67023      217.6686      107404.2      184.8533    
 3274.00   37.67232      217.6801      107441.9      184.8634    
 3275.00   37.67442      217.6916      107479.6      184.8734    
 3276.00   37.67651      217.7031      107517.3      184.8834    
 3277.00   37.67860      217.7146      107554.9      184.8934    
 3278.00   37.68069      217.7261      107592.6      184.9034    
 3279.00   37.68278      217.7376      107630.3      184.9134    
 3280.00   37.68487      217.7491      107668.0      184.9235    
 3281.00   37.68696      217.7606      107705.7      184.9335    
 3282.00   37.68905      217.7720      107743.4      184.9435    
 3283.00   37.69113      217.7835      107781.0      184.9535    
 3284.00   37.69322      217.7950      107818.7      184.9635    
 3285.00   37.69531      217.8065      107856.4      184.9735    
 3286.00   37.69739      217.8179      107894.1      184.9835    
 3287.00   37.69948      217.8294      107931.8      184.9934    
 3288.00   37.70156      217.8409      107969.5      185.0034    
 3289.00   37.70365      217.8524      108007.2      185.0134    
 3290.00   37.70573      217.8638      108044.9      185.0234    
 3291.00   37.70782      217.8753      108082.6      185.0334    
 3292.00   37.70990      217.8867      108120.4      185.0434    
 3293.00   37.71198      217.8982      108158.1      185.0533    
 3294.00   37.71407      217.9096      108195.8      185.0633    
 3295.00   37.71615      217.9211      108233.5      185.0733    
 3296.00   37.71823      217.9325      108271.2      185.0833    
 3297.00   37.72031      217.9440      108308.9      185.0932    
 3298.00   37.72239      217.9554      108346.6      185.1032    
 3299.00   37.72447      217.9668      108384.4      185.1131    
 3300.00   37.72655      217.9783      108422.1      185.1231    
 3301.00   37.72863      217.9897      108459.8      185.1331    
 3302.00   37.73071      218.0011      108497.6      185.1430    
 3303.00   37.73279      218.0126      108535.3      185.1530    
 3304.00   37.73486      218.0240      108573.0      185.1629    
 3305.00   37.73694      218.0354      108610.8      185.1728    
 3306.00   37.73902      218.0468      108648.5      185.1828    
 3307.00   37.74109      218.0582      108686.2      185.1927    
 3308.00   37.74317      218.0696      108724.0      185.2027    
 3309.00   37.74525      218.0811      108761.7      185.2126    
 3310.00   37.74732      218.0925      108799.5      185.2225    
 3311.00   37.74940      218.1039      108837.2      185.2325    
 3312.00   37.75147      218.1153      108875.0      185.2424    
 3313.00   37.75354      218.1267      108912.7      185.2523    
 3314.00   37.75562      218.1381      108950.5      185.2622    
 3315.00   37.75769      218.1494      108988.2      185.2722    
 3316.00   37.75976      218.1608      109026.0      185.2821    
 3317.00   37.76183      218.1722      109063.7      185.2920    
 3318.00   37.76390      218.1836      109101.5      185.3019    
 3319.00   37.76597      218.1950      109139.3      185.3118    
 3320.00   37.76804      218.2064      109177.0      185.3217    
 3321.00   37.77011      218.2177      109214.8      185.3316    
 3322.00   37.77218      218.2291      109252.6      185.3415    
 3323.00   37.77425      218.2405      109290.4      185.3514    
 3324.00   37.77632      218.2518      109328.1      185.3613    
 3325.00   37.77839      218.2632      109365.9      185.3712    
 3326.00   37.78045      218.2746      109403.7      185.3811    
 3327.00   37.78252      218.2859      109441.5      185.3910    
 3328.00   37.78459      218.2973      109479.3      185.4009    
 3329.00   37.78665      218.3086      109517.0      185.4107    
 3330.00   37.78872      218.3200      109554.8      185.4206    
 3331.00   37.79078      218.3313      109592.6      185.4305    
 3332.00   37.79285      218.3427      109630.4      185.4404    
 3333.00   37.79491      218.3540      109668.2      185.4503    
 3334.00   37.79698      218.3653      109706.0      185.4601    
 3335.00   37.79904      218.3767      109743.8      185.4700    
 3336.00   37.80110      218.3880      109781.6      185.4799    
 3337.00   37.80316      218.3993      109819.4      185.4897    
 3338.00   37.80523      218.4107      109857.2      185.4996    
 3339.00   37.80729      218.4220      109895.0      185.5094    
 3340.00   37.80935      218.4333      109932.8      185.5193    
 3341.00   37.81141      218.4446      109970.6      185.5292    
 3342.00   37.81347      218.4560      110008.4      185.5390    
 3343.00   37.81553      218.4673      110046.3      185.5489    
 3344.00   37.81759      218.4786      110084.1      185.5587    
 3345.00   37.81965      218.4899      110121.9      185.5685    
 3346.00   37.82171      218.5012      110159.7      185.5784    
 3347.00   37.82376      218.5125      110197.5      185.5882    
 3348.00   37.82582      218.5238      110235.4      185.5981    
 3349.00   37.82788      218.5351      110273.2      185.6079    
 3350.00   37.82993      218.5464      110311.0      185.6177    
 3351.00   37.83199      218.5577      110348.8      185.6275    
 3352.00   37.83405      218.5690      110386.7      185.6374    
 3353.00   37.83610      218.5802      110424.5      185.6472    
 3354.00   37.83816      218.5915      110462.4      185.6570    
 3355.00   37.84021      218.6028      110500.2      185.6668    
 3356.00   37.84226      218.6141      110538.0      185.6767    
 3357.00   37.84432      218.6254      110575.9      185.6865    
 3358.00   37.84637      218.6366      110613.7      185.6963    
 3359.00   37.84842      218.6479      110651.6      185.7061    
 3360.00   37.85047      218.6592      110689.4      185.7159    
 3361.00   37.85253      218.6704      110727.3      185.7257    
 3362.00   37.85458      218.6817      110765.1      185.7355    
 3363.00   37.85663      218.6930      110803.0      185.7453    
 3364.00   37.85868      218.7042      110840.8      185.7551    
 3365.00   37.86073      218.7155      110878.7      185.7649    
 3366.00   37.86278      218.7267      110916.6      185.7747    
 3367.00   37.86483      218.7380      110954.4      185.7845    
 3368.00   37.86688      218.7492      110992.3      185.7942    
 3369.00   37.86892      218.7604      111030.2      185.8040    
 3370.00   37.87097      218.7717      111068.0      185.8138    
 3371.00   37.87302      218.7829      111105.9      185.8236    
 3372.00   37.87507      218.7942      111143.8      185.8334    
 3373.00   37.87711      218.8054      111181.6      185.8431    
 3374.00   37.87916      218.8166      111219.5      185.8529    
 3375.00   37.88120      218.8278      111257.4      185.8627    
 3376.00   37.88325      218.8391      111295.3      185.8724    
 3377.00   37.88529      218.8503      111333.2      185.8822    
 3378.00   37.88734      218.8615      111371.1      185.8920    
 3379.00   37.88938      218.8727      111408.9      185.9017    
 3380.00   37.89142      218.8839      111446.8      185.9115    
 3381.00   37.89347      218.8951      111484.7      185.9212    
 3382.00   37.89551      218.9063      111522.6      185.9310    
 3383.00   37.89755      218.9175      111560.5      185.9407    
 3384.00   37.89959      218.9287      111598.4      185.9505    
 3385.00   37.90164      218.9399      111636.3      185.9602    
 3386.00   37.90368      218.9511      111674.2      185.9700    
 3387.00   37.90572      218.9623      111712.1      185.9797    
 3388.00   37.90776      218.9735      111750.0      185.9894    
 3389.00   37.90980      218.9847      111787.9      185.9992    
 3390.00   37.91184      218.9959      111825.9      186.0089    
 3391.00   37.91387      219.0071      111863.8      186.0186    
 3392.00   37.91591      219.0183      111901.7      186.0284    
 3393.00   37.91795      219.0294      111939.6      186.0381    
 3394.00   37.91999      219.0406      111977.5      186.0478    
 3395.00   37.92203      219.0518      112015.4      186.0575    
 3396.00   37.92406      219.0629      112053.4      186.0673    
 3397.00   37.92610      219.0741      112091.3      186.0770    
 3398.00   37.92813      219.0853      112129.2      186.0867    
 3399.00   37.93017      219.0964      112167.1      186.0964    
 3400.00   37.93220      219.1076      112205.1      186.1061    
 3401.00   37.93424      219.1187      112243.0      186.1158    
 3402.00   37.93627      219.1299      112280.9      186.1255    
 3403.00   37.93831      219.1411      112318.9      186.1352    
 3404.00   37.94034      219.1522      112356.8      186.1449    
 3405.00   37.94237      219.1633      112394.8      186.1546    
 3406.00   37.94441      219.1745      112432.7      186.1643    
 3407.00   37.94644      219.1856      112470.6      186.1740    
 3408.00   37.94847      219.1968      112508.6      186.1837    
 3409.00   37.95050      219.2079      112546.5      186.1934    
 3410.00   37.95253      219.2190      112584.5      186.2030    
 3411.00   37.95456      219.2302      112622.5      186.2127    
 3412.00   37.95659      219.2413      112660.4      186.2224    
 3413.00   37.95862      219.2524      112698.4      186.2321    
 3414.00   37.96065      219.2635      112736.3      186.2418    
 3415.00   37.96268      219.2746      112774.3      186.2514    
 3416.00   37.96471      219.2858      112812.2      186.2611    
 3417.00   37.96674      219.2969      112850.2      186.2708    
 3418.00   37.96876      219.3080      112888.2      186.2804    
 3419.00   37.97079      219.3191      112926.2      186.2901    
 3420.00   37.97282      219.3302      112964.1      186.2997    
 3421.00   37.97485      219.3413      113002.1      186.3094    
 3422.00   37.97687      219.3524      113040.1      186.3191    
 3423.00   37.97890      219.3635      113078.1      186.3287    
 3424.00   37.98092      219.3746      113116.0      186.3384    
 3425.00   37.98295      219.3857      113154.0      186.3480    
 3426.00   37.98497      219.3968      113192.0      186.3576    
 3427.00   37.98700      219.4078      113230.0      186.3673    
 3428.00   37.98902      219.4189      113268.0      186.3769    
 3429.00   37.99104      219.4300      113306.0      186.3866    
 3430.00   37.99307      219.4411      113344.0      186.3962    
 3431.00   37.99509      219.4522      113381.9      186.4058    
 3432.00   37.99711      219.4632      113419.9      186.4155    
 3433.00   37.99913      219.4743      113457.9      186.4251    
 3434.00   38.00115      219.4854      113495.9      186.4347    
 3435.00   38.00317      219.4964      113533.9      186.4443    
 3436.00   38.00519      219.5075      113571.9      186.4540    
 3437.00   38.00721      219.5186      113610.0      186.4636    
 3438.00   38.00923      219.5296      113648.0      186.4732    
 3439.00   38.01125      219.5407      113686.0      186.4828    
 3440.00   38.01327      219.5517      113724.0      186.4924    
 3441.00   38.01529      219.5628      113762.0      186.5020    
 3442.00   38.01731      219.5738      113800.0      186.5116    
 3443.00   38.01933      219.5849      113838.0      186.5212    
 3444.00   38.02134      219.5959      113876.1      186.5308    
 3445.00   38.02336      219.6069      113914.1      186.5404    
 3446.00   38.02538      219.6180      113952.1      186.5500    
 3447.00   38.02739      219.6290      113990.1      186.5596    
 3448.00   38.02941      219.6400      114028.2      186.5692    
 3449.00   38.03143      219.6511      114066.2      186.5788    
 3450.00   38.03344      219.6621      114104.2      186.5884    
 3451.00   38.03546      219.6731      114142.3      186.5980    
 3452.00   38.03747      219.6841      114180.3      186.6076    
 3453.00   38.03948      219.6952      114218.3      186.6172    
 3454.00   38.04150      219.7062      114256.4      186.6267    
 3455.00   38.04351      219.7172      114294.4      186.6363    
 3456.00   38.04552      219.7282      114332.5      186.6459    
 3457.00   38.04754      219.7392      114370.5      186.6555    
 3458.00   38.04955      219.7502      114408.6      186.6650    
 3459.00   38.05156      219.7612      114446.6      186.6746    
 3460.00   38.05357      219.7722      114484.7      186.6842    
 3461.00   38.05558      219.7832      114522.7      186.6937    
 3462.00   38.05759      219.7942      114560.8      186.7033    
 3463.00   38.05960      219.8052      114598.8      186.7128    
 3464.00   38.06161      219.8162      114636.9      186.7224    
 3465.00   38.06362      219.8272      114674.9      186.7319    
 3466.00   38.06563      219.8381      114713.0      186.7415    
 3467.00   38.06764      219.8491      114751.1      186.7510    
 3468.00   38.06965      219.8601      114789.1      186.7606    
 3469.00   38.07165      219.8711      114827.2      186.7701    
 3470.00   38.07366      219.8821      114865.3      186.7797    
 3471.00   38.07567      219.8930      114903.4      186.7892    
 3472.00   38.07768      219.9040      114941.4      186.7987    
 3473.00   38.07968      219.9150      114979.5      186.8083    
 3474.00   38.08169      219.9259      115017.6      186.8178    
 3475.00   38.08369      219.9369      115055.7      186.8273    
 3476.00   38.08570      219.9478      115093.8      186.8369    
 3477.00   38.08770      219.9588      115131.9      186.8464    
 3478.00   38.08971      219.9698      115169.9      186.8559    
 3479.00   38.09171      219.9807      115208.0      186.8654    
 3480.00   38.09372      219.9917      115246.1      186.8749    
 3481.00   38.09572      220.0026      115284.2      186.8845    
 3482.00   38.09772      220.0135      115322.3      186.8940    
 3483.00   38.09973      220.0245      115360.4      186.9035    
 3484.00   38.10173      220.0354      115398.5      186.9130    
 3485.00   38.10373      220.0464      115436.6      186.9225    
 3486.00   38.10573      220.0573      115474.7      186.9320    
 3487.00   38.10773      220.0682      115512.8      186.9415    
 3488.00   38.10973      220.0791      115550.9      186.9510    
 3489.00   38.11173      220.0901      115589.1      186.9605    
 3490.00   38.11373      220.1010      115627.2      186.9700    
 3491.00   38.11573      220.1119      115665.3      186.9795    
 3492.00   38.11773      220.1228      115703.4      186.9890    
 3493.00   38.11973      220.1337      115741.5      186.9985    
 3494.00   38.12173      220.1447      115779.6      187.0080    
 3495.00   38.12373      220.1556      115817.8      187.0174    
 3496.00   38.12573      220.1665      115855.9      187.0269    
 3497.00   38.12773      220.1774      115894.0      187.0364    
 3498.00   38.12972      220.1883      115932.1      187.0459    
 3499.00   38.13172      220.1992      115970.3      187.0553    
 3500.00   38.13372      220.2101      116008.4      187.0648    
 3501.00   38.13571      220.2210      116046.5      187.0743    
 3502.00   38.13771      220.2319      116084.7      187.0837    
 3503.00   38.13970      220.2427      116122.8      187.0932    
 3504.00   38.14170      220.2536      116161.0      187.1027    
 3505.00   38.14369      220.2645      116199.1      187.1121    
 3506.00   38.14569      220.2754      116237.2      187.1216    
 3507.00   38.14768      220.2863      116275.4      187.1310    
 3508.00   38.14968      220.2972      116313.5      187.1405    
 3509.00   38.15167      220.3080      116351.7      187.1500    
 3510.00   38.15366      220.3189      116389.8      187.1594    
 3511.00   38.15565      220.3298      116428.0      187.1688    
 3512.00   38.15765      220.3406      116466.1      187.1783    
 3513.00   38.15964      220.3515      116504.3      187.1877    
 3514.00   38.16163      220.3624      116542.5      187.1972    
 3515.00   38.16362      220.3732      116580.6      187.2066    
 3516.00   38.16561      220.3841      116618.8      187.2160    
 3517.00   38.16760      220.3949      116657.0      187.2255    
 3518.00   38.16959      220.4058      116695.1      187.2349    
 3519.00   38.17158      220.4166      116733.3      187.2443    
 3520.00   38.17357      220.4275      116771.5      187.2538    
 3521.00   38.17556      220.4383      116809.6      187.2632    
 3522.00   38.17755      220.4492      116847.8      187.2726    
 3523.00   38.17954      220.4600      116886.0      187.2820    
 3524.00   38.18153      220.4708      116924.2      187.2914    
 3525.00   38.18351      220.4817      116962.4      187.3008    
 3526.00   38.18550      220.4925      117000.6      187.3103    
 3527.00   38.18749      220.5033      117038.7      187.3197    
 3528.00   38.18948      220.5141      117076.9      187.3291    
 3529.00   38.19146      220.5250      117115.1      187.3385    
 3530.00   38.19345      220.5358      117153.3      187.3479    
 3531.00   38.19543      220.5466      117191.5      187.3573    
 3532.00   38.19742      220.5574      117229.7      187.3667    
 3533.00   38.19940      220.5682      117267.9      187.3761    
 3534.00   38.20139      220.5791      117306.1      187.3855    
 3535.00   38.20337      220.5899      117344.3      187.3949    
 3536.00   38.20536      220.6007      117382.5      187.4043    
 3537.00   38.20734      220.6115      117420.7      187.4136    
 3538.00   38.20932      220.6223      117458.9      187.4230    
 3539.00   38.21131      220.6331      117497.1      187.4324    
 3540.00   38.21329      220.6439      117535.3      187.4418    
 3541.00   38.21527      220.6547      117573.6      187.4512    
 3542.00   38.21725      220.6654      117611.8      187.4605    
 3543.00   38.21923      220.6762      117650.0      187.4699    
 3544.00   38.22122      220.6870      117688.2      187.4793    
 3545.00   38.22320      220.6978      117726.4      187.4887    
 3546.00   38.22518      220.7086      117764.7      187.4980    
 3547.00   38.22716      220.7194      117802.9      187.5074    
 3548.00   38.22914      220.7301      117841.1      187.5168    
 3549.00   38.23112      220.7409      117879.3      187.5261    
 3550.00   38.23310      220.7517      117917.6      187.5355    
 3551.00   38.23508      220.7625      117955.8      187.5448    
 3552.00   38.23705      220.7732      117994.0      187.5542    
 3553.00   38.23903      220.7840      118032.3      187.5635    
 3554.00   38.24101      220.7947      118070.5      187.5729    
 3555.00   38.24299      220.8055      118108.8      187.5822    
 3556.00   38.24497      220.8163      118147.0      187.5916    
 3557.00   38.24694      220.8270      118185.3      187.6009    
 3558.00   38.24892      220.8378      118223.5      187.6103    
 3559.00   38.25090      220.8485      118261.8      187.6196    
 3560.00   38.25287      220.8593      118300.0      187.6289    
 3561.00   38.25485      220.8700      118338.3      187.6383    
 3562.00   38.25682      220.8807      118376.5      187.6476    
 3563.00   38.25880      220.8915      118414.8      187.6569    
 3564.00   38.26077      220.9022      118453.0      187.6662    
 3565.00   38.26275      220.9130      118491.3      187.6756    
 3566.00   38.26472      220.9237      118529.6      187.6849    
 3567.00   38.26669      220.9344      118567.8      187.6942    
 3568.00   38.26867      220.9451      118606.1      187.7035    
 3569.00   38.27064      220.9559      118644.4      187.7128    
 3570.00   38.27261      220.9666      118682.6      187.7222    
 3571.00   38.27459      220.9773      118720.9      187.7315    
 3572.00   38.27656      220.9880      118759.2      187.7408    
 3573.00   38.27853      220.9987      118797.5      187.7501    
 3574.00   38.28050      221.0095      118835.7      187.7594    
 3575.00   38.28247      221.0202      118874.0      187.7687    
 3576.00   38.28444      221.0309      118912.3      187.7780    
 3577.00   38.28641      221.0416      118950.6      187.7873    
 3578.00   38.28838      221.0523      118988.9      187.7966    
 3579.00   38.29035      221.0630      119027.2      187.8059    
 3580.00   38.29232      221.0737      119065.5      187.8152    
 3581.00   38.29429      221.0844      119103.8      187.8245    
 3582.00   38.29626      221.0951      119142.0      187.8337    
 3583.00   38.29823      221.1058      119180.3      187.8430    
 3584.00   38.30020      221.1164      119218.6      187.8523    
 3585.00   38.30216      221.1271      119256.9      187.8616    
 3586.00   38.30413      221.1378      119295.2      187.8709    
 3587.00   38.30610      221.1485      119333.6      187.8801    
 3588.00   38.30807      221.1592      119371.9      187.8894    
 3589.00   38.31003      221.1698      119410.2      187.8987    
 3590.00   38.31200      221.1805      119448.5      187.9080    
 3591.00   38.31397      221.1912      119486.8      187.9172    
 3592.00   38.31593      221.2019      119525.1      187.9265    
 3593.00   38.31790      221.2125      119563.4      187.9358    
 3594.00   38.31986      221.2232      119601.7      187.9450    
 3595.00   38.32183      221.2338      119640.1      187.9543    
 3596.00   38.32379      221.2445      119678.4      187.9635    
 3597.00   38.32575      221.2552      119716.7      187.9728    
 3598.00   38.32772      221.2658      119755.0      187.9820    
 3599.00   38.32968      221.2765      119793.4      187.9913    
 3600.00   38.33165      221.2871      119831.7      188.0005    
 3601.00   38.33361      221.2978      119870.0      188.0098    
 3602.00   38.33557      221.3084      119908.4      188.0190    
 3603.00   38.33753      221.3190      119946.7      188.0283    
 3604.00   38.33949      221.3297      119985.0      188.0375    
 3605.00   38.34146      221.3403      120023.4      188.0467    
 3606.00   38.34342      221.3510      120061.7      188.0560    
 3607.00   38.34538      221.3616      120100.1      188.0652    
 3608.00   38.34734      221.3722      120138.4      188.0744    
 3609.00   38.34930      221.3828      120176.8      188.0837    
 3610.00   38.35126      221.3935      120215.1      188.0929    
 3611.00   38.35322      221.4041      120253.5      188.1021    
 3612.00   38.35518      221.4147      120291.8      188.1113    
 3613.00   38.35714      221.4253      120330.2      188.1205    
 3614.00   38.35910      221.4359      120368.5      188.1298    
 3615.00   38.36106      221.4466      120406.9      188.1390    
 3616.00   38.36301      221.4572      120445.3      188.1482    
 3617.00   38.36497      221.4678      120483.6      188.1574    
 3618.00   38.36693      221.4784      120522.0      188.1666    
 3619.00   38.36889      221.4890      120560.4      188.1758    
 3620.00   38.37084      221.4996      120598.7      188.1850    
 3621.00   38.37280      221.5102      120637.1      188.1942    
 3622.00   38.37476      221.5208      120675.5      188.2034    
 3623.00   38.37671      221.5314      120713.8      188.2126    
 3624.00   38.37867      221.5420      120752.2      188.2218    
 3625.00   38.38062      221.5526      120790.6      188.2310    
 3626.00   38.38258      221.5631      120829.0      188.2402    
 3627.00   38.38453      221.5737      120867.4      188.2494    
 3628.00   38.38649      221.5843      120905.8      188.2586    
 3629.00   38.38844      221.5949      120944.1      188.2678    
 3630.00   38.39040      221.6055      120982.5      188.2769    
 3631.00   38.39235      221.6160      121020.9      188.2861    
 3632.00   38.39430      221.6266      121059.3      188.2953    
 3633.00   38.39626      221.6372      121097.7      188.3045    
 3634.00   38.39821      221.6477      121136.1      188.3137    
 3635.00   38.40016      221.6583      121174.5      188.3228    
 3636.00   38.40212      221.6689      121212.9      188.3320    
 3637.00   38.40407      221.6794      121251.3      188.3412    
 3638.00   38.40602      221.6900      121289.7      188.3503    
 3639.00   38.40797      221.7005      121328.1      188.3595    
 3640.00   38.40992      221.7111      121366.5      188.3686    
 3641.00   38.41187      221.7217      121404.9      188.3778    
 3642.00   38.41382      221.7322      121443.4      188.3870    
 3643.00   38.41577      221.7427      121481.8      188.3961    
 3644.00   38.41772      221.7533      121520.2      188.4053    
 3645.00   38.41967      221.7638      121558.6      188.4144    
 3646.00   38.42162      221.7744      121597.0      188.4236    
 3647.00   38.42357      221.7849      121635.4      188.4327    
 3648.00   38.42552      221.7954      121673.9      188.4419    
 3649.00   38.42747      221.8060      121712.3      188.4510    
 3650.00   38.42942      221.8165      121750.7      188.4601    
 3651.00   38.43136      221.8270      121789.2      188.4693    
 3652.00   38.43331      221.8376      121827.6      188.4784    
 3653.00   38.43526      221.8481      121866.0      188.4876    
 3654.00   38.43721      221.8586      121904.5      188.4967    
 3655.00   38.43915      221.8691      121942.9      188.5058    
 3656.00   38.44110      221.8796      121981.3      188.5149    
 3657.00   38.44304      221.8901      122019.8      188.5241    
 3658.00   38.44499      221.9007      122058.2      188.5332    
 3659.00   38.44694      221.9112      122096.7      188.5423    
 3660.00   38.44888      221.9217      122135.1      188.5514    
 3661.00   38.45083      221.9322      122173.6      188.5605    
 3662.00   38.45277      221.9427      122212.0      188.5697    
 3663.00   38.45472      221.9532      122250.5      188.5788    
 3664.00   38.45666      221.9637      122288.9      188.5879    
 3665.00   38.45860      221.9742      122327.4      188.5970    
 3666.00   38.46055      221.9847      122365.8      188.6061    
 3667.00   38.46249      221.9952      122404.3      188.6152    
 3668.00   38.46443      222.0056      122442.8      188.6243    
 3669.00   38.46638      222.0161      122481.2      188.6334    
 3670.00   38.46832      222.0266      122519.7      188.6425    
 3671.00   38.47026      222.0371      122558.2      188.6516    
 3672.00   38.47220      222.0476      122596.6      188.6607    
 3673.00   38.47414      222.0580      122635.1      188.6698    
 3674.00   38.47608      222.0685      122673.6      188.6789    
 3675.00   38.47803      222.0790      122712.1      188.6880    
 3676.00   38.47997      222.0895      122750.5      188.6970    
 3677.00   38.48191      222.0999      122789.0      188.7061    
 3678.00   38.48385      222.1104      122827.5      188.7152    
 3679.00   38.48579      222.1209      122866.0      188.7243    
 3680.00   38.48773      222.1313      122904.5      188.7334    
 3681.00   38.48967      222.1418      122943.0      188.7424    
 3682.00   38.49160      222.1522      122981.5      188.7515    
 3683.00   38.49354      222.1627      123020.0      188.7606    
 3684.00   38.49548      222.1731      123058.5      188.7696    
 3685.00   38.49742      222.1836      123096.9      188.7787    
 3686.00   38.49936      222.1940      123135.4      188.7878    
 3687.00   38.50129      222.2045      123173.9      188.7968    
 3688.00   38.50323      222.2149      123212.4      188.8059    
 3689.00   38.50517      222.2253      123251.0      188.8150    
 3690.00   38.50711      222.2358      123289.5      188.8240    
 3691.00   38.50904      222.2462      123328.0      188.8331    
 3692.00   38.51098      222.2566      123366.5      188.8421    
 3693.00   38.51291      222.2671      123405.0      188.8512    
 3694.00   38.51485      222.2775      123443.5      188.8602    
 3695.00   38.51679      222.2879      123482.0      188.8693    
 3696.00   38.51872      222.2984      123520.5      188.8783    
 3697.00   38.52066      222.3088      123559.1      188.8873    
 3698.00   38.52259      222.3192      123597.6      188.8964    
 3699.00   38.52452      222.3296      123636.1      188.9054    
 3700.00   38.52646      222.3400      123674.6      188.9144    
 3701.00   38.52839      222.3504      123713.2      188.9235    
 3702.00   38.53033      222.3608      123751.7      188.9325    
 3703.00   38.53226      222.3713      123790.2      188.9415    
 3704.00   38.53419      222.3817      123828.7      188.9506    
 3705.00   38.53612      222.3921      123867.3      188.9596    
 3706.00   38.53806      222.4025      123905.8      188.9686    
 3707.00   38.53999      222.4129      123944.4      188.9776    
 3708.00   38.54192      222.4233      123982.9      188.9867    
 3709.00   38.54385      222.4336      124021.4      188.9957    
 3710.00   38.54578      222.4440      124060.0      189.0047    
 3711.00   38.54771      222.4544      124098.5      189.0137    
 3712.00   38.54965      222.4648      124137.1      189.0227    
 3713.00   38.55158      222.4752      124175.6      189.0317    
 3714.00   38.55351      222.4856      124214.2      189.0407    
 3715.00   38.55544      222.4960      124252.7      189.0497    
 3716.00   38.55737      222.5063      124291.3      189.0587    
 3717.00   38.55930      222.5167      124329.9      189.0677    
 3718.00   38.56122      222.5271      124368.4      189.0767    
 3719.00   38.56315      222.5375      124407.0      189.0857    
 3720.00   38.56508      222.5478      124445.5      189.0947    
 3721.00   38.56701      222.5582      124484.1      189.1037    
 3722.00   38.56894      222.5685      124522.7      189.1127    
 3723.00   38.57087      222.5789      124561.2      189.1217    
 3724.00   38.57279      222.5893      124599.8      189.1307    
 3725.00   38.57472      222.5996      124638.4      189.1397    
 3726.00   38.57665      222.6100      124677.0      189.1486    
 3727.00   38.57857      222.6203      124715.5      189.1576    
 3728.00   38.58050      222.6307      124754.1      189.1666    
 3729.00   38.58243      222.6410      124792.7      189.1756    
 3730.00   38.58435      222.6514      124831.3      189.1845    
 3731.00   38.58628      222.6617      124869.9      189.1935    
 3732.00   38.58820      222.6721      124908.5      189.2025    
 3733.00   38.59013      222.6824      124947.1      189.2114    
 3734.00   38.59205      222.6927      124985.6      189.2204    
 3735.00   38.59398      222.7031      125024.2      189.2294    
 3736.00   38.59590      222.7134      125062.8      189.2383    
 3737.00   38.59783      222.7237      125101.4      189.2473    
 3738.00   38.59975      222.7341      125140.0      189.2563    
 3739.00   38.60167      222.7444      125178.6      189.2652    
 3740.00   38.60360      222.7547      125217.2      189.2742    
 3741.00   38.60552      222.7650      125255.8      189.2831    
 3742.00   38.60744      222.7753      125294.4      189.2921    
 3743.00   38.60937      222.7857      125333.0      189.3010    
 3744.00   38.61129      222.7960      125371.7      189.3100    
 3745.00   38.61321      222.8063      125410.3      189.3189    
 3746.00   38.61513      222.8166      125448.9      189.3278    
 3747.00   38.61705      222.8269      125487.5      189.3368    
 3748.00   38.61898      222.8372      125526.1      189.3457    
 3749.00   38.62090      222.8475      125564.7      189.3546    
 3750.00   38.62282      222.8578      125603.4      189.3636    
 3751.00   38.62474      222.8681      125642.0      189.3725    
 3752.00   38.62666      222.8784      125680.6      189.3814    
 3753.00   38.62858      222.8887      125719.2      189.3904    
 3754.00   38.63050      222.8990      125757.9      189.3993    
 3755.00   38.63242      222.9093      125796.5      189.4082    
 3756.00   38.63434      222.9196      125835.1      189.4171    
 3757.00   38.63625      222.9299      125873.8      189.4261    
 3758.00   38.63817      222.9401      125912.4      189.4350    
 3759.00   38.64009      222.9504      125951.0      189.4439    
 3760.00   38.64201      222.9607      125989.7      189.4528    
 3761.00   38.64393      222.9710      126028.3      189.4617    
 3762.00   38.64585      222.9812      126067.0      189.4706    
 3763.00   38.64776      222.9915      126105.6      189.4795    
 3764.00   38.64968      223.0018      126144.3      189.4884    
 3765.00   38.65160      223.0121      126182.9      189.4973    
 3766.00   38.65351      223.0223      126221.6      189.5062    
 3767.00   38.65543      223.0326      126260.2      189.5151    
 3768.00   38.65735      223.0428      126298.9      189.5240    
 3769.00   38.65926      223.0531      126337.5      189.5329    
 3770.00   38.66118      223.0634      126376.2      189.5418    
 3771.00   38.66309      223.0736      126414.9      189.5507    
 3772.00   38.66501      223.0839      126453.5      189.5596    
 3773.00   38.66692      223.0941      126492.2      189.5685    
 3774.00   38.66884      223.1044      126530.9      189.5774    
 3775.00   38.67075      223.1146      126569.5      189.5862    
 3776.00   38.67267      223.1248      126608.2      189.5951    
 3777.00   38.67458      223.1351      126646.9      189.6040    
 3778.00   38.67649      223.1453      126685.6      189.6129    
 3779.00   38.67841      223.1556      126724.2      189.6218    
 3780.00   38.68032      223.1658      126762.9      189.6306    
 3781.00   38.68223      223.1760      126801.6      189.6395    
 3782.00   38.68414      223.1863      126840.3      189.6484    
 3783.00   38.68606      223.1965      126879.0      189.6572    
 3784.00   38.68797      223.2067      126917.6      189.6661    
 3785.00   38.68988      223.2169      126956.3      189.6750    
 3786.00   38.69179      223.2272      126995.0      189.6838    
 3787.00   38.69370      223.2374      127033.7      189.6927    
 3788.00   38.69561      223.2476      127072.4      189.7015    
 3789.00   38.69753      223.2578      127111.1      189.7104    
 3790.00   38.69944      223.2680      127149.8      189.7193    
 3791.00   38.70135      223.2782      127188.5      189.7281    
 3792.00   38.70326      223.2884      127227.2      189.7370    
 3793.00   38.70517      223.2986      127265.9      189.7458    
 3794.00   38.70708      223.3088      127304.6      189.7546    
 3795.00   38.70899      223.3190      127343.3      189.7635    
 3796.00   38.71089      223.3292      127382.0      189.7723    
 3797.00   38.71280      223.3394      127420.8      189.7812    
 3798.00   38.71471      223.3496      127459.5      189.7900    
 3799.00   38.71662      223.3598      127498.2      189.7988    
 3800.00   38.71853      223.3700      127536.9      189.8077    
 3801.00   38.72044      223.3802      127575.6      189.8165    
 3802.00   38.72234      223.3904      127614.3      189.8253    
 3803.00   38.72425      223.4006      127653.1      189.8342    
 3804.00   38.72616      223.4108      127691.8      189.8430    
 3805.00   38.72806      223.4209      127730.5      189.8518    
 3806.00   38.72997      223.4311      127769.2      189.8606    
 3807.00   38.73188      223.4413      127808.0      189.8694    
 3808.00   38.73378      223.4515      127846.7      189.8783    
 3809.00   38.73569      223.4616      127885.4      189.8871    
 3810.00   38.73760      223.4718      127924.2      189.8959    
 3811.00   38.73950      223.4820      127962.9      189.9047    
 3812.00   38.74141      223.4921      128001.7      189.9135    
 3813.00   38.74331      223.5023      128040.4      189.9223    
 3814.00   38.74522      223.5124      128079.1      189.9311    
 3815.00   38.74712      223.5226      128117.9      189.9399    
 3816.00   38.74902      223.5328      128156.6      189.9487    
 3817.00   38.75093      223.5429      128195.4      189.9575    
 3818.00   38.75283      223.5531      128234.1      189.9663    
 3819.00   38.75474      223.5632      128272.9      189.9751    
 3820.00   38.75664      223.5734      128311.6      189.9839    
 3821.00   38.75854      223.5835      128350.4      189.9927    
 3822.00   38.76044      223.5936      128389.2      190.0015    
 3823.00   38.76235      223.6038      128427.9      190.0103    
 3824.00   38.76425      223.6139      128466.7      190.0191    
 3825.00   38.76615      223.6241      128505.5      190.0279    
 3826.00   38.76805      223.6342      128544.2      190.0366    
 3827.00   38.76995      223.6443      128583.0      190.0454    
 3828.00   38.77186      223.6545      128621.8      190.0542    
 3829.00   38.77376      223.6646      128660.5      190.0630    
 3830.00   38.77566      223.6747      128699.3      190.0718    
 3831.00   38.77756      223.6848      128738.1      190.0805    
 3832.00   38.77946      223.6950      128776.9      190.0893    
 3833.00   38.78136      223.7051      128815.6      190.0981    
 3834.00   38.78326      223.7152      128854.4      190.1068    
 3835.00   38.78516      223.7253      128893.2      190.1156    
 3836.00   38.78706      223.7354      128932.0      190.1244    
 3837.00   38.78896      223.7455      128970.8      190.1331    
 3838.00   38.79086      223.7556      129009.6      190.1419    
 3839.00   38.79275      223.7657      129048.4      190.1506    
 3840.00   38.79465      223.7758      129087.2      190.1594    
 3841.00   38.79655      223.7859      129126.0      190.1681    
 3842.00   38.79845      223.7960      129164.8      190.1769    
 3843.00   38.80035      223.8061      129203.6      190.1856    
 3844.00   38.80224      223.8162      129242.4      190.1944    
 3845.00   38.80414      223.8263      129281.2      190.2031    
 3846.00   38.80604      223.8364      129320.0      190.2119    
 3847.00   38.80793      223.8465      129358.8      190.2206    
 3848.00   38.80983      223.8566      129397.6      190.2294    
 3849.00   38.81173      223.8667      129436.4      190.2381    
 3850.00   38.81362      223.8768      129475.2      190.2468    
 3851.00   38.81552      223.8868      129514.0      190.2556    
 3852.00   38.81742      223.8969      129552.8      190.2643    
 3853.00   38.81931      223.9070      129591.7      190.2730    
 3854.00   38.82121      223.9171      129630.5      190.2818    
 3855.00   38.82310      223.9271      129669.3      190.2905    
 3856.00   38.82500      223.9372      129708.1      190.2992    
 3857.00   38.82689      223.9473      129746.9      190.3079    
 3858.00   38.82878      223.9573      129785.8      190.3167    
 3859.00   38.83068      223.9674      129824.6      190.3254    
 3860.00   38.83257      223.9775      129863.4      190.3341    
 3861.00   38.83446      223.9875      129902.3      190.3428    
 3862.00   38.83636      223.9976      129941.1      190.3515    
 3863.00   38.83825      224.0076      129979.9      190.3602    
 3864.00   38.84014      224.0177      130018.8      190.3689    
 3865.00   38.84204      224.0277      130057.6      190.3777    
 3866.00   38.84393      224.0378      130096.5      190.3864    
 3867.00   38.84582      224.0478      130135.3      190.3951    
 3868.00   38.84771      224.0579      130174.2      190.4038    
 3869.00   38.84960      224.0679      130213.0      190.4125    
 3870.00   38.85150      224.0780      130251.9      190.4212    
 3871.00   38.85339      224.0880      130290.7      190.4299    
 3872.00   38.85528      224.0980      130329.6      190.4386    
 3873.00   38.85717      224.1081      130368.4      190.4472    
 3874.00   38.85906      224.1181      130407.3      190.4559    
 3875.00   38.86095      224.1281      130446.1      190.4646    
 3876.00   38.86284      224.1382      130485.0      190.4733    
 3877.00   38.86473      224.1482      130523.9      190.4820    
 3878.00   38.86662      224.1582      130562.7      190.4907    
 3879.00   38.86851      224.1682      130601.6      190.4994    
 3880.00   38.87040      224.1783      130640.5      190.5080    
 3881.00   38.87229      224.1883      130679.3      190.5167    
 3882.00   38.87417      224.1983      130718.2      190.5254    
 3883.00   38.87606      224.2083      130757.1      190.5341    
 3884.00   38.87795      224.2183      130796.0      190.5427    
 3885.00   38.87984      224.2283      130834.8      190.5514    
 3886.00   38.88173      224.2383      130873.7      190.5601    
 3887.00   38.88361      224.2483      130912.6      190.5687    
 3888.00   38.88550      224.2583      130951.5      190.5774    
 3889.00   38.88739      224.2683      130990.4      190.5861    
 3890.00   38.88927      224.2783      131029.3      190.5947    
 3891.00   38.89116      224.2883      131068.2      190.6034    
 3892.00   38.89305      224.2983      131107.0      190.6120    
 3893.00   38.89493      224.3083      131145.9      190.6207    
 3894.00   38.89682      224.3183      131184.8      190.6293    
 3895.00   38.89871      224.3283      131223.7      190.6380    
 3896.00   38.90059      224.3383      131262.6      190.6466    
 3897.00   38.90248      224.3483      131301.5      190.6553    
 3898.00   38.90436      224.3582      131340.4      190.6639    
 3899.00   38.90625      224.3682      131379.3      190.6726    
 3900.00   38.90813      224.3782      131418.3      190.6812    
 3901.00   38.91001      224.3882      131457.2      190.6899    
 3902.00   38.91190      224.3982      131496.1      190.6985    
 3903.00   38.91378      224.4081      131535.0      190.7071    
 3904.00   38.91567      224.4181      131573.9      190.7158    
 3905.00   38.91755      224.4281      131612.8      190.7244    
 3906.00   38.91943      224.4380      131651.7      190.7330    
 3907.00   38.92131      224.4480      131690.7      190.7417    
 3908.00   38.92320      224.4579      131729.6      190.7503    
 3909.00   38.92508      224.4679      131768.5      190.7589    
 3910.00   38.92696      224.4779      131807.4      190.7675    
 3911.00   38.92884      224.4878      131846.4      190.7761    
 3912.00   38.93073      224.4978      131885.3      190.7848    
 3913.00   38.93261      224.5077      131924.2      190.7934    
 3914.00   38.93449      224.5177      131963.1      190.8020    
 3915.00   38.93637      224.5276      132002.1      190.8106    
 3916.00   38.93825      224.5376      132041.0      190.8192    
 3917.00   38.94013      224.5475      132080.0      190.8278    
 3918.00   38.94201      224.5574      132118.9      190.8364    
 3919.00   38.94389      224.5674      132157.8      190.8450    
 3920.00   38.94577      224.5773      132196.8      190.8536    
 3921.00   38.94765      224.5873      132235.7      190.8622    
 3922.00   38.94953      224.5972      132274.7      190.8708    
 3923.00   38.95141      224.6071      132313.6      190.8794    
 3924.00   38.95329      224.6170      132352.6      190.8880    
 3925.00   38.95517      224.6270      132391.5      190.8966    
 3926.00   38.95705      224.6369      132430.5      190.9052    
 3927.00   38.95892      224.6468      132469.5      190.9138    
 3928.00   38.96080      224.6567      132508.4      190.9224    
 3929.00   38.96268      224.6667      132547.4      190.9310    
 3930.00   38.96456      224.6766      132586.3      190.9396    
 3931.00   38.96644      224.6865      132625.3      190.9482    
 3932.00   38.96831      224.6964      132664.3      190.9567    
 3933.00   38.97019      224.7063      132703.2      190.9653    
 3934.00   38.97207      224.7162      132742.2      190.9739    
 3935.00   38.97394      224.7261      132781.2      190.9825    
 3936.00   38.97582      224.7360      132820.2      190.9911    
 3937.00   38.97770      224.7459      132859.1      190.9996    
 3938.00   38.97957      224.7558      132898.1      191.0082    
 3939.00   38.98145      224.7657      132937.1      191.0168    
 3940.00   38.98332      224.7756      132976.1      191.0253    
 3941.00   38.98520      224.7855      133015.1      191.0339    
 3942.00   38.98707      224.7954      133054.1      191.0425    
 3943.00   38.98895      224.8053      133093.0      191.0510    
 3944.00   38.99082      224.8152      133132.0      191.0596    
 3945.00   38.99270      224.8251      133171.0      191.0681    
 3946.00   38.99457      224.8349      133210.0      191.0767    
 3947.00   38.99645      224.8448      133249.0      191.0853    
 3948.00   38.99832      224.8547      133288.0      191.0938    
 3949.00   39.00019      224.8646      133327.0      191.1024    
 3950.00   39.00207      224.8745      133366.0      191.1109    
 3951.00   39.00394      224.8843      133405.0      191.1195    
 3952.00   39.00581      224.8942      133444.0      191.1280    
 3953.00   39.00768      224.9041      133483.0      191.1365    
 3954.00   39.00956      224.9139      133522.0      191.1451    
 3955.00   39.01143      224.9238      133561.0      191.1536    
 3956.00   39.01330      224.9337      133600.1      191.1622    
 3957.00   39.01517      224.9435      133639.1      191.1707    
 3958.00   39.01704      224.9534      133678.1      191.1792    
 3959.00   39.01891      224.9632      133717.1      191.1878    
 3960.00   39.02079      224.9731      133756.1      191.1963    
 3961.00   39.02266      224.9829      133795.1      191.2048    
 3962.00   39.02453      224.9928      133834.2      191.2133    
 3963.00   39.02640      225.0026      133873.2      191.2219    
 3964.00   39.02827      225.0125      133912.2      191.2304    
 3965.00   39.03014      225.0223      133951.2      191.2389    
 3966.00   39.03201      225.0322      133990.3      191.2474    
 3967.00   39.03388      225.0420      134029.3      191.2560    
 3968.00   39.03575      225.0519      134068.3      191.2645    
 3969.00   39.03761      225.0617      134107.4      191.2730    
 3970.00   39.03948      225.0715      134146.4      191.2815    
 3971.00   39.04135      225.0814      134185.5      191.2900    
 3972.00   39.04322      225.0912      134224.5      191.2985    
 3973.00   39.04509      225.1010      134263.5      191.3070    
 3974.00   39.04696      225.1108      134302.6      191.3155    
 3975.00   39.04882      225.1207      134341.6      191.3240    
 3976.00   39.05069      225.1305      134380.7      191.3325    
 3977.00   39.05256      225.1403      134419.7      191.3410    
 3978.00   39.05443      225.1501      134458.8      191.3495    
 3979.00   39.05629      225.1599      134497.9      191.3580    
 3980.00   39.05816      225.1698      134536.9      191.3665    
 3981.00   39.06003      225.1796      134576.0      191.3750    
 3982.00   39.06189      225.1894      134615.0      191.3835    
 3983.00   39.06376      225.1992      134654.1      191.3920    
 3984.00   39.06562      225.2090      134693.2      191.4005    
 3985.00   39.06749      225.2188      134732.2      191.4090    
 3986.00   39.06935      225.2286      134771.3      191.4174    
 3987.00   39.07122      225.2384      134810.4      191.4259    
 3988.00   39.07308      225.2482      134849.4      191.4344    
 3989.00   39.07495      225.2580      134888.5      191.4429    
 3990.00   39.07681      225.2678      134927.6      191.4514    
 3991.00   39.07868      225.2776      134966.7      191.4598    
 3992.00   39.08054      225.2874      135005.7      191.4683    
 3993.00   39.08241      225.2972      135044.8      191.4768    
 3994.00   39.08427      225.3070      135083.9      191.4852    
 3995.00   39.08613      225.3167      135123.0      191.4937    
 3996.00   39.08800      225.3265      135162.1      191.5022    
 3997.00   39.08986      225.3363      135201.2      191.5106    
 3998.00   39.09172      225.3461      135240.3      191.5191    
 3999.00   39.09358      225.3559      135279.4      191.5276    
 4000.00   39.09545      225.3656      135318.4      191.5360    
 4001.00   39.09731      225.3754      135357.5      191.5445    
 4002.00   39.09917      225.3852      135396.6      191.5529    
 4003.00   39.10103      225.3949      135435.7      191.5614    
 4004.00   39.10289      225.4047      135474.8      191.5698    
 4005.00   39.10475      225.4145      135513.9      191.5783    
 4006.00   39.10661      225.4242      135553.1      191.5867    
 4007.00   39.10847      225.4340      135592.2      191.5952    
 4008.00   39.11033      225.4438      135631.3      191.6036    
 4009.00   39.11220      225.4535      135670.4      191.6121    
 4010.00   39.11406      225.4633      135709.5      191.6205    
 4011.00   39.11592      225.4730      135748.6      191.6289    
 4012.00   39.11777      225.4828      135787.7      191.6374    
 4013.00   39.11963      225.4925      135826.8      191.6458    
 4014.00   39.12149      225.5023      135866.0      191.6543    
 4015.00   39.12335      225.5120      135905.1      191.6627    
 4016.00   39.12521      225.5218      135944.2      191.6711    
 4017.00   39.12707      225.5315      135983.3      191.6795    
 4018.00   39.12893      225.5412      136022.5      191.6880    
 4019.00   39.13079      225.5510      136061.6      191.6964    
 4020.00   39.13264      225.5607      136100.7      191.7048    
 4021.00   39.13450      225.5705      136139.9      191.7132    
 4022.00   39.13636      225.5802      136179.0      191.7217    
 4023.00   39.13822      225.5899      136218.1      191.7301    
 4024.00   39.14007      225.5996      136257.3      191.7385    
 4025.00   39.14193      225.6094      136296.4      191.7469    
 4026.00   39.14379      225.6191      136335.6      191.7553    
 4027.00   39.14564      225.6288      136374.7      191.7637    
 4028.00   39.14750      225.6385      136413.8      191.7721    
 4029.00   39.14935      225.6483      136453.0      191.7805    
 4030.00   39.15121      225.6580      136492.1      191.7889    
 4031.00   39.15307      225.6677      136531.3      191.7974    
 4032.00   39.15492      225.6774      136570.5      191.8058    
 4033.00   39.15678      225.6871      136609.6      191.8142    
 4034.00   39.15863      225.6968      136648.8      191.8225    
 4035.00   39.16048      225.7065      136687.9      191.8309    
 4036.00   39.16234      225.7162      136727.1      191.8393    
 4037.00   39.16419      225.7259      136766.3      191.8477    
 4038.00   39.16605      225.7356      136805.4      191.8561    
 4039.00   39.16790      225.7453      136844.6      191.8645    
 4040.00   39.16975      225.7550      136883.8      191.8729    
 4041.00   39.17161      225.7647      136922.9      191.8813    
 4042.00   39.17346      225.7744      136962.1      191.8897    
 4043.00   39.17531      225.7841      137001.3      191.8981    
 4044.00   39.17717      225.7938      137040.4      191.9064    
 4045.00   39.17902      225.8035      137079.6      191.9148    
 4046.00   39.18087      225.8132      137118.8      191.9232    
 4047.00   39.18272      225.8228      137158.0      191.9316    
 4048.00   39.18457      225.8325      137197.2      191.9399    
 4049.00   39.18643      225.8422      137236.4      191.9483    
 4050.00   39.18828      225.8519      137275.5      191.9567    
 4051.00   39.19013      225.8616      137314.7      191.9650    
 4052.00   39.19198      225.8712      137353.9      191.9734    
 4053.00   39.19383      225.8809      137393.1      191.9818    
 4054.00   39.19568      225.8906      137432.3      191.9901    
 4055.00   39.19753      225.9002      137471.5      191.9985    
 4056.00   39.19938      225.9099      137510.7      192.0069    
 4057.00   39.20123      225.9196      137549.9      192.0152    
 4058.00   39.20308      225.9292      137589.1      192.0236    
 4059.00   39.20493      225.9389      137628.3      192.0319    
 4060.00   39.20678      225.9485      137667.5      192.0403    
 4061.00   39.20863      225.9582      137706.7      192.0486    
 4062.00   39.21048      225.9679      137745.9      192.0570    
 4063.00   39.21232      225.9775      137785.1      192.0653    
 4064.00   39.21417      225.9872      137824.4      192.0737    
 4065.00   39.21602      225.9968      137863.6      192.0820    
 4066.00   39.21787      226.0064      137902.8      192.0904    
 4067.00   39.21972      226.0161      137942.0      192.0987    
 4068.00   39.22156      226.0257      137981.2      192.1070    
 4069.00   39.22341      226.0354      138020.5      192.1154    
 4070.00   39.22526      226.0450      138059.7      192.1237    
 4071.00   39.22710      226.0547      138098.9      192.1321    
 4072.00   39.22895      226.0643      138138.1      192.1404    
 4073.00   39.23080      226.0739      138177.4      192.1487    
 4074.00   39.23264      226.0835      138216.6      192.1570    
 4075.00   39.23449      226.0932      138255.8      192.1654    
 4076.00   39.23633      226.1028      138295.1      192.1737    
 4077.00   39.23818      226.1124      138334.3      192.1820    
 4078.00   39.24002      226.1221      138373.5      192.1903    
 4079.00   39.24187      226.1317      138412.8      192.1987    
 4080.00   39.24371      226.1413      138452.0      192.2070    
 4081.00   39.24556      226.1509      138491.3      192.2153    
 4082.00   39.24740      226.1605      138530.5      192.2236    
 4083.00   39.24925      226.1701      138569.8      192.2319    
 4084.00   39.25109      226.1798      138609.0      192.2402    
 4085.00   39.25293      226.1894      138648.3      192.2485    
 4086.00   39.25478      226.1990      138687.5      192.2568    
 4087.00   39.25662      226.2086      138726.8      192.2652    
 4088.00   39.25846      226.2182      138766.0      192.2735    
 4089.00   39.26031      226.2278      138805.3      192.2818    
 4090.00   39.26215      226.2374      138844.6      192.2901    
 4091.00   39.26399      226.2470      138883.8      192.2984    
 4092.00   39.26583      226.2566      138923.1      192.3067    
 4093.00   39.26768      226.2662      138962.3      192.3150    
 4094.00   39.26952      226.2758      139001.6      192.3232    
 4095.00   39.27136      226.2854      139040.9      192.3315    
 4096.00   39.27320      226.2949      139080.2      192.3398    
 4097.00   39.27504      226.3045      139119.4      192.3481    
 4098.00   39.27688      226.3141      139158.7      192.3564    
 4099.00   39.27872      226.3237      139198.0      192.3647    
 4100.00   39.28056      226.3333      139237.3      192.3730    
 4101.00   39.28240      226.3429      139276.5      192.3813    
 4102.00   39.28424      226.3524      139315.8      192.3895    
 4103.00   39.28608      226.3620      139355.1      192.3978    
 4104.00   39.28792      226.3716      139394.4      192.4061    
 4105.00   39.28976      226.3812      139433.7      192.4144    
 4106.00   39.29160      226.3907      139473.0      192.4226    
 4107.00   39.29344      226.4003      139512.3      192.4309    
 4108.00   39.29528      226.4099      139551.6      192.4392    
 4109.00   39.29712      226.4194      139590.9      192.4475    
 4110.00   39.29896      226.4290      139630.2      192.4557    
 4111.00   39.30079      226.4386      139669.5      192.4640    
 4112.00   39.30263      226.4481      139708.8      192.4723    
 4113.00   39.30447      226.4577      139748.1      192.4805    
 4114.00   39.30631      226.4672      139787.4      192.4888    
 4115.00   39.30814      226.4768      139826.7      192.4970    
 4116.00   39.30998      226.4863      139866.0      192.5053    
 4117.00   39.31182      226.4959      139905.3      192.5135    
 4118.00   39.31365      226.5054      139944.6      192.5218    
 4119.00   39.31549      226.5150      139983.9      192.5300    
 4120.00   39.31732      226.5245      140023.2      192.5383    
 4121.00   39.31916      226.5341      140062.6      192.5465    
 4122.00   39.32100      226.5436      140101.9      192.5548    
 4123.00   39.32283      226.5531      140141.2      192.5630    
 4124.00   39.32467      226.5627      140180.5      192.5713    
 4125.00   39.32650      226.5722      140219.9      192.5795    
 4126.00   39.32834      226.5817      140259.2      192.5878    
 4127.00   39.33017      226.5913      140298.5      192.5960    
 4128.00   39.33200      226.6008      140337.8      192.6042    
 4129.00   39.33384      226.6103      140377.2      192.6125    
 4130.00   39.33567      226.6199      140416.5      192.6207    
 4131.00   39.33751      226.6294      140455.8      192.6289    
 4132.00   39.33934      226.6389      140495.2      192.6372    
 4133.00   39.34117      226.6484      140534.5      192.6454    
 4134.00   39.34301      226.6579      140573.9      192.6536    
 4135.00   39.34484      226.6675      140613.2      192.6618    
 4136.00   39.34667      226.6770      140652.6      192.6701    
 4137.00   39.34850      226.6865      140691.9      192.6783    
 4138.00   39.35033      226.6960      140731.3      192.6865    
 4139.00   39.35217      226.7055      140770.6      192.6947    
 4140.00   39.35400      226.7150      140810.0      192.7029    
 4141.00   39.35583      226.7245      140849.3      192.7112    
 4142.00   39.35766      226.7340      140888.7      192.7194    
 4143.00   39.35949      226.7435      140928.0      192.7276    
 4144.00   39.36132      226.7530      140967.4      192.7358    
 4145.00   39.36315      226.7625      141006.8      192.7440    
 4146.00   39.36498      226.7720      141046.1      192.7522    
 4147.00   39.36681      226.7815      141085.5      192.7604    
 4148.00   39.36864      226.7910      141124.8      192.7686    
 4149.00   39.37047      226.8005      141164.2      192.7768    
 4150.00   39.37230      226.8100      141203.6      192.7850    
 4151.00   39.37413      226.8195      141243.0      192.7932    
 4152.00   39.37596      226.8289      141282.3      192.8014    
 4153.00   39.37779      226.8384      141321.7      192.8096    
 4154.00   39.37962      226.8479      141361.1      192.8178    
 4155.00   39.38145      226.8574      141400.5      192.8260    
 4156.00   39.38327      226.8669      141439.9      192.8342    
 4157.00   39.38510      226.8763      141479.2      192.8424    
 4158.00   39.38693      226.8858      141518.6      192.8506    
 4159.00   39.38876      226.8953      141558.0      192.8587    
 4160.00   39.39058      226.9048      141597.4      192.8669    
 4161.00   39.39241      226.9142      141636.8      192.8751    
 4162.00   39.39424      226.9237      141676.2      192.8833    
 4163.00   39.39606      226.9332      141715.6      192.8915    
 4164.00   39.39789      226.9426      141755.0      192.8996    
 4165.00   39.39972      226.9521      141794.4      192.9078    
 4166.00   39.40154      226.9615      141833.8      192.9160    
 4167.00   39.40337      226.9710      141873.2      192.9242    
 4168.00   39.40519      226.9804      141912.6      192.9323    
 4169.00   39.40702      226.9899      141952.0      192.9405    
 4170.00   39.40884      226.9994      141991.4      192.9487    
 4171.00   39.41067      227.0088      142030.8      192.9568    
 4172.00   39.41249      227.0183      142070.2      192.9650    
 4173.00   39.41432      227.0277      142109.6      192.9731    
 4174.00   39.41614      227.0371      142149.1      192.9813    
 4175.00   39.41796      227.0466      142188.5      192.9895    
 4176.00   39.41979      227.0560      142227.9      192.9976    
 4177.00   39.42161      227.0655      142267.3      193.0058    
 4178.00   39.42343      227.0749      142306.7      193.0139    
 4179.00   39.42526      227.0843      142346.2      193.0221    
 4180.00   39.42708      227.0938      142385.6      193.0302    
 4181.00   39.42890      227.1032      142425.0      193.0384    
 4182.00   39.43072      227.1126      142464.4      193.0465    
 4183.00   39.43254      227.1221      142503.9      193.0547    
 4184.00   39.43437      227.1315      142543.3      193.0628    
 4185.00   39.43619      227.1409      142582.7      193.0710    
 4186.00   39.43801      227.1503      142622.2      193.0791    
 4187.00   39.43983      227.1597      142661.6      193.0872    
 4188.00   39.44165      227.1692      142701.1      193.0954    
 4189.00   39.44347      227.1786      142740.5      193.1035    
 4190.00   39.44529      227.1880      142779.9      193.1116    
 4191.00   39.44711      227.1974      142819.4      193.1198    
 4192.00   39.44893      227.2068      142858.8      193.1279    
 4193.00   39.45075      227.2162      142898.3      193.1360    
 4194.00   39.45257      227.2256      142937.7      193.1442    
 4195.00   39.45439      227.2350      142977.2      193.1523    
 4196.00   39.45621      227.2445      143016.6      193.1604    
 4197.00   39.45803      227.2539      143056.1      193.1685    
 4198.00   39.45985      227.2633      143095.6      193.1767    
 4199.00   39.46167      227.2727      143135.0      193.1848    
 4200.00   39.46348      227.2821      143174.5      193.1929    
 4201.00   39.46530      227.2914      143214.0      193.2010    
 4202.00   39.46712      227.3008      143253.4      193.2091    
 4203.00   39.46894      227.3102      143292.9      193.2172    
 4204.00   39.47075      227.3196      143332.4      193.2253    
 4205.00   39.47257      227.3290      143371.8      193.2334    
 4206.00   39.47439      227.3384      143411.3      193.2416    
 4207.00   39.47620      227.3478      143450.8      193.2497    
 4208.00   39.47802      227.3572      143490.3      193.2578    
 4209.00   39.47984      227.3665      143529.7      193.2659    
 4210.00   39.48165      227.3759      143569.2      193.2740    
 4211.00   39.48347      227.3853      143608.7      193.2821    
 4212.00   39.48528      227.3947      143648.2      193.2902    
 4213.00   39.48710      227.4040      143687.7      193.2983    
 4214.00   39.48891      227.4134      143727.2      193.3064    
 4215.00   39.49073      227.4228      143766.6      193.3145    
 4216.00   39.49254      227.4322      143806.1      193.3225    
 4217.00   39.49436      227.4415      143845.6      193.3306    
 4218.00   39.49617      227.4509      143885.1      193.3387    
 4219.00   39.49798      227.4603      143924.6      193.3468    
 4220.00   39.49980      227.4696      143964.1      193.3549    
 4221.00   39.50161      227.4790      144003.6      193.3630    
 4222.00   39.50342      227.4883      144043.1      193.3711    
 4223.00   39.50524      227.4977      144082.6      193.3791    
 4224.00   39.50705      227.5070      144122.1      193.3872    
 4225.00   39.50886      227.5164      144161.6      193.3953    
 4226.00   39.51067      227.5257      144201.2      193.4034    
 4227.00   39.51249      227.5351      144240.7      193.4114    
 4228.00   39.51430      227.5444      144280.2      193.4195    
 4229.00   39.51611      227.5538      144319.7      193.4276    
 4230.00   39.51792      227.5631      144359.2      193.4357    
 4231.00   39.51973      227.5725      144398.7      193.4437    
 4232.00   39.52154      227.5818      144438.2      193.4518    
 4233.00   39.52335      227.5911      144477.8      193.4598    
 4234.00   39.52516      227.6005      144517.3      193.4679    
 4235.00   39.52697      227.6098      144556.8      193.4760    
 4236.00   39.52878      227.6191      144596.3      193.4840    
 4237.00   39.53059      227.6285      144635.9      193.4921    
 4238.00   39.53240      227.6378      144675.4      193.5001    
 4239.00   39.53421      227.6471      144714.9      193.5082    
 4240.00   39.53602      227.6565      144754.5      193.5163    
 4241.00   39.53783      227.6658      144794.0      193.5243    
 4242.00   39.53964      227.6751      144833.6      193.5324    
 4243.00   39.54145      227.6844      144873.1      193.5404    
 4244.00   39.54325      227.6937      144912.6      193.5484    
 4245.00   39.54506      227.7031      144952.2      193.5565    
 4246.00   39.54687      227.7124      144991.7      193.5645    
 4247.00   39.54868      227.7217      145031.3      193.5726    
 4248.00   39.55048      227.7310      145070.8      193.5806    
 4249.00   39.55229      227.7403      145110.4      193.5887    
 4250.00   39.55410      227.7496      145149.9      193.5967    
 4251.00   39.55590      227.7589      145189.5      193.6047    
 4252.00   39.55771      227.7682      145229.0      193.6128    
 4253.00   39.55951      227.7775      145268.6      193.6208    
 4254.00   39.56132      227.7868      145308.2      193.6288    
 4255.00   39.56313      227.7961      145347.7      193.6369    
 4256.00   39.56493      227.8054      145387.3      193.6449    
 4257.00   39.56674      227.8147      145426.9      193.6529    
 4258.00   39.56854      227.8240      145466.4      193.6609    
 4259.00   39.57034      227.8333      145506.0      193.6690    
 4260.00   39.57215      227.8426      145545.6      193.6770    
 4261.00   39.57395      227.8519      145585.1      193.6850    
 4262.00   39.57576      227.8612      145624.7      193.6930    
 4263.00   39.57756      227.8705      145664.3      193.7010    
 4264.00   39.57936      227.8797      145703.9      193.7090    
 4265.00   39.58117      227.8890      145743.4      193.7171    
 4266.00   39.58297      227.8983      145783.0      193.7251    
 4267.00   39.58477      227.9076      145822.6      193.7331    
 4268.00   39.58657      227.9169      145862.2      193.7411    
 4269.00   39.58838      227.9261      145901.8      193.7491    
 4270.00   39.59018      227.9354      145941.4      193.7571    
 4271.00   39.59198      227.9447      145981.0      193.7651    
 4272.00   39.59378      227.9539      146020.6      193.7731    
 4273.00   39.59558      227.9632      146060.2      193.7811    
 4274.00   39.59738      227.9725      146099.7      193.7891    
 4275.00   39.59918      227.9817      146139.3      193.7971    
 4276.00   39.60098      227.9910      146178.9      193.8051    
 4277.00   39.60278      228.0003      146218.5      193.8131    
 4278.00   39.60458      228.0095      146258.2      193.8211    
 4279.00   39.60638      228.0188      146297.8      193.8291    
 4280.00   39.60818      228.0280      146337.4      193.8371    
 4281.00   39.60998      228.0373      146377.0      193.8450    
 4282.00   39.61178      228.0465      146416.6      193.8530    
 4283.00   39.61358      228.0558      146456.2      193.8610    
 4284.00   39.61538      228.0650      146495.8      193.8690    
 4285.00   39.61718      228.0743      146535.4      193.8770    
 4286.00   39.61897      228.0835      146575.0      193.8850    
 4287.00   39.62077      228.0928      146614.7      193.8929    
 4288.00   39.62257      228.1020      146654.3      193.9009    
 4289.00   39.62437      228.1112      146693.9      193.9089    
 4290.00   39.62616      228.1205      146733.5      193.9169    
 4291.00   39.62796      228.1297      146773.2      193.9248    
 4292.00   39.62976      228.1390      146812.8      193.9328    
 4293.00   39.63155      228.1482      146852.4      193.9408    
 4294.00   39.63335      228.1574      146892.1      193.9487    
 4295.00   39.63514      228.1666      146931.7      193.9567    
 4296.00   39.63694      228.1759      146971.3      193.9647    
 4297.00   39.63874      228.1851      147011.0      193.9726    
 4298.00   39.64053      228.1943      147050.6      193.9806    
 4299.00   39.64233      228.2035      147090.2      193.9886    
 4300.00   39.64412      228.2128      147129.9      193.9965    
 4301.00   39.64591      228.2220      147169.5      194.0045    
 4302.00   39.64771      228.2312      147209.2      194.0124    
 4303.00   39.64950      228.2404      147248.8      194.0204    
 4304.00   39.65130      228.2496      147288.5      194.0283    
 4305.00   39.65309      228.2588      147328.1      194.0363    
 4306.00   39.65488      228.2681      147367.8      194.0442    
 4307.00   39.65668      228.2773      147407.4      194.0522    
 4308.00   39.65847      228.2865      147447.1      194.0601    
 4309.00   39.66026      228.2957      147486.8      194.0681    
 4310.00   39.66205      228.3049      147526.4      194.0760    
 4311.00   39.66384      228.3141      147566.1      194.0840    
 4312.00   39.66564      228.3233      147605.7      194.0919    
 4313.00   39.66743      228.3325      147645.4      194.0998    
 4314.00   39.66922      228.3417      147685.1      194.1078    
 4315.00   39.67101      228.3509      147724.8      194.1157    
 4316.00   39.67280      228.3601      147764.4      194.1236    
 4317.00   39.67459      228.3693      147804.1      194.1316    
 4318.00   39.67638      228.3784      147843.8      194.1395    
 4319.00   39.67817      228.3876      147883.4      194.1474    
 4320.00   39.67996      228.3968      147923.1      194.1553    
 4321.00   39.68175      228.4060      147962.8      194.1633    
 4322.00   39.68354      228.4152      148002.5      194.1712    
 4323.00   39.68533      228.4244      148042.2      194.1791    
 4324.00   39.68712      228.4335      148081.9      194.1870    
 4325.00   39.68890      228.4427      148121.5      194.1950    
 4326.00   39.69069      228.4519      148161.2      194.2029    
 4327.00   39.69248      228.4611      148200.9      194.2108    
 4328.00   39.69427      228.4702      148240.6      194.2187    
 4329.00   39.69606      228.4794      148280.3      194.2266    
 4330.00   39.69784      228.4886      148320.0      194.2345    
 4331.00   39.69963      228.4977      148359.7      194.2424    
 4332.00   39.70142      228.5069      148399.4      194.2504    
 4333.00   39.70320      228.5161      148439.1      194.2583    
 4334.00   39.70499      228.5252      148478.8      194.2662    
 4335.00   39.70677      228.5344      148518.5      194.2741    
 4336.00   39.70856      228.5436      148558.2      194.2820    
 4337.00   39.71035      228.5527      148597.9      194.2899    
 4338.00   39.71213      228.5619      148637.7      194.2978    
 4339.00   39.71392      228.5710      148677.4      194.3057    
 4340.00   39.71570      228.5802      148717.1      194.3136    
 4341.00   39.71748      228.5893      148756.8      194.3215    
 4342.00   39.71927      228.5985      148796.5      194.3294    
 4343.00   39.72105      228.6076      148836.2      194.3372    
 4344.00   39.72284      228.6168      148876.0      194.3451    
 4345.00   39.72462      228.6259      148915.7      194.3530    
 4346.00   39.72640      228.6351      148955.4      194.3609    
 4347.00   39.72819      228.6442      148995.1      194.3688    
 4348.00   39.72997      228.6533      149034.9      194.3767    
 4349.00   39.73175      228.6625      149074.6      194.3846    
 4350.00   39.73353      228.6716      149114.3      194.3924    
 4351.00   39.73531      228.6807      149154.1      194.4003    
 4352.00   39.73710      228.6899      149193.8      194.4082    
 4353.00   39.73888      228.6990      149233.5      194.4161    
 4354.00   39.74066      228.7081      149273.3      194.4240    
 4355.00   39.74244      228.7173      149313.0      194.4318    
 4356.00   39.74422      228.7264      149352.8      194.4397    
 4357.00   39.74600      228.7355      149392.5      194.4476    
 4358.00   39.74778      228.7446      149432.3      194.4554    
 4359.00   39.74956      228.7537      149472.0      194.4633    
 4360.00   39.75134      228.7629      149511.8      194.4712    
 4361.00   39.75312      228.7720      149551.5      194.4790    
 4362.00   39.75490      228.7811      149591.3      194.4869    
 4363.00   39.75668      228.7902      149631.0      194.4948    
 4364.00   39.75846      228.7993      149670.8      194.5026    
 4365.00   39.76023      228.8084      149710.5      194.5105    
 4366.00   39.76201      228.8175      149750.3      194.5183    
 4367.00   39.76379      228.8266      149790.1      194.5262    
 4368.00   39.76557      228.8357      149829.8      194.5340    
 4369.00   39.76734      228.8448      149869.6      194.5419    
 4370.00   39.76912      228.8539      149909.4      194.5497    
 4371.00   39.77090      228.8630      149949.1      194.5576    
 4372.00   39.77267      228.8721      149988.9      194.5654    
 4373.00   39.77445      228.8812      150028.7      194.5733    
 4374.00   39.77623      228.8903      150068.4      194.5811    
 4375.00   39.77800      228.8994      150108.2      194.5890    
 4376.00   39.77978      228.9085      150148.0      194.5968    
 4377.00   39.78155      228.9176      150187.8      194.6047    
 4378.00   39.78333      228.9267      150227.6      194.6125    
 4379.00   39.78510      228.9358      150267.4      194.6203    
 4380.00   39.78688      228.9449      150307.1      194.6282    
 4381.00   39.78865      228.9540      150346.9      194.6360    
 4382.00   39.79042      228.9630      150386.7      194.6438    
 4383.00   39.79220      228.9721      150426.5      194.6517    
 4384.00   39.79397      228.9812      150466.3      194.6595    
 4385.00   39.79574      228.9903      150506.1      194.6673    
 4386.00   39.79752      228.9993      150545.9      194.6752    
 4387.00   39.79929      229.0084      150585.7      194.6830    
 4388.00   39.80106      229.0175      150625.5      194.6908    
 4389.00   39.80283      229.0266      150665.3      194.6986    
 4390.00   39.80460      229.0356      150705.1      194.7064    
 4391.00   39.80638      229.0447      150744.9      194.7143    
 4392.00   39.80815      229.0538      150784.7      194.7221    
 4393.00   39.80992      229.0628      150824.5      194.7299    
 4394.00   39.81169      229.0719      150864.3      194.7377    
 4395.00   39.81346      229.0809      150904.1      194.7455    
 4396.00   39.81523      229.0900      150944.0      194.7533    
 4397.00   39.81700      229.0991      150983.8      194.7611    
 4398.00   39.81877      229.1081      151023.6      194.7690    
 4399.00   39.82054      229.1172      151063.4      194.7768    
 4400.00   39.82231      229.1262      151103.2      194.7846    
 4401.00   39.82408      229.1353      151143.1      194.7924    
 4402.00   39.82584      229.1443      151182.9      194.8002    
 4403.00   39.82761      229.1534      151222.7      194.8080    
 4404.00   39.82938      229.1624      151262.5      194.8158    
 4405.00   39.83115      229.1714      151302.4      194.8236    
 4406.00   39.83292      229.1805      151342.2      194.8314    
 4407.00   39.83468      229.1895      151382.0      194.8392    
 4408.00   39.83645      229.1986      151421.9      194.8470    
 4409.00   39.83822      229.2076      151461.7      194.8548    
 4410.00   39.83998      229.2166      151501.5      194.8625    
 4411.00   39.84175      229.2257      151541.4      194.8703    
 4412.00   39.84351      229.2347      151581.2      194.8781    
 4413.00   39.84528      229.2437      151621.1      194.8859    
 4414.00   39.84705      229.2528      151660.9      194.8937    
 4415.00   39.84881      229.2618      151700.8      194.9015    
 4416.00   39.85057      229.2708      151740.6      194.9093    
 4417.00   39.85234      229.2798      151780.5      194.9170    
 4418.00   39.85410      229.2889      151820.3      194.9248    
 4419.00   39.85587      229.2979      151860.2      194.9326    
 4420.00   39.85763      229.3069      151900.0      194.9404    
 4421.00   39.85939      229.3159      151939.9      194.9481    
 4422.00   39.86116      229.3249      151979.7      194.9559    
 4423.00   39.86292      229.3339      152019.6      194.9637    
 4424.00   39.86468      229.3429      152059.5      194.9715    
 4425.00   39.86644      229.3520      152099.3      194.9792    
 4426.00   39.86821      229.3610      152139.2      194.9870    
 4427.00   39.86997      229.3700      152179.1      194.9948    
 4428.00   39.87173      229.3790      152218.9      195.0025    
 4429.00   39.87349      229.3880      152258.8      195.0103    
 4430.00   39.87525      229.3970      152298.7      195.0180    
 4431.00   39.87701      229.4060      152338.6      195.0258    
 4432.00   39.87877      229.4150      152378.4      195.0336    
 4433.00   39.88053      229.4240      152418.3      195.0413    
 4434.00   39.88229      229.4330      152458.2      195.0491    
 4435.00   39.88405      229.4420      152498.1      195.0568    
 4436.00   39.88581      229.4510      152538.0      195.0646    
 4437.00   39.88757      229.4600      152577.9      195.0723    
 4438.00   39.88933      229.4689      152617.8      195.0801    
 4439.00   39.89109      229.4779      152657.6      195.0878    
 4440.00   39.89284      229.4869      152697.5      195.0956    
 4441.00   39.89460      229.4959      152737.4      195.1033    
 4442.00   39.89636      229.5049      152777.3      195.1111    
 4443.00   39.89812      229.5139      152817.2      195.1188    
 4444.00   39.89987      229.5228      152857.1      195.1266    
 4445.00   39.90163      229.5318      152897.0      195.1343    
 4446.00   39.90339      229.5408      152936.9      195.1420    
 4447.00   39.90514      229.5498      152976.8      195.1498    
 4448.00   39.90690      229.5587      153016.7      195.1575    
 4449.00   39.90866      229.5677      153056.6      195.1652    
 4450.00   39.91041      229.5767      153096.6      195.1730    
 4451.00   39.91217      229.5857      153136.5      195.1807    
 4452.00   39.91392      229.5946      153176.4      195.1884    
 4453.00   39.91567      229.6036      153216.3      195.1962    
 4454.00   39.91743      229.6125      153256.2      195.2039    
 4455.00   39.91918      229.6215      153296.1      195.2116    
 4456.00   39.92094      229.6305      153336.0      195.2193    
 4457.00   39.92269      229.6394      153376.0      195.2270    
 4458.00   39.92444      229.6484      153415.9      195.2348    
 4459.00   39.92619      229.6573      153455.8      195.2425    
 4460.00   39.92795      229.6663      153495.7      195.2502    
 4461.00   39.92970      229.6752      153535.7      195.2579    
 4462.00   39.93145      229.6842      153575.6      195.2656    
 4463.00   39.93320      229.6931      153615.5      195.2733    
 4464.00   39.93495      229.7021      153655.5      195.2811    
 4465.00   39.93671      229.7110      153695.4      195.2888    
 4466.00   39.93846      229.7200      153735.3      195.2965    
 4467.00   39.94021      229.7289      153775.3      195.3042    
 4468.00   39.94196      229.7379      153815.2      195.3119    
 4469.00   39.94371      229.7468      153855.2      195.3196    
 4470.00   39.94546      229.7557      153895.1      195.3273    
 4471.00   39.94720      229.7647      153935.1      195.3350    
 4472.00   39.94895      229.7736      153975.0      195.3427    
 4473.00   39.95070      229.7825      154015.0      195.3504    
 4474.00   39.95245      229.7915      154054.9      195.3581    
 4475.00   39.95420      229.8004      154094.9      195.3658    
 4476.00   39.95595      229.8093      154134.8      195.3735    
 4477.00   39.95769      229.8182      154174.8      195.3812    
 4478.00   39.95944      229.8272      154214.7      195.3889    
 4479.00   39.96119      229.8361      154254.7      195.3966    
 4480.00   39.96294      229.8450      154294.7      195.4042    
 4481.00   39.96468      229.8539      154334.6      195.4119    
 4482.00   39.96643      229.8629      154374.6      195.4196    
 4483.00   39.96817      229.8718      154414.5      195.4273    
 4484.00   39.96992      229.8807      154454.5      195.4350    
 4485.00   39.97166      229.8896      154494.5      195.4427    
 4486.00   39.97341      229.8985      154534.5      195.4503    
 4487.00   39.97515      229.9074      154574.4      195.4580    
 4488.00   39.97690      229.9163      154614.4      195.4657    
 4489.00   39.97864      229.9252      154654.4      195.4734    
 4490.00   39.98039      229.9341      154694.4      195.4811    
 4491.00   39.98213      229.9430      154734.3      195.4887    
 4492.00   39.98387      229.9519      154774.3      195.4964    
 4493.00   39.98561      229.9608      154814.3      195.5041    
 4494.00   39.98736      229.9697      154854.3      195.5117    
 4495.00   39.98910      229.9786      154894.3      195.5194    
 4496.00   39.99084      229.9875      154934.3      195.5271    
 4497.00   39.99258      229.9964      154974.3      195.5347    
 4498.00   39.99432      230.0053      155014.3      195.5424    
 4499.00   39.99607      230.0142      155054.3      195.5501    
 4500.00   39.99781      230.0231      155094.3      195.5577    
 4501.00   39.99955      230.0320      155134.3      195.5654    
 4502.00   40.00129      230.0409      155174.3      195.5730    
 4503.00   40.00303      230.0498      155214.3      195.5807    
 4504.00   40.00477      230.0586      155254.3      195.5883    
 4505.00   40.00651      230.0675      155294.3      195.5960    
 4506.00   40.00824      230.0764      155334.3      195.6036    
 4507.00   40.00998      230.0853      155374.3      195.6113    
 4508.00   40.01172      230.0942      155414.3      195.6189    
 4509.00   40.01346      230.1030      155454.3      195.6266    
 4510.00   40.01520      230.1119      155494.3      195.6342    
 4511.00   40.01693      230.1208      155534.3      195.6419    
 4512.00   40.01867      230.1296      155574.4      195.6495    
 4513.00   40.02041      230.1385      155614.4      195.6572    
 4514.00   40.02215      230.1474      155654.4      195.6648    
 4515.00   40.02388      230.1563      155694.4      195.6724    
 4516.00   40.02562      230.1651      155734.4      195.6801    
 4517.00   40.02735      230.1740      155774.5      195.6877    
 4518.00   40.02909      230.1828      155814.5      195.6953    
 4519.00   40.03082      230.1917      155854.5      195.7030    
 4520.00   40.03256      230.2006      155894.6      195.7106    
 4521.00   40.03429      230.2094      155934.6      195.7182    
 4522.00   40.03603      230.2183      155974.6      195.7259    
 4523.00   40.03776      230.2271      156014.7      195.7335    
 4524.00   40.03949      230.2360      156054.7      195.7411    
 4525.00   40.04123      230.2448      156094.7      195.7487    
 4526.00   40.04296      230.2537      156134.8      195.7564    
 4527.00   40.04469      230.2625      156174.8      195.7640    
 4528.00   40.04642      230.2714      156214.9      195.7716    
 4529.00   40.04816      230.2802      156254.9      195.7792    
 4530.00   40.04989      230.2890      156295.0      195.7868    
 4531.00   40.05162      230.2979      156335.0      195.7945    
 4532.00   40.05335      230.3067      156375.1      195.8021    
 4533.00   40.05508      230.3156      156415.1      195.8097    
 4534.00   40.05681      230.3244      156455.2      195.8173    
 4535.00   40.05854      230.3332      156495.2      195.8249    
 4536.00   40.06027      230.3421      156535.3      195.8325    
 4537.00   40.06200      230.3509      156575.4      195.8401    
 4538.00   40.06373      230.3597      156615.4      195.8477    
 4539.00   40.06546      230.3685      156655.5      195.8553    
 4540.00   40.06719      230.3774      156695.6      195.8629    
 4541.00   40.06892      230.3862      156735.6      195.8705    
 4542.00   40.07064      230.3950      156775.7      195.8781    
 4543.00   40.07237      230.4038      156815.8      195.8857    
 4544.00   40.07410      230.4127      156855.8      195.8933    
 4545.00   40.07583      230.4215      156895.9      195.9009    
 4546.00   40.07755      230.4303      156936.0      195.9085    
 4547.00   40.07928      230.4391      156976.1      195.9161    
 4548.00   40.08100      230.4479      157016.2      195.9237    
 4549.00   40.08273      230.4567      157056.2      195.9313    
 4550.00   40.08446      230.4656      157096.3      195.9389    
 4551.00   40.08618      230.4744      157136.4      195.9465    
 4552.00   40.08791      230.4832      157176.5      195.9541    
 4553.00   40.08963      230.4920      157216.6      195.9616    
 4554.00   40.09135      230.5008      157256.7      195.9692    
 4555.00   40.09308      230.5096      157296.8      195.9768    
 4556.00   40.09480      230.5184      157336.9      195.9844    
 4557.00   40.09652      230.5272      157377.0      195.9920    
 4558.00   40.09825      230.5360      157417.0      195.9995    
 4559.00   40.09997      230.5448      157457.1      196.0071    
 4560.00   40.10169      230.5536      157497.2      196.0147    
 4561.00   40.10341      230.5624      157537.4      196.0223    
 4562.00   40.10514      230.5712      157577.5      196.0298    
 4563.00   40.10686      230.5799      157617.6      196.0374    
 4564.00   40.10858      230.5887      157657.7      196.0450    
 4565.00   40.11030      230.5975      157697.8      196.0526    
 4566.00   40.11202      230.6063      157737.9      196.0601    
 4567.00   40.11374      230.6151      157778.0      196.0677    
 4568.00   40.11546      230.6239      157818.1      196.0753    
 4569.00   40.11718      230.6327      157858.2      196.0828    
 4570.00   40.11890      230.6414      157898.4      196.0904    
 4571.00   40.12061      230.6502      157938.5      196.0979    
 4572.00   40.12233      230.6590      157978.6      196.1055    
 4573.00   40.12405      230.6678      158018.7      196.1130    
 4574.00   40.12577      230.6765      158058.8      196.1206    
 4575.00   40.12749      230.6853      158099.0      196.1282    
 4576.00   40.12920      230.6941      158139.1      196.1357    
 4577.00   40.13092      230.7028      158179.2      196.1433    
 4578.00   40.13264      230.7116      158219.4      196.1508    
 4579.00   40.13435      230.7204      158259.5      196.1584    
 4580.00   40.13607      230.7291      158299.6      196.1659    
 4581.00   40.13778      230.7379      158339.8      196.1735    
 4582.00   40.13950      230.7467      158379.9      196.1810    
 4583.00   40.14121      230.7554      158420.0      196.1885    
 4584.00   40.14293      230.7642      158460.2      196.1961    
 4585.00   40.14464      230.7729      158500.3      196.2036    
 4586.00   40.14636      230.7817      158540.5      196.2112    
 4587.00   40.14807      230.7905      158580.6      196.2187    
 4588.00   40.14978      230.7992      158620.8      196.2262    
 4589.00   40.15150      230.8080      158660.9      196.2338    
 4590.00   40.15321      230.8167      158701.1      196.2413    
 4591.00   40.15492      230.8254      158741.2      196.2488    
 4592.00   40.15663      230.8342      158781.4      196.2564    
 4593.00   40.15834      230.8429      158821.5      196.2639    
 4594.00   40.16005      230.8517      158861.7      196.2714    
 4595.00   40.16176      230.8604      158901.9      196.2790    
 4596.00   40.16348      230.8692      158942.0      196.2865    
 4597.00   40.16519      230.8779      158982.2      196.2940    
 4598.00   40.16690      230.8866      159022.4      196.3015    
 4599.00   40.16860      230.8954      159062.5      196.3090    
 4600.00   40.17031      230.9041      159102.7      196.3166    
 4601.00   40.17202      230.9128      159142.9      196.3241    
 4602.00   40.17373      230.9216      159183.0      196.3316    
 4603.00   40.17544      230.9303      159223.2      196.3391    
 4604.00   40.17715      230.9390      159263.4      196.3466    
 4605.00   40.17885      230.9477      159303.6      196.3541    
 4606.00   40.18056      230.9565      159343.7      196.3617    
 4607.00   40.18227      230.9652      159383.9      196.3692    
 4608.00   40.18397      230.9739      159424.1      196.3767    
 4609.00   40.18568      230.9826      159464.3      196.3842    
 4610.00   40.18739      230.9914      159504.5      196.3917    
 4611.00   40.18909      231.0001      159544.7      196.3992    
 4612.00   40.19080      231.0088      159584.9      196.4067    
 4613.00   40.19250      231.0175      159625.0      196.4142    
 4614.00   40.19421      231.0262      159665.2      196.4217    
 4615.00   40.19591      231.0349      159705.4      196.4292    
 4616.00   40.19761      231.0436      159745.6      196.4367    
 4617.00   40.19932      231.0523      159785.8      196.4442    
 4618.00   40.20102      231.0610      159826.0      196.4517    
 4619.00   40.20272      231.0698      159866.2      196.4592    
 4620.00   40.20443      231.0785      159906.4      196.4667    
 4621.00   40.20613      231.0872      159946.6      196.4742    
 4622.00   40.20783      231.0959      159986.9      196.4817    
 4623.00   40.20953      231.1046      160027.1      196.4891    
 4624.00   40.21123      231.1133      160067.3      196.4966    
 4625.00   40.21293      231.1219      160107.5      196.5041    
 4626.00   40.21463      231.1306      160147.7      196.5116    
 4627.00   40.21633      231.1393      160187.9      196.5191    
 4628.00   40.21803      231.1480      160228.1      196.5266    
 4629.00   40.21973      231.1567      160268.3      196.5340    
 4630.00   40.22143      231.1654      160308.6      196.5415    
 4631.00   40.22313      231.1741      160348.8      196.5490    
 4632.00   40.22483      231.1828      160389.0      196.5565    
 4633.00   40.22652      231.1915      160429.2      196.5639    
 4634.00   40.22822      231.2001      160469.5      196.5714    
 4635.00   40.22992      231.2088      160509.7      196.5789    
 4636.00   40.23162      231.2175      160549.9      196.5864    
 4637.00   40.23331      231.2262      160590.2      196.5938    
 4638.00   40.23501      231.2349      160630.4      196.6013    
 4639.00   40.23670      231.2435      160670.6      196.6088    
 4640.00   40.23840      231.2522      160710.9      196.6162    
 4641.00   40.24010      231.2609      160751.1      196.6237    
 4642.00   40.24179      231.2695      160791.3      196.6312    
 4643.00   40.24348      231.2782      160831.6      196.6386    
 4644.00   40.24518      231.2869      160871.8      196.6461    
 4645.00   40.24687      231.2955      160912.1      196.6535    
 4646.00   40.24857      231.3042      160952.3      196.6610    
 4647.00   40.25026      231.3129      160992.6      196.6685    
 4648.00   40.25195      231.3215      161032.8      196.6759    
 4649.00   40.25364      231.3302      161073.1      196.6834    
 4650.00   40.25533      231.3388      161113.3      196.6908    
 4651.00   40.25703      231.3475      161153.6      196.6983    
 4652.00   40.25872      231.3562      161193.8      196.7057    
 4653.00   40.26041      231.3648      161234.1      196.7132    
 4654.00   40.26210      231.3735      161274.4      196.7206    
 4655.00   40.26379      231.3821      161314.6      196.7281    
 4656.00   40.26548      231.3908      161354.9      196.7355    
 4657.00   40.26717      231.3994      161395.2      196.7429    
 4658.00   40.26886      231.4081      161435.4      196.7504    
 4659.00   40.27055      231.4167      161475.7      196.7578    
 4660.00   40.27223      231.4253      161516.0      196.7653    
 4661.00   40.27392      231.4340      161556.2      196.7727    
 4662.00   40.27561      231.4426      161596.5      196.7801    
 4663.00   40.27730      231.4513      161636.8      196.7876    
 4664.00   40.27898      231.4599      161677.1      196.7950    
 4665.00   40.28067      231.4685      161717.4      196.8024    
 4666.00   40.28236      231.4772      161757.6      196.8099    
 4667.00   40.28404      231.4858      161797.9      196.8173    
 4668.00   40.28573      231.4944      161838.2      196.8247    
 4669.00   40.28741      231.5031      161878.5      196.8321    
 4670.00   40.28910      231.5117      161918.8      196.8396    
 4671.00   40.29078      231.5203      161959.1      196.8470    
 4672.00   40.29247      231.5289      161999.4      196.8544    
 4673.00   40.29415      231.5376      162039.7      196.8618    
 4674.00   40.29583      231.5462      162080.0      196.8693    
 4675.00   40.29752      231.5548      162120.2      196.8767    
 4676.00   40.29920      231.5634      162160.5      196.8841    
 4677.00   40.30088      231.5720      162200.8      196.8915    
 4678.00   40.30256      231.5807      162241.1      196.8989    
 4679.00   40.30424      231.5893      162281.5      196.9063    
 4680.00   40.30593      231.5979      162321.8      196.9137    
 4681.00   40.30761      231.6065      162362.1      196.9212    
 4682.00   40.30929      231.6151      162402.4      196.9286    
 4683.00   40.31097      231.6237      162442.7      196.9360    
 4684.00   40.31265      231.6323      162483.0      196.9434    
 4685.00   40.31432      231.6409      162523.3      196.9508    
 4686.00   40.31600      231.6495      162563.6      196.9582    
 4687.00   40.31768      231.6581      162603.9      196.9656    
 4688.00   40.31936      231.6667      162644.3      196.9730    
 4689.00   40.32104      231.6753      162684.6      196.9804    
 4690.00   40.32272      231.6839      162724.9      196.9878    
 4691.00   40.32439      231.6925      162765.2      196.9952    
 4692.00   40.32607      231.7011      162805.5      197.0026    
 4693.00   40.32775      231.7097      162845.9      197.0100    
 4694.00   40.32942      231.7183      162886.2      197.0174    
 4695.00   40.33110      231.7269      162926.5      197.0248    
 4696.00   40.33277      231.7355      162966.9      197.0322    
 4697.00   40.33445      231.7441      163007.2      197.0395    
 4698.00   40.33612      231.7527      163047.5      197.0469    
 4699.00   40.33780      231.7613      163087.9      197.0543    
 4700.00   40.33947      231.7698      163128.2      197.0617    
 4701.00   40.34114      231.7784      163168.6      197.0691    
 4702.00   40.34281      231.7870      163208.9      197.0765    
 4703.00   40.34449      231.7956      163249.2      197.0839    
 4704.00   40.34616      231.8042      163289.6      197.0912    
 4705.00   40.34783      231.8127      163329.9      197.0986    
 4706.00   40.34950      231.8213      163370.3      197.1060    
 4707.00   40.35117      231.8299      163410.6      197.1134    
 4708.00   40.35284      231.8385      163451.0      197.1207    
 4709.00   40.35451      231.8470      163491.3      197.1281    
 4710.00   40.35618      231.8556      163531.7      197.1355    
 4711.00   40.35785      231.8642      163572.0      197.1429    
 4712.00   40.35952      231.8727      163612.4      197.1502    
 4713.00   40.36119      231.8813      163652.8      197.1576    
 4714.00   40.36286      231.8899      163693.1      197.1650    
 4715.00   40.36453      231.8984      163733.5      197.1723    
 4716.00   40.36620      231.9070      163773.9      197.1797    
 4717.00   40.36786      231.9155      163814.2      197.1871    
 4718.00   40.36953      231.9241      163854.6      197.1944    
 4719.00   40.37120      231.9326      163895.0      197.2018    
 4720.00   40.37286      231.9412      163935.3      197.2091    
 4721.00   40.37453      231.9498      163975.7      197.2165    
 4722.00   40.37619      231.9583      164016.1      197.2239    
 4723.00   40.37786      231.9669      164056.5      197.2312    
 4724.00   40.37952      231.9754      164096.8      197.2386    
 4725.00   40.38119      231.9839      164137.2      197.2459    
 4726.00   40.38285      231.9925      164177.6      197.2533    
 4727.00   40.38451      232.0010      164218.0      197.2606    
 4728.00   40.38618      232.0096      164258.4      197.2680    
 4729.00   40.38784      232.0181      164298.8      197.2753    
 4730.00   40.38950      232.0267      164339.1      197.2827    
 4731.00   40.39116      232.0352      164379.5      197.2900    
 4732.00   40.39282      232.0437      164419.9      197.2973    
 4733.00   40.39449      232.0523      164460.3      197.3047    
 4734.00   40.39615      232.0608      164500.7      197.3120    
 4735.00   40.39781      232.0693      164541.1      197.3194    
 4736.00   40.39947      232.0779      164581.5      197.3267    
 4737.00   40.40113      232.0864      164621.9      197.3340    
 4738.00   40.40278      232.0949      164662.3      197.3414    
 4739.00   40.40444      232.1035      164702.7      197.3487    
 4740.00   40.40610      232.1120      164743.1      197.3560    
 4741.00   40.40776      232.1205      164783.5      197.3634    
 4742.00   40.40942      232.1290      164823.9      197.3707    
 4743.00   40.41107      232.1375      164864.3      197.3780    
 4744.00   40.41273      232.1461      164904.8      197.3854    
 4745.00   40.41439      232.1546      164945.2      197.3927    
 4746.00   40.41604      232.1631      164985.6      197.4000    
 4747.00   40.41770      232.1716      165026.0      197.4073    
 4748.00   40.41935      232.1801      165066.4      197.4147    
 4749.00   40.42101      232.1886      165106.8      197.4220    
 4750.00   40.42266      232.1972      165147.3      197.4293    
 4751.00   40.42432      232.2057      165187.7      197.4366    
 4752.00   40.42597      232.2142      165228.1      197.4439    
 4753.00   40.42762      232.2227      165268.5      197.4513    
 4754.00   40.42928      232.2312      165309.0      197.4586    
 4755.00   40.43093      232.2397      165349.4      197.4659    
 4756.00   40.43258      232.2482      165389.8      197.4732    
 4757.00   40.43423      232.2567      165430.3      197.4805    
 4758.00   40.43588      232.2652      165470.7      197.4878    
 4759.00   40.43753      232.2737      165511.1      197.4951    
 4760.00   40.43918      232.2822      165551.6      197.5024    
 4761.00   40.44083      232.2907      165592.0      197.5097    
 4762.00   40.44248      232.2992      165632.5      197.5170    
 4763.00   40.44413      232.3077      165672.9      197.5244    
 4764.00   40.44578      232.3162      165713.3      197.5317    
 4765.00   40.44743      232.3246      165753.8      197.5390    
 4766.00   40.44908      232.3331      165794.2      197.5463    
 4767.00   40.45072      232.3416      165834.7      197.5536    
 4768.00   40.45237      232.3501      165875.1      197.5608    
 4769.00   40.45402      232.3586      165915.6      197.5681    
 4770.00   40.45566      232.3671      165956.1      197.5754    
 4771.00   40.45731      232.3755      165996.5      197.5827    
 4772.00   40.45896      232.3840      166037.0      197.5900    
 4773.00   40.46060      232.3925      166077.4      197.5973    
 4774.00   40.46225      232.4010      166117.9      197.6046    
 4775.00   40.46389      232.4095      166158.3      197.6119    
 4776.00   40.46553      232.4179      166198.8      197.6192    
 4777.00   40.46718      232.4264      166239.3      197.6265    
 4778.00   40.46882      232.4349      166279.7      197.6338    
 4779.00   40.47046      232.4433      166320.2      197.6410    
 4780.00   40.47210      232.4518      166360.7      197.6483    
 4781.00   40.47375      232.4603      166401.2      197.6556    
 4782.00   40.47539      232.4687      166441.6      197.6629    
 4783.00   40.47703      232.4772      166482.1      197.6702    
 4784.00   40.47867      232.4857      166522.6      197.6774    
 4785.00   40.48031      232.4941      166563.1      197.6847    
 4786.00   40.48195      232.5026      166603.6      197.6920    
 4787.00   40.48359      232.5110      166644.0      197.6993    
 4788.00   40.48523      232.5195      166684.5      197.7065    
 4789.00   40.48687      232.5280      166725.0      197.7138    
 4790.00   40.48850      232.5364      166765.5      197.7211    
 4791.00   40.49014      232.5449      166806.0      197.7283    
 4792.00   40.49178      232.5533      166846.5      197.7356    
 4793.00   40.49342      232.5618      166887.0      197.7429    
 4794.00   40.49505      232.5702      166927.5      197.7501    
 4795.00   40.49669      232.5787      166968.0      197.7574    
 4796.00   40.49832      232.5871      167008.5      197.7646    
 4797.00   40.49996      232.5955      167049.0      197.7719    
 4798.00   40.50159      232.6040      167089.5      197.7792    
 4799.00   40.50323      232.6124      167130.0      197.7864    
 4800.00   40.50486      232.6209      167170.5      197.7937    
 4801.00   40.50649      232.6293      167211.0      197.8009    
 4802.00   40.50813      232.6377      167251.5      197.8082    
 4803.00   40.50976      232.6462      167292.0      197.8154    
 4804.00   40.51139      232.6546      167332.5      197.8227    
 4805.00   40.51302      232.6630      167373.0      197.8299    
 4806.00   40.51466      232.6715      167413.5      197.8372    
 4807.00   40.51629      232.6799      167454.0      197.8444    
 4808.00   40.51792      232.6883      167494.6      197.8517    
 4809.00   40.51955      232.6967      167535.1      197.8589    
 4810.00   40.52118      232.7052      167575.6      197.8662    
 4811.00   40.52281      232.7136      167616.1      197.8734    
 4812.00   40.52443      232.7220      167656.6      197.8807    
 4813.00   40.52606      232.7304      167697.2      197.8879    
 4814.00   40.52769      232.7389      167737.7      197.8951    
 4815.00   40.52932      232.7473      167778.2      197.9024    
 4816.00   40.53095      232.7557      167818.7      197.9096    
 4817.00   40.53257      232.7641      167859.3      197.9168    
 4818.00   40.53420      232.7725      167899.8      197.9241    
 4819.00   40.53582      232.7809      167940.3      197.9313    
 4820.00   40.53745      232.7893      167980.9      197.9385    
 4821.00   40.53907      232.7978      168021.4      197.9458    
 4822.00   40.54070      232.8062      168062.0      197.9530    
 4823.00   40.54232      232.8146      168102.5      197.9602    
 4824.00   40.54395      232.8230      168143.0      197.9675    
 4825.00   40.54557      232.8314      168183.6      197.9747    
 4826.00   40.54719      232.8398      168224.1      197.9819    
 4827.00   40.54882      232.8482      168264.7      197.9891    
 4828.00   40.55044      232.8566      168305.2      197.9963    
 4829.00   40.55206      232.8650      168345.8      198.0036    
 4830.00   40.55368      232.8734      168386.3      198.0108    
 4831.00   40.55530      232.8818      168426.9      198.0180    
 4832.00   40.55692      232.8902      168467.4      198.0252    
 4833.00   40.55854      232.8986      168508.0      198.0324    
 4834.00   40.56016      232.9070      168548.6      198.0396    
 4835.00   40.56178      232.9153      168589.1      198.0469    
 4836.00   40.56340      232.9237      168629.7      198.0541    
 4837.00   40.56501      232.9321      168670.3      198.0613    
 4838.00   40.56663      232.9405      168710.8      198.0685    
 4839.00   40.56825      232.9489      168751.4      198.0757    
 4840.00   40.56987      232.9573      168792.0      198.0829    
 4841.00   40.57148      232.9657      168832.5      198.0901    
 4842.00   40.57310      232.9740      168873.1      198.0973    
 4843.00   40.57471      232.9824      168913.7      198.1045    
 4844.00   40.57633      232.9908      168954.2      198.1117    
 4845.00   40.57794      232.9992      168994.8      198.1189    
 4846.00   40.57956      233.0075      169035.4      198.1261    
 4847.00   40.58117      233.0159      169076.0      198.1333    
 4848.00   40.58278      233.0243      169116.6      198.1405    
 4849.00   40.58440      233.0327      169157.2      198.1477    
 4850.00   40.58601      233.0410      169197.7      198.1549    
 4851.00   40.58762      233.0494      169238.3      198.1621    
 4852.00   40.58923      233.0578      169278.9      198.1693    
 4853.00   40.59084      233.0661      169319.5      198.1765    
 4854.00   40.59245      233.0745      169360.1      198.1837    
 4855.00   40.59406      233.0828      169400.7      198.1908    
 4856.00   40.59567      233.0912      169441.3      198.1980    
 4857.00   40.59728      233.0996      169481.9      198.2052    
 4858.00   40.59889      233.1079      169522.5      198.2124    
 4859.00   40.60050      233.1163      169563.1      198.2196    
 4860.00   40.60211      233.1246      169603.7      198.2268    
 4861.00   40.60371      233.1330      169644.3      198.2339    
 4862.00   40.60532      233.1413      169684.9      198.2411    
 4863.00   40.60693      233.1497      169725.5      198.2483    
 4864.00   40.60853      233.1580      169766.1      198.2555    
 4865.00   40.61014      233.1664      169806.7      198.2626    
 4866.00   40.61174      233.1747      169847.3      198.2698    
 4867.00   40.61335      233.1831      169887.9      198.2770    
 4868.00   40.61495      233.1914      169928.5      198.2842    
 4869.00   40.61656      233.1998      169969.2      198.2913    
 4870.00   40.61816      233.2081      170009.8      198.2985    
 4871.00   40.61976      233.2165      170050.4      198.3057    
 4872.00   40.62136      233.2248      170091.0      198.3128    
 4873.00   40.62297      233.2331      170131.6      198.3200    
 4874.00   40.62457      233.2415      170172.3      198.3272    
 4875.00   40.62617      233.2498      170212.9      198.3343    
 4876.00   40.62777      233.2581      170253.5      198.3415    
 4877.00   40.62937      233.2665      170294.1      198.3487    
 4878.00   40.63097      233.2748      170334.8      198.3558    
 4879.00   40.63257      233.2831      170375.4      198.3630    
 4880.00   40.63417      233.2914      170416.0      198.3701    
 4881.00   40.63577      233.2998      170456.7      198.3773    
 4882.00   40.63736      233.3081      170497.3      198.3844    
 4883.00   40.63896      233.3164      170537.9      198.3916    
 4884.00   40.64056      233.3247      170578.6      198.3987    
 4885.00   40.64215      233.3331      170619.2      198.4059    
 4886.00   40.64375      233.3414      170659.9      198.4130    
 4887.00   40.64534      233.3497      170700.5      198.4202    
 4888.00   40.64694      233.3580      170741.2      198.4273    
 4889.00   40.64853      233.3663      170781.8      198.4345    
 4890.00   40.65013      233.3746      170822.5      198.4416    
 4891.00   40.65172      233.3830      170863.1      198.4488    
 4892.00   40.65332      233.3913      170903.8      198.4559    
 4893.00   40.65491      233.3996      170944.4      198.4631    
 4894.00   40.65650      233.4079      170985.1      198.4702    
 4895.00   40.65809      233.4162      171025.7      198.4773    
 4896.00   40.65968      233.4245      171066.4      198.4845    
 4897.00   40.66127      233.4328      171107.1      198.4916    
 4898.00   40.66286      233.4411      171147.7      198.4987    
 4899.00   40.66445      233.4494      171188.4      198.5059    
 4900.00   40.66604      233.4577      171229.0      198.5130    
 4901.00   40.66763      233.4660      171269.7      198.5201    
 4902.00   40.66922      233.4743      171310.4      198.5273    
 4903.00   40.67081      233.4826      171351.0      198.5344    
 4904.00   40.67240      233.4909      171391.7      198.5415    
 4905.00   40.67398      233.4992      171432.4      198.5486    
 4906.00   40.67557      233.5075      171473.1      198.5558    
 4907.00   40.67716      233.5158      171513.7      198.5629    
 4908.00   40.67874      233.5241      171554.4      198.5700    
 4909.00   40.68033      233.5323      171595.1      198.5771    
 4910.00   40.68191      233.5406      171635.8      198.5843    
 4911.00   40.68350      233.5489      171676.5      198.5914    
 4912.00   40.68508      233.5572      171717.1      198.5985    
 4913.00   40.68666      233.5655      171757.8      198.6056    
 4914.00   40.68825      233.5738      171798.5      198.6127    
 4915.00   40.68983      233.5820      171839.2      198.6198    
 4916.00   40.69141      233.5903      171879.9      198.6270    
 4917.00   40.69299      233.5986      171920.6      198.6341    
 4918.00   40.69457      233.6069      171961.3      198.6412    
 4919.00   40.69615      233.6151      172002.0      198.6483    
 4920.00   40.69773      233.6234      172042.7      198.6554    
 4921.00   40.69931      233.6317      172083.4      198.6625    
 4922.00   40.70089      233.6400      172124.1      198.6696    
 4923.00   40.70247      233.6482      172164.8      198.6767    
 4924.00   40.70405      233.6565      172205.5      198.6838    
 4925.00   40.70563      233.6648      172246.2      198.6909    
 4926.00   40.70720      233.6730      172286.9      198.6980    
 4927.00   40.70878      233.6813      172327.6      198.7051    
 4928.00   40.71036      233.6895      172368.3      198.7122    
 4929.00   40.71193      233.6978      172409.0      198.7193    
 4930.00   40.71351      233.7061      172449.7      198.7264    
 4931.00   40.71508      233.7143      172490.5      198.7335    
 4932.00   40.71666      233.7226      172531.2      198.7406    
 4933.00   40.71823      233.7308      172571.9      198.7477    
 4934.00   40.71980      233.7391      172612.6      198.7548    
 4935.00   40.72138      233.7473      172653.3      198.7619    
 4936.00   40.72295      233.7556      172694.0      198.7690    
 4937.00   40.72452      233.7638      172734.8      198.7760    
 4938.00   40.72609      233.7721      172775.5      198.7831    
 4939.00   40.72766      233.7803      172816.2      198.7902    
 4940.00   40.72923      233.7886      172856.9      198.7973    
 4941.00   40.73080      233.7968      172897.7      198.8044    
 4942.00   40.73237      233.8051      172938.4      198.8115    
 4943.00   40.73394      233.8133      172979.1      198.8185    
 4944.00   40.73551      233.8216      173019.9      198.8256    
 4945.00   40.73708      233.8298      173060.6      198.8327    
 4946.00   40.73864      233.8380      173101.4      198.8398    
 4947.00   40.74021      233.8463      173142.1      198.8469    
 4948.00   40.74178      233.8545      173182.8      198.8539    
 4949.00   40.74334      233.8627      173223.6      198.8610    
 4950.00   40.74491      233.8710      173264.3      198.8681    
 4951.00   40.74647      233.8792      173305.1      198.8751    
 4952.00   40.74804      233.8874      173345.8      198.8822    
 4953.00   40.74960      233.8957      173386.6      198.8893    
 4954.00   40.75116      233.9039      173427.3      198.8963    
 4955.00   40.75273      233.9121      173468.1      198.9034    
 4956.00   40.75429      233.9203      173508.8      198.9105    
 4957.00   40.75585      233.9285      173549.6      198.9175    
 4958.00   40.75741      233.9368      173590.3      198.9246    
 4959.00   40.75897      233.9450      173631.1      198.9317    
 4960.00   40.76053      233.9532      173671.8      198.9387    
 4961.00   40.76209      233.9614      173712.6      198.9458    
 4962.00   40.76365      233.9696      173753.4      198.9528    
 4963.00   40.76521      233.9779      173794.1      198.9599    
 4964.00   40.76677      233.9861      173834.9      198.9670    
 4965.00   40.76833      233.9943      173875.7      198.9740    
 4966.00   40.76989      234.0025      173916.4      198.9811    
 4967.00   40.77144      234.0107      173957.2      198.9881    
 4968.00   40.77300      234.0189      173998.0      198.9952    
 4969.00   40.77456      234.0271      174038.8      199.0022    
 4970.00   40.77611      234.0353      174079.5      199.0093    
 4971.00   40.77767      234.0435      174120.3      199.0163    
 4972.00   40.77922      234.0517      174161.1      199.0234    
 4973.00   40.78077      234.0599      174201.9      199.0304    
 4974.00   40.78233      234.0681      174242.6      199.0374    
 4975.00   40.78388      234.0763      174283.4      199.0445    
 4976.00   40.78543      234.0845      174324.2      199.0515    
 4977.00   40.78699      234.0927      174365.0      199.0586    
 4978.00   40.78854      234.1009      174405.8      199.0656    
 4979.00   40.79009      234.1091      174446.6      199.0726    
 4980.00   40.79164      234.1173      174487.4      199.0797    
 4981.00   40.79319      234.1255      174528.2      199.0867    
 4982.00   40.79474      234.1337      174569.0      199.0937    
 4983.00   40.79629      234.1419      174609.8      199.1008    
 4984.00   40.79783      234.1501      174650.5      199.1078    
 4985.00   40.79938      234.1582      174691.3      199.1148    
 4986.00   40.80093      234.1664      174732.1      199.1219    
 4987.00   40.80248      234.1746      174772.9      199.1289    
 4988.00   40.80402      234.1828      174813.8      199.1359    
 4989.00   40.80557      234.1910      174854.6      199.1429    
 4990.00   40.80711      234.1991      174895.4      199.1500    
 4991.00   40.80866      234.2073      174936.2      199.1570    
 4992.00   40.81020      234.2155      174977.0      199.1640    
 4993.00   40.81175      234.2237      175017.8      199.1710    
 4994.00   40.81329      234.2318      175058.6      199.1781    
 4995.00   40.81483      234.2400      175099.4      199.1851    
 4996.00   40.81637      234.2482      175140.2      199.1921    
 4997.00   40.81792      234.2564      175181.1      199.1991    
 4998.00   40.81946      234.2645      175221.9      199.2061    
 4999.00   40.82100      234.2727      175262.7      199.2131    
 5000.00   40.82254      234.2809      175303.5      199.2202    
 5001.00   40.82408      234.2890      175344.3      199.2272    
 5002.00   40.82562      234.2972      175385.2      199.2342    
 5003.00   40.82715      234.3053      175426.0      199.2412    
 5004.00   40.82869      234.3135      175466.8      199.2482    
 5005.00   40.83023      234.3217      175507.6      199.2552    
 5006.00   40.83177      234.3298      175548.5      199.2622    
 5007.00   40.83330      234.3380      175589.3      199.2692    
 5008.00   40.83484      234.3461      175630.1      199.2762    
 5009.00   40.83638      234.3543      175671.0      199.2832    
 5010.00   40.83791      234.3624      175711.8      199.2902    
 5011.00   40.83944      234.3706      175752.7      199.2972    
 5012.00   40.84098      234.3787      175793.5      199.3042    
 5013.00   40.84251      234.3869      175834.3      199.3112    
 5014.00   40.84404      234.3950      175875.2      199.3182    
 5015.00   40.84558      234.4032      175916.0      199.3252    
 5016.00   40.84711      234.4113      175956.9      199.3322    
 5017.00   40.84864      234.4195      175997.7      199.3392    
 5018.00   40.85017      234.4276      176038.6      199.3462    
 5019.00   40.85170      234.4357      176079.4      199.3532    
 5020.00   40.85323      234.4439      176120.3      199.3602    
 5021.00   40.85476      234.4520      176161.1      199.3671    
 5022.00   40.85629      234.4602      176202.0      199.3741    
 5023.00   40.85782      234.4683      176242.8      199.3811    
 5024.00   40.85934      234.4764      176283.7      199.3881    
 5025.00   40.86087      234.4846      176324.6      199.3951    
 5026.00   40.86240      234.4927      176365.4      199.4021    
 5027.00   40.86392      234.5008      176406.3      199.4091    
 5028.00   40.86545      234.5089      176447.1      199.4160    
 5029.00   40.86697      234.5171      176488.0      199.4230    
 5030.00   40.86850      234.5252      176528.9      199.4300    
 5031.00   40.87002      234.5333      176569.7      199.4370    
 5032.00   40.87154      234.5414      176610.6      199.4439    
 5033.00   40.87307      234.5496      176651.5      199.4509    
 5034.00   40.87459      234.5577      176692.4      199.4579    
 5035.00   40.87611      234.5658      176733.2      199.4649    
 5036.00   40.87763      234.5739      176774.1      199.4718    
 5037.00   40.87915      234.5820      176815.0      199.4788    
 5038.00   40.88067      234.5902      176855.9      199.4858    
 5039.00   40.88219      234.5983      176896.8      199.4927    
 5040.00   40.88371      234.6064      176937.6      199.4997    
 5041.00   40.88523      234.6145      176978.5      199.5067    
 5042.00   40.88675      234.6226      177019.4      199.5136    
 5043.00   40.88826      234.6307      177060.3      199.5206    
 5044.00   40.88978      234.6388      177101.2      199.5276    
 5045.00   40.89130      234.6469      177142.1      199.5345    
 5046.00   40.89281      234.6550      177183.0      199.5415    
 5047.00   40.89433      234.6631      177223.9      199.5484    
 5048.00   40.89584      234.6712      177264.8      199.5554    
 5049.00   40.89736      234.6793      177305.7      199.5623    
 5050.00   40.89887      234.6874      177346.6      199.5693    
 5051.00   40.90038      234.6955      177387.5      199.5763    
 5052.00   40.90190      234.7036      177428.4      199.5832    
 5053.00   40.90341      234.7117      177469.3      199.5902    
 5054.00   40.90492      234.7198      177510.2      199.5971    
 5055.00   40.90643      234.7279      177551.1      199.6041    
 5056.00   40.90794      234.7360      177592.0      199.6110    
 5057.00   40.90945      234.7441      177632.9      199.6180    
 5058.00   40.91096      234.7522      177673.8      199.6249    
 5059.00   40.91247      234.7603      177714.7      199.6318    
 5060.00   40.91398      234.7684      177755.6      199.6388    
 5061.00   40.91548      234.7764      177796.5      199.6457    
 5062.00   40.91699      234.7845      177837.4      199.6527    
 5063.00   40.91850      234.7926      177878.4      199.6596    
 5064.00   40.92000      234.8007      177919.3      199.6665    
 5065.00   40.92151      234.8088      177960.2      199.6735    
 5066.00   40.92301      234.8168      178001.1      199.6804    
 5067.00   40.92452      234.8249      178042.1      199.6874    
 5068.00   40.92602      234.8330      178083.0      199.6943    
 5069.00   40.92752      234.8411      178123.9      199.7012    
 5070.00   40.92903      234.8491      178164.8      199.7082    
 5071.00   40.93053      234.8572      178205.8      199.7151    
 5072.00   40.93203      234.8653      178246.7      199.7220    
 5073.00   40.93353      234.8734      178287.6      199.7289    
 5074.00   40.93503      234.8814      178328.6      199.7359    
 5075.00   40.93653      234.8895      178369.5      199.7428    
 5076.00   40.93803      234.8976      178410.4      199.7497    
 5077.00   40.93953      234.9056      178451.4      199.7566    
 5078.00   40.94103      234.9137      178492.3      199.7636    
 5079.00   40.94253      234.9217      178533.3      199.7705    
 5080.00   40.94402      234.9298      178574.2      199.7774    
 5081.00   40.94552      234.9379      178615.1      199.7843    
 5082.00   40.94701      234.9459      178656.1      199.7912    
 5083.00   40.94851      234.9540      178697.0      199.7982    
 5084.00   40.95000      234.9620      178738.0      199.8051    
 5085.00   40.95150      234.9701      178778.9      199.8120    
 5086.00   40.95299      234.9781      178819.9      199.8189    
 5087.00   40.95449      234.9862      178860.8      199.8258    
 5088.00   40.95598      234.9942      178901.8      199.8327    
 5089.00   40.95747      235.0023      178942.8      199.8396    
 5090.00   40.95896      235.0103      178983.7      199.8466    
 5091.00   40.96045      235.0184      179024.7      199.8535    
 5092.00   40.96194      235.0264      179065.6      199.8604    
 5093.00   40.96343      235.0345      179106.6      199.8673    
 5094.00   40.96492      235.0425      179147.6      199.8742    
 5095.00   40.96641      235.0506      179188.5      199.8811    
 5096.00   40.96790      235.0586      179229.5      199.8880    
 5097.00   40.96939      235.0666      179270.5      199.8949    
 5098.00   40.97087      235.0747      179311.4      199.9018    
 5099.00   40.97236      235.0827      179352.4      199.9087    
 5100.00   40.97384      235.0907      179393.4      199.9156    
 5101.00   40.97533      235.0988      179434.4      199.9225    
 5102.00   40.97681      235.1068      179475.3      199.9294    
 5103.00   40.97830      235.1148      179516.3      199.9363    
 5104.00   40.97978      235.1229      179557.3      199.9432    
 5105.00   40.98126      235.1309      179598.3      199.9500    
 5106.00   40.98275      235.1389      179639.2      199.9569    
 5107.00   40.98423      235.1470      179680.2      199.9638    
 5108.00   40.98571      235.1550      179721.2      199.9707    
 5109.00   40.98719      235.1630      179762.2      199.9776    
 5110.00   40.98867      235.1710      179803.2      199.9845    
 5111.00   40.99015      235.1790      179844.2      199.9914    
 5112.00   40.99163      235.1871      179885.2      199.9983    
 5113.00   40.99311      235.1951      179926.2      200.0051    
 5114.00   40.99458      235.2031      179967.2      200.0120    
 5115.00   40.99606      235.2111      180008.2      200.0189    
 5116.00   40.99754      235.2191      180049.1      200.0258    
 5117.00   40.99901      235.2271      180090.1      200.0327    
 5118.00   41.00049      235.2352      180131.1      200.0395    
 5119.00   41.00196      235.2432      180172.1      200.0464    
 5120.00   41.00344      235.2512      180213.1      200.0533    
 5121.00   41.00491      235.2592      180254.2      200.0602    
 5122.00   41.00638      235.2672      180295.2      200.0670    
 5123.00   41.00786      235.2752      180336.2      200.0739    
 5124.00   41.00933      235.2832      180377.2      200.0808    
 5125.00   41.01080      235.2912      180418.2      200.0877    
 5126.00   41.01227      235.2992      180459.2      200.0945    
 5127.00   41.01374      235.3072      180500.2      200.1014    
 5128.00   41.01521      235.3152      180541.2      200.1083    
 5129.00   41.01668      235.3232      180582.2      200.1151    
 5130.00   41.01815      235.3312      180623.3      200.1220    
 5131.00   41.01962      235.3392      180664.3      200.1288    
 5132.00   41.02108      235.3472      180705.3      200.1357    
 5133.00   41.02255      235.3552      180746.3      200.1426    
 5134.00   41.02402      235.3632      180787.3      200.1494    
 5135.00   41.02548      235.3712      180828.4      200.1563    
 5136.00   41.02695      235.3791      180869.4      200.1631    
 5137.00   41.02841      235.3871      180910.4      200.1700    
 5138.00   41.02987      235.3951      180951.4      200.1769    
 5139.00   41.03134      235.4031      180992.5      200.1837    
 5140.00   41.03280      235.4111      181033.5      200.1906    
 5141.00   41.03426      235.4191      181074.5      200.1974    
 5142.00   41.03572      235.4271      181115.6      200.2043    
 5143.00   41.03718      235.4350      181156.6      200.2111    
 5144.00   41.03864      235.4430      181197.7      200.2180    
 5145.00   41.04010      235.4510      181238.7      200.2248    
 5146.00   41.04156      235.4590      181279.7      200.2317    
 5147.00   41.04302      235.4669      181320.8      200.2385    
 5148.00   41.04448      235.4749      181361.8      200.2453    
 5149.00   41.04594      235.4829      181402.9      200.2522    
 5150.00   41.04739      235.4909      181443.9      200.2590    
 5151.00   41.04885      235.4988      181485.0      200.2659    
 5152.00   41.05030      235.5068      181526.0      200.2727    
 5153.00   41.05176      235.5148      181567.1      200.2795    
 5154.00   41.05321      235.5227      181608.1      200.2864    
 5155.00   41.05467      235.5307      181649.2      200.2932    
 5156.00   41.05612      235.5387      181690.2      200.3001    
 5157.00   41.05757      235.5466      181731.3      200.3069    
 5158.00   41.05902      235.5546      181772.3      200.3137    
 5159.00   41.06048      235.5625      181813.4      200.3206    
 5160.00   41.06193      235.5705      181854.5      200.3274    
 5161.00   41.06338      235.5785      181895.5      200.3342    
 5162.00   41.06483      235.5864      181936.6      200.3410    
 5163.00   41.06627      235.5944      181977.7      200.3479    
 5164.00   41.06772      235.6023      182018.7      200.3547    
 5165.00   41.06917      235.6103      182059.8      200.3615    
 5166.00   41.07062      235.6182      182100.9      200.3683    
 5167.00   41.07206      235.6262      182141.9      200.3752    
 5168.00   41.07351      235.6341      182183.0      200.3820    
 5169.00   41.07495      235.6421      182224.1      200.3888    
 5170.00   41.07640      235.6500      182265.2      200.3956    
 5171.00   41.07784      235.6580      182306.2      200.4024    
 5172.00   41.07929      235.6659      182347.3      200.4093    
 5173.00   41.08073      235.6738      182388.4      200.4161    
 5174.00   41.08217      235.6818      182429.5      200.4229    
 5175.00   41.08361      235.6897      182470.6      200.4297    
 5176.00   41.08505      235.6977      182511.6      200.4365    
 5177.00   41.08649      235.7056      182552.7      200.4433    
 5178.00   41.08793      235.7135      182593.8      200.4501    
 5179.00   41.08937      235.7215      182634.9      200.4570    
 5180.00   41.09081      235.7294      182676.0      200.4638    
 5181.00   41.09225      235.7373      182717.1      200.4706    
 5182.00   41.09369      235.7453      182758.2      200.4774    
 5183.00   41.09512      235.7532      182799.3      200.4842    
 5184.00   41.09656      235.7611      182840.4      200.4910    
 5185.00   41.09800      235.7690      182881.5      200.4978    
 5186.00   41.09943      235.7770      182922.6      200.5046    
 5187.00   41.10086      235.7849      182963.7      200.5114    
 5188.00   41.10230      235.7928      183004.8      200.5182    
 5189.00   41.10373      235.8007      183045.9      200.5250    
 5190.00   41.10516      235.8087      183087.0      200.5318    
 5191.00   41.10660      235.8166      183128.1      200.5386    
 5192.00   41.10803      235.8245      183169.2      200.5454    
 5193.00   41.10946      235.8324      183210.3      200.5522    
 5194.00   41.11089      235.8403      183251.4      200.5590    
 5195.00   41.11232      235.8482      183292.5      200.5658    
 5196.00   41.11374      235.8562      183333.6      200.5726    
 5197.00   41.11517      235.8641      183374.7      200.5793    
 5198.00   41.11660      235.8720      183415.9      200.5861    
 5199.00   41.11803      235.8799      183457.0      200.5929    
 5200.00   41.11945      235.8878      183498.1      200.5997    
 5201.00   41.12088      235.8957      183539.2      200.6065    
 5202.00   41.12230      235.9036      183580.3      200.6133    
 5203.00   41.12373      235.9115      183621.5      200.6201    
 5204.00   41.12515      235.9194      183662.6      200.6268    
 5205.00   41.12657      235.9273      183703.7      200.6336    
 5206.00   41.12800      235.9352      183744.8      200.6404    
 5207.00   41.12942      235.9431      183786.0      200.6472    
 5208.00   41.13084      235.9510      183827.1      200.6540    
 5209.00   41.13226      235.9589      183868.2      200.6607    
 5210.00   41.13368      235.9668      183909.4      200.6675    
 5211.00   41.13510      235.9747      183950.5      200.6743    
 5212.00   41.13652      235.9826      183991.6      200.6811    
 5213.00   41.13794      235.9905      184032.8      200.6878    
 5214.00   41.13935      235.9984      184073.9      200.6946    
 5215.00   41.14077      236.0063      184115.0      200.7014    
 5216.00   41.14219      236.0142      184156.2      200.7081    
 5217.00   41.14360      236.0221      184197.3      200.7149    
 5218.00   41.14502      236.0299      184238.5      200.7217    
 5219.00   41.14643      236.0378      184279.6      200.7284    
 5220.00   41.14785      236.0457      184320.8      200.7352    
 5221.00   41.14926      236.0536      184361.9      200.7420    
 5222.00   41.15067      236.0615      184403.1      200.7487    
 5223.00   41.15208      236.0693      184444.2      200.7555    
 5224.00   41.15349      236.0772      184485.4      200.7623    
 5225.00   41.15491      236.0851      184526.5      200.7690    
 5226.00   41.15631      236.0930      184567.7      200.7758    
 5227.00   41.15772      236.1009      184608.8      200.7825    
 5228.00   41.15913      236.1087      184650.0      200.7893    
 5229.00   41.16054      236.1166      184691.2      200.7960    
 5230.00   41.16195      236.1245      184732.3      200.8028    
 5231.00   41.16335      236.1323      184773.5      200.8096    
 5232.00   41.16476      236.1402      184814.6      200.8163    
 5233.00   41.16617      236.1481      184855.8      200.8231    
 5234.00   41.16757      236.1559      184897.0      200.8298    
 5235.00   41.16898      236.1638      184938.1      200.8366    
 5236.00   41.17038      236.1717      184979.3      200.8433    
 5237.00   41.17178      236.1795      185020.5      200.8501    
 5238.00   41.17318      236.1874      185061.7      200.8568    
 5239.00   41.17459      236.1953      185102.8      200.8635    
 5240.00   41.17599      236.2031      185144.0      200.8703    
 5241.00   41.17739      236.2110      185185.2      200.8770    
 5242.00   41.17879      236.2188      185226.4      200.8838    
 5243.00   41.18019      236.2267      185267.5      200.8905    
 5244.00   41.18158      236.2345      185308.7      200.8972    
 5245.00   41.18298      236.2424      185349.9      200.9040    
 5246.00   41.18438      236.2502      185391.1      200.9107    
 5247.00   41.18578      236.2581      185432.3      200.9175    
 5248.00   41.18717      236.2659      185473.5      200.9242    
 5249.00   41.18857      236.2738      185514.6      200.9309    
 5250.00   41.18996      236.2816      185555.8      200.9377    
 5251.00   41.19135      236.2895      185597.0      200.9444    
 5252.00   41.19275      236.2973      185638.2      200.9511    
 5253.00   41.19414      236.3052      185679.4      200.9579    
 5254.00   41.19553      236.3130      185720.6      200.9646    
 5255.00   41.19692      236.3208      185761.8      200.9713    
 5256.00   41.19831      236.3287      185803.0      200.9780    
 5257.00   41.19970      236.3365      185844.2      200.9848    
 5258.00   41.20109      236.3444      185885.4      200.9915    
 5259.00   41.20248      236.3522      185926.6      200.9982    
 5260.00   41.20387      236.3600      185967.8      201.0049    
 5261.00   41.20526      236.3679      186009.0      201.0117    
 5262.00   41.20664      236.3757      186050.2      201.0184    
 5263.00   41.20803      236.3835      186091.4      201.0251    
 5264.00   41.20942      236.3914      186132.6      201.0318    
 5265.00   41.21080      236.3992      186173.8      201.0385    
 5266.00   41.21218      236.4070      186215.1      201.0452    
 5267.00   41.21357      236.4148      186256.3      201.0520    
 5268.00   41.21495      236.4227      186297.5      201.0587    
 5269.00   41.21633      236.4305      186338.7      201.0654    
 5270.00   41.21771      236.4383      186379.9      201.0721    
 5271.00   41.21910      236.4461      186421.1      201.0788    
 5272.00   41.22048      236.4539      186462.3      201.0855    
 5273.00   41.22186      236.4618      186503.6      201.0922    
 5274.00   41.22323      236.4696      186544.8      201.0989    
 5275.00   41.22461      236.4774      186586.0      201.1056    
 5276.00   41.22599      236.4852      186627.2      201.1123    
 5277.00   41.22737      236.4930      186668.5      201.1190    
 5278.00   41.22874      236.5008      186709.7      201.1257    
 5279.00   41.23012      236.5086      186750.9      201.1324    
 5280.00   41.23149      236.5165      186792.2      201.1391    
 5281.00   41.23287      236.5243      186833.4      201.1458    
 5282.00   41.23424      236.5321      186874.6      201.1525    
 5283.00   41.23561      236.5399      186915.9      201.1592    
 5284.00   41.23699      236.5477      186957.1      201.1659    
 5285.00   41.23836      236.5555      186998.3      201.1726    
 5286.00   41.23973      236.5633      187039.6      201.1793    
 5287.00   41.24110      236.5711      187080.8      201.1860    
 5288.00   41.24247      236.5789      187122.1      201.1927    
 5289.00   41.24384      236.5867      187163.3      201.1994    
 5290.00   41.24521      236.5945      187204.5      201.2061    
 5291.00   41.24657      236.6023      187245.8      201.2128    
 5292.00   41.24794      236.6101      187287.0      201.2195    
 5293.00   41.24931      236.6179      187328.3      201.2262    
 5294.00   41.25067      236.6257      187369.5      201.2328    
 5295.00   41.25204      236.6334      187410.8      201.2395    
 5296.00   41.25340      236.6412      187452.0      201.2462    
 5297.00   41.25477      236.6490      187493.3      201.2529    
 5298.00   41.25613      236.6568      187534.5      201.2596    
 5299.00   41.25749      236.6646      187575.8      201.2663    
 5300.00   41.25885      236.6724      187617.1      201.2729    
 5301.00   41.26021      236.6802      187658.3      201.2796    
 5302.00   41.26157      236.6880      187699.6      201.2863    
 5303.00   41.26293      236.6957      187740.8      201.2930    
 5304.00   41.26429      236.7035      187782.1      201.2996    
 5305.00   41.26565      236.7113      187823.4      201.3063    
 5306.00   41.26701      236.7191      187864.6      201.3130    
 5307.00   41.26836      236.7268      187905.9      201.3197    
 5308.00   41.26972      236.7346      187947.2      201.3263    
 5309.00   41.27108      236.7424      187988.4      201.3330    
 5310.00   41.27243      236.7502      188029.7      201.3397    
 5311.00   41.27378      236.7579      188071.0      201.3463    
 5312.00   41.27514      236.7657      188112.3      201.3530    
 5313.00   41.27649      236.7735      188153.5      201.3597    
 5314.00   41.27784      236.7813      188194.8      201.3663    
 5315.00   41.27919      236.7890      188236.1      201.3730    
 5316.00   41.28055      236.7968      188277.4      201.3797    
 5317.00   41.28190      236.8046      188318.7      201.3863    
 5318.00   41.28324      236.8123      188359.9      201.3930    
 5319.00   41.28459      236.8201      188401.2      201.3997    
 5320.00   41.28594      236.8278      188442.5      201.4063    
 5321.00   41.28729      236.8356      188483.8      201.4130    
 5322.00   41.28864      236.8434      188525.1      201.4196    
 5323.00   41.28998      236.8511      188566.4      201.4263    
 5324.00   41.29133      236.8589      188607.7      201.4329    
 5325.00   41.29267      236.8666      188649.0      201.4396    
 5326.00   41.29402      236.8744      188690.2      201.4462    
 5327.00   41.29536      236.8821      188731.5      201.4529    
 5328.00   41.29670      236.8899      188772.8      201.4595    
 5329.00   41.29804      236.8976      188814.1      201.4662    
 5330.00   41.29938      236.9054      188855.4      201.4728    
 5331.00   41.30072      236.9131      188896.7      201.4795    
 5332.00   41.30206      236.9209      188938.0      201.4861    
 5333.00   41.30340      236.9286      188979.3      201.4928    
 5334.00   41.30474      236.9364      189020.6      201.4994    
 5335.00   41.30608      236.9441      189061.9      201.5061    
 5336.00   41.30742      236.9519      189103.3      201.5127    
 5337.00   41.30875      236.9596      189144.6      201.5194    
 5338.00   41.31009      236.9673      189185.9      201.5260    
 5339.00   41.31142      236.9751      189227.2      201.5326    
 5340.00   41.31276      236.9828      189268.5      201.5393    
 5341.00   41.31409      236.9905      189309.8      201.5459    
 5342.00   41.31542      236.9983      189351.1      201.5525    
 5343.00   41.31676      237.0060      189392.4      201.5592    
 5344.00   41.31809      237.0137      189433.8      201.5658    
 5345.00   41.31942      237.0215      189475.1      201.5724    
 5346.00   41.32075      237.0292      189516.4      201.5791    
 5347.00   41.32208      237.0369      189557.7      201.5857    
 5348.00   41.32341      237.0447      189599.0      201.5923    
 5349.00   41.32474      237.0524      189640.4      201.5990    
 5350.00   41.32606      237.0601      189681.7      201.6056    
 5351.00   41.32739      237.0678      189723.0      201.6122    
 5352.00   41.32872      237.0756      189764.3      201.6188    
 5353.00   41.33004      237.0833      189805.7      201.6255    
 5354.00   41.33137      237.0910      189847.0      201.6321    
 5355.00   41.33269      237.0987      189888.3      201.6387    
 5356.00   41.33401      237.1064      189929.7      201.6453    
 5357.00   41.33534      237.1142      189971.0      201.6520    
 5358.00   41.33666      237.1219      190012.3      201.6586    
 5359.00   41.33798      237.1296      190053.7      201.6652    
 5360.00   41.33930      237.1373      190095.0      201.6718    
 5361.00   41.34062      237.1450      190136.4      201.6784    
 5362.00   41.34194      237.1527      190177.7      201.6850    
 5363.00   41.34326      237.1604      190219.0      201.6917    
 5364.00   41.34457      237.1681      190260.4      201.6983    
 5365.00   41.34589      237.1758      190301.7      201.7049    
 5366.00   41.34721      237.1836      190343.1      201.7115    
 5367.00   41.34852      237.1913      190384.4      201.7181    
 5368.00   41.34984      237.1990      190425.8      201.7247    
 5369.00   41.35115      237.2067      190467.1      201.7313    
 5370.00   41.35246      237.2144      190508.5      201.7379    
 5371.00   41.35378      237.2221      190549.8      201.7445    
 5372.00   41.35509      237.2298      190591.2      201.7511    
 5373.00   41.35640      237.2375      190632.5      201.7577    
 5374.00   41.35771      237.2452      190673.9      201.7643    
 5375.00   41.35902      237.2529      190715.3      201.7709    
 5376.00   41.36033      237.2605      190756.6      201.7775    
 5377.00   41.36164      237.2682      190798.0      201.7841    
 5378.00   41.36294      237.2759      190839.3      201.7907    
 5379.00   41.36425      237.2836      190880.7      201.7973    
 5380.00   41.36556      237.2913      190922.1      201.8039    
 5381.00   41.36686      237.2990      190963.4      201.8105    
 5382.00   41.36817      237.3067      191004.8      201.8171    
 5383.00   41.36947      237.3144      191046.2      201.8237    
 5384.00   41.37078      237.3221      191087.5      201.8303    
 5385.00   41.37208      237.3297      191128.9      201.8369    
 5386.00   41.37338      237.3374      191170.3      201.8435    
 5387.00   41.37468      237.3451      191211.7      201.8501    
 5388.00   41.37598      237.3528      191253.0      201.8567    
 5389.00   41.37728      237.3605      191294.4      201.8633    
 5390.00   41.37858      237.3681      191335.8      201.8698    
 5391.00   41.37988      237.3758      191377.2      201.8764    
 5392.00   41.38118      237.3835      191418.5      201.8830    
 5393.00   41.38247      237.3912      191459.9      201.8896    
 5394.00   41.38377      237.3988      191501.3      201.8962    
 5395.00   41.38507      237.4065      191542.7      201.9028    
 5396.00   41.38636      237.4142      191584.1      201.9093    
 5397.00   41.38765      237.4218      191625.5      201.9159    
 5398.00   41.38895      237.4295      191666.9      201.9225    
 5399.00   41.39024      237.4372      191708.2      201.9291    
 5400.00   41.39153      237.4448      191749.6      201.9357    
 5401.00   41.39282      237.4525      191791.0      201.9422    
 5402.00   41.39411      237.4602      191832.4      201.9488    
 5403.00   41.39540      237.4678      191873.8      201.9554    
 5404.00   41.39669      237.4755      191915.2      201.9620    
 5405.00   41.39798      237.4832      191956.6      201.9685    
 5406.00   41.39927      237.4908      191998.0      201.9751    
 5407.00   41.40056      237.4985      192039.4      201.9817    
 5408.00   41.40184      237.5061      192080.8      201.9882    
 5409.00   41.40313      237.5138      192122.2      201.9948    
 5410.00   41.40441      237.5214      192163.6      202.0014    
 5411.00   41.40570      237.5291      192205.0      202.0079    
 5412.00   41.40698      237.5367      192246.4      202.0145    
 5413.00   41.40826      237.5444      192287.8      202.0211    
 5414.00   41.40954      237.5520      192329.2      202.0276    
 5415.00   41.41082      237.5597      192370.7      202.0342    
 5416.00   41.41211      237.5673      192412.1      202.0407    
 5417.00   41.41338      237.5750      192453.5      202.0473    
 5418.00   41.41466      237.5826      192494.9      202.0539    
 5419.00   41.41594      237.5903      192536.3      202.0604    
 5420.00   41.41722      237.5979      192577.7      202.0670    
 5421.00   41.41850      237.6056      192619.1      202.0735    
 5422.00   41.41977      237.6132      192660.6      202.0801    
 5423.00   41.42105      237.6208      192702.0      202.0866    
 5424.00   41.42232      237.6285      192743.4      202.0932    
 5425.00   41.42360      237.6361      192784.8      202.0997    
 5426.00   41.42487      237.6437      192826.3      202.1063    
 5427.00   41.42614      237.6514      192867.7      202.1128    
 5428.00   41.42741      237.6590      192909.1      202.1194    
 5429.00   41.42868      237.6666      192950.5      202.1259    
 5430.00   41.42995      237.6743      192992.0      202.1325    
 5431.00   41.43122      237.6819      193033.4      202.1390    
 5432.00   41.43249      237.6895      193074.8      202.1456    
 5433.00   41.43376      237.6972      193116.3      202.1521    
 5434.00   41.43503      237.7048      193157.7      202.1586    
 5435.00   41.43629      237.7124      193199.1      202.1652    
 5436.00   41.43756      237.7200      193240.6      202.1717    
 5437.00   41.43882      237.7277      193282.0      202.1783    
 5438.00   41.44009      237.7353      193323.4      202.1848    
 5439.00   41.44135      237.7429      193364.9      202.1913    
 5440.00   41.44261      237.7505      193406.3      202.1979    
 5441.00   41.44387      237.7581      193447.8      202.2044    
 5442.00   41.44514      237.7657      193489.2      202.2109    
 5443.00   41.44640      237.7734      193530.7      202.2175    
 5444.00   41.44766      237.7810      193572.1      202.2240    
 5445.00   41.44892      237.7886      193613.6      202.2305    
 5446.00   41.45017      237.7962      193655.0      202.2371    
 5447.00   41.45143      237.8038      193696.5      202.2436    
 5448.00   41.45269      237.8114      193737.9      202.2501    
 5449.00   41.45394      237.8190      193779.4      202.2567    
 5450.00   41.45520      237.8266      193820.8      202.2632    
 5451.00   41.45645      237.8342      193862.3      202.2697    
 5452.00   41.45771      237.8418      193903.7      202.2762    
 5453.00   41.45896      237.8494      193945.2      202.2828    
 5454.00   41.46021      237.8571      193986.6      202.2893    
 5455.00   41.46146      237.8647      194028.1      202.2958    
 5456.00   41.46271      237.8723      194069.6      202.3023    
 5457.00   41.46396      237.8799      194111.0      202.3088    
 5458.00   41.46521      237.8875      194152.5      202.3154    
 5459.00   41.46646      237.8950      194194.0      202.3219    
 5460.00   41.46771      237.9026      194235.4      202.3284    
 5461.00   41.46896      237.9102      194276.9      202.3349    
 5462.00   41.47020      237.9178      194318.4      202.3414    
 5463.00   41.47145      237.9254      194359.8      202.3479    
 5464.00   41.47269      237.9330      194401.3      202.3544    
 5465.00   41.47394      237.9406      194442.8      202.3610    
 5466.00   41.47518      237.9482      194484.3      202.3675    
 5467.00   41.47642      237.9558      194525.7      202.3740    
 5468.00   41.47767      237.9634      194567.2      202.3805    
 5469.00   41.47891      237.9709      194608.7      202.3870    
 5470.00   41.48015      237.9785      194650.2      202.3935    
 5471.00   41.48139      237.9861      194691.6      202.4000    
 5472.00   41.48263      237.9937      194733.1      202.4065    
 5473.00   41.48386      238.0013      194774.6      202.4130    
 5474.00   41.48510      238.0089      194816.1      202.4195    
 5475.00   41.48634      238.0164      194857.6      202.4260    
 5476.00   41.48757      238.0240      194899.1      202.4325    
 5477.00   41.48881      238.0316      194940.6      202.4390    
 5478.00   41.49004      238.0392      194982.0      202.4455    
 5479.00   41.49128      238.0467      195023.5      202.4520    
 5480.00   41.49251      238.0543      195065.0      202.4585    
 5481.00   41.49374      238.0619      195106.5      202.4650    
 5482.00   41.49497      238.0694      195148.0      202.4715    
 5483.00   41.49620      238.0770      195189.5      202.4780    
 5484.00   41.49743      238.0846      195231.0      202.4845    
 5485.00   41.49866      238.0921      195272.5      202.4910    
 5486.00   41.49989      238.0997      195314.0      202.4975    
 5487.00   41.50112      238.1073      195355.5      202.5039    
 5488.00   41.50234      238.1148      195397.0      202.5104    
 5489.00   41.50357      238.1224      195438.5      202.5169    
 5490.00   41.50479      238.1300      195480.0      202.5234    
 5491.00   41.50602      238.1375      195521.5      202.5299    
 5492.00   41.50724      238.1451      195563.0      202.5364    
 5493.00   41.50846      238.1526      195604.5      202.5429    
 5494.00   41.50969      238.1602      195646.0      202.5493    
 5495.00   41.51091      238.1678      195687.6      202.5558    
 5496.00   41.51213      238.1753      195729.1      202.5623    
 5497.00   41.51335      238.1829      195770.6      202.5688    
 5498.00   41.51457      238.1904      195812.1      202.5753    
 5499.00   41.51578      238.1980      195853.6      202.5817    
 5500.00   41.51700      238.2055      195895.1      202.5882    
 5501.00   41.51822      238.2131      195936.6      202.5947    
 5502.00   41.51943      238.2206      195978.2      202.6012    
 5503.00   41.52065      238.2281      196019.7      202.6076    
 5504.00   41.52186      238.2357      196061.2      202.6141    
 5505.00   41.52308      238.2432      196102.7      202.6206    
 5506.00   41.52429      238.2508      196144.3      202.6270    
 5507.00   41.52550      238.2583      196185.8      202.6335    
 5508.00   41.52671      238.2659      196227.3      202.6400    
 5509.00   41.52792      238.2734      196268.8      202.6465    
 5510.00   41.52913      238.2809      196310.4      202.6529    
 5511.00   41.53034      238.2885      196351.9      202.6594    
 5512.00   41.53155      238.2960      196393.4      202.6659    
 5513.00   41.53276      238.3035      196434.9      202.6723    
 5514.00   41.53396      238.3111      196476.5      202.6788    
 5515.00   41.53517      238.3186      196518.0      202.6852    
 5516.00   41.53638      238.3261      196559.6      202.6917    
 5517.00   41.53758      238.3337      196601.1      202.6982    
 5518.00   41.53878      238.3412      196642.6      202.7046    
 5519.00   41.53999      238.3487      196684.2      202.7111    
 5520.00   41.54119      238.3562      196725.7      202.7175    
 5521.00   41.54239      238.3638      196767.3      202.7240    
 5522.00   41.54359      238.3713      196808.8      202.7304    
 5523.00   41.54479      238.3788      196850.3      202.7369    
 5524.00   41.54599      238.3863      196891.9      202.7434    
 5525.00   41.54719      238.3939      196933.4      202.7498    
 5526.00   41.54838      238.4014      196975.0      202.7563    
 5527.00   41.54958      238.4089      197016.5      202.7627    
 5528.00   41.55078      238.4164      197058.1      202.7692    
 5529.00   41.55197      238.4239      197099.6      202.7756    
 5530.00   41.55316      238.4314      197141.2      202.7820    
 5531.00   41.55436      238.4390      197182.7      202.7885    
 5532.00   41.55555      238.4465      197224.3      202.7949    
 5533.00   41.55674      238.4540      197265.8      202.8014    
 5534.00   41.55793      238.4615      197307.4      202.8078    
 5535.00   41.55912      238.4690      197349.0      202.8143    
 5536.00   41.56031      238.4765      197390.5      202.8207    
 5537.00   41.56150      238.4840      197432.1      202.8271    
 5538.00   41.56269      238.4915      197473.6      202.8336    
 5539.00   41.56388      238.4990      197515.2      202.8400    
 5540.00   41.56506      238.5065      197556.8      202.8465    
 5541.00   41.56625      238.5140      197598.3      202.8529    
 5542.00   41.56743      238.5215      197639.9      202.8593    
 5543.00   41.56862      238.5290      197681.5      202.8658    
 5544.00   41.56980      238.5365      197723.0      202.8722    
 5545.00   41.57098      238.5440      197764.6      202.8786    
 5546.00   41.57216      238.5515      197806.2      202.8851    
 5547.00   41.57334      238.5590      197847.8      202.8915    
 5548.00   41.57452      238.5665      197889.3      202.8979    
 5549.00   41.57570      238.5740      197930.9      202.9044    
 5550.00   41.57688      238.5815      197972.5      202.9108    
 5551.00   41.57806      238.5890      198014.1      202.9172    
 5552.00   41.57924      238.5965      198055.6      202.9236    
 5553.00   41.58041      238.6040      198097.2      202.9301    
 5554.00   41.58159      238.6115      198138.8      202.9365    
 5555.00   41.58276      238.6189      198180.4      202.9429    
 5556.00   41.58394      238.6264      198222.0      202.9493    
 5557.00   41.58511      238.6339      198263.5      202.9558    
 5558.00   41.58628      238.6414      198305.1      202.9622    
 5559.00   41.58745      238.6489      198346.7      202.9686    
 5560.00   41.58862      238.6564      198388.3      202.9750    
 5561.00   41.58979      238.6638      198429.9      202.9814    
 5562.00   41.59096      238.6713      198471.5      202.9878    
 5563.00   41.59213      238.6788      198513.1      202.9943    
 5564.00   41.59330      238.6863      198554.7      203.0007    
 5565.00   41.59446      238.6937      198596.3      203.0071    
 5566.00   41.59563      238.7012      198637.9      203.0135    
 5567.00   41.59679      238.7087      198679.5      203.0199    
 5568.00   41.59796      238.7162      198721.1      203.0263    
 5569.00   41.59912      238.7236      198762.7      203.0327    
 5570.00   41.60028      238.7311      198804.3      203.0391    
 5571.00   41.60145      238.7386      198845.9      203.0455    
 5572.00   41.60261      238.7460      198887.5      203.0519    
 5573.00   41.60377      238.7535      198929.1      203.0584    
 5574.00   41.60493      238.7610      198970.7      203.0648    
 5575.00   41.60608      238.7684      199012.3      203.0712    
 5576.00   41.60724      238.7759      199053.9      203.0776    
 5577.00   41.60840      238.7834      199095.5      203.0840    
 5578.00   41.60955      238.7908      199137.1      203.0904    
 5579.00   41.61071      238.7983      199178.7      203.0968    
 5580.00   41.61186      238.8057      199220.3      203.1032    
 5581.00   41.61302      238.8132      199261.9      203.1096    
 5582.00   41.61417      238.8206      199303.5      203.1160    
 5583.00   41.61532      238.8281      199345.2      203.1224    
 5584.00   41.61647      238.8356      199386.8      203.1288    
 5585.00   41.61762      238.8430      199428.4      203.1351    
 5586.00   41.61877      238.8505      199470.0      203.1415    
 5587.00   41.61992      238.8579      199511.6      203.1479    
 5588.00   41.62107      238.8654      199553.2      203.1543    
 5589.00   41.62222      238.8728      199594.9      203.1607    
 5590.00   41.62336      238.8802      199636.5      203.1671    
 5591.00   41.62451      238.8877      199678.1      203.1735    
 5592.00   41.62565      238.8951      199719.7      203.1799    
 5593.00   41.62680      238.9026      199761.4      203.1863    
 5594.00   41.62794      238.9100      199803.0      203.1926    
 5595.00   41.62908      238.9175      199844.6      203.1990    
 5596.00   41.63023      238.9249      199886.3      203.2054    
 5597.00   41.63137      238.9323      199927.9      203.2118    
 5598.00   41.63251      238.9398      199969.5      203.2182    
 5599.00   41.63365      238.9472      200011.1      203.2246    
 5600.00   41.63478      238.9547      200052.8      203.2309    
 5601.00   41.63592      238.9621      200094.4      203.2373    
 5602.00   41.63706      238.9695      200136.1      203.2437    
 5603.00   41.63819      238.9770      200177.7      203.2501    
 5604.00   41.63933      238.9844      200219.3      203.2565    
 5605.00   41.64046      238.9918      200261.0      203.2628    
 5606.00   41.64160      238.9992      200302.6      203.2692    
 5607.00   41.64273      239.0067      200344.3      203.2756    
 5608.00   41.64386      239.0141      200385.9      203.2819    
 5609.00   41.64499      239.0215      200427.5      203.2883    
 5610.00   41.64612      239.0289      200469.2      203.2947    
 5611.00   41.64725      239.0364      200510.8      203.3011    
 5612.00   41.64838      239.0438      200552.5      203.3074    
 5613.00   41.64951      239.0512      200594.1      203.3138    
 5614.00   41.65063      239.0586      200635.8      203.3202    
 5615.00   41.65176      239.0660      200677.4      203.3265    
 5616.00   41.65289      239.0735      200719.1      203.3329    
 5617.00   41.65401      239.0809      200760.7      203.3393    
 5618.00   41.65513      239.0883      200802.4      203.3456    
 5619.00   41.65626      239.0957      200844.0      203.3520    
 5620.00   41.65738      239.1031      200885.7      203.3583    
 5621.00   41.65850      239.1105      200927.4      203.3647    
 5622.00   41.65962      239.1179      200969.0      203.3711    
 5623.00   41.66074      239.1254      201010.7      203.3774    
 5624.00   41.66186      239.1328      201052.3      203.3838    
 5625.00   41.66298      239.1402      201094.0      203.3901    
 5626.00   41.66409      239.1476      201135.7      203.3965    
 5627.00   41.66521      239.1550      201177.3      203.4028    
 5628.00   41.66632      239.1624      201219.0      203.4092    
 5629.00   41.66744      239.1698      201260.7      203.4155    
 5630.00   41.66855      239.1772      201302.3      203.4219    
 5631.00   41.66966      239.1846      201344.0      203.4282    
 5632.00   41.67078      239.1920      201385.7      203.4346    
 5633.00   41.67189      239.1994      201427.3      203.4409    
 5634.00   41.67300      239.2068      201469.0      203.4473    
 5635.00   41.67411      239.2142      201510.7      203.4536    
 5636.00   41.67522      239.2216      201552.4      203.4600    
 5637.00   41.67632      239.2290      201594.0      203.4663    
 5638.00   41.67743      239.2364      201635.7      203.4727    
 5639.00   41.67854      239.2438      201677.4      203.4790    
 5640.00   41.67964      239.2511      201719.1      203.4854    
 5641.00   41.68075      239.2585      201760.8      203.4917    
 5642.00   41.68185      239.2659      201802.4      203.4980    
 5643.00   41.68295      239.2733      201844.1      203.5044    
 5644.00   41.68406      239.2807      201885.8      203.5107    
 5645.00   41.68516      239.2881      201927.5      203.5170    
 5646.00   41.68626      239.2955      201969.2      203.5234    
 5647.00   41.68736      239.3028      202010.9      203.5297    
 5648.00   41.68846      239.3102      202052.5      203.5361    
 5649.00   41.68955      239.3176      202094.2      203.5424    
 5650.00   41.69065      239.3250      202135.9      203.5487    
 5651.00   41.69175      239.3324      202177.6      203.5551    
 5652.00   41.69284      239.3397      202219.3      203.5614    
 5653.00   41.69394      239.3471      202261.0      203.5677    
 5654.00   41.69503      239.3545      202302.7      203.5740    
 5655.00   41.69612      239.3619      202344.4      203.5804    
 5656.00   41.69722      239.3692      202386.1      203.5867    
 5657.00   41.69831      239.3766      202427.8      203.5930    
 5658.00   41.69940      239.3840      202469.5      203.5993    
 5659.00   41.70049      239.3914      202511.2      203.6057    
 5660.00   41.70158      239.3987      202552.9      203.6120    
 5661.00   41.70266      239.4061      202594.6      203.6183    
 5662.00   41.70375      239.4135      202636.3      203.6246    
 5663.00   41.70484      239.4208      202678.0      203.6310    
 5664.00   41.70592      239.4282      202719.7      203.6373    
 5665.00   41.70701      239.4355      202761.4      203.6436    
 5666.00   41.70809      239.4429      202803.1      203.6499    
 5667.00   41.70917      239.4503      202844.8      203.6562    
 5668.00   41.71026      239.4576      202886.5      203.6625    
 5669.00   41.71134      239.4650      202928.2      203.6689    
 5670.00   41.71242      239.4723      202970.0      203.6752    
 5671.00   41.71350      239.4797      203011.7      203.6815    
 5672.00   41.71457      239.4871      203053.4      203.6878    
 5673.00   41.71565      239.4944      203095.1      203.6941    
 5674.00   41.71673      239.5018      203136.8      203.7004    
 5675.00   41.71781      239.5091      203178.5      203.7067    
 5676.00   41.71888      239.5165      203220.3      203.7130    
 5677.00   41.71995      239.5238      203262.0      203.7193    
 5678.00   41.72103      239.5312      203303.7      203.7257    
 5679.00   41.72210      239.5385      203345.4      203.7320    
 5680.00   41.72317      239.5459      203387.1      203.7383    
 5681.00   41.72424      239.5532      203428.9      203.7446    
 5682.00   41.72531      239.5605      203470.6      203.7509    
 5683.00   41.72638      239.5679      203512.3      203.7572    
 5684.00   41.72745      239.5752      203554.0      203.7635    
 5685.00   41.72852      239.5826      203595.8      203.7698    
 5686.00   41.72959      239.5899      203637.5      203.7761    
 5687.00   41.73065      239.5973      203679.2      203.7824    
 5688.00   41.73172      239.6046      203721.0      203.7887    
 5689.00   41.73278      239.6119      203762.7      203.7950    
 5690.00   41.73384      239.6193      203804.4      203.8013    
 5691.00   41.73491      239.6266      203846.2      203.8076    
 5692.00   41.73597      239.6339      203887.9      203.8138    
 5693.00   41.73703      239.6413      203929.6      203.8201    
 5694.00   41.73809      239.6486      203971.4      203.8264    
 5695.00   41.73915      239.6559      204013.1      203.8327    
 5696.00   41.74021      239.6632      204054.8      203.8390    
 5697.00   41.74126      239.6706      204096.6      203.8453    
 5698.00   41.74232      239.6779      204138.3      203.8516    
 5699.00   41.74338      239.6852      204180.1      203.8579    
 5700.00   41.74443      239.6925      204221.8      203.8642    
 5701.00   41.74549      239.6999      204263.6      203.8704    
 5702.00   41.74654      239.7072      204305.3      203.8767    
 5703.00   41.74759      239.7145      204347.0      203.8830    
 5704.00   41.74864      239.7218      204388.8      203.8893    
 5705.00   41.74969      239.7292      204430.5      203.8956    
 5706.00   41.75074      239.7365      204472.3      203.9019    
 5707.00   41.75179      239.7438      204514.0      203.9081    
 5708.00   41.75284      239.7511      204555.8      203.9144    
 5709.00   41.75389      239.7584      204597.6      203.9207    
 5710.00   41.75493      239.7657      204639.3      203.9270    
 5711.00   41.75598      239.7730      204681.1      203.9332    
 5712.00   41.75702      239.7804      204722.8      203.9395    
 5713.00   41.75807      239.7877      204764.6      203.9458    
 5714.00   41.75911      239.7950      204806.3      203.9521    
 5715.00   41.76015      239.8023      204848.1      203.9583    
 5716.00   41.76119      239.8096      204889.9      203.9646    
 5717.00   41.76223      239.8169      204931.6      203.9709    
 5718.00   41.76327      239.8242      204973.4      203.9772    
 5719.00   41.76431      239.8315      205015.1      203.9834    
 5720.00   41.76535      239.8388      205056.9      203.9897    
 5721.00   41.76638      239.8461      205098.7      203.9960    
 5722.00   41.76742      239.8534      205140.4      204.0022    
 5723.00   41.76845      239.8607      205182.2      204.0085    
 5724.00   41.76949      239.8680      205224.0      204.0148    
 5725.00   41.77052      239.8753      205265.7      204.0210    
 5726.00   41.77155      239.8826      205307.5      204.0273    
 5727.00   41.77259      239.8899      205349.3      204.0335    
 5728.00   41.77362      239.8972      205391.1      204.0398    
 5729.00   41.77465      239.9045      205432.8      204.0461    
 5730.00   41.77568      239.9118      205474.6      204.0523    
 5731.00   41.77670      239.9191      205516.4      204.0586    
 5732.00   41.77773      239.9263      205558.2      204.0648    
 5733.00   41.77876      239.9336      205599.9      204.0711    
 5734.00   41.77978      239.9409      205641.7      204.0773    
 5735.00   41.78081      239.9482      205683.5      204.0836    
 5736.00   41.78183      239.9555      205725.3      204.0899    
 5737.00   41.78285      239.9628      205767.1      204.0961    
 5738.00   41.78388      239.9701      205808.9      204.1024    
 5739.00   41.78490      239.9773      205850.6      204.1086    
 5740.00   41.78592      239.9846      205892.4      204.1149    
 5741.00   41.78694      239.9919      205934.2      204.1211    
 5742.00   41.78796      239.9992      205976.0      204.1274    
 5743.00   41.78897      240.0065      206017.8      204.1336    
 5744.00   41.78999      240.0137      206059.6      204.1398    
 5745.00   41.79101      240.0210      206101.4      204.1461    
 5746.00   41.79202      240.0283      206143.2      204.1523    
 5747.00   41.79304      240.0355      206184.9      204.1586    
 5748.00   41.79405      240.0428      206226.7      204.1648    
 5749.00   41.79506      240.0501      206268.5      204.1711    
 5750.00   41.79607      240.0574      206310.3      204.1773    
 5751.00   41.79708      240.0646      206352.1      204.1835    
 5752.00   41.79809      240.0719      206393.9      204.1898    
 5753.00   41.79910      240.0792      206435.7      204.1960    
 5754.00   41.80011      240.0864      206477.5      204.2023    
 5755.00   41.80112      240.0937      206519.3      204.2085    
 5756.00   41.80212      240.1010      206561.1      204.2147    
 5757.00   41.80313      240.1082      206602.9      204.2210    
 5758.00   41.80413      240.1155      206644.7      204.2272    
 5759.00   41.80514      240.1227      206686.5      204.2334    
 5760.00   41.80614      240.1300      206728.3      204.2397    
 5761.00   41.80714      240.1373      206770.2      204.2459    
 5762.00   41.80814      240.1445      206812.0      204.2521    
 5763.00   41.80914      240.1518      206853.8      204.2583    
 5764.00   41.81014      240.1590      206895.6      204.2646    
 5765.00   41.81114      240.1663      206937.4      204.2708    
 5766.00   41.81214      240.1735      206979.2      204.2770    
 5767.00   41.81313      240.1808      207021.0      204.2833    
 5768.00   41.81413      240.1880      207062.8      204.2895    
 5769.00   41.81513      240.1953      207104.6      204.2957    
 5770.00   41.81612      240.2025      207146.5      204.3019    
 5771.00   41.81711      240.2098      207188.3      204.3081    
 5772.00   41.81810      240.2170      207230.1      204.3144    
 5773.00   41.81910      240.2243      207271.9      204.3206    
 5774.00   41.82009      240.2315      207313.7      204.3268    
 5775.00   41.82108      240.2387      207355.5      204.3330    
 5776.00   41.82206      240.2460      207397.4      204.3392    
 5777.00   41.82305      240.2532      207439.2      204.3455    
 5778.00   41.82404      240.2605      207481.0      204.3517    
 5779.00   41.82503      240.2677      207522.8      204.3579    
 5780.00   41.82601      240.2749      207564.7      204.3641    
 5781.00   41.82699      240.2822      207606.5      204.3703    
 5782.00   41.82798      240.2894      207648.3      204.3765    
 5783.00   41.82896      240.2966      207690.1      204.3827    
 5784.00   41.82994      240.3039      207732.0      204.3889    
 5785.00   41.83092      240.3111      207773.8      204.3951    
 5786.00   41.83190      240.3183      207815.6      204.4014    
 5787.00   41.83288      240.3256      207857.5      204.4076    
 5788.00   41.83386      240.3328      207899.3      204.4138    
 5789.00   41.83484      240.3400      207941.1      204.4200    
 5790.00   41.83581      240.3472      207983.0      204.4262    
 5791.00   41.83679      240.3545      208024.8      204.4324    
 5792.00   41.83776      240.3617      208066.6      204.4386    
 5793.00   41.83874      240.3689      208108.5      204.4448    
 5794.00   41.83971      240.3761      208150.3      204.4510    
 5795.00   41.84068      240.3834      208192.2      204.4572    
 5796.00   41.84165      240.3906      208234.0      204.4634    
 5797.00   41.84262      240.3978      208275.9      204.4696    
 5798.00   41.84359      240.4050      208317.7      204.4758    
 5799.00   41.84456      240.4122      208359.5      204.4820    
 5800.00   41.84553      240.4194      208401.4      204.4882    
 5801.00   41.84649      240.4267      208443.2      204.4944    
 5802.00   41.84746      240.4339      208485.1      204.5006    
 5803.00   41.84842      240.4411      208526.9      204.5068    
 5804.00   41.84939      240.4483      208568.8      204.5129    
 5805.00   41.85035      240.4555      208610.6      204.5191    
 5806.00   41.85131      240.4627      208652.5      204.5253    
 5807.00   41.85227      240.4699      208694.3      204.5315    
 5808.00   41.85323      240.4771      208736.2      204.5377    
 5809.00   41.85419      240.4843      208778.0      204.5439    
 5810.00   41.85515      240.4915      208819.9      204.5501    
 5811.00   41.85611      240.4987      208861.7      204.5563    
 5812.00   41.85706      240.5059      208903.6      204.5625    
 5813.00   41.85802      240.5131      208945.5      204.5686    
 5814.00   41.85898      240.5203      208987.3      204.5748    
 5815.00   41.85993      240.5275      209029.2      204.5810    
 5816.00   41.86088      240.5347      209071.0      204.5872    
 5817.00   41.86183      240.5419      209112.9      204.5934    
 5818.00   41.86279      240.5491      209154.8      204.5995    
 5819.00   41.86374      240.5563      209196.6      204.6057    
 5820.00   41.86469      240.5635      209238.5      204.6119    
 5821.00   41.86563      240.5707      209280.4      204.6181    
 5822.00   41.86658      240.5779      209322.2      204.6243    
 5823.00   41.86753      240.5851      209364.1      204.6304    
 5824.00   41.86847      240.5923      209406.0      204.6366    
 5825.00   41.86942      240.5995      209447.8      204.6428    
 5826.00   41.87036      240.6067      209489.7      204.6489    
 5827.00   41.87131      240.6139      209531.6      204.6551    
 5828.00   41.87225      240.6210      209573.4      204.6613    
 5829.00   41.87319      240.6282      209615.3      204.6675    
 5830.00   41.87413      240.6354      209657.2      204.6736    
 5831.00   41.87507      240.6426      209699.1      204.6798    
 5832.00   41.87601      240.6498      209740.9      204.6860    
 5833.00   41.87695      240.6569      209782.8      204.6921    
 5834.00   41.87788      240.6641      209824.7      204.6983    
 5835.00   41.87882      240.6713      209866.6      204.7045    
 5836.00   41.87975      240.6785      209908.4      204.7106    
 5837.00   41.88069      240.6857      209950.3      204.7168    
 5838.00   41.88162      240.6928      209992.2      204.7229    
 5839.00   41.88255      240.7000      210034.1      204.7291    
 5840.00   41.88348      240.7072      210076.0      204.7353    
 5841.00   41.88441      240.7143      210117.9      204.7414    
 5842.00   41.88534      240.7215      210159.7      204.7476    
 5843.00   41.88627      240.7287      210201.6      204.7537    
 5844.00   41.88720      240.7359      210243.5      204.7599    
 5845.00   41.88813      240.7430      210285.4      204.7661    
 5846.00   41.88905      240.7502      210327.3      204.7722    
 5847.00   41.88998      240.7574      210369.2      204.7784    
 5848.00   41.89090      240.7645      210411.1      204.7845    
 5849.00   41.89182      240.7717      210453.0      204.7907    
 5850.00   41.89275      240.7788      210494.8      204.7968    
 5851.00   41.89367      240.7860      210536.7      204.8030    
 5852.00   41.89459      240.7932      210578.6      204.8091    
 5853.00   41.89551      240.8003      210620.5      204.8153    
 5854.00   41.89643      240.8075      210662.4      204.8214    
 5855.00   41.89734      240.8146      210704.3      204.8276    
 5856.00   41.89826      240.8218      210746.2      204.8337    
 5857.00   41.89918      240.8289      210788.1      204.8399    
 5858.00   41.90009      240.8361      210830.0      204.8460    
 5859.00   41.90101      240.8432      210871.9      204.8521    
 5860.00   41.90192      240.8504      210913.8      204.8583    
 5861.00   41.90283      240.8576      210955.7      204.8644    
 5862.00   41.90374      240.8647      210997.6      204.8706    
 5863.00   41.90465      240.8718      211039.5      204.8767    
 5864.00   41.90556      240.8790      211081.4      204.8828    
 5865.00   41.90647      240.8861      211123.3      204.8890    
 5866.00   41.90738      240.8933      211165.3      204.8951    
 5867.00   41.90828      240.9004      211207.2      204.9013    
 5868.00   41.90919      240.9076      211249.1      204.9074    
 5869.00   41.91010      240.9147      211291.0      204.9135    
 5870.00   41.91100      240.9219      211332.9      204.9197    
 5871.00   41.91190      240.9290      211374.8      204.9258    
 5872.00   41.91280      240.9361      211416.7      204.9319    
 5873.00   41.91371      240.9433      211458.6      204.9381    
 5874.00   41.91461      240.9504      211500.5      204.9442    
 5875.00   41.91551      240.9575      211542.5      204.9503    
 5876.00   41.91640      240.9647      211584.4      204.9564    
 5877.00   41.91730      240.9718      211626.3      204.9626    
 5878.00   41.91820      240.9789      211668.2      204.9687    
 5879.00   41.91909      240.9861      211710.1      204.9748    
 5880.00   41.91999      240.9932      211752.0      204.9809    
 5881.00   41.92088      241.0003      211794.0      204.9871    
 5882.00   41.92177      241.0075      211835.9      204.9932    
 5883.00   41.92267      241.0146      211877.8      204.9993    
 5884.00   41.92356      241.0217      211919.7      205.0054    
 5885.00   41.92445      241.0288      211961.7      205.0116    
 5886.00   41.92534      241.0360      212003.6      205.0177    
 5887.00   41.92623      241.0431      212045.5      205.0238    
 5888.00   41.92711      241.0502      212087.4      205.0299    
 5889.00   41.92800      241.0573      212129.4      205.0360    
 5890.00   41.92888      241.0644      212171.3      205.0421    
 5891.00   41.92977      241.0716      212213.2      205.0483    
 5892.00   41.93065      241.0787      212255.1      205.0544    
 5893.00   41.93154      241.0858      212297.1      205.0605    
 5894.00   41.93242      241.0929      212339.0      205.0666    
 5895.00   41.93330      241.1000      212380.9      205.0727    
 5896.00   41.93418      241.1071      212422.9      205.0788    
 5897.00   41.93506      241.1142      212464.8      205.0849    
 5898.00   41.93594      241.1214      212506.7      205.0910    
 5899.00   41.93681      241.1285      212548.7      205.0972    
 5900.00   41.93769      241.1356      212590.6      205.1033    
 5901.00   41.93856      241.1427      212632.6      205.1094    
 5902.00   41.93944      241.1498      212674.5      205.1155    
 5903.00   41.94031      241.1569      212716.4      205.1216    
 5904.00   41.94118      241.1640      212758.4      205.1277    
 5905.00   41.94206      241.1711      212800.3      205.1338    
 5906.00   41.94293      241.1782      212842.3      205.1399    
 5907.00   41.94380      241.1853      212884.2      205.1460    
 5908.00   41.94467      241.1924      212926.1      205.1521    
 5909.00   41.94553      241.1995      212968.1      205.1582    
 5910.00   41.94640      241.2066      213010.0      205.1643    
 5911.00   41.94727      241.2137      213052.0      205.1704    
 5912.00   41.94813      241.2208      213093.9      205.1765    
 5913.00   41.94900      241.2279      213135.9      205.1826    
 5914.00   41.94986      241.2350      213177.8      205.1887    
 5915.00   41.95072      241.2421      213219.8      205.1948    
 5916.00   41.95158      241.2492      213261.7      205.2009    
 5917.00   41.95244      241.2563      213303.7      205.2070    
 5918.00   41.95330      241.2633      213345.6      205.2131    
 5919.00   41.95416      241.2704      213387.6      205.2191    
 5920.00   41.95502      241.2775      213429.5      205.2252    
 5921.00   41.95588      241.2846      213471.5      205.2313    
 5922.00   41.95673      241.2917      213513.5      205.2374    
 5923.00   41.95759      241.2988      213555.4      205.2435    
 5924.00   41.95844      241.3059      213597.4      205.2496    
 5925.00   41.95929      241.3129      213639.3      205.2557    
 5926.00   41.96014      241.3200      213681.3      205.2618    
 5927.00   41.96100      241.3271      213723.3      205.2678    
 5928.00   41.96185      241.3342      213765.2      205.2739    
 5929.00   41.96270      241.3413      213807.2      205.2800    
 5930.00   41.96354      241.3483      213849.1      205.2861    
 5931.00   41.96439      241.3554      213891.1      205.2922    
 5932.00   41.96524      241.3625      213933.1      205.2983    
 5933.00   41.96608      241.3696      213975.0      205.3043    
 5934.00   41.96693      241.3766      214017.0      205.3104    
 5935.00   41.96777      241.3837      214059.0      205.3165    
 5936.00   41.96861      241.3908      214100.9      205.3226    
 5937.00   41.96945      241.3978      214142.9      205.3286    
 5938.00   41.97030      241.4049      214184.9      205.3347    
 5939.00   41.97114      241.4120      214226.8      205.3408    
 5940.00   41.97197      241.4191      214268.8      205.3469    
 5941.00   41.97281      241.4261      214310.8      205.3529    
 5942.00   41.97365      241.4332      214352.8      205.3590    
 5943.00   41.97449      241.4402      214394.7      205.3651    
 5944.00   41.97532      241.4473      214436.7      205.3711    
 5945.00   41.97615      241.4544      214478.7      205.3772    
 5946.00   41.97699      241.4614      214520.7      205.3833    
 5947.00   41.97782      241.4685      214562.6      205.3893    
 5948.00   41.97865      241.4755      214604.6      205.3954    
 5949.00   41.97948      241.4826      214646.6      205.4015    
 5950.00   41.98031      241.4897      214688.6      205.4075    
 5951.00   41.98114      241.4967      214730.6      205.4136    
 5952.00   41.98197      241.5038      214772.5      205.4197    
 5953.00   41.98279      241.5108      214814.5      205.4257    
 5954.00   41.98362      241.5179      214856.5      205.4318    
 5955.00   41.98444      241.5249      214898.5      205.4379    
 5956.00   41.98527      241.5320      214940.5      205.4439    
 5957.00   41.98609      241.5390      214982.5      205.4500    
 5958.00   41.98691      241.5461      215024.4      205.4560    
 5959.00   41.98773      241.5531      215066.4      205.4621    
 5960.00   41.98855      241.5602      215108.4      205.4681    
 5961.00   41.98937      241.5672      215150.4      205.4742    
 5962.00   41.99019      241.5743      215192.4      205.4803    
 5963.00   41.99101      241.5813      215234.4      205.4863    
 5964.00   41.99183      241.5883      215276.4      205.4924    
 5965.00   41.99264      241.5954      215318.4      205.4984    
 5966.00   41.99345      241.6024      215360.4      205.5045    
 5967.00   41.99427      241.6095      215402.4      205.5105    
 5968.00   41.99508      241.6165      215444.4      205.5166    
 5969.00   41.99589      241.6235      215486.4      205.5226    
 5970.00   41.99670      241.6306      215528.3      205.5287    
 5971.00   41.99751      241.6376      215570.3      205.5347    
 5972.00   41.99832      241.6446      215612.3      205.5408    
 5973.00   41.99913      241.6517      215654.3      205.5468    
 5974.00   41.99994      241.6587      215696.3      205.5528    
 5975.00   42.00074      241.6657      215738.3      205.5589    
 5976.00   42.00155      241.6727      215780.3      205.5649    
 5977.00   42.00235      241.6798      215822.3      205.5710    
 5978.00   42.00315      241.6868      215864.3      205.5770    
 5979.00   42.00395      241.6938      215906.4      205.5831    
 5980.00   42.00476      241.7009      215948.4      205.5891    
 5981.00   42.00556      241.7079      215990.4      205.5951    
 5982.00   42.00635      241.7149      216032.4      205.6012    
 5983.00   42.00715      241.7219      216074.4      205.6072    
 5984.00   42.00795      241.7289      216116.4      205.6132    
 5985.00   42.00875      241.7360      216158.4      205.6193    
 5986.00   42.00954      241.7430      216200.4      205.6253    
 5987.00   42.01034      241.7500      216242.4      205.6313    
 5988.00   42.01113      241.7570      216284.4      205.6374    
 5989.00   42.01192      241.7640      216326.4      205.6434    
 5990.00   42.01271      241.7710      216368.4      205.6494    
 5991.00   42.01350      241.7781      216410.5      205.6555    
 5992.00   42.01429      241.7851      216452.5      205.6615    
 5993.00   42.01508      241.7921      216494.5      205.6675    
 5994.00   42.01587      241.7991      216536.5      205.6735    
 5995.00   42.01666      241.8061      216578.5      205.6796    
 5996.00   42.01744      241.8131      216620.5      205.6856    
 5997.00   42.01823      241.8201      216662.6      205.6916    
 5998.00   42.01901      241.8271      216704.6      205.6977    
 5999.00   42.01979      241.8341      216746.6      205.7037    
 6000.00   42.02058      241.8411      216788.6      205.7097    
 6001.00   42.02136      241.8481      216830.6      205.7157    
 6002.00   42.02214      241.8551      216872.7      205.7217    
 6003.00   42.02292      241.8621      216914.7      205.7278    
 6004.00   42.02369      241.8691      216956.7      205.7338    
 6005.00   42.02447      241.8761      216998.7      205.7398    
 6006.00   42.02525      241.8831      217040.7      205.7458    
 6007.00   42.02602      241.8901      217082.8      205.7518    
 6008.00   42.02680      241.8971      217124.8      205.7578    
 6009.00   42.02757      241.9041      217166.8      205.7639    
 6010.00   42.02834      241.9111      217208.9      205.7699    
 6011.00   42.02911      241.9181      217250.9      205.7759    
 6012.00   42.02988      241.9251      217292.9      205.7819    
 6013.00   42.03065      241.9321      217334.9      205.7879    
 6014.00   42.03142      241.9391      217377.0      205.7939    
 6015.00   42.03219      241.9461      217419.0      205.7999    
 6016.00   42.03296      241.9531      217461.0      205.8059    
 6017.00   42.03372      241.9600      217503.1      205.8119    
 6018.00   42.03449      241.9670      217545.1      205.8180    
 6019.00   42.03525      241.9740      217587.1      205.8240    
 6020.00   42.03601      241.9810      217629.2      205.8300    
 6021.00   42.03678      241.9880      217671.2      205.8360    
 6022.00   42.03754      241.9950      217713.3      205.8420    
 6023.00   42.03830      242.0019      217755.3      205.8480    
 6024.00   42.03906      242.0089      217797.3      205.8540    
 6025.00   42.03981      242.0159      217839.4      205.8600    
 6026.00   42.04057      242.0229      217881.4      205.8660    
 6027.00   42.04133      242.0298      217923.4      205.8720    
 6028.00   42.04208      242.0368      217965.5      205.8780    
 6029.00   42.04284      242.0438      218007.5      205.8840    
 6030.00   42.04359      242.0508      218049.6      205.8900    
 6031.00   42.04434      242.0577      218091.6      205.8960    
 6032.00   42.04509      242.0647      218133.7      205.9020    
 6033.00   42.04584      242.0717      218175.7      205.9080    
 6034.00   42.04659      242.0786      218217.8      205.9140    
 6035.00   42.04734      242.0856      218259.8      205.9199    
 6036.00   42.04809      242.0926      218301.9      205.9259    
 6037.00   42.04883      242.0995      218343.9      205.9319    
 6038.00   42.04958      242.1065      218385.9      205.9379    
 6039.00   42.05032      242.1135      218428.0      205.9439    
 6040.00   42.05107      242.1204      218470.0      205.9499    
 6041.00   42.05181      242.1274      218512.1      205.9559    
 6042.00   42.05255      242.1344      218554.2      205.9619    
 6043.00   42.05329      242.1413      218596.2      205.9679    
 6044.00   42.05403      242.1483      218638.3      205.9738    
 6045.00   42.05477      242.1552      218680.3      205.9798    
 6046.00   42.05551      242.1622      218722.4      205.9858    
 6047.00   42.05624      242.1692      218764.4      205.9918    
 6048.00   42.05698      242.1761      218806.5      205.9978    
 6049.00   42.05771      242.1831      218848.5      206.0038    
 6050.00   42.05845      242.1900      218890.6      206.0097    
 6051.00   42.05918      242.1970      218932.7      206.0157    
 6052.00   42.05991      242.2039      218974.7      206.0217    
 6053.00   42.06064      242.2109      219016.8      206.0277    
 6054.00   42.06137      242.2178      219058.8      206.0337    
 6055.00   42.06210      242.2248      219100.9      206.0396    
 6056.00   42.06283      242.2317      219143.0      206.0456    
 6057.00   42.06356      242.2386      219185.0      206.0516    
 6058.00   42.06428      242.2456      219227.1      206.0576    
 6059.00   42.06501      242.2525      219269.2      206.0635
[truncated: 260,107 more chars]
