# Supplementary material for: Ab Initio Partition Functions and Thermodynamic Quantities for the Molecular Hydrogen Isotopologues
Source: J Phys Chem A. 2021 Oct 6;125(41):9226–41. doi: 10.1021/acs.jpca.1c06468 (PMC8543445; doi:10.1021/acs.jpca.1c06468)
Supplement: Supplementary file 2 — jp1c06468_si_002.zip [file jp1c06468_si_002.zip › hd_qint.txt]

   T(K)      Q_equi
    1.00   6.000000    
    2.00   6.000000    
    3.00   6.000000    
    4.00   6.000000    
    5.00   6.000000    
    6.00   6.000000    
    7.00   6.000000    
    8.00   6.000002    
    9.00   6.000011    
   10.00   6.000048    
   11.00   6.000154    
   12.00   6.000406    
   13.00   6.000925    
   14.00   6.001873    
   15.00   6.003452    
   16.00   6.005893    
   17.00   6.009449    
   18.00   6.014374    
   19.00   6.020923    
   20.00   6.029333    
   21.00   6.039821    
   22.00   6.052578    
   23.00   6.067765    
   24.00   6.085511    
   25.00   6.105916    
   26.00   6.129049    
   27.00   6.154953    
   28.00   6.183644    
   29.00   6.215116    
   30.00   6.249345    
   31.00   6.286286    
   32.00   6.325885    
   33.00   6.368072    
   34.00   6.412770    
   35.00   6.459893    
   36.00   6.509352    
   37.00   6.561054    
   38.00   6.614901    
   39.00   6.670796    
   40.00   6.728644    
   41.00   6.788347    
   42.00   6.849812    
   43.00   6.912945    
   44.00   6.977658    
   45.00   7.043865    
   46.00   7.111481    
   47.00   7.180427    
   48.00   7.250628    
   49.00   7.322009    
   50.00   7.394503    
   51.00   7.468045    
   52.00   7.542571    
   53.00   7.618025    
   54.00   7.694351    
   55.00   7.771496    
   56.00   7.849413    
   57.00   7.928056    
   58.00   8.007382    
   59.00   8.087350    
   60.00   8.167923    
   61.00   8.249066    
   62.00   8.330745    
   63.00   8.412930    
   64.00   8.495592    
   65.00   8.578703    
   66.00   8.662239    
   67.00   8.746175    
   68.00   8.830491    
   69.00   8.915164    
   70.00   9.000177    
   71.00   9.085510    
   72.00   9.171146    
   73.00   9.257071    
   74.00   9.343269    
   75.00   9.429727    
   76.00   9.516431    
   77.00   9.603369    
   78.00   9.690530    
   79.00   9.777903    
   80.00   9.865479    
   81.00   9.953247    
   82.00   10.04120    
   83.00   10.12933    
   84.00   10.21762    
   85.00   10.30608    
   86.00   10.39468    
   87.00   10.48344    
   88.00   10.57234    
   89.00   10.66137    
   90.00   10.75053    
   91.00   10.83981    
   92.00   10.92922    
   93.00   11.01873    
   94.00   11.10836    
   95.00   11.19810    
   96.00   11.28793    
   97.00   11.37787    
   98.00   11.46790    
   99.00   11.55802    
  100.00   11.64823    
  101.00   11.73852    
  102.00   11.82890    
  103.00   11.91936    
  104.00   12.00989    
  105.00   12.10050    
  106.00   12.19117    
  107.00   12.28192    
  108.00   12.37274    
  109.00   12.46362    
  110.00   12.55456    
  111.00   12.64557    
  112.00   12.73664    
  113.00   12.82776    
  114.00   12.91894    
  115.00   13.01017    
  116.00   13.10146    
  117.00   13.19280    
  118.00   13.28419    
  119.00   13.37562    
  120.00   13.46711    
  121.00   13.55864    
  122.00   13.65022    
  123.00   13.74183    
  124.00   13.83350    
  125.00   13.92520    
  126.00   14.01695    
  127.00   14.10873    
  128.00   14.20055    
  129.00   14.29241    
  130.00   14.38431    
  131.00   14.47624    
  132.00   14.56821    
  133.00   14.66021    
  134.00   14.75225    
  135.00   14.84432    
  136.00   14.93642    
  137.00   15.02855    
  138.00   15.12071    
  139.00   15.21290    
  140.00   15.30512    
  141.00   15.39737    
  142.00   15.48965    
  143.00   15.58196    
  144.00   15.67429    
  145.00   15.76665    
  146.00   15.85903    
  147.00   15.95144    
  148.00   16.04388    
  149.00   16.13634    
  150.00   16.22882    
  151.00   16.32133    
  152.00   16.41386    
  153.00   16.50641    
  154.00   16.59898    
  155.00   16.69158    
  156.00   16.78420    
  157.00   16.87684    
  158.00   16.96949    
  159.00   17.06217    
  160.00   17.15487    
  161.00   17.24759    
  162.00   17.34033    
  163.00   17.43309    
  164.00   17.52587    
  165.00   17.61866    
  166.00   17.71147    
  167.00   17.80430    
  168.00   17.89715    
  169.00   17.99002    
  170.00   18.08290    
  171.00   18.17580    
  172.00   18.26871    
  173.00   18.36164    
  174.00   18.45459    
  175.00   18.54755    
  176.00   18.64053    
  177.00   18.73352    
  178.00   18.82653    
  179.00   18.91956    
  180.00   19.01259    
  181.00   19.10565    
  182.00   19.19871    
  183.00   19.29179    
  184.00   19.38489    
  185.00   19.47800    
  186.00   19.57112    
  187.00   19.66425    
  188.00   19.75740    
  189.00   19.85056    
  190.00   19.94374    
  191.00   20.03692    
  192.00   20.13012    
  193.00   20.22333    
  194.00   20.31656    
  195.00   20.40979    
  196.00   20.50304    
  197.00   20.59630    
  198.00   20.68957    
  199.00   20.78285    
  200.00   20.87615    
  201.00   20.96945    
  202.00   21.06277    
  203.00   21.15610    
  204.00   21.24943    
  205.00   21.34278    
  206.00   21.43614    
  207.00   21.52951    
  208.00   21.62289    
  209.00   21.71628    
  210.00   21.80968    
  211.00   21.90309    
  212.00   21.99652    
  213.00   22.08995    
  214.00   22.18339    
  215.00   22.27684    
  216.00   22.37030    
  217.00   22.46377    
  218.00   22.55725    
  219.00   22.65073    
  220.00   22.74423    
  221.00   22.83774    
  222.00   22.93125    
  223.00   23.02478    
  224.00   23.11831    
  225.00   23.21186    
  226.00   23.30541    
  227.00   23.39897    
  228.00   23.49254    
  229.00   23.58611    
  230.00   23.67970    
  231.00   23.77329    
  232.00   23.86689    
  233.00   23.96051    
  234.00   24.05412    
  235.00   24.14775    
  236.00   24.24139    
  237.00   24.33503    
  238.00   24.42868    
  239.00   24.52234    
  240.00   24.61601    
  241.00   24.70968    
  242.00   24.80336    
  243.00   24.89705    
  244.00   24.99075    
  245.00   25.08446    
  246.00   25.17817    
  247.00   25.27189    
  248.00   25.36562    
  249.00   25.45935    
  250.00   25.55309    
  251.00   25.64684    
  252.00   25.74060    
  253.00   25.83436    
  254.00   25.92813    
  255.00   26.02191    
  256.00   26.11570    
  257.00   26.20949    
  258.00   26.30329    
  259.00   26.39709    
  260.00   26.49090    
  261.00   26.58472    
  262.00   26.67855    
  263.00   26.77238    
  264.00   26.86622    
  265.00   26.96007    
  266.00   27.05392    
  267.00   27.14778    
  268.00   27.24164    
  269.00   27.33552    
  270.00   27.42940    
  271.00   27.52328    
  272.00   27.61717    
  273.00   27.71107    
  274.00   27.80497    
  275.00   27.89888    
  276.00   27.99280    
  277.00   28.08672    
  278.00   28.18065    
  279.00   28.27459    
  280.00   28.36853    
  281.00   28.46248    
  282.00   28.55643    
  283.00   28.65039    
  284.00   28.74436    
  285.00   28.83833    
  286.00   28.93230    
  287.00   29.02629    
  288.00   29.12028    
  289.00   29.21427    
  290.00   29.30827    
  291.00   29.40228    
  292.00   29.49629    
  293.00   29.59031    
  294.00   29.68433    
  295.00   29.77836    
  296.00   29.87240    
  297.00   29.96644    
  298.00   30.06049    
  299.00   30.15454    
  300.00   30.24860    
  301.00   30.34266    
  302.00   30.43673    
  303.00   30.53080    
  304.00   30.62488    
  305.00   30.71897    
  306.00   30.81306    
  307.00   30.90716    
  308.00   31.00126    
  309.00   31.09537    
  310.00   31.18948    
  311.00   31.28360    
  312.00   31.37772    
  313.00   31.47185    
  314.00   31.56598    
  315.00   31.66012    
  316.00   31.75427    
  317.00   31.84842    
  318.00   31.94257    
  319.00   32.03673    
  320.00   32.13090    
  321.00   32.22507    
  322.00   32.31925    
  323.00   32.41343    
  324.00   32.50761    
  325.00   32.60180    
  326.00   32.69600    
  327.00   32.79020    
  328.00   32.88441    
  329.00   32.97862    
  330.00   33.07284    
  331.00   33.16706    
  332.00   33.26128    
  333.00   33.35552    
  334.00   33.44975    
  335.00   33.54399    
  336.00   33.63824    
  337.00   33.73249    
  338.00   33.82675    
  339.00   33.92101    
  340.00   34.01528    
  341.00   34.10955    
  342.00   34.20382    
  343.00   34.29810    
  344.00   34.39239    
  345.00   34.48668    
  346.00   34.58098    
  347.00   34.67528    
  348.00   34.76958    
  349.00   34.86389    
  350.00   34.95821    
  351.00   35.05253    
  352.00   35.14685    
  353.00   35.24118    
  354.00   35.33551    
  355.00   35.42985    
  356.00   35.52419    
  357.00   35.61854    
  358.00   35.71289    
  359.00   35.80725    
  360.00   35.90161    
  361.00   35.99598    
  362.00   36.09035    
  363.00   36.18473    
  364.00   36.27911    
  365.00   36.37349    
  366.00   36.46788    
  367.00   36.56228    
  368.00   36.65667    
  369.00   36.75108    
  370.00   36.84549    
  371.00   36.93990    
  372.00   37.03432    
  373.00   37.12874    
  374.00   37.22316    
  375.00   37.31760    
  376.00   37.41203    
  377.00   37.50647    
  378.00   37.60092    
  379.00   37.69536    
  380.00   37.78982    
  381.00   37.88428    
  382.00   37.97874    
  383.00   38.07321    
  384.00   38.16768    
  385.00   38.26215    
  386.00   38.35663    
  387.00   38.45112    
  388.00   38.54561    
  389.00   38.64010    
  390.00   38.73460    
  391.00   38.82910    
  392.00   38.92361    
  393.00   39.01812    
  394.00   39.11264    
  395.00   39.20716    
  396.00   39.30168    
  397.00   39.39621    
  398.00   39.49075    
  399.00   39.58529    
  400.00   39.67983    
  401.00   39.77438    
  402.00   39.86893    
  403.00   39.96348    
  404.00   40.05804    
  405.00   40.15261    
  406.00   40.24718    
  407.00   40.34175    
  408.00   40.43633    
  409.00   40.53091    
  410.00   40.62550    
  411.00   40.72009    
  412.00   40.81468    
  413.00   40.90928    
  414.00   41.00388    
  415.00   41.09849    
  416.00   41.19311    
  417.00   41.28772    
  418.00   41.38234    
  419.00   41.47697    
  420.00   41.57160    
  421.00   41.66623    
  422.00   41.76087    
  423.00   41.85551    
  424.00   41.95016    
  425.00   42.04481    
  426.00   42.13947    
  427.00   42.23413    
  428.00   42.32879    
  429.00   42.42346    
  430.00   42.51814    
  431.00   42.61281    
  432.00   42.70749    
  433.00   42.80218    
  434.00   42.89687    
  435.00   42.99157    
  436.00   43.08626    
  437.00   43.18097    
  438.00   43.27568    
  439.00   43.37039    
  440.00   43.46510    
  441.00   43.55982    
  442.00   43.65455    
  443.00   43.74928    
  444.00   43.84401    
  445.00   43.93875    
  446.00   44.03349    
  447.00   44.12824    
  448.00   44.22299    
  449.00   44.31774    
  450.00   44.41250    
  451.00   44.50727    
  452.00   44.60203    
  453.00   44.69681    
  454.00   44.79158    
  455.00   44.88636    
  456.00   44.98115    
  457.00   45.07594    
  458.00   45.17073    
  459.00   45.26553    
  460.00   45.36033    
  461.00   45.45514    
  462.00   45.54995    
  463.00   45.64477    
  464.00   45.73959    
  465.00   45.83441    
  466.00   45.92924    
  467.00   46.02407    
  468.00   46.11891    
  469.00   46.21375    
  470.00   46.30860    
  471.00   46.40345    
  472.00   46.49830    
  473.00   46.59316    
  474.00   46.68803    
  475.00   46.78290    
  476.00   46.87777    
  477.00   46.97264    
  478.00   47.06753    
  479.00   47.16241    
  480.00   47.25730    
  481.00   47.35220    
  482.00   47.44709    
  483.00   47.54200    
  484.00   47.63691    
  485.00   47.73182    
  486.00   47.82673    
  487.00   47.92165    
  488.00   48.01658    
  489.00   48.11151    
  490.00   48.20644    
  491.00   48.30138    
  492.00   48.39633    
  493.00   48.49127    
  494.00   48.58623    
  495.00   48.68118    
  496.00   48.77614    
  497.00   48.87111    
  498.00   48.96608    
  499.00   49.06105    
  500.00   49.15603    
  501.00   49.25102    
  502.00   49.34601    
  503.00   49.44100    
  504.00   49.53600    
  505.00   49.63100    
  506.00   49.72600    
  507.00   49.82101    
  508.00   49.91603    
  509.00   50.01105    
  510.00   50.10607    
  511.00   50.20110    
  512.00   50.29614    
  513.00   50.39118    
  514.00   50.48622    
  515.00   50.58127    
  516.00   50.67632    
  517.00   50.77138    
  518.00   50.86644    
  519.00   50.96151    
  520.00   51.05658    
  521.00   51.15165    
  522.00   51.24673    
  523.00   51.34182    
  524.00   51.43691    
  525.00   51.53200    
  526.00   51.62710    
  527.00   51.72221    
  528.00   51.81731    
  529.00   51.91243    
  530.00   52.00755    
  531.00   52.10267    
  532.00   52.19780    
  533.00   52.29293    
  534.00   52.38807    
  535.00   52.48321    
  536.00   52.57836    
  537.00   52.67351    
  538.00   52.76867    
  539.00   52.86383    
  540.00   52.95900    
  541.00   53.05417    
  542.00   53.14934    
  543.00   53.24453    
  544.00   53.33971    
  545.00   53.43490    
  546.00   53.53010    
  547.00   53.62530    
  548.00   53.72051    
  549.00   53.81572    
  550.00   53.91094    
  551.00   54.00616    
  552.00   54.10138    
  553.00   54.19661    
  554.00   54.29185    
  555.00   54.38709    
  556.00   54.48234    
  557.00   54.57759    
  558.00   54.67285    
  559.00   54.76811    
  560.00   54.86338    
  561.00   54.95865    
  562.00   55.05393    
  563.00   55.14921    
  564.00   55.24450    
  565.00   55.33979    
  566.00   55.43509    
  567.00   55.53039    
  568.00   55.62570    
  569.00   55.72102    
  570.00   55.81633    
  571.00   55.91166    
  572.00   56.00699    
  573.00   56.10232    
  574.00   56.19767    
  575.00   56.29301    
  576.00   56.38836    
  577.00   56.48372    
  578.00   56.57908    
  579.00   56.67445    
  580.00   56.76982    
  581.00   56.86520    
  582.00   56.96059    
  583.00   57.05598    
  584.00   57.15137    
  585.00   57.24677    
  586.00   57.34218    
  587.00   57.43759    
  588.00   57.53301    
  589.00   57.62843    
  590.00   57.72386    
  591.00   57.81929    
  592.00   57.91473    
  593.00   58.01018    
  594.00   58.10563    
  595.00   58.20109    
  596.00   58.29655    
  597.00   58.39202    
  598.00   58.48749    
  599.00   58.58297    
  600.00   58.67846    
  601.00   58.77395    
  602.00   58.86945    
  603.00   58.96495    
  604.00   59.06046    
  605.00   59.15598    
  606.00   59.25150    
  607.00   59.34703    
  608.00   59.44256    
  609.00   59.53810    
  610.00   59.63364    
  611.00   59.72919    
  612.00   59.82475    
  613.00   59.92031    
  614.00   60.01588    
  615.00   60.11146    
  616.00   60.20704    
  617.00   60.30263    
  618.00   60.39822    
  619.00   60.49382    
  620.00   60.58943    
  621.00   60.68504    
  622.00   60.78066    
  623.00   60.87628    
  624.00   60.97192    
  625.00   61.06755    
  626.00   61.16320    
  627.00   61.25885    
  628.00   61.35450    
  629.00   61.45017    
  630.00   61.54584    
  631.00   61.64151    
  632.00   61.73720    
  633.00   61.83288    
  634.00   61.92858    
  635.00   62.02428    
  636.00   62.11999    
  637.00   62.21571    
  638.00   62.31143    
  639.00   62.40716    
  640.00   62.50289    
  641.00   62.59863    
  642.00   62.69438    
  643.00   62.79014    
  644.00   62.88590    
  645.00   62.98167    
  646.00   63.07744    
  647.00   63.17322    
  648.00   63.26901    
  649.00   63.36481    
  650.00   63.46061    
  651.00   63.55642    
  652.00   63.65224    
  653.00   63.74806    
  654.00   63.84389    
  655.00   63.93973    
  656.00   64.03557    
  657.00   64.13143    
  658.00   64.22729    
  659.00   64.32315    
  660.00   64.41902    
  661.00   64.51490    
  662.00   64.61079    
  663.00   64.70669    
  664.00   64.80259    
  665.00   64.89850    
  666.00   64.99442    
  667.00   65.09034    
  668.00   65.18627    
  669.00   65.28221    
  670.00   65.37815    
  671.00   65.47411    
  672.00   65.57007    
  673.00   65.66604    
  674.00   65.76201    
  675.00   65.85800    
  676.00   65.95399    
  677.00   66.04999    
  678.00   66.14599    
  679.00   66.24201    
  680.00   66.33803    
  681.00   66.43406    
  682.00   66.53009    
  683.00   66.62614    
  684.00   66.72219    
  685.00   66.81825    
  686.00   66.91432    
  687.00   67.01039    
  688.00   67.10648    
  689.00   67.20257    
  690.00   67.29867    
  691.00   67.39478    
  692.00   67.49089    
  693.00   67.58702    
  694.00   67.68315    
  695.00   67.77929    
  696.00   67.87544    
  697.00   67.97159    
  698.00   68.06776    
  699.00   68.16393    
  700.00   68.26011    
  701.00   68.35630    
  702.00   68.45250    
  703.00   68.54870    
  704.00   68.64492    
  705.00   68.74114    
  706.00   68.83737    
  707.00   68.93361    
  708.00   69.02986    
  709.00   69.12611    
  710.00   69.22238    
  711.00   69.31865    
  712.00   69.41493    
  713.00   69.51122    
  714.00   69.60752    
  715.00   69.70383    
  716.00   69.80015    
  717.00   69.89647    
  718.00   69.99281    
  719.00   70.08915    
  720.00   70.18550    
  721.00   70.28186    
  722.00   70.37823    
  723.00   70.47461    
  724.00   70.57100    
  725.00   70.66739    
  726.00   70.76380    
  727.00   70.86021    
  728.00   70.95664    
  729.00   71.05307    
  730.00   71.14951    
  731.00   71.24596    
  732.00   71.34242    
  733.00   71.43889    
  734.00   71.53537    
  735.00   71.63186    
  736.00   71.72835    
  737.00   71.82486    
  738.00   71.92138    
  739.00   72.01790    
  740.00   72.11444    
  741.00   72.21098    
  742.00   72.30753    
  743.00   72.40410    
  744.00   72.50067    
  745.00   72.59725    
  746.00   72.69385    
  747.00   72.79045    
  748.00   72.88706    
  749.00   72.98368    
  750.00   73.08031    
  751.00   73.17695    
  752.00   73.27360    
  753.00   73.37026    
  754.00   73.46694    
  755.00   73.56362    
  756.00   73.66031    
  757.00   73.75701    
  758.00   73.85372    
  759.00   73.95044    
  760.00   74.04717    
  761.00   74.14391    
  762.00   74.24066    
  763.00   74.33742    
  764.00   74.43419    
  765.00   74.53098    
  766.00   74.62777    
  767.00   74.72457    
  768.00   74.82138    
  769.00   74.91821    
  770.00   75.01504    
  771.00   75.11189    
  772.00   75.20874    
  773.00   75.30561    
  774.00   75.40248    
  775.00   75.49937    
  776.00   75.59627    
  777.00   75.69317    
  778.00   75.79009    
  779.00   75.88702    
  780.00   75.98396    
  781.00   76.08091    
  782.00   76.17788    
  783.00   76.27485    
  784.00   76.37183    
  785.00   76.46883    
  786.00   76.56583    
  787.00   76.66285    
  788.00   76.75988    
  789.00   76.85692    
  790.00   76.95397    
  791.00   77.05103    
  792.00   77.14810    
  793.00   77.24518    
  794.00   77.34228    
  795.00   77.43938    
  796.00   77.53650    
  797.00   77.63363    
  798.00   77.73077    
  799.00   77.82792    
  800.00   77.92509    
  801.00   78.02226    
  802.00   78.11945    
  803.00   78.21665    
  804.00   78.31385    
  805.00   78.41108    
  806.00   78.50831    
  807.00   78.60555    
  808.00   78.70281    
  809.00   78.80008    
  810.00   78.89736    
  811.00   78.99465    
  812.00   79.09195    
  813.00   79.18927    
  814.00   79.28660    
  815.00   79.38394    
  816.00   79.48129    
  817.00   79.57865    
  818.00   79.67603    
  819.00   79.77342    
  820.00   79.87082    
  821.00   79.96823    
  822.00   80.06566    
  823.00   80.16309    
  824.00   80.26054    
  825.00   80.35801    
  826.00   80.45548    
  827.00   80.55297    
  828.00   80.65047    
  829.00   80.74798    
  830.00   80.84550    
  831.00   80.94304    
  832.00   81.04059    
  833.00   81.13815    
  834.00   81.23573    
  835.00   81.33332    
  836.00   81.43092    
  837.00   81.52853    
  838.00   81.62616    
  839.00   81.72380    
  840.00   81.82145    
  841.00   81.91911    
  842.00   82.01679    
  843.00   82.11448    
  844.00   82.21219    
  845.00   82.30990    
  846.00   82.40763    
  847.00   82.50538    
  848.00   82.60313    
  849.00   82.70090    
  850.00   82.79869    
  851.00   82.89648    
  852.00   82.99429    
  853.00   83.09212    
  854.00   83.18996    
  855.00   83.28781    
  856.00   83.38567    
  857.00   83.48355    
  858.00   83.58144    
  859.00   83.67934    
  860.00   83.77726    
  861.00   83.87519    
  862.00   83.97314    
  863.00   84.07110    
  864.00   84.16907    
  865.00   84.26706    
  866.00   84.36506    
  867.00   84.46308    
  868.00   84.56110    
  869.00   84.65915    
  870.00   84.75720    
  871.00   84.85528    
  872.00   84.95336    
  873.00   85.05146    
  874.00   85.14957    
  875.00   85.24770    
  876.00   85.34584    
  877.00   85.44400    
  878.00   85.54217    
  879.00   85.64036    
  880.00   85.73855    
  881.00   85.83677    
  882.00   85.93500    
  883.00   86.03324    
  884.00   86.13150    
  885.00   86.22977    
  886.00   86.32806    
  887.00   86.42636    
  888.00   86.52467    
  889.00   86.62300    
  890.00   86.72135    
  891.00   86.81971    
  892.00   86.91808    
  893.00   87.01647    
  894.00   87.11488    
  895.00   87.21330    
  896.00   87.31173    
  897.00   87.41018    
  898.00   87.50865    
  899.00   87.60713    
  900.00   87.70562    
  901.00   87.80414    
  902.00   87.90266    
  903.00   88.00120    
  904.00   88.09976    
  905.00   88.19833    
  906.00   88.29692    
  907.00   88.39552    
  908.00   88.49414    
  909.00   88.59277    
  910.00   88.69142    
  911.00   88.79008    
  912.00   88.88876    
  913.00   88.98746    
  914.00   89.08617    
  915.00   89.18490    
  916.00   89.28364    
  917.00   89.38240    
  918.00   89.48117    
  919.00   89.57996    
  920.00   89.67877    
  921.00   89.77759    
  922.00   89.87643    
  923.00   89.97528    
  924.00   90.07415    
  925.00   90.17304    
  926.00   90.27194    
  927.00   90.37086    
  928.00   90.46980    
  929.00   90.56875    
  930.00   90.66771    
  931.00   90.76670    
  932.00   90.86570    
  933.00   90.96471    
  934.00   91.06375    
  935.00   91.16280    
  936.00   91.26186    
  937.00   91.36094    
  938.00   91.46004    
  939.00   91.55916    
  940.00   91.65829    
  941.00   91.75744    
  942.00   91.85660    
  943.00   91.95579    
  944.00   92.05499    
  945.00   92.15420    
  946.00   92.25343    
  947.00   92.35268    
  948.00   92.45195    
  949.00   92.55123    
  950.00   92.65053    
  951.00   92.74985    
  952.00   92.84919    
  953.00   92.94854    
  954.00   93.04791    
  955.00   93.14729    
  956.00   93.24670    
  957.00   93.34612    
  958.00   93.44556    
  959.00   93.54501    
  960.00   93.64448    
  961.00   93.74397    
  962.00   93.84348    
  963.00   93.94301    
  964.00   94.04255    
  965.00   94.14211    
  966.00   94.24169    
  967.00   94.34128    
  968.00   94.44090    
  969.00   94.54053    
  970.00   94.64018    
  971.00   94.73984    
  972.00   94.83953    
  973.00   94.93923    
  974.00   95.03895    
  975.00   95.13869    
  976.00   95.23845    
  977.00   95.33822    
  978.00   95.43801    
  979.00   95.53782    
  980.00   95.63765    
  981.00   95.73750    
  982.00   95.83736    
  983.00   95.93724    
  984.00   96.03715    
  985.00   96.13707    
  986.00   96.23700    
  987.00   96.33696    
  988.00   96.43694    
  989.00   96.53693    
  990.00   96.63694    
  991.00   96.73697    
  992.00   96.83702    
  993.00   96.93709    
  994.00   97.03717    
  995.00   97.13728    
  996.00   97.23740    
  997.00   97.33754    
  998.00   97.43771    
  999.00   97.53789    
 1000.00   97.63808    
 1001.00   97.73830    
 1002.00   97.83854    
 1003.00   97.93879    
 1004.00   98.03907    
 1005.00   98.13936    
 1006.00   98.23968    
 1007.00   98.34001    
 1008.00   98.44036    
 1009.00   98.54073    
 1010.00   98.64112    
 1011.00   98.74153    
 1012.00   98.84196    
 1013.00   98.94240    
 1014.00   99.04287    
 1015.00   99.14336    
 1016.00   99.24386    
 1017.00   99.34439    
 1018.00   99.44493    
 1019.00   99.54550    
 1020.00   99.64608    
 1021.00   99.74668    
 1022.00   99.84731    
 1023.00   99.94795    
 1024.00   100.0486    
 1025.00   100.1493    
 1026.00   100.2500    
 1027.00   100.3507    
 1028.00   100.4515    
 1029.00   100.5522    
 1030.00   100.6530    
 1031.00   100.7538    
 1032.00   100.8546    
 1033.00   100.9555    
 1034.00   101.0563    
 1035.00   101.1572    
 1036.00   101.2581    
 1037.00   101.3590    
 1038.00   101.4600    
 1039.00   101.5609    
 1040.00   101.6619    
 1041.00   101.7629    
 1042.00   101.8640    
 1043.00   101.9650    
 1044.00   102.0661    
 1045.00   102.1672    
 1046.00   102.2683    
 1047.00   102.3694    
 1048.00   102.4705    
 1049.00   102.5717    
 1050.00   102.6729    
 1051.00   102.7741    
 1052.00   102.8753    
 1053.00   102.9766    
 1054.00   103.0778    
 1055.00   103.1791    
 1056.00   103.2805    
 1057.00   103.3818    
 1058.00   103.4831    
 1059.00   103.5845    
 1060.00   103.6859    
 1061.00   103.7873    
 1062.00   103.8888    
 1063.00   103.9902    
 1064.00   104.0917    
 1065.00   104.1932    
 1066.00   104.2947    
 1067.00   104.3963    
 1068.00   104.4979    
 1069.00   104.5994    
 1070.00   104.7011    
 1071.00   104.8027    
 1072.00   104.9043    
 1073.00   105.0060    
 1074.00   105.1077    
 1075.00   105.2094    
 1076.00   105.3112    
 1077.00   105.4129    
 1078.00   105.5147    
 1079.00   105.6165    
 1080.00   105.7183    
 1081.00   105.8202    
 1082.00   105.9220    
 1083.00   106.0239    
 1084.00   106.1258    
 1085.00   106.2278    
 1086.00   106.3297    
 1087.00   106.4317    
 1088.00   106.5337    
 1089.00   106.6357    
 1090.00   106.7378    
 1091.00   106.8398    
 1092.00   106.9419    
 1093.00   107.0440    
 1094.00   107.1462    
 1095.00   107.2483    
 1096.00   107.3505    
 1097.00   107.4527    
 1098.00   107.5549    
 1099.00   107.6572    
 1100.00   107.7594    
 1101.00   107.8617    
 1102.00   107.9640    
 1103.00   108.0664    
 1104.00   108.1687    
 1105.00   108.2711    
 1106.00   108.3735    
 1107.00   108.4759    
 1108.00   108.5784    
 1109.00   108.6809    
 1110.00   108.7833    
 1111.00   108.8859    
 1112.00   108.9884    
 1113.00   109.0910    
 1114.00   109.1935    
 1115.00   109.2962    
 1116.00   109.3988    
 1117.00   109.5014    
 1118.00   109.6041    
 1119.00   109.7068    
 1120.00   109.8095    
 1121.00   109.9123    
 1122.00   110.0150    
 1123.00   110.1178    
 1124.00   110.2207    
 1125.00   110.3235    
 1126.00   110.4264    
 1127.00   110.5292    
 1128.00   110.6321    
 1129.00   110.7351    
 1130.00   110.8380    
 1131.00   110.9410    
 1132.00   111.0440    
 1133.00   111.1470    
 1134.00   111.2501    
 1135.00   111.3532    
 1136.00   111.4562    
 1137.00   111.5594    
 1138.00   111.6625    
 1139.00   111.7657    
 1140.00   111.8689    
 1141.00   111.9721    
 1142.00   112.0753    
 1143.00   112.1786    
 1144.00   112.2819    
 1145.00   112.3852    
 1146.00   112.4885    
 1147.00   112.5919    
 1148.00   112.6953    
 1149.00   112.7987    
 1150.00   112.9021    
 1151.00   113.0055    
 1152.00   113.1090    
 1153.00   113.2125    
 1154.00   113.3160    
 1155.00   113.4196    
 1156.00   113.5232    
 1157.00   113.6268    
 1158.00   113.7304    
 1159.00   113.8340    
 1160.00   113.9377    
 1161.00   114.0414    
 1162.00   114.1451    
 1163.00   114.2489    
 1164.00   114.3526    
 1165.00   114.4564    
 1166.00   114.5603    
 1167.00   114.6641    
 1168.00   114.7680    
 1169.00   114.8719    
 1170.00   114.9758    
 1171.00   115.0797    
 1172.00   115.1837    
 1173.00   115.2877    
 1174.00   115.3917    
 1175.00   115.4957    
 1176.00   115.5998    
 1177.00   115.7039    
 1178.00   115.8080    
 1179.00   115.9122    
 1180.00   116.0163    
 1181.00   116.1205    
 1182.00   116.2247    
 1183.00   116.3290    
 1184.00   116.4332    
 1185.00   116.5375    
 1186.00   116.6419    
 1187.00   116.7462    
 1188.00   116.8506    
 1189.00   116.9550    
 1190.00   117.0594    
 1191.00   117.1638    
 1192.00   117.2683    
 1193.00   117.3728    
 1194.00   117.4773    
 1195.00   117.5818    
 1196.00   117.6864    
 1197.00   117.7910    
 1198.00   117.8956    
 1199.00   118.0003    
 1200.00   118.1050    
 1201.00   118.2097    
 1202.00   118.3144    
 1203.00   118.4191    
 1204.00   118.5239    
 1205.00   118.6287    
 1206.00   118.7335    
 1207.00   118.8384    
 1208.00   118.9433    
 1209.00   119.0482    
 1210.00   119.1531    
 1211.00   119.2581    
 1212.00   119.3631    
 1213.00   119.4681    
 1214.00   119.5731    
 1215.00   119.6782    
 1216.00   119.7832    
 1217.00   119.8884    
 1218.00   119.9935    
 1219.00   120.0987    
 1220.00   120.2039    
 1221.00   120.3091    
 1222.00   120.4143    
 1223.00   120.5196    
 1224.00   120.6249    
 1225.00   120.7302    
 1226.00   120.8356    
 1227.00   120.9410    
 1228.00   121.0464    
 1229.00   121.1518    
 1230.00   121.2572    
 1231.00   121.3627    
 1232.00   121.4682    
 1233.00   121.5738    
 1234.00   121.6793    
 1235.00   121.7849    
 1236.00   121.8905    
 1237.00   121.9962    
 1238.00   122.1019    
 1239.00   122.2076    
 1240.00   122.3133    
 1241.00   122.4190    
 1242.00   122.5248    
 1243.00   122.6306    
 1244.00   122.7364    
 1245.00   122.8423    
 1246.00   122.9482    
 1247.00   123.0541    
 1248.00   123.1600    
 1249.00   123.2660    
 1250.00   123.3720    
 1251.00   123.4780    
 1252.00   123.5841    
 1253.00   123.6901    
 1254.00   123.7962    
 1255.00   123.9024    
 1256.00   124.0085    
 1257.00   124.1147    
 1258.00   124.2209    
 1259.00   124.3272    
 1260.00   124.4334    
 1261.00   124.5397    
 1262.00   124.6461    
 1263.00   124.7524    
 1264.00   124.8588    
 1265.00   124.9652    
 1266.00   125.0716    
 1267.00   125.1781    
 1268.00   125.2846    
 1269.00   125.3911    
 1270.00   125.4976    
 1271.00   125.6042    
 1272.00   125.7108    
 1273.00   125.8174    
 1274.00   125.9241    
 1275.00   126.0308    
 1276.00   126.1375    
 1277.00   126.2442    
 1278.00   126.3510    
 1279.00   126.4578    
 1280.00   126.5646    
 1281.00   126.6714    
 1282.00   126.7783    
 1283.00   126.8852    
 1284.00   126.9921    
 1285.00   127.0991    
 1286.00   127.2061    
 1287.00   127.3131    
 1288.00   127.4202    
 1289.00   127.5272    
 1290.00   127.6343    
 1291.00   127.7415    
 1292.00   127.8486    
 1293.00   127.9558    
 1294.00   128.0630    
 1295.00   128.1703    
 1296.00   128.2775    
 1297.00   128.3848    
 1298.00   128.4922    
 1299.00   128.5995    
 1300.00   128.7069    
 1301.00   128.8143    
 1302.00   128.9218    
 1303.00   129.0293    
 1304.00   129.1368    
 1305.00   129.2443    
 1306.00   129.3518    
 1307.00   129.4594    
 1308.00   129.5670    
 1309.00   129.6747    
 1310.00   129.7824    
 1311.00   129.8901    
 1312.00   129.9978    
 1313.00   130.1056    
 1314.00   130.2133    
 1315.00   130.3212    
 1316.00   130.4290    
 1317.00   130.5369    
 1318.00   130.6448    
 1319.00   130.7527    
 1320.00   130.8607    
 1321.00   130.9687    
 1322.00   131.0767    
 1323.00   131.1848    
 1324.00   131.2928    
 1325.00   131.4009    
 1326.00   131.5091    
 1327.00   131.6172    
 1328.00   131.7254    
 1329.00   131.8337    
 1330.00   131.9419    
 1331.00   132.0502    
 1332.00   132.1585    
 1333.00   132.2669    
 1334.00   132.3752    
 1335.00   132.4836    
 1336.00   132.5921    
 1337.00   132.7005    
 1338.00   132.8090    
 1339.00   132.9175    
 1340.00   133.0261    
 1341.00   133.1347    
 1342.00   133.2433    
 1343.00   133.3519    
 1344.00   133.4606    
 1345.00   133.5693    
 1346.00   133.6780    
 1347.00   133.7868    
 1348.00   133.8956    
 1349.00   134.0044    
 1350.00   134.1132    
 1351.00   134.2221    
 1352.00   134.3310    
 1353.00   134.4400    
 1354.00   134.5489    
 1355.00   134.6579    
 1356.00   134.7669    
 1357.00   134.8760    
 1358.00   134.9851    
 1359.00   135.0942    
 1360.00   135.2033    
 1361.00   135.3125    
 1362.00   135.4217    
 1363.00   135.5310    
 1364.00   135.6402    
 1365.00   135.7495    
 1366.00   135.8589    
 1367.00   135.9682    
 1368.00   136.0776    
 1369.00   136.1870    
 1370.00   136.2965    
 1371.00   136.4060    
 1372.00   136.5155    
 1373.00   136.6250    
 1374.00   136.7346    
 1375.00   136.8442    
 1376.00   136.9538    
 1377.00   137.0635    
 1378.00   137.1732    
 1379.00   137.2829    
 1380.00   137.3927    
 1381.00   137.5024    
 1382.00   137.6123    
 1383.00   137.7221    
 1384.00   137.8320    
 1385.00   137.9419    
 1386.00   138.0518    
 1387.00   138.1618    
 1388.00   138.2718    
 1389.00   138.3818    
 1390.00   138.4919    
 1391.00   138.6020    
 1392.00   138.7121    
 1393.00   138.8223    
 1394.00   138.9324    
 1395.00   139.0427    
 1396.00   139.1529    
 1397.00   139.2632    
 1398.00   139.3735    
 1399.00   139.4838    
 1400.00   139.5942    
 1401.00   139.7046    
 1402.00   139.8150    
 1403.00   139.9255    
 1404.00   140.0360    
 1405.00   140.1465    
 1406.00   140.2571    
 1407.00   140.3677    
 1408.00   140.4783    
 1409.00   140.5889    
 1410.00   140.6996    
 1411.00   140.8103    
 1412.00   140.9211    
 1413.00   141.0319    
 1414.00   141.1427    
 1415.00   141.2535    
 1416.00   141.3644    
 1417.00   141.4753    
 1418.00   141.5862    
 1419.00   141.6972    
 1420.00   141.8082    
 1421.00   141.9192    
 1422.00   142.0303    
 1423.00   142.1414    
 1424.00   142.2525    
 1425.00   142.3637    
 1426.00   142.4748    
 1427.00   142.5861    
 1428.00   142.6973    
 1429.00   142.8086    
 1430.00   142.9199    
 1431.00   143.0313    
 1432.00   143.1426    
 1433.00   143.2540    
 1434.00   143.3655    
 1435.00   143.4770    
 1436.00   143.5885    
 1437.00   143.7000    
 1438.00   143.8116    
 1439.00   143.9232    
 1440.00   144.0348    
 1441.00   144.1465    
 1442.00   144.2582    
 1443.00   144.3699    
 1444.00   144.4817    
 1445.00   144.5935    
 1446.00   144.7053    
 1447.00   144.8171    
 1448.00   144.9290    
 1449.00   145.0410    
 1450.00   145.1529    
 1451.00   145.2649    
 1452.00   145.3769    
 1453.00   145.4890    
 1454.00   145.6011    
 1455.00   145.7132    
 1456.00   145.8253    
 1457.00   145.9375    
 1458.00   146.0497    
 1459.00   146.1620    
 1460.00   146.2742    
 1461.00   146.3866    
 1462.00   146.4989    
 1463.00   146.6113    
 1464.00   146.7237    
 1465.00   146.8361    
 1466.00   146.9486    
 1467.00   147.0611    
 1468.00   147.1736    
 1469.00   147.2862    
 1470.00   147.3988    
 1471.00   147.5115    
 1472.00   147.6241    
 1473.00   147.7368    
 1474.00   147.8496    
 1475.00   147.9623    
 1476.00   148.0751    
 1477.00   148.1880    
 1478.00   148.3008    
 1479.00   148.4137    
 1480.00   148.5267    
 1481.00   148.6396    
 1482.00   148.7526    
 1483.00   148.8657    
 1484.00   148.9787    
 1485.00   149.0918    
 1486.00   149.2050    
 1487.00   149.3181    
 1488.00   149.4313    
 1489.00   149.5445    
 1490.00   149.6578    
 1491.00   149.7711    
 1492.00   149.8844    
 1493.00   149.9978    
 1494.00   150.1112    
 1495.00   150.2246    
 1496.00   150.3381    
 1497.00   150.4516    
 1498.00   150.5651    
 1499.00   150.6787    
 1500.00   150.7923    
 1501.00   150.9059    
 1502.00   151.0195    
 1503.00   151.1332    
 1504.00   151.2470    
 1505.00   151.3607    
 1506.00   151.4745    
 1507.00   151.5884    
 1508.00   151.7022    
 1509.00   151.8161    
 1510.00   151.9300    
 1511.00   152.0440    
 1512.00   152.1580    
 1513.00   152.2720    
 1514.00   152.3861    
 1515.00   152.5002    
 1516.00   152.6143    
 1517.00   152.7285    
 1518.00   152.8427    
 1519.00   152.9569    
 1520.00   153.0712    
 1521.00   153.1855    
 1522.00   153.2998    
 1523.00   153.4142    
 1524.00   153.5286    
 1525.00   153.6430    
 1526.00   153.7575    
 1527.00   153.8720    
 1528.00   153.9865    
 1529.00   154.1011    
 1530.00   154.2157    
 1531.00   154.3303    
 1532.00   154.4450    
 1533.00   154.5597    
 1534.00   154.6744    
 1535.00   154.7892    
 1536.00   154.9040    
 1537.00   155.0189    
 1538.00   155.1337    
 1539.00   155.2487    
 1540.00   155.3636    
 1541.00   155.4786    
 1542.00   155.5936    
 1543.00   155.7086    
 1544.00   155.8237    
 1545.00   155.9388    
 1546.00   156.0540    
 1547.00   156.1692    
 1548.00   156.2844    
 1549.00   156.3996    
 1550.00   156.5149    
 1551.00   156.6302    
 1552.00   156.7456    
 1553.00   156.8610    
 1554.00   156.9764    
 1555.00   157.0919    
 1556.00   157.2074    
 1557.00   157.3229    
 1558.00   157.4384    
 1559.00   157.5540    
 1560.00   157.6697    
 1561.00   157.7853    
 1562.00   157.9010    
 1563.00   158.0168    
 1564.00   158.1325    
 1565.00   158.2483    
 1566.00   158.3642    
 1567.00   158.4801    
 1568.00   158.5960    
 1569.00   158.7119    
 1570.00   158.8279    
 1571.00   158.9439    
 1572.00   159.0599    
 1573.00   159.1760    
 1574.00   159.2921    
 1575.00   159.4083    
 1576.00   159.5245    
 1577.00   159.6407    
 1578.00   159.7570    
 1579.00   159.8732    
 1580.00   159.9896    
 1581.00   160.1059    
 1582.00   160.2223    
 1583.00   160.3388    
 1584.00   160.4552    
 1585.00   160.5717    
 1586.00   160.6883    
 1587.00   160.8048    
 1588.00   160.9214    
 1589.00   161.0381    
 1590.00   161.1547    
 1591.00   161.2715    
 1592.00   161.3882    
 1593.00   161.5050    
 1594.00   161.6218    
 1595.00   161.7386    
 1596.00   161.8555    
 1597.00   161.9725    
 1598.00   162.0894    
 1599.00   162.2064    
 1600.00   162.3234    
 1601.00   162.4405    
 1602.00   162.5576    
 1603.00   162.6747    
 1604.00   162.7919    
 1605.00   162.9091    
 1606.00   163.0263    
 1607.00   163.1436    
 1608.00   163.2609    
 1609.00   163.3783    
 1610.00   163.4956    
 1611.00   163.6131    
 1612.00   163.7305    
 1613.00   163.8480    
 1614.00   163.9655    
 1615.00   164.0831    
 1616.00   164.2007    
 1617.00   164.3183    
 1618.00   164.4360    
 1619.00   164.5537    
 1620.00   164.6714    
 1621.00   164.7892    
 1622.00   164.9070    
 1623.00   165.0248    
 1624.00   165.1427    
 1625.00   165.2606    
 1626.00   165.3786    
 1627.00   165.4966    
 1628.00   165.6146    
 1629.00   165.7326    
 1630.00   165.8507    
 1631.00   165.9689    
 1632.00   166.0870    
 1633.00   166.2052    
 1634.00   166.3235    
 1635.00   166.4417    
 1636.00   166.5601    
 1637.00   166.6784    
 1638.00   166.7968    
 1639.00   166.9152    
 1640.00   167.0337    
 1641.00   167.1521    
 1642.00   167.2707    
 1643.00   167.3892    
 1644.00   167.5078    
 1645.00   167.6265    
 1646.00   167.7451    
 1647.00   167.8638    
 1648.00   167.9826    
 1649.00   168.1013    
 1650.00   168.2202    
 1651.00   168.3390    
 1652.00   168.4579    
 1653.00   168.5768    
 1654.00   168.6958    
 1655.00   168.8148    
 1656.00   168.9338    
 1657.00   169.0529    
 1658.00   169.1720    
 1659.00   169.2911    
 1660.00   169.4103    
 1661.00   169.5295    
 1662.00   169.6488    
 1663.00   169.7680    
 1664.00   169.8874    
 1665.00   170.0067    
 1666.00   170.1261    
 1667.00   170.2455    
 1668.00   170.3650    
 1669.00   170.4845    
 1670.00   170.6041    
 1671.00   170.7236    
 1672.00   170.8433    
 1673.00   170.9629    
 1674.00   171.0826    
 1675.00   171.2023    
 1676.00   171.3221    
 1677.00   171.4419    
 1678.00   171.5617    
 1679.00   171.6816    
 1680.00   171.8015    
 1681.00   171.9214    
 1682.00   172.0414    
 1683.00   172.1614    
 1684.00   172.2815    
 1685.00   172.4016    
 1686.00   172.5217    
 1687.00   172.6419    
 1688.00   172.7621    
 1689.00   172.8823    
 1690.00   173.0026    
 1691.00   173.1229    
 1692.00   173.2432    
 1693.00   173.3636    
 1694.00   173.4840    
 1695.00   173.6045    
 1696.00   173.7250    
 1697.00   173.8455    
 1698.00   173.9661    
 1699.00   174.0867    
 1700.00   174.2073    
 1701.00   174.3280    
 1702.00   174.4487    
 1703.00   174.5695    
 1704.00   174.6903    
 1705.00   174.8111    
 1706.00   174.9320    
 1707.00   175.0529    
 1708.00   175.1738    
 1709.00   175.2948    
 1710.00   175.4158    
 1711.00   175.5369    
 1712.00   175.6580    
 1713.00   175.7791    
 1714.00   175.9002    
 1715.00   176.0214    
 1716.00   176.1427    
 1717.00   176.2640    
 1718.00   176.3853    
 1719.00   176.5066    
 1720.00   176.6280    
 1721.00   176.7494    
 1722.00   176.8709    
 1723.00   176.9924    
 1724.00   177.1139    
 1725.00   177.2355    
 1726.00   177.3571    
 1727.00   177.4788    
 1728.00   177.6004    
 1729.00   177.7222    
 1730.00   177.8439    
 1731.00   177.9657    
 1732.00   178.0876    
 1733.00   178.2094    
 1734.00   178.3313    
 1735.00   178.4533    
 1736.00   178.5753    
 1737.00   178.6973    
 1738.00   178.8194    
 1739.00   178.9415    
 1740.00   179.0636    
 1741.00   179.1858    
 1742.00   179.3080    
 1743.00   179.4302    
 1744.00   179.5525    
 1745.00   179.6749    
 1746.00   179.7972    
 1747.00   179.9196    
 1748.00   180.0421    
 1749.00   180.1645    
 1750.00   180.2870    
 1751.00   180.4096    
 1752.00   180.5322    
 1753.00   180.6548    
 1754.00   180.7775    
 1755.00   180.9002    
 1756.00   181.0229    
 1757.00   181.1457    
 1758.00   181.2685    
 1759.00   181.3914    
 1760.00   181.5143    
 1761.00   181.6372    
 1762.00   181.7602    
 1763.00   181.8832    
 1764.00   182.0062    
 1765.00   182.1293    
 1766.00   182.2524    
 1767.00   182.3756    
 1768.00   182.4988    
 1769.00   182.6220    
 1770.00   182.7453    
 1771.00   182.8686    
 1772.00   182.9919    
 1773.00   183.1153    
 1774.00   183.2388    
 1775.00   183.3622    
 1776.00   183.4857    
 1777.00   183.6093    
 1778.00   183.7328    
 1779.00   183.8565    
 1780.00   183.9801    
 1781.00   184.1038    
 1782.00   184.2275    
 1783.00   184.3513    
 1784.00   184.4751    
 1785.00   184.5990    
 1786.00   184.7228    
 1787.00   184.8468    
 1788.00   184.9707    
 1789.00   185.0947    
 1790.00   185.2188    
 1791.00   185.3428    
 1792.00   185.4670    
 1793.00   185.5911    
 1794.00   185.7153    
 1795.00   185.8395    
 1796.00   185.9638    
 1797.00   186.0881    
 1798.00   186.2125    
 1799.00   186.3368    
 1800.00   186.4613    
 1801.00   186.5857    
 1802.00   186.7102    
 1803.00   186.8348    
 1804.00   186.9593    
 1805.00   187.0839    
 1806.00   187.2086    
 1807.00   187.3333    
 1808.00   187.4580    
 1809.00   187.5828    
 1810.00   187.7076    
 1811.00   187.8325    
 1812.00   187.9573    
 1813.00   188.0823    
 1814.00   188.2072    
 1815.00   188.3322    
 1816.00   188.4573    
 1817.00   188.5824    
 1818.00   188.7075    
 1819.00   188.8326    
 1820.00   188.9578    
 1821.00   189.0831    
 1822.00   189.2083    
 1823.00   189.3336    
 1824.00   189.4590    
 1825.00   189.5844    
 1826.00   189.7098    
 1827.00   189.8353    
 1828.00   189.9608    
 1829.00   190.0863    
 1830.00   190.2119    
 1831.00   190.3375    
 1832.00   190.4632    
 1833.00   190.5889    
 1834.00   190.7147    
 1835.00   190.8404    
 1836.00   190.9663    
 1837.00   191.0921    
 1838.00   191.2180    
 1839.00   191.3439    
 1840.00   191.4699    
 1841.00   191.5959    
 1842.00   191.7220    
 1843.00   191.8481    
 1844.00   191.9742    
 1845.00   192.1004    
 1846.00   192.2266    
 1847.00   192.3528    
 1848.00   192.4791    
 1849.00   192.6055    
 1850.00   192.7318    
 1851.00   192.8582    
 1852.00   192.9847    
 1853.00   193.1112    
 1854.00   193.2377    
 1855.00   193.3643    
 1856.00   193.4909    
 1857.00   193.6175    
 1858.00   193.7442    
 1859.00   193.8709    
 1860.00   193.9977    
 1861.00   194.1245    
 1862.00   194.2513    
 1863.00   194.3782    
 1864.00   194.5051    
 1865.00   194.6321    
 1866.00   194.7591    
 1867.00   194.8861    
 1868.00   195.0132    
 1869.00   195.1403    
 1870.00   195.2674    
 1871.00   195.3946    
 1872.00   195.5219    
 1873.00   195.6491    
 1874.00   195.7765    
 1875.00   195.9038    
 1876.00   196.0312    
 1877.00   196.1586    
 1878.00   196.2861    
 1879.00   196.4136    
 1880.00   196.5412    
 1881.00   196.6688    
 1882.00   196.7964    
 1883.00   196.9241    
 1884.00   197.0518    
 1885.00   197.1795    
 1886.00   197.3073    
 1887.00   197.4351    
 1888.00   197.5630    
 1889.00   197.6909    
 1890.00   197.8189    
 1891.00   197.9468    
 1892.00   198.0749    
 1893.00   198.2029    
 1894.00   198.3310    
 1895.00   198.4592    
 1896.00   198.5874    
 1897.00   198.7156    
 1898.00   198.8439    
 1899.00   198.9722    
 1900.00   199.1005    
 1901.00   199.2289    
 1902.00   199.3573    
 1903.00   199.4858    
 1904.00   199.6143    
 1905.00   199.7429    
 1906.00   199.8714    
 1907.00   200.0001    
 1908.00   200.1287    
 1909.00   200.2574    
 1910.00   200.3862    
 1911.00   200.5150    
 1912.00   200.6438    
 1913.00   200.7727    
 1914.00   200.9016    
 1915.00   201.0305    
 1916.00   201.1595    
 1917.00   201.2885    
 1918.00   201.4176    
 1919.00   201.5467    
 1920.00   201.6759    
 1921.00   201.8050    
 1922.00   201.9343    
 1923.00   202.0635    
 1924.00   202.1928    
 1925.00   202.3222    
 1926.00   202.4516    
 1927.00   202.5810    
 1928.00   202.7105    
 1929.00   202.8400    
 1930.00   202.9695    
 1931.00   203.0991    
 1932.00   203.2288    
 1933.00   203.3584    
 1934.00   203.4881    
 1935.00   203.6179    
 1936.00   203.7477    
 1937.00   203.8775    
 1938.00   204.0074    
 1939.00   204.1373    
 1940.00   204.2672    
 1941.00   204.3972    
 1942.00   204.5273    
 1943.00   204.6574    
 1944.00   204.7875    
 1945.00   204.9176    
 1946.00   205.0478    
 1947.00   205.1781    
 1948.00   205.3083    
 1949.00   205.4386    
 1950.00   205.5690    
 1951.00   205.6994    
 1952.00   205.8298    
 1953.00   205.9603    
 1954.00   206.0908    
 1955.00   206.2214    
 1956.00   206.3520    
 1957.00   206.4826    
 1958.00   206.6133    
 1959.00   206.7441    
 1960.00   206.8748    
 1961.00   207.0056    
 1962.00   207.1365    
 1963.00   207.2674    
 1964.00   207.3983    
 1965.00   207.5292    
 1966.00   207.6603    
 1967.00   207.7913    
 1968.00   207.9224    
 1969.00   208.0535    
 1970.00   208.1847    
 1971.00   208.3159    
 1972.00   208.4472    
 1973.00   208.5785    
 1974.00   208.7098    
 1975.00   208.8412    
 1976.00   208.9726    
 1977.00   209.1040    
 1978.00   209.2355    
 1979.00   209.3671    
 1980.00   209.4987    
 1981.00   209.6303    
 1982.00   209.7619    
 1983.00   209.8936    
 1984.00   210.0254    
 1985.00   210.1572    
 1986.00   210.2890    
 1987.00   210.4209    
 1988.00   210.5528    
 1989.00   210.6847    
 1990.00   210.8167    
 1991.00   210.9487    
 1992.00   211.0808    
 1993.00   211.2129    
 1994.00   211.3451    
 1995.00   211.4773    
 1996.00   211.6095    
 1997.00   211.7418    
 1998.00   211.8741    
 1999.00   212.0065    
 2000.00   212.1389    
 2001.00   212.2713    
 2002.00   212.4038    
 2003.00   212.5363    
 2004.00   212.6689    
 2005.00   212.8015    
 2006.00   212.9341    
 2007.00   213.0668    
 2008.00   213.1996    
 2009.00   213.3323    
 2010.00   213.4651    
 2011.00   213.5980    
 2012.00   213.7309    
 2013.00   213.8638    
 2014.00   213.9968    
 2015.00   214.1298    
 2016.00   214.2629    
 2017.00   214.3960    
 2018.00   214.5291    
 2019.00   214.6623    
 2020.00   214.7955    
 2021.00   214.9288    
 2022.00   215.0621    
 2023.00   215.1955    
 2024.00   215.3289    
 2025.00   215.4623    
 2026.00   215.5958    
 2027.00   215.7293    
 2028.00   215.8628    
 2029.00   215.9964    
 2030.00   216.1301    
 2031.00   216.2638    
 2032.00   216.3975    
 2033.00   216.5312    
 2034.00   216.6651    
 2035.00   216.7989    
 2036.00   216.9328    
 2037.00   217.0667    
 2038.00   217.2007    
 2039.00   217.3347    
 2040.00   217.4688    
 2041.00   217.6029    
 2042.00   217.7370    
 2043.00   217.8712    
 2044.00   218.0054    
 2045.00   218.1397    
 2046.00   218.2740    
 2047.00   218.4083    
 2048.00   218.5427    
 2049.00   218.6771    
 2050.00   218.8116    
 2051.00   218.9461    
 2052.00   219.0807    
 2053.00   219.2153    
 2054.00   219.3499    
 2055.00   219.4846    
 2056.00   219.6193    
 2057.00   219.7541    
 2058.00   219.8889    
 2059.00   220.0238    
 2060.00   220.1586    
 2061.00   220.2936    
 2062.00   220.4285    
 2063.00   220.5636    
 2064.00   220.6986    
 2065.00   220.8337    
 2066.00   220.9689    
 2067.00   221.1040    
 2068.00   221.2393    
 2069.00   221.3745    
 2070.00   221.5099    
 2071.00   221.6452    
 2072.00   221.7806    
 2073.00   221.9160    
 2074.00   222.0515    
 2075.00   222.1870    
 2076.00   222.3226    
 2077.00   222.4582    
 2078.00   222.5938    
 2079.00   222.7295    
 2080.00   222.8653    
 2081.00   223.0010    
 2082.00   223.1368    
 2083.00   223.2727    
 2084.00   223.4086    
 2085.00   223.5445    
 2086.00   223.6805    
 2087.00   223.8165    
 2088.00   223.9526    
 2089.00   224.0887    
 2090.00   224.2249    
 2091.00   224.3611    
 2092.00   224.4973    
 2093.00   224.6336    
 2094.00   224.7699    
 2095.00   224.9063    
 2096.00   225.0427    
 2097.00   225.1791    
 2098.00   225.3156    
 2099.00   225.4521    
 2100.00   225.5887    
 2101.00   225.7253    
 2102.00   225.8620    
 2103.00   225.9987    
 2104.00   226.1354    
 2105.00   226.2722    
 2106.00   226.4090    
 2107.00   226.5459    
 2108.00   226.6828    
 2109.00   226.8198    
 2110.00   226.9568    
 2111.00   227.0938    
 2112.00   227.2309    
 2113.00   227.3680    
 2114.00   227.5052    
 2115.00   227.6424    
 2116.00   227.7796    
 2117.00   227.9169    
 2118.00   228.0543    
 2119.00   228.1916    
 2120.00   228.3291    
 2121.00   228.4665    
 2122.00   228.6040    
 2123.00   228.7416    
 2124.00   228.8792    
 2125.00   229.0168    
 2126.00   229.1545    
 2127.00   229.2922    
 2128.00   229.4300    
 2129.00   229.5678    
 2130.00   229.7056    
 2131.00   229.8435    
 2132.00   229.9814    
 2133.00   230.1194    
 2134.00   230.2574    
 2135.00   230.3955    
 2136.00   230.5336    
 2137.00   230.6717    
 2138.00   230.8099    
 2139.00   230.9482    
 2140.00   231.0864    
 2141.00   231.2248    
 2142.00   231.3631    
 2143.00   231.5015    
 2144.00   231.6400    
 2145.00   231.7784    
 2146.00   231.9170    
 2147.00   232.0555    
 2148.00   232.1942    
 2149.00   232.3328    
 2150.00   232.4715    
 2151.00   232.6103    
 2152.00   232.7491    
 2153.00   232.8879    
 2154.00   233.0268    
 2155.00   233.1657    
 2156.00   233.3046    
 2157.00   233.4436    
 2158.00   233.5827    
 2159.00   233.7218    
 2160.00   233.8609    
 2161.00   234.0001    
 2162.00   234.1393    
 2163.00   234.2785    
 2164.00   234.4178    
 2165.00   234.5572    
 2166.00   234.6966    
 2167.00   234.8360    
 2168.00   234.9755    
 2169.00   235.1150    
 2170.00   235.2546    
 2171.00   235.3942    
 2172.00   235.5338    
 2173.00   235.6735    
 2174.00   235.8132    
 2175.00   235.9530    
 2176.00   236.0928    
 2177.00   236.2327    
 2178.00   236.3726    
 2179.00   236.5125    
 2180.00   236.6525    
 2181.00   236.7926    
 2182.00   236.9326    
 2183.00   237.0727    
 2184.00   237.2129    
 2185.00   237.3531    
 2186.00   237.4934    
 2187.00   237.6337    
 2188.00   237.7740    
 2189.00   237.9144    
 2190.00   238.0548    
 2191.00   238.1953    
 2192.00   238.3358    
 2193.00   238.4763    
 2194.00   238.6169    
 2195.00   238.7576    
 2196.00   238.8982    
 2197.00   239.0390    
 2198.00   239.1797    
 2199.00   239.3205    
 2200.00   239.4614    
 2201.00   239.6023    
 2202.00   239.7432    
 2203.00   239.8842    
 2204.00   240.0253    
 2205.00   240.1663    
 2206.00   240.3074    
 2207.00   240.4486    
 2208.00   240.5898    
 2209.00   240.7310    
 2210.00   240.8723    
 2211.00   241.0137    
 2212.00   241.1550    
 2213.00   241.2965    
 2214.00   241.4379    
 2215.00   241.5794    
 2216.00   241.7210    
 2217.00   241.8626    
 2218.00   242.0042    
 2219.00   242.1459    
 2220.00   242.2876    
 2221.00   242.4294    
 2222.00   242.5712    
 2223.00   242.7131    
 2224.00   242.8550    
 2225.00   242.9969    
 2226.00   243.1389    
 2227.00   243.2809    
 2228.00   243.4230    
 2229.00   243.5651    
 2230.00   243.7073    
 2231.00   243.8495    
 2232.00   243.9917    
 2233.00   244.1340    
 2234.00   244.2763    
 2235.00   244.4187    
 2236.00   244.5611    
 2237.00   244.7036    
 2238.00   244.8461    
 2239.00   244.9887    
 2240.00   245.1313    
 2241.00   245.2739    
 2242.00   245.4166    
 2243.00   245.5593    
 2244.00   245.7021    
 2245.00   245.8449    
 2246.00   245.9878    
 2247.00   246.1307    
 2248.00   246.2736    
 2249.00   246.4166    
 2250.00   246.5596    
 2251.00   246.7027    
 2252.00   246.8458    
 2253.00   246.9890    
 2254.00   247.1322    
 2255.00   247.2755    
 2256.00   247.4188    
 2257.00   247.5621    
 2258.00   247.7055    
 2259.00   247.8489    
 2260.00   247.9924    
 2261.00   248.1359    
 2262.00   248.2795    
 2263.00   248.4231    
 2264.00   248.5667    
 2265.00   248.7104    
 2266.00   248.8542    
 2267.00   248.9979    
 2268.00   249.1418    
 2269.00   249.2856    
 2270.00   249.4295    
 2271.00   249.5735    
 2272.00   249.7175    
 2273.00   249.8615    
 2274.00   250.0056    
 2275.00   250.1498    
 2276.00   250.2939    
 2277.00   250.4382    
 2278.00   250.5824    
 2279.00   250.7267    
 2280.00   250.8711    
 2281.00   251.0155    
 2282.00   251.1599    
 2283.00   251.3044    
 2284.00   251.4490    
 2285.00   251.5935    
 2286.00   251.7381    
 2287.00   251.8828    
 2288.00   252.0275    
 2289.00   252.1723    
 2290.00   252.3171    
 2291.00   252.4619    
 2292.00   252.6068    
 2293.00   252.7517    
 2294.00   252.8967    
 2295.00   253.0417    
 2296.00   253.1868    
 2297.00   253.3319    
 2298.00   253.4770    
 2299.00   253.6222    
 2300.00   253.7675    
 2301.00   253.9127    
 2302.00   254.0581    
 2303.00   254.2034    
 2304.00   254.3489    
 2305.00   254.4943    
 2306.00   254.6398    
 2307.00   254.7854    
 2308.00   254.9310    
 2309.00   255.0766    
 2310.00   255.2223    
 2311.00   255.3680    
 2312.00   255.5138    
 2313.00   255.6596    
 2314.00   255.8055    
 2315.00   255.9514    
 2316.00   256.0973    
 2317.00   256.2433    
 2318.00   256.3893    
 2319.00   256.5354    
 2320.00   256.6815    
 2321.00   256.8277    
 2322.00   256.9739    
 2323.00   257.1202    
 2324.00   257.2665    
 2325.00   257.4128    
 2326.00   257.5592    
 2327.00   257.7057    
 2328.00   257.8522    
 2329.00   257.9987    
 2330.00   258.1453    
 2331.00   258.2919    
 2332.00   258.4385    
 2333.00   258.5852    
 2334.00   258.7320    
 2335.00   258.8788    
 2336.00   259.0256    
 2337.00   259.1725    
 2338.00   259.3194    
 2339.00   259.4664    
 2340.00   259.6134    
 2341.00   259.7605    
 2342.00   259.9076    
 2343.00   260.0548    
 2344.00   260.2020    
 2345.00   260.3492    
 2346.00   260.4965    
 2347.00   260.6438    
 2348.00   260.7912    
 2349.00   260.9386    
 2350.00   261.0861    
 2351.00   261.2336    
 2352.00   261.3812    
 2353.00   261.5288    
 2354.00   261.6764    
 2355.00   261.8241    
 2356.00   261.9718    
 2357.00   262.1196    
 2358.00   262.2674    
 2359.00   262.4153    
 2360.00   262.5632    
 2361.00   262.7112    
 2362.00   262.8592    
 2363.00   263.0072    
 2364.00   263.1553    
 2365.00   263.3035    
 2366.00   263.4516    
 2367.00   263.5999    
 2368.00   263.7481    
 2369.00   263.8965    
 2370.00   264.0448    
 2371.00   264.1932    
 2372.00   264.3417    
 2373.00   264.4902    
 2374.00   264.6387    
 2375.00   264.7873    
 2376.00   264.9360    
 2377.00   265.0846    
 2378.00   265.2334    
 2379.00   265.3821    
 2380.00   265.5309    
 2381.00   265.6798    
 2382.00   265.8287    
 2383.00   265.9777    
 2384.00   266.1266    
 2385.00   266.2757    
 2386.00   266.4248    
 2387.00   266.5739    
 2388.00   266.7231    
 2389.00   266.8723    
 2390.00   267.0216    
 2391.00   267.1709    
 2392.00   267.3202    
 2393.00   267.4696    
 2394.00   267.6191    
 2395.00   267.7686    
 2396.00   267.9181    
 2397.00   268.0677    
 2398.00   268.2173    
 2399.00   268.3670    
 2400.00   268.5167    
 2401.00   268.6665    
 2402.00   268.8163    
 2403.00   268.9661    
 2404.00   269.1160    
 2405.00   269.2660    
 2406.00   269.4159    
 2407.00   269.5660    
 2408.00   269.7161    
 2409.00   269.8662    
 2410.00   270.0164    
 2411.00   270.1666    
 2412.00   270.3168    
 2413.00   270.4671    
 2414.00   270.6175    
 2415.00   270.7679    
 2416.00   270.9183    
 2417.00   271.0688    
 2418.00   271.2194    
 2419.00   271.3699    
 2420.00   271.5206    
 2421.00   271.6712    
 2422.00   271.8219    
 2423.00   271.9727    
 2424.00   272.1235    
 2425.00   272.2744    
 2426.00   272.4252    
 2427.00   272.5762    
 2428.00   272.7272    
 2429.00   272.8782    
 2430.00   273.0293    
 2431.00   273.1804    
 2432.00   273.3316    
 2433.00   273.4828    
 2434.00   273.6341    
 2435.00   273.7854    
 2436.00   273.9367    
 2437.00   274.0881    
 2438.00   274.2396    
 2439.00   274.3910    
 2440.00   274.5426    
 2441.00   274.6942    
 2442.00   274.8458    
 2443.00   274.9975    
 2444.00   275.1492    
 2445.00   275.3009    
 2446.00   275.4527    
 2447.00   275.6046    
 2448.00   275.7565    
 2449.00   275.9084    
 2450.00   276.0604    
 2451.00   276.2125    
 2452.00   276.3645    
 2453.00   276.5167    
 2454.00   276.6689    
 2455.00   276.8211    
 2456.00   276.9733    
 2457.00   277.1256    
 2458.00   277.2780    
 2459.00   277.4304    
 2460.00   277.5829    
 2461.00   277.7353    
 2462.00   277.8879    
 2463.00   278.0405    
 2464.00   278.1931    
 2465.00   278.3458    
 2466.00   278.4985    
 2467.00   278.6513    
 2468.00   278.8041    
 2469.00   278.9569    
 2470.00   279.1099    
 2471.00   279.2628    
 2472.00   279.4158    
 2473.00   279.5688    
 2474.00   279.7219    
 2475.00   279.8751    
 2476.00   280.0283    
 2477.00   280.1815    
 2478.00   280.3348    
 2479.00   280.4881    
 2480.00   280.6414    
 2481.00   280.7948    
 2482.00   280.9483    
 2483.00   281.1018    
 2484.00   281.2554    
 2485.00   281.4090    
 2486.00   281.5626    
 2487.00   281.7163    
 2488.00   281.8700    
 2489.00   282.0238    
 2490.00   282.1776    
 2491.00   282.3315    
 2492.00   282.4854    
 2493.00   282.6394    
 2494.00   282.7934    
 2495.00   282.9474    
 2496.00   283.1015    
 2497.00   283.2557    
 2498.00   283.4099    
 2499.00   283.5641    
 2500.00   283.7184    
 2501.00   283.8727    
 2502.00   284.0271    
 2503.00   284.1815    
 2504.00   284.3360    
 2505.00   284.4905    
 2506.00   284.6451    
 2507.00   284.7997    
 2508.00   284.9544    
 2509.00   285.1091    
 2510.00   285.2638    
 2511.00   285.4186    
 2512.00   285.5734    
 2513.00   285.7283    
 2514.00   285.8833    
 2515.00   286.0382    
 2516.00   286.1933    
 2517.00   286.3483    
 2518.00   286.5035    
 2519.00   286.6586    
 2520.00   286.8138    
 2521.00   286.9691    
 2522.00   287.1244    
 2523.00   287.2797    
 2524.00   287.4351    
 2525.00   287.5906    
 2526.00   287.7461    
 2527.00   287.9016    
 2528.00   288.0572    
 2529.00   288.2128    
 2530.00   288.3685    
 2531.00   288.5242    
 2532.00   288.6800    
 2533.00   288.8358    
 2534.00   288.9916    
 2535.00   289.1476    
 2536.00   289.3035    
 2537.00   289.4595    
 2538.00   289.6156    
 2539.00   289.7716    
 2540.00   289.9278    
 2541.00   290.0840    
 2542.00   290.2402    
 2543.00   290.3965    
 2544.00   290.5528    
 2545.00   290.7092    
 2546.00   290.8656    
 2547.00   291.0221    
 2548.00   291.1786    
 2549.00   291.3351    
 2550.00   291.4917    
 2551.00   291.6484    
 2552.00   291.8051    
 2553.00   291.9618    
 2554.00   292.1186    
 2555.00   292.2754    
 2556.00   292.4323    
 2557.00   292.5893    
 2558.00   292.7462    
 2559.00   292.9033    
 2560.00   293.0603    
 2561.00   293.2174    
 2562.00   293.3746    
 2563.00   293.5318    
 2564.00   293.6891    
 2565.00   293.8464    
 2566.00   294.0037    
 2567.00   294.1611    
 2568.00   294.3186    
 2569.00   294.4761    
 2570.00   294.6336    
 2571.00   294.7912    
 2572.00   294.9488    
 2573.00   295.1065    
 2574.00   295.2642    
 2575.00   295.4220    
 2576.00   295.5798    
 2577.00   295.7377    
 2578.00   295.8956    
 2579.00   296.0535    
 2580.00   296.2115    
 2581.00   296.3696    
 2582.00   296.5277    
 2583.00   296.6858    
 2584.00   296.8440    
 2585.00   297.0023    
 2586.00   297.1605    
 2587.00   297.3189    
 2588.00   297.4772    
 2589.00   297.6357    
 2590.00   297.7941    
 2591.00   297.9527    
 2592.00   298.1112    
 2593.00   298.2698    
 2594.00   298.4285    
 2595.00   298.5872    
 2596.00   298.7460    
 2597.00   298.9048    
 2598.00   299.0636    
 2599.00   299.2225    
 2600.00   299.3815    
 2601.00   299.5404    
 2602.00   299.6995    
 2603.00   299.8586    
 2604.00   300.0177    
 2605.00   300.1769    
 2606.00   300.3361    
 2607.00   300.4954    
 2608.00   300.6547    
 2609.00   300.8141    
 2610.00   300.9735    
 2611.00   301.1329    
 2612.00   301.2924    
 2613.00   301.4520    
 2614.00   301.6116    
 2615.00   301.7712    
 2616.00   301.9309    
 2617.00   302.0907    
 2618.00   302.2505    
 2619.00   302.4103    
 2620.00   302.5702    
 2621.00   302.7301    
 2622.00   302.8901    
 2623.00   303.0501    
 2624.00   303.2102    
 2625.00   303.3703    
 2626.00   303.5305    
 2627.00   303.6907    
 2628.00   303.8510    
 2629.00   304.0113    
 2630.00   304.1716    
 2631.00   304.3320    
 2632.00   304.4925    
 2633.00   304.6530    
 2634.00   304.8135    
 2635.00   304.9741    
 2636.00   305.1347    
 2637.00   305.2954    
 2638.00   305.4562    
 2639.00   305.6169    
 2640.00   305.7778    
 2641.00   305.9387    
 2642.00   306.0996    
 2643.00   306.2605    
 2644.00   306.4216    
 2645.00   306.5826    
 2646.00   306.7437    
 2647.00   306.9049    
 2648.00   307.0661    
 2649.00   307.2274    
 2650.00   307.3887    
 2651.00   307.5500    
 2652.00   307.7114    
 2653.00   307.8729    
 2654.00   308.0343    
 2655.00   308.1959    
 2656.00   308.3575    
 2657.00   308.5191    
 2658.00   308.6808    
 2659.00   308.8425    
 2660.00   309.0043    
 2661.00   309.1661    
 2662.00   309.3280    
 2663.00   309.4899    
 2664.00   309.6519    
 2665.00   309.8139    
 2666.00   309.9760    
 2667.00   310.1381    
 2668.00   310.3002    
 2669.00   310.4624    
 2670.00   310.6247    
 2671.00   310.7870    
 2672.00   310.9493    
 2673.00   311.1117    
 2674.00   311.2742    
 2675.00   311.4366    
 2676.00   311.5992    
 2677.00   311.7618    
 2678.00   311.9244    
 2679.00   312.0871    
 2680.00   312.2498    
 2681.00   312.4126    
 2682.00   312.5754    
 2683.00   312.7383    
 2684.00   312.9012    
 2685.00   313.0642    
 2686.00   313.2272    
 2687.00   313.3902    
 2688.00   313.5534    
 2689.00   313.7165    
 2690.00   313.8797    
 2691.00   314.0430    
 2692.00   314.2063    
 2693.00   314.3696    
 2694.00   314.5330    
 2695.00   314.6965    
 2696.00   314.8599    
 2697.00   315.0235    
 2698.00   315.1871    
 2699.00   315.3507    
 2700.00   315.5144    
 2701.00   315.6781    
 2702.00   315.8419    
 2703.00   316.0057    
 2704.00   316.1696    
 2705.00   316.3335    
 2706.00   316.4975    
 2707.00   316.6615    
 2708.00   316.8256    
 2709.00   316.9897    
 2710.00   317.1538    
 2711.00   317.3181    
 2712.00   317.4823    
 2713.00   317.6466    
 2714.00   317.8110    
 2715.00   317.9754    
 2716.00   318.1398    
 2717.00   318.3043    
 2718.00   318.4689    
 2719.00   318.6335    
 2720.00   318.7981    
 2721.00   318.9628    
 2722.00   319.1275    
 2723.00   319.2923    
 2724.00   319.4571    
 2725.00   319.6220    
 2726.00   319.7869    
 2727.00   319.9519    
 2728.00   320.1169    
 2729.00   320.2820    
 2730.00   320.4471    
 2731.00   320.6123    
 2732.00   320.7775    
 2733.00   320.9428    
 2734.00   321.1081    
 2735.00   321.2735    
 2736.00   321.4389    
 2737.00   321.6043    
 2738.00   321.7698    
 2739.00   321.9354    
 2740.00   322.1010    
 2741.00   322.2666    
 2742.00   322.4323    
 2743.00   322.5981    
 2744.00   322.7639    
 2745.00   322.9297    
 2746.00   323.0956    
 2747.00   323.2616    
 2748.00   323.4275    
 2749.00   323.5936    
 2750.00   323.7597    
 2751.00   323.9258    
 2752.00   324.0920    
 2753.00   324.2582    
 2754.00   324.4245    
 2755.00   324.5908    
 2756.00   324.7572    
 2757.00   324.9236    
 2758.00   325.0901    
 2759.00   325.2566    
 2760.00   325.4232    
 2761.00   325.5898    
 2762.00   325.7564    
 2763.00   325.9231    
 2764.00   326.0899    
 2765.00   326.2567    
 2766.00   326.4236    
 2767.00   326.5905    
 2768.00   326.7574    
 2769.00   326.9244    
 2770.00   327.0915    
 2771.00   327.2586    
 2772.00   327.4257    
 2773.00   327.5929    
 2774.00   327.7602    
 2775.00   327.9274    
 2776.00   328.0948    
 2777.00   328.2622    
 2778.00   328.4296    
 2779.00   328.5971    
 2780.00   328.7646    
 2781.00   328.9322    
 2782.00   329.0998    
 2783.00   329.2675    
 2784.00   329.4353    
 2785.00   329.6030    
 2786.00   329.7709    
 2787.00   329.9387    
 2788.00   330.1067    
 2789.00   330.2746    
 2790.00   330.4426    
 2791.00   330.6107    
 2792.00   330.7788    
 2793.00   330.9470    
 2794.00   331.1152    
 2795.00   331.2835    
 2796.00   331.4518    
 2797.00   331.6201    
 2798.00   331.7885    
 2799.00   331.9570    
 2800.00   332.1255    
 2801.00   332.2941    
 2802.00   332.4627    
 2803.00   332.6313    
 2804.00   332.8000    
 2805.00   332.9688    
 2806.00   333.1376    
 2807.00   333.3064    
 2808.00   333.4753    
 2809.00   333.6442    
 2810.00   333.8132    
 2811.00   333.9823    
 2812.00   334.1514    
 2813.00   334.3205    
 2814.00   334.4897    
 2815.00   334.6589    
 2816.00   334.8282    
 2817.00   334.9975    
 2818.00   335.1669    
 2819.00   335.3363    
 2820.00   335.5058    
 2821.00   335.6754    
 2822.00   335.8449    
 2823.00   336.0146    
 2824.00   336.1842    
 2825.00   336.3540    
 2826.00   336.5237    
 2827.00   336.6935    
 2828.00   336.8634    
 2829.00   337.0333    
 2830.00   337.2033    
 2831.00   337.3733    
 2832.00   337.5434    
 2833.00   337.7135    
 2834.00   337.8837    
 2835.00   338.0539    
 2836.00   338.2241    
 2837.00   338.3944    
 2838.00   338.5648    
 2839.00   338.7352    
 2840.00   338.9057    
 2841.00   339.0762    
 2842.00   339.2467    
 2843.00   339.4173    
 2844.00   339.5880    
 2845.00   339.7587    
 2846.00   339.9294    
 2847.00   340.1002    
 2848.00   340.2711    
 2849.00   340.4420    
 2850.00   340.6129    
 2851.00   340.7839    
 2852.00   340.9550    
 2853.00   341.1261    
 2854.00   341.2972    
 2855.00   341.4684    
 2856.00   341.6396    
 2857.00   341.8109    
 2858.00   341.9823    
 2859.00   342.1537    
 2860.00   342.3251    
 2861.00   342.4966    
 2862.00   342.6681    
 2863.00   342.8397    
 2864.00   343.0113    
 2865.00   343.1830    
 2866.00   343.3547    
 2867.00   343.5265    
 2868.00   343.6984    
 2869.00   343.8702    
 2870.00   344.0422    
 2871.00   344.2141    
 2872.00   344.3862    
 2873.00   344.5582    
 2874.00   344.7304    
 2875.00   344.9026    
 2876.00   345.0748    
 2877.00   345.2470    
 2878.00   345.4194    
 2879.00   345.5917    
 2880.00   345.7642    
 2881.00   345.9366    
 2882.00   346.1092    
 2883.00   346.2817    
 2884.00   346.4543    
 2885.00   346.6270    
 2886.00   346.7997    
 2887.00   346.9725    
 2888.00   347.1453    
 2889.00   347.3182    
 2890.00   347.4911    
 2891.00   347.6640    
 2892.00   347.8371    
 2893.00   348.0101    
 2894.00   348.1832    
 2895.00   348.3564    
 2896.00   348.5296    
 2897.00   348.7029    
 2898.00   348.8762    
 2899.00   349.0495    
 2900.00   349.2229    
 2901.00   349.3964    
 2902.00   349.5699    
 2903.00   349.7435    
 2904.00   349.9171    
 2905.00   350.0907    
 2906.00   350.2644    
 2907.00   350.4382    
 2908.00   350.6120    
 2909.00   350.7858    
 2910.00   350.9597    
 2911.00   351.1337    
 2912.00   351.3077    
 2913.00   351.4817    
 2914.00   351.6558    
 2915.00   351.8300    
 2916.00   352.0042    
 2917.00   352.1784    
 2918.00   352.3527    
 2919.00   352.5271    
 2920.00   352.7015    
 2921.00   352.8759    
 2922.00   353.0504    
 2923.00   353.2250    
 2924.00   353.3996    
 2925.00   353.5742    
 2926.00   353.7489    
 2927.00   353.9237    
 2928.00   354.0985    
 2929.00   354.2733    
 2930.00   354.4482    
 2931.00   354.6232    
 2932.00   354.7981    
 2933.00   354.9732    
 2934.00   355.1483    
 2935.00   355.3234    
 2936.00   355.4986    
 2937.00   355.6739    
 2938.00   355.8492    
 2939.00   356.0245    
 2940.00   356.1999    
 2941.00   356.3753    
 2942.00   356.5508    
 2943.00   356.7264    
 2944.00   356.9020    
 2945.00   357.0776    
 2946.00   357.2533    
 2947.00   357.4290    
 2948.00   357.6048    
 2949.00   357.7807    
 2950.00   357.9565    
 2951.00   358.1325    
 2952.00   358.3085    
 2953.00   358.4845    
 2954.00   358.6606    
 2955.00   358.8367    
 2956.00   359.0129    
 2957.00   359.1892    
 2958.00   359.3655    
 2959.00   359.5418    
 2960.00   359.7182    
 2961.00   359.8946    
 2962.00   360.0711    
 2963.00   360.2476    
 2964.00   360.4242    
 2965.00   360.6009    
 2966.00   360.7776    
 2967.00   360.9543    
 2968.00   361.1311    
 2969.00   361.3079    
 2970.00   361.4848    
 2971.00   361.6617    
 2972.00   361.8387    
 2973.00   362.0158    
 2974.00   362.1929    
 2975.00   362.3700    
 2976.00   362.5472    
 2977.00   362.7244    
 2978.00   362.9017    
 2979.00   363.0790    
 2980.00   363.2564    
 2981.00   363.4339    
 2982.00   363.6114    
 2983.00   363.7889    
 2984.00   363.9665    
 2985.00   364.1441    
 2986.00   364.3218    
 2987.00   364.4996    
 2988.00   364.6773    
 2989.00   364.8552    
 2990.00   365.0331    
 2991.00   365.2110    
 2992.00   365.3890    
 2993.00   365.5670    
 2994.00   365.7451    
 2995.00   365.9233    
 2996.00   366.1015    
 2997.00   366.2797    
 2998.00   366.4580    
 2999.00   366.6363    
 3000.00   366.8147    
 3001.00   366.9932    
 3002.00   367.1717    
 3003.00   367.3502    
 3004.00   367.5288    
 3005.00   367.7074    
 3006.00   367.8861    
 3007.00   368.0649    
 3008.00   368.2437    
 3009.00   368.4225    
 3010.00   368.6014    
 3011.00   368.7803    
 3012.00   368.9593    
 3013.00   369.1384    
 3014.00   369.3175    
 3015.00   369.4966    
 3016.00   369.6758    
 3017.00   369.8551    
 3018.00   370.0344    
 3019.00   370.2137    
 3020.00   370.3931    
 3021.00   370.5726    
 3022.00   370.7520    
 3023.00   370.9316    
 3024.00   371.1112    
 3025.00   371.2908    
 3026.00   371.4705    
 3027.00   371.6503    
 3028.00   371.8301    
 3029.00   372.0099    
 3030.00   372.1898    
 3031.00   372.3698    
 3032.00   372.5498    
 3033.00   372.7299    
 3034.00   372.9100    
 3035.00   373.0901    
 3036.00   373.2703    
 3037.00   373.4506    
 3038.00   373.6309    
 3039.00   373.8112    
 3040.00   373.9916    
 3041.00   374.1721    
 3042.00   374.3526    
 3043.00   374.5332    
 3044.00   374.7138    
 3045.00   374.8944    
 3046.00   375.0751    
 3047.00   375.2559    
 3048.00   375.4367    
 3049.00   375.6176    
 3050.00   375.7985    
 3051.00   375.9794    
 3052.00   376.1605    
 3053.00   376.3415    
 3054.00   376.5226    
 3055.00   376.7038    
 3056.00   376.8850    
 3057.00   377.0663    
 3058.00   377.2476    
 3059.00   377.4290    
 3060.00   377.6104    
 3061.00   377.7919    
 3062.00   377.9734    
 3063.00   378.1550    
 3064.00   378.3366    
 3065.00   378.5182    
 3066.00   378.7000    
 3067.00   378.8817    
 3068.00   379.0636    
 3069.00   379.2454    
 3070.00   379.4274    
 3071.00   379.6093    
 3072.00   379.7914    
 3073.00   379.9735    
 3074.00   380.1556    
 3075.00   380.3378    
 3076.00   380.5200    
 3077.00   380.7023    
 3078.00   380.8846    
 3079.00   381.0670    
 3080.00   381.2494    
 3081.00   381.4319    
 3082.00   381.6145    
 3083.00   381.7970    
 3084.00   381.9797    
 3085.00   382.1624    
 3086.00   382.3451    
 3087.00   382.5279    
 3088.00   382.7107    
 3089.00   382.8936    
 3090.00   383.0766    
 3091.00   383.2596    
 3092.00   383.4426    
 3093.00   383.6257    
 3094.00   383.8089    
 3095.00   383.9921    
 3096.00   384.1753    
 3097.00   384.3586    
 3098.00   384.5420    
 3099.00   384.7254    
 3100.00   384.9088    
 3101.00   385.0923    
 3102.00   385.2759    
 3103.00   385.4595    
 3104.00   385.6431    
 3105.00   385.8268    
 3106.00   386.0106    
 3107.00   386.1944    
 3108.00   386.3783    
 3109.00   386.5622    
 3110.00   386.7462    
 3111.00   386.9302    
 3112.00   387.1142    
 3113.00   387.2984    
 3114.00   387.4825    
 3115.00   387.6667    
 3116.00   387.8510    
 3117.00   388.0353    
 3118.00   388.2197    
 3119.00   388.4041    
 3120.00   388.5886    
 3121.00   388.7731    
 3122.00   388.9577    
 3123.00   389.1423    
 3124.00   389.3270    
 3125.00   389.5118    
 3126.00   389.6965    
 3127.00   389.8814    
 3128.00   390.0663    
 3129.00   390.2512    
 3130.00   390.4362    
 3131.00   390.6212    
 3132.00   390.8063    
 3133.00   390.9914    
 3134.00   391.1766    
 3135.00   391.3619    
 3136.00   391.5472    
 3137.00   391.7325    
 3138.00   391.9179    
 3139.00   392.1034    
 3140.00   392.2889    
 3141.00   392.4744    
 3142.00   392.6600    
 3143.00   392.8457    
 3144.00   393.0314    
 3145.00   393.2171    
 3146.00   393.4030    
 3147.00   393.5888    
 3148.00   393.7747    
 3149.00   393.9607    
 3150.00   394.1467    
 3151.00   394.3328    
 3152.00   394.5189    
 3153.00   394.7051    
 3154.00   394.8913    
 3155.00   395.0775    
 3156.00   395.2639    
 3157.00   395.4502    
 3158.00   395.6367    
 3159.00   395.8231    
 3160.00   396.0097    
 3161.00   396.1963    
 3162.00   396.3829    
 3163.00   396.5696    
 3164.00   396.7563    
 3165.00   396.9431    
 3166.00   397.1299    
 3167.00   397.3168    
 3168.00   397.5038    
 3169.00   397.6908    
 3170.00   397.8778    
 3171.00   398.0649    
 3172.00   398.2520    
 3173.00   398.4392    
 3174.00   398.6265    
 3175.00   398.8138    
 3176.00   399.0011    
 3177.00   399.1886    
 3178.00   399.3760    
 3179.00   399.5635    
 3180.00   399.7511    
 3181.00   399.9387    
 3182.00   400.1264    
 3183.00   400.3141    
 3184.00   400.5018    
 3185.00   400.6897    
 3186.00   400.8775    
 3187.00   401.0654    
 3188.00   401.2534    
 3189.00   401.4414    
 3190.00   401.6295    
 3191.00   401.8177    
 3192.00   402.0058    
 3193.00   402.1941    
 3194.00   402.3824    
 3195.00   402.5707    
 3196.00   402.7591    
 3197.00   402.9475    
 3198.00   403.1360    
 3199.00   403.3246    
 3200.00   403.5131    
 3201.00   403.7018    
 3202.00   403.8905    
 3203.00   404.0792    
 3204.00   404.2680    
 3205.00   404.4569    
 3206.00   404.6458    
 3207.00   404.8348    
 3208.00   405.0238    
 3209.00   405.2128    
 3210.00   405.4020    
 3211.00   405.5911    
 3212.00   405.7803    
 3213.00   405.9696    
 3214.00   406.1589    
 3215.00   406.3483    
 3216.00   406.5377    
 3217.00   406.7272    
 3218.00   406.9167    
 3219.00   407.1063    
 3220.00   407.2959    
 3221.00   407.4856    
 3222.00   407.6754    
 3223.00   407.8652    
 3224.00   408.0550    
 3225.00   408.2449    
 3226.00   408.4348    
 3227.00   408.6248    
 3228.00   408.8149    
 3229.00   409.0050    
 3230.00   409.1951    
 3231.00   409.3853    
 3232.00   409.5756    
 3233.00   409.7659    
 3234.00   409.9563    
 3235.00   410.1467    
 3236.00   410.3371    
 3237.00   410.5277    
 3238.00   410.7182    
 3239.00   410.9089    
 3240.00   411.0995    
 3241.00   411.2903    
 3242.00   411.4810    
 3243.00   411.6719    
 3244.00   411.8627    
 3245.00   412.0537    
 3246.00   412.2447    
 3247.00   412.4357    
 3248.00   412.6268    
 3249.00   412.8179    
 3250.00   413.0091    
 3251.00   413.2004    
 3252.00   413.3917    
 3253.00   413.5830    
 3254.00   413.7744    
 3255.00   413.9659    
 3256.00   414.1574    
 3257.00   414.3490    
 3258.00   414.5406    
 3259.00   414.7323    
 3260.00   414.9240    
 3261.00   415.1157    
 3262.00   415.3076    
 3263.00   415.4994    
 3264.00   415.6914    
 3265.00   415.8834    
 3266.00   416.0754    
 3267.00   416.2675    
 3268.00   416.4596    
 3269.00   416.6518    
 3270.00   416.8440    
 3271.00   417.0363    
 3272.00   417.2287    
 3273.00   417.4211    
 3274.00   417.6135    
 3275.00   417.8060    
 3276.00   417.9986    
 3277.00   418.1912    
 3278.00   418.3839    
 3279.00   418.5766    
 3280.00   418.7693    
 3281.00   418.9622    
 3282.00   419.1550    
 3283.00   419.3480    
 3284.00   419.5409    
 3285.00   419.7340    
 3286.00   419.9270    
 3287.00   420.1202    
 3288.00   420.3134    
 3289.00   420.5066    
 3290.00   420.6999    
 3291.00   420.8932    
 3292.00   421.0866    
 3293.00   421.2801    
 3294.00   421.4736    
 3295.00   421.6671    
 3296.00   421.8607    
 3297.00   422.0544    
 3298.00   422.2481    
 3299.00   422.4419    
 3300.00   422.6357    
 3301.00   422.8296    
 3302.00   423.0235    
 3303.00   423.2175    
 3304.00   423.4115    
 3305.00   423.6056    
 3306.00   423.7997    
 3307.00   423.9939    
 3308.00   424.1881    
 3309.00   424.3824    
 3310.00   424.5767    
 3311.00   424.7711    
 3312.00   424.9656    
 3313.00   425.1601    
 3314.00   425.3546    
 3315.00   425.5493    
 3316.00   425.7439    
 3317.00   425.9386    
 3318.00   426.1334    
 3319.00   426.3282    
 3320.00   426.5231    
 3321.00   426.7180    
 3322.00   426.9130    
 3323.00   427.1080    
 3324.00   427.3031    
 3325.00   427.4982    
 3326.00   427.6934    
 3327.00   427.8887    
 3328.00   428.0839    
 3329.00   428.2793    
 3330.00   428.4747    
 3331.00   428.6701    
 3332.00   428.8656    
 3333.00   429.0612    
 3334.00   429.2568    
 3335.00   429.4525    
 3336.00   429.6482    
 3337.00   429.8440    
 3338.00   430.0398    
 3339.00   430.2357    
 3340.00   430.4316    
 3341.00   430.6276    
 3342.00   430.8236    
 3343.00   431.0197    
 3344.00   431.2158    
 3345.00   431.4120    
 3346.00   431.6083    
 3347.00   431.8046    
 3348.00   432.0009    
 3349.00   432.1973    
 3350.00   432.3938    
 3351.00   432.5903    
 3352.00   432.7869    
 3353.00   432.9835    
 3354.00   433.1801    
 3355.00   433.3769    
 3356.00   433.5736    
 3357.00   433.7705    
 3358.00   433.9673    
 3359.00   434.1643    
 3360.00   434.3613    
 3361.00   434.5583    
 3362.00   434.7554    
 3363.00   434.9526    
 3364.00   435.1498    
 3365.00   435.3470    
 3366.00   435.5443    
 3367.00   435.7417    
 3368.00   435.9391    
 3369.00   436.1366    
 3370.00   436.3341    
 3371.00   436.5316    
 3372.00   436.7293    
 3373.00   436.9270    
 3374.00   437.1247    
 3375.00   437.3225    
 3376.00   437.5203    
 3377.00   437.7182    
 3378.00   437.9161    
 3379.00   438.1141    
 3380.00   438.3122    
 3381.00   438.5103    
 3382.00   438.7085    
 3383.00   438.9067    
 3384.00   439.1049    
 3385.00   439.3033    
 3386.00   439.5016    
 3387.00   439.7001    
 3388.00   439.8985    
 3389.00   440.0971    
 3390.00   440.2956    
 3391.00   440.4943    
 3392.00   440.6930    
 3393.00   440.8917    
 3394.00   441.0905    
 3395.00   441.2894    
 3396.00   441.4883    
 3397.00   441.6872    
 3398.00   441.8862    
 3399.00   442.0853    
 3400.00   442.2844    
 3401.00   442.4836    
 3402.00   442.6828    
 3403.00   442.8821    
 3404.00   443.0814    
 3405.00   443.2808    
 3406.00   443.4803    
 3407.00   443.6798    
 3408.00   443.8793    
 3409.00   444.0789    
 3410.00   444.2786    
 3411.00   444.4783    
 3412.00   444.6780    
 3413.00   444.8778    
 3414.00   445.0777    
 3415.00   445.2776    
 3416.00   445.4776    
 3417.00   445.6776    
 3418.00   445.8777    
 3419.00   446.0778    
 3420.00   446.2780    
 3421.00   446.4783    
 3422.00   446.6786    
 3423.00   446.8789    
 3424.00   447.0793    
 3425.00   447.2798    
 3426.00   447.4803    
 3427.00   447.6809    
 3428.00   447.8815    
 3429.00   448.0821    
 3430.00   448.2829    
 3431.00   448.4836    
 3432.00   448.6845    
 3433.00   448.8854    
 3434.00   449.0863    
 3435.00   449.2873    
 3436.00   449.4883    
 3437.00   449.6894    
 3438.00   449.8906    
 3439.00   450.0918    
 3440.00   450.2931    
 3441.00   450.4944    
 3442.00   450.6958    
 3443.00   450.8972    
 3444.00   451.0987    
 3445.00   451.3002    
 3446.00   451.5018    
 3447.00   451.7034    
 3448.00   451.9051    
 3449.00   452.1068    
 3450.00   452.3086    
 3451.00   452.5105    
 3452.00   452.7124    
 3453.00   452.9144    
 3454.00   453.1164    
 3455.00   453.3185    
 3456.00   453.5206    
 3457.00   453.7228    
 3458.00   453.9250    
 3459.00   454.1273    
 3460.00   454.3296    
 3461.00   454.5320    
 3462.00   454.7345    
 3463.00   454.9370    
 3464.00   455.1395    
 3465.00   455.3421    
 3466.00   455.5448    
 3467.00   455.7475    
 3468.00   455.9503    
 3469.00   456.1531    
 3470.00   456.3560    
 3471.00   456.5589    
 3472.00   456.7619    
 3473.00   456.9649    
 3474.00   457.1680    
 3475.00   457.3712    
 3476.00   457.5744    
 3477.00   457.7776    
 3478.00   457.9809    
 3479.00   458.1843    
 3480.00   458.3877    
 3481.00   458.5912    
 3482.00   458.7947    
 3483.00   458.9983    
 3484.00   459.2019    
 3485.00   459.4056    
 3486.00   459.6094    
 3487.00   459.8132    
 3488.00   460.0170    
 3489.00   460.2209    
 3490.00   460.4249    
 3491.00   460.6289    
 3492.00   460.8330    
 3493.00   461.0371    
 3494.00   461.2413    
 3495.00   461.4455    
 3496.00   461.6498    
 3497.00   461.8541    
 3498.00   462.0585    
 3499.00   462.2630    
 3500.00   462.4675    
 3501.00   462.6720    
 3502.00   462.8766    
 3503.00   463.0813    
 3504.00   463.2860    
 3505.00   463.4908    
 3506.00   463.6956    
 3507.00   463.9005    
 3508.00   464.1054    
 3509.00   464.3104    
 3510.00   464.5155    
 3511.00   464.7206    
 3512.00   464.9257    
 3513.00   465.1309    
 3514.00   465.3362    
 3515.00   465.5415    
 3516.00   465.7469    
 3517.00   465.9523    
 3518.00   466.1578    
 3519.00   466.3633    
 3520.00   466.5689    
 3521.00   466.7745    
 3522.00   466.9802    
 3523.00   467.1860    
 3524.00   467.3918    
 3525.00   467.5976    
 3526.00   467.8036    
 3527.00   468.0095    
 3528.00   468.2156    
 3529.00   468.4216    
 3530.00   468.6278    
 3531.00   468.8340    
 3532.00   469.0402    
 3533.00   469.2465    
 3534.00   469.4528    
 3535.00   469.6592    
 3536.00   469.8657    
 3537.00   470.0722    
 3538.00   470.2788    
 3539.00   470.4854    
 3540.00   470.6921    
 3541.00   470.8988    
 3542.00   471.1056    
 3543.00   471.3125    
 3544.00   471.5193    
 3545.00   471.7263    
 3546.00   471.9333    
 3547.00   472.1404    
 3548.00   472.3475    
 3549.00   472.5546    
 3550.00   472.7619    
 3551.00   472.9692    
 3552.00   473.1765    
 3553.00   473.3839    
 3554.00   473.5913    
 3555.00   473.7988    
 3556.00   474.0064    
 3557.00   474.2140    
 3558.00   474.4216    
 3559.00   474.6293    
 3560.00   474.8371    
 3561.00   475.0449    
 3562.00   475.2528    
 3563.00   475.4608    
 3564.00   475.6687    
 3565.00   475.8768    
 3566.00   476.0849    
 3567.00   476.2930    
 3568.00   476.5013    
 3569.00   476.7095    
 3570.00   476.9178    
 3571.00   477.1262    
 3572.00   477.3346    
 3573.00   477.5431    
 3574.00   477.7517    
 3575.00   477.9603    
 3576.00   478.1689    
 3577.00   478.3776    
 3578.00   478.5864    
 3579.00   478.7952    
 3580.00   479.0040    
 3581.00   479.2130    
 3582.00   479.4219    
 3583.00   479.6310    
 3584.00   479.8401    
 3585.00   480.0492    
 3586.00   480.2584    
 3587.00   480.4677    
 3588.00   480.6770    
 3589.00   480.8863    
 3590.00   481.0957    
 3591.00   481.3052    
 3592.00   481.5147    
 3593.00   481.7243    
 3594.00   481.9340    
 3595.00   482.1436    
 3596.00   482.3534    
 3597.00   482.5632    
 3598.00   482.7730    
 3599.00   482.9830    
 3600.00   483.1929    
 3601.00   483.4030    
 3602.00   483.6130    
 3603.00   483.8232    
 3604.00   484.0333    
 3605.00   484.2436    
 3606.00   484.4539    
 3607.00   484.6642    
 3608.00   484.8746    
 3609.00   485.0851    
 3610.00   485.2956    
 3611.00   485.5062    
 3612.00   485.7168    
 3613.00   485.9275    
 3614.00   486.1383    
 3615.00   486.3490    
 3616.00   486.5599    
 3617.00   486.7708    
 3618.00   486.9818    
 3619.00   487.1928    
 3620.00   487.4038    
 3621.00   487.6150    
 3622.00   487.8261    
 3623.00   488.0374    
 3624.00   488.2487    
 3625.00   488.4600    
 3626.00   488.6714    
 3627.00   488.8829    
 3628.00   489.0944    
 3629.00   489.3060    
 3630.00   489.5176    
 3631.00   489.7293    
 3632.00   489.9410    
 3633.00   490.1528    
 3634.00   490.3646    
 3635.00   490.5765    
 3636.00   490.7885    
 3637.00   491.0005    
 3638.00   491.2126    
 3639.00   491.4247    
 3640.00   491.6369    
 3641.00   491.8491    
 3642.00   492.0614    
 3643.00   492.2737    
 3644.00   492.4861    
 3645.00   492.6986    
 3646.00   492.9111    
 3647.00   493.1236    
 3648.00   493.3363    
 3649.00   493.5489    
 3650.00   493.7617    
 3651.00   493.9744    
 3652.00   494.1873    
 3653.00   494.4002    
 3654.00   494.6131    
 3655.00   494.8261    
 3656.00   495.0392    
 3657.00   495.2523    
 3658.00   495.4655    
 3659.00   495.6787    
 3660.00   495.8920    
 3661.00   496.1054    
 3662.00   496.3188    
 3663.00   496.5322    
 3664.00   496.7457    
 3665.00   496.9593    
 3666.00   497.1729    
 3667.00   497.3866    
 3668.00   497.6003    
 3669.00   497.8141    
 3670.00   498.0279    
 3671.00   498.2418    
 3672.00   498.4558    
 3673.00   498.6698    
 3674.00   498.8839    
 3675.00   499.0980    
 3676.00   499.3122    
 3677.00   499.5264    
 3678.00   499.7407    
 3679.00   499.9550    
 3680.00   500.1694    
 3681.00   500.3839    
 3682.00   500.5984    
 3683.00   500.8130    
 3684.00   501.0276    
 3685.00   501.2423    
 3686.00   501.4570    
 3687.00   501.6718    
 3688.00   501.8866    
 3689.00   502.1015    
 3690.00   502.3165    
 3691.00   502.5315    
 3692.00   502.7466    
 3693.00   502.9617    
 3694.00   503.1769    
 3695.00   503.3921    
 3696.00   503.6074    
 3697.00   503.8227    
 3698.00   504.0381    
 3699.00   504.2536    
 3700.00   504.4691    
 3701.00   504.6847    
 3702.00   504.9003    
 3703.00   505.1160    
 3704.00   505.3317    
 3705.00   505.5475    
 3706.00   505.7634    
 3707.00   505.9793    
 3708.00   506.1953    
 3709.00   506.4113    
 3710.00   506.6274    
 3711.00   506.8435    
 3712.00   507.0597    
 3713.00   507.2759    
 3714.00   507.4922    
 3715.00   507.7086    
 3716.00   507.9250    
 3717.00   508.1414    
 3718.00   508.3580    
 3719.00   508.5746    
 3720.00   508.7912    
 3721.00   509.0079    
 3722.00   509.2246    
 3723.00   509.4414    
 3724.00   509.6583    
 3725.00   509.8752    
 3726.00   510.0922    
 3727.00   510.3092    
 3728.00   510.5263    
 3729.00   510.7434    
 3730.00   510.9606    
 3731.00   511.1779    
 3732.00   511.3952    
 3733.00   511.6126    
 3734.00   511.8300    
 3735.00   512.0474    
 3736.00   512.2650    
 3737.00   512.4826    
 3738.00   512.7002    
 3739.00   512.9179    
 3740.00   513.1357    
 3741.00   513.3535    
 3742.00   513.5714    
 3743.00   513.7893    
 3744.00   514.0073    
 3745.00   514.2253    
 3746.00   514.4434    
 3747.00   514.6616    
 3748.00   514.8798    
 3749.00   515.0980    
 3750.00   515.3164    
 3751.00   515.5347    
 3752.00   515.7532    
 3753.00   515.9717    
 3754.00   516.1902    
 3755.00   516.4088    
 3756.00   516.6275    
 3757.00   516.8462    
 3758.00   517.0650    
 3759.00   517.2838    
 3760.00   517.5027    
 3761.00   517.7216    
 3762.00   517.9406    
 3763.00   518.1597    
 3764.00   518.3788    
 3765.00   518.5979    
 3766.00   518.8172    
 3767.00   519.0365    
 3768.00   519.2558    
 3769.00   519.4752    
 3770.00   519.6946    
 3771.00   519.9141    
 3772.00   520.1337    
 3773.00   520.3533    
 3774.00   520.5730    
 3775.00   520.7927    
 3776.00   521.0125    
 3777.00   521.2324    
 3778.00   521.4523    
 3779.00   521.6722    
 3780.00   521.8922    
 3781.00   522.1123    
 3782.00   522.3324    
 3783.00   522.5526    
 3784.00   522.7729    
 3785.00   522.9932    
 3786.00   523.2135    
 3787.00   523.4339    
 3788.00   523.6544    
 3789.00   523.8749    
 3790.00   524.0955    
 3791.00   524.3161    
 3792.00   524.5368    
 3793.00   524.7576    
 3794.00   524.9784    
 3795.00   525.1993    
 3796.00   525.4202    
 3797.00   525.6412    
 3798.00   525.8622    
 3799.00   526.0833    
 3800.00   526.3044    
 3801.00   526.5256    
 3802.00   526.7469    
 3803.00   526.9682    
 3804.00   527.1896    
 3805.00   527.4110    
 3806.00   527.6325    
 3807.00   527.8541    
 3808.00   528.0757    
 3809.00   528.2973    
 3810.00   528.5190    
 3811.00   528.7408    
 3812.00   528.9627    
 3813.00   529.1845    
 3814.00   529.4065    
 3815.00   529.6285    
 3816.00   529.8505    
 3817.00   530.0727    
 3818.00   530.2948    
 3819.00   530.5171    
 3820.00   530.7393    
 3821.00   530.9617    
 3822.00   531.1841    
 3823.00   531.4065    
 3824.00   531.6291    
 3825.00   531.8516    
 3826.00   532.0743    
 3827.00   532.2969    
 3828.00   532.5197    
 3829.00   532.7425    
 3830.00   532.9653    
 3831.00   533.1882    
 3832.00   533.4112    
 3833.00   533.6342    
 3834.00   533.8573    
 3835.00   534.0805    
 3836.00   534.3037    
 3837.00   534.5269    
 3838.00   534.7502    
 3839.00   534.9736    
 3840.00   535.1970    
 3841.00   535.4205    
 3842.00   535.6440    
 3843.00   535.8676    
 3844.00   536.0913    
 3845.00   536.3150    
 3846.00   536.5388    
 3847.00   536.7626    
 3848.00   536.9865    
 3849.00   537.2104    
 3850.00   537.4344    
 3851.00   537.6585    
 3852.00   537.8826    
 3853.00   538.1068    
 3854.00   538.3310    
 3855.00   538.5553    
 3856.00   538.7796    
 3857.00   539.0040    
 3858.00   539.2285    
 3859.00   539.4530    
 3860.00   539.6775    
 3861.00   539.9022    
 3862.00   540.1269    
 3863.00   540.3516    
 3864.00   540.5764    
 3865.00   540.8013    
 3866.00   541.0262    
 3867.00   541.2511    
 3868.00   541.4762    
 3869.00   541.7013    
 3870.00   541.9264    
 3871.00   542.1516    
 3872.00   542.3769    
 3873.00   542.6022    
 3874.00   542.8275    
 3875.00   543.0530    
 3876.00   543.2785    
 3877.00   543.5040    
 3878.00   543.7296    
 3879.00   543.9553    
 3880.00   544.1810    
 3881.00   544.4068    
 3882.00   544.6326    
 3883.00   544.8585    
 3884.00   545.0844    
 3885.00   545.3104    
 3886.00   545.5365    
 3887.00   545.7626    
 3888.00   545.9888    
 3889.00   546.2150    
 3890.00   546.4413    
 3891.00   546.6677    
 3892.00   546.8941    
 3893.00   547.1205    
 3894.00   547.3471    
 3895.00   547.5736    
 3896.00   547.8003    
 3897.00   548.0270    
 3898.00   548.2537    
 3899.00   548.4805    
 3900.00   548.7074    
 3901.00   548.9343    
 3902.00   549.1613    
 3903.00   549.3883    
 3904.00   549.6154    
 3905.00   549.8426    
 3906.00   550.0698    
 3907.00   550.2971    
 3908.00   550.5244    
 3909.00   550.7518    
 3910.00   550.9792    
 3911.00   551.2067    
 3912.00   551.4343    
 3913.00   551.6619    
 3914.00   551.8896    
 3915.00   552.1173    
 3916.00   552.3451    
 3917.00   552.5730    
 3918.00   552.8009    
 3919.00   553.0288    
 3920.00   553.2569    
 3921.00   553.4849    
 3922.00   553.7131    
 3923.00   553.9413    
 3924.00   554.1695    
 3925.00   554.3978    
 3926.00   554.6262    
 3927.00   554.8546    
 3928.00   555.0831    
 3929.00   555.3117    
 3930.00   555.5403    
 3931.00   555.7689    
 3932.00   555.9976    
 3933.00   556.2264    
 3934.00   556.4553    
 3935.00   556.6841    
 3936.00   556.9131    
 3937.00   557.1421    
 3938.00   557.3712    
 3939.00   557.6003    
 3940.00   557.8295    
 3941.00   558.0587    
 3942.00   558.2880    
 3943.00   558.5173    
 3944.00   558.7468    
 3945.00   558.9762    
 3946.00   559.2058    
 3947.00   559.4353    
 3948.00   559.6650    
 3949.00   559.8947    
 3950.00   560.1244    
 3951.00   560.3543    
 3952.00   560.5841    
 3953.00   560.8141    
 3954.00   561.0441    
 3955.00   561.2741    
 3956.00   561.5042    
 3957.00   561.7344    
 3958.00   561.9646    
 3959.00   562.1949    
 3960.00   562.4252    
 3961.00   562.6556    
 3962.00   562.8861    
 3963.00   563.1166    
 3964.00   563.3472    
 3965.00   563.5778    
 3966.00   563.8085    
 3967.00   564.0393    
 3968.00   564.2701    
 3969.00   564.5009    
 3970.00   564.7319    
 3971.00   564.9628    
 3972.00   565.1939    
 3973.00   565.4250    
 3974.00   565.6561    
 3975.00   565.8873    
 3976.00   566.1186    
 3977.00   566.3499    
 3978.00   566.5813    
 3979.00   566.8128    
 3980.00   567.0443    
 3981.00   567.2759    
 3982.00   567.5075    
 3983.00   567.7392    
 3984.00   567.9709    
 3985.00   568.2027    
 3986.00   568.4346    
 3987.00   568.6665    
 3988.00   568.8984    
 3989.00   569.1305    
 3990.00   569.3626    
 3991.00   569.5947    
 3992.00   569.8269    
 3993.00   570.0592    
 3994.00   570.2915    
 3995.00   570.5239    
 3996.00   570.7563    
 3997.00   570.9888    
 3998.00   571.2214    
 3999.00   571.4540    
 4000.00   571.6867    
 4001.00   571.9194    
 4002.00   572.1522    
 4003.00   572.3850    
 4004.00   572.6180    
 4005.00   572.8509    
 4006.00   573.0839    
 4007.00   573.3170    
 4008.00   573.5502    
 4009.00   573.7834    
 4010.00   574.0166    
 4011.00   574.2499    
 4012.00   574.4833    
 4013.00   574.7168    
 4014.00   574.9503    
 4015.00   575.1838    
 4016.00   575.4174    
 4017.00   575.6511    
 4018.00   575.8848    
 4019.00   576.1186    
 4020.00   576.3525    
 4021.00   576.5864    
 4022.00   576.8203    
 4023.00   577.0543    
 4024.00   577.2884    
 4025.00   577.5226    
 4026.00   577.7568    
 4027.00   577.9910    
 4028.00   578.2253    
 4029.00   578.4597    
 4030.00   578.6941    
 4031.00   578.9286    
 4032.00   579.1632    
 4033.00   579.3978    
 4034.00   579.6325    
 4035.00   579.8672    
 4036.00   580.1020    
 4037.00   580.3368    
 4038.00   580.5717    
 4039.00   580.8067    
 4040.00   581.0417    
 4041.00   581.2768    
 4042.00   581.5119    
 4043.00   581.7471    
 4044.00   581.9824    
 4045.00   582.2177    
 4046.00   582.4531    
 4047.00   582.6885    
 4048.00   582.9240    
 4049.00   583.1596    
 4050.00   583.3952    
 4051.00   583.6308    
 4052.00   583.8666    
 4053.00   584.1024    
 4054.00   584.3382    
 4055.00   584.5741    
 4056.00   584.8101    
 4057.00   585.0461    
 4058.00   585.2822    
 4059.00   585.5183    
 4060.00   585.7545    
 4061.00   585.9908    
 4062.00   586.2271    
 4063.00   586.4635    
 4064.00   586.6999    
 4065.00   586.9364    
 4066.00   587.1730    
 4067.00   587.4096    
 4068.00   587.6462    
 4069.00   587.8830    
 4070.00   588.1198    
 4071.00   588.3566    
 4072.00   588.5935    
 4073.00   588.8305    
 4074.00   589.0675    
 4075.00   589.3046    
 4076.00   589.5418    
 4077.00   589.7790    
 4078.00   590.0162    
 4079.00   590.2536    
 4080.00   590.4909    
 4081.00   590.7284    
 4082.00   590.9659    
 4083.00   591.2034    
 4084.00   591.4411    
 4085.00   591.6787    
 4086.00   591.9165    
 4087.00   592.1543    
 4088.00   592.3921    
 4089.00   592.6301    
 4090.00   592.8680    
 4091.00   593.1061    
 4092.00   593.3442    
 4093.00   593.5823    
 4094.00   593.8205    
 4095.00   594.0588    
 4096.00   594.2971    
 4097.00   594.5355    
 4098.00   594.7740    
 4099.00   595.0125    
 4100.00   595.2510    
 4101.00   595.4897    
 4102.00   595.7284    
 4103.00   595.9671    
 4104.00   596.2059    
 4105.00   596.4448    
 4106.00   596.6837    
 4107.00   596.9227    
 4108.00   597.1617    
 4109.00   597.4008    
 4110.00   597.6400    
 4111.00   597.8792    
 4112.00   598.1185    
 4113.00   598.3579    
 4114.00   598.5973    
 4115.00   598.8367    
 4116.00   599.0762    
 4117.00   599.3158    
 4118.00   599.5555    
 4119.00   599.7952    
 4120.00   600.0349    
 4121.00   600.2747    
 4122.00   600.5146    
 4123.00   600.7546    
 4124.00   600.9946    
 4125.00   601.2346    
 4126.00   601.4747    
 4127.00   601.7149    
 4128.00   601.9551    
 4129.00   602.1954    
 4130.00   602.4358    
 4131.00   602.6762    
 4132.00   602.9167    
 4133.00   603.1572    
 4134.00   603.3978    
 4135.00   603.6385    
 4136.00   603.8792    
 4137.00   604.1200    
 4138.00   604.3608    
 4139.00   604.6017    
 4140.00   604.8426    
 4141.00   605.0836    
 4142.00   605.3247    
 4143.00   605.5658    
 4144.00   605.8070    
 4145.00   606.0483    
 4146.00   606.2896    
 4147.00   606.5310    
 4148.00   606.7724    
 4149.00   607.0139    
 4150.00   607.2554    
 4151.00   607.4971    
 4152.00   607.7387    
 4153.00   607.9805    
 4154.00   608.2222    
 4155.00   608.4641    
 4156.00   608.7060    
 4157.00   608.9480    
 4158.00   609.1900    
 4159.00   609.4321    
 4160.00   609.6742    
 4161.00   609.9165    
 4162.00   610.1587    
 4163.00   610.4011    
 4164.00   610.6434    
 4165.00   610.8859    
 4166.00   611.1284    
 4167.00   611.3710    
 4168.00   611.6136    
 4169.00   611.8563    
 4170.00   612.0990    
 4171.00   612.3418    
 4172.00   612.5847    
 4173.00   612.8276    
 4174.00   613.0706    
 4175.00   613.3137    
 4176.00   613.5568    
 4177.00   613.8000    
 4178.00   614.0432    
 4179.00   614.2865    
 4180.00   614.5298    
 4181.00   614.7732    
 4182.00   615.0167    
 4183.00   615.2602    
 4184.00   615.5038    
 4185.00   615.7475    
 4186.00   615.9912    
 4187.00   616.2350    
 4188.00   616.4788    
 4189.00   616.7227    
 4190.00   616.9666    
 4191.00   617.2107    
 4192.00   617.4547    
 4193.00   617.6989    
 4194.00   617.9431    
 4195.00   618.1873    
 4196.00   618.4316    
 4197.00   618.6760    
 4198.00   618.9204    
 4199.00   619.1649    
 4200.00   619.4095    
 4201.00   619.6541    
 4202.00   619.8988    
 4203.00   620.1435    
 4204.00   620.3883    
 4205.00   620.6332    
 4206.00   620.8781    
 4207.00   621.1230    
 4208.00   621.3681    
 4209.00   621.6132    
 4210.00   621.8583    
 4211.00   622.1036    
 4212.00   622.3488    
 4213.00   622.5942    
 4214.00   622.8396    
 4215.00   623.0850    
 4216.00   623.3306    
 4217.00   623.5761    
 4218.00   623.8218    
 4219.00   624.0675    
 4220.00   624.3132    
 4221.00   624.5591    
 4222.00   624.8049    
 4223.00   625.0509    
 4224.00   625.2969    
 4225.00   625.5430    
 4226.00   625.7891    
 4227.00   626.0353    
 4228.00   626.2815    
 4229.00   626.5278    
 4230.00   626.7742    
 4231.00   627.0206    
 4232.00   627.2671    
 4233.00   627.5137    
 4234.00   627.7603    
 4235.00   628.0069    
 4236.00   628.2537    
 4237.00   628.5005    
 4238.00   628.7473    
 4239.00   628.9942    
 4240.00   629.2412    
 4241.00   629.4882    
 4242.00   629.7353    
 4243.00   629.9825    
 4244.00   630.2297    
 4245.00   630.4770    
 4246.00   630.7243    
 4247.00   630.9717    
 4248.00   631.2192    
 4249.00   631.4667    
 4250.00   631.7143    
 4251.00   631.9619    
 4252.00   632.2096    
 4253.00   632.4574    
 4254.00   632.7052    
 4255.00   632.9531    
 4256.00   633.2010    
 4257.00   633.4491    
 4258.00   633.6971    
 4259.00   633.9452    
 4260.00   634.1934    
 4261.00   634.4417    
 4262.00   634.6900    
 4263.00   634.9384    
 4264.00   635.1868    
 4265.00   635.4353    
 4266.00   635.6839    
 4267.00   635.9325    
 4268.00   636.1811    
 4269.00   636.4299    
 4270.00   636.6787    
 4271.00   636.9275    
 4272.00   637.1765    
 4273.00   637.4254    
 4274.00   637.6745    
 4275.00   637.9236    
 4276.00   638.1728    
 4277.00   638.4220    
 4278.00   638.6713    
 4279.00   638.9206    
 4280.00   639.1700    
 4281.00   639.4195    
 4282.00   639.6690    
 4283.00   639.9186    
 4284.00   640.1683    
 4285.00   640.4180    
 4286.00   640.6677    
 4287.00   640.9176    
 4288.00   641.1675    
 4289.00   641.4174    
 4290.00   641.6675    
 4291.00   641.9175    
 4292.00   642.1677    
 4293.00   642.4179    
 4294.00   642.6681    
 4295.00   642.9185    
 4296.00   643.1689    
 4297.00   643.4193    
 4298.00   643.6698    
 4299.00   643.9204    
 4300.00   644.1710    
 4301.00   644.4217    
 4302.00   644.6725    
 4303.00   644.9233    
 4304.00   645.1741    
 4305.00   645.4251    
 4306.00   645.6761    
 4307.00   645.9271    
 4308.00   646.1783    
 4309.00   646.4294    
 4310.00   646.6807    
 4311.00   646.9320    
 4312.00   647.1834    
 4313.00   647.4348    
 4314.00   647.6863    
 4315.00   647.9378    
 4316.00   648.1894    
 4317.00   648.4411    
 4318.00   648.6928    
 4319.00   648.9446    
 4320.00   649.1965    
 4321.00   649.4484    
 4322.00   649.7004    
 4323.00   649.9524    
 4324.00   650.2045    
 4325.00   650.4567    
 4326.00   650.7089    
 4327.00   650.9612    
 4328.00   651.2136    
 4329.00   651.4660    
 4330.00   651.7185    
 4331.00   651.9710    
 4332.00   652.2236    
 4333.00   652.4762    
 4334.00   652.7290    
 4335.00   652.9817    
 4336.00   653.2346    
 4337.00   653.4875    
 4338.00   653.7404    
 4339.00   653.9935    
 4340.00   654.2466    
 4341.00   654.4997    
 4342.00   654.7529    
 4343.00   655.0062    
 4344.00   655.2595    
 4345.00   655.5129    
 4346.00   655.7664    
 4347.00   656.0199    
 4348.00   656.2735    
 4349.00   656.5271    
 4350.00   656.7808    
 4351.00   657.0346    
 4352.00   657.2884    
 4353.00   657.5423    
 4354.00   657.7962    
 4355.00   658.0503    
 4356.00   658.3043    
 4357.00   658.5585    
 4358.00   658.8127    
 4359.00   659.0669    
 4360.00   659.3212    
 4361.00   659.5756    
 4362.00   659.8301    
 4363.00   660.0846    
 4364.00   660.3391    
 4365.00   660.5938    
 4366.00   660.8485    
 4367.00   661.1032    
 4368.00   661.3580    
 4369.00   661.6129    
 4370.00   661.8679    
 4371.00   662.1229    
 4372.00   662.3779    
 4373.00   662.6330    
 4374.00   662.8882    
 4375.00   663.1435    
 4376.00   663.3988    
 4377.00   663.6542    
 4378.00   663.9096    
 4379.00   664.1651    
 4380.00   664.4207    
 4381.00   664.6763    
 4382.00   664.9320    
 4383.00   665.1877    
 4384.00   665.4435    
 4385.00   665.6994    
 4386.00   665.9553    
 4387.00   666.2113    
 4388.00   666.4674    
 4389.00   666.7235    
 4390.00   666.9796    
 4391.00   667.2359    
 4392.00   667.4922    
 4393.00   667.7486    
 4394.00   668.0050    
 4395.00   668.2615    
 4396.00   668.5180    
 4397.00   668.7746    
 4398.00   669.0313    
 4399.00   669.2880    
 4400.00   669.5448    
 4401.00   669.8017    
 4402.00   670.0586    
 4403.00   670.3156    
 4404.00   670.5727    
 4405.00   670.8298    
 4406.00   671.0869    
 4407.00   671.3442    
 4408.00   671.6015    
 4409.00   671.8588    
 4410.00   672.1163    
 4411.00   672.3737    
 4412.00   672.6313    
 4413.00   672.8889    
 4414.00   673.1466    
 4415.00   673.4043    
 4416.00   673.6621    
 4417.00   673.9200    
 4418.00   674.1779    
 4419.00   674.4359    
 4420.00   674.6939    
 4421.00   674.9520    
 4422.00   675.2102    
 4423.00   675.4684    
 4424.00   675.7267    
 4425.00   675.9851    
 4426.00   676.2435    
 4427.00   676.5020    
 4428.00   676.7605    
 4429.00   677.0191    
 4430.00   677.2778    
 4431.00   677.5365    
 4432.00   677.7953    
 4433.00   678.0542    
 4434.00   678.3131    
 4435.00   678.5721    
 4436.00   678.8311    
 4437.00   679.0902    
 4438.00   679.3494    
 4439.00   679.6086    
 4440.00   679.8679    
 4441.00   680.1273    
 4442.00   680.3867    
 4443.00   680.6462    
 4444.00   680.9057    
 4445.00   681.1653    
 4446.00   681.4250    
 4447.00   681.6847    
 4448.00   681.9445    
 4449.00   682.2044    
 4450.00   682.4643    
 4451.00   682.7243    
 4452.00   682.9843    
 4453.00   683.2444    
 4454.00   683.5046    
 4455.00   683.7648    
 4456.00   684.0251    
 4457.00   684.2855    
 4458.00   684.5459    
 4459.00   684.8064    
 4460.00   685.0669    
 4461.00   685.3275    
 4462.00   685.5882    
 4463.00   685.8489    
 4464.00   686.1097    
 4465.00   686.3706    
 4466.00   686.6315    
 4467.00   686.8925    
 4468.00   687.1535    
 4469.00   687.4146    
 4470.00   687.6758    
 4471.00   687.9371    
 4472.00   688.1984    
 4473.00   688.4597    
 4474.00   688.7211    
 4475.00   688.9826    
 4476.00   689.2442    
 4477.00   689.5058    
 4478.00   689.7675    
 4479.00   690.0292    
 4480.00   690.2910    
 4481.00   690.5529    
 4482.00   690.8148    
 4483.00   691.0768    
 4484.00   691.3388    
 4485.00   691.6010    
 4486.00   691.8631    
 4487.00   692.1254    
 4488.00   692.3877    
 4489.00   692.6501    
 4490.00   692.9125    
 4491.00   693.1750    
 4492.00   693.4375    
 4493.00   693.7002    
 4494.00   693.9628    
 4495.00   694.2256    
 4496.00   694.4884    
 4497.00   694.7513    
 4498.00   695.0142    
 4499.00   695.2772    
 4500.00   695.5403    
 4501.00   695.8034    
 4502.00   696.0666    
 4503.00   696.3298    
 4504.00   696.5932    
 4505.00   696.8565    
 4506.00   697.1200    
 4507.00   697.3835    
 4508.00   697.6470    
 4509.00   697.9107    
 4510.00   698.1744    
 4511.00   698.4381    
 4512.00   698.7019    
 4513.00   698.9658    
 4514.00   699.2298    
 4515.00   699.4938    
 4516.00   699.7579    
 4517.00   700.0220    
 4518.00   700.2862    
 4519.00   700.5505    
 4520.00   700.8148    
 4521.00   701.0792    
 4522.00   701.3436    
 4523.00   701.6081    
 4524.00   701.8727    
 4525.00   702.1374    
 4526.00   702.4021    
 4527.00   702.6668    
 4528.00   702.9317    
 4529.00   703.1966    
 4530.00   703.4615    
 4531.00   703.7265    
 4532.00   703.9916    
 4533.00   704.2568    
 4534.00   704.5220    
 4535.00   704.7873    
 4536.00   705.0526    
 4537.00   705.3180    
 4538.00   705.5835    
 4539.00   705.8490    
 4540.00   706.1146    
 4541.00   706.3803    
 4542.00   706.6460    
 4543.00   706.9118    
 4544.00   707.1776    
 4545.00   707.4435    
 4546.00   707.7095    
 4547.00   707.9755    
 4548.00   708.2416    
 4549.00   708.5078    
 4550.00   708.7740    
 4551.00   709.0403    
 4552.00   709.3067    
 4553.00   709.5731    
 4554.00   709.8396    
 4555.00   710.1061    
 4556.00   710.3727    
 4557.00   710.6394    
 4558.00   710.9061    
 4559.00   711.1729    
 4560.00   711.4398    
 4561.00   711.7067    
 4562.00   711.9737    
 4563.00   712.2408    
 4564.00   712.5079    
 4565.00   712.7751    
 4566.00   713.0423    
 4567.00   713.3096    
 4568.00   713.5770    
 4569.00   713.8444    
 4570.00   714.1120    
 4571.00   714.3795    
 4572.00   714.6471    
 4573.00   714.9148    
 4574.00   715.1826    
 4575.00   715.4504    
 4576.00   715.7183    
 4577.00   715.9862    
 4578.00   716.2543    
 4579.00   716.5223    
 4580.00   716.7905    
 4581.00   717.0587    
 4582.00   717.3269    
 4583.00   717.5953    
 4584.00   717.8637    
 4585.00   718.1321    
 4586.00   718.4007    
 4587.00   718.6692    
 4588.00   718.9379    
 4589.00   719.2066    
 4590.00   719.4754    
 4591.00   719.7442    
 4592.00   720.0131    
 4593.00   720.2821    
 4594.00   720.5511    
 4595.00   720.8202    
 4596.00   721.0894    
 4597.00   721.3586    
 4598.00   721.6279    
 4599.00   721.8973    
 4600.00   722.1667    
 4601.00   722.4362    
 4602.00   722.7057    
 4603.00   722.9753    
 4604.00   723.2450    
 4605.00   723.5147    
 4606.00   723.7845    
 4607.00   724.0544    
 4608.00   724.3243    
 4609.00   724.5943    
 4610.00   724.8644    
 4611.00   725.1345    
 4612.00   725.4047    
 4613.00   725.6750    
 4614.00   725.9453    
 4615.00   726.2157    
 4616.00   726.4861    
 4617.00   726.7566    
 4618.00   727.0272    
 4619.00   727.2978    
 4620.00   727.5685    
 4621.00   727.8393    
 4622.00   728.1101    
 4623.00   728.3810    
 4624.00   728.6520    
 4625.00   728.9230    
 4626.00   729.1941    
 4627.00   729.4652    
 4628.00   729.7365    
 4629.00   730.0077    
 4630.00   730.2791    
 4631.00   730.5505    
 4632.00   730.8220    
 4633.00   731.0935    
 4634.00   731.3651    
 4635.00   731.6368    
 4636.00   731.9085    
 4637.00   732.1803    
 4638.00   732.4521    
 4639.00   732.7241    
 4640.00   732.9961    
 4641.00   733.2681    
 4642.00   733.5402    
 4643.00   733.8124    
 4644.00   734.0847    
 4645.00   734.3570    
 4646.00   734.6293    
 4647.00   734.9018    
 4648.00   735.1743    
 4649.00   735.4468    
 4650.00   735.7195    
 4651.00   735.9922    
 4652.00   736.2649    
 4653.00   736.5378    
 4654.00   736.8107    
 4655.00   737.0836    
 4656.00   737.3566    
 4657.00   737.6297    
 4658.00   737.9029    
 4659.00   738.1761    
 4660.00   738.4494    
 4661.00   738.7227    
 4662.00   738.9961    
 4663.00   739.2696    
 4664.00   739.5431    
 4665.00   739.8167    
 4666.00   740.0904    
 4667.00   740.3641    
 4668.00   740.6379    
 4669.00   740.9118    
 4670.00   741.1857    
 4671.00   741.4597    
 4672.00   741.7337    
 4673.00   742.0079    
 4674.00   742.2820    
 4675.00   742.5563    
 4676.00   742.8306    
 4677.00   743.1050    
 4678.00   743.3794    
 4679.00   743.6539    
 4680.00   743.9285    
 4681.00   744.2031    
 4682.00   744.4778    
 4683.00   744.7526    
 4684.00   745.0274    
 4685.00   745.3023    
 4686.00   745.5773    
 4687.00   745.8523    
 4688.00   746.1274    
 4689.00   746.4026    
 4690.00   746.6778    
 4691.00   746.9531    
 4692.00   747.2284    
 4693.00   747.5038    
 4694.00   747.7793    
 4695.00   748.0549    
 4696.00   748.3305    
 4697.00   748.6062    
 4698.00   748.8819    
 4699.00   749.1577    
 4700.00   749.4336    
 4701.00   749.7095    
 4702.00   749.9855    
 4703.00   750.2616    
 4704.00   750.5377    
 4705.00   750.8139    
 4706.00   751.0902    
 4707.00   751.3665    
 4708.00   751.6429    
 4709.00   751.9193    
 4710.00   752.1959    
 4711.00   752.4724    
 4712.00   752.7491    
 4713.00   753.0258    
 4714.00   753.3026    
 4715.00   753.5794    
 4716.00   753.8563    
 4717.00   754.1333    
 4718.00   754.4104    
 4719.00   754.6875    
 4720.00   754.9646    
 4721.00   755.2419    
 4722.00   755.5192    
 4723.00   755.7965    
 4724.00   756.0740    
 4725.00   756.3515    
 4726.00   756.6290    
 4727.00   756.9067    
 4728.00   757.1844    
 4729.00   757.4621    
 4730.00   757.7399    
 4731.00   758.0178    
 4732.00   758.2958    
 4733.00   758.5738    
 4734.00   758.8519    
 4735.00   759.1301    
 4736.00   759.4083    
 4737.00   759.6865    
 4738.00   759.9649    
 4739.00   760.2433    
 4740.00   760.5218    
 4741.00   760.8003    
 4742.00   761.0789    
 4743.00   761.3576    
 4744.00   761.6364    
 4745.00   761.9152    
 4746.00   762.1940    
 4747.00   762.4730    
 4748.00   762.7520    
 4749.00   763.0310    
 4750.00   763.3102    
 4751.00   763.5894    
 4752.00   763.8686    
 4753.00   764.1480    
 4754.00   764.4273    
 4755.00   764.7068    
 4756.00   764.9863    
 4757.00   765.2659    
 4758.00   765.5456    
 4759.00   765.8253    
 4760.00   766.1051    
 4761.00   766.3849    
 4762.00   766.6649    
 4763.00   766.9448    
 4764.00   767.2249    
 4765.00   767.5050    
 4766.00   767.7852    
 4767.00   768.0654    
 4768.00   768.3457    
 4769.00   768.6261    
 4770.00   768.9066    
 4771.00   769.1871    
 4772.00   769.4676    
 4773.00   769.7483    
 4774.00   770.0290    
 4775.00   770.3098    
 4776.00   770.5906    
 4777.00   770.8715    
 4778.00   771.1525    
 4779.00   771.4335    
 4780.00   771.7146    
 4781.00   771.9958    
 4782.00   772.2770    
 4783.00   772.5583    
 4784.00   772.8397    
 4785.00   773.1211    
 4786.00   773.4026    
 4787.00   773.6842    
 4788.00   773.9658    
 4789.00   774.2475    
 4790.00   774.5292    
 4791.00   774.8111    
 4792.00   775.0930    
 4793.00   775.3749    
 4794.00   775.6569    
 4795.00   775.9390    
 4796.00   776.2212    
 4797.00   776.5034    
 4798.00   776.7857    
 4799.00   777.0680    
 4800.00   777.3504    
 4801.00   777.6329    
 4802.00   777.9155    
 4803.00   778.1981    
 4804.00   778.4808    
 4805.00   778.7635    
 4806.00   779.0463    
 4807.00   779.3292    
 4808.00   779.6122    
 4809.00   779.8952    
 4810.00   780.1783    
 4811.00   780.4614    
 4812.00   780.7446    
 4813.00   781.0279    
 4814.00   781.3112    
 4815.00   781.5946    
 4816.00   781.8781    
 4817.00   782.1616    
 4818.00   782.4453    
 4819.00   782.7289    
 4820.00   783.0127    
 4821.00   783.2965    
 4822.00   783.5803    
 4823.00   783.8643    
 4824.00   784.1483    
 4825.00   784.4323    
 4826.00   784.7165    
 4827.00   785.0007    
 4828.00   785.2850    
 4829.00   785.5693    
 4830.00   785.8537    
 4831.00   786.1382    
 4832.00   786.4227    
 4833.00   786.7073    
 4834.00   786.9920    
 4835.00   787.2767    
 4836.00   787.5615    
 4837.00   787.8463    
 4838.00   788.1313    
 4839.00   788.4163    
 4840.00   788.7013    
 4841.00   788.9865    
 4842.00   789.2717    
 4843.00   789.5569    
 4844.00   789.8423    
 4845.00   790.1277    
 4846.00   790.4131    
 4847.00   790.6986    
 4848.00   790.9842    
 4849.00   791.2699    
 4850.00   791.5556    
 4851.00   791.8414    
 4852.00   792.1273    
 4853.00   792.4132    
 4854.00   792.6992    
 4855.00   792.9853    
 4856.00   793.2714    
 4857.00   793.5576    
 4858.00   793.8438    
 4859.00   794.1302    
 4860.00   794.4166    
 4861.00   794.7030    
 4862.00   794.9895    
 4863.00   795.2761    
 4864.00   795.5628    
 4865.00   795.8495    
 4866.00   796.1363    
 4867.00   796.4232    
 4868.00   796.7101    
 4869.00   796.9971    
 4870.00   797.2841    
 4871.00   797.5713    
 4872.00   797.8584    
 4873.00   798.1457    
 4874.00   798.4330    
 4875.00   798.7204    
 4876.00   799.0079    
 4877.00   799.2954    
 4878.00   799.5830    
 4879.00   799.8707    
 4880.00   800.1584    
 4881.00   800.4462    
 4882.00   800.7340    
 4883.00   801.0220    
 4884.00   801.3099    
 4885.00   801.5980    
 4886.00   801.8861    
 4887.00   802.1743    
 4888.00   802.4626    
 4889.00   802.7509    
 4890.00   803.0393    
 4891.00   803.3278    
 4892.00   803.6163    
 4893.00   803.9049    
 4894.00   804.1935    
 4895.00   804.4823    
 4896.00   804.7711    
 4897.00   805.0599    
 4898.00   805.3488    
 4899.00   805.6378    
 4900.00   805.9269    
 4901.00   806.2160    
 4902.00   806.5052    
 4903.00   806.7945    
 4904.00   807.0838    
 4905.00   807.3732    
 4906.00   807.6627    
 4907.00   807.9522    
 4908.00   808.2418    
 4909.00   808.5315    
 4910.00   808.8212    
 4911.00   809.1110    
 4912.00   809.4008    
 4913.00   809.6908    
 4914.00   809.9808    
 4915.00   810.2708    
 4916.00   810.5610    
 4917.00   810.8512    
 4918.00   811.1414    
 4919.00   811.4318    
 4920.00   811.7222    
 4921.00   812.0126    
 4922.00   812.3032    
 4923.00   812.5938    
 4924.00   812.8844    
 4925.00   813.1752    
 4926.00   813.4660    
 4927.00   813.7569    
 4928.00   814.0478    
 4929.00   814.3388    
 4930.00   814.6299    
 4931.00   814.9210    
 4932.00   815.2122    
 4933.00   815.5035    
 4934.00   815.7948    
 4935.00   816.0862    
 4936.00   816.3777    
 4937.00   816.6693    
 4938.00   816.9609    
 4939.00   817.2526    
 4940.00   817.5443    
 4941.00   817.8361    
 4942.00   818.1280    
 4943.00   818.4199    
 4944.00   818.7120    
 4945.00   819.0040    
 4946.00   819.2962    
 4947.00   819.5884    
 4948.00   819.8807    
 4949.00   820.1730    
 4950.00   820.4655    
 4951.00   820.7579    
 4952.00   821.0505    
 4953.00   821.3431    
 4954.00   821.6358    
 4955.00   821.9286    
 4956.00   822.2214    
 4957.00   822.5143    
 4958.00   822.8072    
 4959.00   823.1003    
 4960.00   823.3933    
 4961.00   823.6865    
 4962.00   823.9797    
 4963.00   824.2730    
 4964.00   824.5664    
 4965.00   824.8598    
 4966.00   825.1533    
 4967.00   825.4469    
 4968.00   825.7405    
 4969.00   826.0342    
 4970.00   826.3280    
 4971.00   826.6218    
 4972.00   826.9157    
 4973.00   827.2097    
 4974.00   827.5037    
 4975.00   827.7978    
 4976.00   828.0920    
 4977.00   828.3863    
 4978.00   828.6806    
 4979.00   828.9749    
 4980.00   829.2694    
 4981.00   829.5639    
 4982.00   829.8585    
 4983.00   830.1531    
 4984.00   830.4478    
 4985.00   830.7426    
 4986.00   831.0375    
 4987.00   831.3324    
 4988.00   831.6274    
 4989.00   831.9224    
 4990.00   832.2176    
 4991.00   832.5127    
 4992.00   832.8080    
 4993.00   833.1033    
 4994.00   833.3987    
 4995.00   833.6942    
 4996.00   833.9897    
 4997.00   834.2853    
 4998.00   834.5810    
 4999.00   834.8767    
 5000.00   835.1725    
 5001.00   835.4684    
 5002.00   835.7643    
 5003.00   836.0603    
 5004.00   836.3564    
 5005.00   836.6525    
 5006.00   836.9487    
 5007.00   837.2450    
 5008.00   837.5413    
 5009.00   837.8378    
 5010.00   838.1342    
 5011.00   838.4308    
 5012.00   838.7274    
 5013.00   839.0241    
 5014.00   839.3208    
 5015.00   839.6177    
 5016.00   839.9145    
 5017.00   840.2115    
 5018.00   840.5085    
 5019.00   840.8056    
 5020.00   841.1028    
 5021.00   841.4000    
 5022.00   841.6973    
 5023.00   841.9947    
 5024.00   842.2921    
 5025.00   842.5896    
 5026.00   842.8872    
 5027.00   843.1848    
 5028.00   843.4825    
 5029.00   843.7803    
 5030.00   844.0781    
 5031.00   844.3760    
 5032.00   844.6740    
 5033.00   844.9720    
 5034.00   845.2701    
 5035.00   845.5683    
 5036.00   845.8666    
 5037.00   846.1649    
 5038.00   846.4633    
 5039.00   846.7617    
 5040.00   847.0603    
 5041.00   847.3589    
 5042.00   847.6575    
 5043.00   847.9562    
 5044.00   848.2550    
 5045.00   848.5539    
 5046.00   848.8528    
 5047.00   849.1518    
 5048.00   849.4509    
 5049.00   849.7500    
 5050.00   850.0492    
 5051.00   850.3485    
 5052.00   850.6479    
 5053.00   850.9473    
 5054.00   851.2467    
 5055.00   851.5463    
 5056.00   851.8459    
 5057.00   852.1456    
 5058.00   852.4453    
 5059.00   852.7452    
 5060.00   853.0451    
 5061.00   853.3450    
 5062.00   853.6450    
 5063.00   853.9451    
 5064.00   854.2453    
 5065.00   854.5455    
 5066.00   854.8458    
 5067.00   855.1462    
 5068.00   855.4466    
 5069.00   855.7471    
 5070.00   856.0477    
 5071.00   856.3484    
 5072.00   856.6491    
 5073.00   856.9498    
 5074.00   857.2507    
 5075.00   857.5516    
 5076.00   857.8526    
 5077.00   858.1537    
 5078.00   858.4548    
 5079.00   858.7560    
 5080.00   859.0572    
 5081.00   859.3586    
 5082.00   859.6600    
 5083.00   859.9614    
 5084.00   860.2630    
 5085.00   860.5646    
 5086.00   860.8662    
 5087.00   861.1680    
 5088.00   861.4698    
 5089.00   861.7717    
 5090.00   862.0736    
 5091.00   862.3756    
 5092.00   862.6777    
 5093.00   862.9799    
 5094.00   863.2821    
 5095.00   863.5844    
 5096.00   863.8867    
 5097.00   864.1892    
 5098.00   864.4917    
 5099.00   864.7942    
 5100.00   865.0969    
 5101.00   865.3996    
 5102.00   865.7023    
 5103.00   866.0052    
 5104.00   866.3081    
 5105.00   866.6111    
 5106.00   866.9141    
 5107.00   867.2172    
 5108.00   867.5204    
 5109.00   867.8237    
 5110.00   868.1270    
 5111.00   868.4304    
 5112.00   868.7339    
 5113.00   869.0374    
 5114.00   869.3410    
 5115.00   869.6446    
 5116.00   869.9484    
 5117.00   870.2522    
 5118.00   870.5561    
 5119.00   870.8600    
 5120.00   871.1640    
 5121.00   871.4681    
 5122.00   871.7723    
 5123.00   872.0765    
 5124.00   872.3808    
 5125.00   872.6851    
 5126.00   872.9896    
 5127.00   873.2941    
 5128.00   873.5986    
 5129.00   873.9033    
 5130.00   874.2080    
 5131.00   874.5127    
 5132.00   874.8176    
 5133.00   875.1225    
 5134.00   875.4275    
 5135.00   875.7325    
 5136.00   876.0376    
 5137.00   876.3428    
 5138.00   876.6481    
 5139.00   876.9534    
 5140.00   877.2588    
 5141.00   877.5643    
 5142.00   877.8698    
 5143.00   878.1754    
 5144.00   878.4811    
 5145.00   878.7868    
 5146.00   879.0926    
 5147.00   879.3985    
 5148.00   879.7045    
 5149.00   880.0105    
 5150.00   880.3166    
 5151.00   880.6227    
 5152.00   880.9289    
 5153.00   881.2352    
 5154.00   881.5416    
 5155.00   881.8480    
 5156.00   882.1545    
 5157.00   882.4611    
 5158.00   882.7678    
 5159.00   883.0745    
 5160.00   883.3813    
 5161.00   883.6881    
 5162.00   883.9950    
 5163.00   884.3020    
 5164.00   884.6091    
 5165.00   884.9162    
 5166.00   885.2234    
 5167.00   885.5307    
 5168.00   885.8380    
 5169.00   886.1454    
 5170.00   886.4529    
 5171.00   886.7604    
 5172.00   887.0680    
 5173.00   887.3757    
 5174.00   887.6835    
 5175.00   887.9913    
 5176.00   888.2992    
 5177.00   888.6072    
 5178.00   888.9152    
 5179.00   889.2233    
 5180.00   889.5315    
 5181.00   889.8397    
 5182.00   890.1480    
 5183.00   890.4564    
 5184.00   890.7649    
 5185.00   891.0734    
 5186.00   891.3820    
 5187.00   891.6906    
 5188.00   891.9993    
 5189.00   892.3081    
 5190.00   892.6170    
 5191.00   892.9260    
 5192.00   893.2350    
 5193.00   893.5440    
 5194.00   893.8532    
 5195.00   894.1624    
 5196.00   894.4717    
 5197.00   894.7810    
 5198.00   895.0905    
 5199.00   895.4000    
 5200.00   895.7095    
 5201.00   896.0192    
 5202.00   896.3289    
 5203.00   896.6386    
 5204.00   896.9485    
 5205.00   897.2584    
 5206.00   897.5684    
 5207.00   897.8784    
 5208.00   898.1886    
 5209.00   898.4988    
 5210.00   898.8090    
 5211.00   899.1193    
 5212.00   899.4298    
 5213.00   899.7402    
 5214.00   900.0508    
 5215.00   900.3614    
 5216.00   900.6721    
 5217.00   900.9828    
 5218.00   901.2936    
 5219.00   901.6045    
 5220.00   901.9155    
 5221.00   902.2265    
 5222.00   902.5376    
 5223.00   902.8488    
 5224.00   903.1600    
 5225.00   903.4714    
 5226.00   903.7827    
 5227.00   904.0942    
 5228.00   904.4057    
 5229.00   904.7173    
 5230.00   905.0290    
 5231.00   905.3407    
 5232.00   905.6525    
 5233.00   905.9644    
 5234.00   906.2763    
 5235.00   906.5883    
 5236.00   906.9004    
 5237.00   907.2126    
 5238.00   907.5248    
 5239.00   907.8371    
 5240.00   908.1494    
 5241.00   908.4619    
 5242.00   908.7744    
 5243.00   909.0870    
 5244.00   909.3996    
 5245.00   909.7123    
 5246.00   910.0251    
 5247.00   910.3380    
 5248.00   910.6509    
 5249.00   910.9639    
 5250.00   911.2769    
 5251.00   911.5901    
 5252.00   911.9033    
 5253.00   912.2166    
 5254.00   912.5299    
 5255.00   912.8433    
 5256.00   913.1568    
 5257.00   913.4704    
 5258.00   913.7840    
 5259.00   914.0977    
 5260.00   914.4115    
 5261.00   914.7253    
 5262.00   915.0392    
 5263.00   915.3532    
 5264.00   915.6672    
 5265.00   915.9814    
 5266.00   916.2956    
 5267.00   916.6098    
 5268.00   916.9241    
 5269.00   917.2386    
 5270.00   917.5530    
 5271.00   917.8676    
 5272.00   918.1822    
 5273.00   918.4969    
 5274.00   918.8116    
 5275.00   919.1264    
 5276.00   919.4413    
 5277.00   919.7563    
 5278.00   920.0713    
 5279.00   920.3864    
 5280.00   920.7016    
 5281.00   921.0169    
 5282.00   921.3322    
 5283.00   921.6476    
 5284.00   921.9630    
 5285.00   922.2786    
 5286.00   922.5942    
 5287.00   922.9098    
 5288.00   923.2256    
 5289.00   923.5414    
 5290.00   923.8573    
 5291.00   924.1732    
 5292.00   924.4893    
 5293.00   924.8054    
 5294.00   925.1215    
 5295.00   925.4378    
 5296.00   925.7541    
 5297.00   926.0704    
 5298.00   926.3869    
 5299.00   926.7034    
 5300.00   927.0200    
 5301.00   927.3367    
 5302.00   927.6534    
 5303.00   927.9702    
 5304.00   928.2871    
 5305.00   928.6040    
 5306.00   928.9210    
 5307.00   929.2381    
 5308.00   929.5553    
 5309.00   929.8725    
 5310.00   930.1898    
 5311.00   930.5072    
 5312.00   930.8246    
 5313.00   931.1421    
 5314.00   931.4597    
 5315.00   931.7773    
 5316.00   932.0951    
 5317.00   932.4129    
 5318.00   932.7307    
 5319.00   933.0487    
 5320.00   933.3667    
 5321.00   933.6847    
 5322.00   934.0029    
 5323.00   934.3211    
 5324.00   934.6394    
 5325.00   934.9578    
 5326.00   935.2762    
 5327.00   935.5947    
 5328.00   935.9133    
 5329.00   936.2319    
 5330.00   936.5506    
 5331.00   936.8694    
 5332.00   937.1883    
 5333.00   937.5072    
 5334.00   937.8262    
 5335.00   938.1453    
 5336.00   938.4644    
 5337.00   938.7836    
 5338.00   939.1029    
 5339.00   939.4223    
 5340.00   939.7417    
 5341.00   940.0612    
 5342.00   940.3807    
 5343.00   940.7004    
 5344.00   941.0201    
 5345.00   941.3399    
 5346.00   941.6597    
 5347.00   941.9797    
 5348.00   942.2997    
 5349.00   942.6197    
 5350.00   942.9399    
 5351.00   943.2601    
 5352.00   943.5803    
 5353.00   943.9007    
 5354.00   944.2211    
 5355.00   944.5416    
 5356.00   944.8622    
 5357.00   945.1828    
 5358.00   945.5035    
 5359.00   945.8243    
 5360.00   946.1451    
 5361.00   946.4661    
 5362.00   946.7871    
 5363.00   947.1081    
 5364.00   947.4293    
 5365.00   947.7505    
 5366.00   948.0717    
 5367.00   948.3931    
 5368.00   948.7145    
 5369.00   949.0360    
 5370.00   949.3576    
 5371.00   949.6792    
 5372.00   950.0009    
 5373.00   950.3227    
 5374.00   950.6445    
 5375.00   950.9665    
 5376.00   951.2884    
 5377.00   951.6105    
 5378.00   951.9326    
 5379.00   952.2548    
 5380.00   952.5771    
 5381.00   952.8995    
 5382.00   953.2219    
 5383.00   953.5444    
 5384.00   953.8669    
 5385.00   954.1896    
 5386.00   954.5123    
 5387.00   954.8351    
 5388.00   955.1579    
 5389.00   955.4808    
 5390.00   955.8038    
 5391.00   956.1269    
 5392.00   956.4500    
 5393.00   956.7732    
 5394.00   957.0965    
 5395.00   957.4199    
 5396.00   957.7433    
 5397.00   958.0668    
 5398.00   958.3903    
 5399.00   958.7140    
 5400.00   959.0377    
 5401.00   959.3615    
 5402.00   959.6853    
 5403.00   960.0092    
 5404.00   960.3332    
 5405.00   960.6573    
 5406.00   960.9814    
 5407.00   961.3057    
 5408.00   961.6299    
 5409.00   961.9543    
 5410.00   962.2787    
 5411.00   962.6032    
 5412.00   962.9278    
 5413.00   963.2524    
 5414.00   963.5771    
 5415.00   963.9019    
 5416.00   964.2268    
 5417.00   964.5517    
 5418.00   964.8767    
 5419.00   965.2018    
 5420.00   965.5269    
 5421.00   965.8521    
 5422.00   966.1774    
 5423.00   966.5028    
 5424.00   966.8282    
 5425.00   967.1537    
 5426.00   967.4793    
 5427.00   967.8049    
 5428.00   968.1307    
 5429.00   968.4564    
 5430.00   968.7823    
 5431.00   969.1082    
 5432.00   969.4342    
 5433.00   969.7603    
 5434.00   970.0865    
 5435.00   970.4127    
 5436.00   970.7390    
 5437.00   971.0654    
 5438.00   971.3918    
 5439.00   971.7183    
 5440.00   972.0449    
 5441.00   972.3715    
 5442.00   972.6983    
 5443.00   973.0251    
 5444.00   973.3519    
 5445.00   973.6789    
 5446.00   974.0059    
 5447.00   974.3330    
 5448.00   974.6601    
 5449.00   974.9874    
 5450.00   975.3147    
 5451.00   975.6420    
 5452.00   975.9695    
 5453.00   976.2970    
 5454.00   976.6246    
 5455.00   976.9523    
 5456.00   977.2800    
 5457.00   977.6078    
 5458.00   977.9357    
 5459.00   978.2636    
 5460.00   978.5917    
 5461.00   978.9197    
 5462.00   979.2479    
 5463.00   979.5762    
 5464.00   979.9045    
 5465.00   980.2329    
 5466.00   980.5613    
 5467.00   980.8898    
 5468.00   981.2184    
 5469.00   981.5471    
 5470.00   981.8759    
 5471.00   982.2047    
 5472.00   982.5336    
 5473.00   982.8625    
 5474.00   983.1916    
 5475.00   983.5207    
 5476.00   983.8499    
 5477.00   984.1791    
 5478.00   984.5084    
 5479.00   984.8378    
 5480.00   985.1673    
 5481.00   985.4968    
 5482.00   985.8265    
 5483.00   986.1561    
 5484.00   986.4859    
 5485.00   986.8157    
 5486.00   987.1456    
 5487.00   987.4756    
 5488.00   987.8057    
 5489.00   988.1358    
 5490.00   988.4660    
 5491.00   988.7963    
 5492.00   989.1266    
 5493.00   989.4570    
 5494.00   989.7875    
 5495.00   990.1180    
 5496.00   990.4487    
 5497.00   990.7794    
 5498.00   991.1101    
 5499.00   991.4410    
 5500.00   991.7719    
 5501.00   992.1029    
 5502.00   992.4340    
 5503.00   992.7651    
 5504.00   993.0963    
 5505.00   993.4276    
 5506.00   993.7590    
 5507.00   994.0904    
 5508.00   994.4219    
 5509.00   994.7535    
 5510.00   995.0851    
 5511.00   995.4168    
 5512.00   995.7486    
 5513.00   996.0805    
 5514.00   996.4124    
 5515.00   996.7444    
 5516.00   997.0765    
 5517.00   997.4087    
 5518.00   997.7409    
 5519.00   998.0732    
 5520.00   998.4056    
 5521.00   998.7380    
 5522.00   999.0705    
 5523.00   999.4031    
 5524.00   999.7358    
 5525.00   1000.069    
 5526.00   1000.401    
 5527.00   1000.734    
 5528.00   1001.067    
 5529.00   1001.400    
 5530.00   1001.733    
 5531.00   1002.066    
 5532.00   1002.400    
 5533.00   1002.733    
 5534.00   1003.066    
 5535.00   1003.400    
 5536.00   1003.733    
 5537.00   1004.067    
 5538.00   1004.401    
 5539.00   1004.734    
 5540.00   1005.068    
 5541.00   1005.402    
 5542.00   1005.736    
 5543.00   1006.070    
 5544.00   1006.404    
 5545.00   1006.739    
 5546.00   1007.073    
 5547.00   1007.407    
 5548.00   1007.742    
 5549.00   1008.076    
 5550.00   1008.411    
 5551.00   1008.745    
 5552.00   1009.080    
 5553.00   1009.415    
 5554.00   1009.750    
 5555.00   1010.084    
 5556.00   1010.419    
 5557.00   1010.755    
 5558.00   1011.090    
 5559.00   1011.425    
 5560.00   1011.760    
 5561.00   1012.096    
 5562.00   1012.431    
 5563.00   1012.767    
 5564.00   1013.102    
 5565.00   1013.438    
 5566.00   1013.773    
 5567.00   1014.109    
 5568.00   1014.445    
 5569.00   1014.781    
 5570.00   1015.117    
 5571.00   1015.453    
 5572.00   1015.789    
 5573.00   1016.126    
 5574.00   1016.462    
 5575.00   1016.798    
 5576.00   1017.135    
 5577.00   1017.471    
 5578.00   1017.808    
 5579.00   1018.145    
 5580.00   1018.481    
 5581.00   1018.818    
 5582.00   1019.155    
 5583.00   1019.492    
 5584.00   1019.829    
 5585.00   1020.166    
 5586.00   1020.503    
 5587.00   1020.841    
 5588.00   1021.178    
 5589.00   1021.515    
 5590.00   1021.853    
 5591.00   1022.190    
 5592.00   1022.528    
 5593.00   1022.866    
 5594.00   1023.204    
 5595.00   1023.541    
 5596.00   1023.879    
 5597.00   1024.217    
 5598.00   1024.555    
 5599.00   1024.894    
 5600.00   1025.232    
 5601.00   1025.570    
 5602.00   1025.909    
 5603.00   1026.247    
 5604.00   1026.585    
 5605.00   1026.924    
 5606.00   1027.263    
 5607.00   1027.601    
 5608.00   1027.940    
 5609.00   1028.279    
 5610.00   1028.618    
 5611.00   1028.957    
 5612.00   1029.296    
 5613.00   1029.635    
 5614.00   1029.975    
 5615.00   1030.314    
 5616.00   1030.653    
 5617.00   1030.993    
 5618.00   1031.332    
 5619.00   1031.672    
 5620.00   1032.012    
 5621.00   1032.351    
 5622.00   1032.691    
 5623.00   1033.031    
 5624.00   1033.371    
 5625.00   1033.711    
 5626.00   1034.051    
 5627.00   1034.392    
 5628.00   1034.732    
 5629.00   1035.072    
 5630.00   1035.413    
 5631.00   1035.753    
 5632.00   1036.094    
 5633.00   1036.434    
 5634.00   1036.775    
 5635.00   1037.116    
 5636.00   1037.457    
 5637.00   1037.798    
 5638.00   1038.139    
 5639.00   1038.480    
 5640.00   1038.821    
 5641.00   1039.162    
 5642.00   1039.504    
 5643.00   1039.845    
 5644.00   1040.186    
 5645.00   1040.528    
 5646.00   1040.870    
 5647.00   1041.211    
 5648.00   1041.553    
 5649.00   1041.895    
 5650.00   1042.237    
 5651.00   1042.579    
 5652.00   1042.921    
 5653.00   1043.263    
 5654.00   1043.605    
 5655.00   1043.947    
 5656.00   1044.290    
 5657.00   1044.632    
 5658.00   1044.975    
 5659.00   1045.317    
 5660.00   1045.660    
 5661.00   1046.003    
 5662.00   1046.345    
 5663.00   1046.688    
 5664.00   1047.031    
 5665.00   1047.374    
 5666.00   1047.717    
 5667.00   1048.060    
 5668.00   1048.404    
 5669.00   1048.747    
 5670.00   1049.090    
 5671.00   1049.434    
 5672.00   1049.777    
 5673.00   1050.121    
 5674.00   1050.465    
 5675.00   1050.808    
 5676.00   1051.152    
 5677.00   1051.496    
 5678.00   1051.840    
 5679.00   1052.184    
 5680.00   1052.528    
 5681.00   1052.873    
 5682.00   1053.217    
 5683.00   1053.561    
 5684.00   1053.906    
 5685.00   1054.250    
 5686.00   1054.595    
 5687.00   1054.939    
 5688.00   1055.284    
 5689.00   1055.629    
 5690.00   1055.974    
 5691.00   1056.319    
 5692.00   1056.664    
 5693.00   1057.009    
 5694.00   1057.354    
 5695.00   1057.699    
 5696.00   1058.044    
 5697.00   1058.390    
 5698.00   1058.735    
 5699.00   1059.081    
 5700.00   1059.426    
 5701.00   1059.772    
 5702.00   1060.118    
 5703.00   1060.464    
 5704.00   1060.810    
 5705.00   1061.156    
 5706.00   1061.502    
 5707.00   1061.848    
 5708.00   1062.194    
 5709.00   1062.540    
 5710.00   1062.887    
 5711.00   1063.233    
 5712.00   1063.580    
 5713.00   1063.926    
 5714.00   1064.273    
 5715.00   1064.620    
 5716.00   1064.966    
 5717.00   1065.313    
 5718.00   1065.660    
 5719.00   1066.007    
 5720.00   1066.354    
 5721.00   1066.702    
 5722.00   1067.049    
 5723.00   1067.396    
 5724.00   1067.744    
 5725.00   1068.091    
 5726.00   1068.439    
 5727.00   1068.786    
 5728.00   1069.134    
 5729.00   1069.482    
 5730.00   1069.829    
 5731.00   1070.177    
 5732.00   1070.525    
 5733.00   1070.873    
 5734.00   1071.222    
 5735.00   1071.570    
 5736.00   1071.918    
 5737.00   1072.266    
 5738.00   1072.615    
 5739.00   1072.963    
 5740.00   1073.312    
 5741.00   1073.661    
 5742.00   1074.009    
 5743.00   1074.358    
 5744.00   1074.707    
 5745.00   1075.056    
 5746.00   1075.405    
 5747.00   1075.754    
 5748.00   1076.103    
 5749.00   1076.453    
 5750.00   1076.802    
 5751.00   1077.152    
 5752.00   1077.501    
 5753.00   1077.851    
 5754.00   1078.200    
 5755.00   1078.550    
 5756.00   1078.900    
 5757.00   1079.250    
 5758.00   1079.600    
 5759.00   1079.950    
 5760.00   1080.300    
 5761.00   1080.650    
 5762.00   1081.000    
 5763.00   1081.350    
 5764.00   1081.701    
 5765.00   1082.051    
 5766.00   1082.402    
 5767.00   1082.752    
 5768.00   1083.103    
 5769.00   1083.454    
 5770.00   1083.805    
 5771.00   1084.156    
 5772.00   1084.507    
 5773.00   1084.858    
 5774.00   1085.209    
 5775.00   1085.560    
 5776.00   1085.911    
 5777.00   1086.263    
 5778.00   1086.614    
 5779.00   1086.966    
 5780.00   1087.317    
 5781.00   1087.669    
 5782.00   1088.021    
 5783.00   1088.372    
 5784.00   1088.724    
 5785.00   1089.076    
 5786.00   1089.428    
 5787.00   1089.780    
 5788.00   1090.133    
 5789.00   1090.485    
 5790.00   1090.837    
 5791.00   1091.190    
 5792.00   1091.542    
 5793.00   1091.895    
 5794.00   1092.247    
 5795.00   1092.600    
 5796.00   1092.953    
 5797.00   1093.306    
 5798.00   1093.659    
 5799.00   1094.012    
 5800.00   1094.365    
 5801.00   1094.718    
 5802.00   1095.071    
 5803.00   1095.424    
 5804.00   1095.778    
 5805.00   1096.131    
 5806.00   1096.485    
 5807.00   1096.838    
 5808.00   1097.192    
 5809.00   1097.546    
 5810.00   1097.900    
 5811.00   1098.254    
 5812.00   1098.608    
 5813.00   1098.962    
 5814.00   1099.316    
 5815.00   1099.670    
 5816.00   1100.024    
 5817.00   1100.379    
 5818.00   1100.733    
 5819.00   1101.088    
 5820.00   1101.442    
 5821.00   1101.797    
 5822.00   1102.152    
 5823.00   1102.507    
 5824.00   1102.861    
 5825.00   1103.216    
 5826.00   1103.571    
 5827.00   1103.927    
 5828.00   1104.282    
 5829.00   1104.637    
 5830.00   1104.992    
 5831.00   1105.348    
 5832.00   1105.703    
 5833.00   1106.059    
 5834.00   1106.415    
 5835.00   1106.770    
 5836.00   1107.126    
 5837.00   1107.482    
 5838.00   1107.838    
 5839.00   1108.194    
 5840.00   1108.550    
 5841.00   1108.906    
 5842.00   1109.263    
 5843.00   1109.619    
 5844.00   1109.975    
 5845.00   1110.332    
 5846.00   1110.688    
 5847.00   1111.045    
 5848.00   1111.402    
 5849.00   1111.758    
 5850.00   1112.115    
 5851.00   1112.472    
 5852.00   1112.829    
 5853.00   1113.186    
 5854.00   1113.543    
 5855.00   1113.901    
 5856.00   1114.258    
 5857.00   1114.615    
 5858.00   1114.973    
 5859.00   1115.330    
 5860.00   1115.688    
 5861.00   1116.046    
 5862.00   1116.404    
 5863.00   1116.761    
 5864.00   1117.119    
 5865.00   1117.477    
 5866.00   1117.835    
 5867.00   1118.194    
 5868.00   1118.552    
 5869.00   1118.910    
 5870.00   1119.268    
 5871.00   1119.627    
 5872.00   1119.985    
 5873.00   1120.344    
 5874.00   1120.703    
 5875.00   1121.061    
 5876.00   1121.420    
 5877.00   1121.779    
 5878.00   1122.138    
 5879.00   1122.497    
 5880.00   1122.856    
 5881.00   1123.216    
 5882.00   1123.575    
 5883.00   1123.934    
 5884.00   1124.294    
 5885.00   1124.653    
 5886.00   1125.013    
 5887.00   1125.372    
 5888.00   1125.732    
 5889.00   1126.092    
 5890.00   1126.452    
 5891.00   1126.812    
 5892.00   1127.172    
 5893.00   1127.532    
 5894.00   1127.892    
 5895.00   1128.253    
 5896.00   1128.613    
 5897.00   1128.973    
 5898.00   1129.334    
 5899.00   1129.694    
 5900.00   1130.055    
 5901.00   1130.416    
 5902.00   1130.777    
 5903.00   1131.137    
 5904.00   1131.498    
 5905.00   1131.859    
 5906.00   1132.221    
 5907.00   1132.582    
 5908.00   1132.943    
 5909.00   1133.304    
 5910.00   1133.666    
 5911.00   1134.027    
 5912.00   1134.389    
 5913.00   1134.750    
 5914.00   1135.112    
 5915.00   1135.474    
 5916.00   1135.836    
 5917.00   1136.198    
 5918.00   1136.560    
 5919.00   1136.922    
 5920.00   1137.284    
 5921.00   1137.646    
 5922.00   1138.009    
 5923.00   1138.371    
 5924.00   1138.734    
 5925.00   1139.096    
 5926.00   1139.459    
 5927.00   1139.821    
 5928.00   1140.184    
 5929.00   1140.547    
 5930.00   1140.910    
 5931.00   1141.273    
 5932.00   1141.636    
 5933.00   1141.999    
 5934.00   1142.363    
 5935.00   1142.726    
 5936.00   1143.089    
 5937.00   1143.453    
 5938.00   1143.816    
 5939.00   1144.180    
 5940.00   1144.544    
 5941.00   1144.907    
 5942.00   1145.271    
 5943.00   1145.635    
 5944.00   1145.999    
 5945.00   1146.363    
 5946.00   1146.727    
 5947.00   1147.092    
 5948.00   1147.456    
 5949.00   1147.820    
 5950.00   1148.185    
 5951.00   1148.549    
 5952.00   1148.914    
 5953.00   1149.279    
 5954.00   1149.644    
 5955.00   1150.008    
 5956.00   1150.373    
 5957.00   1150.738    
 5958.00   1151.103    
 5959.00   1151.469    
 5960.00   1151.834    
 5961.00   1152.199    
 5962.00   1152.564    
 5963.00   1152.930    
 5964.00   1153.295    
 5965.00   1153.661    
 5966.00   1154.027    
 5967.00   1154.393    
 5968.00   1154.758    
 5969.00   1155.124    
 5970.00   1155.490    
 5971.00   1155.856    
 5972.00   1156.223    
 5973.00   1156.589    
 5974.00   1156.955    
 5975.00   1157.321    
 5976.00   1157.688    
 5977.00   1158.054    
 5978.00   1158.421    
 5979.00   1158.788    
 5980.00   1159.154    
 5981.00   1159.521    
 5982.00   1159.888    
 5983.00   1160.255    
 5984.00   1160.622    
 5985.00   1160.989    
 5986.00   1161.357    
 5987.00   1161.724    
 5988.00   1162.091    
 5989.00   1162.459    
 5990.00   1162.826    
 5991.00   1163.194    
 5992.00   1163.562    
 5993.00   1163.929    
 5994.00   1164.297    
 5995.00   1164.665    
 5996.00   1165.033    
 5997.00   1165.401    
 5998.00   1165.769    
 5999.00   1166.138    
 6000.00   1166.506    
 6001.00   1166.874    
 6002.00   1167.243    
 6003.00   1167.611    
 6004.00   1167.980    
 6005.00   1168.349    
 6006.00   1168.717    
 6007.00   1169.086    
 6008.00   1169.455    
 6009.00   1169.824    
 6010.00   1170.193    
 6011.00   1170.562    
 6012.00   1170.931    
 6013.00   1171.301    
 6014.00   1171.670    
 6015.00   1172.040    
 6016.00   1172.409    
 6017.00   1172.779    
 6018.00   1173.148    
 6019.00   1173.518    
 6020.00   1173.888    
 6021.00   1174.258    
 6022.00   1174.628    
 6023.00   1174.998    
 6024.00   1175.368    
 6025.00   1175.738    
 6026.00   1176.109    
 6027.00   1176.479    
 6028.00   1176.850    
 6029.00   1177.220    
 6030.00   1177.591    
 6031.00   1177.961    
 6032.00   1178.332    
 6033.00   1178.703    
 6034.00   1179.074    
 6035.00   1179.445    
 6036.00   1179.816    
 6037.00   1180.187    
 6038.00   1180.558    
 6039.00   1180.930    
 6040.00   1181.301    
 6041.00   1181.672    
 6042.00   1182.044    
 6043.00   1182.416    
 6044.00   1182.787    
 6045.00   1183.159    
 6046.00   1183.531    
 6047.00   1183.903    
 6048.00   1184.275    
 6049.00   1184.647    
 6050.00   1185.019    
 6051.00   1185.391    
 6052.00   1185.764    
 6053.00   1186.136    
 6054.00   1186.508    
 6055.00   1186.881    
 6056.00   1187.254    
 6057.00   1187.626    
 6058.00   1187.999    
 6059.00   1188.372    
 6060.00   1188.745    
 6061.00   1189.118    
 6062.00   1189.491    
 6063.00   1189.864    
 6064.00   1190.237    
 6065.00   1190.611    
 6066.00   1190.984    
 6067.00   1191.357    
 6068.00   1191.731    
 6069.00   1192.105    
 6070.00   1192.478    
 6071.00   1192.852    
 6072.00   1193.226    
 6073.00   1193.600    
 6074.00   1193.974    
 6075.00   1194.348    
 6076.00   1194.722    
 6077.00   1195.096    
 6078.00   1195.471    
 6079.00   1195.845    
 6080.00   1196.220    
 6081.00   1196.594    
 6082.00   1196.969    
 6083.00   1197.344    
 6084.00   1197.718    
 6085.00   1198.093    
 6086.00   1198.468    
 6087.00   1198.843    
 6088.00   1199.218    
 6089.00   1199.593    
 6090.00   1199.969    
 6091.00   1200.344    
 6092.00   1200.719    
 6093.00   1201.095    
 6094.00   1201.470    
 6095.00   1201.846    
 6096.00   1202.222    
 6097.00   1202.598    
 6098.00   1202.973    
 6099.00   1203.349    
 6100.00   1203.725    
 6101.00   1204.102    
 6102.00   1204.478    
 6103.00   1204.854    
 6104.00   1205.230    
 6105.00   1205.607    
 6106.00   1205.983    
 6107.00   1206.360    
 6108.00   1206.736    
 6109.00   1207.113    
 6110.00   1207.490    
 6111.00   1207.867    
 6112.00   1208.244    
 6113.00   1208.621    
 6114.00   1208.998    
 6115.00   1209.375    
 6116.00   1209.752    
 6117.00   1210.130    
 6118.00   1210.507    
 6119.00   1210.885    
 6120.00   1211.262    
 6121.00   1211.640    
 6122.00   1212.018    
 6123.00   1212.395    
 6124.00   1212.773    
 6125.00   1213.151    
 6126.00   1213.529    
 6127.00   1213.907    
 6128.00   1214.286    
 6129.00   1214.664    
 6130.00   1215.042    
 6131.00   1215.421    
 6132.00   1215.799    
 6133.00   1216.178    
 6134.00   1216.557    
 6135.00   1216.935    
 6136.00   1217.314    
 6137.00   1217.693    
 6138.00   1218.072    
 6139.00   1218.451    
 6140.00   1218.830    
 6141.00   1219.209    
 6142.00   1219.589    
 6143.00   1219.968    
 6144.00   1220.348    
 6145.00   1220.727    
 6146.00   1221.107    
 6147.00   1221.486    
 6148.00   1221.866    
 6149.00   1222.246    
 6150.00   1222.626    
 6151.00   1223.006    
 6152.00   1223.386    
 6153.00   1223.766    
 6154.00   1224.146    
 6155.00   1224.527    
 6156.00   1224.907    
 6157.00   1225.287    
 6158.00   1225.668    
 6159.00   1226.049    
 6160.00   1226.429    
 6161.00   1226.810    
 6162.00   1227.191    
 6163.00   1227.572    
 6164.00   1227.953    
 6165.00   1228.334    
 6166.00   1228.715    
 6167.00   1229.096    
 6168.00   1229.478    
 6169.00   1229.859    
 6170.00   1230.241    
 6171.00   1230.622    
 6172.00   1231.004    
 6173.00   1231.386    
 6174.00   1231.767    
 6175.00   1232.149    
 6176.00   1232.531    
 6177.00   1232.913    
 6178.00   1233.295    
 6179.00   1233.677    
 6180.00   1234.060    
 6181.00   1234.442    
 6182.00   1234.824    
 6183.00   1235.207    
 6184.00   1235.590    
 6185.00   1235.972    
 6186.00   1236.355    
 6187.00   1236.738    
 6188.00   1237.121    
 6189.00   1237.504    
 6190.00   1237.887    
 6191.00   1238.270    
 6192.00   1238.653    
 6193.00   1239.036    
 6194.00   1239.420    
 6195.00   1239.803    
 6196.00   1240.187    
 6197.00   1240.570    
 6198.00   1240.954    
 6199.00   1241.338    
 6200.00   1241.721    
 6201.00   1242.105    
 6202.00   1242.489    
 6203.00   1242.873    
 6204.00   1243.258    
 6205.00   1243.642    
 6206.00   1244.026    
 6207.00   1244.410    
 6208.00   1244.795    
 6209.00   1245.179    
 6210.00   1245.564    
 6211.00   1245.949    
 6212.00   1246.333    
 6213.00   1246.718    
 6214.00   1247.103    
 6215.00   1247.488    
 6216.00   1247.873    
 6217.00   1248.258    
 6218.00   1248.644    
 6219.00   1249.029    
 6220.00   1249.414    
 6221.00   1249.800    
 6222.00   1250.185    
 6223.00   1250.571    
 6224.00   1250.957    
 6225.00   1251.343    
 6226.00   1251.728    
 6227.00   1252.114    
 6228.00   1252.500    
 6229.00   1252.887    
 6230.00   1253.273    
 6231.00   1253.659    
 6232.00   1254.045    
 6233.00   1254.432    
 6234.00   1254.818    
 6235.00   1255.205    
 6236.00   1255.592    
 6237.00   1255.978    
 6238.00   1256.365    
 6239.00   1256.752    
 6240.00   1257.139    
 6241.00   1257.526    
 6242.00   1257.913    
 6243.00   1258.300    
 6244.00   1258.688    
 6245.00   1259.075    
 6246.00   1259.462    
 6247.00   1259.850    
 6248.00   1260.238    
 6249.00   1260.625    
 6250.00   1261.013    
 6251.00   1261.401    
 6252.00   1261.789    
 6253.00   1262.177    
 6254.00   1262.565    
 6255.00   1262.953    
 6256.00   1263.341    
 6257.00   1263.729    
 6258.00   1264.118    
 6259.00   1264.506    
 6260.00   1264.895    
 6261.00   1265.283    
 6262.00   1265.672    
 6263.00   1266.061    
 6264.00   1266.450    
 6265.00   1266.839    
 6266.00   1267.228    
 6267.00   1267.617    
 6268.00   1268.006    
 6269.00   1268.395    
 6270.00   1268.785    
 6271.00   1269.174    
 6272.00   1269.564    
 6273.00   1269.953    
 6274.00   1270.343    
 6275.00   1270.733    
 6276.00   1271.122    
 6277.00   1271.512    
 6278.00   1271.902    
 6279.00   1272.292    
 6280.00   1272.682    
 6281.00   1273.073    
 6282.00   1273.463    
 6283.00   1273.853    
 6284.00   1274.244    
 6285.00   1274.634    
 6286.00   1275.025    
 6287.00   1275.415    
 6288.00   1275.806    
 6289.00   1276.197    
 6290.00   1276.588    
 6291.00   1276.979    
 6292.00   1277.370    
 6293.00   1277.761    
 6294.00   1278.152    
 6295.00   1278.544    
 6296.00   1278.935    
 6297.00   1279.327    
 6298.00   1279.718    
 6299.00   1280.110    
 6300.00   1280.501    
 6301.00   1280.893    
 6302.00   1281.285    
 6303.00   1281.677    
 6304.00   1282.069    
 6305.00   1282.461    
 6306.00   1282.853    
 6307.00   1283.246    
 6308.00   1283.638    
 6309.00   1284.030    
 6310.00   1284.423    
 6311.00   1284.815    
 6312.00   1285.208    
 6313.00   1285.601    
 6314.00   1285.994    
 6315.00   1286.387    
 6316.00   1286.779    
 6317.00   1287.173    
 6318.00   1287.566    
 6319.00   1287.959    
 6320.00   1288.352    
 6321.00   1288.746    
 6322.00   1289.139    
 6323.00   1289.532    
 6324.00   1289.926    
 6325.00   1290.320    
 6326.00   1290.714    
 6327.00   1291.107    
 6328.00   1291.501    
 6329.00   1291.895    
 6330.00   1292.289    
 6331.00   1292.684    
 6332.00   1293.078    
 6333.00   1293.472    
 6334.00   1293.867    
 6335.00   1294.261    
 6336.00   1294.656    
 6337.00   1295.050    
 6338.00   1295.445    
 6339.00   1295.840    
 6340.00   1296.235    
 6341.00   1296.630    
 6342.00   1297.025    
 6343.00   1297.420    
 6344.00   1297.815    
 6345.00   1298.210    
 6346.00   1298.606    
 6347.00   1299.001    
 6348.00   1299.396    
 6349.00   1299.792    
 6350.00   1300.188    
 6351.00   1300.583    
 6352.00   1300.979    
 6353.00   1301.375    
 6354.00   1301.771    
 6355.00   1302.167    
 6356.00   1302.563    
 6357.00   1302.960    
 6358.00   1303.356    
 6359.00   1303.752    
 6360.00   1304.149    
 6361.00   1304.545    
 6362.00   1304.942    
 6363.00   1305.339    
 6364.00   1305.735    
 6365.00   1306.132    
 6366.00   1306.529    
 6367.00   1306.926    
 6368.00   1307.323    
 6369.00   1307.721    
 6370.00   1308.118    
 6371.00   1308.515    
 6372.00   1308.913    
 6373.00   1309.310    
 6374.00   1309.708    
 6375.00   1310.105    
 6376.00   1310.503    
 6377.00   1310.901    
 6378.00   1311.299    
 6379.00   1311.697    
 6380.00   1312.095    
 6381.00   1312.493    
 6382.00   1312.891    
 6383.00   1313.289    
 6384.00   1313.688    
 6385.00   1314.086    
 6386.00   1314.485    
 6387.00   1314.883    
 6388.00   1315.282    
 6389.00   1315.681    
 6390.00   1316.080    
 6391.00   1316.479    
 6392.00   1316.878    
 6393.00   1317.277    
 6394.00   1317.676    
 6395.00   1318.075    
 6396.00   1318.475    
 6397.00   1318.874    
 6398.00   1319.273    
 6399.00   1319.673    
 6400.00   1320.073    
 6401.00   1320.472    
 6402.00   1320.872    
 6403.00   1321.272    
 6404.00   1321.672    
 6405.00   1322.072    
 6406.00   1322.472    
 6407.00   1322.872    
 6408.00   1323.273    
 6409.00   1323.673    
 6410.00   1324.074    
 6411.00   1324.474    
 6412.00   1324.875    
 6413.00   1325.275    
 6414.00   1325.676    
 6415.00   1326.077    
 6416.00   1326.478    
 6417.00   1326.879    
 6418.00   1327.280    
 6419.00   1327.681    
 6420.00   1328.082    
 6421.00   1328.484    
 6422.00   1328.885    
 6423.00   1329.287    
 6424.00   1329.688    
 6425.00   1330.090    
 6426.00   1330.492    
 6427.00   1330.893    
 6428.00   1331.295    
 6429.00   1331.697    
 6430.00   1332.099    
 6431.00   1332.502    
 6432.00   1332.904    
 6433.00   1333.306    
 6434.00   1333.708    
 6435.00   1334.111    
 6436.00   1334.513    
 6437.00   1334.916    
 6438.00   1335.319    
 6439.00   1335.721    
 6440.00   1336.124    
 6441.00   1336.527    
 6442.00   1336.930    
 6443.00   1337.333    
 6444.00   1337.736    
 6445.00   1338.140    
 6446.00   1338.543    
 6447.00   1338.946    
 6448.00   1339.350    
 6449.00   1339.754    
 6450.00   1340.157    
 6451.00   1340.561    
 6452.00   1340.965    
 6453.00   1341.369    
 6454.00   1341.773    
 6455.00   1342.177    
 6456.00   1342.581    
 6457.00   1342.985    
 6458.00   1343.389    
 6459.00   1343.794    
 6460.00   1344.198    
 6461.00   1344.603    
 6462.00   1345.007    
 6463.00   1345.412    
 6464.00   1345.817    
 6465.00   1346.222    
 6466.00   1346.627    
 6467.00   1347.032    
 6468.00   1347.437    
 6469.00   1347.842    
 6470.00   1348.247    
 6471.00   1348.652    
 6472.00   1349.058    
 6473.00   1349.463    
 6474.00   1349.869    
 6475.00   1350.275    
 6476.00   1350.680    
 6477.00   1351.086    
 6478.00   1351.492    
 6479.00   1351.898    
 6480.00   1352.304    
 6481.00   1352.710    
 6482.00   1353.116    
 6483.00   1353.523    
 6484.00   1353.929    
 6485.00   1354.336    
 6486.00   1354.742    
 6487.00   1355.149    
 6488.00   1355.555    
 6489.00   1355.962    
 6490.00   1356.369    
 6491.00   1356.776    
 6492.00   1357.183    
 6493.00   1357.590    
 6494.00   1357.997    
 6495.00   1358.405    
 6496.00   1358.812    
 6497.00   1359.219    
 6498.00   1359.627    
 6499.00   1360.034    
 6500.00   1360.442    
 6501.00   1360.850    
 6502.00   1361.258    
 6503.00   1361.666    
 6504.00   1362.074    
 6505.00   1362.482    
 6506.00   1362.890    
 6507.00   1363.298    
 6508.00   1363.706    
 6509.00   1364.115    
 6510.00   1364.523    
 6511.00   1364.932    
 6512.00   1365.340    
 6513.00   1365.749    
 6514.00   1366.158    
 6515.00   1366.567    
 6516.00   1366.976    
 6517.00   1367.385    
 6518.00   1367.794    
 6519.00   1368.203    
 6520.00   1368.612    
 6521.00   1369.022    
 6522.00   1369.431    
 6523.00   1369.841    
 6524.00   1370.250    
 6525.00   1370.660    
 6526.00   1371.070    
 6527.00   1371.479    
 6528.00   1371.889    
 6529.00   1372.299    
 6530.00   1372.709    
 6531.00   1373.120    
 6532.00   1373.530    
 6533.00   1373.940    
 6534.00   1374.351    
 6535.00   1374.761    
 6536.00   1375.172    
 6537.00   1375.582    
 6538.00   1375.993    
 6539.00   1376.404    
 6540.00   1376.815    
 6541.00   1377.226    
 6542.00   1377.637    
 6543.00   1378.048    
 6544.00   1378.459    
 6545.00   1378.870    
 6546.00   1379.282    
 6547.00   1379.693    
 6548.00   1380.105    
 6549.00   1380.516    
 6550.00   1380.928    
 6551.00   1381.340    
 6552.00   1381.752    
 6553.00   1382.164    
 6554.00   1382.576    
 6555.00   1382.988    
 6556.00   1383.400    
 6557.00   1383.812    
 6558.00   1384.225    
 6559.00   1384.637    
 6560.00   1385.049    
 6561.00   1385.462    
 6562.00   1385.875    
 6563.00   1386.287    
 6564.00   1386.700    
 6565.00   1387.113    
 6566.00   1387.526    
 6567.00   1387.939    
 6568.00   1388.352    
 6569.00   1388.766    
 6570.00   1389.179    
 6571.00   1389.592    
 6572.00   1390.006    
 6573.00   1390.419    
 6574.00   1390.833    
 6575.00   1391.247    
 6576.00   1391.661    
 6577.00   1392.074    
 6578.00   1392.488    
 6579.00   1392.902    
 6580.00   1393.317    
 6581.00   1393.731    
 6582.00   1394.145    
 6583.00   1394.559    
 6584.00   1394.974    
 6585.00   1395.388    
 6586.00   1395.803    
 6587.00   1396.218    
 6588.00   1396.632    
 6589.00   1397.047    
 6590.00   1397.462    
 6591.00   1397.877    
 6592.00   1398.292    
 6593.00   1398.708    
 6594.00   1399.123    
 6595.00   1399.538    
 6596.00   1399.954    
 6597.00   1400.369    
 6598.00   1400.785    
 6599.00   1401.200    
 6600.00   1401.616    
 6601.00   1402.032    
 6602.00   1402.448    
 6603.00   1402.864    
 6604.00   1403.280    
 6605.00   1403.696    
 6606.00   1404.112    
 6607.00   1404.529    
 6608.00   1404.945    
 6609.00   1405.361    
 6610.00   1405.778    
 6611.00   1406.195    
 6612.00   1406.611    
 6613.00   1407.028    
 6614.00   1407.445    
 6615.00   1407.862    
 6616.00   1408.279    
 6617.00   1408.696    
 6618.00   1409.113    
 6619.00   1409.531    
 6620.00   1409.948    
 6621.00   1410.365    
 6622.00   1410.783    
 6623.00   1411.201    
 6624.00   1411.618    
 6625.00   1412.036    
 6626.00   1412.454    
 6627.00   1412.872    
 6628.00   1413.290    
 6629.00   1413.708    
 6630.00   1414.126    
 6631.00   1414.544    
 6632.00   1414.963    
 6633.00   1415.381    
 6634.00   1415.800    
 6635.00   1416.218    
 6636.00   1416.637    
 6637.00   1417.056    
 6638.00   1417.474    
 6639.00   1417.893    
 6640.00   1418.312    
 6641.00   1418.731    
 6642.00   1419.151    
 6643.00   1419.570    
 6644.00   1419.989    
 6645.00   1420.408    
 6646.00   1420.828    
 6647.00   1421.248    
 6648.00   1421.667    
 6649.00   1422.087    
 6650.00   1422.507    
 6651.00   1422.927    
 6652.00   1423.347    
 6653.00   1423.767    
 6654.00   1424.187    
 6655.00   1424.607    
 6656.00   1425.027    
 6657.00   1425.448    
 6658.00   1425.868    
 6659.00   1426.289    
 6660.00   1426.709    
 6661.00   1427.130    
 6662.00   1427.551    
 6663.00   1427.972    
 6664.00   1428.393    
 6665.00   1428.814    
 6666.00   1429.235    
 6667.00   1429.656    
 6668.00   1430.077    
 6669.00   1430.498    
 6670.00   1430.920    
 6671.00   1431.341    
 6672.00   1431.763    
 6673.00   1432.185    
 6674.00   1432.606    
 6675.00   1433.028    
 6676.00   1433.450    
 6677.00   1433.872    
 6678.00   1434.294    
 6679.00   1434.716    
 6680.00   1435.139    
 6681.00   1435.561    
 6682.00   1435.983    
 6683.00   1436.406    
 6684.00   1436.829    
 6685.00   1437.251    
 6686.00   1437.674    
 6687.00   1438.097    
 6688.00   1438.520    
 6689.00   1438.943    
 6690.00   1439.366    
 6691.00   1439.789    
 6692.00   1440.212    
 6693.00   1440.635    
 6694.00   1441.059    
 6695.00   1441.482    
 6696.00   1441.906    
 6697.00   1442.329    
 6698.00   1442.753    
 6699.00   1443.177    
 6700.00   1443.601    
 6701.00   1444.025    
 6702.00   1444.449    
 6703.00   1444.873    
 6704.00   1445.297    
 6705.00   1445.721    
 6706.00   1446.146    
 6707.00   1446.570    
 6708.00   1446.995    
 6709.00   1447.419    
 6710.00   1447.844    
 6711.00   1448.269    
 6712.00   1448.694    
 6713.00   1449.119    
 6714.00   1449.544    
 6715.00   1449.969    
 6716.00   1450.394    
 6717.00   1450.819    
 6718.00   1451.245    
 6719.00   1451.670    
 6720.00   1452.096    
 6721.00   1452.521    
 6722.00   1452.947    
 6723.00   1453.373    
 6724.00   1453.798    
 6725.00   1454.224    
 6726.00   1454.650    
 6727.00   1455.076    
 6728.00   1455.503    
 6729.00   1455.929    
 6730.00   1456.355    
 6731.00   1456.782    
 6732.00   1457.208    
 6733.00   1457.635    
 6734.00   1458.061    
 6735.00   1458.488    
 6736.00   1458.915    
 6737.00   1459.342    
 6738.00   1459.769    
 6739.00   1460.196    
 6740.00   1460.623    
 6741.00   1461.050    
 6742.00   1461.478    
 6743.00   1461.905    
 6744.00   1462.332    
 6745.00   1462.760    
 6746.00   1463.188    
 6747.00   1463.615    
 6748.00   1464.043    
 6749.00   1464.471    
 6750.00   1464.899    
 6751.00   1465.327    
 6752.00   1465.755    
 6753.00   1466.183    
 6754.00   1466.612    
 6755.00   1467.040    
 6756.00   1467.469    
 6757.00   1467.897    
 6758.00   1468.326    
 6759.00   1468.754    
 6760.00   1469.183    
 6761.00   1469.612    
 6762.00   1470.041    
 6763.00   1470.470    
 6764.00   1470.899    
 6765.00   1471.328    
 6766.00   1471.758    
 6767.00   1472.187    
 6768.00   1472.617    
 6769.00   1473.046    
 6770.00   1473.476    
 6771.00   1473.905    
 6772.00   1474.335    
 6773.00   1474.765    
 6774.00   1475.195    
 6775.00   1475.625    
 6776.00   1476.055    
 6777.00   1476.485    
 6778.00   1476.915    
 6779.00   1477.346    
 6780.00   1477.776    
 6781.00   1478.207    
 6782.00   1478.637    
 6783.00   1479.068    
 6784.00   1479.499    
 6785.00   1479.930    
 6786.00   1480.361    
 6787.00   1480.792    
 6788.00   1481.223    
 6789.00   1481.654    
 6790.00   1482.085    
 6791.00   1482.516    
 6792.00   1482.948    
 6793.00   1483.379    
 6794.00   1483.811    
 6795.00   1484.243    
 6796.00   1484.674    
 6797.00   1485.106    
 6798.00   1485.538    
 6799.00   1485.970    
 6800.00   1486.402    
 6801.00   1486.834    
 6802.00   1487.267    
 6803.00   1487.699    
 6804.00   1488.131    
 6805.00   1488.564    
 6806.00   1488.996    
 6807.00   1489.429    
 6808.00   1489.862    
 6809.00   1490.294    
 6810.00   1490.727    
 6811.00   1491.160    
 6812.00   1491.593    
 6813.00   1492.027    
 6814.00   1492.460    
 6815.00   1492.893    
 6816.00   1493.326    
 6817.00   1493.760    
 6818.00   1494.193    
 6819.00   1494.627    
 6820.00   1495.061    
 6821.00   1495.495    
 6822.00   1495.929    
 6823.00   1496.362    
 6824.00   1496.797    
 6825.00   1497.231    
 6826.00   1497.665    
 6827.00   1498.099    
 6828.00   1498.534    
 6829.00   1498.968    
 6830.00   1499.403    
 6831.00   1499.837    
 6832.00   1500.272    
 6833.00   1500.707    
 6834.00   1501.142    
 6835.00   1501.576    
 6836.00   1502.012    
 6837.00   1502.447    
 6838.00   1502.882    
 6839.00   1503.317    
 6840.00   1503.752    
 6841.00   1504.188    
 6842.00   1504.623    
 6843.00   1505.059    
 6844.00   1505.495    
 6845.00   1505.931    
 6846.00   1506.366    
 6847.00   1506.802    
 6848.00   1507.238    
 6849.00   1507.674    
 6850.00   1508.111    
 6851.00   1508.547    
 6852.00   1508.983    
 6853.00   1509.420    
 6854.00   1509.856    
 6855.00   1510.293    
 6856.00   1510.730    
 6857.00   1511.166    
 6858.00   1511.603    
 6859.00   1512.040    
 6860.00   1512.477    
 6861.00   1512.914    
 6862.00   1513.351    
 6863.00   1513.789    
 6864.00   1514.226    
 6865.00   1514.663    
 6866.00   1515.101    
 6867.00   1515.538    
 6868.00   1515.976    
 6869.00   1516.414    
 6870.00   1516.852    
 6871.00   1517.290    
 6872.00   1517.728    
 6873.00   1518.166    
 6874.00   1518.604    
 6875.00   1519.042    
 6876.00   1519.481    
 6877.00   1519.919    
 6878.00   1520.357    
 6879.00   1520.796    
 6880.00   1521.235    
 6881.00   1521.673    
 6882.00   1522.112    
 6883.00   1522.551    
 6884.00   1522.990    
 6885.00   1523.429    
 6886.00   1523.868    
 6887.00   1524.308    
 6888.00   1524.747    
 6889.00   1525.186    
 6890.00   1525.626    
 6891.00   1526.065    
 6892.00   1526.505    
 6893.00   1526.945    
 6894.00   1527.385    
 6895.00   1527.825    
 6896.00   1528.265    
 6897.00   1528.705    
 6898.00   1529.145    
 6899.00   1529.585    
 6900.00   1530.025    
 6901.00   1530.466    
 6902.00   1530.906    
 6903.00   1531.347    
 6904.00   1531.787    
 6905.00   1532.228    
 6906.00   1532.669    
 6907.00   1533.110    
 6908.00   1533.551    
 6909.00   1533.992    
 6910.00   1534.433    
 6911.00   1534.874    
 6912.00   1535.316    
 6913.00   1535.757    
 6914.00   1536.198    
 6915.00   1536.640    
 6916.00   1537.082    
 6917.00   1537.523    
 6918.00   1537.965    
 6919.00   1538.407    
 6920.00   1538.849    
 6921.00   1539.291    
 6922.00   1539.733    
 6923.00   1540.175    
 6924.00   1540.618    
 6925.00   1541.060    
 6926.00   1541.503    
 6927.00   1541.945    
 6928.00   1542.388    
 6929.00   1542.831    
 6930.00   1543.273    
 6931.00   1543.716    
 6932.00   1544.159    
 6933.00   1544.602    
 6934.00   1545.045    
 6935.00   1545.489    
 6936.00   1545.932    
 6937.00   1546.375    
 6938.00   1546.819    
 6939.00   1547.262    
 6940.00   1547.706    
 6941.00   1548.150    
 6942.00   1548.593    
 6943.00   1549.037    
 6944.00   1549.481    
 6945.00   1549.925    
 6946.00   1550.369    
 6947.00   1550.814    
 6948.00   1551.258    
 6949.00   1551.702    
 6950.00   1552.147    
 6951.00   1552.591    
 6952.00   1553.036    
 6953.00   1553.481    
 6954.00   1553.925    
 6955.00   1554.370    
 6956.00   1554.815    
 6957.00   1555.260    
 6958.00   1555.705    
 6959.00   1556.151    
 6960.00   1556.596    
 6961.00   1557.041    
 6962.00   1557.487    
 6963.00   1557.932    
 6964.00   1558.378    
 6965.00   1558.824    
 6966.00   1559.269    
 6967.00   1559.715    
 6968.00   1560.161    
 6969.00   1560.607    
 6970.00   1561.053    
 6971.00   1561.499    
 6972.00   1561.946    
 6973.00   1562.392    
 6974.00   1562.839    
 6975.00   1563.285    
 6976.00   1563.732    
 6977.00   1564.178    
 6978.00   1564.625    
 6979.00   1565.072    
 6980.00   1565.519    
 6981.00   1565.966    
 6982.00   1566.413    
 6983.00   1566.860    
 6984.00   1567.308    
 6985.00   1567.755    
 6986.00   1568.202    
 6987.00   1568.650    
 6988.00   1569.098    
 6989.00   1569.545    
 6990.00   1569.993    
 6991.00   1570.441    
 6992.00   1570.889    
 6993.00   1571.337    
 6994.00   1571.785    
 6995.00   1572.233    
 6996.00   1572.681    
 6997.00   1573.130    
 6998.00   1573.578    
 6999.00   1574.027    
 7000.00   1574.475    
 7001.00   1574.924    
 7002.00   1575.373    
 7003.00   1575.822    
 7004.00   1576.271    
 7005.00   1576.720    
 7006.00   1577.169    
 7007.00   1577.618    
 7008.00   1578.067    
 7009.00   1578.517    
 7010.00   1578.966    
 7011.00   1579.416    
 7012.00   1579.865    
 7013.00   1580.315    
 7014.00   1580.765    
 7015.00   1581.215    
 7016.00   1581.664    
 7017.00   1582.114    
 7018.00   1582.565    
 7019.00   1583.015    
 7020.00   1583.465    
 7021.00   1583.915    
 7022.00   1584.366    
 7023.00   1584.816    
 7024.00   1585.267    
 7025.00   1585.718    
 7026.00   1586.168    
 7027.00   1586.619    
 7028.00   1587.070    
 7029.00   1587.521    
 7030.00   1587.972    
 7031.00   1588.424    
 7032.00   1588.875    
 7033.00   1589.326    
 7034.00   1589.778    
 7035.00   1590.229    
 7036.00   1590.681    
 7037.00   1591.132    
 7038.00   1591.584    
 7039.00   1592.036    
 7040.00   1592.488    
 7041.00   1592.940    
 7042.00   1593.392    
 7043.00   1593.844    
 7044.00   1594.297    
 7045.00   1594.749    
 7046.00   1595.201    
 7047.00   1595.654    
 7048.00   1596.106    
 7049.00   1596.559    
 7050.00   1597.012    
 7051.00   1597.465    
 7052.00   1597.918    
 7053.00   1598.371    
 7054.00   1598.824    
 7055.00   1599.277    
 7056.00   1599.730    
 7057.00   1600.184    
 7058.00   1600.637    
 7059.00   1601.091    
 7060.00   1601.544    
 7061.00   1601.998    
 7062.00   1602.452    
 7063.00   1602.906    
 7064.00   1603.360    
 7065.00   1603.814    
 7066.00   1604.268    
 7067.00   1604.722    
 7068.00   1605.176    
 7069.00   1605.630    
 7070.00   1606.085    
 7071.00   1606.539    
 7072.00   1606.994    
 7073.00   1607.449    
 7074.00   1607.903    
 7075.00   1608.358    
 7076.00   1608.813    
 7077.00   1609.268    
 7078.00   1609.723    
 7079.00   1610.179    
 7080.00   1610.634    
 7081.00   1611.089    
 7082.00   1611.545    
 7083.00   1612.000    
 7084.00   1612.456    
 7085.00   1612.912    
 7086.00   1613.367    
 7087.00   1613.823    
 7088.00   1614.279    
 7089.00   1614.735    
 7090.00   1615.191    
 7091.00   1615.647    
 7092.00   1616.104    
 7093.00   1616.560    
 7094.00   1617.016    
 7095.00   1617.473    
 7096.00   1617.930    
 7097.00   1618.386    
 7098.00   1618.843    
 7099.00   1619.300    
 7100.00   1619.757    
 7101.00   1620.214    
 7102.00   1620.671    
 7103.00   1621.128    
 7104.00   1621.586    
 7105.00   1622.043    
 7106.00   1622.500    
 7107.00   1622.958    
 7108.00   1623.415    
 7109.00   1623.873    
 7110.00   1624.331    
 7111.00   1624.789    
 7112.00   1625.247    
 7113.00   1625.705    
 7114.00   1626.163    
 7115.00   1626.621    
 7116.00   1627.079    
 7117.00   1627.538    
 7118.00   1627.996    
 7119.00   1628.455    
 7120.00   1628.913    
 7121.00   1629.372    
 7122.00   1629.831    
 7123.00   1630.290    
 7124.00   1630.749    
 7125.00   1631.208    
 7126.00   1631.667    
 7127.00   1632.126    
 7128.00   1632.585    
 7129.00   1633.045    
 7130.00   1633.504    
 7131.00   1633.964    
 7132.00   1634.423    
 7133.00   1634.883    
 7134.00   1635.343    
 7135.00   1635.803    
 7136.00   1636.263    
 7137.00   1636.723    
 7138.00   1637.183    
 7139.00   1637.643    
 7140.00   1638.103    
 7141.00   1638.564    
 7142.00   1639.024    
 7143.00   1639.485    
 7144.00   1639.945    
 7145.00   1640.406    
 7146.00   1640.867    
 7147.00   1641.328    
 7148.00   1641.789    
 7149.00   1642.250    
 7150.00   1642.711    
 7151.00   1643.172    
 7152.00   1643.633    
 7153.00   1644.095    
 7154.00   1644.556    
 7155.00   1645.018    
 7156.00   1645.479    
 7157.00   1645.941    
 7158.00   1646.403    
 7159.00   1646.865    
 7160.00   1647.327    
 7161.00   1647.789    
 7162.00   1648.251    
 7163.00   1648.713    
 7164.00   1649.175    
 7165.00   1649.638    
 7166.00   1650.100    
 7167.00   1650.563    
 7168.00   1651.025    
 7169.00   1651.488    
 7170.00   1651.951    
 7171.00   1652.414    
 7172.00   1652.877    
 7173.00   1653.340    
 7174.00   1653.803    
 7175.00   1654.266    
 7176.00   1654.729    
 7177.00   1655.193    
 7178.00   1655.656    
 7179.00   1656.120    
 7180.00   1656.583    
 7181.00   1657.047    
 7182.00   1657.511    
 7183.00   1657.975    
 7184.00   1658.439    
 7185.00   1658.903    
 7186.00   1659.367    
 7187.00   1659.831    
 7188.00   1660.296    
 7189.00   1660.760    
 7190.00   1661.225    
 7191.00   1661.689    
 7192.00   1662.154    
 7193.00   1662.618    
 7194.00   1663.083    
 7195.00   1663.548    
 7196.00   1664.013    
 7197.00   1664.478    
 7198.00   1664.943    
 7199.00   1665.409    
 7200.00   1665.874    
 7201.00   1666.339    
 7202.00   1666.805    
 7203.00   1667.270    
 7204.00   1667.736    
 7205.00   1668.202    
 7206.00   1668.668    
 7207.00   1669.134    
 7208.00   1669.599    
 7209.00   1670.066    
 7210.00   1670.532    
 7211.00   1670.998    
 7212.00   1671.464    
 7213.00   1671.931    
 7214.00   1672.397    
 7215.00   1672.864    
 7216.00   1673.330    
 7217.00   1673.797    
 7218.00   1674.264    
 7219.00   1674.731    
 7220.00   1675.198    
 7221.00   1675.665    
 7222.00   1676.132    
 7223.00   1676.599    
 7224.00   1677.067    
 7225.00   1677.534    
 7226.00   1678.002    
 7227.00   1678.469    
 7228.00   1678.937    
 7229.00   1679.405    
 7230.00   1679.873    
 7231.00   1680.340    
 7232.00   1680.808    
 7233.00   1681.277    
 7234.00   1681.745    
 7235.00   1682.213    
 7236.00   1682.681    
 7237.00   1683.150    
 7238.00   1683.618    
 7239.00   1684.087    
 7240.00   1684.556    
 7241.00   1685.024    
 7242.00   1685.493    
 7243.00   1685.962    
 7244.00   1686.431    
 7245.00   1686.900    
 7246.00   1687.369    
 7247.00   1687.839    
 7248.00   1688.308    
 7249.00   1688.777    
 7250.00   1689.247    
 7251.00   1689.717    
 7252.00   1690.186    
 7253.00   1690.656    
 7254.00   1691.126    
 7255.00   1691.596    
 7256.00   1692.066    
 7257.00   1692.536    
 7258.00   1693.006    
 7259.00   1693.476    
 7260.00   1693.947    
 7261.00   1694.417    
 7262.00   1694.888    
 7263.00   1695.358    
 7264.00   1695.829    
 7265.00   1696.300    
 7266.00   1696.771    
 7267.00   1697.242    
 7268.00   1697.713    
 7269.00   1698.184    
 7270.00   1698.655    
 7271.00   1699.126    
 7272.00   1699.598    
 7273.00   1700.069    
 7274.00   1700.541    
 7275.00   1701.012    
 7276.00   1701.484    
 7277.00   1701.956    
 7278.00   1702.428    
 7279.00   1702.900    
 7280.00   1703.372    
 7281.00   1703.844    
 7282.00   1704.316    
 7283.00   1704.788    
 7284.00   1705.261    
 7285.00   1705.733    
 7286.00   1706.206    
 7287.00   1706.678    
 7288.00   1707.151    
 7289.00   1707.624    
 7290.00   1708.097    
 7291.00   1708.570    
 7292.00   1709.043    
 7293.00   1709.516    
 7294.00   1709.989    
 7295.00   1710.462    
 7296.00   1710.936    
 7297.00   1711.409    
 7298.00   1711.883    
 7299.00   1712.356    
 7300.00   1712.830    
 7301.00   1713.304    
 7302.00   1713.778    
 7303.00   1714.252    
 7304.00   1714.726    
 7305.00   1715.200    
 7306.00   1715.674    
 7307.00   1716.149    
 7308.00   1716.623    
 7309.00   1717.098    
 7310.00   1717.572    
 7311.00   1718.047    
 7312.00   1718.521    
 7313.00   1718.996    
 7314.00   1719.471    
 7315.00   1719.946    
 7316.00   1720.421    
 7317.00   1720.896    
 7318.00   1721.372    
 7319.00   1721.847    
 7320.00   1722.322    
 7321.00   1722.798    
 7322.00   1723.274    
 7323.00   1723.749    
 7324.00   1724.225    
 7325.00   1724.701    
 7326.00   1725.177    
 7327.00   1725.653    
 7328.00   1726.129    
 7329.00   1726.605    
 7330.00   1727.081    
 7331.00   1727.558    
 7332.00   1728.034    
 7333.00   1728.510    
 7334.00   1728.987    
 7335.00   1729.464    
 7336.00   1729.941    
 7337.00   1730.417    
 7338.00   1730.894    
 7339.00   1731.371    
 7340.00   1731.848    
 7341.00   1732.326    
 7342.00   1732.803    
 7343.00   1733.280    
 7344.00   1733.758    
 7345.00   1734.235    
 7346.00   1734.713    
 7347.00   1735.190    
 7348.00   1735.668    
 7349.00   1736.146    
 7350.00   1736.624    
 7351.00   1737.102    
 7352.00   1737.580    
 7353.00   1738.058    
 7354.00   1738.537    
 7355.00   1739.015    
 7356.00   1739.494    
 7357.00   1739.972    
 7358.00   1740.451    
 7359.00   1740.929    
 7360.00   1741.408    
 7361.00   1741.887    
 7362.00   1742.366    
 7363.00   1742.845    
 7364.00   1743.324    
 7365.00   1743.803    
 7366.00   1744.283    
 7367.00   1744.762    
 7368.00   1745.242    
 7369.00   1745.721    
 7370.00   1746.201    
 7371.00   1746.680    
 7372.00   1747.160    
 7373.00   1747.640    
 7374.00   1748.120    
 7375.00   1748.600    
 7376.00   1749.080    
 7377.00   1749.560    
 7378.00   1750.041    
 7379.00   1750.521    
 7380.00   1751.002    
 7381.00   1751.482    
 7382.00   1751.963    
 7383.00   1752.444    
 7384.00   1752.924    
 7385.00   1753.405    
 7386.00   1753.886    
 7387.00   1754.367    
 7388.00   1754.849    
 7389.00   1755.330    
 7390.00   1755.811    
 7391.00   1756.292    
 7392.00   1756.774    
 7393.00   1757.256    
 7394.00   1757.737    
 7395.00   1758.219    
 7396.00   1758.701    
 7397.00   1759.183    
 7398.00   1759.665    
 7399.00   1760.147    
 7400.00   1760.629    
 7401.00   1761.111    
 7402.00   1761.594    
 7403.00   1762.076    
 7404.00   1762.558    
 7405.00   1763.041    
 7406.00   1763.524    
 7407.00   1764.006    
 7408.00   1764.489    
 7409.00   1764.972    
 7410.00   1765.455    
 7411.00   1765.938    
 7412.00   1766.422    
 7413.00   1766.905    
 7414.00   1767.388    
 7415.00   1767.872    
 7416.00   1768.355    
 7417.00   1768.839    
 7418.00   1769.322    
 7419.00   1769.806    
 7420.00   1770.290    
 7421.00   1770.774    
 7422.00   1771.258    
 7423.00   1771.742    
 7424.00   1772.226    
 7425.00   1772.711    
 7426.00   1773.195    
 7427.00   1773.679    
 7428.00   1774.164    
 7429.00   1774.649    
 7430.00   1775.133    
 7431.00   1775.618    
 7432.00   1776.103    
 7433.00   1776.588    
 7434.00   1777.073    
 7435.00   1777.558    
 7436.00   1778.043    
 7437.00   1778.529    
 7438.00   1779.014    
 7439.00   1779.499    
 7440.00   1779.985    
 7441.00   1780.471    
 7442.00   1780.956    
 7443.00   1781.442    
 7444.00   1781.928    
 7445.00   1782.414    
 7446.00   1782.900    
 7447.00   1783.386    
 7448.00   1783.872    
 7449.00   1784.359    
 7450.00   1784.845    
 7451.00   1785.332    
 7452.00   1785.818    
 7453.00   1786.305    
 7454.00   1786.792    
 7455.00   1787.278    
 7456.00   1787.765    
 7457.00   1788.252    
 7458.00   1788.739    
 7459.00   1789.227    
 7460.00   1789.714    
 7461.00   1790.201    
 7462.00   1790.689    
 7463.00   1791.176    
 7464.00   1791.664    
 7465.00   1792.151    
 7466.00   1792.639    
 7467.00   1793.127    
 7468.00   1793.615    
 7469.00   1794.103    
 7470.00   1794.591    
 7471.00   1795.079    
 7472.00   1795.567    
 7473.00   1796.056    
 7474.00   1796.544    
 7475.00   1797.033    
 7476.00   1797.521    
 7477.00   1798.010    
 7478.00   1798.499    
 7479.00   1798.988    
 7480.00   1799.476    
 7481.00   1799.965    
 7482.00   1800.455    
 7483.00   1800.944    
 7484.00   1801.433    
 7485.00   1801.922    
 7486.00   1802.412    
 7487.00   1802.901    
 7488.00   1803.391    
 7489.00   1803.881    
 7490.00   1804.371    
 7491.00   1804.860    
 7492.00   1805.350    
 7493.00   1805.840    
 7494.00   1806.331    
 7495.00   1806.821    
 7496.00   1807.311    
 7497.00   1807.801    
 7498.00   1808.292    
 7499.00   1808.782    
 7500.00   1809.273    
 7501.00   1809.764    
 7502.00   1810.255    
 7503.00   1810.745    
 7504.00   1811.236    
 7505.00   1811.727    
 7506.00   1812.219    
 7507.00   1812.710    
 7508.00   1813.201    
 7509.00   1813.693    
 7510.00   1814.184    
 7511.00   1814.676    
 7512.00   1815.167    
 7513.00   1815.659    
 7514.00   1816.151    
 7515.00   1816.643    
 7516.00   1817.135    
 7517.00   1817.627    
 7518.00   1818.119    
 7519.00   1818.611    
 7520.00   1819.104    
 7521.00   1819.596    
 7522.00   1820.088    
 7523.00   1820.581    
 7524.00   1821.074    
 7525.00   1821.566    
 7526.00   1822.059    
 7527.00   1822.552    
 7528.00   1823.045    
 7529.00   1823.538    
 7530.00   1824.031    
 7531.00   1824.525    
 7532.00   1825.018    
 7533.00   1825.512    
 7534.00   1826.005    
 7535.00   1826.499    
 7536.00   1826.992    
 7537.00   1827.486    
 7538.00   1827.980    
 7539.00   1828.474    
 7540.00   1828.968    
 7541.00   1829.462    
 7542.00   1829.956    
 7543.00   1830.450    
 7544.00   1830.945    
 7545.00   1831.439    
 7546.00   1831.934    
 7547.00   1832.428    
 7548.00   1832.923    
 7549.00   1833.418    
 7550.00   1833.913    
 7551.00   1834.408    
 7552.00   1834.903    
 7553.00   1835.398    
 7554.00   1835.893    
 7555.00   1836.388    
 7556.00   1836.884    
 7557.00   1837.379    
 7558.00   1837.875    
 7559.00   1838.371    
 7560.00   1838.866    
 7561.00   1839.362    
 7562.00   1839.858    
 7563.00   1840.354    
 7564.00   1840.850    
 7565.00   1841.346    
 7566.00   1841.842    
 7567.00   1842.339    
 7568.00   1842.835    
 7569.00   1843.332    
 7570.00   1843.828    
 7571.00   1844.325    
 7572.00   1844.822    
 7573.00   1845.318    
 7574.00   1845.815    
 7575.00   1846.312    
 7576.00   1846.809    
 7577.00   1847.307    
 7578.00   1847.804    
 7579.00   1848.301    
 7580.00   1848.799    
 7581.00   1849.296    
 7582.00   1849.794    
 7583.00   1850.291    
 7584.00   1850.789    
 7585.00   1851.287    
 7586.00   1851.785    
 7587.00   1852.283    
 7588.00   1852.781    
 7589.00   1853.279    
 7590.00   1853.777    
 7591.00   1854.276    
 7592.00   1854.774    
 7593.00   1855.273    
 7594.00   1855.771    
 7595.00   1856.270    
 7596.00   1856.769    
 7597.00   1857.268    
 7598.00   1857.767    
 7599.00   1858.266    
 7600.00   1858.765    
 7601.00   1859.264    
 7602.00   1859.763    
 7603.00   1860.263    
 7604.00   1860.762    
 7605.00   1861.262    
 7606.00   1861.761    
 7607.00   1862.261    
 7608.00   1862.761    
 7609.00   1863.261    
 7610.00   1863.761    
 7611.00   1864.261    
 7612.00   1864.761    
 7613.00   1865.261    
 7614.00   1865.761    
 7615.00   1866.262    
 7616.00   1866.762    
 7617.00   1867.263    
 7618.00   1867.764    
 7619.00   1868.264    
 7620.00   1868.765    
 7621.00   1869.266    
 7622.00   1869.767    
 7623.00   1870.268    
 7624.00   1870.769    
 7625.00   1871.270    
 7626.00   1871.772    
 7627.00   1872.273    
 7628.00   1872.775    
 7629.00   1873.276    
 7630.00   1873.778    
 7631.00   1874.280    
 7632.00   1874.782    
 7633.00   1875.283    
 7634.00   1875.786    
 7635.00   1876.288    
 7636.00   1876.790    
 7637.00   1877.292    
 7638.00   1877.794    
 7639.00   1878.297    
 7640.00   1878.799    
 7641.00   1879.302    
 7642.00   1879.805    
 7643.00   1880.307    
 7644.00   1880.810    
 7645.00   1881.313    
 7646.00   1881.816    
 7647.00   1882.319    
 7648.00   1882.823    
 7649.00   1883.326    
 7650.00   1883.829    
 7651.00   1884.333    
 7652.00   1884.836    
 7653.00   1885.340    
 7654.00   1885.844    
 7655.00   1886.347    
 7656.00   1886.851    
 7657.00   1887.355    
 7658.00   1887.859    
 7659.00   1888.363    
 7660.00   1888.868    
 7661.00   1889.372    
 7662.00   1889.876    
 7663.00   1890.381    
 7664.00   1890.885    
 7665.00   1891.390    
 7666.00   1891.895    
 7667.00   1892.400    
 7668.00   1892.904    
 7669.00   1893.409    
 7670.00   1893.915    
 7671.00   1894.420    
 7672.00   1894.925    
 7673.00   1895.430    
 7674.00   1895.936    
 7675.00   1896.441    
 7676.00   1896.947    
 7677.00   1897.452    
 7678.00   1897.958    
 7679.00   1898.464    
 7680.00   1898.970    
 7681.00   1899.476    
 7682.00   1899.982    
 7683.00   1900.488    
 7684.00   1900.994    
 7685.00   1901.501    
 7686.00   1902.007    
 7687.00   1902.514    
 7688.00   1903.020    
 7689.00   1903.527    
 7690.00   1904.034    
 7691.00   1904.541    
 7692.00   1905.048    
 7693.00   1905.555    
 7694.00   1906.062    
 7695.00   1906.569    
 7696.00   1907.076    
 7697.00   1907.584    
 7698.00   1908.091    
 7699.00   1908.599    
 7700.00   1909.106    
 7701.00   1909.614    
 7702.00   1910.122    
 7703.00   1910.630    
 7704.00   1911.138    
 7705.00   1911.646    
 7706.00   1912.154    
 7707.00   1912.662    
 7708.00   1913.170    
 7709.00   1913.679    
 7710.00   1914.187    
 7711.00   1914.696    
 7712.00   1915.204    
 7713.00   1915.713    
 7714.00   1916.222    
 7715.00   1916.731    
 7716.00   1917.240    
 7717.00   1917.749    
 7718.00   1918.258    
 7719.00   1918.767    
 7720.00   1919.277    
 7721.00   1919.786    
 7722.00   1920.296    
 7723.00   1920.805    
 7724.00   1921.315    
 7725.00   1921.825    
 7726.00   1922.334    
 7727.00   1922.844    
 7728.00   1923.354    
 7729.00   1923.864    
 7730.00   1924.375    
 7731.00   1924.885    
 7732.00   1925.395    
 7733.00   1925.906    
 7734.00   1926.416    
 7735.00   1926.927    
 7736.00   1927.438    
 7737.00   1927.948    
 7738.00   1928.459    
 7739.00   1928.970    
 7740.00   1929.481    
 7741.00   1929.992    
 7742.00   1930.503    
 7743.00   1931.015    
 7744.00   1931.526    
 7745.00   1932.038    
 7746.00   1932.549    
 7747.00   1933.061    
 7748.00   1933.572    
 7749.00   1934.084    
 7750.00   1934.596    
 7751.00   1935.108    
 7752.00   1935.620    
 7753.00   1936.132    
 7754.00   1936.645    
 7755.00   1937.157    
 7756.00   1937.669    
 7757.00   1938.182    
 7758.00   1938.694    
 7759.00   1939.207    
 7760.00   1939.720    
 7761.00   1940.232    
 7762.00   1940.745    
 7763.00   1941.258    
 7764.00   1941.771    
 7765.00   1942.285    
 7766.00   1942.798    
 7767.00   1943.311    
 7768.00   1943.825    
 7769.00   1944.338    
 7770.00   1944.852    
 7771.00   1945.365    
 7772.00   1945.879    
 7773.00   1946.393    
 7774.00   1946.907    
 7775.00   1947.421    
 7776.00   1947.935    
 7777.00   1948.449    
 7778.00   1948.963    
 7779.00   1949.478    
 7780.00   1949.992    
 7781.00   1950.507    
 7782.00   1951.021    
 7783.00   1951.536    
 7784.00   1952.051    
 7785.00   1952.566    
 7786.00   1953.081    
 7787.00   1953.596    
 7788.00   1954.111    
 7789.00   1954.626    
 7790.00   1955.141    
 7791.00   1955.657    
 7792.00   1956.172    
 7793.00   1956.688    
 7794.00   1957.203    
 7795.00   1957.719    
 7796.00   1958.235    
 7797.00   1958.751    
 7798.00   1959.267    
 7799.00   1959.783    
 7800.00   1960.299    
 7801.00   1960.815    
 7802.00   1961.331    
 7803.00   1961.848    
 7804.00   1962.364    
 7805.00   1962.881    
 7806.00   1963.398    
 7807.00   1963.914    
 7808.00   1964.431    
 7809.00   1964.948    
 7810.00   1965.465    
 7811.00   1965.982    
 7812.00   1966.499    
 7813.00   1967.017    
 7814.00   1967.534    
 7815.00   1968.051    
 7816.00   1968.569    
 7817.00   1969.086    
 7818.00   1969.604    
 7819.00   1970.122    
 7820.00   1970.640    
 7821.00   1971.158    
 7822.00   1971.676    
 7823.00   1972.194    
 7824.00   1972.712    
 7825.00   1973.230    
 7826.00   1973.749    
 7827.00   1974.267    
 7828.00   1974.786    
 7829.00   1975.304    
 7830.00   1975.823    
 7831.00   1976.342    
 7832.00   1976.861    
 7833.00   1977.379    
 7834.00   1977.899    
 7835.00   1978.418    
 7836.00   1978.937    
 7837.00   1979.456    
 7838.00   1979.976    
 7839.00   1980.495    
 7840.00   1981.015    
 7841.00   1981.534    
 7842.00   1982.054    
 7843.00   1982.574    
 7844.00   1983.094    
 7845.00   1983.614    
 7846.00   1984.134    
 7847.00   1984.654    
 7848.00   1985.174    
 7849.00   1985.694    
 7850.00   1986.215    
 7851.00   1986.735    
 7852.00   1987.256    
 7853.00   1987.777    
 7854.00   1988.297    
 7855.00   1988.818    
 7856.00   1989.339    
 7857.00   1989.860    
 7858.00   1990.381    
 7859.00   1990.902    
 7860.00   1991.424    
 7861.00   1991.945    
 7862.00   1992.466    
 7863.00   1992.988    
 7864.00   1993.509    
 7865.00   1994.031    
 7866.00   1994.553    
 7867.00   1995.075    
 7868.00   1995.597    
 7869.00   1996.119    
 7870.00   1996.641    
 7871.00   1997.163    
 7872.00   1997.685    
 7873.00   1998.208    
 7874.00   1998.730    
 7875.00   1999.253    
 7876.00   1999.775    
 7877.00   2000.298    
 7878.00   2000.821    
 7879.00   2001.344    
 7880.00   2001.867    
 7881.00   2002.390    
 7882.00   2002.913    
 7883.00   2003.436    
 7884.00   2003.959    
 7885.00   2004.483    
 7886.00   2005.006    
 7887.00   2005.530    
 7888.00   2006.053    
 7889.00   2006.577    
 7890.00   2007.101    
 7891.00   2007.625    
 7892.00   2008.149    
 7893.00   2008.673    
 7894.00   2009.197    
 7895.00   2009.721    
 7896.00   2010.246    
 7897.00   2010.770    
 7898.00   2011.295    
 7899.00   2011.819    
 7900.00   2012.344    
 7901.00   2012.869    
 7902.00   2013.393    
 7903.00   2013.918    
 7904.00   2014.443    
 7905.00   2014.968    
 7906.00   2015.494    
 7907.00   2016.019    
 7908.00   2016.544    
 7909.00   2017.070    
 7910.00   2017.595    
 7911.00   2018.121    
 7912.00   2018.646    
 7913.00   2019.172    
 7914.00   2019.698    
 7915.00   2020.224    
 7916.00   2020.750    
 7917.00   2021.276    
 7918.00   2021.802    
 7919.00   2022.329    
 7920.00   2022.855    
 7921.00   2023.382    
 7922.00   2023.908    
 7923.00   2024.435    
 7924.00   2024.961    
 7925.00   2025.488    
 7926.00   2026.015    
 7927.00   2026.542    
 7928.00   2027.069    
 7929.00   2027.596    
 7930.00   2028.124    
 7931.00   2028.651    
 7932.00   2029.178    
 7933.00   2029.706    
 7934.00   2030.233    
 7935.00   2030.761    
 7936.00   2031.289    
 7937.00   2031.817    
 7938.00   2032.344    
 7939.00   2032.872    
 7940.00   2033.401    
 7941.00   2033.929    
 7942.00   2034.457    
 7943.00   2034.985    
 7944.00   2035.514    
 7945.00   2036.042    
 7946.00   2036.571    
 7947.00   2037.099    
 7948.00   2037.628    
 7949.00   2038.157    
 7950.00   2038.686    
 7951.00   2039.215    
 7952.00   2039.744    
 7953.00   2040.273    
 7954.00   2040.803    
 7955.00   2041.332    
 7956.00   2041.861    
 7957.00   2042.391    
 7958.00   2042.921    
 7959.00   2043.450    
 7960.00   2043.980    
 7961.00   2044.510    
 7962.00   2045.040    
 7963.00   2045.570    
 7964.00   2046.100    
 7965.00   2046.630    
 7966.00   2047.161    
 7967.00   2047.691    
 7968.00   2048.221    
 7969.00   2048.752    
 7970.00   2049.283    
 7971.00   2049.813    
 7972.00   2050.344    
 7973.00   2050.875    
 7974.00   2051.406    
 7975.00   2051.937    
 7976.00   2052.468    
 7977.00   2053.000    
 7978.00   2053.531    
 7979.00   2054.062    
 7980.00   2054.594    
 7981.00   2055.125    
 7982.00   2055.657    
 7983.00   2056.189    
 7984.00   2056.721    
 7985.00   2057.253    
 7986.00   2057.785    
 7987.00   2058.317    
 7988.00   2058.849    
 7989.00   2059.381    
 7990.00   2059.913    
 7991.00   2060.446    
 7992.00   2060.978    
 7993.00   2061.511    
 7994.00   2062.044    
 7995.00   2062.576    
 7996.00   2063.109    
 7997.00   2063.642    
 7998.00   2064.175    
 7999.00   2064.708    
 8000.00   2065.242    
 8001.00   2065.775    
 8002.00   2066.308    
 8003.00   2066.842    
 8004.00   2067.375    
 8005.00   2067.909    
 8006.00   2068.443    
 8007.00   2068.976    
 8008.00   2069.510    
 8009.00   2070.044    
 8010.00   2070.578    
 8011.00   2071.112    
 8012.00   2071.647    
 8013.00   2072.181    
 8014.00   2072.715    
 8015.00   2073.250    
 8016.00   2073.784    
 8017.00   2074.319    
 8018.00   2074.854    
 8019.00   2075.389    
 8020.00   2075.923    
 8021.00   2076.458    
 8022.00   2076.994    
 8023.00   2077.529    
 8024.00   2078.064    
 8025.00   2078.599    
 8026.00   2079.135    
 8027.00   2079.670    
 8028.00   2080.206    
 8029.00   2080.741    
 8030.00   2081.277    
 8031.00   2081.813    
 8032.00   2082.349    
 8033.00   2082.885    
 8034.00   2083.421    
 8035.00   2083.957    
 8036.00   2084.494    
 8037.00   2085.030    
 8038.00   2085.566    
 8039.00   2086.103    
 8040.00   2086.640    
 8041.00   2087.176    
 8042.00   2087.713    
 8043.00   2088.250    
 8044.00   2088.787    
 8045.00   2089.324    
 8046.00   2089.861    
 8047.00   2090.398    
 8048.00   2090.936    
 8049.00   2091.473    
 8050.00   2092.010    
 8051.00   2092.548    
 8052.00   2093.086    
 8053.00   2093.623    
 8054.00   2094.161    
 8055.00   2094.699    
 8056.00   2095.237    
 8057.00   2095.775    
 8058.00   2096.313    
 8059.00   2096.851    
 8060.00   2097.390    
 8061.00   2097.928    
 8062.00   2098.467    
 8063.00   2099.005    
 8064.00   2099.544    
 8065.00   2100.083    
 8066.00   2100.621    
 8067.00   2101.160    
 8068.00   2101.699    
 8069.00   2102.238    
 8070.00   2102.778    
 8071.00   2103.317    
 8072.00   2103.856    
 8073.00   2104.396    
 8074.00   2104.935    
 8075.00   2105.475    
 8076.00   2106.014    
 8077.00   2106.554    
 8078.00   2107.094    
 8079.00   2107.634    
 8080.00   2108.174    
 8081.00   2108.714    
 8082.00   2109.254    
 8083.00   2109.795    
 8084.00   2110.335    
 8085.00   2110.875    
 8086.00   2111.416    
 8087.00   2111.957    
 8088.00   2112.497    
 8089.00   2113.038    
 8090.00   2113.579    
 8091.00   2114.120    
 8092.00   2114.661    
 8093.00   2115.202    
 8094.00   2115.743    
 8095.00   2116.285    
 8096.00   2116.826    
 8097.00   2117.368    
 8098.00   2117.909    
 8099.00   2118.451    
 8100.00   2118.992    
 8101.00   2119.534    
 8102.00   2120.076    
 8103.00   2120.618    
 8104.00   2121.160    
 8105.00   2121.702    
 8106.00   2122.245    
 8107.00   2122.787    
 8108.00   2123.329    
 8109.00   2123.872    
 8110.00   2124.414    
 8111.00   2124.957    
 8112.00   2125.500    
 8113.00   2126.043    
 8114.00   2126.586    
 8115.00   2127.129    
 8116.00   2127.672    
 8117.00   2128.215    
 8118.00   2128.758    
 8119.00   2129.302    
 8120.00   2129.845    
 8121.00   2130.389    
 8122.00   2130.932    
 8123.00   2131.476    
 8124.00   2132.020    
 8125.00   2132.563    
 8126.00   2133.107    
 8127.00   2133.651    
 8128.00   2134.196    
 8129.00   2134.740    
 8130.00   2135.284    
 8131.00   2135.828    
 8132.00   2136.373    
 8133.00   2136.917    
 8134.00   2137.462    
 8135.00   2138.007    
 8136.00   2138.552    
 8137.00   2139.096    
 8138.00   2139.641    
 8139.00   2140.186    
 8140.00   2140.732    
 8141.00   2141.277    
 8142.00   2141.822    
 8143.00   2142.368    
 8144.00   2142.913    
 8145.00   2143.459    
 8146.00   2144.004    
 8147.00   2144.550    
 8148.00   2145.096    
 8149.00   2145.642    
 8150.00   2146.188    
 8151.00   2146.734    
 8152.00   2147.280    
 8153.00   2147.826    
 8154.00   2148.373    
 8155.00   2148.919    
 8156.00   2149.466    
 8157.00   2150.012    
 8158.00   2150.559    
 8159.00   2151.106    
 8160.00   2151.652    
 8161.00   2152.199    
 8162.00   2152.746    
 8163.00   2153.293    
 8164.00   2153.841    
 8165.00   2154.388    
 8166.00   2154.935    
 8167.00   2155.483    
 8168.00   2156.030    
 8169.00   2156.578    
 8170.00   2157.126    
 8171.00   2157.673    
 8172.00   2158.221    
 8173.00   2158.769    
 8174.00   2159.317    
 8175.00   2159.865    
 8176.00   2160.414    
 8177.00   2160.962    
 8178.00   2161.510    
 8179.00   2162.059    
 8180.00   2162.607    
 8181.00   2163.156    
 8182.00   2163.705    
 8183.00   2164.253    
 8184.00   2164.802    
 8185.00   2165.351    
 8186.00   2165.900    
 8187.00   2166.450    
 8188.00   2166.999    
 8189.00   2167.548    
 8190.00   2168.097    
 8191.00   2168.647    
 8192.00   2169.197    
 8193.00   2169.746    
 8194.00   2170.296    
 8195.00   2170.846    
 8196.00   2171.396    
 8197.00   2171.946    
 8198.00   2172.496    
 8199.00   2173.046    
 8200.00   2173.596    
 8201.00   2174.147    
 8202.00   2174.697    
 8203.00   2175.248    
 8204.00   2175.798    
 8205.00   2176.349    
 8206.00   2176.900    
 8207.00   2177.450    
 8208.00   2178.001    
 8209.00   2178.552    
 8210.00   2179.103    
 8211.00   2179.655    
 8212.00   2180.206    
 8213.00   2180.757    
 8214.00   2181.309    
 8215.00   2181.860    
 8216.00   2182.412    
 8217.00   2182.964    
 8218.00   2183.515    
 8219.00   2184.067    
 8220.00   2184.619    
 8221.00   2185.171    
 8222.00   2185.723    
 8223.00   2186.276    
 8224.00   2186.828    
 8225.00   2187.380    
 8226.00   2187.933    
 8227.00   2188.485    
 8228.00   2189.038    
 8229.00   2189.591    
 8230.00   2190.144    
 8231.00   2190.696    
 8232.00   2191.249    
 8233.00   2191.803    
 8234.00   2192.356    
 8235.00   2192.909    
 8236.00   2193.462    
 8237.00   2194.016    
 8238.00   2194.569    
 8239.00   2195.123    
 8240.00   2195.676    
 8241.00   2196.230    
 8242.00   2196.784    
 8243.00   2197.338    
 8244.00   2197.892    
 8245.00   2198.446    
 8246.00   2199.000    
 8247.00   2199.554    
 8248.00   2200.109    
 8249.00   2200.663    
 8250.00   2201.218    
 8251.00   2201.772    
 8252.00   2202.327    
 8253.00   2202.882    
 8254.00   2203.437    
 8255.00   2203.992    
 8256.00   2204.547    
 8257.00   2205.102    
 8258.00   2205.657    
 8259.00   2206.212    
 8260.00   2206.768    
 8261.00   2207.323    
 8262.00   2207.879    
 8263.00   2208.434    
 8264.00   2208.990    
 8265.00   2209.546    
 8266.00   2210.102    
 8267.00   2210.658    
 8268.00   2211.214    
 8269.00   2211.770    
 8270.00   2212.326    
 8271.00   2212.882    
 8272.00   2213.439    
 8273.00   2213.995    
 8274.00   2214.552    
 8275.00   2215.108    
 8276.00   2215.665    
 8277.00   2216.222    
 8278.00   2216.779    
 8279.00   2217.336    
 8280.00   2217.893    
 8281.00   2218.450    
 8282.00   2219.007    
 8283.00   2219.565    
 8284.00   2220.122    
 8285.00   2220.680    
 8286.00   2221.237    
 8287.00   2221.795    
 8288.00   2222.353    
 8289.00   2222.910    
 8290.00   2223.468    
 8291.00   2224.026    
 8292.00   2224.584    
 8293.00   2225.143    
 8294.00   2225.701    
 8295.00   2226.259    
 8296.00   2226.818    
 8297.00   2227.376    
 8298.00   2227.935    
 8299.00   2228.493    
 8300.00   2229.052    
 8301.00   2229.611    
 8302.00   2230.170    
 8303.00   2230.729    
 8304.00   2231.288    
 8305.00   2231.847    
 8306.00   2232.407    
 8307.00   2232.966    
 8308.00   2233.526    
 8309.00   2234.085    
 8310.00   2234.645    
 8311.00   2235.204    
 8312.00   2235.764    
 8313.00   2236.324    
 8314.00   2236.884    
 8315.00   2237.444    
 8316.00   2238.004    
 8317.00   2238.564    
 8318.00   2239.125    
 8319.00   2239.685    
 8320.00   2240.246    
 8321.00   2240.806    
 8322.00   2241.367    
 8323.00   2241.928    
 8324.00   2242.488    
 8325.00   2243.049    
 8326.00   2243.610    
 8327.00   2244.171    
 8328.00   2244.733    
 8329.00   2245.294    
 8330.00   2245.855    
 8331.00   2246.417    
 8332.00   2246.978    
 8333.00   2247.540    
 8334.00   2248.101    
 8335.00   2248.663    
 8336.00   2249.225    
 8337.00   2249.787    
 8338.00   2250.349    
 8339.00   2250.911    
 8340.00   2251.473    
 8341.00   2252.035    
 8342.00   2252.598    
 8343.00   2253.160    
 8344.00   2253.723    
 8345.00   2254.285    
 8346.00   2254.848    
 8347.00   2255.411    
 8348.00   2255.974    
 8349.00   2256.537    
 8350.00   2257.100    
 8351.00   2257.663    
 8352.00   2258.226    
 8353.00   2258.789    
 8354.00   2259.353    
 8355.00   2259.916    
 8356.00   2260.480    
 8357.00   2261.043    
 8358.00   2261.607    
 8359.00   2262.171    
 8360.00   2262.735    
 8361.00   2263.299    
 8362.00   2263.863    
 8363.00   2264.427    
 8364.00   2264.991    
 8365.00   2265.555    
 8366.00   2266.120    
 8367.00   2266.684    
 8368.00   2267.249    
 8369.00   2267.813    
 8370.00   2268.378    
 8371.00   2268.943    
 8372.00   2269.508    
 8373.00   2270.073    
 8374.00   2270.638    
 8375.00   2271.203    
 8376.00   2271.768    
 8377.00   2272.334    
 8378.00   2272.899    
 8379.00   2273.464    
 8380.00   2274.030    
 8381.00   2274.596    
 8382.00   2275.161    
 8383.00   2275.727    
 8384.00   2276.293    
 8385.00   2276.859    
 8386.00   2277.425    
 8387.00   2277.992    
 8388.00   2278.558    
 8389.00   2279.124    
 8390.00   2279.691    
 8391.00   2280.257    
 8392.00   2280.824    
 8393.00   2281.390    
 8394.00   2281.957    
 8395.00   2282.524    
 8396.00   2283.091    
 8397.00   2283.658    
 8398.00   2284.225    
 8399.00   2284.792    
 8400.00   2285.360    
 8401.00   2285.927    
 8402.00   2286.494    
 8403.00   2287.062    
 8404.00   2287.630    
 8405.00   2288.197    
 8406.00   2288.765    
 8407.00   2289.333    
 8408.00   2289.901    
 8409.00   2290.469    
 8410.00   2291.037    
 8411.00   2291.605    
 8412.00   2292.174    
 8413.00   2292.742    
 8414.00   2293.310    
 8415.00   2293.879    
 8416.00   2294.448    
 8417.00   2295.016    
 8418.00   2295.585    
 8419.00   2296.154    
 8420.00   2296.723    
 8421.00   2297.292    
 8422.00   2297.861    
 8423.00   2298.430    
 8424.00   2299.000    
 8425.00   2299.569    
 8426.00   2300.139    
 8427.00   2300.708    
 8428.00   2301.278    
 8429.00   2301.848    
 8430.00   2302.418    
 8431.00   2302.987    
 8432.00   2303.557    
 8433.00   2304.128    
 8434.00   2304.698    
 8435.00   2305.268    
 8436.00   2305.838    
 8437.00   2306.409    
 8438.00   2306.979    
 8439.00   2307.550    
 8440.00   2308.120    
 8441.00   2308.691    
 8442.00   2309.262    
 8443.00   2309.833    
 8444.00   2310.404    
 8445.00   2310.975    
 8446.00   2311.546    
 8447.00   2312.118    
 8448.00   2312.689    
 8449.00   2313.260    
 8450.00   2313.832    
 8451.00   2314.404    
 8452.00   2314.975    
 8453.00   2315.547    
 8454.00   2316.119    
 8455.00   2316.691    
 8456.00   2317.263    
 8457.00   2317.835    
 8458.00   2318.407    
 8459.00   2318.980    
 8460.00   2319.552    
 8461.00   2320.124    
 8462.00   2320.697    
 8463.00   2321.270    
 8464.00   2321.842    
 8465.00   2322.415    
 8466.00   2322.988    
 8467.00   2323.561    
 8468.00   2324.134    
 8469.00   2324.707    
 8470.00   2325.280    
 8471.00   2325.854    
 8472.00   2326.427    
 8473.00   2327.001    
 8474.00   2327.574    
 8475.00   2328.148    
 8476.00   2328.721    
 8477.00   2329.295    
 8478.00   2329.869    
 8479.00   2330.443    
 8480.00   2331.017    
 8481.00   2331.591    
 8482.00   2332.166    
 8483.00   2332.740    
 8484.00   2333.314    
 8485.00   2333.889    
 8486.00   2334.464    
 8487.00   2335.038    
 8488.00   2335.613    
 8489.00   2336.188    
 8490.00   2336.763    
 8491.00   2337.338    
 8492.00   2337.913    
 8493.00   2338.488    
 8494.00   2339.063    
 8495.00   2339.639    
 8496.00   2340.214    
 8497.00   2340.790    
 8498.00   2341.365    
 8499.00   2341.941    
 8500.00   2342.517    
 8501.00   2343.092    
 8502.00   2343.668    
 8503.00   2344.244    
 8504.00   2344.821    
 8505.00   2345.397    
 8506.00   2345.973    
 8507.00   2346.549    
 8508.00   2347.126    
 8509.00   2347.702    
 8510.00   2348.279    
 8511.00   2348.856    
 8512.00   2349.432    
 8513.00   2350.009    
 8514.00   2350.586    
 8515.00   2351.163    
 8516.00   2351.740    
 8517.00   2352.318    
 8518.00   2352.895    
 8519.00   2353.472    
 8520.00   2354.050    
 8521.00   2354.627    
 8522.00   2355.205    
 8523.00   2355.783    
 8524.00   2356.361    
 8525.00   2356.938    
 8526.00   2357.516    
 8527.00   2358.094    
 8528.00   2358.673    
 8529.00   2359.251    
 8530.00   2359.829    
 8531.00   2360.408    
 8532.00   2360.986    
 8533.00   2361.565    
 8534.00   2362.143    
 8535.00   2362.722    
 8536.00   2363.301    
 8537.00   2363.880    
 8538.00   2364.459    
 8539.00   2365.038    
 8540.00   2365.617    
 8541.00   2366.196    
 8542.00   2366.776    
 8543.00   2367.355    
 8544.00   2367.934    
 8545.00   2368.514    
 8546.00   2369.094    
 8547.00   2369.673    
 8548.00   2370.253    
 8549.00   2370.833    
 8550.00   2371.413    
 8551.00   2371.993    
 8552.00   2372.573    
 8553.00   2373.154    
 8554.00   2373.734    
 8555.00   2374.315    
 8556.00   2374.895    
 8557.00   2375.476    
 8558.00   2376.056    
 8559.00   2376.637    
 8560.00   2377.218    
 8561.00   2377.799    
 8562.00   2378.380    
 8563.00   2378.961    
 8564.00   2379.542    
 8565.00   2380.124    
 8566.00   2380.705    
 8567.00   2381.286    
 8568.00   2381.868    
 8569.00   2382.449    
 8570.00   2383.031    
 8571.00   2383.613    
 8572.00   2384.195    
 8573.00   2384.777    
 8574.00   2385.359    
 8575.00   2385.941    
 8576.00   2386.523    
 8577.00   2387.105    
 8578.00   2387.688    
 8579.00   2388.270    
 8580.00   2388.853    
 8581.00   2389.435    
 8582.00   2390.018    
 8583.00   2390.601    
 8584.00   2391.184    
 8585.00   2391.767    
 8586.00   2392.350    
 8587.00   2392.933    
 8588.00   2393.516    
 8589.00   2394.100    
 8590.00   2394.683    
 8591.00   2395.266    
 8592.00   2395.850    
 8593.00   2396.434    
 8594.00   2397.017    
 8595.00   2397.601    
 8596.00   2398.185    
 8597.00   2398.769    
 8598.00   2399.353    
 8599.00   2399.937    
 8600.00   2400.522    
 8601.00   2401.106    
 8602.00   2401.690    
 8603.00   2402.275    
 8604.00   2402.859    
 8605.00   2403.444    
 8606.00   2404.029    
 8607.00   2404.614    
 8608.00   2405.199    
 8609.00   2405.784    
 8610.00   2406.369    
 8611.00   2406.954    
 8612.00   2407.539    
 8613.00   2408.124    
 8614.00   2408.710    
 8615.00   2409.295    
 8616.00   2409.881    
 8617.00   2410.467    
 8618.00   2411.052    
 8619.00   2411.638    
 8620.00   2412.224    
 8621.00   2412.810    
 8622.00   2413.396    
 8623.00   2413.982    
 8624.00   2414.569    
 8625.00   2415.155    
 8626.00   2415.741    
 8627.00   2416.328    
 8628.00   2416.915    
 8629.00   2417.501    
 8630.00   2418.088    
 8631.00   2418.675    
 8632.00   2419.262    
 8633.00   2419.849    
 8634.00   2420.436    
 8635.00   2421.023    
 8636.00   2421.611    
 8637.00   2422.198    
 8638.00   2422.785    
 8639.00   2423.373    
 8640.00   2423.960    
 8641.00   2424.548    
 8642.00   2425.136    
 8643.00   2425.724    
 8644.00   2426.312    
 8645.00   2426.900    
 8646.00   2427.488    
 8647.00   2428.076    
 8648.00   2428.664    
 8649.00   2429.253    
 8650.00   2429.841    
 8651.00   2430.430    
 8652.00   2431.019    
 8653.00   2431.607    
 8654.00   2432.196    
 8655.00   2432.785    
 8656.00   2433.374    
 8657.00   2433.963    
 8658.00   2434.552    
 8659.00   2435.141    
 8660.00   2435.731    
 8661.00   2436.320    
 8662.00   2436.910    
 8663.00   2437.499    
 8664.00   2438.089    
 8665.00   2438.678    
 8666.00   2439.268    
 8667.00   2439.858    
 8668.00   2440.448    
 8669.00   2441.038    
 8670.00   2441.628    
 8671.00   2442.219    
 8672.00   2442.809    
 8673.00   2443.399    
 8674.00   2443.990    
 8675.00   2444.580    
 8676.00   2445.171    
 8677.00   2445.762    
 8678.00   2446.353    
 8679.00   2446.944    
 8680.00   2447.535    
 8681.00   2448.126    
 8682.00   2448.717    
 8683.00   2449.308    
 8684.00   2449.899    
 8685.00   2450.491    
 8686.00   2451.082    
 8687.00   2451.674    
 8688.00   2452.266    
 8689.00   2452.857    
 8690.00   2453.449    
 8691.00   2454.041    
 8692.00   2454.633    
 8693.00   2455.225    
 8694.00   2455.817    
 8695.00   2456.410    
 8696.00   2457.002    
 8697.00   2457.594    
 8698.00   2458.187    
 8699.00   2458.780    
 8700.00   2459.372    
 8701.00   2459.965    
 8702.00   2460.558    
 8703.00   2461.151    
 8704.00   2461.744    
 8705.00   2462.337    
 8706.00   2462.930    
 8707.00   2463.523    
 8708.00   2464.117    
 8709.00   2464.710    
 8710.00   2465.304    
 8711.00   2465.897    
 8712.00   2466.491    
 8713.00   2467.085    
 8714.00   2467.679    
 8715.00   2468.273    
 8716.00   2468.867    
 8717.00   2469.461    
 8718.00   2470.055    
 8719.00   2470.649    
 8720.00   2471.244    
 8721.00   2471.838    
 8722.00   2472.433    
 8723.00   2473.027    
 8724.00   2473.622    
 8725.00   2474.217    
 8726.00   2474.812    
 8727.00   2475.407    
 8728.00   2476.002    
 8729.00   2476.597    
 8730.00   2477.192    
 8731.00   2477.787    
 8732.00   2478.383    
 8733.00   2478.978    
 8734.00   2479.574    
 8735.00   2480.169    
 8736.00   2480.765    
 8737.00   2481.361    
 8738.00   2481.957    
 8739.00   2482.553    
 8740.00   2483.149    
 8741.00   2483.745    
 8742.00   2484.341    
 8743.00   2484.937    
 8744.00   2485.534    
 8745.00   2486.130    
 8746.00   2486.727    
 8747.00   2487.323    
 8748.00   2487.920    
 8749.00   2488.517    
 8750.00   2489.114    
 8751.00   2489.711    
 8752.00   2490.308    
 8753.00   2490.905    
 8754.00   2491.502    
 8755.00   2492.100    
 8756.00   2492.697    
 8757.00   2493.295    
 8758.00   2493.892    
 8759.00   2494.490    
 8760.00   2495.088    
 8761.00   2495.685    
 8762.00   2496.283    
 8763.00   2496.881    
 8764.00   2497.479    
 8765.00   2498.077    
 8766.00   2498.676    
 8767.00   2499.274    
 8768.00   2499.872    
 8769.00   2500.471    
 8770.00   2501.070    
 8771.00   2501.668    
 8772.00   2502.267    
 8773.00   2502.866    
 8774.00   2503.465    
 8775.00   2504.064    
 8776.00   2504.663    
 8777.00   2505.262    
 8778.00   2505.861    
 8779.00   2506.461    
 8780.00   2507.060    
 8781.00   2507.659    
 8782.00   2508.259    
 8783.00   2508.859    
 8784.00   2509.458    
 8785.00   2510.058    
 8786.00   2510.658    
 8787.00   2511.258    
 8788.00   2511.858    
 8789.00   2512.458    
 8790.00   2513.059    
 8791.00   2513.659    
 8792.00   2514.260    
 8793.00   2514.860    
 8794.00   2515.461    
 8795.00   2516.061    
 8796.00   2516.662    
 8797.00   2517.263    
 8798.00   2517.864    
 8799.00   2518.465    
 8800.00   2519.066    
 8801.00   2519.667    
 8802.00   2520.268    
 8803.00   2520.870    
 8804.00   2521.471    
 8805.00   2522.073    
 8806.00   2522.674    
 8807.00   2523.276    
 8808.00   2523.878    
 8809.00   2524.480    
 8810.00   2525.082    
 8811.00   2525.684    
 8812.00   2526.286    
 8813.00   2526.888    
 8814.00   2527.490    
 8815.00   2528.093    
 8816.00   2528.695    
 8817.00   2529.298    
 8818.00   2529.900    
 8819.00   2530.503    
 8820.00   2531.106    
 8821.00   2531.709    
 8822.00   2532.311    
 8823.00   2532.915    
 8824.00   2533.518    
 8825.00   2534.121    
 8826.00   2534.724    
 8827.00   2535.327    
 8828.00   2535.931    
 8829.00   2536.534    
 8830.00   2537.138    
 8831.00   2537.742    
 8832.00   2538.346    
 8833.00   2538.949    
 8834.00   2539.553    
 8835.00   2540.157    
 8836.00   2540.762    
 8837.00   2541.366    
 8838.00   2541.970    
 8839.00   2542.574    
 8840.00   2543.179    
 8841.00   2543.783    
 8842.00   2544.388    
 8843.00   2544.993    
 8844.00   2545.598    
 8845.00   2546.202    
 8846.00   2546.807    
 8847.00   2547.412    
 8848.00   2548.018    
 8849.00   2548.623    
 8850.00   2549.228    
 8851.00   2549.833    
 8852.00   2550.439    
 8853.00   2551.044    
 8854.00   2551.650    
 8855.00   2552.256    
 8856.00   2552.862    
 8857.00   2553.468    
 8858.00   2554.074    
 8859.00   2554.680    
 8860.00   2555.286    
 8861.00   2555.892    
 8862.00   2556.498    
 8863.00   2557.105    
 8864.00   2557.711    
 8865.00   2558.318    
 8866.00   2558.924    
 8867.00   2559.531    
 8868.00   2560.138    
 8869.00   2560.745    
 8870.00   2561.352    
 8871.00   2561.959    
 8872.00   2562.566    
 8873.00   2563.173    
 8874.00   2563.780    
 8875.00   2564.388    
 8876.00   2564.995    
 8877.00   2565.603    
 8878.00   2566.210    
 8879.00   2566.818    
 8880.00   2567.426    
 8881.00   2568.034    
 8882.00   2568.642    
 8883.00   2569.250    
 8884.00   2569.858    
 8885.00   2570.466    
 8886.00   2571.075    
 8887.00   2571.683    
 8888.00   2572.292    
 8889.00   2572.900    
 8890.00   2573.509    
 8891.00   2574.117    
 8892.00   2574.726    
 8893.00   2575.335    
 8894.00   2575.944    
 8895.00   2576.553    
 8896.00   2577.162    
 8897.00   2577.772    
 8898.00   2578.381    
 8899.00   2578.990    
 8900.00   2579.600    
 8901.00   2580.209    
 8902.00   2580.819    
 8903.00   2581.429    
 8904.00   2582.039    
 8905.00   2582.649    
 8906.00   2583.259    
 8907.00   2583.869    
 8908.00   2584.479    
 8909.00   2585.089    
 8910.00   2585.699    
 8911.00   2586.310    
 8912.00   2586.920    
 8913.00   2587.531    
 8914.00   2588.141    
 8915.00   2588.752    
 8916.00   2589.363    
 8917.00   2589.974    
 8918.00   2590.585    
 8919.00   2591.196    
 8920.00   2591.807    
 8921.00   2592.418    
 8922.00   2593.030    
 8923.00   2593.641    
 8924.00   2594.253    
 8925.00   2594.864    
 8926.00   2595.476    
 8927.00   2596.088    
 8928.00   2596.699    
 8929.00   2597.311    
 8930.00   2597.923    
 8931.00   2598.535    
 8932.00   2599.148    
 8933.00   2599.760    
 8934.00   2600.372    
 8935.00   2600.985    
 8936.00   2601.597    
 8937.00   2602.210    
 8938.00   2602.822    
 8939.00   2603.435    
 8940.00   2604.048    
 8941.00   2604.661    
 8942.00   2605.274    
 8943.00   2605.887    
 8944.00   2606.500    
 8945.00   2607.113    
 8946.00   2607.727    
 8947.00   2608.340    
 8948.00   2608.954    
 8949.00   2609.567    
 8950.00   2610.181    
 8951.00   2610.795    
 8952.00   2611.408    
 8953.00   2612.022    
 8954.00   2612.636    
 8955.00   2613.250    
 8956.00   2613.865    
 8957.00   2614.479    
 8958.00   2615.093    
 8959.00   2615.708    
 8960.00   2616.322    
 8961.00   2616.937    
 8962.00   2617.551    
 8963.00   2618.166    
 8964.00   2618.781    
 8965.00   2619.396    
 8966.00   2620.011    
 8967.00   2620.626    
 8968.00   2621.241    
 8969.00   2621.856    
 8970.00   2622.472    
 8971.00   2623.087    
 8972.00   2623.703    
 8973.00   2624.318    
 8974.00   2624.934    
 8975.00   2625.550    
 8976.00   2626.165    
 8977.00   2626.781    
 8978.00   2627.397    
 8979.00   2628.013    
 8980.00   2628.630    
 8981.00   2629.246    
 8982.00   2629.862    
 8983.00   2630.479    
 8984.00   2631.095    
 8985.00   2631.712    
 8986.00   2632.328    
 8987.00   2632.945    
 8988.00   2633.562    
 8989.00   2634.179    
 8990.00   2634.796    
 8991.00   2635.413    
 8992.00   2636.030    
 8993.00   2636.647    
 8994.00   2637.265    
 8995.00   2637.882    
 8996.00   2638.500    
 8997.00   2639.117    
 8998.00   2639.735    
 8999.00   2640.353    
 9000.00   2640.970    
 9001.00   2641.588    
 9002.00   2642.206    
 9003.00   2642.824    
 9004.00   2643.443    
 9005.00   2644.061    
 9006.00   2644.679    
 9007.00   2645.298    
 9008.00   2645.916    
 9009.00   2646.535    
 9010.00   2647.153    
 9011.00   2647.772    
 9012.00   2648.391    
 9013.00   2649.010    
 9014.00   2649.629    
 9015.00   2650.248    
 9016.00   2650.867    
 9017.00   2651.486    
 9018.00   2652.106    
 9019.00   2652.725    
 9020.00   2653.345    
 9021.00   2653.964    
 9022.00   2654.584    
 9023.00   2655.204    
 9024.00   2655.823    
 9025.00   2656.443    
 9026.00   2657.063    
 9027.00   2657.683    
 9028.00   2658.304    
 9029.00   2658.924    
 9030.00   2659.544    
 9031.00   2660.165    
 9032.00   2660.785    
 9033.00   2661.406    
 9034.00   2662.026    
 9035.00   2662.647    
 9036.00   2663.268    
 9037.00   2663.889    
 9038.00   2664.510    
 9039.00   2665.131    
 9040.00   2665.752    
 9041.00   2666.373    
 9042.00   2666.995    
 9043.00   2667.616    
 9044.00   2668.238    
 9045.00   2668.859    
 9046.00   2669.481    
 9047.00   2670.103    
 9048.00   2670.724    
 9049.00   2671.346    
 9050.00   2671.968    
 9051.00   2672.590    
 9052.00   2673.213    
 9053.00   2673.835    
 9054.00   2674.457    
 9055.00   2675.080    
 9056.00   2675.702    
 9057.00   2676.325    
 9058.00   2676.947    
 9059.00   2677.570    
 9060.00   2678.193    
 9061.00   2678.816    
 9062.00   2679.439    
 9063.00   2680.062    
 9064.00   2680.685    
 9065.00   2681.308    
 9066.00   2681.932    
 9067.00   2682.555    
 9068.00   2683.178    
 9069.00   2683.802    
 9070.00   2684.426    
 9071.00   2685.049    
 9072.00   2685.673    
 9073.00   2686.297    
 9074.00   2686.921    
 9075.00   2687.545    
 9076.00   2688.169    
 9077.00   2688.794    
 9078.00   2689.418    
 9079.00   2690.042    
 9080.00   2690.667    
 9081.00   2691.291    
 9082.00   2691.916    
 9083.00   2692.541    
 9084.00   2693.166    
 9085.00   2693.791    
 9086.00   2694.416    
 9087.00   2695.041    
 9088.00   2695.666    
 9089.00   2696.291    
 9090.00   2696.916    
 9091.00   2697.542    
 9092.00   2698.167    
 9093.00   2698.793    
 9094.00   2699.418    
 9095.00   2700.044    
 9096.00   2700.670    
 9097.00   2701.296    
 9098.00   2701.922    
 9099.00   2702.548    
 9100.00   2703.174    
 9101.00   2703.800    
 9102.00   2704.427    
 9103.00   2705.053    
 9104.00   2705.679    
 9105.00   2706.306    
 9106.00   2706.933    
 9107.00   2707.559    
 9108.00   2708.186    
 9109.00   2708.813    
 9110.00   2709.440    
 9111.00   2710.067    
 9112.00   2710.694    
 9113.00   2711.321    
 9114.00   2711.949    
 9115.00   2712.576    
 9116.00   2713.204    
 9117.00   2713.831    
 9118.00   2714.459    
 9119.00   2715.087    
 9120.00   2715.714    
 9121.00   2716.342    
 9122.00   2716.970    
 9123.00   2717.598    
 9124.00   2718.226    
 9125.00   2718.855    
 9126.00   2719.483    
 9127.00   2720.111    
 9128.00   2720.740    
 9129.00   2721.368    
 9130.00   2721.997    
 9131.00   2722.626    
 9132.00   2723.254    
 9133.00   2723.883    
 9134.00   2724.512    
 9135.00   2725.141    
 9136.00   2725.771    
 9137.00   2726.400    
 9138.00   2727.029    
 9139.00   2727.658    
 9140.00   2728.288    
 9141.00   2728.917    
 9142.00   2729.547    
 9143.00   2730.177    
 9144.00   2730.807    
 9145.00   2731.436    
 9146.00   2732.066    
 9147.00   2732.696    
 9148.00   2733.327    
 9149.00   2733.957    
 9150.00   2734.587    
 9151.00   2735.217    
 9152.00   2735.848    
 9153.00   2736.478    
 9154.00   2737.109    
 9155.00   2737.740    
 9156.00   2738.370    
 9157.00   2739.001    
 9158.00   2739.632    
 9159.00   2740.263    
 9160.00   2740.894    
 9161.00   2741.526    
 9162.00   2742.157    
 9163.00   2742.788    
 9164.00   2743.420    
 9165.00   2744.051    
 9166.00   2744.683    
 9167.00   2745.315    
 9168.00   2745.946    
 9169.00   2746.578    
 9170.00   2747.210    
 9171.00   2747.842    
 9172.00   2748.474    
 9173.00   2749.106    
 9174.00   2749.739    
 9175.00   2750.371    
 9176.00   2751.003    
 9177.00   2751.636    
 9178.00   2752.269    
 9179.00   2752.901    
 9180.00   2753.534    
 9181.00   2754.167    
 9182.00   2754.800    
 9183.00   2755.433    
 9184.00   2756.066    
 9185.00   2756.699    
 9186.00   2757.332    
 9187.00   2757.966    
 9188.00   2758.599    
 9189.00   2759.233    
 9190.00   2759.866    
 9191.00   2760.500    
 9192.00   2761.134    
 9193.00   2761.767    
 9194.00   2762.401    
 9195.00   2763.035    
 9196.00   2763.669    
 9197.00   2764.304    
 9198.00   2764.938    
 9199.00   2765.572    
 9200.00   2766.207    
 9201.00   2766.841    
 9202.00   2767.476    
 9203.00   2768.110    
 9204.00   2768.745    
 9205.00   2769.380    
 9206.00   2770.015    
 9207.00   2770.650    
 9208.00   2771.285    
 9209.00   2771.920    
 9210.00   2772.555    
 9211.00   2773.191    
 9212.00   2773.826    
 9213.00   2774.462    
 9214.00   2775.097    
 9215.00   2775.733    
 9216.00   2776.369    
 9217.00   2777.004    
 9218.00   2777.640    
 9219.00   2778.276    
 9220.00   2778.912    
 9221.00   2779.548    
 9222.00   2780.185    
 9223.00   2780.821    
 9224.00   2781.457    
 9225.00   2782.094    
 9226.00   2782.730    
 9227.00   2783.367    
 9228.00   2784.004    
 9229.00   2784.641    
 9230.00   2785.277    
 9231.00   2785.914    
 9232.00   2786.551    
 9233.00   2787.189    
 9234.00   2787.826    
 9235.00   2788.463    
 9236.00   2789.101    
 9237.00   2789.738    
 9238.00   2790.376    
 9239.00   2791.013    
 9240.00   2791.651    
 9241.00   2792.289    
 9242.00   2792.927    
 9243.00   2793.564    
 9244.00   2794.203    
 9245.00   2794.841    
 9246.00   2795.479    
 9247.00   2796.117    
 9248.00   2796.756    
 9249.00   2797.394    
 9250.00   2798.032    
 9251.00   2798.671    
 9252.00   2799.310    
 9253.00   2799.949    
 9254.00   2800.587    
 9255.00   2801.226    
 9256.00   2801.865    
 9257.00   2802.505    
 9258.00   2803.144    
 9259.00   2803.783    
 9260.00   2804.422    
 9261.00   2805.062    
 9262.00   2805.701    
 9263.00   2806.341    
 9264.00   2806.981    
 9265.00   2807.620    
 9266.00   2808.260    
 9267.00   2808.900    
 9268.00   2809.540    
 9269.00   2810.180    
 9270.00   2810.820    
 9271.00   2811.461    
 9272.00   2812.101    
 9273.00   2812.741    
 9274.00   2813.382    
 9275.00   2814.023    
 9276.00   2814.663    
 9277.00   2815.304    
 9278.00   2815.945    
 9279.00   2816.586    
 9280.00   2817.227    
 9281.00   2817.868    
 9282.00   2818.509    
 9283.00   2819.150    
 9284.00   2819.792    
 9285.00   2820.433    
 9286.00   2821.074    
 9287.00   2821.716    
 9288.00   2822.358    
 9289.00   2822.999    
 9290.00   2823.641    
 9291.00   2824.283    
 9292.00   2824.925    
 9293.00   2825.567    
 9294.00   2826.209    
 9295.00   2826.852    
 9296.00   2827.494    
 9297.00   2828.136    
 9298.00   2828.779    
 9299.00   2829.421    
 9300.00   2830.064    
 9301.00   2830.707    
 9302.00   2831.349    
 9303.00   2831.992    
 9304.00   2832.635    
 9305.00   2833.278    
 9306.00   2833.921    
 9307.00   2834.565    
 9308.00   2835.208    
 9309.00   2835.851    
 9310.00   2836.495    
 9311.00   2837.138    
 9312.00   2837.782    
 9313.00   2838.426    
 9314.00   2839.069    
 9315.00   2839.713    
 9316.00   2840.357    
 9317.00   2841.001    
 9318.00   2841.645    
 9319.00   2842.290    
 9320.00   2842.934    
 9321.00   2843.578    
 9322.00   2844.223    
 9323.00   2844.867    
 9324.00   2845.512    
 9325.00   2846.157    
 9326.00   2846.801    
 9327.00   2847.446    
 9328.00   2848.091    
 9329.00   2848.736    
 9330.00   2849.381    
 9331.00   2850.026    
 9332.00   2850.672    
 9333.00   2851.317    
 9334.00   2851.962    
 9335.00   2852.608    
 9336.00   2853.253    
 9337.00   2853.899    
 9338.00   2854.545    
 9339.00   2855.191    
 9340.00   2855.837    
 9341.00   2856.483    
 9342.00   2857.129    
 9343.00   2857.775    
 9344.00   2858.421    
 9345.00   2859.067    
 9346.00   2859.714    
 9347.00   2860.360    
 9348.00   2861.007    
 9349.00   2861.654    
 9350.00   2862.300    
 9351.00   2862.947    
 9352.00   2863.594    
 9353.00   2864.241    
 9354.00   2864.888    
 9355.00   2865.535    
 9356.00   2866.182    
 9357.00   2866.830    
 9358.00   2867.477    
 9359.00   2868.125    
 9360.00   2868.772    
 9361.00   2869.420    
 9362.00   2870.067    
 9363.00   2870.715    
 9364.00   2871.363    
 9365.00   2872.011    
 9366.00   2872.659    
 9367.00   2873.307    
 9368.00   2873.955    
 9369.00   2874.604    
 9370.00   2875.252    
 9371.00   2875.901    
 9372.00   2876.549    
 9373.00   2877.198    
 9374.00   2877.846    
 9375.00   2878.495    
 9376.00   2879.144    
 9377.00   2879.793    
 9378.00   2880.442    
 9379.00   2881.091    
 9380.00   2881.740    
 9381.00   2882.390    
 9382.00   2883.039    
 9383.00   2883.688    
 9384.00   2884.338    
 9385.00   2884.987    
 9386.00   2885.637    
 9387.00   2886.287    
 9388.00   2886.937    
 9389.00   2887.587    
 9390.00   2888.237    
 9391.00   2888.887    
 9392.00   2889.537    
 9393.00   2890.187    
 9394.00   2890.837    
 9395.00   2891.488    
 9396.00   2892.138    
 9397.00   2892.789    
 9398.00   2893.440    
 9399.00   2894.090    
 9400.00   2894.741    
 9401.00   2895.392    
 9402.00   2896.043    
 9403.00   2896.694    
 9404.00   2897.345    
 9405.00   2897.996    
 9406.00   2898.648    
 9407.00   2899.299    
 9408.00   2899.951    
 9409.00   2900.602    
 9410.00   2901.254    
 9411.00   2901.905    
 9412.00   2902.557    
 9413.00   2903.209    
 9414.00   2903.861    
 9415.00   2904.513    
 9416.00   2905.165    
 9417.00   2905.817    
 9418.00   2906.470    
 9419.00   2907.122    
 9420.00   2907.774    
 9421.00   2908.427    
 9422.00   2909.080    
 9423.00   2909.732    
 9424.00   2910.385    
 9425.00   2911.038    
 9426.00   2911.691    
 9427.00   2912.344    
 9428.00   2912.997    
 9429.00   2913.650    
 9430.00   2914.303    
 9431.00   2914.957    
 9432.00   2915.610    
 9433.00   2916.264    
 9434.00   2916.917    
 9435.00   2917.571    
 9436.00   2918.225    
 9437.00   2918.878    
 9438.00   2919.532    
 9439.00   2920.186    
 9440.00   2920.840    
 9441.00   2921.495    
 9442.00   2922.149    
 9443.00   2922.803    
 9444.00   2923.458    
 9445.00   2924.112    
 9446.00   2924.767    
 9447.00   2925.421    
 9448.00   2926.076    
 9449.00   2926.731    
 9450.00   2927.386    
 9451.00   2928.041    
 9452.00   2928.696    
 9453.00   2929.351    
 9454.00   2930.006    
 9455.00   2930.661    
 9456.00   2931.317    
 9457.00   2931.972    
 9458.00   2932.628    
 9459.00   2933.283    
 9460.00   2933.939    
 9461.00   2934.595    
 9462.00   2935.251    
 9463.00   2935.906    
 9464.00   2936.562    
 9465.00   2937.219    
 9466.00   2937.875    
 9467.00   2938.531    
 9468.00   2939.187    
 9469.00   2939.844    
 9470.00   2940.500    
 9471.00   2941.157    
 9472.00   2941.814    
 9473.00   2942.470    
 9474.00   2943.127    
 9475.00   2943.784    
 9476.00   2944.441    
 9477.00   2945.098    
 9478.00   2945.755    
 9479.00   2946.412    
 9480.00   2947.070    
 9481.00   2947.727    
 9482.00   2948.385    
 9483.00   2949.042    
 9484.00   2949.700    
 9485.00   2950.358    
 9486.00   2951.015    
 9487.00   2951.673    
 9488.00   2952.331    
 9489.00   2952.989    
 9490.00   2953.647    
 9491.00   2954.306    
 9492.00   2954.964    
 9493.00   2955.622    
 9494.00   2956.281    
 9495.00   2956.939    
 9496.00   2957.598    
 9497.00   2958.257    
 9498.00   2958.915    
 9499.00   2959.574    
 9500.00   2960.233    
 9501.00   2960.892    
 9502.00   2961.551    
 9503.00   2962.210    
 9504.00   2962.870    
 9505.00   2963.529    
 9506.00   2964.189    
 9507.00   2964.848    
 9508.00   2965.508    
 9509.00   2966.167    
 9510.00   2966.827    
 9511.00   2967.487    
 9512.00   2968.147    
 9513.00   2968.807    
 9514.00   2969.467    
 9515.00   2970.127    
 9516.00   2970.787    
 9517.00   2971.448    
 9518.00   2972.108    
 9519.00   2972.768    
 9520.00   2973.429    
 9521.00   2974.090    
 9522.00   2974.750    
 9523.00   2975.411    
 9524.00   2976.072    
 9525.00   2976.733    
 9526.00   2977.394    
 9527.00   2978.055    
 9528.00   2978.716    
 9529.00   2979.378    
 9530.00   2980.039    
 9531.00   2980.700    
 9532.00   2981.362    
 9533.00   2982.024    
 9534.00   2982.685    
 9535.00   2983.347    
 9536.00   2984.009    
 9537.00   2984.671    
 9538.00   2985.333    
 9539.00   2985.995    
 9540.00   2986.657    
 9541.00   2987.319    
 9542.00   2987.982    
 9543.00   2988.644    
 9544.00   2989.307    
 9545.00   2989.969    
 9546.00   2990.632    
 9547.00   2991.294    
 9548.00   2991.957    
 9549.00   2992.620    
 9550.00   2993.283    
 9551.00   2993.946    
 9552.00   2994.609    
 9553.00   2995.273    
 9554.00   2995.936    
 9555.00   2996.599    
 9556.00   2997.263    
 9557.00   2997.926    
 9558.00   2998.590    
 9559.00   2999.254    
 9560.00   2999.917    
 9561.00   3000.581    
 9562.00   3001.245    
 9563.00   3001.909    
 9564.00   3002.573    
 9565.00   3003.238    
 9566.00   3003.902    
 9567.00   3004.566    
 9568.00   3005.231    
 9569.00   3005.895    
 9570.00   3006.560    
 9571.00   3007.224    
 9572.00   3007.889    
 9573.00   3008.554    
 9574.00   3009.219    
 9575.00   3009.884    
 9576.00   3010.549    
 9577.00   3011.214    
 9578.00   3011.879    
 9579.00   3012.545    
 9580.00   3013.210    
 9581.00   3013.876    
 9582.00   3014.541    
 9583.00   3015.207    
 9584.00   3015.872    
 9585.00   3016.538    
 9586.00   3017.204    
 9587.00   3017.870    
 9588.00   3018.536    
 9589.00   3019.202    
 9590.00   3019.868    
 9591.00   3020.535    
 9592.00   3021.201    
 9593.00   3021.868    
 9594.00   3022.534    
 9595.00   3023.201    
 9596.00   3023.867    
 9597.00   3024.534    
 9598.00   3025.201    
 9599.00   3025.868    
 9600.00   3026.535    
 9601.00   3027.202    
 9602.00   3027.869    
 9603.00   3028.536    
 9604.00   3029.204    
 9605.00   3029.871    
 9606.00   3030.539    
 9607.00   3031.206    
 9608.00   3031.874    
 9609.00   3032.542    
 9610.00   3033.209    
 9611.00   3033.877    
 9612.00   3034.545    
 9613.00   3035.213    
 9614.00   3035.881    
 9615.00   3036.550    
 9616.00   3037.218    
 9617.00   3037.886    
 9618.00   3038.555    
 9619.00   3039.223    
 9620.00   3039.892    
 9621.00   3040.561    
 9622.00   3041.229    
 9623.00   3041.898    
 9624.00   3042.567    
 9625.00   3043.236    
 9626.00   3043.905    
 9627.00   3044.574    
 9628.00   3045.244    
 9629.00   3045.913    
 9630.00   3046.582    
 9631.00   3047.252    
 9632.00   3047.922    
 9633.00   3048.591    
 9634.00   3049.261    
 9635.00   3049.931    
 9636.00   3050.601    
 9637.00   3051.271    
 9638.00   3051.941    
 9639.00   3052.611    
 9640.00   3053.281    
 9641.00   3053.951    
 9642.00   3054.622    
 9643.00   3055.292    
 9644.00   3055.963    
 9645.00   3056.633    
 9646.00   3057.304    
 9647.00   3057.975    
 9648.00   3058.646    
 9649.00   3059.317    
 9650.00   3059.988    
 9651.00   3060.659    
 9652.00   3061.330    
 9653.00   3062.001    
 9654.00   3062.673    
 9655.00   3063.344    
 9656.00   3064.015    
 9657.00   3064.687    
 9658.00   3065.359    
 9659.00   3066.030    
 9660.00   3066.702    
 9661.00   3067.374    
 9662.00   3068.046    
 9663.00   3068.718    
 9664.00   3069.390    
 9665.00   3070.063    
 9666.00   3070.735    
 9667.00   3071.407    
 9668.00   3072.080    
 9669.00   3072.752    
 9670.00   3073.425    
 9671.00   3074.098    
 9672.00   3074.770    
 9673.00   3075.443    
 9674.00   3076.116    
 9675.00   3076.789    
 9676.00   3077.462    
 9677.00   3078.135    
 9678.00   3078.809    
 9679.00   3079.482    
 9680.00   3080.155    
 9681.00   3080.829    
 9682.00   3081.503    
 9683.00   3082.176    
 9684.00   3082.850    
 9685.00   3083.524    
 9686.00   3084.198    
 9687.00   3084.872    
 9688.00   3085.546    
 9689.00   3086.220    
 9690.00   3086.894    
 9691.00   3087.568    
 9692.00   3088.243    
 9693.00   3088.917    
 9694.00   3089.592    
 9695.00   3090.266    
 9696.00   3090.941    
 9697.00   3091.616    
 9698.00   3092.291    
 9699.00   3092.966    
 9700.00   3093.641    
 9701.00   3094.316    
 9702.00   3094.991    
 9703.00   3095.666    
 9704.00   3096.342    
 9705.00   3097.017    
 9706.00   3097.692    
 9707.00   3098.368    
 9708.00   3099.044    
 9709.00   3099.719    
 9710.00   3100.395    
 9711.00   3101.071    
 9712.00   3101.747    
 9713.00   3102.423    
 9714.00   3103.099    
 9715.00   3103.776    
 9716.00   3104.452    
 9717.00   3105.128    
 9718.00   3105.805    
 9719.00   3106.481    
 9720.00   3107.158    
 9721.00   3107.835    
 9722.00   3108.511    
 9723.00   3109.188    
 9724.00   3109.865    
 9725.00   3110.542    
 9726.00   3111.219    
 9727.00   3111.896    
 9728.00   3112.574    
 9729.00   3113.251    
 9730.00   3113.928    
 9731.00   3114.606    
 9732.00   3115.283    
 9733.00   3115.961    
 9734.00   3116.639    
 9735.00   3117.317    
 9736.00   3117.994    
 9737.00   3118.672    
 9738.00   3119.350    
 9739.00   3120.029    
 9740.00   3120.707    
 9741.00   3121.385    
 9742.00   3122.063    
 9743.00   3122.742    
 9744.00   3123.420    
 9745.00   3124.099    
 9746.00   3124.778    
 9747.00   3125.456    
 9748.00   3126.135    
 9749.00   3126.814    
 9750.00   3127.493    
 9751.00   3128.172    
 9752.00   3128.852    
 9753.00   3129.531    
 9754.00   3130.210    
 9755.00   3130.889    
 9756.00   3131.569    
 9757.00   3132.249    
 9758.00   3132.928    
 9759.00   3133.608    
 9760.00   3134.288    
 9761.00   3134.968    
 9762.00   3135.647    
 9763.00   3136.328    
 9764.00   3137.008    
 9765.00   3137.688    
 9766.00   3138.368    
 9767.00   3139.048    
 9768.00   3139.729    
 9769.00   3140.409    
 9770.00   3141.090    
 9771.00   3141.771    
 9772.00   3142.451    
 9773.00   3143.132    
 9774.00   3143.813    
 9775.00   3144.494    
 9776.00   3145.175    
 9777.00   3145.856    
 9778.00   3146.538    
 9779.00   3147.219    
 9780.00   3147.900    
 9781.00   3148.582    
 9782.00   3149.263    
 9783.00   3149.945    
 9784.00   3150.627    
 9785.00   3151.308    
 9786.00   3151.990    
 9787.00   3152.672    
 9788.00   3153.354    
 9789.00   3154.036    
 9790.00   3154.718    
 9791.00   3155.401    
 9792.00   3156.083    
 9793.00   3156.766    
 9794.00   3157.448    
 9795.00   3158.131    
 9796.00   3158.813    
 9797.00   3159.496    
 9798.00   3160.179    
 9799.00   3160.862    
 9800.00   3161.545    
 9801.00   3162.228    
 9802.00   3162.911    
 9803.00   3163.594    
 9804.00   3164.277    
 9805.00   3164.961    
 9806.00   3165.644    
 9807.00   3166.328    
 9808.00   3167.011    
 9809.00   3167.695    
 9810.00   3168.379    
 9811.00   3169.063    
 9812.00   3169.746    
 9813.00   3170.430    
 9814.00   3171.115    
 9815.00   3171.799    
 9816.00   3172.483    
 9817.00   3173.167    
 9818.00   3173.852    
 9819.00   3174.536    
 9820.00   3175.221    
 9821.00   3175.905    
 9822.00   3176.590    
 9823.00   3177.275    
 9824.00   3177.960    
 9825.00   3178.645    
 9826.00   3179.330    
 9827.00   3180.015    
 9828.00   3180.700    
 9829.00   3181.385    
 9830.00   3182.071    
 9831.00   3182.756    
 9832.00   3183.441    
 9833.00   3184.127    
 9834.00   3184.813    
 9835.00   3185.498    
 9836.00   3186.184    
 9837.00   3186.870    
 9838.00   3187.556    
 9839.00   3188.242    
 9840.00   3188.928    
 9841.00   3189.615    
 9842.00   3190.301    
 9843.00   3190.987    
 9844.00   3191.674    
 9845.00   3192.360    
 9846.00   3193.047    
 9847.00   3193.733    
 9848.00   3194.420    
 9849.00   3195.107    
 9850.00   3195.794    
 9851.00   3196.481    
 9852.00   3197.168    
 9853.00   3197.855    
 9854.00   3198.543    
 9855.00   3199.230    
 9856.00   3199.917    
 9857.00   3200.605    
 9858.00   3201.292    
 9859.00   3201.980    
 9860.00   3202.668    
 9861.00   3203.355    
 9862.00   3204.043    
 9863.00   3204.731    
 9864.00   3205.419    
 9865.00   3206.107    
 9866.00   3206.796    
 9867.00   3207.484    
 9868.00   3208.172    
 9869.00   3208.861    
 9870.00   3209.549    
 9871.00   3210.238    
 9872.00   3210.926    
 9873.00   3211.615    
 9874.00   3212.304    
 9875.00   3212.993    
 9876.00   3213.682    
 9877.00   3214.371    
 9878.00   3215.060    
 9879.00   3215.749    
 9880.00   3216.438    
 9881.00   3217.128    
 9882.00   3217.817    
 9883.00   3218.507    
 9884.00   3219.196    
 9885.00   3219.886    
 9886.00   3220.576    
 9887.00   3221.266    
 9888.00   3221.956    
 9889.00   3222.646    
 9890.00   3223.336    
 9891.00   3224.026    
 9892.00   3224.716    
 9893.00   3225.406    
 9894.00   3226.097    
 9895.00   3226.787    
 9896.00   3227.478    
 9897.00   3228.168    
 9898.00   3228.859    
 9899.00   3229.550    
 9900.00   3230.241    
 9901.00   3230.932    
 9902.00   3231.623    
 9903.00   3232.314    
 9904.00   3233.005    
 9905.00   3233.696    
 9906.00   3234.387    
 9907.00   3235.079    
 9908.00   3235.770    
 9909.00   3236.462    
 9910.00   3237.154    
 9911.00   3237.845    
 9912.00   3238.537    
 9913.00   3239.229    
 9914.00   3239.921    
 9915.00   3240.613    
 9916.00   3241.305    
 9917.00   3241.997    
 9918.00   3242.690    
 9919.00   3243.382    
 9920.00   3244.074    
 9921.00   3244.767    
 9922.00   3245.459    
 9923.00   3246.152    
 9924.00   3246.845    
 9925.00   3247.538    
 9926.00   3248.231    
 9927.00   3248.924    
 9928.00   3249.617    
 9929.00   3250.310    
 9930.00   3251.003    
 9931.00   3251.696    
 9932.00   3252.390    
 9933.00   3253.083    
 9934.00   3253.777    
 9935.00   3254.470    
 9936.00   3255.164    
 9937.00   3255.858    
 9938.00   3256.551    
 9939.00   3257.245    
 9940.00   3257.939    
 9941.00   3258.633    
 9942.00   3259.328    
 9943.00   3260.022    
 9944.00   3260.716    
 9945.00   3261.411    
 9946.00   3262.105    
 9947.00   3262.800    
 9948.00   3263.494    
 9949.00   3264.189    
 9950.00   3264.884    
 9951.00   3265.579    
 9952.00   3266.273    
 9953.00   3266.969    
 9954.00   3267.664    
 9955.00   3268.359    
 9956.00   3269.054    
 9957.00   3269.749    
 9958.00   3270.445    
 9959.00   3271.140    
 9960.00   3271.836    
 9961.00   3272.531    
 9962.00   3273.227    
 9963.00   3273.923    
 9964.00   3274.619    
 9965.00   3275.315    
 9966.00   3276.011    
 9967.00   3276.707    
 9968.00   3277.403    
 9969.00   3278.099    
 9970.00   3278.796    
 9971.00   3279.492    
 9972.00   3280.189    
 9973.00   3280.885    
 9974.00   3281.582    
 9975.00   3282.279    
 9976.00   3282.975    
 9977.00   3283.672    
 9978.00   3284.369    
 9979.00   3285.066    
 9980.00   3285.763    
 9981.00   3286.461    
 9982.00   3287.158    
 9983.00   3287.855    
 9984.00   3288.553    
 9985.00   3289.250    
 9986.00   3289.948    
 9987.00   3290.646    
 9988.00   3291.343    
 9989.00   3292.041    
 9990.00   3292.739    
 9991.00   3293.437    
 9992.00   3294.135    
 9993.00   3294.833    
 9994.00   3295.531    
 9995.00   3296.230    
 9996.00   3296.928    
 9997.00   3297.627    
 9998.00   3298.325    
 9999.00   3299.024    
10000.00   3299.722    
