# Supplementary material for: Ab Initio Partition Functions and Thermodynamic Quantities for the Molecular Hydrogen Isotopologues
Source: J Phys Chem A. 2021 Oct 6;125(41):9226–41. doi: 10.1021/acs.jpca.1c06468 (PMC8543445; doi:10.1021/acs.jpca.1c06468)
Supplement: Supplementary file 2 — jp1c06468_si_002.zip [file jp1c06468_si_002.zip › hd_tq.txt]

   T(K)   CP(J/K/mol)  S(J/K/mol)  H-H0(kJ/K/mol)  -(G-H0)/T(J/K/mol)
    1.00   20.78616      19.11407      20.78616     -1.672089    
    2.00   20.78616      33.52193      41.57231      12.73578    
    3.00   20.78616      41.94999      62.35847      21.16384    
    4.00   20.78616      47.92980      83.14463      27.14364    
    5.00   20.78616      52.56810      103.9308      31.78194    
    6.00   20.78616      56.35786      124.7169      35.57170    
    7.00   20.78625      59.56207      145.5031      38.77590    
    8.00   20.78685      62.33771      166.2896      41.55151    
    9.00   20.78939      64.78616      187.0775      43.99978    
   10.00   20.79707      66.97688      207.8701      46.18987    
   11.00   20.81515      68.95979      228.6750      48.17115    
   12.00   20.85058      70.77231      249.5061      49.98013    
   13.00   20.91115      72.44345      270.3846      51.64463    
   14.00   21.00430      73.99632      291.3393      53.18636    
   15.00   21.13618      75.44972      312.4061      54.62265    
   16.00   21.31098      76.81916      333.6260      55.96754    
   17.00   21.53061      78.11749      355.0430      57.23261    
   18.00   21.79471      79.35542      376.7021      58.42753    
   19.00   22.10087      80.54182      398.6465      59.56042    
   20.00   22.44501      81.68404      420.9165      60.63822    
   21.00   22.82176      82.78813      443.5474      61.66683    
   22.00   23.22491      83.85902      466.5688      62.65135    
   23.00   23.64778      84.90067      490.0038      63.59616    
   24.00   24.08360      85.91629      513.8687      64.50509    
   25.00   24.52576      86.90838      538.1731      65.38146    
   26.00   24.96802      87.87893      562.9202      66.22815    
   27.00   25.40473      88.82944      588.1073      67.04769    
   28.00   25.83088      89.76109      613.7261      67.84230    
   29.00   26.24222      90.67476      639.7641      68.61393    
   30.00   26.63522      91.57109      666.2045      69.36427    
   31.00   27.00712      92.45058      693.0275      70.09485    
   32.00   27.35586      93.31359      720.2110      70.80700    
   33.00   27.68005      94.16040      747.7310      71.50188    
   34.00   27.97887      94.99123      775.5626      72.18057    
   35.00   28.25205      95.80627      803.6802      72.84398    
   36.00   28.49975      96.60569      832.0582      73.49296    
   37.00   28.72253      97.38965      860.6714      74.12826    
   38.00   28.92124      98.15832      889.4952      74.75055    
   39.00   29.09695      98.91188      918.5062      75.36044    
   40.00   29.25094      99.65054      947.6819      75.95849    
   41.00   29.38458      100.3745      977.0013      76.54521    
   42.00   29.49935      101.0840      1006.445      77.12104    
   43.00   29.59674      101.7793      1035.994      77.68644    
   44.00   29.67825      102.4607      1065.633      78.24177    
   45.00   29.74537      103.1284      1095.346      78.78741    
   46.00   29.79952      103.7828      1125.119      79.32370    
   47.00   29.84208      104.4242      1154.941      79.85095    
   48.00   29.87436      105.0528      1184.800      80.36947    
   49.00   29.89756      105.6690      1214.687      80.87952    
   50.00   29.91282      106.2732      1244.593      81.38137    
   51.00   29.92118      106.8657      1274.510      81.87527    
   52.00   29.92361      107.4467      1304.433      82.36146    
   53.00   29.92096      108.0167      1334.356      82.84016    
   54.00   29.91403      108.5759      1364.273      83.31159    
   55.00   29.90351      109.1247      1394.182      83.77594    
   56.00   29.89003      109.6634      1424.079      84.23343    
   57.00   29.87416      110.1923      1453.962      84.68422    
   58.00   29.85638      110.7117      1483.827      85.12851    
   59.00   29.83712      111.2219      1513.674      85.56646    
   60.00   29.81676      111.7233      1543.501      85.99824    
   61.00   29.79562      112.2159      1573.307      86.42401    
   62.00   29.77398      112.7002      1603.092      86.84392    
   63.00   29.75208      113.1765      1632.855      87.25813    
   64.00   29.73012      113.6448      1662.596      87.66678    
   65.00   29.70827      114.1056      1692.315      88.06999    
   66.00   29.68668      114.5590      1722.013      88.46792    
   67.00   29.66544      115.0053      1751.689      88.86067    
   68.00   29.64466      115.4446      1781.344      89.24839    
   69.00   29.62442      115.8773      1810.978      89.63119    
   70.00   29.60476      116.3034      1840.593      90.00919    
   71.00   29.58574      116.7232      1870.188      90.38249    
   72.00   29.56737      117.1368      1899.765      90.75121    
   73.00   29.54968      117.5445      1929.323      91.11546    
   74.00   29.53269      117.9465      1958.864      91.47533    
   75.00   29.51639      118.3428      1988.389      91.83093    
   76.00   29.50078      118.7336      2017.897      92.18234    
   77.00   29.48585      119.1192      2047.390      92.52968    
   78.00   29.47160      119.4995      2076.869      92.87301    
   79.00   29.45800      119.8749      2106.334      93.21244    
   80.00   29.44504      120.2454      2135.785      93.54804    
   81.00   29.43270      120.6111      2165.224      93.87990    
   82.00   29.42096      120.9721      2194.651      94.20809    
   83.00   29.40979      121.3287      2224.066      94.53270    
   84.00   29.39917      121.6808      2253.471      94.85380    
   85.00   29.38908      122.0287      2282.865      95.17146    
   86.00   29.37949      122.3724      2312.249      95.48576    
   87.00   29.37039      122.7120      2341.624      95.79676    
   88.00   29.36175      123.0476      2370.990      96.10452    
   89.00   29.35354      123.3793      2400.348      96.40912    
   90.00   29.34575      123.7073      2429.697      96.71062    
   91.00   29.33835      124.0315      2459.039      97.00907    
   92.00   29.33133      124.3521      2488.374      97.30453    
   93.00   29.32466      124.6691      2517.702      97.59708    
   94.00   29.31832      124.9827      2547.023      97.88675    
   95.00   29.31230      125.2930      2576.339      98.17360    
   96.00   29.30659      125.5999      2605.648      98.45770    
   97.00   29.30115      125.9035      2634.952      98.73908    
   98.00   29.29599      126.2040      2664.251      99.01781    
   99.00   29.29108      126.5014      2693.544      99.29392    
  100.00   29.28641      126.7958      2722.833      99.56747    
  101.00   29.28196      127.0872      2752.117      99.83850    
  102.00   29.27773      127.3757      2781.397      100.1071    
  103.00   29.27371      127.6613      2810.673      100.3732    
  104.00   29.26987      127.9441      2839.944      100.6369    
  105.00   29.26622      128.2242      2869.212      100.8983    
  106.00   29.26273      128.5016      2898.477      101.1574    
  107.00   29.25941      128.7763      2927.738      101.4143    
  108.00   29.25624      129.0485      2956.996      101.6689    
  109.00   29.25321      129.3181      2986.250      101.9213    
  110.00   29.25033      129.5853      3015.502      102.1716    
  111.00   29.24757      129.8500      3044.751      102.4198    
  112.00   29.24493      130.1123      3073.997      102.6659    
  113.00   29.24242      130.3722      3103.241      102.9099    
  114.00   29.24001      130.6298      3132.482      103.1519    
  115.00   29.23770      130.8852      3161.721      103.3920    
  116.00   29.23550      131.1383      3190.958      103.6301    
  117.00   29.23339      131.3893      3220.192      103.8663    
  118.00   29.23137      131.6381      3249.424      104.1006    
  119.00   29.22944      131.8847      3278.655      104.3330    
  120.00   29.22759      132.1293      3307.883      104.5636    
  121.00   29.22581      132.3719      3337.110      104.7924    
  122.00   29.22411      132.6124      3366.335      105.0195    
  123.00   29.22247      132.8510      3395.558      105.2448    
  124.00   29.22091      133.0876      3424.780      105.4684    
  125.00   29.21940      133.3223      3454.000      105.6903    
  126.00   29.21796      133.5551      3483.219      105.9105    
  127.00   29.21658      133.7861      3512.436      106.1291    
  128.00   29.21525      134.0152      3541.652      106.3461    
  129.00   29.21397      134.2426      3570.867      106.5614    
  130.00   29.21275      134.4682      3600.080      106.7752    
  131.00   29.21157      134.6920      3629.292      106.9875    
  132.00   29.21044      134.9141      3658.503      107.1982    
  133.00   29.20935      135.1346      3687.713      107.4074    
  134.00   29.20830      135.3534      3716.922      107.6152    
  135.00   29.20730      135.5705      3746.130      107.8214    
  136.00   29.20633      135.7861      3775.336      108.0263    
  137.00   29.20540      136.0001      3804.542      108.2297    
  138.00   29.20451      136.2125      3833.747      108.4317    
  139.00   29.20365      136.4233      3862.951      108.6323    
  140.00   29.20283      136.6327      3892.155      108.8316    
  141.00   29.20203      136.8405      3921.357      109.0295    
  142.00   29.20127      137.0469      3950.559      109.2260    
  143.00   29.20054      137.2518      3979.760      109.4213    
  144.00   29.19983      137.4553      4008.960      109.6153    
  145.00   29.19915      137.6574      4038.159      109.8080    
  146.00   29.19850      137.8580      4067.358      109.9994    
  147.00   29.19787      138.0573      4096.556      110.1896    
  148.00   29.19727      138.2553      4125.754      110.3786    
  149.00   29.19669      138.4519      4154.951      110.5663    
  150.00   29.19613      138.6472      4184.147      110.7529    
  151.00   29.19560      138.8412      4213.343      110.9383    
  152.00   29.19508      139.0339      4242.538      111.1225    
  153.00   29.19459      139.2254      4271.733      111.3055    
  154.00   29.19412      139.4155      4300.928      111.4874    
  155.00   29.19366      139.6045      4330.121      111.6682    
  156.00   29.19322      139.7922      4359.315      111.8479    
  157.00   29.19281      139.9788      4388.508      112.0265    
  158.00   29.19240      140.1641      4417.700      112.2040    
  159.00   29.19202      140.3483      4446.893      112.3804    
  160.00   29.19165      140.5313      4476.085      112.5558    
  161.00   29.19130      140.7132      4505.276      112.7301    
  162.00   29.19096      140.8940      4534.467      112.9034    
  163.00   29.19063      141.0736      4563.658      113.0757    
  164.00   29.19032      141.2521      4592.848      113.2470    
  165.00   29.19003      141.4296      4622.039      113.4172    
  166.00   29.18975      141.6060      4651.228      113.5865    
  167.00   29.18948      141.7813      4680.418      113.7548    
  168.00   29.18922      141.9555      4709.607      113.9222    
  169.00   29.18897      142.1288      4738.797      114.0885    
  170.00   29.18874      142.3010      4767.985      114.2540    
  171.00   29.18852      142.4722      4797.174      114.4185    
  172.00   29.18831      142.6424      4826.362      114.5821    
  173.00   29.18811      142.8116      4855.551      114.7448    
  174.00   29.18792      142.9798      4884.739      114.9066    
  175.00   29.18774      143.1471      4913.926      115.0675    
  176.00   29.18757      143.3134      4943.114      115.2275    
  177.00   29.18741      143.4787      4972.302      115.3866    
  178.00   29.18726      143.6432      5001.489      115.5449    
  179.00   29.18712      143.8067      5030.676      115.7024    
  180.00   29.18699      143.9693      5059.863      115.8589    
  181.00   29.18687      144.1310      5089.050      116.0147    
  182.00   29.18675      144.2918      5118.237      116.1696    
  183.00   29.18664      144.4517      5147.424      116.3237    
  184.00   29.18655      144.6108      5176.610      116.4770    
  185.00   29.18645      144.7690      5205.797      116.6295    
  186.00   29.18637      144.9263      5234.983      116.7813    
  187.00   29.18629      145.0828      5264.169      116.9322    
  188.00   29.18623      145.2385      5293.356      117.0823    
  189.00   29.18616      145.3933      5322.542      117.2317    
  190.00   29.18611      145.5473      5351.728      117.3803    
  191.00   29.18606      145.7005      5380.914      117.5282    
  192.00   29.18602      145.8529      5410.100      117.6753    
  193.00   29.18598      146.0046      5439.286      117.8217    
  194.00   29.18595      146.1554      5468.472      117.9674    
  195.00   29.18593      146.3054      5497.658      118.1123    
  196.00   29.18591      146.4547      5526.844      118.2566    
  197.00   29.18590      146.6033      5556.030      118.4001    
  198.00   29.18589      146.7510      5585.216      118.5429    
  199.00   29.18589      146.8981      5614.402      118.6850    
  200.00   29.18589      147.0444      5643.588      118.8264    
  201.00   29.18590      147.1899      5672.773      118.9672    
  202.00   29.18592      147.3348      5701.959      119.1073    
  203.00   29.18594      147.4789      5731.145      119.2467    
  204.00   29.18596      147.6223      5760.331      119.3854    
  205.00   29.18599      147.7650      5789.517      119.5235    
  206.00   29.18602      147.9071      5818.703      119.6609    
  207.00   29.18606      148.0484      5847.889      119.7977    
  208.00   29.18611      148.1891      5877.075      119.9339    
  209.00   29.18615      148.3290      5906.261      120.0694    
  210.00   29.18620      148.4684      5935.448      120.2043    
  211.00   29.18626      148.6070      5964.634      120.3386    
  212.00   29.18632      148.7450      5993.820      120.4723    
  213.00   29.18638      148.8824      6023.007      120.6053    
  214.00   29.18645      149.0191      6052.193      120.7378    
  215.00   29.18652      149.1551      6081.379      120.8696    
  216.00   29.18660      149.2906      6110.566      121.0009    
  217.00   29.18667      149.4254      6139.753      121.1316    
  218.00   29.18676      149.5596      6168.939      121.2617    
  219.00   29.18684      149.6932      6198.126      121.3912    
  220.00   29.18693      149.8261      6227.313      121.5202    
  221.00   29.18702      149.9585      6256.500      121.6485    
  222.00   29.18712      150.0903      6285.687      121.7764    
  223.00   29.18722      150.2214      6314.874      121.9036    
  224.00   29.18732      150.3520      6344.062      122.0303    
  225.00   29.18742      150.4820      6373.249      122.1565    
  226.00   29.18753      150.6115      6402.436      122.2821    
  227.00   29.18764      150.7403      6431.624      122.4072    
  228.00   29.18775      150.8686      6460.812      122.5317    
  229.00   29.18787      150.9964      6489.999      122.6558    
  230.00   29.18799      151.1236      6519.187      122.7793    
  231.00   29.18811      151.2502      6548.375      122.9022    
  232.00   29.18824      151.3763      6577.564      123.0247    
  233.00   29.18836      151.5018      6606.752      123.1466    
  234.00   29.18849      151.6268      6635.940      123.2681    
  235.00   29.18863      151.7513      6665.129      123.3890    
  236.00   29.18876      151.8752      6694.318      123.5095    
  237.00   29.18890      151.9986      6723.506      123.6294    
  238.00   29.18904      152.1215      6752.695      123.7489    
  239.00   29.18918      152.2439      6781.884      123.8678    
  240.00   29.18932      152.3658      6811.074      123.9863    
  241.00   29.18947      152.4872      6840.263      124.1043    
  242.00   29.18962      152.6080      6869.453      124.2219    
  243.00   29.18977      152.7284      6898.642      124.3389    
  244.00   29.18992      152.8483      6927.832      124.4555    
  245.00   29.19008      152.9677      6957.022      124.5717    
  246.00   29.19023      153.0866      6986.212      124.6873    
  247.00   29.19039      153.2050      7015.403      124.8026    
  248.00   29.19055      153.3229      7044.593      124.9173    
  249.00   29.19072      153.4404      7073.784      125.0316    
  250.00   29.19088      153.5574      7102.975      125.1455    
  251.00   29.19105      153.6739      7132.166      125.2589    
  252.00   29.19122      153.7900      7161.357      125.3719    
  253.00   29.19139      153.9056      7190.548      125.4845    
  254.00   29.19156      154.0208      7219.739      125.5966    
  255.00   29.19173      154.1355      7248.931      125.7083    
  256.00   29.19191      154.2497      7278.123      125.8196    
  257.00   29.19209      154.3635      7307.315      125.9304    
  258.00   29.19226      154.4769      7336.507      126.0408    
  259.00   29.19245      154.5898      7365.699      126.1508    
  260.00   29.19263      154.7023      7394.892      126.2604    
  261.00   29.19281      154.8144      7424.085      126.3696    
  262.00   29.19300      154.9260      7453.278      126.4784    
  263.00   29.19318      155.0372      7482.471      126.5868    
  264.00   29.19337      155.1480      7511.664      126.6948    
  265.00   29.19356      155.2584      7540.857      126.8023    
  266.00   29.19375      155.3684      7570.051      126.9095    
  267.00   29.19395      155.4779      7599.245      127.0163    
  268.00   29.19414      155.5870      7628.439      127.1227    
  269.00   29.19434      155.6958      7657.633      127.2287    
  270.00   29.19453      155.8041      7686.828      127.3344    
  271.00   29.19473      155.9120      7716.022      127.4396    
  272.00   29.19493      156.0196      7745.217      127.5445    
  273.00   29.19513      156.1267      7774.412      127.6490    
  274.00   29.19534      156.2334      7803.607      127.7531    
  275.00   29.19554      156.3398      7832.803      127.8569    
  276.00   29.19574      156.4458      7861.998      127.9603    
  277.00   29.19595      156.5514      7891.194      128.0633    
  278.00   29.19616      156.6566      7920.390      128.1660    
  279.00   29.19637      156.7614      7949.587      128.2683    
  280.00   29.19658      156.8659      7978.783      128.3702    
  281.00   29.19679      156.9700      8007.980      128.4718    
  282.00   29.19700      157.0737      8037.177      128.5731    
  283.00   29.19721      157.1770      8066.374      128.6739    
  284.00   29.19743      157.2800      8095.571      128.7745    
  285.00   29.19764      157.3827      8124.769      128.8747    
  286.00   29.19786      157.4849      8153.966      128.9745    
  287.00   29.19808      157.5868      8183.164      129.0741    
  288.00   29.19830      157.6884      8212.363      129.1732    
  289.00   29.19852      157.7896      8241.561      129.2721    
  290.00   29.19874      157.8905      8270.760      129.3706    
  291.00   29.19896      157.9910      8299.958      129.4688    
  292.00   29.19918      158.0911      8329.158      129.5666    
  293.00   29.19941      158.1910      8358.357      129.6642    
  294.00   29.19963      158.2905      8387.556      129.7614    
  295.00   29.19986      158.3896      8416.756      129.8582    
  296.00   29.20009      158.4884      8445.956      129.9548    
  297.00   29.20032      158.5869      8475.156      130.0510    
  298.00   29.20055      158.6851      8504.357      130.1469    
  299.00   29.20078      158.7829      8533.557      130.2426    
  300.00   29.20101      158.8804      8562.758      130.3379    
  301.00   29.20124      158.9776      8591.959      130.4328    
  302.00   29.20148      159.0744      8621.161      130.5275    
  303.00   29.20171      159.1709      8650.362      130.6219    
  304.00   29.20195      159.2672      8679.564      130.7160    
  305.00   29.20218      159.3631      8708.766      130.8097    
  306.00   29.20242      159.4587      8737.969      130.9032    
  307.00   29.20266      159.5539      8767.171      130.9964    
  308.00   29.20290      159.6489      8796.374      131.0892    
  309.00   29.20314      159.7436      8825.577      131.1818    
  310.00   29.20338      159.8379      8854.780      131.2741    
  311.00   29.20362      159.9320      8883.984      131.3661    
  312.00   29.20386      160.0257      8913.187      131.4578    
  313.00   29.20411      160.1192      8942.391      131.5492    
  314.00   29.20435      160.2123      8971.596      131.6404    
  315.00   29.20460      160.3052      9000.800      131.7312    
  316.00   29.20485      160.3978      9030.005      131.8218    
  317.00   29.20510      160.4900      9059.210      131.9121    
  318.00   29.20534      160.5820      9088.415      132.0021    
  319.00   29.20559      160.6737      9117.620      132.0918    
  320.00   29.20584      160.7651      9146.826      132.1813    
  321.00   29.20610      160.8562      9176.032      132.2705    
  322.00   29.20635      160.9471      9205.238      132.3594    
  323.00   29.20660      161.0377      9234.445      132.4480    
  324.00   29.20686      161.1279      9263.652      132.5364    
  325.00   29.20711      161.2179      9292.859      132.6245    
  326.00   29.20737      161.3077      9322.066      132.7124    
  327.00   29.20763      161.3971      9351.273      132.8000    
  328.00   29.20789      161.4863      9380.481      132.8873    
  329.00   29.20815      161.5752      9409.689      132.9744    
  330.00   29.20841      161.6639      9438.897      133.0612    
  331.00   29.20867      161.7523      9468.106      133.1477    
  332.00   29.20893      161.8404      9497.315      133.2340    
  333.00   29.20919      161.9282      9526.524      133.3200    
  334.00   29.20946      162.0158      9555.733      133.4058    
  335.00   29.20972      162.1031      9584.943      133.4913    
  336.00   29.20999      162.1902      9614.152      133.5766    
  337.00   29.21026      162.2770      9643.363      133.6617    
  338.00   29.21052      162.3635      9672.573      133.7465    
  339.00   29.21079      162.4498      9701.784      133.8310    
  340.00   29.21106      162.5359      9730.995      133.9153    
  341.00   29.21134      162.6217      9760.206      133.9994    
  342.00   29.21161      162.7072      9789.417      134.0832    
  343.00   29.21188      162.7925      9818.629      134.1667    
  344.00   29.21216      162.8775      9847.841      134.2501    
  345.00   29.21243      162.9623      9877.053      134.3332    
  346.00   29.21271      163.0469      9906.266      134.4161    
  347.00   29.21299      163.1312      9935.479      134.4987    
  348.00   29.21327      163.2153      9964.692      134.5811    
  349.00   29.21355      163.2991      9993.905      134.6632    
  350.00   29.21383      163.3827      10023.12      134.7452    
  351.00   29.21411      163.4660      10052.33      134.8269    
  352.00   29.21439      163.5491      10081.55      134.9084    
  353.00   29.21468      163.6320      10110.76      134.9896    
  354.00   29.21497      163.7147      10139.98      135.0707    
  355.00   29.21525      163.7971      10169.19      135.1515    
  356.00   29.21554      163.8792      10198.41      135.2320    
  357.00   29.21583      163.9612      10227.62      135.3124    
  358.00   29.21612      164.0429      10256.84      135.3925    
  359.00   29.21641      164.1244      10286.05      135.4725    
  360.00   29.21671      164.2057      10315.27      135.5522    
  361.00   29.21700      164.2867      10344.49      135.6316    
  362.00   29.21730      164.3676      10373.71      135.7109    
  363.00   29.21760      164.4482      10402.92      135.7900    
  364.00   29.21789      164.5285      10432.14      135.8688    
  365.00   29.21819      164.6087      10461.36      135.9474    
  366.00   29.21850      164.6886      10490.58      136.0259    
  367.00   29.21880      164.7684      10519.80      136.1041    
  368.00   29.21910      164.8479      10549.01      136.1821    
  369.00   29.21941      164.9272      10578.23      136.2599    
  370.00   29.21972      165.0062      10607.45      136.3374    
  371.00   29.22002      165.0851      10636.67      136.4148    
  372.00   29.22033      165.1638      10665.89      136.4920    
  373.00   29.22065      165.2422      10695.11      136.5690    
  374.00   29.22096      165.3204      10724.33      136.6457    
  375.00   29.22127      165.3985      10753.56      136.7223    
  376.00   29.22159      165.4763      10782.78      136.7987    
  377.00   29.22191      165.5539      10812.00      136.8749    
  378.00   29.22223      165.6313      10841.22      136.9508    
  379.00   29.22255      165.7085      10870.44      137.0266    
  380.00   29.22287      165.7855      10899.67      137.1022    
  381.00   29.22319      165.8623      10928.89      137.1776    
  382.00   29.22352      165.9389      10958.11      137.2528    
  383.00   29.22385      166.0153      10987.34      137.3278    
  384.00   29.22418      166.0915      11016.56      137.4026    
  385.00   29.22451      166.1675      11045.78      137.4772    
  386.00   29.22484      166.2433      11075.01      137.5516    
  387.00   29.22518      166.3190      11104.23      137.6258    
  388.00   29.22551      166.3944      11133.46      137.6999    
  389.00   29.22585      166.4696      11162.69      137.7738    
  390.00   29.22619      166.5446      11191.91      137.8474    
  391.00   29.22653      166.6195      11221.14      137.9209    
  392.00   29.22688      166.6941      11250.36      137.9942    
  393.00   29.22722      166.7686      11279.59      138.0673    
  394.00   29.22757      166.8429      11308.82      138.1403    
  395.00   29.22792      166.9170      11338.05      138.2130    
  396.00   29.22827      166.9909      11367.27      138.2856    
  397.00   29.22863      167.0646      11396.50      138.3580    
  398.00   29.22898      167.1381      11425.73      138.4302    
  399.00   29.22934      167.2115      11454.96      138.5023    
  400.00   29.22970      167.2846      11484.19      138.5741    
  401.00   29.23007      167.3576      11513.42      138.6458    
  402.00   29.23043      167.4304      11542.65      138.7173    
  403.00   29.23080      167.5030      11571.88      138.7887    
  404.00   29.23117      167.5755      11601.11      138.8598    
  405.00   29.23154      167.6477      11630.34      138.9308    
  406.00   29.23191      167.7198      11659.58      139.0017    
  407.00   29.23229      167.7917      11688.81      139.0723    
  408.00   29.23267      167.8635      11718.04      139.1428    
  409.00   29.23305      167.9350      11747.27      139.2131    
  410.00   29.23343      168.0064      11776.51      139.2832    
  411.00   29.23382      168.0776      11805.74      139.3532    
  412.00   29.23421      168.1487      11834.97      139.4230    
  413.00   29.23460      168.2196      11864.21      139.4927    
  414.00   29.23499      168.2903      11893.44      139.5621    
  415.00   29.23539      168.3608      11922.68      139.6314    
  416.00   29.23579      168.4311      11951.91      139.7006    
  417.00   29.23619      168.5013      11981.15      139.7696    
  418.00   29.23659      168.5714      12010.39      139.8384    
  419.00   29.23700      168.6412      12039.62      139.9070    
  420.00   29.23741      168.7109      12068.86      139.9755    
  421.00   29.23782      168.7805      12098.10      140.0439    
  422.00   29.23824      168.8498      12127.34      140.1121    
  423.00   29.23866      168.9190      12156.57      140.1801    
  424.00   29.23908      168.9881      12185.81      140.2479    
  425.00   29.23950      169.0569      12215.05      140.3156    
  426.00   29.23993      169.1257      12244.29      140.3832    
  427.00   29.24036      169.1942      12273.53      140.4506    
  428.00   29.24079      169.2626      12302.77      140.5178    
  429.00   29.24123      169.3309      12332.01      140.5849    
  430.00   29.24167      169.3989      12361.26      140.6518    
  431.00   29.24211      169.4669      12390.50      140.7186    
  432.00   29.24256      169.5346      12419.74      140.7852    
  433.00   29.24300      169.6023      12448.98      140.8517    
  434.00   29.24346      169.6697      12478.23      140.9180    
  435.00   29.24391      169.7370      12507.47      140.9842    
  436.00   29.24437      169.8042      12536.71      141.0502    
  437.00   29.24483      169.8712      12565.96      141.1161    
  438.00   29.24530      169.9380      12595.20      141.1818    
  439.00   29.24577      170.0047      12624.45      141.2474    
  440.00   29.24624      170.0713      12653.69      141.3129    
  441.00   29.24671      170.1376      12682.94      141.3781    
  442.00   29.24719      170.2039      12712.19      141.4433    
  443.00   29.24768      170.2700      12741.44      141.5083    
  444.00   29.24816      170.3359      12770.68      141.5731    
  445.00   29.24865      170.4017      12799.93      141.6378    
  446.00   29.24915      170.4674      12829.18      141.7024    
  447.00   29.24964      170.5329      12858.43      141.7668    
  448.00   29.25015      170.5983      12887.68      141.8311    
  449.00   29.25065      170.6635      12916.93      141.8953    
  450.00   29.25116      170.7286      12946.18      141.9593    
  451.00   29.25167      170.7935      12975.43      142.0231    
  452.00   29.25219      170.8583      13004.68      142.0868    
  453.00   29.25271      170.9229      13033.94      142.1504    
  454.00   29.25323      170.9874      13063.19      142.2139    
  455.00   29.25376      171.0518      13092.44      142.2772    
  456.00   29.25430      171.1160      13121.70      142.3404    
  457.00   29.25483      171.1801      13150.95      142.4034    
  458.00   29.25537      171.2440      13180.21      142.4663    
  459.00   29.25592      171.3078      13209.46      142.5291    
  460.00   29.25647      171.3715      13238.72      142.5917    
  461.00   29.25702      171.4350      13267.98      142.6542    
  462.00   29.25758      171.4984      13297.23      142.7166    
  463.00   29.25814      171.5617      13326.49      142.7788    
  464.00   29.25871      171.6248      13355.75      142.8409    
  465.00   29.25928      171.6878      13385.01      142.9029    
  466.00   29.25986      171.7507      13414.27      142.9647    
  467.00   29.26044      171.8134      13443.53      143.0264    
  468.00   29.26102      171.8760      13472.79      143.0880    
  469.00   29.26161      171.9384      13502.05      143.1494    
  470.00   29.26220      172.0008      13531.31      143.2107    
  471.00   29.26280      172.0630      13560.57      143.2719    
  472.00   29.26341      172.1250      13589.84      143.3330    
  473.00   29.26401      172.1870      13619.10      143.3939    
  474.00   29.26463      172.2488      13648.37      143.4547    
  475.00   29.26524      172.3104      13677.63      143.5154    
  476.00   29.26587      172.3720      13706.90      143.5760    
  477.00   29.26649      172.4334      13736.16      143.6364    
  478.00   29.26713      172.4947      13765.43      143.6967    
  479.00   29.26776      172.5559      13794.70      143.7569    
  480.00   29.26841      172.6169      13823.96      143.8170    
  481.00   29.26905      172.6778      13853.23      143.8769    
  482.00   29.26971      172.7386      13882.50      143.9367    
  483.00   29.27036      172.7993      13911.77      143.9964    
  484.00   29.27103      172.8598      13941.04      144.0560    
  485.00   29.27169      172.9202      13970.31      144.1155    
  486.00   29.27237      172.9805      13999.59      144.1748    
  487.00   29.27305      173.0407      14028.86      144.2340    
  488.00   29.27373      173.1007      14058.13      144.2931    
  489.00   29.27442      173.1607      14087.41      144.3521    
  490.00   29.27511      173.2205      14116.68      144.4109    
  491.00   29.27581      173.2802      14145.96      144.4696    
  492.00   29.27652      173.3397      14175.23      144.5283    
  493.00   29.27723      173.3992      14204.51      144.5868    
  494.00   29.27795      173.4585      14233.79      144.6452    
  495.00   29.27867      173.5177      14263.07      144.7034    
  496.00   29.27940      173.5768      14292.35      144.7616    
  497.00   29.28013      173.6358      14321.63      144.8196    
  498.00   29.28087      173.6946      14350.91      144.8775    
  499.00   29.28162      173.7534      14380.19      144.9353    
  500.00   29.28237      173.8120      14409.47      144.9930    
  501.00   29.28313      173.8705      14438.75      145.0506    
  502.00   29.28389      173.9289      14468.04      145.1081    
  503.00   29.28466      173.9872      14497.32      145.1654    
  504.00   29.28543      174.0453      14526.60      145.2227    
  505.00   29.28621      174.1034      14555.89      145.2798    
  506.00   29.28700      174.1613      14585.18      145.3368    
  507.00   29.28780      174.2191      14614.46      145.3938    
  508.00   29.28859      174.2768      14643.75      145.4506    
  509.00   29.28940      174.3344      14673.04      145.5072    
  510.00   29.29021      174.3919      14702.33      145.5638    
  511.00   29.29103      174.4493      14731.62      145.6203    
  512.00   29.29185      174.5066      14760.91      145.6767    
  513.00   29.29268      174.5637      14790.21      145.7329    
  514.00   29.29352      174.6208      14819.50      145.7891    
  515.00   29.29437      174.6777      14848.79      145.8451    
  516.00   29.29522      174.7345      14878.09      145.9010    
  517.00   29.29607      174.7912      14907.38      145.9569    
  518.00   29.29693      174.8479      14936.68      146.0126    
  519.00   29.29780      174.9044      14965.98      146.0682    
  520.00   29.29868      174.9608      14995.28      146.1237    
  521.00   29.29956      175.0171      15024.57      146.1791    
  522.00   29.30045      175.0732      15053.87      146.2344    
  523.00   29.30135      175.1293      15083.18      146.2896    
  524.00   29.30225      175.1853      15112.48      146.3447    
  525.00   29.30316      175.2412      15141.78      146.3997    
  526.00   29.30408      175.2969      15171.08      146.4546    
  527.00   29.30500      175.3526      15200.39      146.5093    
  528.00   29.30593      175.4081      15229.69      146.5640    
  529.00   29.30687      175.4636      15259.00      146.6186    
  530.00   29.30781      175.5189      15288.31      146.6731    
  531.00   29.30876      175.5742      15317.62      146.7274    
  532.00   29.30972      175.6293      15346.92      146.7817    
  533.00   29.31069      175.6844      15376.23      146.8359    
  534.00   29.31166      175.7393      15405.55      146.8900    
  535.00   29.31264      175.7941      15434.86      146.9439    
  536.00   29.31363      175.8489      15464.17      146.9978    
  537.00   29.31462      175.9035      15493.49      147.0516    
  538.00   29.31562      175.9581      15522.80      147.1053    
  539.00   29.31663      176.0125      15552.12      147.1589    
  540.00   29.31765      176.0669      15581.43      147.2123    
  541.00   29.31867      176.1211      15610.75      147.2657    
  542.00   29.31970      176.1752      15640.07      147.3190    
  543.00   29.32074      176.2293      15669.39      147.3722    
  544.00   29.32178      176.2832      15698.71      147.4253    
  545.00   29.32284      176.3371      15728.03      147.4783    
  546.00   29.32390      176.3908      15757.36      147.5312    
  547.00   29.32496      176.4445      15786.68      147.5840    
  548.00   29.32604      176.4981      15816.01      147.6367    
  549.00   29.32712      176.5515      15845.33      147.6894    
  550.00   29.32821      176.6049      15874.66      147.7419    
  551.00   29.32931      176.6582      15903.99      147.7943    
  552.00   29.33042      176.7114      15933.32      147.8466    
  553.00   29.33153      176.7644      15962.65      147.8989    
  554.00   29.33266      176.8174      15991.98      147.9510    
  555.00   29.33379      176.8703      16021.32      148.0031    
  556.00   29.33492      176.9231      16050.65      148.0551    
  557.00   29.33607      176.9759      16079.99      148.1069    
  558.00   29.33722      177.0285      16109.32      148.1587    
  559.00   29.33838      177.0810      16138.66      148.2104    
  560.00   29.33955      177.1335      16168.00      148.2620    
  561.00   29.34073      177.1858      16197.34      148.3135    
  562.00   29.34192      177.2381      16226.68      148.3650    
  563.00   29.34311      177.2902      16256.02      148.4163    
  564.00   29.34431      177.3423      16285.37      148.4675    
  565.00   29.34552      177.3943      16314.71      148.5187    
  566.00   29.34674      177.4462      16344.06      148.5697    
  567.00   29.34796      177.4980      16373.41      148.6207    
  568.00   29.34920      177.5497      16402.76      148.6716    
  569.00   29.35044      177.6013      16432.11      148.7224    
  570.00   29.35169      177.6529      16461.46      148.7731    
  571.00   29.35295      177.7043      16490.81      148.8237    
  572.00   29.35422      177.7557      16520.16      148.8743    
  573.00   29.35550      177.8069      16549.52      148.9247    
  574.00   29.35678      177.8581      16578.87      148.9751    
  575.00   29.35807      177.9092      16608.23      149.0254    
  576.00   29.35937      177.9602      16637.59      149.0755    
  577.00   29.36068      178.0112      16666.95      149.1256    
  578.00   29.36200      178.0620      16696.31      149.1757    
  579.00   29.36333      178.1128      16725.67      149.2256    
  580.00   29.36466      178.1634      16755.04      149.2754    
  581.00   29.36601      178.2140      16784.40      149.3252    
  582.00   29.36736      178.2645      16813.77      149.3749    
  583.00   29.36872      178.3149      16843.14      149.4245    
  584.00   29.37009      178.3653      16872.51      149.4740    
  585.00   29.37147      178.4155      16901.88      149.5234    
  586.00   29.37285      178.4657      16931.25      149.5728    
  587.00   29.37425      178.5158      16960.62      149.6220    
  588.00   29.37565      178.5658      16990.00      149.6712    
  589.00   29.37707      178.6157      17019.37      149.7203    
  590.00   29.37849      178.6655      17048.75      149.7693    
  591.00   29.37992      178.7153      17078.13      149.8183    
  592.00   29.38136      178.7650      17107.51      149.8671    
  593.00   29.38281      178.8145      17136.89      149.9159    
  594.00   29.38427      178.8641      17166.28      149.9646    
  595.00   29.38573      178.9135      17195.66      150.0132    
  596.00   29.38721      178.9628      17225.05      150.0617    
  597.00   29.38869      179.0121      17254.44      150.1102    
  598.00   29.39019      179.0613      17283.83      150.1586    
  599.00   29.39169      179.1104      17313.22      150.2069    
  600.00   29.39320      179.1594      17342.61      150.2551    
  601.00   29.39472      179.2084      17372.00      150.3032    
  602.00   29.39625      179.2572      17401.40      150.3513    
  603.00   29.39779      179.3060      17430.80      150.3992    
  604.00   29.39933      179.3547      17460.20      150.4471    
  605.00   29.40089      179.4034      17489.60      150.4950    
  606.00   29.40246      179.4519      17519.00      150.5427    
  607.00   29.40403      179.5004      17548.40      150.5904    
  608.00   29.40562      179.5488      17577.80      150.6380    
  609.00   29.40721      179.5971      17607.21      150.6855    
  610.00   29.40881      179.6454      17636.62      150.7329    
  611.00   29.41042      179.6936      17666.03      150.7803    
  612.00   29.41204      179.7417      17695.44      150.8275    
  613.00   29.41367      179.7897      17724.85      150.8748    
  614.00   29.41531      179.8376      17754.27      150.9219    
  615.00   29.41696      179.8855      17783.68      150.9689    
  616.00   29.41862      179.9333      17813.10      151.0159    
  617.00   29.42029      179.9810      17842.52      151.0628    
  618.00   29.42196      180.0287      17871.94      151.1097    
  619.00   29.42365      180.0762      17901.36      151.1564    
  620.00   29.42535      180.1237      17930.79      151.2031    
  621.00   29.42705      180.1712      17960.22      151.2497    
  622.00   29.42877      180.2185      17989.64      151.2963    
  623.00   29.43049      180.2658      18019.07      151.3427    
  624.00   29.43222      180.3130      18048.50      151.3891    
  625.00   29.43397      180.3601      18077.94      151.4354    
  626.00   29.43572      180.4072      18107.37      151.4817    
  627.00   29.43748      180.4542      18136.81      151.5278    
  628.00   29.43925      180.5011      18166.25      151.5739    
  629.00   29.44103      180.5479      18195.69      151.6200    
  630.00   29.44282      180.5947      18225.13      151.6659    
  631.00   29.44462      180.6414      18254.57      151.7118    
  632.00   29.44643      180.6880      18284.02      151.7576    
  633.00   29.44825      180.7346      18313.47      151.8033    
  634.00   29.45008      180.7811      18342.92      151.8490    
  635.00   29.45192      180.8275      18372.37      151.8946    
  636.00   29.45376      180.8738      18401.82      151.9401    
  637.00   29.45562      180.9201      18431.27      151.9856    
  638.00   29.45749      180.9663      18460.73      152.0310    
  639.00   29.45936      181.0124      18490.19      152.0763    
  640.00   29.46125      181.0585      18519.65      152.1216    
  641.00   29.46314      181.1045      18549.11      152.1667    
  642.00   29.46505      181.1504      18578.58      152.2118    
  643.00   29.46696      181.1963      18608.04      152.2569    
  644.00   29.46889      181.2421      18637.51      152.3019    
  645.00   29.47082      181.2878      18666.98      152.3468    
  646.00   29.47277      181.3335      18696.45      152.3916    
  647.00   29.47472      181.3791      18725.92      152.4364    
  648.00   29.47669      181.4246      18755.40      152.4811    
  649.00   29.47866      181.4700      18784.88      152.5257    
  650.00   29.48064      181.5154      18814.36      152.5703    
  651.00   29.48263      181.5607      18843.84      152.6148    
  652.00   29.48464      181.6060      18873.32      152.6592    
  653.00   29.48665      181.6512      18902.81      152.7036    
  654.00   29.48867      181.6963      18932.30      152.7479    
  655.00   29.49070      181.7414      18961.79      152.7921    
  656.00   29.49274      181.7864      18991.28      152.8362    
  657.00   29.49479      181.8313      19020.77      152.8803    
  658.00   29.49686      181.8762      19050.27      152.9244    
  659.00   29.49893      181.9209      19079.76      152.9683    
  660.00   29.50101      181.9657      19109.26      153.0122    
  661.00   29.50310      182.0103      19138.77      153.0561    
  662.00   29.50520      182.0549      19168.27      153.0999    
  663.00   29.50731      182.0995      19197.78      153.1436    
  664.00   29.50943      182.1440      19227.29      153.1872    
  665.00   29.51156      182.1884      19256.80      153.2308    
  666.00   29.51370      182.2327      19286.31      153.2743    
  667.00   29.51584      182.2770      19315.82      153.3177    
  668.00   29.51800      182.3212      19345.34      153.3611    
  669.00   29.52017      182.3654      19374.86      153.4044    
  670.00   29.52235      182.4095      19404.38      153.4477    
  671.00   29.52454      182.4535      19433.90      153.4909    
  672.00   29.52674      182.4975      19463.43      153.5340    
  673.00   29.52895      182.5414      19492.96      153.5771    
  674.00   29.53116      182.5852      19522.49      153.6201    
  675.00   29.53339      182.6290      19552.02      153.6631    
  676.00   29.53563      182.6727      19581.55      153.7059    
  677.00   29.53788      182.7164      19611.09      153.7488    
  678.00   29.54013      182.7600      19640.63      153.7915    
  679.00   29.54240      182.8035      19670.17      153.8342    
  680.00   29.54468      182.8470      19699.72      153.8768    
  681.00   29.54696      182.8904      19729.26      153.9194    
  682.00   29.54926      182.9338      19758.81      153.9619    
  683.00   29.55157      182.9771      19788.36      154.0044    
  684.00   29.55388      183.0203      19817.91      154.0468    
  685.00   29.55621      183.0635      19847.47      154.0891    
  686.00   29.55855      183.1066      19877.02      154.1314    
  687.00   29.56089      183.1497      19906.58      154.1736    
  688.00   29.56325      183.1927      19936.15      154.2157    
  689.00   29.56561      183.2356      19965.71      154.2578    
  690.00   29.56799      183.2785      19995.28      154.2998    
  691.00   29.57037      183.3213      20024.85      154.3418    
  692.00   29.57277      183.3641      20054.42      154.3837    
  693.00   29.57517      183.4068      20083.99      154.4256    
  694.00   29.57759      183.4494      20113.57      154.4673    
  695.00   29.58001      183.4920      20143.15      154.5091    
  696.00   29.58245      183.5346      20172.73      154.5508    
  697.00   29.58489      183.5770      20202.31      154.5924    
  698.00   29.58734      183.6194      20231.90      154.6339    
  699.00   29.58981      183.6618      20261.49      154.6754    
  700.00   29.59228      183.7041      20291.08      154.7169    
  701.00   29.59476      183.7464      20320.67      154.7582    
  702.00   29.59726      183.7885      20350.27      154.7996    
  703.00   29.59976      183.8307      20379.87      154.8408    
  704.00   29.60227      183.8728      20409.47      154.8820    
  705.00   29.60479      183.9148      20439.07      154.9232    
  706.00   29.60733      183.9567      20468.68      154.9643    
  707.00   29.60987      183.9987      20498.29      155.0053    
  708.00   29.61242      184.0405      20527.90      155.0463    
  709.00   29.61498      184.0823      20557.51      155.0872    
  710.00   29.61755      184.1240      20587.13      155.1281    
  711.00   29.62013      184.1657      20616.75      155.1689    
  712.00   29.62272      184.2074      20646.37      155.2097    
  713.00   29.62532      184.2489      20675.99      155.2504    
  714.00   29.62793      184.2905      20705.62      155.2910    
  715.00   29.63055      184.3319      20735.25      155.3316    
  716.00   29.63318      184.3733      20764.88      155.3721    
  717.00   29.63582      184.4147      20794.51      155.4126    
  718.00   29.63847      184.4560      20824.15      155.4530    
  719.00   29.64113      184.4973      20853.79      155.4934    
  720.00   29.64380      184.5385      20883.43      155.5337    
  721.00   29.64647      184.5796      20913.08      155.5740    
  722.00   29.64916      184.6207      20942.73      155.6142    
  723.00   29.65186      184.6617      20972.38      155.6543    
  724.00   29.65456      184.7027      21002.03      155.6944    
  725.00   29.65728      184.7437      21031.69      155.7344    
  726.00   29.66000      184.7845      21061.34      155.7744    
  727.00   29.66274      184.8254      21091.01      155.8144    
  728.00   29.66548      184.8661      21120.67      155.8542    
  729.00   29.66824      184.9069      21150.34      155.8941    
  730.00   29.67100      184.9475      21180.01      155.9338    
  731.00   29.67378      184.9882      21209.68      155.9736    
  732.00   29.67656      185.0287      21239.35      156.0132    
  733.00   29.67935      185.0692      21269.03      156.0528    
  734.00   29.68215      185.1097      21298.71      156.0924    
  735.00   29.68497      185.1501      21328.40      156.1319    
  736.00   29.68779      185.1905      21358.08      156.1713    
  737.00   29.69062      185.2308      21387.77      156.2108    
  738.00   29.69346      185.2711      21417.46      156.2501    
  739.00   29.69631      185.3113      21447.16      156.2894    
  740.00   29.69917      185.3514      21476.86      156.3286    
  741.00   29.70203      185.3915      21506.56      156.3678    
  742.00   29.70491      185.4316      21536.26      156.4070    
  743.00   29.70780      185.4716      21565.97      156.4461    
  744.00   29.71070      185.5116      21595.68      156.4851    
  745.00   29.71360      185.5515      21625.39      156.5241    
  746.00   29.71652      185.5913      21655.10      156.5630    
  747.00   29.71944      185.6311      21684.82      156.6019    
  748.00   29.72238      185.6709      21714.54      156.6408    
  749.00   29.72532      185.7106      21744.27      156.6795    
  750.00   29.72827      185.7503      21773.99      156.7183    
  751.00   29.73123      185.7899      21803.72      156.7570    
  752.00   29.73421      185.8294      21833.45      156.7956    
  753.00   29.73719      185.8690      21863.19      156.8342    
  754.00   29.74018      185.9084      21892.93      156.8727    
  755.00   29.74317      185.9478      21922.67      156.9112    
  756.00   29.74618      185.9872      21952.42      156.9496    
  757.00   29.74920      186.0265      21982.16      156.9880    
  758.00   29.75223      186.0658      22011.91      157.0264    
  759.00   29.75526      186.1050      22041.67      157.0646    
  760.00   29.75831      186.1442      22071.42      157.1029    
  761.00   29.76136      186.1834      22101.18      157.1411    
  762.00   29.76443      186.2224      22130.95      157.1792    
  763.00   29.76750      186.2615      22160.71      157.2173    
  764.00   29.77058      186.3005      22190.48      157.2553    
  765.00   29.77367      186.3394      22220.25      157.2933    
  766.00   29.77677      186.3783      22250.03      157.3313    
  767.00   29.77988      186.4172      22279.81      157.3692    
  768.00   29.78300      186.4560      22309.59      157.4070    
  769.00   29.78612      186.4947      22339.37      157.4448    
  770.00   29.78926      186.5334      22369.16      157.4826    
  771.00   29.79240      186.5721      22398.95      157.5203    
  772.00   29.79556      186.6107      22428.75      157.5579    
  773.00   29.79872      186.6493      22458.54      157.5955    
  774.00   29.80189      186.6878      22488.34      157.6331    
  775.00   29.80507      186.7263      22518.15      157.6706    
  776.00   29.80826      186.7647      22547.95      157.7081    
  777.00   29.81146      186.8031      22577.76      157.7455    
  778.00   29.81467      186.8415      22607.58      157.7829    
  779.00   29.81788      186.8798      22637.39      157.8202    
  780.00   29.82111      186.9180      22667.21      157.8575    
  781.00   29.82434      186.9562      22697.04      157.8947    
  782.00   29.82758      186.9944      22726.86      157.9319    
  783.00   29.83084      187.0325      22756.69      157.9690    
  784.00   29.83410      187.0706      22786.52      158.0061    
  785.00   29.83736      187.1086      22816.36      158.0432    
  786.00   29.84064      187.1466      22846.20      158.0802    
  787.00   29.84393      187.1845      22876.04      158.1172    
  788.00   29.84722      187.2224      22905.89      158.1541    
  789.00   29.85053      187.2603      22935.73      158.1909    
  790.00   29.85384      187.2981      22965.59      158.2278    
  791.00   29.85716      187.3359      22995.44      158.2645    
  792.00   29.86049      187.3736      23025.30      158.3013    
  793.00   29.86383      187.4113      23055.16      158.3379    
  794.00   29.86717      187.4489      23085.03      158.3746    
  795.00   29.87053      187.4865      23114.90      158.4112    
  796.00   29.87389      187.5241      23144.77      158.4477    
  797.00   29.87726      187.5616      23174.65      158.4842    
  798.00   29.88064      187.5990      23204.52      158.5207    
  799.00   29.88403      187.6365      23234.41      158.5571    
  800.00   29.88743      187.6738      23264.29      158.5935    
  801.00   29.89083      187.7112      23294.18      158.6298    
  802.00   29.89425      187.7485      23324.07      158.6661    
  803.00   29.89767      187.7857      23353.97      158.7023    
  804.00   29.90110      187.8229      23383.87      158.7385    
  805.00   29.90454      187.8601      23413.77      158.7747    
  806.00   29.90799      187.8972      23443.68      158.8108    
  807.00   29.91144      187.9343      23473.59      158.8469    
  808.00   29.91491      187.9714      23503.50      158.8829    
  809.00   29.91838      188.0084      23533.42      158.9189    
  810.00   29.92186      188.0453      23563.34      158.9548    
  811.00   29.92535      188.0823      23593.26      158.9907    
  812.00   29.92885      188.1191      23623.19      159.0265    
  813.00   29.93235      188.1560      23653.12      159.0623    
  814.00   29.93587      188.1928      23683.05      159.0981    
  815.00   29.93939      188.2295      23712.99      159.1338    
  816.00   29.94292      188.2662      23742.93      159.1695    
  817.00   29.94645      188.3029      23772.88      159.2051    
  818.00   29.95000      188.3396      23802.83      159.2407    
  819.00   29.95355      188.3761      23832.78      159.2763    
  820.00   29.95712      188.4127      23862.73      159.3118    
  821.00   29.96069      188.4492      23892.69      159.3473    
  822.00   29.96426      188.4857      23922.65      159.3827    
  823.00   29.96785      188.5221      23952.62      159.4181    
  824.00   29.97144      188.5585      23982.59      159.4534    
  825.00   29.97504      188.5949      24012.56      159.4887    
  826.00   29.97865      188.6312      24042.54      159.5240    
  827.00   29.98227      188.6674      24072.52      159.5592    
  828.00   29.98589      188.7037      24102.50      159.5944    
  829.00   29.98953      188.7399      24132.49      159.6295    
  830.00   29.99317      188.7760      24162.48      159.6646    
  831.00   29.99682      188.8122      24192.48      159.6997    
  832.00   30.00047      188.8482      24222.48      159.7347    
  833.00   30.00414      188.8843      24252.48      159.7696    
  834.00   30.00781      188.9203      24282.48      159.8046    
  835.00   30.01149      188.9562      24312.49      159.8395    
  836.00   30.01517      188.9922      24342.51      159.8743    
  837.00   30.01887      189.0280      24372.52      159.9091    
  838.00   30.02257      189.0639      24402.55      159.9439    
  839.00   30.02628      189.0997      24432.57      159.9786    
  840.00   30.03000      189.1355      24462.60      160.0133    
  841.00   30.03372      189.1712      24492.63      160.0480    
  842.00   30.03745      189.2069      24522.67      160.0826    
  843.00   30.04119      189.2425      24552.70      160.1171    
  844.00   30.04494      189.2782      24582.75      160.1517    
  845.00   30.04869      189.3137      24612.79      160.1862    
  846.00   30.05246      189.3493      24642.85      160.2206    
  847.00   30.05623      189.3848      24672.90      160.2550    
  848.00   30.06000      189.4202      24702.96      160.2894    
  849.00   30.06379      189.4557      24733.02      160.3237    
  850.00   30.06758      189.4911      24763.09      160.3580    
  851.00   30.07138      189.5264      24793.15      160.3923    
  852.00   30.07518      189.5617      24823.23      160.4265    
  853.00   30.07899      189.5970      24853.31      160.4607    
  854.00   30.08281      189.6323      24883.39      160.4948    
  855.00   30.08664      189.6675      24913.47      160.5289    
  856.00   30.09048      189.7026      24943.56      160.5630    
  857.00   30.09432      189.7378      24973.65      160.5970    
  858.00   30.09817      189.7729      25003.75      160.6310    
  859.00   30.10202      189.8079      25033.85      160.6649    
  860.00   30.10589      189.8430      25063.95      160.6988    
  861.00   30.10976      189.8780      25094.06      160.7327    
  862.00   30.11363      189.9129      25124.17      160.7665    
  863.00   30.11752      189.9478      25154.29      160.8003    
  864.00   30.12141      189.9827      25184.41      160.8341    
  865.00   30.12531      190.0175      25214.53      160.8678    
  866.00   30.12921      190.0524      25244.66      160.9015    
  867.00   30.13312      190.0871      25274.79      160.9351    
  868.00   30.13704      190.1219      25304.92      160.9687    
  869.00   30.14097      190.1566      25335.06      161.0023    
  870.00   30.14490      190.1912      25365.21      161.0358    
  871.00   30.14884      190.2259      25395.35      161.0693    
  872.00   30.15279      190.2605      25425.50      161.1028    
  873.00   30.15674      190.2950      25455.66      161.1362    
  874.00   30.16070      190.3296      25485.82      161.1696    
  875.00   30.16466      190.3640      25515.98      161.2029    
  876.00   30.16864      190.3985      25546.15      161.2362    
  877.00   30.17262      190.4329      25576.32      161.2695    
  878.00   30.17660      190.4673      25606.49      161.3027    
  879.00   30.18060      190.5017      25636.67      161.3359    
  880.00   30.18460      190.5360      25666.85      161.3691    
  881.00   30.18860      190.5703      25697.04      161.4022    
  882.00   30.19261      190.6045      25727.23      161.4353    
  883.00   30.19663      190.6387      25757.42      161.4684    
  884.00   30.20066      190.6729      25787.62      161.5014    
  885.00   30.20469      190.7071      25817.83      161.5344    
  886.00   30.20873      190.7412      25848.03      161.5673    
  887.00   30.21277      190.7752      25878.24      161.6002    
  888.00   30.21682      190.8093      25908.46      161.6331    
  889.00   30.22088      190.8433      25938.68      161.6659    
  890.00   30.22494      190.8773      25968.90      161.6987    
  891.00   30.22901      190.9112      25999.13      161.7315    
  892.00   30.23309      190.9451      26029.36      161.7642    
  893.00   30.23717      190.9790      26059.59      161.7969    
  894.00   30.24126      191.0129      26089.83      161.8296    
  895.00   30.24536      191.0467      26120.08      161.8622    
  896.00   30.24946      191.0804      26150.32      161.8948    
  897.00   30.25356      191.1142      26180.57      161.9274    
  898.00   30.25768      191.1479      26210.83      161.9599    
  899.00   30.26180      191.1816      26241.09      161.9924    
  900.00   30.26592      191.2152      26271.35      162.0248    
  901.00   30.27005      191.2488      26301.62      162.0572    
  902.00   30.27419      191.2824      26331.89      162.0896    
  903.00   30.27833      191.3160      26362.17      162.1220    
  904.00   30.28248      191.3495      26392.45      162.1543    
  905.00   30.28664      191.3830      26422.73      162.1866    
  906.00   30.29080      191.4164      26453.02      162.2188    
  907.00   30.29497      191.4498      26483.32      162.2510    
  908.00   30.29914      191.4832      26513.61      162.2832    
  909.00   30.30332      191.5166      26543.91      162.3153    
  910.00   30.30750      191.5499      26574.22      162.3474    
  911.00   30.31170      191.5832      26604.53      162.3795    
  912.00   30.31589      191.6164      26634.84      162.4116    
  913.00   30.32009      191.6497      26665.16      162.4436    
  914.00   30.32430      191.6828      26695.48      162.4755    
  915.00   30.32851      191.7160      26725.81      162.5075    
  916.00   30.33273      191.7491      26756.14      162.5394    
  917.00   30.33696      191.7822      26786.48      162.5712    
  918.00   30.34119      191.8153      26816.81      162.6031    
  919.00   30.34542      191.8483      26847.16      162.6349    
  920.00   30.34967      191.8813      26877.51      162.6667    
  921.00   30.35391      191.9143      26907.86      162.6984    
  922.00   30.35817      191.9473      26938.21      162.7301    
  923.00   30.36242      191.9802      26968.57      162.7618    
  924.00   30.36669      192.0130      26998.94      162.7934    
  925.00   30.37096      192.0459      27029.31      162.8250    
  926.00   30.37523      192.0787      27059.68      162.8566    
  927.00   30.37951      192.1115      27090.06      162.8881    
  928.00   30.38380      192.1443      27120.44      162.9196    
  929.00   30.38809      192.1770      27150.82      162.9511    
  930.00   30.39238      192.2097      27181.22      162.9826    
  931.00   30.39668      192.2423      27211.61      163.0140    
  932.00   30.40099      192.2750      27242.01      163.0454    
  933.00   30.40530      192.3076      27272.41      163.0767    
  934.00   30.40962      192.3402      27302.82      163.1080    
  935.00   30.41394      192.3727      27333.23      163.1393    
  936.00   30.41827      192.4052      27363.65      163.1705    
  937.00   30.42260      192.4377      27394.07      163.2018    
  938.00   30.42693      192.4701      27424.49      163.2330    
  939.00   30.43128      192.5026      27454.92      163.2641    
  940.00   30.43562      192.5350      27485.35      163.2952    
  941.00   30.43998      192.5673      27515.79      163.3263    
  942.00   30.44433      192.5997      27546.23      163.3574    
  943.00   30.44870      192.6320      27576.68      163.3884    
  944.00   30.45306      192.6642      27607.13      163.4194    
  945.00   30.45744      192.6965      27637.59      163.4504    
  946.00   30.46181      192.7287      27668.05      163.4813    
  947.00   30.46620      192.7609      27698.51      163.5122    
  948.00   30.47058      192.7930      27728.98      163.5431    
  949.00   30.47497      192.8252      27759.45      163.5739    
  950.00   30.47937      192.8573      27789.93      163.6047    
  951.00   30.48377      192.8893      27820.41      163.6355    
  952.00   30.48818      192.9214      27850.90      163.6662    
  953.00   30.49259      192.9534      27881.39      163.6969    
  954.00   30.49700      192.9854      27911.88      163.7276    
  955.00   30.50142      193.0173      27942.38      163.7583    
  956.00   30.50585      193.0492      27972.88      163.7889    
  957.00   30.51028      193.0811      28003.39      163.8195    
  958.00   30.51471      193.1130      28033.91      163.8501    
  959.00   30.51915      193.1448      28064.42      163.8806    
  960.00   30.52359      193.1767      28094.94      163.9111    
  961.00   30.52804      193.2084      28125.47      163.9416    
  962.00   30.53249      193.2402      28156.00      163.9720    
  963.00   30.53695      193.2719      28186.53      164.0024    
  964.00   30.54141      193.3036      28217.07      164.0328    
  965.00   30.54588      193.3353      28247.62      164.0631    
  966.00   30.55035      193.3669      28278.17      164.0935    
  967.00   30.55482      193.3985      28308.72      164.1237    
  968.00   30.55930      193.4301      28339.28      164.1540    
  969.00   30.56378      193.4617      28369.84      164.1842    
  970.00   30.56827      193.4932      28400.40      164.2144    
  971.00   30.57276      193.5247      28430.97      164.2446    
  972.00   30.57726      193.5562      28461.55      164.2747    
  973.00   30.58176      193.5876      28492.13      164.3049    
  974.00   30.58626      193.6190      28522.71      164.3349    
  975.00   30.59077      193.6504      28553.30      164.3650    
  976.00   30.59528      193.6818      28583.89      164.3950    
  977.00   30.59980      193.7131      28614.49      164.4250    
  978.00   30.60432      193.7444      28645.09      164.4550    
  979.00   30.60885      193.7757      28675.70      164.4849    
  980.00   30.61338      193.8070      28706.31      164.5148    
  981.00   30.61791      193.8382      28736.93      164.5447    
  982.00   30.62245      193.8694      28767.55      164.5745    
  983.00   30.62699      193.9005      28798.17      164.6043    
  984.00   30.63153      193.9317      28828.80      164.6341    
  985.00   30.63608      193.9628      28859.43      164.6639    
  986.00   30.64064      193.9939      28890.07      164.6936    
  987.00   30.64519      194.0250      28920.72      164.7233    
  988.00   30.64975      194.0560      28951.36      164.7530    
  989.00   30.65432      194.0870      28982.01      164.7826    
  990.00   30.65889      194.1180      29012.67      164.8123    
  991.00   30.66346      194.1489      29043.33      164.8418    
  992.00   30.66803      194.1799      29074.00      164.8714    
  993.00   30.67261      194.2108      29104.67      164.9009    
  994.00   30.67720      194.2416      29135.34      164.9304    
  995.00   30.68178      194.2725      29166.02      164.9599    
  996.00   30.68638      194.3033      29196.71      164.9894    
  997.00   30.69097      194.3341      29227.40      165.0188    
  998.00   30.69557      194.3649      29258.09      165.0482    
  999.00   30.70017      194.3956      29288.79      165.0775    
 1000.00   30.70478      194.4263      29319.49      165.1069    
 1001.00   30.70938      194.4570      29350.20      165.1362    
 1002.00   30.71400      194.4877      29380.91      165.1654    
 1003.00   30.71861      194.5183      29411.62      165.1947    
 1004.00   30.72323      194.5490      29442.35      165.2239    
 1005.00   30.72786      194.5795      29473.07      165.2531    
 1006.00   30.73248      194.6101      29503.80      165.2823    
 1007.00   30.73711      194.6406      29534.54      165.3114    
 1008.00   30.74175      194.6712      29565.28      165.3405    
 1009.00   30.74638      194.7016      29596.02      165.3696    
 1010.00   30.75102      194.7321      29626.77      165.3987    
 1011.00   30.75567      194.7625      29657.52      165.4277    
 1012.00   30.76031      194.7929      29688.28      165.4567    
 1013.00   30.76496      194.8233      29719.04      165.4857    
 1014.00   30.76962      194.8537      29749.81      165.5146    
 1015.00   30.77427      194.8840      29780.58      165.5435    
 1016.00   30.77893      194.9143      29811.36      165.5724    
 1017.00   30.78360      194.9446      29842.14      165.6013    
 1018.00   30.78826      194.9749      29872.93      165.6301    
 1019.00   30.79293      195.0051      29903.72      165.6589    
 1020.00   30.79760      195.0353      29934.51      165.6877    
 1021.00   30.80228      195.0655      29965.31      165.7165    
 1022.00   30.80696      195.0956      29996.12      165.7452    
 1023.00   30.81164      195.1258      30026.92      165.7739    
 1024.00   30.81632      195.1559      30057.74      165.8026    
 1025.00   30.82101      195.1860      30088.56      165.8313    
 1026.00   30.82570      195.2160      30119.38      165.8599    
 1027.00   30.83040      195.2460      30150.21      165.8885    
 1028.00   30.83509      195.2760      30181.04      165.9171    
 1029.00   30.83979      195.3060      30211.88      165.9456    
 1030.00   30.84449      195.3360      30242.72      165.9741    
 1031.00   30.84920      195.3659      30273.57      166.0026    
 1032.00   30.85391      195.3958      30304.42      166.0311    
 1033.00   30.85862      195.4257      30335.28      166.0595    
 1034.00   30.86333      195.4556      30366.14      166.0879    
 1035.00   30.86805      195.4854      30397.00      166.1163    
 1036.00   30.87277      195.5152      30427.87      166.1447    
 1037.00   30.87749      195.5450      30458.75      166.1730    
 1038.00   30.88222      195.5748      30489.63      166.2013    
 1039.00   30.88694      195.6045      30520.51      166.2296    
 1040.00   30.89168      195.6342      30551.40      166.2579    
 1041.00   30.89641      195.6639      30582.30      166.2861    
 1042.00   30.90114      195.6936      30613.19      166.3143    
 1043.00   30.90588      195.7232      30644.10      166.3425    
 1044.00   30.91062      195.7529      30675.01      166.3707    
 1045.00   30.91537      195.7825      30705.92      166.3988    
 1046.00   30.92011      195.8120      30736.84      166.4269    
 1047.00   30.92486      195.8416      30767.76      166.4550    
 1048.00   30.92961      195.8711      30798.69      166.4830    
 1049.00   30.93437      195.9006      30829.62      166.5111    
 1050.00   30.93912      195.9301      30860.56      166.5391    
 1051.00   30.94388      195.9595      30891.50      166.5670    
 1052.00   30.94864      195.9890      30922.44      166.5950    
 1053.00   30.95341      196.0184      30953.39      166.6229    
 1054.00   30.95817      196.0478      30984.35      166.6508    
 1055.00   30.96294      196.0771      31015.31      166.6787    
 1056.00   30.96771      196.1064      31046.28      166.7066    
 1057.00   30.97248      196.1358      31077.25      166.7344    
 1058.00   30.97726      196.1651      31108.22      166.7622    
 1059.00   30.98204      196.1943      31139.20      166.7900    
 1060.00   30.98682      196.2236      31170.19      166.8177    
 1061.00   30.99160      196.2528      31201.17      166.8455    
 1062.00   30.99638      196.2820      31232.17      166.8732    
 1063.00   31.00117      196.3112      31263.17      166.9008    
 1064.00   31.00596      196.3403      31294.17      166.9285    
 1065.00   31.01075      196.3694      31325.18      166.9561    
 1066.00   31.01554      196.3985      31356.19      166.9837    
 1067.00   31.02033      196.4276      31387.21      167.0113    
 1068.00   31.02513      196.4567      31418.23      167.0389    
 1069.00   31.02993      196.4857      31449.26      167.0664    
 1070.00   31.03473      196.5147      31480.29      167.0939    
 1071.00   31.03954      196.5437      31511.33      167.1214    
 1072.00   31.04434      196.5727      31542.37      167.1489    
 1073.00   31.04915      196.6017      31573.42      167.1763    
 1074.00   31.05396      196.6306      31604.47      167.2037    
 1075.00   31.05877      196.6595      31635.53      167.2311    
 1076.00   31.06358      196.6884      31666.59      167.2585    
 1077.00   31.06840      196.7172      31697.65      167.2858    
 1078.00   31.07321      196.7461      31728.72      167.3131    
 1079.00   31.07803      196.7749      31759.80      167.3404    
 1080.00   31.08285      196.8037      31790.88      167.3677    
 1081.00   31.08768      196.8324      31821.97      167.3949    
 1082.00   31.09250      196.8612      31853.06      167.4221    
 1083.00   31.09733      196.8899      31884.15      167.4493    
 1084.00   31.10216      196.9186      31915.25      167.4765    
 1085.00   31.10699      196.9473      31946.36      167.5036    
 1086.00   31.11182      196.9760      31977.46      167.5308    
 1087.00   31.11665      197.0046      32008.58      167.5579    
 1088.00   31.12149      197.0332      32039.70      167.5850    
 1089.00   31.12632      197.0618      32070.82      167.6120    
 1090.00   31.13116      197.0904      32101.95      167.6390    
 1091.00   31.13600      197.1189      32133.08      167.6660    
 1092.00   31.14084      197.1474      32164.22      167.6930    
 1093.00   31.14569      197.1760      32195.37      167.7200    
 1094.00   31.15053      197.2044      32226.51      167.7469    
 1095.00   31.15538      197.2329      32257.67      167.7738    
 1096.00   31.16023      197.2613      32288.82      167.8007    
 1097.00   31.16508      197.2898      32319.99      167.8276    
 1098.00   31.16993      197.3182      32351.15      167.8545    
 1099.00   31.17478      197.3465      32382.33      167.8813    
 1100.00   31.17963      197.3749      32413.50      167.9081    
 1101.00   31.18449      197.4032      32444.69      167.9349    
 1102.00   31.18935      197.4315      32475.87      167.9616    
 1103.00   31.19420      197.4598      32507.07      167.9883    
 1104.00   31.19906      197.4881      32538.26      168.0150    
 1105.00   31.20393      197.5164      32569.46      168.0417    
 1106.00   31.20879      197.5446      32600.67      168.0684    
 1107.00   31.21365      197.5728      32631.88      168.0950    
 1108.00   31.21852      197.6010      32663.10      168.1216    
 1109.00   31.22338      197.6291      32694.32      168.1482    
 1110.00   31.22825      197.6573      32725.54      168.1748    
 1111.00   31.23312      197.6854      32756.77      168.2014    
 1112.00   31.23799      197.7135      32788.01      168.2279    
 1113.00   31.24286      197.7416      32819.25      168.2544    
 1114.00   31.24774      197.7697      32850.50      168.2809    
 1115.00   31.25261      197.7977      32881.75      168.3073    
 1116.00   31.25749      197.8257      32913.00      168.3338    
 1117.00   31.26236      197.8537      32944.26      168.3602    
 1118.00   31.26724      197.8817      32975.53      168.3866    
 1119.00   31.27212      197.9096      33006.80      168.4130    
 1120.00   31.27700      197.9376      33038.07      168.4393    
 1121.00   31.28188      197.9655      33069.35      168.4656    
 1122.00   31.28676      197.9934      33100.63      168.4919    
 1123.00   31.29165      198.0213      33131.92      168.5182    
 1124.00   31.29653      198.0491      33163.22      168.5445    
 1125.00   31.30142      198.0770      33194.52      168.5707    
 1126.00   31.30630      198.1048      33225.82      168.5969    
 1127.00   31.31119      198.1326      33257.13      168.6231    
 1128.00   31.31608      198.1603      33288.44      168.6493    
 1129.00   31.32097      198.1881      33319.76      168.6755    
 1130.00   31.32586      198.2158      33351.08      168.7016    
 1131.00   31.33075      198.2435      33382.41      168.7277    
 1132.00   31.33564      198.2712      33413.75      168.7538    
 1133.00   31.34053      198.2989      33445.08      168.7798    
 1134.00   31.34543      198.3265      33476.43      168.8059    
 1135.00   31.35032      198.3542      33507.77      168.8319    
 1136.00   31.35522      198.3818      33539.13      168.8579    
 1137.00   31.36011      198.4094      33570.48      168.8839    
 1138.00   31.36501      198.4369      33601.85      168.9098    
 1139.00   31.36991      198.4645      33633.21      168.9358    
 1140.00   31.37481      198.4920      33664.59      168.9617    
 1141.00   31.37971      198.5195      33695.96      168.9876    
 1142.00   31.38461      198.5470      33727.35      169.0135    
 1143.00   31.38951      198.5745      33758.73      169.0393    
 1144.00   31.39441      198.6020      33790.13      169.0651    
 1145.00   31.39931      198.6294      33821.52      169.0909    
 1146.00   31.40422      198.6568      33852.92      169.1167    
 1147.00   31.40912      198.6842      33884.33      169.1425    
 1148.00   31.41403      198.7116      33915.74      169.1682    
 1149.00   31.41893      198.7389      33947.16      169.1940    
 1150.00   31.42384      198.7663      33978.58      169.2197    
 1151.00   31.42874      198.7936      34010.01      169.2454    
 1152.00   31.43365      198.8209      34041.44      169.2710    
 1153.00   31.43856      198.8482      34072.87      169.2967    
 1154.00   31.44347      198.8754      34104.32      169.3223    
 1155.00   31.44838      198.9026      34135.76      169.3479    
 1156.00   31.45329      198.9299      34167.21      169.3735    
 1157.00   31.45820      198.9571      34198.67      169.3990    
 1158.00   31.46311      198.9842      34230.13      169.4245    
 1159.00   31.46802      199.0114      34261.59      169.4501    
 1160.00   31.47293      199.0385      34293.06      169.4756    
 1161.00   31.47784      199.0657      34324.54      169.5010    
 1162.00   31.48275      199.0928      34356.02      169.5265    
 1163.00   31.48766      199.1199      34387.51      169.5519    
 1164.00   31.49258      199.1469      34419.00      169.5773    
 1165.00   31.49749      199.1740      34450.49      169.6027    
 1166.00   31.50240      199.2010      34481.99      169.6281    
 1167.00   31.50732      199.2280      34513.50      169.6535    
 1168.00   31.51223      199.2550      34545.00      169.6788    
 1169.00   31.51715      199.2820      34576.52      169.7041    
 1170.00   31.52206      199.3089      34608.04      169.7294    
 1171.00   31.52698      199.3358      34639.56      169.7547    
 1172.00   31.53189      199.3628      34671.09      169.7799    
 1173.00   31.53681      199.3897      34702.63      169.8051    
 1174.00   31.54173      199.4165      34734.17      169.8304    
 1175.00   31.54664      199.4434      34765.71      169.8555    
 1176.00   31.55156      199.4702      34797.26      169.8807    
 1177.00   31.55648      199.4970      34828.81      169.9059    
 1178.00   31.56139      199.5238      34860.37      169.9310    
 1179.00   31.56631      199.5506      34891.94      169.9561    
 1180.00   31.57123      199.5774      34923.51      169.9812    
 1181.00   31.57615      199.6041      34955.08      170.0063    
 1182.00   31.58106      199.6309      34986.66      170.0313    
 1183.00   31.58598      199.6576      35018.24      170.0564    
 1184.00   31.59090      199.6843      35049.83      170.0814    
 1185.00   31.59582      199.7109      35081.42      170.1064    
 1186.00   31.60074      199.7376      35113.02      170.1313    
 1187.00   31.60565      199.7642      35144.62      170.1563    
 1188.00   31.61057      199.7908      35176.23      170.1812    
 1189.00   31.61549      199.8174      35207.85      170.2061    
 1190.00   31.62041      199.8440      35239.46      170.2310    
 1191.00   31.62533      199.8706      35271.09      170.2559    
 1192.00   31.63025      199.8971      35302.71      170.2808    
 1193.00   31.63517      199.9237      35334.35      170.3056    
 1194.00   31.64008      199.9502      35365.98      170.3304    
 1195.00   31.64500      199.9767      35397.63      170.3552    
 1196.00   31.64992      200.0031      35429.27      170.3800    
 1197.00   31.65484      200.0296      35460.93      170.4048    
 1198.00   31.65976      200.0560      35492.58      170.4295    
 1199.00   31.66468      200.0824      35524.25      170.4542    
 1200.00   31.66959      200.1088      35555.91      170.4789    
 1201.00   31.67451      200.1352      35587.59      170.5036    
 1202.00   31.67943      200.1616      35619.26      170.5283    
 1203.00   31.68435      200.1879      35650.94      170.5529    
 1204.00   31.68926      200.2143      35682.63      170.5775    
 1205.00   31.69418      200.2406      35714.32      170.6021    
 1206.00   31.69910      200.2669      35746.02      170.6267    
 1207.00   31.70402      200.2931      35777.72      170.6513    
 1208.00   31.70893      200.3194      35809.43      170.6758    
 1209.00   31.71385      200.3456      35841.14      170.7004    
 1210.00   31.71877      200.3719      35872.86      170.7249    
 1211.00   31.72368      200.3981      35904.58      170.7494    
 1212.00   31.72860      200.4243      35936.30      170.7738    
 1213.00   31.73351      200.4504      35968.03      170.7983    
 1214.00   31.73843      200.4766      35999.77      170.8227    
 1215.00   31.74334      200.5027      36031.51      170.8471    
 1216.00   31.74826      200.5288      36063.26      170.8715    
 1217.00   31.75317      200.5549      36095.01      170.8959    
 1218.00   31.75809      200.5810      36126.76      170.9203    
 1219.00   31.76300      200.6071      36158.52      170.9446    
 1220.00   31.76791      200.6331      36190.29      170.9690    
 1221.00   31.77283      200.6592      36222.06      170.9933    
 1222.00   31.77774      200.6852      36253.83      171.0175    
 1223.00   31.78265      200.7112      36285.61      171.0418    
 1224.00   31.78756      200.7371      36317.40      171.0661    
 1225.00   31.79247      200.7631      36349.19      171.0903    
 1226.00   31.79738      200.7891      36380.98      171.1145    
 1227.00   31.80229      200.8150      36412.78      171.1387    
 1228.00   31.80720      200.8409      36444.59      171.1629    
 1229.00   31.81211      200.8668      36476.40      171.1870    
 1230.00   31.81702      200.8927      36508.21      171.2112    
 1231.00   31.82193      200.9185      36540.03      171.2353    
 1232.00   31.82684      200.9444      36571.86      171.2594    
 1233.00   31.83175      200.9702      36603.69      171.2835    
 1234.00   31.83665      200.9960      36635.52      171.3076    
 1235.00   31.84156      201.0218      36667.36      171.3316    
 1236.00   31.84647      201.0476      36699.20      171.3556    
 1237.00   31.85137      201.0733      36731.05      171.3797    
 1238.00   31.85628      201.0991      36762.91      171.4037    
 1239.00   31.86118      201.1248      36794.77      171.4276    
 1240.00   31.86609      201.1505      36826.63      171.4516    
 1241.00   31.87099      201.1762      36858.50      171.4755    
 1242.00   31.87589      201.2018      36890.37      171.4995    
 1243.00   31.88079      201.2275      36922.25      171.5234    
 1244.00   31.88569      201.2531      36954.13      171.5473    
 1245.00   31.89059      201.2788      36986.02      171.5711    
 1246.00   31.89549      201.3044      37017.91      171.5950    
 1247.00   31.90039      201.3300      37049.81      171.6188    
 1248.00   31.90529      201.3555      37081.71      171.6426    
 1249.00   31.91019      201.3811      37113.62      171.6664    
 1250.00   31.91509      201.4066      37145.54      171.6902    
 1251.00   31.91998      201.4322      37177.45      171.7140    
 1252.00   31.92488      201.4577      37209.38      171.7377    
 1253.00   31.92977      201.4832      37241.30      171.7614    
 1254.00   31.93467      201.5086      37273.23      171.7852    
 1255.00   31.93956      201.5341      37305.17      171.8089    
 1256.00   31.94445      201.5595      37337.11      171.8325    
 1257.00   31.94935      201.5850      37369.06      171.8562    
 1258.00   31.95424      201.6104      37401.01      171.8798    
 1259.00   31.95913      201.6358      37432.97      171.9035    
 1260.00   31.96402      201.6611      37464.93      171.9271    
 1261.00   31.96891      201.6865      37496.90      171.9507    
 1262.00   31.97379      201.7118      37528.87      171.9742    
 1263.00   31.97868      201.7372      37560.84      171.9978    
 1264.00   31.98357      201.7625      37592.83      172.0213    
 1265.00   31.98845      201.7878      37624.81      172.0448    
 1266.00   31.99334      201.8131      37656.80      172.0683    
 1267.00   31.99822      201.8383      37688.80      172.0918    
 1268.00   32.00310      201.8636      37720.80      172.1153    
 1269.00   32.00798      201.8888      37752.80      172.1388    
 1270.00   32.01286      201.9140      37784.82      172.1622    
 1271.00   32.01774      201.9392      37816.83      172.1856    
 1272.00   32.02262      201.9644      37848.85      172.2090    
 1273.00   32.02750      201.9896      37880.88      172.2324    
 1274.00   32.03238      202.0147      37912.91      172.2558    
 1275.00   32.03725      202.0398      37944.94      172.2791    
 1276.00   32.04213      202.0650      37976.98      172.3024    
 1277.00   32.04700      202.0901      38009.02      172.3258    
 1278.00   32.05188      202.1152      38041.07      172.3491    
 1279.00   32.05675      202.1402      38073.13      172.3723    
 1280.00   32.06162      202.1653      38105.19      172.3956    
 1281.00   32.06649      202.1903      38137.25      172.4189    
 1282.00   32.07136      202.2153      38169.32      172.4421    
 1283.00   32.07623      202.2404      38201.39      172.4653    
 1284.00   32.08109      202.2654      38233.47      172.4885    
 1285.00   32.08596      202.2903      38265.56      172.5117    
 1286.00   32.09083      202.3153      38297.65      172.5349    
 1287.00   32.09569      202.3402      38329.74      172.5580    
 1288.00   32.10055      202.3652      38361.84      172.5811    
 1289.00   32.10541      202.3901      38393.94      172.6042    
 1290.00   32.11027      202.4150      38426.05      172.6273    
 1291.00   32.11513      202.4399      38458.16      172.6504    
 1292.00   32.11999      202.4647      38490.28      172.6735    
 1293.00   32.12485      202.4896      38522.40      172.6965    
 1294.00   32.12971      202.5144      38554.53      172.7196    
 1295.00   32.13456      202.5392      38586.66      172.7426    
 1296.00   32.13941      202.5641      38618.80      172.7656    
 1297.00   32.14427      202.5888      38650.94      172.7886    
 1298.00   32.14912      202.6136      38683.08      172.8116    
 1299.00   32.15397      202.6384      38715.24      172.8345    
 1300.00   32.15882      202.6631      38747.39      172.8574    
 1301.00   32.16366      202.6879      38779.55      172.8804    
 1302.00   32.16851      202.7126      38811.72      172.9033    
 1303.00   32.17336      202.7373      38843.89      172.9261    
 1304.00   32.17820      202.7620      38876.07      172.9490    
 1305.00   32.18304      202.7866      38908.25      172.9719    
 1306.00   32.18789      202.8113      38940.43      172.9947    
 1307.00   32.19273      202.8359      38972.62      173.0175    
 1308.00   32.19757      202.8605      39004.82      173.0403    
 1309.00   32.20240      202.8851      39037.02      173.0631    
 1310.00   32.20724      202.9097      39069.22      173.0859    
 1311.00   32.21208      202.9343      39101.43      173.1087    
 1312.00   32.21691      202.9589      39133.65      173.1314    
 1313.00   32.22174      202.9834      39165.87      173.1541    
 1314.00   32.22657      203.0080      39198.09      173.1768    
 1315.00   32.23140      203.0325      39230.32      173.1995    
 1316.00   32.23623      203.0570      39262.55      173.2222    
 1317.00   32.24106      203.0815      39294.79      173.2449    
 1318.00   32.24589      203.1059      39327.04      173.2675    
 1319.00   32.25071      203.1304      39359.28      173.2902    
 1320.00   32.25553      203.1548      39391.54      173.3128    
 1321.00   32.26036      203.1793      39423.80      173.3354    
 1322.00   32.26518      203.2037      39456.06      173.3580    
 1323.00   32.27000      203.2281      39488.33      173.3805    
 1324.00   32.27481      203.2525      39520.60      173.4031    
 1325.00   32.27963      203.2768      39552.88      173.4256    
 1326.00   32.28445      203.3012      39585.16      173.4481    
 1327.00   32.28926      203.3255      39617.44      173.4706    
 1328.00   32.29407      203.3499      39649.74      173.4931    
 1329.00   32.29888      203.3742      39682.03      173.5156    
 1330.00   32.30369      203.3985      39714.33      173.5381    
 1331.00   32.30850      203.4227      39746.64      173.5605    
 1332.00   32.31331      203.4470      39778.95      173.5829    
 1333.00   32.31811      203.4713      39811.27      173.6054    
 1334.00   32.32292      203.4955      39843.59      173.6277    
 1335.00   32.32772      203.5197      39875.91      173.6501    
 1336.00   32.33252      203.5439      39908.24      173.6725    
 1337.00   32.33732      203.5681      39940.58      173.6948    
 1338.00   32.34212      203.5923      39972.92      173.7172    
 1339.00   32.34691      203.6165      40005.26      173.7395    
 1340.00   32.35171      203.6406      40037.61      173.7618    
 1341.00   32.35650      203.6648      40069.96      173.7841    
 1342.00   32.36129      203.6889      40102.32      173.8064    
 1343.00   32.36608      203.7130      40134.69      173.8286    
 1344.00   32.37087      203.7371      40167.06      173.8509    
 1345.00   32.37566      203.7612      40199.43      173.8731    
 1346.00   32.38044      203.7852      40231.81      173.8953    
 1347.00   32.38523      203.8093      40264.19      173.9175    
 1348.00   32.39001      203.8333      40296.58      173.9397    
 1349.00   32.39479      203.8573      40328.97      173.9619    
 1350.00   32.39957      203.8813      40361.37      173.9840    
 1351.00   32.40435      203.9053      40393.77      174.0062    
 1352.00   32.40912      203.9293      40426.18      174.0283    
 1353.00   32.41390      203.9533      40458.59      174.0504    
 1354.00   32.41867      203.9772      40491.00      174.0725    
 1355.00   32.42344      204.0012      40523.42      174.0946    
 1356.00   32.42821      204.0251      40555.85      174.1166    
 1357.00   32.43298      204.0490      40588.28      174.1387    
 1358.00   32.43774      204.0729      40620.72      174.1607    
 1359.00   32.44251      204.0968      40653.16      174.1827    
 1360.00   32.44727      204.1206      40685.60      174.2047    
 1361.00   32.45203      204.1445      40718.05      174.2267    
 1362.00   32.45679      204.1683      40750.51      174.2487    
 1363.00   32.46155      204.1921      40782.96      174.2707    
 1364.00   32.46631      204.2159      40815.43      174.2926    
 1365.00   32.47106      204.2397      40847.90      174.3145    
 1366.00   32.47582      204.2635      40880.37      174.3365    
 1367.00   32.48057      204.2873      40912.85      174.3584    
 1368.00   32.48532      204.3110      40945.33      174.3802    
 1369.00   32.49006      204.3348      40977.82      174.4021    
 1370.00   32.49481      204.3585      41010.31      174.4240    
 1371.00   32.49956      204.3822      41042.81      174.4458    
 1372.00   32.50430      204.4059      41075.31      174.4676    
 1373.00   32.50904      204.4296      41107.82      174.4895    
 1374.00   32.51378      204.4533      41140.33      174.5113    
 1375.00   32.51852      204.4769      41172.85      174.5330    
 1376.00   32.52325      204.5006      41205.37      174.5548    
 1377.00   32.52799      204.5242      41237.89      174.5766    
 1378.00   32.53272      204.5478      41270.42      174.5983    
 1379.00   32.53745      204.5714      41302.96      174.6200    
 1380.00   32.54218      204.5950      41335.50      174.6417    
 1381.00   32.54691      204.6186      41368.04      174.6634    
 1382.00   32.55163      204.6421      41400.59      174.6851    
 1383.00   32.55635      204.6657      41433.14      174.7068    
 1384.00   32.56108      204.6892      41465.70      174.7285    
 1385.00   32.56580      204.7127      41498.27      174.7501    
 1386.00   32.57051      204.7362      41530.84      174.7717    
 1387.00   32.57523      204.7597      41563.41      174.7933    
 1388.00   32.57995      204.7832      41595.99      174.8149    
 1389.00   32.58466      204.8067      41628.57      174.8365    
 1390.00   32.58937      204.8301      41661.16      174.8581    
 1391.00   32.59408      204.8536      41693.75      174.8796    
 1392.00   32.59879      204.8770      41726.34      174.9012    
 1393.00   32.60349      204.9004      41758.94      174.9227    
 1394.00   32.60819      204.9238      41791.55      174.9442    
 1395.00   32.61290      204.9472      41824.16      174.9657    
 1396.00   32.61760      204.9706      41856.78      174.9872    
 1397.00   32.62229      204.9939      41889.40      175.0087    
 1398.00   32.62699      205.0173      41922.02      175.0301    
 1399.00   32.63168      205.0406      41954.65      175.0516    
 1400.00   32.63638      205.0639      41987.28      175.0730    
 1401.00   32.64107      205.0872      42019.92      175.0944    
 1402.00   32.64576      205.1105      42052.57      175.1158    
 1403.00   32.65044      205.1338      42085.21      175.1372    
 1404.00   32.65513      205.1571      42117.87      175.1586    
 1405.00   32.65981      205.1803      42150.52      175.1799    
 1406.00   32.66449      205.2036      42183.19      175.2013    
 1407.00   32.66917      205.2268      42215.85      175.2226    
 1408.00   32.67385      205.2500      42248.52      175.2439    
 1409.00   32.67852      205.2732      42281.20      175.2652    
 1410.00   32.68320      205.2964      42313.88      175.2865    
 1411.00   32.68787      205.3196      42346.57      175.3078    
 1412.00   32.69254      205.3427      42379.26      175.3291    
 1413.00   32.69721      205.3659      42411.95      175.3503    
 1414.00   32.70187      205.3890      42444.65      175.3716    
 1415.00   32.70654      205.4121      42477.36      175.3928    
 1416.00   32.71120      205.4352      42510.07      175.4140    
 1417.00   32.71586      205.4583      42542.78      175.4352    
 1418.00   32.72051      205.4814      42575.50      175.4564    
 1419.00   32.72517      205.5045      42608.22      175.4775    
 1420.00   32.72982      205.5275      42640.95      175.4987    
 1421.00   32.73448      205.5506      42673.68      175.5198    
 1422.00   32.73913      205.5736      42706.42      175.5410    
 1423.00   32.74377      205.5966      42739.16      175.5621    
 1424.00   32.74842      205.6196      42771.90      175.5832    
 1425.00   32.75306      205.6426      42804.65      175.6043    
 1426.00   32.75771      205.6656      42837.41      175.6253    
 1427.00   32.76235      205.6885      42870.17      175.6464    
 1428.00   32.76698      205.7115      42902.93      175.6674    
 1429.00   32.77162      205.7344      42935.70      175.6885    
 1430.00   32.77625      205.7574      42968.48      175.7095    
 1431.00   32.78089      205.7803      43001.26      175.7305    
 1432.00   32.78552      205.8032      43034.04      175.7515    
 1433.00   32.79014      205.8261      43066.83      175.7725    
 1434.00   32.79477      205.8489      43099.62      175.7934    
 1435.00   32.79939      205.8718      43132.42      175.8144    
 1436.00   32.80401      205.8947      43165.22      175.8353    
 1437.00   32.80863      205.9175      43198.02      175.8562    
 1438.00   32.81325      205.9403      43230.84      175.8772    
 1439.00   32.81787      205.9631      43263.65      175.8981    
 1440.00   32.82248      205.9859      43296.47      175.9189    
 1441.00   32.82709      206.0087      43329.30      175.9398    
 1442.00   32.83170      206.0315      43362.13      175.9607    
 1443.00   32.83631      206.0543      43394.96      175.9815    
 1444.00   32.84091      206.0770      43427.80      176.0024    
 1445.00   32.84552      206.0997      43460.64      176.0232    
 1446.00   32.85012      206.1225      43493.49      176.0440    
 1447.00   32.85472      206.1452      43526.34      176.0648    
 1448.00   32.85932      206.1679      43559.20      176.0856    
 1449.00   32.86391      206.1906      43592.06      176.1063    
 1450.00   32.86850      206.2132      43624.93      176.1271    
 1451.00   32.87309      206.2359      43657.80      176.1478    
 1452.00   32.87768      206.2586      43690.67      176.1686    
 1453.00   32.88227      206.2812      43723.55      176.1893    
 1454.00   32.88685      206.3038      43756.44      176.2100    
 1455.00   32.89143      206.3264      43789.33      176.2307    
 1456.00   32.89602      206.3490      43822.22      176.2513    
 1457.00   32.90059      206.3716      43855.12      176.2720    
 1458.00   32.90517      206.3942      43888.02      176.2927    
 1459.00   32.90974      206.4167      43920.93      176.3133    
 1460.00   32.91431      206.4393      43953.84      176.3339    
 1461.00   32.91888      206.4618      43986.76      176.3545    
 1462.00   32.92345      206.4844      44019.68      176.3751    
 1463.00   32.92802      206.5069      44052.60      176.3957    
 1464.00   32.93258      206.5294      44085.53      176.4163    
 1465.00   32.93714      206.5519      44118.47      176.4369    
 1466.00   32.94170      206.5743      44151.41      176.4574    
 1467.00   32.94626      206.5968      44184.35      176.4780    
 1468.00   32.95081      206.6193      44217.30      176.4985    
 1469.00   32.95536      206.6417      44250.25      176.5190    
 1470.00   32.95991      206.6641      44283.21      176.5395    
 1471.00   32.96446      206.6865      44316.17      176.5600    
 1472.00   32.96901      206.7089      44349.14      176.5805    
 1473.00   32.97355      206.7313      44382.11      176.6009    
 1474.00   32.97809      206.7537      44415.09      176.6214    
 1475.00   32.98263      206.7761      44448.07      176.6418    
 1476.00   32.98717      206.7984      44481.05      176.6622    
 1477.00   32.99170      206.8208      44514.04      176.6826    
 1478.00   32.99623      206.8431      44547.04      176.7030    
 1479.00   33.00077      206.8654      44580.04      176.7234    
 1480.00   33.00529      206.8877      44613.04      176.7438    
 1481.00   33.00982      206.9100      44646.05      176.7642    
 1482.00   33.01434      206.9323      44679.06      176.7845    
 1483.00   33.01886      206.9546      44712.07      176.8048    
 1484.00   33.02338      206.9768      44745.10      176.8252    
 1485.00   33.02790      206.9991      44778.12      176.8455    
 1486.00   33.03242      207.0213      44811.15      176.8658    
 1487.00   33.03693      207.0436      44844.19      176.8861    
 1488.00   33.04144      207.0658      44877.23      176.9063    
 1489.00   33.04595      207.0880      44910.27      176.9266    
 1490.00   33.05045      207.1101      44943.32      176.9468    
 1491.00   33.05496      207.1323      44976.37      176.9671    
 1492.00   33.05946      207.1545      45009.43      176.9873    
 1493.00   33.06396      207.1766      45042.49      177.0075    
 1494.00   33.06846      207.1988      45075.56      177.0277    
 1495.00   33.07295      207.2209      45108.63      177.0479    
 1496.00   33.07744      207.2430      45141.70      177.0681    
 1497.00   33.08193      207.2651      45174.78      177.0883    
 1498.00   33.08642      207.2872      45207.86      177.1084    
 1499.00   33.09091      207.3093      45240.95      177.1285    
 1500.00   33.09539      207.3314      45274.05      177.1487    
 1501.00   33.09987      207.3534      45307.14      177.1688    
 1502.00   33.10435      207.3755      45340.25      177.1889    
 1503.00   33.10883      207.3975      45373.35      177.2090    
 1504.00   33.11330      207.4195      45406.46      177.2291    
 1505.00   33.11778      207.4415      45439.58      177.2491    
 1506.00   33.12225      207.4635      45472.70      177.2692    
 1507.00   33.12672      207.4855      45505.82      177.2892    
 1508.00   33.13118      207.5075      45538.95      177.3093    
 1509.00   33.13564      207.5295      45572.09      177.3293    
 1510.00   33.14011      207.5514      45605.22      177.3493    
 1511.00   33.14456      207.5734      45638.37      177.3693    
 1512.00   33.14902      207.5953      45671.51      177.3893    
 1513.00   33.15347      207.6172      45704.66      177.4092    
 1514.00   33.15793      207.6391      45737.82      177.4292    
 1515.00   33.16238      207.6610      45770.98      177.4491    
 1516.00   33.16682      207.6829      45804.15      177.4691    
 1517.00   33.17127      207.7048      45837.31      177.4890    
 1518.00   33.17571      207.7266      45870.49      177.5089    
 1519.00   33.18015      207.7485      45903.67      177.5288    
 1520.00   33.18459      207.7703      45936.85      177.5487    
 1521.00   33.18903      207.7921      45970.03      177.5686    
 1522.00   33.19346      207.8140      46003.23      177.5885    
 1523.00   33.19789      207.8358      46036.42      177.6083    
 1524.00   33.20232      207.8576      46069.62      177.6281    
 1525.00   33.20675      207.8793      46102.83      177.6480    
 1526.00   33.21117      207.9011      46136.04      177.6678    
 1527.00   33.21559      207.9229      46169.25      177.6876    
 1528.00   33.22001      207.9446      46202.47      177.7074    
 1529.00   33.22443      207.9663      46235.69      177.7272    
 1530.00   33.22884      207.9881      46268.92      177.7469    
 1531.00   33.23326      208.0098      46302.15      177.7667    
 1532.00   33.23767      208.0315      46335.38      177.7865    
 1533.00   33.24208      208.0532      46368.62      177.8062    
 1534.00   33.24648      208.0749      46401.87      177.8259    
 1535.00   33.25088      208.0965      46435.11      177.8456    
 1536.00   33.25529      208.1182      46468.37      177.8653    
 1537.00   33.25968      208.1398      46501.63      177.8850    
 1538.00   33.26408      208.1615      46534.89      177.9047    
 1539.00   33.26847      208.1831      46568.15      177.9244    
 1540.00   33.27287      208.2047      46601.42      177.9440    
 1541.00   33.27726      208.2263      46634.70      177.9637    
 1542.00   33.28164      208.2479      46667.98      177.9833    
 1543.00   33.28603      208.2695      46701.26      178.0029    
 1544.00   33.29041      208.2910      46734.55      178.0225    
 1545.00   33.29479      208.3126      46767.84      178.0421    
 1546.00   33.29917      208.3341      46801.14      178.0617    
 1547.00   33.30354      208.3557      46834.44      178.0813    
 1548.00   33.30792      208.3772      46867.75      178.1009    
 1549.00   33.31229      208.3987      46901.06      178.1204    
 1550.00   33.31665      208.4202      46934.37      178.1399    
 1551.00   33.32102      208.4417      46967.69      178.1595    
 1552.00   33.32538      208.4632      47001.01      178.1790    
 1553.00   33.32974      208.4846      47034.34      178.1985    
 1554.00   33.33410      208.5061      47067.67      178.2180    
 1555.00   33.33846      208.5275      47101.01      178.2375    
 1556.00   33.34281      208.5490      47134.35      178.2570    
 1557.00   33.34717      208.5704      47167.70      178.2764    
 1558.00   33.35151      208.5918      47201.04      178.2959    
 1559.00   33.35586      208.6132      47234.40      178.3153    
 1560.00   33.36021      208.6346      47267.76      178.3347    
 1561.00   33.36455      208.6560      47301.12      178.3542    
 1562.00   33.36889      208.6773      47334.49      178.3736    
 1563.00   33.37323      208.6987      47367.86      178.3930    
 1564.00   33.37756      208.7200      47401.23      178.4123    
 1565.00   33.38189      208.7414      47434.61      178.4317    
 1566.00   33.38622      208.7627      47468.00      178.4511    
 1567.00   33.39055      208.7840      47501.38      178.4704    
 1568.00   33.39488      208.8053      47534.78      178.4898    
 1569.00   33.39920      208.8266      47568.17      178.5091    
 1570.00   33.40352      208.8479      47601.58      178.5284    
 1571.00   33.40784      208.8692      47634.98      178.5477    
 1572.00   33.41216      208.8904      47668.39      178.5670    
 1573.00   33.41647      208.9117      47701.81      178.5863    
 1574.00   33.42078      208.9329      47735.22      178.6056    
 1575.00   33.42509      208.9541      47768.65      178.6248    
 1576.00   33.42940      208.9754      47802.07      178.6441    
 1577.00   33.43370      208.9966      47835.51      178.6633    
 1578.00   33.43800      209.0178      47868.94      178.6826    
 1579.00   33.44230      209.0389      47902.38      178.7018    
 1580.00   33.44660      209.0601      47935.83      178.7210    
 1581.00   33.45089      209.0813      47969.27      178.7402    
 1582.00   33.45518      209.1024      48002.73      178.7594    
 1583.00   33.45947      209.1236      48036.19      178.7785    
 1584.00   33.46376      209.1447      48069.65      178.7977    
 1585.00   33.46805      209.1658      48103.11      178.8169    
 1586.00   33.47233      209.1869      48136.58      178.8360    
 1587.00   33.47661      209.2080      48170.06      178.8551    
 1588.00   33.48089      209.2291      48203.54      178.8742    
 1589.00   33.48516      209.2502      48237.02      178.8934    
 1590.00   33.48943      209.2713      48270.51      178.9125    
 1591.00   33.49370      209.2923      48304.00      178.9315    
 1592.00   33.49797      209.3134      48337.49      178.9506    
 1593.00   33.50224      209.3344      48370.99      178.9697    
 1594.00   33.50650      209.3554      48404.50      178.9887    
 1595.00   33.51076      209.3764      48438.01      179.0078    
 1596.00   33.51502      209.3975      48471.52      179.0268    
 1597.00   33.51928      209.4184      48505.04      179.0459    
 1598.00   33.52353      209.4394      48538.56      179.0649    
 1599.00   33.52778      209.4604      48572.08      179.0839    
 1600.00   33.53203      209.4814      48605.61      179.1029    
 1601.00   33.53627      209.5023      48639.15      179.1218    
 1602.00   33.54052      209.5233      48672.69      179.1408    
 1603.00   33.54476      209.5442      48706.23      179.1598    
 1604.00   33.54900      209.5651      48739.78      179.1787    
 1605.00   33.55324      209.5860      48773.33      179.1977    
 1606.00   33.55747      209.6069      48806.88      179.2166    
 1607.00   33.56170      209.6278      48840.44      179.2355    
 1608.00   33.56593      209.6487      48874.01      179.2544    
 1609.00   33.57016      209.6696      48907.57      179.2733    
 1610.00   33.57438      209.6904      48941.15      179.2922    
 1611.00   33.57860      209.7113      48974.72      179.3111    
 1612.00   33.58282      209.7321      49008.30      179.3299    
 1613.00   33.58704      209.7529      49041.89      179.3488    
 1614.00   33.59126      209.7738      49075.48      179.3676    
 1615.00   33.59547      209.7946      49109.07      179.3865    
 1616.00   33.59968      209.8154      49142.67      179.4053    
 1617.00   33.60389      209.8361      49176.27      179.4241    
 1618.00   33.60809      209.8569      49209.88      179.4429    
 1619.00   33.61229      209.8777      49243.49      179.4617    
 1620.00   33.61649      209.8984      49277.10      179.4805    
 1621.00   33.62069      209.9192      49310.72      179.4993    
 1622.00   33.62489      209.9399      49344.34      179.5180    
 1623.00   33.62908      209.9607      49377.97      179.5368    
 1624.00   33.63327      209.9814      49411.60      179.5555    
 1625.00   33.63746      210.0021      49445.24      179.5742    
 1626.00   33.64164      210.0228      49478.88      179.5930    
 1627.00   33.64583      210.0435      49512.52      179.6117    
 1628.00   33.65001      210.0641      49546.17      179.6304    
 1629.00   33.65419      210.0848      49579.82      179.6491    
 1630.00   33.65836      210.1054      49613.48      179.6677    
 1631.00   33.66253      210.1261      49647.14      179.6864    
 1632.00   33.66671      210.1467      49680.80      179.7051    
 1633.00   33.67087      210.1673      49714.47      179.7237    
 1634.00   33.67504      210.1880      49748.14      179.7423    
 1635.00   33.67920      210.2086      49781.82      179.7610    
 1636.00   33.68337      210.2292      49815.50      179.7796    
 1637.00   33.68752      210.2497      49849.19      179.7982    
 1638.00   33.69168      210.2703      49882.88      179.8168    
 1639.00   33.69583      210.2909      49916.57      179.8354    
 1640.00   33.69999      210.3114      49950.27      179.8540    
 1641.00   33.70413      210.3320      49983.97      179.8725    
 1642.00   33.70828      210.3525      50017.68      179.8911    
 1643.00   33.71243      210.3730      50051.39      179.9096    
 1644.00   33.71657      210.3935      50085.10      179.9282    
 1645.00   33.72071      210.4141      50118.82      179.9467    
 1646.00   33.72484      210.4345      50152.54      179.9652    
 1647.00   33.72898      210.4550      50186.27      179.9837    
 1648.00   33.73311      210.4755      50220.00      180.0022    
 1649.00   33.73724      210.4960      50253.73      180.0207    
 1650.00   33.74137      210.5164      50287.47      180.0392    
 1651.00   33.74549      210.5369      50321.22      180.0576    
 1652.00   33.74961      210.5573      50354.97      180.0761    
 1653.00   33.75373      210.5777      50388.72      180.0945    
 1654.00   33.75785      210.5981      50422.47      180.1130    
 1655.00   33.76197      210.6185      50456.23      180.1314    
 1656.00   33.76608      210.6389      50490.00      180.1498    
 1657.00   33.77019      210.6593      50523.76      180.1682    
 1658.00   33.77430      210.6797      50557.54      180.1866    
 1659.00   33.77840      210.7001      50591.31      180.2050    
 1660.00   33.78250      210.7204      50625.09      180.2234    
 1661.00   33.78660      210.7408      50658.88      180.2417    
 1662.00   33.79070      210.7611      50692.67      180.2601    
 1663.00   33.79480      210.7814      50726.46      180.2784    
 1664.00   33.79889      210.8017      50760.26      180.2968    
 1665.00   33.80298      210.8221      50794.06      180.3151    
 1666.00   33.80707      210.8424      50827.86      180.3334    
 1667.00   33.81115      210.8626      50861.67      180.3517    
 1668.00   33.81524      210.8829      50895.48      180.3700    
 1669.00   33.81932      210.9032      50929.30      180.3883    
 1670.00   33.82340      210.9234      50963.12      180.4066    
 1671.00   33.82747      210.9437      50996.95      180.4249    
 1672.00   33.83154      210.9639      51030.78      180.4431    
 1673.00   33.83562      210.9842      51064.61      180.4614    
 1674.00   33.83968      211.0044      51098.45      180.4796    
 1675.00   33.84375      211.0246      51132.29      180.4979    
 1676.00   33.84781      211.0448      51166.14      180.5161    
 1677.00   33.85187      211.0650      51199.99      180.5343    
 1678.00   33.85593      211.0852      51233.84      180.5525    
 1679.00   33.85999      211.1053      51267.70      180.5707    
 1680.00   33.86404      211.1255      51301.56      180.5889    
 1681.00   33.86809      211.1456      51335.43      180.6070    
 1682.00   33.87214      211.1658      51369.30      180.6252    
 1683.00   33.87619      211.1859      51403.17      180.6433    
 1684.00   33.88023      211.2060      51437.05      180.6615    
 1685.00   33.88428      211.2262      51470.93      180.6796    
 1686.00   33.88831      211.2463      51504.82      180.6977    
 1687.00   33.89235      211.2664      51538.71      180.7159    
 1688.00   33.89639      211.2864      51572.60      180.7340    
 1689.00   33.90042      211.3065      51606.50      180.7521    
 1690.00   33.90445      211.3266      51640.40      180.7701    
 1691.00   33.90847      211.3466      51674.31      180.7882    
 1692.00   33.91250      211.3667      51708.22      180.8063    
 1693.00   33.91652      211.3867      51742.14      180.8243    
 1694.00   33.92054      211.4068      51776.05      180.8424    
 1695.00   33.92456      211.4268      51809.98      180.8604    
 1696.00   33.92857      211.4468      51843.90      180.8785    
 1697.00   33.93258      211.4668      51877.83      180.8965    
 1698.00   33.93659      211.4868      51911.77      180.9145    
 1699.00   33.94060      211.5068      51945.71      180.9325    
 1700.00   33.94461      211.5267      51979.65      180.9505    
 1701.00   33.94861      211.5467      52013.60      180.9685    
 1702.00   33.95261      211.5667      52047.55      180.9864    
 1703.00   33.95661      211.5866      52081.50      181.0044    
 1704.00   33.96060      211.6065      52115.46      181.0223    
 1705.00   33.96460      211.6265      52149.42      181.0403    
 1706.00   33.96859      211.6464      52183.39      181.0582    
 1707.00   33.97257      211.6663      52217.36      181.0761    
 1708.00   33.97656      211.6862      52251.33      181.0941    
 1709.00   33.98054      211.7061      52285.31      181.1120    
 1710.00   33.98452      211.7259      52319.29      181.1299    
 1711.00   33.98850      211.7458      52353.28      181.1478    
 1712.00   33.99248      211.7657      52387.27      181.1656    
 1713.00   33.99645      211.7855      52421.27      181.1835    
 1714.00   34.00042      211.8054      52455.26      181.2014    
 1715.00   34.00439      211.8252      52489.27      181.2192    
 1716.00   34.00836      211.8450      52523.27      181.2371    
 1717.00   34.01232      211.8648      52557.28      181.2549    
 1718.00   34.01628      211.8846      52591.30      181.2727    
 1719.00   34.02024      211.9044      52625.32      181.2905    
 1720.00   34.02420      211.9242      52659.34      181.3083    
 1721.00   34.02815      211.9440      52693.36      181.3261    
 1722.00   34.03210      211.9638      52727.40      181.3439    
 1723.00   34.03605      211.9835      52761.43      181.3617    
 1724.00   34.04000      212.0033      52795.47      181.3795    
 1725.00   34.04394      212.0230      52829.51      181.3972    
 1726.00   34.04788      212.0427      52863.55      181.4150    
 1727.00   34.05182      212.0625      52897.60      181.4327    
 1728.00   34.05576      212.0822      52931.66      181.4504    
 1729.00   34.05970      212.1019      52965.72      181.4682    
 1730.00   34.06363      212.1216      52999.78      181.4859    
 1731.00   34.06756      212.1413      53033.84      181.5036    
 1732.00   34.07148      212.1609      53067.91      181.5213    
 1733.00   34.07541      212.1806      53101.99      181.5390    
 1734.00   34.07933      212.2003      53136.06      181.5566    
 1735.00   34.08325      212.2199      53170.15      181.5743    
 1736.00   34.08717      212.2396      53204.23      181.5920    
 1737.00   34.09109      212.2592      53238.32      181.6096    
 1738.00   34.09500      212.2788      53272.41      181.6272    
 1739.00   34.09891      212.2984      53306.51      181.6449    
 1740.00   34.10282      212.3180      53340.61      181.6625    
 1741.00   34.10672      212.3376      53374.72      181.6801    
 1742.00   34.11062      212.3572      53408.82      181.6977    
 1743.00   34.11453      212.3768      53442.94      181.7153    
 1744.00   34.11842      212.3963      53477.05      181.7329    
 1745.00   34.12232      212.4159      53511.17      181.7505    
 1746.00   34.12621      212.4355      53545.30      181.7680    
 1747.00   34.13010      212.4550      53579.43      181.7856    
 1748.00   34.13399      212.4745      53613.56      181.8032    
 1749.00   34.13788      212.4941      53647.69      181.8207    
 1750.00   34.14176      212.5136      53681.83      181.8382    
 1751.00   34.14564      212.5331      53715.98      181.8558    
 1752.00   34.14952      212.5526      53750.12      181.8733    
 1753.00   34.15340      212.5721      53784.28      181.8908    
 1754.00   34.15727      212.5915      53818.43      181.9083    
 1755.00   34.16115      212.6110      53852.59      181.9258    
 1756.00   34.16502      212.6305      53886.75      181.9432    
 1757.00   34.16888      212.6499      53920.92      181.9607    
 1758.00   34.17275      212.6694      53955.09      181.9782    
 1759.00   34.17661      212.6888      53989.27      181.9956    
 1760.00   34.18047      212.7082      54023.44      182.0131    
 1761.00   34.18433      212.7276      54057.63      182.0305    
 1762.00   34.18818      212.7470      54091.81      182.0479    
 1763.00   34.19203      212.7664      54126.00      182.0654    
 1764.00   34.19588      212.7858      54160.20      182.0828    
 1765.00   34.19973      212.8052      54194.40      182.1002    
 1766.00   34.20358      212.8246      54228.60      182.1176    
 1767.00   34.20742      212.8439      54262.80      182.1349    
 1768.00   34.21126      212.8633      54297.01      182.1523    
 1769.00   34.21510      212.8826      54331.23      182.1697    
 1770.00   34.21894      212.9020      54365.44      182.1870    
 1771.00   34.22277      212.9213      54399.66      182.2044    
 1772.00   34.22660      212.9406      54433.89      182.2217    
 1773.00   34.23043      212.9599      54468.12      182.2391    
 1774.00   34.23425      212.9792      54502.35      182.2564    
 1775.00   34.23808      212.9985      54536.58      182.2737    
 1776.00   34.24190      213.0178      54570.82      182.2910    
 1777.00   34.24572      213.0371      54605.07      182.3083    
 1778.00   34.24954      213.0564      54639.32      182.3256    
 1779.00   34.25335      213.0756      54673.57      182.3429    
 1780.00   34.25716      213.0949      54707.82      182.3601    
 1781.00   34.26097      213.1141      54742.08      182.3774    
 1782.00   34.26478      213.1333      54776.34      182.3947    
 1783.00   34.26858      213.1526      54810.61      182.4119    
 1784.00   34.27239      213.1718      54844.88      182.4291    
 1785.00   34.27619      213.1910      54879.16      182.4464    
 1786.00   34.27998      213.2102      54913.43      182.4636    
 1787.00   34.28378      213.2294      54947.72      182.4808    
 1788.00   34.28757      213.2486      54982.00      182.4980    
 1789.00   34.29136      213.2677      55016.29      182.5152    
 1790.00   34.29515      213.2869      55050.58      182.5324    
 1791.00   34.29894      213.3061      55084.88      182.5496    
 1792.00   34.30272      213.3252      55119.18      182.5667    
 1793.00   34.30650      213.3443      55153.49      182.5839    
 1794.00   34.31028      213.3635      55187.80      182.6010    
 1795.00   34.31406      213.3826      55222.11      182.6182    
 1796.00   34.31783      213.4017      55256.42      182.6353    
 1797.00   34.32160      213.4208      55290.74      182.6524    
 1798.00   34.32537      213.4399      55325.07      182.6696    
 1799.00   34.32914      213.4590      55359.39      182.6867    
 1800.00   34.33290      213.4781      55393.73      182.7038    
 1801.00   34.33666      213.4971      55428.06      182.7209    
 1802.00   34.34042      213.5162      55462.40      182.7379    
 1803.00   34.34418      213.5352      55496.74      182.7550    
 1804.00   34.34794      213.5543      55531.09      182.7721    
 1805.00   34.35169      213.5733      55565.44      182.7891    
 1806.00   34.35544      213.5924      55599.79      182.8062    
 1807.00   34.35919      213.6114      55634.15      182.8232    
 1808.00   34.36293      213.6304      55668.51      182.8403    
 1809.00   34.36668      213.6494      55702.87      182.8573    
 1810.00   34.37042      213.6684      55737.24      182.8743    
 1811.00   34.37416      213.6874      55771.61      182.8913    
 1812.00   34.37789      213.7063      55805.99      182.9083    
 1813.00   34.38163      213.7253      55840.37      182.9253    
 1814.00   34.38536      213.7443      55874.75      182.9423    
 1815.00   34.38909      213.7632      55909.14      182.9593    
 1816.00   34.39281      213.7822      55943.53      182.9763    
 1817.00   34.39654      213.8011      55977.93      182.9932    
 1818.00   34.40026      213.8200      56012.32      183.0102    
 1819.00   34.40398      213.8389      56046.73      183.0271    
 1820.00   34.40770      213.8578      56081.13      183.0440    
 1821.00   34.41141      213.8767      56115.54      183.0610    
 1822.00   34.41513      213.8956      56149.96      183.0779    
 1823.00   34.41884      213.9145      56184.37      183.0948    
 1824.00   34.42254      213.9334      56218.79      183.1117    
 1825.00   34.42625      213.9523      56253.22      183.1286    
 1826.00   34.42995      213.9711      56287.65      183.1455    
 1827.00   34.43365      213.9900      56322.08      183.1624    
 1828.00   34.43735      214.0088      56356.51      183.1792    
 1829.00   34.44105      214.0277      56390.95      183.1961    
 1830.00   34.44474      214.0465      56425.40      183.2129    
 1831.00   34.44843      214.0653      56459.84      183.2298    
 1832.00   34.45212      214.0841      56494.29      183.2466    
 1833.00   34.45581      214.1029      56528.75      183.2634    
 1834.00   34.45950      214.1217      56563.20      183.2803    
 1835.00   34.46318      214.1405      56597.66      183.2971    
 1836.00   34.46686      214.1593      56632.13      183.3139    
 1837.00   34.47054      214.1780      56666.60      183.3307    
 1838.00   34.47421      214.1968      56701.07      183.3475    
 1839.00   34.47789      214.2156      56735.55      183.3642    
 1840.00   34.48156      214.2343      56770.03      183.3810    
 1841.00   34.48522      214.2530      56804.51      183.3978    
 1842.00   34.48889      214.2718      56839.00      183.4145    
 1843.00   34.49255      214.2905      56873.49      183.4313    
 1844.00   34.49622      214.3092      56907.98      183.4480    
 1845.00   34.49988      214.3279      56942.48      183.4648    
 1846.00   34.50353      214.3466      56976.98      183.4815    
 1847.00   34.50719      214.3653      57011.49      183.4982    
 1848.00   34.51084      214.3840      57046.00      183.5149    
 1849.00   34.51449      214.4026      57080.51      183.5316    
 1850.00   34.51814      214.4213      57115.03      183.5483    
 1851.00   34.52178      214.4399      57149.55      183.5650    
 1852.00   34.52543      214.4586      57184.07      183.5817    
 1853.00   34.52907      214.4772      57218.60      183.5983    
 1854.00   34.53271      214.4959      57253.13      183.6150    
 1855.00   34.53634      214.5145      57287.66      183.6316    
 1856.00   34.53998      214.5331      57322.20      183.6483    
 1857.00   34.54361      214.5517      57356.74      183.6649    
 1858.00   34.54724      214.5703      57391.29      183.6816    
 1859.00   34.55086      214.5889      57425.84      183.6982    
 1860.00   34.55449      214.6075      57460.39      183.7148    
 1861.00   34.55811      214.6260      57494.94      183.7314    
 1862.00   34.56173      214.6446      57529.50      183.7480    
 1863.00   34.56535      214.6632      57564.07      183.7646    
 1864.00   34.56896      214.6817      57598.64      183.7812    
 1865.00   34.57258      214.7003      57633.21      183.7977    
 1866.00   34.57619      214.7188      57667.78      183.8143    
 1867.00   34.57980      214.7373      57702.36      183.8309    
 1868.00   34.58340      214.7558      57736.94      183.8474    
 1869.00   34.58701      214.7743      57771.53      183.8639    
 1870.00   34.59061      214.7928      57806.11      183.8805    
 1871.00   34.59421      214.8113      57840.71      183.8970    
 1872.00   34.59781      214.8298      57875.30      183.9135    
 1873.00   34.60140      214.8483      57909.90      183.9300    
 1874.00   34.60500      214.8668      57944.51      183.9465    
 1875.00   34.60859      214.8852      57979.11      183.9630    
 1876.00   34.61217      214.9037      58013.72      183.9795    
 1877.00   34.61576      214.9221      58048.34      183.9960    
 1878.00   34.61934      214.9406      58082.95      184.0125    
 1879.00   34.62293      214.9590      58117.58      184.0289    
 1880.00   34.62651      214.9774      58152.20      184.0454    
 1881.00   34.63008      214.9958      58186.83      184.0619    
 1882.00   34.63366      215.0142      58221.46      184.0783    
 1883.00   34.63723      215.0326      58256.10      184.0947    
 1884.00   34.64080      215.0510      58290.73      184.1112    
 1885.00   34.64437      215.0694      58325.38      184.1276    
 1886.00   34.64793      215.0878      58360.02      184.1440    
 1887.00   34.65150      215.1062      58394.67      184.1604    
 1888.00   34.65506      215.1245      58429.33      184.1768    
 1889.00   34.65862      215.1429      58463.98      184.1932    
 1890.00   34.66217      215.1612      58498.64      184.2096    
 1891.00   34.66573      215.1795      58533.31      184.2259    
 1892.00   34.66928      215.1979      58567.98      184.2423    
 1893.00   34.67283      215.2162      58602.65      184.2586    
 1894.00   34.67638      215.2345      58637.32      184.2750    
 1895.00   34.67992      215.2528      58672.00      184.2913    
 1896.00   34.68347      215.2711      58706.68      184.3077    
 1897.00   34.68701      215.2894      58741.37      184.3240    
 1898.00   34.69055      215.3077      58776.05      184.3403    
 1899.00   34.69408      215.3260      58810.75      184.3566    
 1900.00   34.69762      215.3442      58845.44      184.3729    
 1901.00   34.70115      215.3625      58880.14      184.3892    
 1902.00   34.70468      215.3807      58914.85      184.4055    
 1903.00   34.70821      215.3990      58949.55      184.4218    
 1904.00   34.71173      215.4172      58984.26      184.4381    
 1905.00   34.71525      215.4354      59018.98      184.4543    
 1906.00   34.71877      215.4537      59053.69      184.4706    
 1907.00   34.72229      215.4719      59088.41      184.4869    
 1908.00   34.72581      215.4901      59123.14      184.5031    
 1909.00   34.72932      215.5083      59157.86      184.5193    
 1910.00   34.73284      215.5265      59192.60      184.5356    
 1911.00   34.73635      215.5446      59227.33      184.5518    
 1912.00   34.73985      215.5628      59262.07      184.5680    
 1913.00   34.74336      215.5810      59296.81      184.5842    
 1914.00   34.74686      215.5991      59331.55      184.6004    
 1915.00   34.75036      215.6173      59366.30      184.6166    
 1916.00   34.75386      215.6354      59401.06      184.6328    
 1917.00   34.75736      215.6536      59435.81      184.6490    
 1918.00   34.76085      215.6717      59470.57      184.6651    
 1919.00   34.76434      215.6898      59505.33      184.6813    
 1920.00   34.76783      215.7079      59540.10      184.6975    
 1921.00   34.77132      215.7260      59574.87      184.7136    
 1922.00   34.77481      215.7441      59609.64      184.7297    
 1923.00   34.77829      215.7622      59644.42      184.7459    
 1924.00   34.78177      215.7803      59679.20      184.7620    
 1925.00   34.78525      215.7984      59713.98      184.7781    
 1926.00   34.78873      215.8164      59748.77      184.7942    
 1927.00   34.79220      215.8345      59783.56      184.8103    
 1928.00   34.79567      215.8525      59818.35      184.8264    
 1929.00   34.79914      215.8706      59853.15      184.8425    
 1930.00   34.80261      215.8886      59887.95      184.8586    
 1931.00   34.80608      215.9066      59922.76      184.8747    
 1932.00   34.80954      215.9247      59957.56      184.8907    
 1933.00   34.81300      215.9427      59992.37      184.9068    
 1934.00   34.81646      215.9607      60027.19      184.9228    
 1935.00   34.81992      215.9787      60062.01      184.9389    
 1936.00   34.82337      215.9967      60096.83      184.9549    
 1937.00   34.82683      216.0147      60131.65      184.9710    
 1938.00   34.83028      216.0326      60166.48      184.9870    
 1939.00   34.83372      216.0506      60201.31      185.0030    
 1940.00   34.83717      216.0686      60236.15      185.0190    
 1941.00   34.84061      216.0865      60270.99      185.0350    
 1942.00   34.84406      216.1045      60305.83      185.0510    
 1943.00   34.84749      216.1224      60340.68      185.0670    
 1944.00   34.85093      216.1403      60375.53      185.0830    
 1945.00   34.85437      216.1583      60410.38      185.0989    
 1946.00   34.85780      216.1762      60445.24      185.1149    
 1947.00   34.86123      216.1941      60480.09      185.1309    
 1948.00   34.86466      216.2120      60514.96      185.1468    
 1949.00   34.86809      216.2299      60549.82      185.1628    
 1950.00   34.87151      216.2478      60584.69      185.1787    
 1951.00   34.87493      216.2656      60619.57      185.1946    
 1952.00   34.87835      216.2835      60654.44      185.2105    
 1953.00   34.88177      216.3014      60689.32      185.2265    
 1954.00   34.88519      216.3192      60724.21      185.2424    
 1955.00   34.88860      216.3371      60759.09      185.2583    
 1956.00   34.89201      216.3549      60793.98      185.2742    
 1957.00   34.89542      216.3728      60828.88      185.2901    
 1958.00   34.89883      216.3906      60863.78      185.3059    
 1959.00   34.90223      216.4084      60898.68      185.3218    
 1960.00   34.90564      216.4262      60933.58      185.3377    
 1961.00   34.90904      216.4440      60968.49      185.3535    
 1962.00   34.91244      216.4618      61003.40      185.3694    
 1963.00   34.91583      216.4796      61038.31      185.3852    
 1964.00   34.91923      216.4974      61073.23      185.4011    
 1965.00   34.92262      216.5152      61108.15      185.4169    
 1966.00   34.92601      216.5329      61143.07      185.4327    
 1967.00   34.92940      216.5507      61178.00      185.4485    
 1968.00   34.93278      216.5685      61212.93      185.4643    
 1969.00   34.93617      216.5862      61247.87      185.4801    
 1970.00   34.93955      216.6040      61282.81      185.4959    
 1971.00   34.94293      216.6217      61317.75      185.5117    
 1972.00   34.94630      216.6394      61352.69      185.5275    
 1973.00   34.94968      216.6571      61387.64      185.5433    
 1974.00   34.95305      216.6748      61422.59      185.5590    
 1975.00   34.95642      216.6925      61457.55      185.5748    
 1976.00   34.95979      216.7102      61492.50      185.5905    
 1977.00   34.96316      216.7279      61527.47      185.6063    
 1978.00   34.96652      216.7456      61562.43      185.6220    
 1979.00   34.96989      216.7633      61597.40      185.6378    
 1980.00   34.97325      216.7809      61632.37      185.6535    
 1981.00   34.97660      216.7986      61667.35      185.6692    
 1982.00   34.97996      216.8163      61702.32      185.6849    
 1983.00   34.98331      216.8339      61737.30      185.7006    
 1984.00   34.98667      216.8515      61772.29      185.7163    
 1985.00   34.99002      216.8692      61807.28      185.7320    
 1986.00   34.99336      216.8868      61842.27      185.7477    
 1987.00   34.99671      216.9044      61877.26      185.7634    
 1988.00   35.00005      216.9220      61912.26      185.7790    
 1989.00   35.00340      216.9396      61947.27      185.7947    
 1990.00   35.00673      216.9572      61982.27      185.8103    
 1991.00   35.01007      216.9748      62017.28      185.8260    
 1992.00   35.01341      216.9924      62052.29      185.8416    
 1993.00   35.01674      217.0100      62087.31      185.8573    
 1994.00   35.02007      217.0275      62122.32      185.8729    
 1995.00   35.02340      217.0451      62157.35      185.8885    
 1996.00   35.02673      217.0626      62192.37      185.9041    
 1997.00   35.03005      217.0802      62227.40      185.9197    
 1998.00   35.03337      217.0977      62262.43      185.9353    
 1999.00   35.03669      217.1153      62297.47      185.9509    
 2000.00   35.04001      217.1328      62332.50      185.9665    
 2001.00   35.04333      217.1503      62367.55      185.9821    
 2002.00   35.04664      217.1678      62402.59      185.9977    
 2003.00   35.04996      217.1853      62437.64      186.0132    
 2004.00   35.05327      217.2028      62472.69      186.0288    
 2005.00   35.05657      217.2203      62507.75      186.0444    
 2006.00   35.05988      217.2378      62542.80      186.0599    
 2007.00   35.06318      217.2552      62577.87      186.0754    
 2008.00   35.06649      217.2727      62612.93      186.0910    
 2009.00   35.06979      217.2902      62648.00      186.1065    
 2010.00   35.07308      217.3076      62683.07      186.1220    
 2011.00   35.07638      217.3251      62718.14      186.1375    
 2012.00   35.07967      217.3425      62753.22      186.1530    
 2013.00   35.08297      217.3599      62788.30      186.1685    
 2014.00   35.08625      217.3774      62823.39      186.1840    
 2015.00   35.08954      217.3948      62858.48      186.1995    
 2016.00   35.09283      217.4122      62893.57      186.2150    
 2017.00   35.09611      217.4296      62928.66      186.2305    
 2018.00   35.09939      217.4470      62963.76      186.2459    
 2019.00   35.10267      217.4644      62998.86      186.2614    
 2020.00   35.10595      217.4818      63033.97      186.2768    
 2021.00   35.10922      217.4991      63069.07      186.2923    
 2022.00   35.11250      217.5165      63104.18      186.3077    
 2023.00   35.11577      217.5339      63139.30      186.3231    
 2024.00   35.11904      217.5512      63174.42      186.3386    
 2025.00   35.12231      217.5686      63209.54      186.3540    
 2026.00   35.12557      217.5859      63244.66      186.3694    
 2027.00   35.12883      217.6032      63279.79      186.3848    
 2028.00   35.13209      217.6206      63314.92      186.4002    
 2029.00   35.13535      217.6379      63350.05      186.4156    
 2030.00   35.13861      217.6552      63385.19      186.4310    
 2031.00   35.14187      217.6725      63420.33      186.4464    
 2032.00   35.14512      217.6898      63455.47      186.4617    
 2033.00   35.14837      217.7071      63490.62      186.4771    
 2034.00   35.15162      217.7244      63525.77      186.4924    
 2035.00   35.15486      217.7417      63560.92      186.5078    
 2036.00   35.15811      217.7589      63596.08      186.5231    
 2037.00   35.16135      217.7762      63631.24      186.5385    
 2038.00   35.16459      217.7935      63666.40      186.5538    
 2039.00   35.16783      217.8107      63701.57      186.5691    
 2040.00   35.17107      217.8280      63736.74      186.5845    
 2041.00   35.17430      217.8452      63771.91      186.5998    
 2042.00   35.17754      217.8624      63807.09      186.6151    
 2043.00   35.18077      217.8796      63842.26      186.6304    
 2044.00   35.18400      217.8969      63877.45      186.6457    
 2045.00   35.18722      217.9141      63912.63      186.6610    
 2046.00   35.19045      217.9313      63947.82      186.6762    
 2047.00   35.19367      217.9485      63983.01      186.6915    
 2048.00   35.19689      217.9657      64018.21      186.7068    
 2049.00   35.20011      217.9828      64053.41      186.7220    
 2050.00   35.20333      218.0000      64088.61      186.7373    
 2051.00   35.20654      218.0172      64123.81      186.7525    
 2052.00   35.20975      218.0344      64159.02      186.7678    
 2053.00   35.21296      218.0515      64194.23      186.7830    
 2054.00   35.21617      218.0687      64229.45      186.7982    
 2055.00   35.21938      218.0858      64264.67      186.8135    
 2056.00   35.22259      218.1029      64299.89      186.8287    
 2057.00   35.22579      218.1201      64335.11      186.8439    
 2058.00   35.22899      218.1372      64370.34      186.8591    
 2059.00   35.23219      218.1543      64405.57      186.8743    
 2060.00   35.23538      218.1714      64440.80      186.8895    
 2061.00   35.23858      218.1885      64476.04      186.9046    
 2062.00   35.24177      218.2056      64511.28      186.9198    
 2063.00   35.24496      218.2227      64546.52      186.9350    
 2064.00   35.24815      218.2398      64581.77      186.9502    
 2065.00   35.25134      218.2568      64617.02      186.9653    
 2066.00   35.25453      218.2739      64652.27      186.9805    
 2067.00   35.25771      218.2910      64687.53      186.9956    
 2068.00   35.26089      218.3080      64722.79      187.0107    
 2069.00   35.26407      218.3251      64758.05      187.0259    
 2070.00   35.26725      218.3421      64793.32      187.0410    
 2071.00   35.27042      218.3591      64828.58      187.0561    
 2072.00   35.27359      218.3762      64863.86      187.0712    
 2073.00   35.27677      218.3932      64899.13      187.0863    
 2074.00   35.27994      218.4102      64934.41      187.1014    
 2075.00   35.28310      218.4272      64969.69      187.1165    
 2076.00   35.28627      218.4442      65004.98      187.1316    
 2077.00   35.28943      218.4612      65040.26      187.1467    
 2078.00   35.29259      218.4782      65075.56      187.1618    
 2079.00   35.29575      218.4952      65110.85      187.1768    
 2080.00   35.29891      218.5122      65146.15      187.1919    
 2081.00   35.30207      218.5291      65181.45      187.2069    
 2082.00   35.30522      218.5461      65216.75      187.2220    
 2083.00   35.30837      218.5630      65252.06      187.2370    
 2084.00   35.31152      218.5800      65287.37      187.2521    
 2085.00   35.31467      218.5969      65322.68      187.2671    
 2086.00   35.31782      218.6139      65358.00      187.2821    
 2087.00   35.32096      218.6308      65393.32      187.2971    
 2088.00   35.32410      218.6477      65428.64      187.3122    
 2089.00   35.32724      218.6646      65463.96      187.3272    
 2090.00   35.33038      218.6815      65499.29      187.3422    
 2091.00   35.33352      218.6984      65534.63      187.3571    
 2092.00   35.33665      218.7153      65569.96      187.3721    
 2093.00   35.33979      218.7322      65605.30      187.3871    
 2094.00   35.34292      218.7491      65640.64      187.4021    
 2095.00   35.34605      218.7660      65675.98      187.4171    
 2096.00   35.34917      218.7828      65711.33      187.4320    
 2097.00   35.35230      218.7997      65746.68      187.4470    
 2098.00   35.35542      218.8166      65782.04      187.4619    
 2099.00   35.35854      218.8334      65817.39      187.4769    
 2100.00   35.36166      218.8502      65852.75      187.4918    
 2101.00   35.36478      218.8671      65888.12      187.5067    
 2102.00   35.36790      218.8839      65923.48      187.5216    
 2103.00   35.37101      218.9007      65958.85      187.5366    
 2104.00   35.37412      218.9176      65994.23      187.5515    
 2105.00   35.37723      218.9344      66029.60      187.5664    
 2106.00   35.38034      218.9512      66064.98      187.5813    
 2107.00   35.38345      218.9680      66100.36      187.5962    
 2108.00   35.38655      218.9847      66135.75      187.6111    
 2109.00   35.38965      219.0015      66171.13      187.6259    
 2110.00   35.39275      219.0183      66206.53      187.6408    
 2111.00   35.39585      219.0351      66241.92      187.6557    
 2112.00   35.39895      219.0518      66277.32      187.6705    
 2113.00   35.40204      219.0686      66312.72      187.6854    
 2114.00   35.40513      219.0854      66348.12      187.7002    
 2115.00   35.40823      219.1021      66383.53      187.7151    
 2116.00   35.41132      219.1188      66418.94      187.7299    
 2117.00   35.41440      219.1356      66454.35      187.7448    
 2118.00   35.41749      219.1523      66489.77      187.7596    
 2119.00   35.42057      219.1690      66525.19      187.7744    
 2120.00   35.42365      219.1857      66560.61      187.7892    
 2121.00   35.42673      219.2024      66596.03      187.8040    
 2122.00   35.42981      219.2191      66631.46      187.8188    
 2123.00   35.43289      219.2358      66666.89      187.8336    
 2124.00   35.43596      219.2525      66702.33      187.8484    
 2125.00   35.43903      219.2692      66737.76      187.8632    
 2126.00   35.44210      219.2859      66773.21      187.8780    
 2127.00   35.44517      219.3025      66808.65      187.8927    
 2128.00   35.44824      219.3192      66844.10      187.9075    
 2129.00   35.45130      219.3358      66879.55      187.9223    
 2130.00   35.45437      219.3525      66915.00      187.9370    
 2131.00   35.45743      219.3691      66950.45      187.9518    
 2132.00   35.46049      219.3858      66985.91      187.9665    
 2133.00   35.46354      219.4024      67021.38      187.9812    
 2134.00   35.46660      219.4190      67056.84      187.9960    
 2135.00   35.46965      219.4356      67092.31      188.0107    
 2136.00   35.47271      219.4523      67127.78      188.0254    
 2137.00   35.47576      219.4689      67163.25      188.0401    
 2138.00   35.47880      219.4855      67198.73      188.0548    
 2139.00   35.48185      219.5020      67234.21      188.0695    
 2140.00   35.48489      219.5186      67269.69      188.0842    
 2141.00   35.48794      219.5352      67305.18      188.0989    
 2142.00   35.49098      219.5518      67340.67      188.1136    
 2143.00   35.49402      219.5683      67376.16      188.1282    
 2144.00   35.49705      219.5849      67411.66      188.1429    
 2145.00   35.50009      219.6015      67447.16      188.1576    
 2146.00   35.50312      219.6180      67482.66      188.1722    
 2147.00   35.50616      219.6345      67518.16      188.1869    
 2148.00   35.50919      219.6511      67553.67      188.2015    
 2149.00   35.51221      219.6676      67589.18      188.2162    
 2150.00   35.51524      219.6841      67624.70      188.2308    
 2151.00   35.51826      219.7006      67660.21      188.2454    
 2152.00   35.52129      219.7172      67695.73      188.2600    
 2153.00   35.52431      219.7337      67731.26      188.2746    
 2154.00   35.52733      219.7502      67766.78      188.2893    
 2155.00   35.53034      219.7666      67802.31      188.3039    
 2156.00   35.53336      219.7831      67837.84      188.3185    
 2157.00   35.53637      219.7996      67873.38      188.3330    
 2158.00   35.53939      219.8161      67908.91      188.3476    
 2159.00   35.54240      219.8325      67944.46      188.3622    
 2160.00   35.54540      219.8490      67980.00      188.3768    
 2161.00   35.54841      219.8655      68015.55      188.3914    
 2162.00   35.55141      219.8819      68051.10      188.4059    
 2163.00   35.55442      219.8983      68086.65      188.4205    
 2164.00   35.55742      219.9148      68122.20      188.4350    
 2165.00   35.56042      219.9312      68157.76      188.4496    
 2166.00   35.56342      219.9476      68193.33      188.4641    
 2167.00   35.56641      219.9640      68228.89      188.4786    
 2168.00   35.56940      219.9805      68264.46      188.4932    
 2169.00   35.57240      219.9969      68300.03      188.5077    
 2170.00   35.57539      220.0133      68335.60      188.5222    
 2171.00   35.57838      220.0296      68371.18      188.5367    
 2172.00   35.58136      220.0460      68406.76      188.5512    
 2173.00   35.58435      220.0624      68442.34      188.5657    
 2174.00   35.58733      220.0788      68477.93      188.5802    
 2175.00   35.59031      220.0952      68513.52      188.5947    
 2176.00   35.59329      220.1115      68549.11      188.6092    
 2177.00   35.59627      220.1279      68584.70      188.6236    
 2178.00   35.59925      220.1442      68620.30      188.6381    
 2179.00   35.60222      220.1606      68655.90      188.6526    
 2180.00   35.60519      220.1769      68691.51      188.6670    
 2181.00   35.60816      220.1932      68727.11      188.6815    
 2182.00   35.61113      220.2095      68762.72      188.6959    
 2183.00   35.61410      220.2259      68798.34      188.7104    
 2184.00   35.61707      220.2422      68833.95      188.7248    
 2185.00   35.62003      220.2585      68869.57      188.7392    
 2186.00   35.62299      220.2748      68905.19      188.7536    
 2187.00   35.62595      220.2911      68940.82      188.7681    
 2188.00   35.62891      220.3074      68976.44      188.7825    
 2189.00   35.63187      220.3236      69012.07      188.7969    
 2190.00   35.63482      220.3399      69047.71      188.8113    
 2191.00   35.63777      220.3562      69083.34      188.8257    
 2192.00   35.64073      220.3724      69118.98      188.8401    
 2193.00   35.64368      220.3887      69154.62      188.8544    
 2194.00   35.64662      220.4050      69190.27      188.8688    
 2195.00   35.64957      220.4212      69225.92      188.8832    
 2196.00   35.65251      220.4374      69261.57      188.8976    
 2197.00   35.65546      220.4537      69297.22      188.9119    
 2198.00   35.65840      220.4699      69332.88      188.9263    
 2199.00   35.66134      220.4861      69368.54      188.9406    
 2200.00   35.66428      220.5023      69404.20      188.9550    
 2201.00   35.66721      220.5185      69439.87      188.9693    
 2202.00   35.67015      220.5347      69475.54      188.9836    
 2203.00   35.67308      220.5509      69511.21      188.9980    
 2204.00   35.67601      220.5671      69546.88      189.0123    
 2205.00   35.67894      220.5833      69582.56      189.0266    
 2206.00   35.68187      220.5995      69618.24      189.0409    
 2207.00   35.68479      220.6157      69653.92      189.0552    
 2208.00   35.68771      220.6318      69689.61      189.0695    
 2209.00   35.69064      220.6480      69725.30      189.0838    
 2210.00   35.69356      220.6641      69760.99      189.0981    
 2211.00   35.69648      220.6803      69796.69      189.1124    
 2212.00   35.69939      220.6964      69832.38      189.1266    
 2213.00   35.70231      220.7126      69868.09      189.1409    
 2214.00   35.70522      220.7287      69903.79      189.1552    
 2215.00   35.70813      220.7448      69939.50      189.1694    
 2216.00   35.71104      220.7609      69975.21      189.1837    
 2217.00   35.71395      220.7770      70010.92      189.1979    
 2218.00   35.71686      220.7932      70046.63      189.2122    
 2219.00   35.71976      220.8093      70082.35      189.2264    
 2220.00   35.72267      220.8253      70118.07      189.2406    
 2221.00   35.72557      220.8414      70153.80      189.2549    
 2222.00   35.72847      220.8575      70189.52      189.2691    
 2223.00   35.73137      220.8736      70225.25      189.2833    
 2224.00   35.73426      220.8897      70260.99      189.2975    
 2225.00   35.73716      220.9057      70296.72      189.3117    
 2226.00   35.74005      220.9218      70332.46      189.3259    
 2227.00   35.74294      220.9378      70368.20      189.3401    
 2228.00   35.74583      220.9539      70403.95      189.3543    
 2229.00   35.74872      220.9699      70439.69      189.3685    
 2230.00   35.75161      220.9860      70475.44      189.3826    
 2231.00   35.75449      221.0020      70511.20      189.3968    
 2232.00   35.75738      221.0180      70546.95      189.4110    
 2233.00   35.76026      221.0340      70582.71      189.4251    
 2234.00   35.76314      221.0500      70618.47      189.4393    
 2235.00   35.76602      221.0661      70654.24      189.4534    
 2236.00   35.76889      221.0820      70690.01      189.4676    
 2237.00   35.77177      221.0980      70725.78      189.4817    
 2238.00   35.77464      221.1140      70761.55      189.4958    
 2239.00   35.77751      221.1300      70797.33      189.5099    
 2240.00   35.78038      221.1460      70833.10      189.5241    
 2241.00   35.78325      221.1620      70868.89      189.5382    
 2242.00   35.78612      221.1779      70904.67      189.5523    
 2243.00   35.78898      221.1939      70940.46      189.5664    
 2244.00   35.79184      221.2098      70976.25      189.5805    
 2245.00   35.79471      221.2258      71012.04      189.5946    
 2246.00   35.79757      221.2417      71047.84      189.6087    
 2247.00   35.80042      221.2577      71083.64      189.6228    
 2248.00   35.80328      221.2736      71119.44      189.6368    
 2249.00   35.80613      221.2895      71155.24      189.6509    
 2250.00   35.80899      221.3054      71191.05      189.6650    
 2251.00   35.81184      221.3213      71226.86      189.6790    
 2252.00   35.81469      221.3373      71262.67      189.6931    
 2253.00   35.81754      221.3532      71298.49      189.7071    
 2254.00   35.82038      221.3690      71334.31      189.7212    
 2255.00   35.82323      221.3849      71370.13      189.7352    
 2256.00   35.82607      221.4008      71405.96      189.7492    
 2257.00   35.82892      221.4167      71441.78      189.7633    
 2258.00   35.83176      221.4326      71477.61      189.7773    
 2259.00   35.83459      221.4484      71513.45      189.7913    
 2260.00   35.83743      221.4643      71549.28      189.8053    
 2261.00   35.84027      221.4801      71585.12      189.8193    
 2262.00   35.84310      221.4960      71620.96      189.8333    
 2263.00   35.84593      221.5118      71656.81      189.8473    
 2264.00   35.84876      221.5277      71692.66      189.8613    
 2265.00   35.85159      221.5435      71728.51      189.8753    
 2266.00   35.85442      221.5593      71764.36      189.8893    
 2267.00   35.85724      221.5752      71800.21      189.9032    
 2268.00   35.86007      221.5910      71836.07      189.9172    
 2269.00   35.86289      221.6068      71871.94      189.9312    
 2270.00   35.86571      221.6226      71907.80      189.9451    
 2271.00   35.86853      221.6384      71943.67      189.9591    
 2272.00   35.87135      221.6542      71979.54      189.9730    
 2273.00   35.87416      221.6700      72015.41      189.9870    
 2274.00   35.87698      221.6857      72051.28      190.0009    
 2275.00   35.87979      221.7015      72087.16      190.0148    
 2276.00   35.88260      221.7173      72123.04      190.0288    
 2277.00   35.88541      221.7330      72158.93      190.0427    
 2278.00   35.88822      221.7488      72194.82      190.0566    
 2279.00   35.89103      221.7645      72230.70      190.0705    
 2280.00   35.89383      221.7803      72266.60      190.0844    
 2281.00   35.89663      221.7960      72302.49      190.0983    
 2282.00   35.89943      221.8118      72338.39      190.1122    
 2283.00   35.90223      221.8275      72374.29      190.1261    
 2284.00   35.90503      221.8432      72410.19      190.1400    
 2285.00   35.90783      221.8589      72446.10      190.1539    
 2286.00   35.91063      221.8746      72482.01      190.1677    
 2287.00   35.91342      221.8904      72517.92      190.1816    
 2288.00   35.91621      221.9061      72553.84      190.1955    
 2289.00   35.91900      221.9217      72589.75      190.2093    
 2290.00   35.92179      221.9374      72625.68      190.2232    
 2291.00   35.92458      221.9531      72661.60      190.2370    
 2292.00   35.92736      221.9688      72697.52      190.2509    
 2293.00   35.93015      221.9845      72733.45      190.2647    
 2294.00   35.93293      222.0001      72769.38      190.2785    
 2295.00   35.93571      222.0158      72805.32      190.2923    
 2296.00   35.93849      222.0315      72841.26      190.3062    
 2297.00   35.94127      222.0471      72877.20      190.3200    
 2298.00   35.94404      222.0627      72913.14      190.3338    
 2299.00   35.94682      222.0784      72949.08      190.3476    
 2300.00   35.94959      222.0940      72985.03      190.3614    
 2301.00   35.95236      222.1096      73020.98      190.3752    
 2302.00   35.95513      222.1253      73056.94      190.3890    
 2303.00   35.95790      222.1409      73092.89      190.4028    
 2304.00   35.96067      222.1565      73128.85      190.4165    
 2305.00   35.96344      222.1721      73164.82      190.4303    
 2306.00   35.96620      222.1877      73200.78      190.4441    
 2307.00   35.96896      222.2033      73236.75      190.4578    
 2308.00   35.97172      222.2189      73272.72      190.4716    
 2309.00   35.97448      222.2345      73308.69      190.4854    
 2310.00   35.97724      222.2500      73344.67      190.4991    
 2311.00   35.98000      222.2656      73380.65      190.5128    
 2312.00   35.98275      222.2812      73416.63      190.5266    
 2313.00   35.98550      222.2967      73452.61      190.5403    
 2314.00   35.98825      222.3123      73488.60      190.5540    
 2315.00   35.99100      222.3278      73524.59      190.5678    
 2316.00   35.99375      222.3434      73560.58      190.5815    
 2317.00   35.99650      222.3589      73596.57      190.5952    
 2318.00   35.99925      222.3745      73632.57      190.6089    
 2319.00   36.00199      222.3900      73668.57      190.6226    
 2320.00   36.00473      222.4055      73704.58      190.6363    
 2321.00   36.00747      222.4210      73740.58      190.6500    
 2322.00   36.01021      222.4365      73776.59      190.6637    
 2323.00   36.01295      222.4520      73812.60      190.6774    
 2324.00   36.01569      222.4675      73848.62      190.6910    
 2325.00   36.01842      222.4830      73884.63      190.7047    
 2326.00   36.02115      222.4985      73920.65      190.7184    
 2327.00   36.02389      222.5140      73956.68      190.7320    
 2328.00   36.02662      222.5295      73992.70      190.7457    
 2329.00   36.02934      222.5450      74028.73      190.7593    
 2330.00   36.03207      222.5604      74064.76      190.7730    
 2331.00   36.03480      222.5759      74100.79      190.7866    
 2332.00   36.03752      222.5914      74136.83      190.8003    
 2333.00   36.04024      222.6068      74172.87      190.8139    
 2334.00   36.04297      222.6222      74208.91      190.8275    
 2335.00   36.04568      222.6377      74244.96      190.8411    
 2336.00   36.04840      222.6531      74281.00      190.8547    
 2337.00   36.05112      222.6685      74317.05      190.8684    
 2338.00   36.05383      222.6840      74353.10      190.8820    
 2339.00   36.05655      222.6994      74389.16      190.8956    
 2340.00   36.05926      222.7148      74425.22      190.9092    
 2341.00   36.06197      222.7302      74461.28      190.9227    
 2342.00   36.06468      222.7456      74497.34      190.9363    
 2343.00   36.06739      222.7610      74533.41      190.9499    
 2344.00   36.07009      222.7764      74569.48      190.9635    
 2345.00   36.07280      222.7918      74605.55      190.9771    
 2346.00   36.07550      222.8072      74641.62      190.9906    
 2347.00   36.07820      222.8225      74677.70      191.0042    
 2348.00   36.08090      222.8379      74713.78      191.0177    
 2349.00   36.08360      222.8533      74749.86      191.0313    
 2350.00   36.08630      222.8686      74785.95      191.0448    
 2351.00   36.08900      222.8840      74822.03      191.0584    
 2352.00   36.09169      222.8993      74858.12      191.0719    
 2353.00   36.09438      222.9147      74894.22      191.0854    
 2354.00   36.09707      222.9300      74930.31      191.0990    
 2355.00   36.09976      222.9453      74966.41      191.1125    
 2356.00   36.10245      222.9607      75002.51      191.1260    
 2357.00   36.10514      222.9760      75038.62      191.1395    
 2358.00   36.10783      222.9913      75074.72      191.1530    
 2359.00   36.11051      223.0066      75110.83      191.1665    
 2360.00   36.11319      223.0219      75146.94      191.1800    
 2361.00   36.11587      223.0372      75183.06      191.1935    
 2362.00   36.11855      223.0525      75219.17      191.2070    
 2363.00   36.12123      223.0678      75255.29      191.2205    
 2364.00   36.12391      223.0831      75291.42      191.2339    
 2365.00   36.12658      223.0984      75327.54      191.2474    
 2366.00   36.12926      223.1136      75363.67      191.2609    
 2367.00   36.13193      223.1289      75399.80      191.2743    
 2368.00   36.13460      223.1442      75435.93      191.2878    
 2369.00   36.13727      223.1594      75472.07      191.3012    
 2370.00   36.13994      223.1747      75508.21      191.3147    
 2371.00   36.14261      223.1899      75544.35      191.3281    
 2372.00   36.14527      223.2052      75580.49      191.3416    
 2373.00   36.14793      223.2204      75616.64      191.3550    
 2374.00   36.15060      223.2356      75652.79      191.3684    
 2375.00   36.15326      223.2509      75688.94      191.3818    
 2376.00   36.15592      223.2661      75725.10      191.3952    
 2377.00   36.15858      223.2813      75761.25      191.4087    
 2378.00   36.16123      223.2965      75797.41      191.4221    
 2379.00   36.16389      223.3117      75833.58      191.4355    
 2380.00   36.16654      223.3269      75869.74      191.4489    
 2381.00   36.16919      223.3421      75905.91      191.4623    
 2382.00   36.17184      223.3573      75942.08      191.4756    
 2383.00   36.17449      223.3725      75978.25      191.4890    
 2384.00   36.17714      223.3876      76014.43      191.5024    
 2385.00   36.17979      223.4028      76050.61      191.5158    
 2386.00   36.18243      223.4180      76086.79      191.5291    
 2387.00   36.18508      223.4331      76122.97      191.5425    
 2388.00   36.18772      223.4483      76159.16      191.5559    
 2389.00   36.19036      223.4635      76195.35      191.5692    
 2390.00   36.19300      223.4786      76231.54      191.5826    
 2391.00   36.19564      223.4937      76267.73      191.5959    
 2392.00   36.19828      223.5089      76303.93      191.6092    
 2393.00   36.20091      223.5240      76340.13      191.6226    
 2394.00   36.20354      223.5391      76376.33      191.6359    
 2395.00   36.20618      223.5543      76412.54      191.6492    
 2396.00   36.20881      223.5694      76448.74      191.6625    
 2397.00   36.21144      223.5845      76484.95      191.6759    
 2398.00   36.21407      223.5996      76521.17      191.6892    
 2399.00   36.21669      223.6147      76557.38      191.7025    
 2400.00   36.21932      223.6298      76593.60      191.7158    
 2401.00   36.22194      223.6449      76629.82      191.7291    
 2402.00   36.22457      223.6599      76666.04      191.7424    
 2403.00   36.22719      223.6750      76702.27      191.7556    
 2404.00   36.22981      223.6901      76738.50      191.7689    
 2405.00   36.23243      223.7052      76774.73      191.7822    
 2406.00   36.23504      223.7202      76810.96      191.7955    
 2407.00   36.23766      223.7353      76847.20      191.8087    
 2408.00   36.24027      223.7503      76883.44      191.8220    
 2409.00   36.24289      223.7654      76919.68      191.8353    
 2410.00   36.24550      223.7804      76955.93      191.8485    
 2411.00   36.24811      223.7955      76992.17      191.8618    
 2412.00   36.25072      223.8105      77028.42      191.8750    
 2413.00   36.25332      223.8255      77064.67      191.8882    
 2414.00   36.25593      223.8405      77100.93      191.9015    
 2415.00   36.25853      223.8556      77137.19      191.9147    
 2416.00   36.26114      223.8706      77173.45      191.9279    
 2417.00   36.26374      223.8856      77209.71      191.9411    
 2418.00   36.26634      223.9006      77245.97      191.9544    
 2419.00   36.26894      223.9156      77282.24      191.9676    
 2420.00   36.27154      223.9306      77318.51      191.9808    
 2421.00   36.27413      223.9456      77354.78      191.9940    
 2422.00   36.27673      223.9605      77391.06      192.0072    
 2423.00   36.27932      223.9755      77427.34      192.0204    
 2424.00   36.28192      223.9905      77463.62      192.0335    
 2425.00   36.28451      224.0054      77499.90      192.0467    
 2426.00   36.28710      224.0204      77536.19      192.0599    
 2427.00   36.28969      224.0354      77572.47      192.0731    
 2428.00   36.29227      224.0503      77608.77      192.0862    
 2429.00   36.29486      224.0653      77645.06      192.0994    
 2430.00   36.29744      224.0802      77681.36      192.1126    
 2431.00   36.30003      224.0951      77717.65      192.1257    
 2432.00   36.30261      224.1101      77753.96      192.1389    
 2433.00   36.30519      224.1250      77790.26      192.1520    
 2434.00   36.30777      224.1399      77826.57      192.1651    
 2435.00   36.31034      224.1548      77862.87      192.1783    
 2436.00   36.31292      224.1697      77899.19      192.1914    
 2437.00   36.31550      224.1846      77935.50      192.2045    
 2438.00   36.31807      224.1995      77971.82      192.2177    
 2439.00   36.32064      224.2144      78008.14      192.2308    
 2440.00   36.32321      224.2293      78044.46      192.2439    
 2441.00   36.32578      224.2442      78080.78      192.2570    
 2442.00   36.32835      224.2591      78117.11      192.2701    
 2443.00   36.33092      224.2740      78153.44      192.2832    
 2444.00   36.33348      224.2888      78189.77      192.2963    
 2445.00   36.33605      224.3037      78226.11      192.3094    
 2446.00   36.33861      224.3185      78262.44      192.3224    
 2447.00   36.34117      224.3334      78298.78      192.3355    
 2448.00   36.34373      224.3482      78335.13      192.3486    
 2449.00   36.34629      224.3631      78371.47      192.3617    
 2450.00   36.34885      224.3779      78407.82      192.3747    
 2451.00   36.35141      224.3928      78444.17      192.3878    
 2452.00   36.35396      224.4076      78480.52      192.4009    
 2453.00   36.35651      224.4224      78516.88      192.4139    
 2454.00   36.35907      224.4372      78553.24      192.4269    
 2455.00   36.36162      224.4520      78589.60      192.4400    
 2456.00   36.36417      224.4669      78625.96      192.4530    
 2457.00   36.36672      224.4817      78662.32      192.4661    
 2458.00   36.36926      224.4965      78698.69      192.4791    
 2459.00   36.37181      224.5113      78735.06      192.4921    
 2460.00   36.37435      224.5260      78771.44      192.5051    
 2461.00   36.37690      224.5408      78807.81      192.5181    
 2462.00   36.37944      224.5556      78844.19      192.5312    
 2463.00   36.38198      224.5704      78880.57      192.5442    
 2464.00   36.38452      224.5851      78916.95      192.5572    
 2465.00   36.38706      224.5999      78953.34      192.5702    
 2466.00   36.38959      224.6147      78989.73      192.5831    
 2467.00   36.39213      224.6294      79026.12      192.5961    
 2468.00   36.39466      224.6442      79062.51      192.6091    
 2469.00   36.39720      224.6589      79098.91      192.6221    
 2470.00   36.39973      224.6737      79135.31      192.6351    
 2471.00   36.40226      224.6884      79171.71      192.6480    
 2472.00   36.40479      224.7031      79208.11      192.6610    
 2473.00   36.40732      224.7178      79244.52      192.6740    
 2474.00   36.40984      224.7326      79280.93      192.6869    
 2475.00   36.41237      224.7473      79317.34      192.6999    
 2476.00   36.41489      224.7620      79353.75      192.7128    
 2477.00   36.41741      224.7767      79390.17      192.7258    
 2478.00   36.41993      224.7914      79426.58      192.7387    
 2479.00   36.42246      224.8061      79463.01      192.7516    
 2480.00   36.42497      224.8208      79499.43      192.7646    
 2481.00   36.42749      224.8355      79535.86      192.7775    
 2482.00   36.43001      224.8501      79572.28      192.7904    
 2483.00   36.43252      224.8648      79608.72      192.8033    
 2484.00   36.43504      224.8795      79645.15      192.8162    
 2485.00   36.43755      224.8942      79681.59      192.8291    
 2486.00   36.44006      224.9088      79718.02      192.8420    
 2487.00   36.44257      224.9235      79754.47      192.8549    
 2488.00   36.44508      224.9381      79790.91      192.8678    
 2489.00   36.44759      224.9528      79827.36      192.8807    
 2490.00   36.45009      224.9674      79863.80      192.8936    
 2491.00   36.45260      224.9820      79900.26      192.9065    
 2492.00   36.45510      224.9967      79936.71      192.9193    
 2493.00   36.45760      225.0113      79973.17      192.9322    
 2494.00   36.46010      225.0259      80009.63      192.9451    
 2495.00   36.46260      225.0405      80046.09      192.9579    
 2496.00   36.46510      225.0551      80082.55      192.9708    
 2497.00   36.46760      225.0698      80119.02      192.9836    
 2498.00   36.47010      225.0844      80155.49      192.9965    
 2499.00   36.47259      225.0990      80191.96      193.0093    
 2500.00   36.47509      225.1135      80228.43      193.0222    
 2501.00   36.47758      225.1281      80264.91      193.0350    
 2502.00   36.48007      225.1427      80301.39      193.0478    
 2503.00   36.48256      225.1573      80337.87      193.0607    
 2504.00   36.48505      225.1719      80374.35      193.0735    
 2505.00   36.48754      225.1864      80410.84      193.0863    
 2506.00   36.49002      225.2010      80447.33      193.0991    
 2507.00   36.49251      225.2156      80483.82      193.1119    
 2508.00   36.49499      225.2301      80520.31      193.1247    
 2509.00   36.49747      225.2447      80556.81      193.1375    
 2510.00   36.49995      225.2592      80593.31      193.1503    
 2511.00   36.50243      225.2737      80629.81      193.1631    
 2512.00   36.50491      225.2883      80666.31      193.1759    
 2513.00   36.50739      225.3028      80702.82      193.1887    
 2514.00   36.50987      225.3173      80739.33      193.2015    
 2515.00   36.51234      225.3319      80775.84      193.2142    
 2516.00   36.51482      225.3464      80812.35      193.2270    
 2517.00   36.51729      225.3609      80848.87      193.2398    
 2518.00   36.51976      225.3754      80885.39      193.2525    
 2519.00   36.52223      225.3899      80921.91      193.2653    
 2520.00   36.52470      225.4044      80958.43      193.2780    
 2521.00   36.52717      225.4189      80994.96      193.2908    
 2522.00   36.52964      225.4334      81031.48      193.3035    
 2523.00   36.53210      225.4478      81068.01      193.3163    
 2524.00   36.53457      225.4623      81104.55      193.3290    
 2525.00   36.53703      225.4768      81141.08      193.3417    
 2526.00   36.53949      225.4913      81177.62      193.3544    
 2527.00   36.54195      225.5057      81214.16      193.3672    
 2528.00   36.54441      225.5202      81250.71      193.3799    
 2529.00   36.54687      225.5346      81287.25      193.3926    
 2530.00   36.54933      225.5491      81323.80      193.4053    
 2531.00   36.55178      225.5635      81360.35      193.4180    
 2532.00   36.55424      225.5780      81396.90      193.4307    
 2533.00   36.55669      225.5924      81433.46      193.4434    
 2534.00   36.55914      225.6068      81470.02      193.4561    
 2535.00   36.56159      225.6213      81506.58      193.4688    
 2536.00   36.56404      225.6357      81543.14      193.4814    
 2537.00   36.56649      225.6501      81579.71      193.4941    
 2538.00   36.56894      225.6645      81616.27      193.5068    
 2539.00   36.57139      225.6789      81652.84      193.5195    
 2540.00   36.57383      225.6933      81689.42      193.5321    
 2541.00   36.57628      225.7077      81725.99      193.5448    
 2542.00   36.57872      225.7221      81762.57      193.5574    
 2543.00   36.58116      225.7365      81799.15      193.5701    
 2544.00   36.58360      225.7509      81835.73      193.5827    
 2545.00   36.58604      225.7653      81872.32      193.5954    
 2546.00   36.58848      225.7796      81908.90      193.6080    
 2547.00   36.59091      225.7940      81945.49      193.6207    
 2548.00   36.59335      225.8084      81982.08      193.6333    
 2549.00   36.59579      225.8227      82018.68      193.6459    
 2550.00   36.59822      225.8371      82055.28      193.6585    
 2551.00   36.60065      225.8514      82091.88      193.6711    
 2552.00   36.60308      225.8658      82128.48      193.6838    
 2553.00   36.60551      225.8801      82165.08      193.6964    
 2554.00   36.60794      225.8944      82201.69      193.7090    
 2555.00   36.61037      225.9088      82238.30      193.7216    
 2556.00   36.61279      225.9231      82274.91      193.7342    
 2557.00   36.61522      225.9374      82311.52      193.7468    
 2558.00   36.61764      225.9517      82348.14      193.7593    
 2559.00   36.62007      225.9661      82384.76      193.7719    
 2560.00   36.62249      225.9804      82421.38      193.7845    
 2561.00   36.62491      225.9947      82458.00      193.7971    
 2562.00   36.62733      226.0090      82494.63      193.8097    
 2563.00   36.62975      226.0233      82531.26      193.8222    
 2564.00   36.63216      226.0375      82567.89      193.8348    
 2565.00   36.63458      226.0518      82604.52      193.8473    
 2566.00   36.63700      226.0661      82641.16      193.8599    
 2567.00   36.63941      226.0804      82677.80      193.8724    
 2568.00   36.64182      226.0947      82714.44      193.8850    
 2569.00   36.64423      226.1089      82751.08      193.8975    
 2570.00   36.64664      226.1232      82787.73      193.9101    
 2571.00   36.64905      226.1374      82824.37      193.9226    
 2572.00   36.65146      226.1517      82861.02      193.9351    
 2573.00   36.65387      226.1659      82897.68      193.9476    
 2574.00   36.65627      226.1802      82934.33      193.9602    
 2575.00   36.65868      226.1944      82970.99      193.9727    
 2576.00   36.66108      226.2087      83007.65      193.9852    
 2577.00   36.66348      226.2229      83044.31      193.9977    
 2578.00   36.66589      226.2371      83080.98      194.0102    
 2579.00   36.66829      226.2513      83117.64      194.0227    
 2580.00   36.67068      226.2655      83154.31      194.0352    
 2581.00   36.67308      226.2798      83190.98      194.0477    
 2582.00   36.67548      226.2940      83227.66      194.0602    
 2583.00   36.67787      226.3082      83264.34      194.0727    
 2584.00   36.68027      226.3224      83301.01      194.0851    
 2585.00   36.68266      226.3366      83337.70      194.0976    
 2586.00   36.68506      226.3507      83374.38      194.1101    
 2587.00   36.68745      226.3649      83411.07      194.1225    
 2588.00   36.68984      226.3791      83447.75      194.1350    
 2589.00   36.69223      226.3933      83484.45      194.1475    
 2590.00   36.69461      226.4075      83521.14      194.1599    
 2591.00   36.69700      226.4216      83557.83      194.1724    
 2592.00   36.69939      226.4358      83594.53      194.1848    
 2593.00   36.70177      226.4499      83631.23      194.1972    
 2594.00   36.70415      226.4641      83667.94      194.2097    
 2595.00   36.70654      226.4782      83704.64      194.2221    
 2596.00   36.70892      226.4924      83741.35      194.2345    
 2597.00   36.71130      226.5065      83778.06      194.2470    
 2598.00   36.71368      226.5207      83814.77      194.2594    
 2599.00   36.71605      226.5348      83851.49      194.2718    
 2600.00   36.71843      226.5489      83888.20      194.2842    
 2601.00   36.72081      226.5630      83924.92      194.2966    
 2602.00   36.72318      226.5771      83961.65      194.3090    
 2603.00   36.72555      226.5913      83998.37      194.3214    
 2604.00   36.72793      226.6054      84035.10      194.3338    
 2605.00   36.73030      226.6195      84071.83      194.3462    
 2606.00   36.73267      226.6336      84108.56      194.3586    
 2607.00   36.73504      226.6477      84145.29      194.3710    
 2608.00   36.73740      226.6617      84182.03      194.3834    
 2609.00   36.73977      226.6758      84218.77      194.3957    
 2610.00   36.74214      226.6899      84255.51      194.4081    
 2611.00   36.74450      226.7040      84292.25      194.4205    
 2612.00   36.74687      226.7181      84329.00      194.4328    
 2613.00   36.74923      226.7321      84365.74      194.4452    
 2614.00   36.75159      226.7462      84402.49      194.4575    
 2615.00   36.75395      226.7602      84439.25      194.4699    
 2616.00   36.75631      226.7743      84476.00      194.4822    
 2617.00   36.75867      226.7883      84512.76      194.4946    
 2618.00   36.76102      226.8024      84549.52      194.5069    
 2619.00   36.76338      226.8164      84586.28      194.5193    
 2620.00   36.76574      226.8305      84623.05      194.5316    
 2621.00   36.76809      226.8445      84659.81      194.5439    
 2622.00   36.77044      226.8585      84696.58      194.5562    
 2623.00   36.77279      226.8725      84733.35      194.5685    
 2624.00   36.77515      226.8866      84770.13      194.5809    
 2625.00   36.77750      226.9006      84806.90      194.5932    
 2626.00   36.77984      226.9146      84843.68      194.6055    
 2627.00   36.78219      226.9286      84880.46      194.6178    
 2628.00   36.78454      226.9426      84917.25      194.6301    
 2629.00   36.78688      226.9566      84954.03      194.6424    
 2630.00   36.78923      226.9706      84990.82      194.6547    
 2631.00   36.79157      226.9845      85027.61      194.6669    
 2632.00   36.79391      226.9985      85064.40      194.6792    
 2633.00   36.79625      227.0125      85101.20      194.6915    
 2634.00   36.79859      227.0265      85138.00      194.7038    
 2635.00   36.80093      227.0404      85174.80      194.7160    
 2636.00   36.80327      227.0544      85211.60      194.7283    
 2637.00   36.80561      227.0684      85248.40      194.7406    
 2638.00   36.80794      227.0823      85285.21      194.7528    
 2639.00   36.81028      227.0963      85322.02      194.7651    
 2640.00   36.81261      227.1102      85358.83      194.7773    
 2641.00   36.81495      227.1242      85395.64      194.7896    
 2642.00   36.81728      227.1381      85432.46      194.8018    
 2643.00   36.81961      227.1520      85469.28      194.8141    
 2644.00   36.82194      227.1660      85506.10      194.8263    
 2645.00   36.82427      227.1799      85542.92      194.8385    
 2646.00   36.82660      227.1938      85579.75      194.8507    
 2647.00   36.82892      227.2077      85616.58      194.8630    
 2648.00   36.83125      227.2216      85653.41      194.8752    
 2649.00   36.83357      227.2355      85690.24      194.8874    
 2650.00   36.83590      227.2494      85727.07      194.8996    
 2651.00   36.83822      227.2633      85763.91      194.9118    
 2652.00   36.84054      227.2772      85800.75      194.9240    
 2653.00   36.84286      227.2911      85837.59      194.9362    
 2654.00   36.84518      227.3050      85874.44      194.9484    
 2655.00   36.84750      227.3189      85911.28      194.9606    
 2656.00   36.84981      227.3328      85948.13      194.9728    
 2657.00   36.85213      227.3466      85984.98      194.9850    
 2658.00   36.85445      227.3605      86021.83      194.9971    
 2659.00   36.85676      227.3744      86058.69      195.0093    
 2660.00   36.85907      227.3882      86095.55      195.0215    
 2661.00   36.86139      227.4021      86132.41      195.0336    
 2662.00   36.86370      227.4159      86169.27      195.0458    
 2663.00   36.86601      227.4298      86206.14      195.0580    
 2664.00   36.86832      227.4436      86243.00      195.0701    
 2665.00   36.87062      227.4575      86279.87      195.0823    
 2666.00   36.87293      227.4713      86316.74      195.0944    
 2667.00   36.87524      227.4851      86353.62      195.1066    
 2668.00   36.87754      227.4989      86390.49      195.1187    
 2669.00   36.87985      227.5128      86427.37      195.1308    
 2670.00   36.88215      227.5266      86464.25      195.1430    
 2671.00   36.88445      227.5404      86501.14      195.1551    
 2672.00   36.88675      227.5542      86538.02      195.1672    
 2673.00   36.88905      227.5680      86574.91      195.1793    
 2674.00   36.89135      227.5818      86611.80      195.1915    
 2675.00   36.89365      227.5956      86648.69      195.2036    
 2676.00   36.89595      227.6094      86685.59      195.2157    
 2677.00   36.89824      227.6232      86722.49      195.2278    
 2678.00   36.90054      227.6370      86759.39      195.2399    
 2679.00   36.90283      227.6507      86796.29      195.2520    
 2680.00   36.90513      227.6645      86833.19      195.2641    
 2681.00   36.90742      227.6783      86870.10      195.2761    
 2682.00   36.90971      227.6920      86907.01      195.2882    
 2683.00   36.91200      227.7058      86943.92      195.3003    
 2684.00   36.91429      227.7196      86980.83      195.3124    
 2685.00   36.91658      227.7333      87017.75      195.3245    
 2686.00   36.91887      227.7470      87054.66      195.3365    
 2687.00   36.92115      227.7608      87091.58      195.3486    
 2688.00   36.92344      227.7745      87128.51      195.3607    
 2689.00   36.92572      227.7883      87165.43      195.3727    
 2690.00   36.92800      227.8020      87202.36      195.3848    
 2691.00   36.93029      227.8157      87239.29      195.3968    
 2692.00   36.93257      227.8294      87276.22      195.4089    
 2693.00   36.93485      227.8432      87313.15      195.4209    
 2694.00   36.93713      227.8569      87350.09      195.4329    
 2695.00   36.93941      227.8706      87387.03      195.4450    
 2696.00   36.94168      227.8843      87423.97      195.4570    
 2697.00   36.94396      227.8980      87460.91      195.4690    
 2698.00   36.94624      227.9117      87497.85      195.4810    
 2699.00   36.94851      227.9254      87534.80      195.4931    
 2700.00   36.95078      227.9391      87571.75      195.5051    
 2701.00   36.95306      227.9527      87608.70      195.5171    
 2702.00   36.95533      227.9664      87645.66      195.5291    
 2703.00   36.95760      227.9801      87682.61      195.5411    
 2704.00   36.95987      227.9938      87719.57      195.5531    
 2705.00   36.96214      228.0074      87756.53      195.5651    
 2706.00   36.96440      228.0211      87793.50      195.5771    
 2707.00   36.96667      228.0348      87830.46      195.5891    
 2708.00   36.96894      228.0484      87867.43      195.6011    
 2709.00   36.97120      228.0621      87904.40      195.6130    
 2710.00   36.97347      228.0757      87941.37      195.6250    
 2711.00   36.97573      228.0893      87978.35      195.6370    
 2712.00   36.97799      228.1030      88015.32      195.6490    
 2713.00   36.98025      228.1166      88052.30      195.6609    
 2714.00   36.98251      228.1302      88089.28      195.6729    
 2715.00   36.98477      228.1439      88126.27      195.6848    
 2716.00   36.98703      228.1575      88163.25      195.6968    
 2717.00   36.98929      228.1711      88200.24      195.7087    
 2718.00   36.99154      228.1847      88237.23      195.7207    
 2719.00   36.99380      228.1983      88274.22      195.7326    
 2720.00   36.99605      228.2119      88311.22      195.7446    
 2721.00   36.99831      228.2255      88348.22      195.7565    
 2722.00   37.00056      228.2391      88385.22      195.7684    
 2723.00   37.00281      228.2527      88422.22      195.7804    
 2724.00   37.00506      228.2663      88459.22      195.7923    
 2725.00   37.00731      228.2799      88496.23      195.8042    
 2726.00   37.00956      228.2935      88533.24      195.8161    
 2727.00   37.01181      228.3070      88570.25      195.8280    
 2728.00   37.01406      228.3206      88607.26      195.8399    
 2729.00   37.01630      228.3342      88644.28      195.8518    
 2730.00   37.01855      228.3477      88681.29      195.8637    
 2731.00   37.02079      228.3613      88718.31      195.8756    
 2732.00   37.02303      228.3748      88755.33      195.8875    
 2733.00   37.02528      228.3884      88792.36      195.8994    
 2734.00   37.02752      228.4019      88829.38      195.9113    
 2735.00   37.02976      228.4155      88866.41      195.9232    
 2736.00   37.03200      228.4290      88903.44      195.9351    
 2737.00   37.03424      228.4426      88940.48      195.9469    
 2738.00   37.03648      228.4561      88977.51      195.9588    
 2739.00   37.03871      228.4696      89014.55      195.9707    
 2740.00   37.04095      228.4831      89051.59      195.9825    
 2741.00   37.04318      228.4966      89088.63      195.9944    
 2742.00   37.04542      228.5102      89125.68      196.0063    
 2743.00   37.04765      228.5237      89162.72      196.0181    
 2744.00   37.04988      228.5372      89199.77      196.0300    
 2745.00   37.05211      228.5507      89236.82      196.0418    
 2746.00   37.05434      228.5642      89273.88      196.0537    
 2747.00   37.05657      228.5777      89310.93      196.0655    
 2748.00   37.05880      228.5911      89347.99      196.0773    
 2749.00   37.06103      228.6046      89385.05      196.0892    
 2750.00   37.06326      228.6181      89422.11      196.1010    
 2751.00   37.06548      228.6316      89459.18      196.1128    
 2752.00   37.06771      228.6451      89496.24      196.1246    
 2753.00   37.06993      228.6585      89533.31      196.1364    
 2754.00   37.07216      228.6720      89570.38      196.1482    
 2755.00   37.07438      228.6854      89607.46      196.1601    
 2756.00   37.07660      228.6989      89644.53      196.1719    
 2757.00   37.07882      228.7124      89681.61      196.1837    
 2758.00   37.08104      228.7258      89718.69      196.1955    
 2759.00   37.08326      228.7392      89755.77      196.2072    
 2760.00   37.08548      228.7527      89792.86      196.2190    
 2761.00   37.08769      228.7661      89829.94      196.2308    
 2762.00   37.08991      228.7795      89867.03      196.2426    
 2763.00   37.09212      228.7930      89904.12      196.2544    
 2764.00   37.09434      228.8064      89941.21      196.2662    
 2765.00   37.09655      228.8198      89978.31      196.2779    
 2766.00   37.09876      228.8332      90015.41      196.2897    
 2767.00   37.10098      228.8466      90052.51      196.3015    
 2768.00   37.10319      228.8600      90089.61      196.3132    
 2769.00   37.10540      228.8734      90126.71      196.3250    
 2770.00   37.10761      228.8868      90163.82      196.3367    
 2771.00   37.10981      228.9002      90200.93      196.3485    
 2772.00   37.11202      228.9136      90238.04      196.3602    
 2773.00   37.11423      228.9270      90275.15      196.3720    
 2774.00   37.11643      228.9404      90312.27      196.3837    
 2775.00   37.11864      228.9538      90349.39      196.3954    
 2776.00   37.12084      228.9671      90386.51      196.4072    
 2777.00   37.12304      228.9805      90423.63      196.4189    
 2778.00   37.12525      228.9939      90460.75      196.4306    
 2779.00   37.12745      229.0072      90497.88      196.4423    
 2780.00   37.12965      229.0206      90535.01      196.4541    
 2781.00   37.13185      229.0340      90572.14      196.4658    
 2782.00   37.13404      229.0473      90609.27      196.4775    
 2783.00   37.13624      229.0607      90646.41      196.4892    
 2784.00   37.13844      229.0740      90683.54      196.5009    
 2785.00   37.14064      229.0873      90720.68      196.5126    
 2786.00   37.14283      229.1007      90757.82      196.5243    
 2787.00   37.14502      229.1140      90794.97      196.5360    
 2788.00   37.14722      229.1273      90832.11      196.5477    
 2789.00   37.14941      229.1406      90869.26      196.5593    
 2790.00   37.15160      229.1540      90906.41      196.5710    
 2791.00   37.15379      229.1673      90943.57      196.5827    
 2792.00   37.15598      229.1806      90980.72      196.5944    
 2793.00   37.15817      229.1939      91017.88      196.6060    
 2794.00   37.16036      229.2072      91055.04      196.6177    
 2795.00   37.16255      229.2205      91092.20      196.6294    
 2796.00   37.16473      229.2338      91129.36      196.6410    
 2797.00   37.16692      229.2471      91166.53      196.6527    
 2798.00   37.16910      229.2604      91203.70      196.6643    
 2799.00   37.17129      229.2736      91240.87      196.6760    
 2800.00   37.17347      229.2869      91278.04      196.6876    
 2801.00   37.17565      229.3002      91315.21      196.6993    
 2802.00   37.17783      229.3135      91352.39      196.7109    
 2803.00   37.18002      229.3267      91389.57      196.7225    
 2804.00   37.18220      229.3400      91426.75      196.7342    
 2805.00   37.18437      229.3533      91463.93      196.7458    
 2806.00   37.18655      229.3665      91501.12      196.7574    
 2807.00   37.18873      229.3798      91538.31      196.7690    
 2808.00   37.19091      229.3930      91575.50      196.7807    
 2809.00   37.19308      229.4063      91612.69      196.7923    
 2810.00   37.19526      229.4195      91649.88      196.8039    
 2811.00   37.19743      229.4327      91687.08      196.8155    
 2812.00   37.19960      229.4460      91724.28      196.8271    
 2813.00   37.20178      229.4592      91761.48      196.8387    
 2814.00   37.20395      229.4724      91798.68      196.8503    
 2815.00   37.20612      229.4856      91835.89      196.8619    
 2816.00   37.20829      229.4988      91873.09      196.8735    
 2817.00   37.21046      229.5121      91910.30      196.8850    
 2818.00   37.21262      229.5253      91947.51      196.8966    
 2819.00   37.21479      229.5385      91984.73      196.9082    
 2820.00   37.21696      229.5517      92021.94      196.9198    
 2821.00   37.21912      229.5649      92059.16      196.9313    
 2822.00   37.22129      229.5780      92096.38      196.9429    
 2823.00   37.22345      229.5912      92133.60      196.9545    
 2824.00   37.22562      229.6044      92170.83      196.9660    
 2825.00   37.22778      229.6176      92208.06      196.9776    
 2826.00   37.22994      229.6308      92245.28      196.9891    
 2827.00   37.23210      229.6439      92282.52      197.0007    
 2828.00   37.23426      229.6571      92319.75      197.0122    
 2829.00   37.23642      229.6703      92356.98      197.0238    
 2830.00   37.23858      229.6834      92394.22      197.0353    
 2831.00   37.24073      229.6966      92431.46      197.0468    
 2832.00   37.24289      229.7098      92468.70      197.0584    
 2833.00   37.24505      229.7229      92505.95      197.0699    
 2834.00   37.24720      229.7360      92543.19      197.0814    
 2835.00   37.24936      229.7492      92580.44      197.0929    
 2836.00   37.25151      229.7623      92617.69      197.1045    
 2837.00   37.25366      229.7755      92654.94      197.1160    
 2838.00   37.25581      229.7886      92692.20      197.1275    
 2839.00   37.25797      229.8017      92729.46      197.1390    
 2840.00   37.26012      229.8148      92766.71      197.1505    
 2841.00   37.26227      229.8280      92803.98      197.1620    
 2842.00   37.26441      229.8411      92841.24      197.1735    
 2843.00   37.26656      229.8542      92878.50      197.1850    
 2844.00   37.26871      229.8673      92915.77      197.1965    
 2845.00   37.27086      229.8804      92953.04      197.2080    
 2846.00   37.27300      229.8935      92990.31      197.2194    
 2847.00   37.27515      229.9066      93027.59      197.2309    
 2848.00   37.27729      229.9197      93064.86      197.2424    
 2849.00   37.27943      229.9328      93102.14      197.2539    
 2850.00   37.28157      229.9458      93139.42      197.2653    
 2851.00   37.28372      229.9589      93176.71      197.2768    
 2852.00   37.28586      229.9720      93213.99      197.2883    
 2853.00   37.28800      229.9851      93251.28      197.2997    
 2854.00   37.29014      229.9981      93288.57      197.3112    
 2855.00   37.29227      230.0112      93325.86      197.3226    
 2856.00   37.29441      230.0243      93363.15      197.3341    
 2857.00   37.29655      230.0373      93400.45      197.3455    
 2858.00   37.29869      230.0504      93437.74      197.3570    
 2859.00   37.30082      230.0634      93475.04      197.3684    
 2860.00   37.30296      230.0765      93512.35      197.3798    
 2861.00   37.30509      230.0895      93549.65      197.3913    
 2862.00   37.30722      230.1025      93586.96      197.4027    
 2863.00   37.30935      230.1156      93624.26      197.4141    
 2864.00   37.31149      230.1286      93661.58      197.4255    
 2865.00   37.31362      230.1416      93698.89      197.4370    
 2866.00   37.31575      230.1546      93736.20      197.4484    
 2867.00   37.31788      230.1677      93773.52      197.4598    
 2868.00   37.32000      230.1807      93810.84      197.4712    
 2869.00   37.32213      230.1937      93848.16      197.4826    
 2870.00   37.32426      230.2067      93885.48      197.4940    
 2871.00   37.32638      230.2197      93922.81      197.5054    
 2872.00   37.32851      230.2327      93960.14      197.5168    
 2873.00   37.33063      230.2457      93997.46      197.5282    
 2874.00   37.33276      230.2587      94034.80      197.5396    
 2875.00   37.33488      230.2717      94072.13      197.5509    
 2876.00   37.33700      230.2847      94109.47      197.5623    
 2877.00   37.33912      230.2976      94146.80      197.5737    
 2878.00   37.34124      230.3106      94184.14      197.5851    
 2879.00   37.34336      230.3236      94221.49      197.5964    
 2880.00   37.34548      230.3366      94258.83      197.6078    
 2881.00   37.34760      230.3495      94296.18      197.6192    
 2882.00   37.34972      230.3625      94333.53      197.6305    
 2883.00   37.35184      230.3754      94370.88      197.6419    
 2884.00   37.35395      230.3884      94408.23      197.6532    
 2885.00   37.35607      230.4013      94445.58      197.6646    
 2886.00   37.35818      230.4143      94482.94      197.6759    
 2887.00   37.36030      230.4272      94520.30      197.6873    
 2888.00   37.36241      230.4402      94557.66      197.6986    
 2889.00   37.36452      230.4531      94595.03      197.7099    
 2890.00   37.36663      230.4660      94632.39      197.7213    
 2891.00   37.36875      230.4790      94669.76      197.7326    
 2892.00   37.37086      230.4919      94707.13      197.7439    
 2893.00   37.37297      230.5048      94744.50      197.7552    
 2894.00   37.37507      230.5177      94781.88      197.7666    
 2895.00   37.37718      230.5306      94819.25      197.7779    
 2896.00   37.37929      230.5436      94856.63      197.7892    
 2897.00   37.38140      230.5565      94894.01      197.8005    
 2898.00   37.38350      230.5694      94931.39      197.8118    
 2899.00   37.38561      230.5823      94968.78      197.8231    
 2900.00   37.38771      230.5952      95006.16      197.8344    
 2901.00   37.38981      230.6080      95043.55      197.8457    
 2902.00   37.39192      230.6209      95080.94      197.8570    
 2903.00   37.39402      230.6338      95118.34      197.8683    
 2904.00   37.39612      230.6467      95155.73      197.8796    
 2905.00   37.39822      230.6596      95193.13      197.8908    
 2906.00   37.40032      230.6724      95230.53      197.9021    
 2907.00   37.40242      230.6853      95267.93      197.9134    
 2908.00   37.40452      230.6982      95305.33      197.9247    
 2909.00   37.40662      230.7110      95342.74      197.9359    
 2910.00   37.40871      230.7239      95380.15      197.9472    
 2911.00   37.41081      230.7367      95417.56      197.9585    
 2912.00   37.41291      230.7496      95454.97      197.9697    
 2913.00   37.41500      230.7624      95492.38      197.9810    
 2914.00   37.41710      230.7753      95529.80      197.9922    
 2915.00   37.41919      230.7881      95567.22      198.0035    
 2916.00   37.42128      230.8010      95604.64      198.0147    
 2917.00   37.42337      230.8138      95642.06      198.0260    
 2918.00   37.42546      230.8266      95679.48      198.0372    
 2919.00   37.42756      230.8394      95716.91      198.0484    
 2920.00   37.42965      230.8523      95754.34      198.0597    
 2921.00   37.43173      230.8651      95791.77      198.0709    
 2922.00   37.43382      230.8779      95829.20      198.0821    
 2923.00   37.43591      230.8907      95866.64      198.0934    
 2924.00   37.43800      230.9035      95904.07      198.1046    
 2925.00   37.44008      230.9163      95941.51      198.1158    
 2926.00   37.44217      230.9291      95978.95      198.1270    
 2927.00   37.44425      230.9419      96016.40      198.1382    
 2928.00   37.44634      230.9547      96053.84      198.1494    
 2929.00   37.44842      230.9675      96091.29      198.1606    
 2930.00   37.45051      230.9803      96128.74      198.1718    
 2931.00   37.45259      230.9930      96166.19      198.1830    
 2932.00   37.45467      231.0058      96203.64      198.1942    
 2933.00   37.45675      231.0186      96241.10      198.2054    
 2934.00   37.45883      231.0314      96278.56      198.2166    
 2935.00   37.46091      231.0441      96316.02      198.2278    
 2936.00   37.46299      231.0569      96353.48      198.2389    
 2937.00   37.46507      231.0696      96390.94      198.2501    
 2938.00   37.46714      231.0824      96428.41      198.2613    
 2939.00   37.46922      231.0951      96465.88      198.2725    
 2940.00   37.47129      231.1079      96503.35      198.2836    
 2941.00   37.47337      231.1206      96540.82      198.2948    
 2942.00   37.47544      231.1334      96578.29      198.3059    
 2943.00   37.47752      231.1461      96615.77      198.3171    
 2944.00   37.47959      231.1588      96653.25      198.3283    
 2945.00   37.48166      231.1716      96690.73      198.3394    
 2946.00   37.48374      231.1843      96728.21      198.3506    
 2947.00   37.48581      231.1970      96765.70      198.3617    
 2948.00   37.48788      231.2097      96803.18      198.3728    
 2949.00   37.48995      231.2225      96840.67      198.3840    
 2950.00   37.49202      231.2352      96878.16      198.3951    
 2951.00   37.49408      231.2479      96915.66      198.4062    
 2952.00   37.49615      231.2606      96953.15      198.4174    
 2953.00   37.49822      231.2733      96990.65      198.4285    
 2954.00   37.50028      231.2860      97028.15      198.4396    
 2955.00   37.50235      231.2987      97065.65      198.4507    
 2956.00   37.50442      231.3114      97103.15      198.4618    
 2957.00   37.50648      231.3240      97140.66      198.4730    
 2958.00   37.50854      231.3367      97178.17      198.4841    
 2959.00   37.51061      231.3494      97215.68      198.4952    
 2960.00   37.51267      231.3621      97253.19      198.5063    
 2961.00   37.51473      231.3747      97290.70      198.5174    
 2962.00   37.51679      231.3874      97328.22      198.5285    
 2963.00   37.51885      231.4001      97365.73      198.5396    
 2964.00   37.52091      231.4127      97403.25      198.5506    
 2965.00   37.52297      231.4254      97440.78      198.5617    
 2966.00   37.52503      231.4381      97478.30      198.5728    
 2967.00   37.52709      231.4507      97515.83      198.5839    
 2968.00   37.52914      231.4633      97553.35      198.5950    
 2969.00   37.53120      231.4760      97590.88      198.6060    
 2970.00   37.53325      231.4886      97628.42      198.6171    
 2971.00   37.53531      231.5013      97665.95      198.6282    
 2972.00   37.53736      231.5139      97703.49      198.6392    
 2973.00   37.53942      231.5265      97741.03      198.6503    
 2974.00   37.54147      231.5392      97778.57      198.6614    
 2975.00   37.54352      231.5518      97816.11      198.6724    
 2976.00   37.54557      231.5644      97853.65      198.6835    
 2977.00   37.54762      231.5770      97891.20      198.6945    
 2978.00   37.54967      231.5896      97928.75      198.7056    
 2979.00   37.55172      231.6022      97966.30      198.7166    
 2980.00   37.55377      231.6148      98003.85      198.7276    
 2981.00   37.55582      231.6274      98041.41      198.7387    
 2982.00   37.55787      231.6400      98078.96      198.7497    
 2983.00   37.55992      231.6526      98116.52      198.7607    
 2984.00   37.56196      231.6652      98154.08      198.7717    
 2985.00   37.56401      231.6778      98191.65      198.7828    
 2986.00   37.56605      231.6904      98229.21      198.7938    
 2987.00   37.56810      231.7030      98266.78      198.8048    
 2988.00   37.57014      231.7155      98304.35      198.8158    
 2989.00   37.57219      231.7281      98341.92      198.8268    
 2990.00   37.57423      231.7407      98379.49      198.8378    
 2991.00   37.57627      231.7532      98417.07      198.8488    
 2992.00   37.57831      231.7658      98454.64      198.8598    
 2993.00   37.58035      231.7784      98492.22      198.8708    
 2994.00   37.58239      231.7909      98529.81      198.8818    
 2995.00   37.58443      231.8035      98567.39      198.8928    
 2996.00   37.58647      231.8160      98604.97      198.9038    
 2997.00   37.58851      231.8286      98642.56      198.9148    
 2998.00   37.59055      231.8411      98680.15      198.9258    
 2999.00   37.59258      231.8536      98717.74      198.9367    
 3000.00   37.59462      231.8662      98755.34      198.9477    
 3001.00   37.59665      231.8787      98792.93      198.9587    
 3002.00   37.59869      231.8912      98830.53      198.9697    
 3003.00   37.60072      231.9037      98868.13      198.9806    
 3004.00   37.60276      231.9163      98905.73      198.9916    
 3005.00   37.60479      231.9288      98943.34      199.0025    
 3006.00   37.60682      231.9413      98980.94      199.0135    
 3007.00   37.60885      231.9538      99018.55      199.0244    
 3008.00   37.61088      231.9663      99056.16      199.0354    
 3009.00   37.61292      231.9788      99093.77      199.0463    
 3010.00   37.61495      231.9913      99131.38      199.0573    
 3011.00   37.61697      232.0038      99169.00      199.0682    
 3012.00   37.61900      232.0163      99206.62      199.0792    
 3013.00   37.62103      232.0288      99244.24      199.0901    
 3014.00   37.62306      232.0413      99281.86      199.1010    
 3015.00   37.62509      232.0537      99319.48      199.1120    
 3016.00   37.62711      232.0662      99357.11      199.1229    
 3017.00   37.62914      232.0787      99394.74      199.1338    
 3018.00   37.63116      232.0912      99432.37      199.1447    
 3019.00   37.63319      232.1036      99470.00      199.1556    
 3020.00   37.63521      232.1161      99507.64      199.1665    
 3021.00   37.63723      232.1286      99545.27      199.1775    
 3022.00   37.63926      232.1410      99582.91      199.1884    
 3023.00   37.64128      232.1535      99620.55      199.1993    
 3024.00   37.64330      232.1659      99658.19      199.2102    
 3025.00   37.64532      232.1784      99695.84      199.2211    
 3026.00   37.64734      232.1908      99733.48      199.2320    
 3027.00   37.64936      232.2032      99771.13      199.2428    
 3028.00   37.65138      232.2157      99808.78      199.2537    
 3029.00   37.65340      232.2281      99846.43      199.2646    
 3030.00   37.65541      232.2405      99884.09      199.2755    
 3031.00   37.65743      232.2530      99921.74      199.2864    
 3032.00   37.65945      232.2654      99959.40      199.2972    
 3033.00   37.66146      232.2778      99997.06      199.3081    
 3034.00   37.66348      232.2902      100034.7      199.3190    
 3035.00   37.66549      232.3026      100072.4      199.3299    
 3036.00   37.66751      232.3150      100110.1      199.3407    
 3037.00   37.66952      232.3275      100147.7      199.3516    
 3038.00   37.67153      232.3399      100185.4      199.3624    
 3039.00   37.67355      232.3523      100223.1      199.3733    
 3040.00   37.67556      232.3646      100260.7      199.3841    
 3041.00   37.67757      232.3770      100298.4      199.3950    
 3042.00   37.67958      232.3894      100336.1      199.4058    
 3043.00   37.68159      232.4018      100373.8      199.4167    
 3044.00   37.68360      232.4142      100411.5      199.4275    
 3045.00   37.68561      232.4266      100449.1      199.4383    
 3046.00   37.68762      232.4389      100486.8      199.4492    
 3047.00   37.68962      232.4513      100524.5      199.4600    
 3048.00   37.69163      232.4637      100562.2      199.4708    
 3049.00   37.69364      232.4760      100599.9      199.4817    
 3050.00   37.69564      232.4884      100637.6      199.4925    
 3051.00   37.69765      232.5008      100675.3      199.5033    
 3052.00   37.69965      232.5131      100713.0      199.5141    
 3053.00   37.70166      232.5255      100750.7      199.5249    
 3054.00   37.70366      232.5378      100788.4      199.5357    
 3055.00   37.70566      232.5502      100826.1      199.5465    
 3056.00   37.70766      232.5625      100863.8      199.5573    
 3057.00   37.70967      232.5748      100901.5      199.5681    
 3058.00   37.71167      232.5872      100939.2      199.5789    
 3059.00   37.71367      232.5995      100976.9      199.5897    
 3060.00   37.71567      232.6118      101014.7      199.6005    
 3061.00   37.71767      232.6242      101052.4      199.6113    
 3062.00   37.71967      232.6365      101090.1      199.6221    
 3063.00   37.72166      232.6488      101127.8      199.6329    
 3064.00   37.72366      232.6611      101165.5      199.6436    
 3065.00   37.72566      232.6734      101203.3      199.6544    
 3066.00   37.72766      232.6857      101241.0      199.6652    
 3067.00   37.72965      232.6980      101278.7      199.6759    
 3068.00   37.73165      232.7103      101316.4      199.6867    
 3069.00   37.73364      232.7226      101354.2      199.6975    
 3070.00   37.73564      232.7349      101391.9      199.7082    
 3071.00   37.73763      232.7472      101429.6      199.7190    
 3072.00   37.73962      232.7595      101467.4      199.7297    
 3073.00   37.74162      232.7718      101505.1      199.7405    
 3074.00   37.74361      232.7841      101542.9      199.7512    
 3075.00   37.74560      232.7963      101580.6      199.7620    
 3076.00   37.74759      232.8086      101618.4      199.7727    
 3077.00   37.74958      232.8209      101656.1      199.7835    
 3078.00   37.75157      232.8331      101693.9      199.7942    
 3079.00   37.75356      232.8454      101731.6      199.8049    
 3080.00   37.75555      232.8577      101769.4      199.8157    
 3081.00   37.75754      232.8699      101807.1      199.8264    
 3082.00   37.75952      232.8822      101844.9      199.8371    
 3083.00   37.76151      232.8944      101882.6      199.8478    
 3084.00   37.76350      232.9067      101920.4      199.8586    
 3085.00   37.76548      232.9189      101958.2      199.8693    
 3086.00   37.76747      232.9312      101995.9      199.8800    
 3087.00   37.76945      232.9434      102033.7      199.8907    
 3088.00   37.77144      232.9556      102071.5      199.9014    
 3089.00   37.77342      232.9679      102109.2      199.9121    
 3090.00   37.77540      232.9801      102147.0      199.9228    
 3091.00   37.77739      232.9923      102184.8      199.9335    
 3092.00   37.77937      233.0045      102222.6      199.9442    
 3093.00   37.78135      233.0167      102260.4      199.9549    
 3094.00   37.78333      233.0290      102298.1      199.9656    
 3095.00   37.78531      233.0412      102335.9      199.9762    
 3096.00   37.78729      233.0534      102373.7      199.9869    
 3097.00   37.78927      233.0656      102411.5      199.9976    
 3098.00   37.79125      233.0778      102449.3      200.0083    
 3099.00   37.79323      233.0900      102487.1      200.0190    
 3100.00   37.79521      233.1022      102524.9      200.0296    
 3101.00   37.79718      233.1144      102562.7      200.0403    
 3102.00   37.79916      233.1265      102600.5      200.0510    
 3103.00   37.80114      233.1387      102638.3      200.0616    
 3104.00   37.80311      233.1509      102676.1      200.0723    
 3105.00   37.80509      233.1631      102713.9      200.0829    
 3106.00   37.80706      233.1753      102751.7      200.0936    
 3107.00   37.80903      233.1874      102789.5      200.1042    
 3108.00   37.81101      233.1996      102827.3      200.1149    
 3109.00   37.81298      233.2118      102865.1      200.1255    
 3110.00   37.81495      233.2239      102902.9      200.1362    
 3111.00   37.81692      233.2361      102940.7      200.1468    
 3112.00   37.81890      233.2482      102978.6      200.1574    
 3113.00   37.82087      233.2604      103016.4      200.1681    
 3114.00   37.82284      233.2725      103054.2      200.1787    
 3115.00   37.82481      233.2847      103092.0      200.1893    
 3116.00   37.82678      233.2968      103129.9      200.1999    
 3117.00   37.82874      233.3090      103167.7      200.2106    
 3118.00   37.83071      233.3211      103205.5      200.2212    
 3119.00   37.83268      233.3332      103243.3      200.2318    
 3120.00   37.83465      233.3454      103281.2      200.2424    
 3121.00   37.83661      233.3575      103319.0      200.2530    
 3122.00   37.83858      233.3696      103356.8      200.2636    
 3123.00   37.84054      233.3817      103394.7      200.2742    
 3124.00   37.84251      233.3938      103432.5      200.2848    
 3125.00   37.84447      233.4059      103470.4      200.2954    
 3126.00   37.84644      233.4181      103508.2      200.3060    
 3127.00   37.84840      233.4302      103546.1      200.3166    
 3128.00   37.85036      233.4423      103583.9      200.3272    
 3129.00   37.85233      233.4544      103621.8      200.3378    
 3130.00   37.85429      233.4665      103659.6      200.3484    
 3131.00   37.85625      233.4785      103697.5      200.3589    
 3132.00   37.85821      233.4906      103735.3      200.3695    
 3133.00   37.86017      233.5027      103773.2      200.3801    
 3134.00   37.86213      233.5148      103811.1      200.3907    
 3135.00   37.86409      233.5269      103848.9      200.4012    
 3136.00   37.86605      233.5390      103886.8      200.4118    
 3137.00   37.86801      233.5510      103924.6      200.4224    
 3138.00   37.86996      233.5631      103962.5      200.4329    
 3139.00   37.87192      233.5752      104000.4      200.4435    
 3140.00   37.87388      233.5872      104038.3      200.4540    
 3141.00   37.87583      233.5993      104076.1      200.4646    
 3142.00   37.87779      233.6113      104114.0      200.4751    
 3143.00   37.87975      233.6234      104151.9      200.4857    
 3144.00   37.88170      233.6355      104189.8      200.4962    
 3145.00   37.88365      233.6475      104227.7      200.5068    
 3146.00   37.88561      233.6595      104265.5      200.5173    
 3147.00   37.88756      233.6716      104303.4      200.5278    
 3148.00   37.88951      233.6836      104341.3      200.5384    
 3149.00   37.89147      233.6957      104379.2      200.5489    
 3150.00   37.89342      233.7077      104417.1      200.5594    
 3151.00   37.89537      233.7197      104455.0      200.5699    
 3152.00   37.89732      233.7317      104492.9      200.5804    
 3153.00   37.89927      233.7438      104530.8      200.5910    
 3154.00   37.90122      233.7558      104568.7      200.6015    
 3155.00   37.90317      233.7678      104606.6      200.6120    
 3156.00   37.90512      233.7798      104644.5      200.6225    
 3157.00   37.90707      233.7918      104682.4      200.6330    
 3158.00   37.90901      233.8038      104720.3      200.6435    
 3159.00   37.91096      233.8158      104758.2      200.6540    
 3160.00   37.91291      233.8278      104796.1      200.6645    
 3161.00   37.91485      233.8398      104834.0      200.6750    
 3162.00   37.91680      233.8518      104872.0      200.6855    
 3163.00   37.91875      233.8638      104909.9      200.6960    
 3164.00   37.92069      233.8758      104947.8      200.7065    
 3165.00   37.92264      233.8878      104985.7      200.7169    
 3166.00   37.92458      233.8998      105023.6      200.7274    
 3167.00   37.92652      233.9117      105061.6      200.7379    
 3168.00   37.92847      233.9237      105099.5      200.7484    
 3169.00   37.93041      233.9357      105137.4      200.7588    
 3170.00   37.93235      233.9476      105175.4      200.7693    
 3171.00   37.93429      233.9596      105213.3      200.7798    
 3172.00   37.93623      233.9716      105251.2      200.7902    
 3173.00   37.93817      233.9835      105289.2      200.8007    
 3174.00   37.94011      233.9955      105327.1      200.8111    
 3175.00   37.94205      234.0074      105365.0      200.8216    
 3176.00   37.94399      234.0194      105403.0      200.8320    
 3177.00   37.94593      234.0313      105440.9      200.8425    
 3178.00   37.94787      234.0433      105478.9      200.8529    
 3179.00   37.94981      234.0552      105516.8      200.8634    
 3180.00   37.95174      234.0671      105554.8      200.8738    
 3181.00   37.95368      234.0791      105592.7      200.8843    
 3182.00   37.95562      234.0910      105630.7      200.8947    
 3183.00   37.95755      234.1029      105668.6      200.9051    
 3184.00   37.95949      234.1149      105706.6      200.9156    
 3185.00   37.96142      234.1268      105744.6      200.9260    
 3186.00   37.96336      234.1387      105782.5      200.9364    
 3187.00   37.96529      234.1506      105820.5      200.9468    
 3188.00   37.96722      234.1625      105858.5      200.9572    
 3189.00   37.96916      234.1744      105896.4      200.9677    
 3190.00   37.97109      234.1863      105934.4      200.9781    
 3191.00   37.97302      234.1982      105972.4      200.9885    
 3192.00   37.97495      234.2101      106010.3      200.9989    
 3193.00   37.97688      234.2220      106048.3      201.0093    
 3194.00   37.97881      234.2339      106086.3      201.0197    
 3195.00   37.98074      234.2458      106124.3      201.0301    
 3196.00   37.98267      234.2577      106162.3      201.0405    
 3197.00   37.98460      234.2696      106200.2      201.0509    
 3198.00   37.98653      234.2815      106238.2      201.0613    
 3199.00   37.98846      234.2933      106276.2      201.0716    
 3200.00   37.99039      234.3052      106314.2      201.0820    
 3201.00   37.99231      234.3171      106352.2      201.0924    
 3202.00   37.99424      234.3289      106390.2      201.1028    
 3203.00   37.99617      234.3408      106428.2      201.1132    
 3204.00   37.99809      234.3527      106466.2      201.1235    
 3205.00   38.00002      234.3645      106504.2      201.1339    
 3206.00   38.00194      234.3764      106542.2      201.1443    
 3207.00   38.00387      234.3882      106580.2      201.1546    
 3208.00   38.00579      234.4001      106618.2      201.1650    
 3209.00   38.00772      234.4119      106656.2      201.1754    
 3210.00   38.00964      234.4238      106694.2      201.1857    
 3211.00   38.01156      234.4356      106732.2      201.1961    
 3212.00   38.01349      234.4475      106770.2      201.2064    
 3213.00   38.01541      234.4593      106808.2      201.2168    
 3214.00   38.01733      234.4711      106846.3      201.2271    
 3215.00   38.01925      234.4829      106884.3      201.2374    
 3216.00   38.02117      234.4948      106922.3      201.2478    
 3217.00   38.02309      234.5066      106960.3      201.2581    
 3218.00   38.02501      234.5184      106998.3      201.2685    
 3219.00   38.02693      234.5302      107036.4      201.2788    
 3220.00   38.02885      234.5420      107074.4      201.2891    
 3221.00   38.03077      234.5538      107112.4      201.2994    
 3222.00   38.03268      234.5656      107150.5      201.3098    
 3223.00   38.03460      234.5774      107188.5      201.3201    
 3224.00   38.03652      234.5892      107226.5      201.3304    
 3225.00   38.03844      234.6010      107264.6      201.3407    
 3226.00   38.04035      234.6128      107302.6      201.3510    
 3227.00   38.04227      234.6246      107340.6      201.3613    
 3228.00   38.04418      234.6364      107378.7      201.3716    
 3229.00   38.04610      234.6482      107416.7      201.3819    
 3230.00   38.04801      234.6600      107454.8      201.3922    
 3231.00   38.04993      234.6718      107492.8      201.4025    
 3232.00   38.05184      234.6835      107530.9      201.4128    
 3233.00   38.05375      234.6953      107568.9      201.4231    
 3234.00   38.05566      234.7071      107607.0      201.4334    
 3235.00   38.05758      234.7188      107645.0      201.4437    
 3236.00   38.05949      234.7306      107683.1      201.4540    
 3237.00   38.06140      234.7424      107721.2      201.4643    
 3238.00   38.06331      234.7541      107759.2      201.4746    
 3239.00   38.06522      234.7659      107797.3      201.4848    
 3240.00   38.06713      234.7776      107835.4      201.4951    
 3241.00   38.06904      234.7894      107873.4      201.5054    
 3242.00   38.07095      234.8011      107911.5      201.5156    
 3243.00   38.07286      234.8129      107949.6      201.5259    
 3244.00   38.07477      234.8246      107987.6      201.5362    
 3245.00   38.07668      234.8363      108025.7      201.5464    
 3246.00   38.07858      234.8481      108063.8      201.5567    
 3247.00   38.08049      234.8598      108101.9      201.5669    
 3248.00   38.08240      234.8715      108139.9      201.5772    
 3249.00   38.08430      234.8832      108178.0      201.5875    
 3250.00   38.08621      234.8950      108216.1      201.5977    
 3251.00   38.08811      234.9067      108254.2      201.6079    
 3252.00   38.09002      234.9184      108292.3      201.6182    
 3253.00   38.09192      234.9301      108330.4      201.6284    
 3254.00   38.09383      234.9418      108368.5      201.6387    
 3255.00   38.09573      234.9535      108406.6      201.6489    
 3256.00   38.09764      234.9652      108444.7      201.6591    
 3257.00   38.09954      234.9769      108482.8      201.6693    
 3258.00   38.10144      234.9886      108520.9      201.6796    
 3259.00   38.10334      235.0003      108559.0      201.6898    
 3260.00   38.10524      235.0120      108597.1      201.7000    
 3261.00   38.10715      235.0237      108635.2      201.7102    
 3262.00   38.10905      235.0354      108673.3      201.7204    
 3263.00   38.11095      235.0471      108711.4      201.7307    
 3264.00   38.11285      235.0587      108749.5      201.7409    
 3265.00   38.11475      235.0704      108787.6      201.7511    
 3266.00   38.11665      235.0821      108825.7      201.7613    
 3267.00   38.11854      235.0937      108863.9      201.7715    
 3268.00   38.12044      235.1054      108902.0      201.7817    
 3269.00   38.12234      235.1171      108940.1      201.7919    
 3270.00   38.12424      235.1287      108978.2      201.8021    
 3271.00   38.12614      235.1404      109016.3      201.8123    
 3272.00   38.12803      235.1521      109054.5      201.8224    
 3273.00   38.12993      235.1637      109092.6      201.8326    
 3274.00   38.13182      235.1754      109130.7      201.8428    
 3275.00   38.13372      235.1870      109168.9      201.8530    
 3276.00   38.13561      235.1986      109207.0      201.8632    
 3277.00   38.13751      235.2103      109245.1      201.8733    
 3278.00   38.13940      235.2219      109283.3      201.8835    
 3279.00   38.14130      235.2335      109321.4      201.8937    
 3280.00   38.14319      235.2452      109359.6      201.9038    
 3281.00   38.14508      235.2568      109397.7      201.9140    
 3282.00   38.14698      235.2684      109435.8      201.9242    
 3283.00   38.14887      235.2801      109474.0      201.9343    
 3284.00   38.15076      235.2917      109512.1      201.9445    
 3285.00   38.15265      235.3033      109550.3      201.9546    
 3286.00   38.15454      235.3149      109588.5      201.9648    
 3287.00   38.15643      235.3265      109626.6      201.9749    
 3288.00   38.15833      235.3381      109664.8      201.9851    
 3289.00   38.16022      235.3497      109702.9      201.9952    
 3290.00   38.16210      235.3613      109741.1      202.0054    
 3291.00   38.16399      235.3729      109779.2      202.0155    
 3292.00   38.16588      235.3845      109817.4      202.0256    
 3293.00   38.16777      235.3961      109855.6      202.0358    
 3294.00   38.16966      235.4077      109893.7      202.0459    
 3295.00   38.17155      235.4193      109931.9      202.0560    
 3296.00   38.17343      235.4309      109970.1      202.0662    
 3297.00   38.17532      235.4424      110008.3      202.0763    
 3298.00   38.17721      235.4540      110046.4      202.0864    
 3299.00   38.17909      235.4656      110084.6      202.0965    
 3300.00   38.18098      235.4772      110122.8      202.1066    
 3301.00   38.18286      235.4887      110161.0      202.1167    
 3302.00   38.18475      235.5003      110199.2      202.1268    
 3303.00   38.18663      235.5119      110237.4      202.1369    
 3304.00   38.18852      235.5234      110275.5      202.1470    
 3305.00   38.19040      235.5350      110313.7      202.1572    
 3306.00   38.19228      235.5465      110351.9      202.1672    
 3307.00   38.19417      235.5581      110390.1      202.1773    
 3308.00   38.19605      235.5696      110428.3      202.1874    
 3309.00   38.19793      235.5812      110466.5      202.1975    
 3310.00   38.19981      235.5927      110504.7      202.2076    
 3311.00   38.20170      235.6043      110542.9      202.2177    
 3312.00   38.20358      235.6158      110581.1      202.2278    
 3313.00   38.20546      235.6273      110619.3      202.2379    
 3314.00   38.20734      235.6389      110657.5      202.2479    
 3315.00   38.20922      235.6504      110695.7      202.2580    
 3316.00   38.21110      235.6619      110733.9      202.2681    
 3317.00   38.21298      235.6734      110772.1      202.2782    
 3318.00   38.21485      235.6850      110810.4      202.2882    
 3319.00   38.21673      235.6965      110848.6      202.2983    
 3320.00   38.21861      235.7080      110886.8      202.3083    
 3321.00   38.22049      235.7195      110925.0      202.3184    
 3322.00   38.22237      235.7310      110963.2      202.3285    
 3323.00   38.22424      235.7425      111001.5      202.3385    
 3324.00   38.22612      235.7540      111039.7      202.3486    
 3325.00   38.22800      235.7655      111077.9      202.3586    
 3326.00   38.22987      235.7770      111116.1      202.3687    
 3327.00   38.23175      235.7885      111154.4      202.3787    
 3328.00   38.23362      235.8000      111192.6      202.3887    
 3329.00   38.23550      235.8115      111230.8      202.3988    
 3330.00   38.23737      235.8230      111269.1      202.4088    
 3331.00   38.23925      235.8344      111307.3      202.4188    
 3332.00   38.24112      235.8459      111345.6      202.4289    
 3333.00   38.24299      235.8574      111383.8      202.4389    
 3334.00   38.24486      235.8689      111422.0      202.4489    
 3335.00   38.24674      235.8803      111460.3      202.4590    
 3336.00   38.24861      235.8918      111498.5      202.4690    
 3337.00   38.25048      235.9033      111536.8      202.4790    
 3338.00   38.25235      235.9147      111575.0      202.4890    
 3339.00   38.25422      235.9262      111613.3      202.4990    
 3340.00   38.25609      235.9376      111651.5      202.5090    
 3341.00   38.25796      235.9491      111689.8      202.5190    
 3342.00   38.25983      235.9605      111728.1      202.5290    
 3343.00   38.26170      235.9720      111766.3      202.5390    
 3344.00   38.26357      235.9834      111804.6      202.5490    
 3345.00   38.26544      235.9949      111842.8      202.5590    
 3346.00   38.26731      236.0063      111881.1      202.5690    
 3347.00   38.26918      236.0177      111919.4      202.5790    
 3348.00   38.27105      236.0292      111957.7      202.5890    
 3349.00   38.27291      236.0406      111995.9      202.5990    
 3350.00   38.27478      236.0520      112034.2      202.6090    
 3351.00   38.27665      236.0635      112072.5      202.6190    
 3352.00   38.27852      236.0749      112110.8      202.6289    
 3353.00   38.28038      236.0863      112149.0      202.6389    
 3354.00   38.28225      236.0977      112187.3      202.6489    
 3355.00   38.28411      236.1091      112225.6      202.6589    
 3356.00   38.28598      236.1205      112263.9      202.6688    
 3357.00   38.28784      236.1319      112302.2      202.6788    
 3358.00   38.28971      236.1433      112340.5      202.6888    
 3359.00   38.29157      236.1547      112378.7      202.6987    
 3360.00   38.29343      236.1661      112417.0      202.7087    
 3361.00   38.29530      236.1775      112455.3      202.7186    
 3362.00   38.29716      236.1889      112493.6      202.7286    
 3363.00   38.29902      236.2003      112531.9      202.7386    
 3364.00   38.30088      236.2117      112570.2      202.7485    
 3365.00   38.30275      236.2231      112608.5      202.7584    
 3366.00   38.30461      236.2345      112646.8      202.7684    
 3367.00   38.30647      236.2459      112685.1      202.7783    
 3368.00   38.30833      236.2572      112723.4      202.7883    
 3369.00   38.31019      236.2686      112761.8      202.7982    
 3370.00   38.31205      236.2800      112800.1      202.8081    
 3371.00   38.31391      236.2913      112838.4      202.8181    
 3372.00   38.31577      236.3027      112876.7      202.8280    
 3373.00   38.31763      236.3141      112915.0      202.8379    
 3374.00   38.31949      236.3254      112953.3      202.8478    
 3375.00   38.32135      236.3368      112991.7      202.8578    
 3376.00   38.32320      236.3481      113030.0      202.8677    
 3377.00   38.32506      236.3595      113068.3      202.8776    
 3378.00   38.32692      236.3708      113106.6      202.8875    
 3379.00   38.32878      236.3822      113145.0      202.8974    
 3380.00   38.33063      236.3935      113183.3      202.9073    
 3381.00   38.33249      236.4049      113221.6      202.9172    
 3382.00   38.33435      236.4162      113259.9      202.9271    
 3383.00   38.33620      236.4275      113298.3      202.9370    
 3384.00   38.33806      236.4389      113336.6      202.9469    
 3385.00   38.33991      236.4502      113375.0      202.9568    
 3386.00   38.34177      236.4615      113413.3      202.9667    
 3387.00   38.34362      236.4728      113451.6      202.9766    
 3388.00   38.34548      236.4841      113490.0      202.9865    
 3389.00   38.34733      236.4955      113528.3      202.9964    
 3390.00   38.34918      236.5068      113566.7      203.0063    
 3391.00   38.35104      236.5181      113605.0      203.0162    
 3392.00   38.35289      236.5294      113643.4      203.0260    
 3393.00   38.35474      236.5407      113681.7      203.0359    
 3394.00   38.35659      236.5520      113720.1      203.0458    
 3395.00   38.35845      236.5633      113758.4      203.0557    
 3396.00   38.36030      236.5746      113796.8      203.0655    
 3397.00   38.36215      236.5859      113835.2      203.0754    
 3398.00   38.36400      236.5972      113873.5      203.0853    
 3399.00   38.36585      236.6085      113911.9      203.0951    
 3400.00   38.36770      236.6198      113950.3      203.1050    
 3401.00   38.36955      236.6310      113988.6      203.1148    
 3402.00   38.37140      236.6423      114027.0      203.1247    
 3403.00   38.37325      236.6536      114065.4      203.1345    
 3404.00   38.37510      236.6649      114103.8      203.1444    
 3405.00   38.37695      236.6762      114142.1      203.1542    
 3406.00   38.37879      236.6874      114180.5      203.1641    
 3407.00   38.38064      236.6987      114218.9      203.1739    
 3408.00   38.38249      236.7100      114257.3      203.1838    
 3409.00   38.38434      236.7212      114295.6      203.1936    
 3410.00   38.38618      236.7325      114334.0      203.2034    
 3411.00   38.38803      236.7437      114372.4      203.2133    
 3412.00   38.38988      236.7550      114410.8      203.2231    
 3413.00   38.39172      236.7662      114449.2      203.2329    
 3414.00   38.39357      236.7775      114487.6      203.2427    
 3415.00   38.39541      236.7887      114526.0      203.2526    
 3416.00   38.39726      236.8000      114564.4      203.2624    
 3417.00   38.39910      236.8112      114602.8      203.2722    
 3418.00   38.40095      236.8224      114641.2      203.2820    
 3419.00   38.40279      236.8337      114679.6      203.2918    
 3420.00   38.40464      236.8449      114718.0      203.3016    
 3421.00   38.40648      236.8561      114756.4      203.3114    
 3422.00   38.40832      236.8674      114794.8      203.3212    
 3423.00   38.41017      236.8786      114833.2      203.3310    
 3424.00   38.41201      236.8898      114871.6      203.3408    
 3425.00   38.41385      236.9010      114910.0      203.3506    
 3426.00   38.41569      236.9122      114948.4      203.3604    
 3427.00   38.41753      236.9234      114986.9      203.3702    
 3428.00   38.41938      236.9347      115025.3      203.3800    
 3429.00   38.42122      236.9459      115063.7      203.3898    
 3430.00   38.42306      236.9571      115102.1      203.3996    
 3431.00   38.42490      236.9683      115140.6      203.4094    
 3432.00   38.42674      236.9795      115179.0      203.4192    
 3433.00   38.42858      236.9907      115217.4      203.4289    
 3434.00   38.43042      237.0018      115255.8      203.4387    
 3435.00   38.43226      237.0130      115294.3      203.4485    
 3436.00   38.43409      237.0242      115332.7      203.4582    
 3437.00   38.43593      237.0354      115371.1      203.4680    
 3438.00   38.43777      237.0466      115409.6      203.4778    
 3439.00   38.43961      237.0578      115448.0      203.4875    
 3440.00   38.44145      237.0689      115486.4      203.4973    
 3441.00   38.44328      237.0801      115524.9      203.5071    
 3442.00   38.44512      237.0913      115563.3      203.5168    
 3443.00   38.44696      237.1025      115601.8      203.5266    
 3444.00   38.44879      237.1136      115640.2      203.5363    
 3445.00   38.45063      237.1248      115678.7      203.5461    
 3446.00   38.45247      237.1359      115717.1      203.5558    
 3447.00   38.45430      237.1471      115755.6      203.5656    
 3448.00   38.45614      237.1583      115794.0      203.5753    
 3449.00   38.45797      237.1694      115832.5      203.5850    
 3450.00   38.45981      237.1806      115871.0      203.5948    
 3451.00   38.46164      237.1917      115909.4      203.6045    
 3452.00   38.46348      237.2028      115947.9      203.6142    
 3453.00   38.46531      237.2140      115986.3      203.6240    
 3454.00   38.46714      237.2251      116024.8      203.6337    
 3455.00   38.46898      237.2363      116063.3      203.6434    
 3456.00   38.47081      237.2474      116101.7      203.6531    
 3457.00   38.47264      237.2585      116140.2      203.6629    
 3458.00   38.47447      237.2697      116178.7      203.6726    
 3459.00   38.47631      237.2808      116217.2      203.6823    
 3460.00   38.47814      237.2919      116255.6      203.6920    
 3461.00   38.47997      237.3030      116294.1      203.7017    
 3462.00   38.48180      237.3141      116332.6      203.7114    
 3463.00   38.48363      237.3253      116371.1      203.7211    
 3464.00   38.48546      237.3364      116409.6      203.7308    
 3465.00   38.48729      237.3475      116448.1      203.7405    
 3466.00   38.48912      237.3586      116486.5      203.7502    
 3467.00   38.49095      237.3697      116525.0      203.7599    
 3468.00   38.49278      237.3808      116563.5      203.7696    
 3469.00   38.49461      237.3919      116602.0      203.7793    
 3470.00   38.49644      237.4030      116640.5      203.7890    
 3471.00   38.49827      237.4141      116679.0      203.7987    
 3472.00   38.50010      237.4252      116717.5      203.8084    
 3473.00   38.50192      237.4362      116756.0      203.8180    
 3474.00   38.50375      237.4473      116794.5      203.8277    
 3475.00   38.50558      237.4584      116833.0      203.8374    
 3476.00   38.50741      237.4695      116871.5      203.8471    
 3477.00   38.50923      237.4806      116910.0      203.8567    
 3478.00   38.51106      237.4916      116948.5      203.8664    
 3479.00   38.51289      237.5027      116987.1      203.8761    
 3480.00   38.51471      237.5138      117025.6      203.8857    
 3481.00   38.51654      237.5248      117064.1      203.8954    
 3482.00   38.51836      237.5359      117102.6      203.9051    
 3483.00   38.52019      237.5470      117141.1      203.9147    
 3484.00   38.52201      237.5580      117179.6      203.9244    
 3485.00   38.52384      237.5691      117218.2      203.9340    
 3486.00   38.52566      237.5801      117256.7      203.9437    
 3487.00   38.52749      237.5912      117295.2      203.9533    
 3488.00   38.52931      237.6022      117333.7      203.9630    
 3489.00   38.53113      237.6133      117372.3      203.9726    
 3490.00   38.53296      237.6243      117410.8      203.9823    
 3491.00   38.53478      237.6354      117449.3      203.9919    
 3492.00   38.53660      237.6464      117487.9      204.0015    
 3493.00   38.53842      237.6574      117526.4      204.0112    
 3494.00   38.54025      237.6685      117565.0      204.0208    
 3495.00   38.54207      237.6795      117603.5      204.0304    
 3496.00   38.54389      237.6905      117642.0      204.0401    
 3497.00   38.54571      237.7015      117680.6      204.0497    
 3498.00   38.54753      237.7126      117719.1      204.0593    
 3499.00   38.54935      237.7236      117757.7      204.0689    
 3500.00   38.55117      237.7346      117796.2      204.0785    
 3501.00   38.55299      237.7456      117834.8      204.0882    
 3502.00   38.55481      237.7566      117873.3      204.0978    
 3503.00   38.55663      237.7676      117911.9      204.1074    
 3504.00   38.55845      237.7786      117950.5      204.1170    
 3505.00   38.56027      237.7896      117989.0      204.1266    
 3506.00   38.56209      237.8006      118027.6      204.1362    
 3507.00   38.56391      237.8116      118066.1      204.1458    
 3508.00   38.56573      237.8226      118104.7      204.1554    
 3509.00   38.56754      237.8336      118143.3      204.1650    
 3510.00   38.56936      237.8446      118181.8      204.1746    
 3511.00   38.57118      237.8556      118220.4      204.1842    
 3512.00   38.57300      237.8666      118259.0      204.1938    
 3513.00   38.57481      237.8776      118297.6      204.2033    
 3514.00   38.57663      237.8886      118336.1      204.2129    
 3515.00   38.57845      237.8995      118374.7      204.2225    
 3516.00   38.58026      237.9105      118413.3      204.2321    
 3517.00   38.58208      237.9215      118451.9      204.2417    
 3518.00   38.58390      237.9324      118490.4      204.2512    
 3519.00   38.58571      237.9434      118529.0      204.2608    
 3520.00   38.58753      237.9544      118567.6      204.2704    
 3521.00   38.58934      237.9653      118606.2      204.2800    
 3522.00   38.59116      237.9763      118644.8      204.2895    
 3523.00   38.59297      237.9872      118683.4      204.2991    
 3524.00   38.59478      237.9982      118722.0      204.3086    
 3525.00   38.59660      238.0092      118760.6      204.3182    
 3526.00   38.59841      238.0201      118799.2      204.3278    
 3527.00   38.60022      238.0310      118837.8      204.3373    
 3528.00   38.60204      238.0420      118876.4      204.3469    
 3529.00   38.60385      238.0529      118915.0      204.3564    
 3530.00   38.60566      238.0639      118953.6      204.3660    
 3531.00   38.60747      238.0748      118992.2      204.3755    
 3532.00   38.60929      238.0857      119030.8      204.3851    
 3533.00   38.61110      238.0967      119069.4      204.3946    
 3534.00   38.61291      238.1076      119108.0      204.4041    
 3535.00   38.61472      238.1185      119146.6      204.4137    
 3536.00   38.61653      238.1294      119185.3      204.4232    
 3537.00   38.61834      238.1404      119223.9      204.4327    
 3538.00   38.62015      238.1513      119262.5      204.4423    
 3539.00   38.62196      238.1622      119301.1      204.4518    
 3540.00   38.62377      238.1731      119339.7      204.4613    
 3541.00   38.62558      238.1840      119378.4      204.4708    
 3542.00   38.62739      238.1949      119417.0      204.4804    
 3543.00   38.62920      238.2058      119455.6      204.4899    
 3544.00   38.63101      238.2167      119494.2      204.4994    
 3545.00   38.63282      238.2276      119532.9      204.5089    
 3546.00   38.63463      238.2385      119571.5      204.5184    
 3547.00   38.63644      238.2494      119610.1      204.5279    
 3548.00   38.63824      238.2603      119648.8      204.5374    
 3549.00   38.64005      238.2712      119687.4      204.5469    
 3550.00   38.64186      238.2821      119726.1      204.5564    
 3551.00   38.64367      238.2930      119764.7      204.5659    
 3552.00   38.64547      238.3038      119803.3      204.5754    
 3553.00   38.64728      238.3147      119842.0      204.5849    
 3554.00   38.64909      238.3256      119880.6      204.5944    
 3555.00   38.65089      238.3365      119919.3      204.6039    
 3556.00   38.65270      238.3473      119957.9      204.6134    
 3557.00   38.65450      238.3582      119996.6      204.6229    
 3558.00   38.65631      238.3691      120035.3      204.6324    
 3559.00   38.65812      238.3799      120073.9      204.6418    
 3560.00   38.65992      238.3908      120112.6      204.6513    
 3561.00   38.66172      238.4017      120151.2      204.6608    
 3562.00   38.66353      238.4125      120189.9      204.6703    
 3563.00   38.66533      238.4234      120228.6      204.6797    
 3564.00   38.66714      238.4342      120267.2      204.6892    
 3565.00   38.66894      238.4451      120305.9      204.6987    
 3566.00   38.67074      238.4559      120344.6      204.7081    
 3567.00   38.67255      238.4668      120383.2      204.7176    
 3568.00   38.67435      238.4776      120421.9      204.7271    
 3569.00   38.67615      238.4884      120460.6      204.7365    
 3570.00   38.67796      238.4993      120499.3      204.7460    
 3571.00   38.67976      238.5101      120537.9      204.7554    
 3572.00   38.68156      238.5209      120576.6      204.7649    
 3573.00   38.68336      238.5318      120615.3      204.7743    
 3574.00   38.68516      238.5426      120654.0      204.7838    
 3575.00   38.68697      238.5534      120692.7      204.7932    
 3576.00   38.68877      238.5642      120731.4      204.8027    
 3577.00   38.69057      238.5750      120770.0      204.8121    
 3578.00   38.69237      238.5859      120808.7      204.8215    
 3579.00   38.69417      238.5967      120847.4      204.8310    
 3580.00   38.69597      238.6075      120886.1      204.8404    
 3581.00   38.69777      238.6183      120924.8      204.8498    
 3582.00   38.69957      238.6291      120963.5      204.8593    
 3583.00   38.70137      238.6399      121002.2      204.8687    
 3584.00   38.70317      238.6507      121040.9      204.8781    
 3585.00   38.70497      238.6615      121079.6      204.8875    
 3586.00   38.70676      238.6723      121118.3      204.8970    
 3587.00   38.70856      238.6831      121157.0      204.9064    
 3588.00   38.71036      238.6939      121195.8      204.9158    
 3589.00   38.71216      238.7047      121234.5      204.9252    
 3590.00   38.71396      238.7155      121273.2      204.9346    
 3591.00   38.71575      238.7262      121311.9      204.9440    
 3592.00   38.71755      238.7370      121350.6      204.9534    
 3593.00   38.71935      238.7478      121389.3      204.9628    
 3594.00   38.72115      238.7586      121428.0      204.9722    
 3595.00   38.72294      238.7693      121466.8      204.9816    
 3596.00   38.72474      238.7801      121505.5      204.9910    
 3597.00   38.72654      238.7909      121544.2      205.0004    
 3598.00   38.72833      238.8016      121582.9      205.0098    
 3599.00   38.73013      238.8124      121621.7      205.0192    
 3600.00   38.73192      238.8232      121660.4      205.0286    
 3601.00   38.73372      238.8339      121699.1      205.0380    
 3602.00   38.73551      238.8447      121737.9      205.0474    
 3603.00   38.73731      238.8554      121776.6      205.0568    
 3604.00   38.73910      238.8662      121815.4      205.0661    
 3605.00   38.74090      238.8769      121854.1      205.0755    
 3606.00   38.74269      238.8877      121892.8      205.0849    
 3607.00   38.74448      238.8984      121931.6      205.0943    
 3608.00   38.74628      238.9092      121970.3      205.1036    
 3609.00   38.74807      238.9199      122009.1      205.1130    
 3610.00   38.74987      238.9306      122047.8      205.1224    
 3611.00   38.75166      238.9414      122086.6      205.1317    
 3612.00   38.75345      238.9521      122125.3      205.1411    
 3613.00   38.75524      238.9628      122164.1      205.1505    
 3614.00   38.75704      238.9735      122202.8      205.1598    
 3615.00   38.75883      238.9843      122241.6      205.1692    
 3616.00   38.76062      238.9950      122280.3      205.1785    
 3617.00   38.76241      239.0057      122319.1      205.1879    
 3618.00   38.76420      239.0164      122357.9      205.1972    
 3619.00   38.76599      239.0271      122396.6      205.2066    
 3620.00   38.76779      239.0378      122435.4      205.2159    
 3621.00   38.76958      239.0486      122474.2      205.2253    
 3622.00   38.77137      239.0593      122512.9      205.2346    
 3623.00   38.77316      239.0700      122551.7      205.2439    
 3624.00   38.77495      239.0807      122590.5      205.2533    
 3625.00   38.77674      239.0914      122629.3      205.2626    
 3626.00   38.77853      239.1021      122668.0      205.2719    
 3627.00   38.78032      239.1127      122706.8      205.2813    
 3628.00   38.78211      239.1234      122745.6      205.2906    
 3629.00   38.78389      239.1341      122784.4      205.2999    
 3630.00   38.78568      239.1448      122823.2      205.3092    
 3631.00   38.78747      239.1555      122862.0      205.3186    
 3632.00   38.78926      239.1662      122900.7      205.3279    
 3633.00   38.79105      239.1769      122939.5      205.3372    
 3634.00   38.79284      239.1875      122978.3      205.3465    
 3635.00   38.79462      239.1982      123017.1      205.3558    
 3636.00   38.79641      239.2089      123055.9      205.3651    
 3637.00   38.79820      239.2195      123094.7      205.3744    
 3638.00   38.79999      239.2302      123133.5      205.3837    
 3639.00   38.80177      239.2409      123172.3      205.3930    
 3640.00   38.80356      239.2515      123211.1      205.4023    
 3641.00   38.80535      239.2622      123249.9      205.4116    
 3642.00   38.80713      239.2729      123288.7      205.4209    
 3643.00   38.80892      239.2835      123327.5      205.4302    
 3644.00   38.81070      239.2942      123366.3      205.4395    
 3645.00   38.81249      239.3048      123405.2      205.4488    
 3646.00   38.81427      239.3155      123444.0      205.4581    
 3647.00   38.81606      239.3261      123482.8      205.4674    
 3648.00   38.81784      239.3367      123521.6      205.4767    
 3649.00   38.81963      239.3474      123560.4      205.4859    
 3650.00   38.82141      239.3580      123599.2      205.4952    
 3651.00   38.82320      239.3687      123638.1      205.5045    
 3652.00   38.82498      239.3793      123676.9      205.5138    
 3653.00   38.82677      239.3899      123715.7      205.5230    
 3654.00   38.82855      239.4005      123754.5      205.5323    
 3655.00   38.83033      239.4112      123793.4      205.5416    
 3656.00   38.83212      239.4218      123832.2      205.5508    
 3657.00   38.83390      239.4324      123871.0      205.5601    
 3658.00   38.83568      239.4430      123909.9      205.5694    
 3659.00   38.83746      239.4536      123948.7      205.5786    
 3660.00   38.83925      239.4643      123987.5      205.5879    
 3661.00   38.84103      239.4749      124026.4      205.5971    
 3662.00   38.84281      239.4855      124065.2      205.6064    
 3663.00   38.84459      239.4961      124104.1      205.6156    
 3664.00   38.84637      239.5067      124142.9      205.6249    
 3665.00   38.84816      239.5173      124181.8      205.6341    
 3666.00   38.84994      239.5279      124220.6      205.6434    
 3667.00   38.85172      239.5385      124259.5      205.6526    
 3668.00   38.85350      239.5491      124298.3      205.6619    
 3669.00   38.85528      239.5597      124337.2      205.6711    
 3670.00   38.85706      239.5703      124376.0      205.6803    
 3671.00   38.85884      239.5808      124414.9      205.6896    
 3672.00   38.86062      239.5914      124453.7      205.6988    
 3673.00   38.86240      239.6020      124492.6      205.7080    
 3674.00   38.86418      239.6126      124531.5      205.7173    
 3675.00   38.86596      239.6232      124570.3      205.7265    
 3676.00   38.86774      239.6337      124609.2      205.7357    
 3677.00   38.86952      239.6443      124648.1      205.7449    
 3678.00   38.87130      239.6549      124686.9      205.7541    
 3679.00   38.87307      239.6655      124725.8      205.7634    
 3680.00   38.87485      239.6760      124764.7      205.7726    
 3681.00   38.87663      239.6866      124803.6      205.7818    
 3682.00   38.87841      239.6971      124842.4      205.7910    
 3683.00   38.88019      239.7077      124881.3      205.8002    
 3684.00   38.88196      239.7183      124920.2      205.8094    
 3685.00   38.88374      239.7288      124959.1      205.8186    
 3686.00   38.88552      239.7394      124998.0      205.8278    
 3687.00   38.88730      239.7499      125036.9      205.8370    
 3688.00   38.88907      239.7605      125075.7      205.8462    
 3689.00   38.89085      239.7710      125114.6      205.8554    
 3690.00   38.89262      239.7815      125153.5      205.8646    
 3691.00   38.89440      239.7921      125192.4      205.8738    
 3692.00   38.89618      239.8026      125231.3      205.8830    
 3693.00   38.89795      239.8131      125270.2      205.8922    
 3694.00   38.89973      239.8237      125309.1      205.9013    
 3695.00   38.90150      239.8342      125348.0      205.9105    
 3696.00   38.90328      239.8447      125386.9      205.9197    
 3697.00   38.90505      239.8553      125425.8      205.9289    
 3698.00   38.90683      239.8658      125464.7      205.9381    
 3699.00   38.90860      239.8763      125503.6      205.9472    
 3700.00   38.91038      239.8868      125542.5      205.9564    
 3701.00   38.91215      239.8973      125581.5      205.9656    
 3702.00   38.91393      239.9078      125620.4      205.9747    
 3703.00   38.91570      239.9184      125659.3      205.9839    
 3704.00   38.91747      239.9289      125698.2      205.9931    
 3705.00   38.91925      239.9394      125737.1      206.0022    
 3706.00   38.92102      239.9499      125776.0      206.0114    
 3707.00   38.92279      239.9604      125815.0      206.0205    
 3708.00   38.92456      239.9709      125853.9      206.0297    
 3709.00   38.92634      239.9814      125892.8      206.0388    
 3710.00   38.92811      239.9919      125931.7      206.0480    
 3711.00   38.92988      240.0024      125970.7      206.0571    
 3712.00   38.93165      240.0128      126009.6      206.0663    
 3713.00   38.93343      240.0233      126048.5      206.0754    
 3714.00   38.93520      240.0338      126087.5      206.0846    
 3715.00   38.93697      240.0443      126126.4      206.0937    
 3716.00   38.93874      240.0548      126165.3      206.1029    
 3717.00   38.94051      240.0653      126204.3      206.1120    
 3718.00   38.94228      240.0757      126243.2      206.1211    
 3719.00   38.94405      240.0862      126282.2      206.1303    
 3720.00   38.94582      240.0967      126321.1      206.1394    
 3721.00   38.94759      240.1071      126360.0      206.1485    
 3722.00   38.94936      240.1176      126399.0      206.1576    
 3723.00   38.95113      240.1281      126437.9      206.1668    
 3724.00   38.95290      240.1385      126476.9      206.1759    
 3725.00   38.95467      240.1490      126515.9      206.1850    
 3726.00   38.95644      240.1594      126554.8      206.1941    
 3727.00   38.95821      240.1699      126593.8      206.2032    
 3728.00   38.95998      240.1804      126632.7      206.2123    
 3729.00   38.96175      240.1908      126671.7      206.2215    
 3730.00   38.96352      240.2012      126710.6      206.2306    
 3731.00   38.96529      240.2117      126749.6      206.2397    
 3732.00   38.96705      240.2221      126788.6      206.2488    
 3733.00   38.96882      240.2326      126827.5      206.2579    
 3734.00   38.97059      240.2430      126866.5      206.2670    
 3735.00   38.97236      240.2534      126905.5      206.2761    
 3736.00   38.97413      240.2639      126944.5      206.2852    
 3737.00   38.97589      240.2743      126983.4      206.2943    
 3738.00   38.97766      240.2847      127022.4      206.3034    
 3739.00   38.97943      240.2952      127061.4      206.3124    
 3740.00   38.98119      240.3056      127100.4      206.3215    
 3741.00   38.98296      240.3160      127139.4      206.3306    
 3742.00   38.98473      240.3264      127178.3      206.3397    
 3743.00   38.98649      240.3369      127217.3      206.3488    
 3744.00   38.98826      240.3473      127256.3      206.3579    
 3745.00   38.99002      240.3577      127295.3      206.3669    
 3746.00   38.99179      240.3681      127334.3      206.3760    
 3747.00   38.99355      240.3785      127373.3      206.3851    
 3748.00   38.99532      240.3889      127412.3      206.3942    
 3749.00   38.99709      240.3993      127451.3      206.4032    
 3750.00   38.99885      240.4097      127490.3      206.4123    
 3751.00   39.00061      240.4201      127529.3      206.4214    
 3752.00   39.00238      240.4305      127568.3      206.4304    
 3753.00   39.00414      240.4409      127607.3      206.4395    
 3754.00   39.00591      240.4513      127646.3      206.4485    
 3755.00   39.00767      240.4617      127685.3      206.4576    
 3756.00   39.00944      240.4721      127724.3      206.4667    
 3757.00   39.01120      240.4824      127763.3      206.4757    
 3758.00   39.01296      240.4928      127802.3      206.4848    
 3759.00   39.01473      240.5032      127841.3      206.4938    
 3760.00   39.01649      240.5136      127880.4      206.5029    
 3761.00   39.01825      240.5240      127919.4      206.5119    
 3762.00   39.02001      240.5343      127958.4      206.5209    
 3763.00   39.02178      240.5447      127997.4      206.5300    
 3764.00   39.02354      240.5551      128036.4      206.5390    
 3765.00   39.02530      240.5654      128075.5      206.5481    
 3766.00   39.02706      240.5758      128114.5      206.5571    
 3767.00   39.02883      240.5862      128153.5      206.5661    
 3768.00   39.03059      240.5965      128192.5      206.5752    
 3769.00   39.03235      240.6069      128231.6      206.5842    
 3770.00   39.03411      240.6172      128270.6      206.5932    
 3771.00   39.03587      240.6276      128309.6      206.6022    
 3772.00   39.03763      240.6379      128348.7      206.6113    
 3773.00   39.03939      240.6483      128387.7      206.6203    
 3774.00   39.04115      240.6586      128426.8      206.6293    
 3775.00   39.04291      240.6690      128465.8      206.6383    
 3776.00   39.04467      240.6793      128504.8      206.6473    
 3777.00   39.04643      240.6897      128543.9      206.6563    
 3778.00   39.04819      240.7000      128582.9      206.6653    
 3779.00   39.04995      240.7103      128622.0      206.6743    
 3780.00   39.05171      240.7207      128661.0      206.6834    
 3781.00   39.05347      240.7310      128700.1      206.6924    
 3782.00   39.05523      240.7413      128739.1      206.7014    
 3783.00   39.05699      240.7516      128778.2      206.7104    
 3784.00   39.05875      240.7620      128817.3      206.7194    
 3785.00   39.06051      240.7723      128856.3      206.7284    
 3786.00   39.06227      240.7826      128895.4      206.7373    
 3787.00   39.06402      240.7929      128934.4      206.7463    
 3788.00   39.06578      240.8032      128973.5      206.7553    
 3789.00   39.06754      240.8136      129012.6      206.7643    
 3790.00   39.06930      240.8239      129051.6      206.7733    
 3791.00   39.07106      240.8342      129090.7      206.7823    
 3792.00   39.07281      240.8445      129129.8      206.7913    
 3793.00   39.07457      240.8548      129168.9      206.8002    
 3794.00   39.07633      240.8651      129207.9      206.8092    
 3795.00   39.07808      240.8754      129247.0      206.8182    
 3796.00   39.07984      240.8857      129286.1      206.8272    
 3797.00   39.08160      240.8960      129325.2      206.8361    
 3798.00   39.08335      240.9063      129364.2      206.8451    
 3799.00   39.08511      240.9165      129403.3      206.8541    
 3800.00   39.08687      240.9268      129442.4      206.8630    
 3801.00   39.08862      240.9371      129481.5      206.8720    
 3802.00   39.09038      240.9474      129520.6      206.8810    
 3803.00   39.09213      240.9577      129559.7      206.8899    
 3804.00   39.09389      240.9680      129598.8      206.8989    
 3805.00   39.09564      240.9782      129637.9      206.9078    
 3806.00   39.09740      240.9885      129677.0      206.9168    
 3807.00   39.09915      240.9988      129716.1      206.9257    
 3808.00   39.10091      241.0091      129755.2      206.9347    
 3809.00   39.10266      241.0193      129794.3      206.9436    
 3810.00   39.10442      241.0296      129833.4      206.9526    
 3811.00   39.10617      241.0398      129872.5      206.9615    
 3812.00   39.10792      241.0501      129911.6      206.9705    
 3813.00   39.10968      241.0604      129950.7      206.9794    
 3814.00   39.11143      241.0706      129989.8      206.9883    
 3815.00   39.11319      241.0809      130028.9      206.9973    
 3816.00   39.11494      241.0911      130068.0      207.0062    
 3817.00   39.11669      241.1014      130107.1      207.0151    
 3818.00   39.11844      241.1116      130146.3      207.0241    
 3819.00   39.12020      241.1219      130185.4      207.0330    
 3820.00   39.12195      241.1321      130224.5      207.0419    
 3821.00   39.12370      241.1423      130263.6      207.0508    
 3822.00   39.12545      241.1526      130302.8      207.0598    
 3823.00   39.12721      241.1628      130341.9      207.0687    
 3824.00   39.12896      241.1731      130381.0      207.0776    
 3825.00   39.13071      241.1833      130420.1      207.0865    
 3826.00   39.13246      241.1935      130459.3      207.0954    
 3827.00   39.13421      241.2037      130498.4      207.1043    
 3828.00   39.13596      241.2140      130537.5      207.1133    
 3829.00   39.13772      241.2242      130576.7      207.1222    
 3830.00   39.13947      241.2344      130615.8      207.1311    
 3831.00   39.14122      241.2446      130655.0      207.1400    
 3832.00   39.14297      241.2548      130694.1      207.1489    
 3833.00   39.14472      241.2651      130733.2      207.1578    
 3834.00   39.14647      241.2753      130772.4      207.1667    
 3835.00   39.14822      241.2855      130811.5      207.1756    
 3836.00   39.14997      241.2957      130850.7      207.1845    
 3837.00   39.15172      241.3059      130889.8      207.1933    
 3838.00   39.15347      241.3161      130929.0      207.2022    
 3839.00   39.15522      241.3263      130968.1      207.2111    
 3840.00   39.15697      241.3365      131007.3      207.2200    
 3841.00   39.15872      241.3467      131046.5      207.2289    
 3842.00   39.16046      241.3569      131085.6      207.2378    
 3843.00   39.16221      241.3671      131124.8      207.2467    
 3844.00   39.16396      241.3773      131163.9      207.2555    
 3845.00   39.16571      241.3875      131203.1      207.2644    
 3846.00   39.16746      241.3976      131242.3      207.2733    
 3847.00   39.16921      241.4078      131281.4      207.2822    
 3848.00   39.17095      241.4180      131320.6      207.2910    
 3849.00   39.17270      241.4282      131359.8      207.2999    
 3850.00   39.17445      241.4384      131399.0      207.3088    
 3851.00   39.17620      241.4485      131438.1      207.3176    
 3852.00   39.17795      241.4587      131477.3      207.3265    
 3853.00   39.17969      241.4689      131516.5      207.3353    
 3854.00   39.18144      241.4790      131555.7      207.3442    
 3855.00   39.18319      241.4892      131594.8      207.3531    
 3856.00   39.18493      241.4994      131634.0      207.3619    
 3857.00   39.18668      241.5095      131673.2      207.3708    
 3858.00   39.18843      241.5197      131712.4      207.3796    
 3859.00   39.19017      241.5298      131751.6      207.3885    
 3860.00   39.19192      241.5400      131790.8      207.3973    
 3861.00   39.19366      241.5501      131830.0      207.4062    
 3862.00   39.19541      241.5603      131869.2      207.4150    
 3863.00   39.19715      241.5704      131908.4      207.4238    
 3864.00   39.19890      241.5806      131947.6      207.4327    
 3865.00   39.20064      241.5907      131986.8      207.4415    
 3866.00   39.20239      241.6009      132026.0      207.4503    
 3867.00   39.20413      241.6110      132065.2      207.4592    
 3868.00   39.20588      241.6212      132104.4      207.4680    
 3869.00   39.20762      241.6313      132143.6      207.4768    
 3870.00   39.20937      241.6414      132182.8      207.4857    
 3871.00   39.21111      241.6516      132222.0      207.4945    
 3872.00   39.21286      241.6617      132261.2      207.5033    
 3873.00   39.21460      241.6718      132300.4      207.5121    
 3874.00   39.21634      241.6819      132339.6      207.5209    
 3875.00   39.21809      241.6921      132378.9      207.5298    
 3876.00   39.21983      241.7022      132418.1      207.5386    
 3877.00   39.22157      241.7123      132457.3      207.5474    
 3878.00   39.22332      241.7224      132496.5      207.5562    
 3879.00   39.22506      241.7325      132535.7      207.5650    
 3880.00   39.22680      241.7426      132575.0      207.5738    
 3881.00   39.22855      241.7527      132614.2      207.5826    
 3882.00   39.23029      241.7628      132653.4      207.5914    
 3883.00   39.23203      241.7729      132692.7      207.6002    
 3884.00   39.23377      241.7831      132731.9      207.6090    
 3885.00   39.23551      241.7932      132771.1      207.6178    
 3886.00   39.23726      241.8033      132810.4      207.6266    
 3887.00   39.23900      241.8133      132849.6      207.6354    
 3888.00   39.24074      241.8234      132888.8      207.6442    
 3889.00   39.24248      241.8335      132928.1      207.6530    
 3890.00   39.24422      241.8436      132967.3      207.6618    
 3891.00   39.24596      241.8537      133006.6      207.6706    
 3892.00   39.24770      241.8638      133045.8      207.6794    
 3893.00   39.24944      241.8739      133085.1      207.6881    
 3894.00   39.25118      241.8840      133124.3      207.6969    
 3895.00   39.25292      241.8940      133163.6      207.7057    
 3896.00   39.25466      241.9041      133202.8      207.7145    
 3897.00   39.25640      241.9142      133242.1      207.7233    
 3898.00   39.25814      241.9243      133281.3      207.7320    
 3899.00   39.25988      241.9343      133320.6      207.7408    
 3900.00   39.26162      241.9444      133359.9      207.7496    
 3901.00   39.26336      241.9545      133399.1      207.7583    
 3902.00   39.26510      241.9645      133438.4      207.7671    
 3903.00   39.26684      241.9746      133477.6      207.7759    
 3904.00   39.26858      241.9847      133516.9      207.7846    
 3905.00   39.27032      241.9947      133556.2      207.7934    
 3906.00   39.27206      242.0048      133595.5      207.8021    
 3907.00   39.27380      242.0148      133634.7      207.8109    
 3908.00   39.27553      242.0249      133674.0      207.8196    
 3909.00   39.27727      242.0349      133713.3      207.8284    
 3910.00   39.27901      242.0450      133752.6      207.8371    
 3911.00   39.28075      242.0550      133791.8      207.8459    
 3912.00   39.28249      242.0651      133831.1      207.8546    
 3913.00   39.28422      242.0751      133870.4      207.8634    
 3914.00   39.28596      242.0851      133909.7      207.8721    
 3915.00   39.28770      242.0952      133949.0      207.8809    
 3916.00   39.28943      242.1052      133988.3      207.8896    
 3917.00   39.29117      242.1152      134027.6      207.8983    
 3918.00   39.29291      242.1253      134066.8      207.9071    
 3919.00   39.29465      242.1353      134106.1      207.9158    
 3920.00   39.29638      242.1453      134145.4      207.9245    
 3921.00   39.29812      242.1553      134184.7      207.9333    
 3922.00   39.29985      242.1654      134224.0      207.9420    
 3923.00   39.30159      242.1754      134263.3      207.9507    
 3924.00   39.30333      242.1854      134302.6      207.9594    
 3925.00   39.30506      242.1954      134341.9      207.9682    
 3926.00   39.30680      242.2054      134381.2      207.9769    
 3927.00   39.30853      242.2154      134420.6      207.9856    
 3928.00   39.31027      242.2254      134459.9      207.9943    
 3929.00   39.31200      242.2355      134499.2      208.0030    
 3930.00   39.31374      242.2455      134538.5      208.0117    
 3931.00   39.31547      242.2555      134577.8      208.0205    
 3932.00   39.31721      242.2655      134617.1      208.0292    
 3933.00   39.31894      242.2755      134656.4      208.0379    
 3934.00   39.32067      242.2855      134695.8      208.0466    
 3935.00   39.32241      242.2954      134735.1      208.0553    
 3936.00   39.32414      242.3054      134774.4      208.0640    
 3937.00   39.32588      242.3154      134813.7      208.0727    
 3938.00   39.32761      242.3254      134853.1      208.0814    
 3939.00   39.32934      242.3354      134892.4      208.0901    
 3940.00   39.33108      242.3454      134931.7      208.0988    
 3941.00   39.33281      242.3554      134971.0      208.1074    
 3942.00   39.33454      242.3653      135010.4      208.1161    
 3943.00   39.33628      242.3753      135049.7      208.1248    
 3944.00   39.33801      242.3853      135089.0      208.1335    
 3945.00   39.33974      242.3953      135128.4      208.1422    
 3946.00   39.34147      242.4052      135167.7      208.1509    
 3947.00   39.34321      242.4152      135207.1      208.1596    
 3948.00   39.34494      242.4252      135246.4      208.1682    
 3949.00   39.34667      242.4351      135285.8      208.1769    
 3950.00   39.34840      242.4451      135325.1      208.1856    
 3951.00   39.35013      242.4551      135364.5      208.1943    
 3952.00   39.35186      242.4650      135403.8      208.2029    
 3953.00   39.35359      242.4750      135443.2      208.2116    
 3954.00   39.35533      242.4849      135482.5      208.2203    
 3955.00   39.35706      242.4949      135521.9      208.2289    
 3956.00   39.35879      242.5048      135561.2      208.2376    
 3957.00   39.36052      242.5148      135600.6      208.2463    
 3958.00   39.36225      242.5247      135640.0      208.2549    
 3959.00   39.36398      242.5347      135679.3      208.2636    
 3960.00   39.36571      242.5446      135718.7      208.2722    
 3961.00   39.36744      242.5546      135758.0      208.2809    
 3962.00   39.36917      242.5645      135797.4      208.2895    
 3963.00   39.37090      242.5744      135836.8      208.2982    
 3964.00   39.37263      242.5844      135876.2      208.3068    
 3965.00   39.37436      242.5943      135915.5      208.3155    
 3966.00   39.37609      242.6042      135954.9      208.3241    
 3967.00   39.37782      242.6142      135994.3      208.3328    
 3968.00   39.37955      242.6241      136033.7      208.3414    
 3969.00   39.38127      242.6340      136073.0      208.3500    
 3970.00   39.38300      242.6439      136112.4      208.3587    
 3971.00   39.38473      242.6538      136151.8      208.3673    
 3972.00   39.38646      242.6638      136191.2      208.3759    
 3973.00   39.38819      242.6737      136230.6      208.3846    
 3974.00   39.38992      242.6836      136270.0      208.3932    
 3975.00   39.39164      242.6935      136309.4      208.4018    
 3976.00   39.39337      242.7034      136348.8      208.4105    
 3977.00   39.39510      242.7133      136388.1      208.4191    
 3978.00   39.39683      242.7232      136427.5      208.4277    
 3979.00   39.39855      242.7331      136466.9      208.4363    
 3980.00   39.40028      242.7430      136506.3      208.4449    
 3981.00   39.40201      242.7529      136545.7      208.4536    
 3982.00   39.40373      242.7628      136585.1      208.4622    
 3983.00   39.40546      242.7727      136624.5      208.4708    
 3984.00   39.40719      242.7826      136664.0      208.4794    
 3985.00   39.40891      242.7925      136703.4      208.4880    
 3986.00   39.41064      242.8024      136742.8      208.4966    
 3987.00   39.41237      242.8123      136782.2      208.5052    
 3988.00   39.41409      242.8222      136821.6      208.5138    
 3989.00   39.41582      242.8320      136861.0      208.5224    
 3990.00   39.41754      242.8419      136900.4      208.5310    
 3991.00   39.41927      242.8518      136939.8      208.5396    
 3992.00   39.42099      242.8617      136979.3      208.5482    
 3993.00   39.42272      242.8715      137018.7      208.5568    
 3994.00   39.42444      242.8814      137058.1      208.5654    
 3995.00   39.42617      242.8913      137097.5      208.5740    
 3996.00   39.42789      242.9012      137137.0      208.5826    
 3997.00   39.42962      242.9110      137176.4      208.5912    
 3998.00   39.43134      242.9209      137215.8      208.5998    
 3999.00   39.43307      242.9307      137255.3      208.6083    
 4000.00   39.43479      242.9406      137294.7      208.6169    
 4001.00   39.43651      242.9505      137334.1      208.6255    
 4002.00   39.43824      242.9603      137373.6      208.6341    
 4003.00   39.43996      242.9702      137413.0      208.6427    
 4004.00   39.44168      242.9800      137452.4      208.6512    
 4005.00   39.44341      242.9899      137491.9      208.6598    
 4006.00   39.44513      242.9997      137531.3      208.6684    
 4007.00   39.44685      243.0096      137570.8      208.6770    
 4008.00   39.44858      243.0194      137610.2      208.6855    
 4009.00   39.45030      243.0292      137649.7      208.6941    
 4010.00   39.45202      243.0391      137689.1      208.7026    
 4011.00   39.45374      243.0489      137728.6      208.7112    
 4012.00   39.45547      243.0588      137768.0      208.7198    
 4013.00   39.45719      243.0686      137807.5      208.7283    
 4014.00   39.45891      243.0784      137846.9      208.7369    
 4015.00   39.46063      243.0883      137886.4      208.7454    
 4016.00   39.46235      243.0981      137925.9      208.7540    
 4017.00   39.46407      243.1079      137965.3      208.7625    
 4018.00   39.46580      243.1177      138004.8      208.7711    
 4019.00   39.46752      243.1276      138044.3      208.7796    
 4020.00   39.46924      243.1374      138083.7      208.7882    
 4021.00   39.47096      243.1472      138123.2      208.7967    
 4022.00   39.47268      243.1570      138162.7      208.8053    
 4023.00   39.47440      243.1668      138202.1      208.8138    
 4024.00   39.47612      243.1766      138241.6      208.8223    
 4025.00   39.47784      243.1864      138281.1      208.8309    
 4026.00   39.47956      243.1962      138320.6      208.8394    
 4027.00   39.48128      243.2061      138360.1      208.8480    
 4028.00   39.48300      243.2159      138399.5      208.8565    
 4029.00   39.48472      243.2257      138439.0      208.8650    
 4030.00   39.48644      243.2355      138478.5      208.8735    
 4031.00   39.48816      243.2453      138518.0      208.8821    
 4032.00   39.48988      243.2550      138557.5      208.8906    
 4033.00   39.49160      243.2648      138597.0      208.8991    
 4034.00   39.49331      243.2746      138636.5      208.9076    
 4035.00   39.49503      243.2844      138676.0      208.9162    
 4036.00   39.49675      243.2942      138715.5      208.9247    
 4037.00   39.49847      243.3040      138755.0      208.9332    
 4038.00   39.50019      243.3138      138794.5      208.9417    
 4039.00   39.50191      243.3236      138834.0      208.9502    
 4040.00   39.50362      243.3333      138873.5      208.9587    
 4041.00   39.50534      243.3431      138913.0      208.9672    
 4042.00   39.50706      243.3529      138952.5      208.9757    
 4043.00   39.50878      243.3627      138992.0      208.9842    
 4044.00   39.51049      243.3724      139031.5      208.9927    
 4045.00   39.51221      243.3822      139071.0      209.0012    
 4046.00   39.51393      243.3920      139110.5      209.0097    
 4047.00   39.51564      243.4017      139150.0      209.0182    
 4048.00   39.51736      243.4115      139189.5      209.0267    
 4049.00   39.51908      243.4213      139229.1      209.0352    
 4050.00   39.52079      243.4310      139268.6      209.0437    
 4051.00   39.52251      243.4408      139308.1      209.0522    
 4052.00   39.52423      243.4505      139347.6      209.0607    
 4053.00   39.52594      243.4603      139387.2      209.0692    
 4054.00   39.52766      243.4700      139426.7      209.0777    
 4055.00   39.52937      243.4798      139466.2      209.0861    
 4056.00   39.53109      243.4895      139505.7      209.0946    
 4057.00   39.53280      243.4993      139545.3      209.1031    
 4058.00   39.53452      243.5090      139584.8      209.1116    
 4059.00   39.53623      243.5188      139624.3      209.1201    
 4060.00   39.53795      243.5285      139663.9      209.1285    
 4061.00   39.53966      243.5382      139703.4      209.1370    
 4062.00   39.54138      243.5480      139743.0      209.1455    
 4063.00   39.54309      243.5577      139782.5      209.1539    
 4064.00   39.54481      243.5674      139822.0      209.1624    
 4065.00   39.54652      243.5772      139861.6      209.1709    
 4066.00   39.54823      243.5869      139901.1      209.1793    
 4067.00   39.54995      243.5966      139940.7      209.1878    
 4068.00   39.55166      243.6063      139980.2      209.1963    
 4069.00   39.55337      243.6161      140019.8      209.2047    
 4070.00   39.55509      243.6258      140059.3      209.2132    
 4071.00   39.55680      243.6355      140098.9      209.2216    
 4072.00   39.55851      243.6452      140138.5      209.2301    
 4073.00   39.56023      243.6549      140178.0      209.2385    
 4074.00   39.56194      243.6646      140217.6      209.2470    
 4075.00   39.56365      243.6744      140257.1      209.2554    
 4076.00   39.56536      243.6841      140296.7      209.2639    
 4077.00   39.56708      243.6938      140336.3      209.2723    
 4078.00   39.56879      243.7035      140375.8      209.2808    
 4079.00   39.57050      243.7132      140415.4      209.2892    
 4080.00   39.57221      243.7229      140455.0      209.2976    
 4081.00   39.57392      243.7326      140494.5      209.3061    
 4082.00   39.57563      243.7423      140534.1      209.3145    
 4083.00   39.57734      243.7520      140573.7      209.3229    
 4084.00   39.57906      243.7617      140613.3      209.3314    
 4085.00   39.58077      243.7713      140652.9      209.3398    
 4086.00   39.58248      243.7810      140692.4      209.3482    
 4087.00   39.58419      243.7907      140732.0      209.3567    
 4088.00   39.58590      243.8004      140771.6      209.3651    
 4089.00   39.58761      243.8101      140811.2      209.3735    
 4090.00   39.58932      243.8198      140850.8      209.3819    
 4091.00   39.59103      243.8294      140890.4      209.3903    
 4092.00   39.59274      243.8391      140930.0      209.3988    
 4093.00   39.59445      243.8488      140969.6      209.4072    
 4094.00   39.59616      243.8585      141009.2      209.4156    
 4095.00   39.59787      243.8681      141048.8      209.4240    
 4096.00   39.59958      243.8778      141088.4      209.4324    
 4097.00   39.60128      243.8875      141128.0      209.4408    
 4098.00   39.60299      243.8971      141167.6      209.4492    
 4099.00   39.60470      243.9068      141207.2      209.4576    
 4100.00   39.60641      243.9165      141246.8      209.4660    
 4101.00   39.60812      243.9261      141286.4      209.4744    
 4102.00   39.60983      243.9358      141326.0      209.4828    
 4103.00   39.61153      243.9454      141365.6      209.4912    
 4104.00   39.61324      243.9551      141405.2      209.4996    
 4105.00   39.61495      243.9647      141444.8      209.5080    
 4106.00   39.61666      243.9744      141484.4      209.5164    
 4107.00   39.61837      243.9840      141524.0      209.5248    
 4108.00   39.62007      243.9937      141563.7      209.5332    
 4109.00   39.62178      244.0033      141603.3      209.5416    
 4110.00   39.62349      244.0130      141642.9      209.5500    
 4111.00   39.62519      244.0226      141682.5      209.5584    
 4112.00   39.62690      244.0322      141722.2      209.5667    
 4113.00   39.62861      244.0419      141761.8      209.5751    
 4114.00   39.63031      244.0515      141801.4      209.5835    
 4115.00   39.63202      244.0611      141841.1      209.5919    
 4116.00   39.63372      244.0708      141880.7      209.6003    
 4117.00   39.63543      244.0804      141920.3      209.6086    
 4118.00   39.63714      244.0900      141960.0      209.6170    
 4119.00   39.63884      244.0997      141999.6      209.6254    
 4120.00   39.64055      244.1093      142039.2      209.6337    
 4121.00   39.64225      244.1189      142078.9      209.6421    
 4122.00   39.64396      244.1285      142118.5      209.6505    
 4123.00   39.64566      244.1381      142158.2      209.6588    
 4124.00   39.64737      244.1478      142197.8      209.6672    
 4125.00   39.64907      244.1574      142237.5      209.6756    
 4126.00   39.65078      244.1670      142277.1      209.6839    
 4127.00   39.65248      244.1766      142316.8      209.6923    
 4128.00   39.65418      244.1862      142356.4      209.7006    
 4129.00   39.65589      244.1958      142396.1      209.7090    
 4130.00   39.65759      244.2054      142435.7      209.7173    
 4131.00   39.65929      244.2150      142475.4      209.7257    
 4132.00   39.66100      244.2246      142515.0      209.7340    
 4133.00   39.66270      244.2342      142554.7      209.7424    
 4134.00   39.66440      244.2438      142594.4      209.7507    
 4135.00   39.66611      244.2534      142634.0      209.7591    
 4136.00   39.66781      244.2630      142673.7      209.7674    
 4137.00   39.66951      244.2726      142713.4      209.7757    
 4138.00   39.67121      244.2822      142753.0      209.7841    
 4139.00   39.67292      244.2917      142792.7      209.7924    
 4140.00   39.67462      244.3013      142832.4      209.8008    
 4141.00   39.67632      244.3109      142872.1      209.8091    
 4142.00   39.67802      244.3205      142911.7      209.8174    
 4143.00   39.67972      244.3301      142951.4      209.8257    
 4144.00   39.68143      244.3396      142991.1      209.8341    
 4145.00   39.68313      244.3492      143030.8      209.8424    
 4146.00   39.68483      244.3588      143070.5      209.8507    
 4147.00   39.68653      244.3684      143110.1      209.8590    
 4148.00   39.68823      244.3779      143149.8      209.8674    
 4149.00   39.68993      244.3875      143189.5      209.8757    
 4150.00   39.69163      244.3971      143229.2      209.8840    
 4151.00   39.69333      244.4066      143268.9      209.8923    
 4152.00   39.69503      244.4162      143308.6      209.9006    
 4153.00   39.69673      244.4257      143348.3      209.9089    
 4154.00   39.69843      244.4353      143388.0      209.9173    
 4155.00   39.70013      244.4449      143427.7      209.9256    
 4156.00   39.70183      244.4544      143467.4      209.9339    
 4157.00   39.70353      244.4640      143507.1      209.9422    
 4158.00   39.70523      244.4735      143546.8      209.9505    
 4159.00   39.70693      244.4831      143586.5      209.9588    
 4160.00   39.70863      244.4926      143626.2      209.9671    
 4161.00   39.71033      244.5022      143665.9      209.9754    
 4162.00   39.71202      244.5117      143705.6      209.9837    
 4163.00   39.71372      244.5212      143745.4      209.9920    
 4164.00   39.71542      244.5308      143785.1      210.0003    
 4165.00   39.71712      244.5403      143824.8      210.0086    
 4166.00   39.71882      244.5499      143864.5      210.0168    
 4167.00   39.72051      244.5594      143904.2      210.0251    
 4168.00   39.72221      244.5689      143943.9      210.0334    
 4169.00   39.72391      244.5784      143983.7      210.0417    
 4170.00   39.72561      244.5880      144023.4      210.0500    
 4171.00   39.72730      244.5975      144063.1      210.0583    
 4172.00   39.72900      244.6070      144102.8      210.0666    
 4173.00   39.73070      244.6165      144142.6      210.0748    
 4174.00   39.73239      244.6261      144182.3      210.0831    
 4175.00   39.73409      244.6356      144222.0      210.0914    
 4176.00   39.73579      244.6451      144261.8      210.0997    
 4177.00   39.73748      244.6546      144301.5      210.1079    
 4178.00   39.73918      244.6641      144341.2      210.1162    
 4179.00   39.74087      244.6736      144381.0      210.1245    
 4180.00   39.74257      244.6831      144420.7      210.1327    
 4181.00   39.74426      244.6926      144460.5      210.1410    
 4182.00   39.74596      244.7022      144500.2      210.1493    
 4183.00   39.74765      244.7117      144540.0      210.1575    
 4184.00   39.74935      244.7212      144579.7      210.1658    
 4185.00   39.75104      244.7307      144619.5      210.1740    
 4186.00   39.75274      244.7402      144659.2      210.1823    
 4187.00   39.75443      244.7497      144699.0      210.1905    
 4188.00   39.75613      244.7591      144738.7      210.1988    
 4189.00   39.75782      244.7686      144778.5      210.2071    
 4190.00   39.75951      244.7781      144818.2      210.2153    
 4191.00   39.76121      244.7876      144858.0      210.2235    
 4192.00   39.76290      244.7971      144897.8      210.2318    
 4193.00   39.76460      244.8066      144937.5      210.2400    
 4194.00   39.76629      244.8161      144977.3      210.2483    
 4195.00   39.76798      244.8256      145017.1      210.2565    
 4196.00   39.76967      244.8350      145056.8      210.2648    
 4197.00   39.77137      244.8445      145096.6      210.2730    
 4198.00   39.77306      244.8540      145136.4      210.2812    
 4199.00   39.77475      244.8635      145176.1      210.2895    
 4200.00   39.77644      244.8729      145215.9      210.2977    
 4201.00   39.77814      244.8824      145255.7      210.3059    
 4202.00   39.77983      244.8919      145295.5      210.3142    
 4203.00   39.78152      244.9013      145335.3      210.3224    
 4204.00   39.78321      244.9108      145375.0      210.3306    
 4205.00   39.78490      244.9203      145414.8      210.3388    
 4206.00   39.78659      244.9297      145454.6      210.3471    
 4207.00   39.78828      244.9392      145494.4      210.3553    
 4208.00   39.78997      244.9486      145534.2      210.3635    
 4209.00   39.79167      244.9581      145574.0      210.3717    
 4210.00   39.79336      244.9675      145613.8      210.3799    
 4211.00   39.79505      244.9770      145653.6      210.3882    
 4212.00   39.79674      244.9864      145693.4      210.3964    
 4213.00   39.79843      244.9959      145733.2      210.4046    
 4214.00   39.80012      245.0053      145773.0      210.4128    
 4215.00   39.80181      245.0148      145812.8      210.4210    
 4216.00   39.80349      245.0242      145852.6      210.4292    
 4217.00   39.80518      245.0337      145892.4      210.4374    
 4218.00   39.80687      245.0431      145932.2      210.4456    
 4219.00   39.80856      245.0525      145972.0      210.4538    
 4220.00   39.81025      245.0620      146011.8      210.4620    
 4221.00   39.81194      245.0714      146051.6      210.4702    
 4222.00   39.81363      245.0808      146091.4      210.4784    
 4223.00   39.81532      245.0903      146131.2      210.4866    
 4224.00   39.81700      245.0997      146171.0      210.4948    
 4225.00   39.81869      245.1091      146210.9      210.5030    
 4226.00   39.82038      245.1185      146250.7      210.5112    
 4227.00   39.82207      245.1280      146290.5      210.5194    
 4228.00   39.82375      245.1374      146330.3      210.5276    
 4229.00   39.82544      245.1468      146370.1      210.5357    
 4230.00   39.82713      245.1562      146410.0      210.5439    
 4231.00   39.82881      245.1656      146449.8      210.5521    
 4232.00   39.83050      245.1750      146489.6      210.5603    
 4233.00   39.83219      245.1845      146529.5      210.5685    
 4234.00   39.83387      245.1939      146569.3      210.5766    
 4235.00   39.83556      245.2033      146609.1      210.5848    
 4236.00   39.83725      245.2127      146649.0      210.5930    
 4237.00   39.83893      245.2221      146688.8      210.6012    
 4238.00   39.84062      245.2315      146728.6      210.6093    
 4239.00   39.84230      245.2409      146768.5      210.6175    
 4240.00   39.84399      245.2503      146808.3      210.6257    
 4241.00   39.84567      245.2597      146848.2      210.6338    
 4242.00   39.84736      245.2691      146888.0      210.6420    
 4243.00   39.84904      245.2785      146927.9      210.6502    
 4244.00   39.85073      245.2879      146967.7      210.6583    
 4245.00   39.85241      245.2972      147007.6      210.6665    
 4246.00   39.85409      245.3066      147047.4      210.6746    
 4247.00   39.85578      245.3160      147087.3      210.6828    
 4248.00   39.85746      245.3254      147127.1      210.6909    
 4249.00   39.85915      245.3348      147167.0      210.6991    
 4250.00   39.86083      245.3442      147206.9      210.7073    
 4251.00   39.86251      245.3535      147246.7      210.7154    
 4252.00   39.86420      245.3629      147286.6      210.7235    
 4253.00   39.86588      245.3723      147326.4      210.7317    
 4254.00   39.86756      245.3817      147366.3      210.7398    
 4255.00   39.86924      245.3910      147406.2      210.7480    
 4256.00   39.87093      245.4004      147446.0      210.7561    
 4257.00   39.87261      245.4098      147485.9      210.7643    
 4258.00   39.87429      245.4191      147525.8      210.7724    
 4259.00   39.87597      245.4285      147565.7      210.7805    
 4260.00   39.87765      245.4379      147605.5      210.7887    
 4261.00   39.87933      245.4472      147645.4      210.7968    
 4262.00   39.88102      245.4566      147685.3      210.8049    
 4263.00   39.88270      245.4659      147725.2      210.8131    
 4264.00   39.88438      245.4753      147765.1      210.8212    
 4265.00   39.88606      245.4846      147805.0      210.8293    
 4266.00   39.88774      245.4940      147844.8      210.8374    
 4267.00   39.88942      245.5033      147884.7      210.8456    
 4268.00   39.89110      245.5127      147924.6      210.8537    
 4269.00   39.89278      245.5220      147964.5      210.8618    
 4270.00   39.89446      245.5314      148004.4      210.8699    
 4271.00   39.89614      245.5407      148044.3      210.8780    
 4272.00   39.89782      245.5501      148084.2      210.8862    
 4273.00   39.89950      245.5594      148124.1      210.8943    
 4274.00   39.90118      245.5687      148164.0      210.9024    
 4275.00   39.90286      245.5781      148203.9      210.9105    
 4276.00   39.90453      245.5874      148243.8      210.9186    
 4277.00   39.90621      245.5967      148283.7      210.9267    
 4278.00   39.90789      245.6061      148323.6      210.9348    
 4279.00   39.90957      245.6154      148363.5      210.9429    
 4280.00   39.91125      245.6247      148403.4      210.9510    
 4281.00   39.91292      245.6340      148443.3      210.9591    
 4282.00   39.91460      245.6434      148483.3      210.9672    
 4283.00   39.91628      245.6527      148523.2      210.9753    
 4284.00   39.91796      245.6620      148563.1      210.9834    
 4285.00   39.91963      245.6713      148603.0      210.9915    
 4286.00   39.92131      245.6806      148642.9      210.9996    
 4287.00   39.92299      245.6899      148682.9      211.0077    
 4288.00   39.92466      245.6993      148722.8      211.0158    
 4289.00   39.92634      245.7086      148762.7      211.0239    
 4290.00   39.92802      245.7179      148802.6      211.0320    
 4291.00   39.92969      245.7272      148842.6      211.0400    
 4292.00   39.93137      245.7365      148882.5      211.0481    
 4293.00   39.93304      245.7458      148922.4      211.0562    
 4294.00   39.93472      245.7551      148962.4      211.0643    
 4295.00   39.93639      245.7644      149002.3      211.0724    
 4296.00   39.93807      245.7737      149042.2      211.0804    
 4297.00   39.93974      245.7830      149082.2      211.0885    
 4298.00   39.94142      245.7923      149122.1      211.0966    
 4299.00   39.94309      245.8016      149162.1      211.1047    
 4300.00   39.94477      245.8109      149202.0      211.1127    
 4301.00   39.94644      245.8202      149241.9      211.1208    
 4302.00   39.94811      245.8294      149281.9      211.1289    
 4303.00   39.94979      245.8387      149321.8      211.1369    
 4304.00   39.95146      245.8480      149361.8      211.1450    
 4305.00   39.95313      245.8573      149401.7      211.1531    
 4306.00   39.95481      245.8666      149441.7      211.1611    
 4307.00   39.95648      245.8758      149481.6      211.1692    
 4308.00   39.95815      245.8851      149521.6      211.1772    
 4309.00   39.95982      245.8944      149561.6      211.1853    
 4310.00   39.96150      245.9037      149601.5      211.1933    
 4311.00   39.96317      245.9129      149641.5      211.2014    
 4312.00   39.96484      245.9222      149681.5      211.2094    
 4313.00   39.96651      245.9315      149721.4      211.2175    
 4314.00   39.96818      245.9407      149761.4      211.2255    
 4315.00   39.96985      245.9500      149801.4      211.2336    
 4316.00   39.97153      245.9593      149841.3      211.2416    
 4317.00   39.97320      245.9685      149881.3      211.2497    
 4318.00   39.97487      245.9778      149921.3      211.2577    
 4319.00   39.97654      245.9870      149961.2      211.2658    
 4320.00   39.97821      245.9963      150001.2      211.2738    
 4321.00   39.97988      246.0056      150041.2      211.2818    
 4322.00   39.98155      246.0148      150081.2      211.2899    
 4323.00   39.98322      246.0241      150121.2      211.2979    
 4324.00   39.98489      246.0333      150161.2      211.3059    
 4325.00   39.98656      246.0425      150201.1      211.3140    
 4326.00   39.98822      246.0518      150241.1      211.3220    
 4327.00   39.98989      246.0610      150281.1      211.3300    
 4328.00   39.99156      246.0703      150321.1      211.3380    
 4329.00   39.99323      246.0795      150361.1      211.3461    
 4330.00   39.99490      246.0888      150401.1      211.3541    
 4331.00   39.99657      246.0980      150441.1      211.3621    
 4332.00   39.99824      246.1072      150481.1      211.3701    
 4333.00   39.99990      246.1165      150521.1      211.3781    
 4334.00   40.00157      246.1257      150561.1      211.3862    
 4335.00   40.00324      246.1349      150601.1      211.3942    
 4336.00   40.00490      246.1441      150641.1      211.4022    
 4337.00   40.00657      246.1534      150681.1      211.4102    
 4338.00   40.00824      246.1626      150721.1      211.4182    
 4339.00   40.00990      246.1718      150761.1      211.4262    
 4340.00   40.01157      246.1810      150801.1      211.4342    
 4341.00   40.01324      246.1903      150841.1      211.4422    
 4342.00   40.01490      246.1995      150881.1      211.4502    
 4343.00   40.01657      246.2087      150921.2      211.4582    
 4344.00   40.01823      246.2179      150961.2      211.4662    
 4345.00   40.01990      246.2271      151001.2      211.4742    
 4346.00   40.02156      246.2363      151041.2      211.4822    
 4347.00   40.02323      246.2455      151081.2      211.4902    
 4348.00   40.02489      246.2547      151121.3      211.4982    
 4349.00   40.02656      246.2639      151161.3      211.5062    
 4350.00   40.02822      246.2731      151201.3      211.5142    
 4351.00   40.02989      246.2823      151241.4      211.5222    
 4352.00   40.03155      246.2915      151281.4      211.5302    
 4353.00   40.03321      246.3007      151321.4      211.5382    
 4354.00   40.03488      246.3099      151361.4      211.5462    
 4355.00   40.03654      246.3191      151401.5      211.5541    
 4356.00   40.03820      246.3283      151441.5      211.5621    
 4357.00   40.03987      246.3375      151481.6      211.5701    
 4358.00   40.04153      246.3467      151521.6      211.5781    
 4359.00   40.04319      246.3559      151561.6      211.5861    
 4360.00   40.04485      246.3651      151601.7      211.5940    
 4361.00   40.04652      246.3743      151641.7      211.6020    
 4362.00   40.04818      246.3834      151681.8      211.6100    
 4363.00   40.04984      246.3926      151721.8      211.6180    
 4364.00   40.05150      246.4018      151761.9      211.6259    
 4365.00   40.05316      246.4110      151801.9      211.6339    
 4366.00   40.05482      246.4201      151842.0      211.6419    
 4367.00   40.05648      246.4293      151882.0      211.6498    
 4368.00   40.05814      246.4385      151922.1      211.6578    
 4369.00   40.05981      246.4477      151962.2      211.6658    
 4370.00   40.06147      246.4568      152002.2      211.6737    
 4371.00   40.06313      246.4660      152042.3      211.6817    
 4372.00   40.06478      246.4752      152082.3      211.6896    
 4373.00   40.06644      246.4843      152122.4      211.6976    
 4374.00   40.06810      246.4935      152162.5      211.7055    
 4375.00   40.06976      246.5026      152202.5      211.7135    
 4376.00   40.07142      246.5118      152242.6      211.7214    
 4377.00   40.07308      246.5210      152282.7      211.7294    
 4378.00   40.07474      246.5301      152322.8      211.7373    
 4379.00   40.07640      246.5393      152362.8      211.7453    
 4380.00   40.07806      246.5484      152402.9      211.7532    
 4381.00   40.07971      246.5576      152443.0      211.7612    
 4382.00   40.08137      246.5667      152483.1      211.7691    
 4383.00   40.08303      246.5759      152523.2      211.7771    
 4384.00   40.08469      246.5850      152563.2      211.7850    
 4385.00   40.08634      246.5941      152603.3      211.7929    
 4386.00   40.08800      246.6033      152643.4      211.8009    
 4387.00   40.08966      246.6124      152683.5      211.8088    
 4388.00   40.09131      246.6216      152723.6      211.8167    
 4389.00   40.09297      246.6307      152763.7      211.8247    
 4390.00   40.09462      246.6398      152803.8      211.8326    
 4391.00   40.09628      246.6490      152843.9      211.8405    
 4392.00   40.09793      246.6581      152884.0      211.8485    
 4393.00   40.09959      246.6672      152924.1      211.8564    
 4394.00   40.10125      246.6764      152964.2      211.8643    
 4395.00   40.10290      246.6855      153004.3      211.8722    
 4396.00   40.10455      246.6946      153044.4      211.8801    
 4397.00   40.10621      246.7037      153084.5      211.8881    
 4398.00   40.10786      246.7128      153124.6      211.8960    
 4399.00   40.10952      246.7220      153164.7      211.9039    
 4400.00   40.11117      246.7311      153204.8      211.9118    
 4401.00   40.11282      246.7402      153244.9      211.9197    
 4402.00   40.11448      246.7493      153285.0      211.9276    
 4403.00   40.11613      246.7584      153325.1      211.9355    
 4404.00   40.11778      246.7675      153365.3      211.9434    
 4405.00   40.11944      246.7766      153405.4      211.9514    
 4406.00   40.12109      246.7857      153445.5      211.9593    
 4407.00   40.12274      246.7949      153485.6      211.9672    
 4408.00   40.12439      246.8040      153525.8      211.9751    
 4409.00   40.12604      246.8131      153565.9      211.9830    
 4410.00   40.12770      246.8222      153606.0      211.9909    
 4411.00   40.12935      246.8313      153646.1      211.9988    
 4412.00   40.13100      246.8404      153686.3      212.0067    
 4413.00   40.13265      246.8494      153726.4      212.0146    
 4414.00   40.13430      246.8585      153766.5      212.0224    
 4415.00   40.13595      246.8676      153806.7      212.0303    
 4416.00   40.13760      246.8767      153846.8      212.0382    
 4417.00   40.13925      246.8858      153886.9      212.0461    
 4418.00   40.14090      246.8949      153927.1      212.0540    
 4419.00   40.14255      246.9040      153967.2      212.0619    
 4420.00   40.14420      246.9131      154007.4      212.0698    
 4421.00   40.14585      246.9221      154047.5      212.0777    
 4422.00   40.14750      246.9312      154087.7      212.0855    
 4423.00   40.14915      246.9403      154127.8      212.0934    
 4424.00   40.15079      246.9494      154168.0      212.1013    
 4425.00   40.15244      246.9585      154208.1      212.1092    
 4426.00   40.15409      246.9675      154248.3      212.1170    
 4427.00   40.15574      246.9766      154288.4      212.1249    
 4428.00   40.15739      246.9857      154328.6      212.1328    
 4429.00   40.15903      246.9947      154368.7      212.1407    
 4430.00   40.16068      247.0038      154408.9      212.1485    
 4431.00   40.16233      247.0129      154449.0      212.1564    
 4432.00   40.16397      247.0219      154489.2      212.1643    
 4433.00   40.16562      247.0310      154529.4      212.1721    
 4434.00   40.16727      247.0401      154569.5      212.1800    
 4435.00   40.16891      247.0491      154609.7      212.1878    
 4436.00   40.17056      247.0582      154649.9      212.1957    
 4437.00   40.17220      247.0672      154690.1      212.2036    
 4438.00   40.17385      247.0763      154730.2      212.2114    
 4439.00   40.17549      247.0853      154770.4      212.2193    
 4440.00   40.17714      247.0944      154810.6      212.2271    
 4441.00   40.17878      247.1034      154850.8      212.2350    
 4442.00   40.18043      247.1125      154890.9      212.2428    
 4443.00   40.18207      247.1215      154931.1      212.2507    
 4444.00   40.18371      247.1306      154971.3      212.2585    
 4445.00   40.18536      247.1396      155011.5      212.2664    
 4446.00   40.18700      247.1486      155051.7      212.2742    
 4447.00   40.18864      247.1577      155091.9      212.2821    
 4448.00   40.19029      247.1667      155132.0      212.2899    
 4449.00   40.19193      247.1758      155172.2      212.2977    
 4450.00   40.19357      247.1848      155212.4      212.3056    
 4451.00   40.19521      247.1938      155252.6      212.3134    
 4452.00   40.19686      247.2028      155292.8      212.3213    
 4453.00   40.19850      247.2119      155333.0      212.3291    
 4454.00   40.20014      247.2209      155373.2      212.3369    
 4455.00   40.20178      247.2299      155413.4      212.3448    
 4456.00   40.20342      247.2389      155453.6      212.3526    
 4457.00   40.20506      247.2480      155493.8      212.3604    
 4458.00   40.20670      247.2570      155534.0      212.3682    
 4459.00   40.20834      247.2660      155574.2      212.3761    
 4460.00   40.20998      247.2750      155614.4      212.3839    
 4461.00   40.21162      247.2840      155654.7      212.3917    
 4462.00   40.21326      247.2931      155694.9      212.3995    
 4463.00   40.21490      247.3021      155735.1      212.4074    
 4464.00   40.21654      247.3111      155775.3      212.4152    
 4465.00   40.21818      247.3201      155815.5      212.4230    
 4466.00   40.21982      247.3291      155855.7      212.4308    
 4467.00   40.22146      247.3381      155896.0      212.4386    
 4468.00   40.22309      247.3471      155936.2      212.4464    
 4469.00   40.22473      247.3561      155976.4      212.4542    
 4470.00   40.22637      247.3651      156016.6      212.4621    
 4471.00   40.22801      247.3741      156056.9      212.4699    
 4472.00   40.22965      247.3831      156097.1      212.4777    
 4473.00   40.23128      247.3921      156137.3      212.4855    
 4474.00   40.23292      247.4011      156177.5      212.4933    
 4475.00   40.23456      247.4101      156217.8      212.5011    
 4476.00   40.23619      247.4191      156258.0      212.5089    
 4477.00   40.23783      247.4281      156298.3      212.5167    
 4478.00   40.23946      247.4370      156338.5      212.5245    
 4479.00   40.24110      247.4460      156378.7      212.5323    
 4480.00   40.24273      247.4550      156419.0      212.5401    
 4481.00   40.24437      247.4640      156459.2      212.5479    
 4482.00   40.24600      247.4730      156499.5      212.5556    
 4483.00   40.24764      247.4820      156539.7      212.5634    
 4484.00   40.24927      247.4909      156580.0      212.5712    
 4485.00   40.25091      247.4999      156620.2      212.5790    
 4486.00   40.25254      247.5089      156660.5      212.5868    
 4487.00   40.25417      247.5178      156700.7      212.5946    
 4488.00   40.25581      247.5268      156741.0      212.6024    
 4489.00   40.25744      247.5358      156781.2      212.6101    
 4490.00   40.25907      247.5448      156821.5      212.6179    
 4491.00   40.26070      247.5537      156861.7      212.6257    
 4492.00   40.26234      247.5627      156902.0      212.6335    
 4493.00   40.26397      247.5716      156942.3      212.6413    
 4494.00   40.26560      247.5806      156982.5      212.6490    
 4495.00   40.26723      247.5896      157022.8      212.6568    
 4496.00   40.26886      247.5985      157063.1      212.6646    
 4497.00   40.27049      247.6075      157103.3      212.6723    
 4498.00   40.27213      247.6164      157143.6      212.6801    
 4499.00   40.27376      247.6254      157183.9      212.6879    
 4500.00   40.27539      247.6343      157224.2      212.6956    
 4501.00   40.27702      247.6433      157264.4      212.7034    
 4502.00   40.27865      247.6522      157304.7      212.7112    
 4503.00   40.28028      247.6612      157345.0      212.7189    
 4504.00   40.28190      247.6701      157385.3      212.7267    
 4505.00   40.28353      247.6791      157425.6      212.7344    
 4506.00   40.28516      247.6880      157465.8      212.7422    
 4507.00   40.28679      247.6969      157506.1      212.7499    
 4508.00   40.28842      247.7059      157546.4      212.7577    
 4509.00   40.29005      247.7148      157586.7      212.7655    
 4510.00   40.29167      247.7238      157627.0      212.7732    
 4511.00   40.29330      247.7327      157667.3      212.7810    
 4512.00   40.29493      247.7416      157707.6      212.7887    
 4513.00   40.29656      247.7506      157747.9      212.7964    
 4514.00   40.29818      247.7595      157788.2      212.8042    
 4515.00   40.29981      247.7684      157828.5      212.8119    
 4516.00   40.30144      247.7773      157868.8      212.8197    
 4517.00   40.30306      247.7863      157909.1      212.8274    
 4518.00   40.30469      247.7952      157949.4      212.8352    
 4519.00   40.30631      247.8041      157989.7      212.8429    
 4520.00   40.30794      247.8130      158030.0      212.8506    
 4521.00   40.30956      247.8219      158070.3      212.8584    
 4522.00   40.31119      247.8308      158110.6      212.8661    
 4523.00   40.31281      247.8398      158150.9      212.8738    
 4524.00   40.31444      247.8487      158191.2      212.8816    
 4525.00   40.31606      247.8576      158231.5      212.8893    
 4526.00   40.31768      247.8665      158271.9      212.8970    
 4527.00   40.31931      247.8754      158312.2      212.9047    
 4528.00   40.32093      247.8843      158352.5      212.9125    
 4529.00   40.32255      247.8932      158392.8      212.9202    
 4530.00   40.32417      247.9021      158433.2      212.9279    
 4531.00   40.32580      247.9110      158473.5      212.9356    
 4532.00   40.32742      247.9199      158513.8      212.9433    
 4533.00   40.32904      247.9288      158554.1      212.9511    
 4534.00   40.33066      247.9377      158594.5      212.9588    
 4535.00   40.33228      247.9466      158634.8      212.9665    
 4536.00   40.33390      247.9555      158675.1      212.9742    
 4537.00   40.33552      247.9644      158715.5      212.9819    
 4538.00   40.33715      247.9733      158755.8      212.9896    
 4539.00   40.33877      247.9822      158796.1      212.9973    
 4540.00   40.34039      247.9910      158836.5      213.0050    
 4541.00   40.34200      247.9999      158876.8      213.0127    
 4542.00   40.34362      248.0088      158917.2      213.0204    
 4543.00   40.34524      248.0177      158957.5      213.0282    
 4544.00   40.34686      248.0266      158997.8      213.0359    
 4545.00   40.34848      248.0355      159038.2      213.0436    
 4546.00   40.35010      248.0443      159078.5      213.0513    
 4547.00   40.35172      248.0532      159118.9      213.0589    
 4548.00   40.35333      248.0621      159159.2      213.0666    
 4549.00   40.35495      248.0710      159199.6      213.0743    
 4550.00   40.35657      248.0798      159240.0      213.0820    
 4551.00   40.35819      248.0887      159280.3      213.0897    
 4552.00   40.35980      248.0976      159320.7      213.0974    
 4553.00   40.36142      248.1064      159361.0      213.1051    
 4554.00   40.36304      248.1153      159401.4      213.1128    
 4555.00   40.36465      248.1241      159441.8      213.1205    
 4556.00   40.36627      248.1330      159482.1      213.1282    
 4557.00   40.36788      248.1419      159522.5      213.1358    
 4558.00   40.36950      248.1507      159562.9      213.1435    
 4559.00   40.37111      248.1596      159603.2      213.1512    
 4560.00   40.37273      248.1684      159643.6      213.1589    
 4561.00   40.37434      248.1773      159684.0      213.1666    
 4562.00   40.37595      248.1861      159724.4      213.1742    
 4563.00   40.37757      248.1950      159764.7      213.1819    
 4564.00   40.37918      248.2038      159805.1      213.1896    
 4565.00   40.38079      248.2127      159845.5      213.1972    
 4566.00   40.38241      248.2215      159885.9      213.2049    
 4567.00   40.38402      248.2304      159926.3      213.2126    
 4568.00   40.38563      248.2392      159966.6      213.2203    
 4569.00   40.38724      248.2481      160007.0      213.2279    
 4570.00   40.38886      248.2569      160047.4      213.2356    
 4571.00   40.39047      248.2657      160087.8      213.2432    
 4572.00   40.39208      248.2746      160128.2      213.2509    
 4573.00   40.39369      248.2834      160168.6      213.2586    
 4574.00   40.39530      248.2922      160209.0      213.2662    
 4575.00   40.39691      248.3011      160249.4      213.2739    
 4576.00   40.39852      248.3099      160289.8      213.2815    
 4577.00   40.40013      248.3187      160330.2      213.2892    
 4578.00   40.40174      248.3275      160370.6      213.2968    
 4579.00   40.40335      248.3364      160411.0      213.3045    
 4580.00   40.40496      248.3452      160451.4      213.3121    
 4581.00   40.40657      248.3540      160491.8      213.3198    
 4582.00   40.40817      248.3628      160532.2      213.3274    
 4583.00   40.40978      248.3717      160572.6      213.3351    
 4584.00   40.41139      248.3805      160613.0      213.3427    
 4585.00   40.41300      248.3893      160653.4      213.3504    
 4586.00   40.41460      248.3981      160693.8      213.3580    
 4587.00   40.41621      248.4069      160734.3      213.3657    
 4588.00   40.41782      248.4157      160774.7      213.3733    
 4589.00   40.41942      248.4245      160815.1      213.3809    
 4590.00   40.42103      248.4333      160855.5      213.3886    
 4591.00   40.42264      248.4421      160895.9      213.3962    
 4592.00   40.42424      248.4509      160936.4      213.4038    
 4593.00   40.42585      248.4597      160976.8      213.4115    
 4594.00   40.42745      248.4685      161017.2      213.4191    
 4595.00   40.42906      248.4773      161057.6      213.4267    
 4596.00   40.43066      248.4861      161098.1      213.4343    
 4597.00   40.43226      248.4949      161138.5      213.4420    
 4598.00   40.43387      248.5037      161178.9      213.4496    
 4599.00   40.43547      248.5125      161219.4      213.4572    
 4600.00   40.43707      248.5213      161259.8      213.4648    
 4601.00   40.43868      248.5301      161300.2      213.4725    
 4602.00   40.44028      248.5389      161340.7      213.4801    
 4603.00   40.44188      248.5477      161381.1      213.4877    
 4604.00   40.44348      248.5565      161421.6      213.4953    
 4605.00   40.44508      248.5653      161462.0      213.5029    
 4606.00   40.44669      248.5740      161502.5      213.5105    
 4607.00   40.44829      248.5828      161542.9      213.5182    
 4608.00   40.44989      248.5916      161583.3      213.5258    
 4609.00   40.45149      248.6004      161623.8      213.5334    
 4610.00   40.45309      248.6092      161664.3      213.5410    
 4611.00   40.45469      248.6179      161704.7      213.5486    
 4612.00   40.45629      248.6267      161745.2      213.5562    
 4613.00   40.45789      248.6355      161785.6      213.5638    
 4614.00   40.45949      248.6442      161826.1      213.5714    
 4615.00   40.46109      248.6530      161866.5      213.5790    
 4616.00   40.46268      248.6618      161907.0      213.5866    
 4617.00   40.46428      248.6705      161947.5      213.5942    
 4618.00   40.46588      248.6793      161987.9      213.6018    
 4619.00   40.46748      248.6881      162028.4      213.6094    
 4620.00   40.46907      248.6968      162068.9      213.6170    
 4621.00   40.47067      248.7056      162109.3      213.6246    
 4622.00   40.47227      248.7143      162149.8      213.6322    
 4623.00   40.47386      248.7231      162190.3      213.6398    
 4624.00   40.47546      248.7318      162230.8      213.6473    
 4625.00   40.47706      248.7406      162271.2      213.6549    
 4626.00   40.47865      248.7494      162311.7      213.6625    
 4627.00   40.48025      248.7581      162352.2      213.6701    
 4628.00   40.48184      248.7668      162392.7      213.6777    
 4629.00   40.48344      248.7756      162433.1      213.6853    
 4630.00   40.48503      248.7843      162473.6      213.6928    
 4631.00   40.48662      248.7931      162514.1      213.7004    
 4632.00   40.48822      248.8018      162554.6      213.7080    
 4633.00   40.48981      248.8106      162595.1      213.7156    
 4634.00   40.49140      248.8193      162635.6      213.7231    
 4635.00   40.49300      248.8280      162676.1      213.7307    
 4636.00   40.49459      248.8368      162716.6      213.7383    
 4637.00   40.49618      248.8455      162757.1      213.7459    
 4638.00   40.49777      248.8542      162797.6      213.7534    
 4639.00   40.49936      248.8630      162838.1      213.7610    
 4640.00   40.50095      248.8717      162878.6      213.7686    
 4641.00   40.50255      248.8804      162919.1      213.7761    
 4642.00   40.50414      248.8892      162959.6      213.7837    
 4643.00   40.50573      248.8979      163000.1      213.7913    
 4644.00   40.50732      248.9066      163040.6      213.7988    
 4645.00   40.50891      248.9153      163081.1      213.8064    
 4646.00   40.51049      248.9240      163121.6      213.8139    
 4647.00   40.51208      248.9328      163162.1      213.8215    
 4648.00   40.51367      248.9415      163202.6      213.8290    
 4649.00   40.51526      248.9502      163243.1      213.8366    
 4650.00   40.51685      248.9589      163283.7      213.8442    
 4651.00   40.51844      248.9676      163324.2      213.8517    
 4652.00   40.52002      248.9763      163364.7      213.8593    
 4653.00   40.52161      248.9850      163405.2      213.8668    
 4654.00   40.52320      248.9938      163445.7      213.8743    
 4655.00   40.52478      249.0025      163486.3      213.8819    
 4656.00   40.52637      249.0112      163526.8      213.8894    
 4657.00   40.52796      249.0199      163567.3      213.8970    
 4658.00   40.52954      249.0286      163607.8      213.9045    
 4659.00   40.53113      249.0373      163648.4      213.9121    
 4660.00   40.53271      249.0460      163688.9      213.9196    
 4661.00   40.53430      249.0547      163729.4      213.9271    
 4662.00   40.53588      249.0634      163770.0      213.9347    
 4663.00   40.53746      249.0721      163810.5      213.9422    
 4664.00   40.53905      249.0808      163851.0      213.9497    
 4665.00   40.54063      249.0894      163891.6      213.9573    
 4666.00   40.54221      249.0981      163932.1      213.9648    
 4667.00   40.54380      249.1068      163972.7      213.9723    
 4668.00   40.54538      249.1155      164013.2      213.9799    
 4669.00   40.54696      249.1242      164053.8      213.9874    
 4670.00   40.54854      249.1329      164094.3      213.9949    
 4671.00   40.55012      249.1416      164134.9      214.0024    
 4672.00   40.55170      249.1502      164175.4      214.0100    
 4673.00   40.55329      249.1589      164216.0      214.0175    
 4674.00   40.55487      249.1676      164256.5      214.0250    
 4675.00   40.55645      249.1763      164297.1      214.0325    
 4676.00   40.55803      249.1849      164337.6      214.0400    
 4677.00   40.55961      249.1936      164378.2      214.0475    
 4678.00   40.56118      249.2023      164418.7      214.0551    
 4679.00   40.56276      249.2110      164459.3      214.0626    
 4680.00   40.56434      249.2196      164499.9      214.0701    
 4681.00   40.56592      249.2283      164540.4      214.0776    
 4682.00   40.56750      249.2370      164581.0      214.0851    
 4683.00   40.56907      249.2456      164621.6      214.0926    
 4684.00   40.57065      249.2543      164662.1      214.1001    
 4685.00   40.57223      249.2629      164702.7      214.1076    
 4686.00   40.57380      249.2716      164743.3      214.1151    
 4687.00   40.57538      249.2803      164783.9      214.1226    
 4688.00   40.57696      249.2889      164824.4      214.1301    
 4689.00   40.57853      249.2976      164865.0      214.1376    
 4690.00   40.58011      249.3062      164905.6      214.1451    
 4691.00   40.58168      249.3149      164946.2      214.1526    
 4692.00   40.58326      249.3235      164986.8      214.1601    
 4693.00   40.58483      249.3322      165027.3      214.1676    
 4694.00   40.58640      249.3408      165067.9      214.1751    
 4695.00   40.58798      249.3495      165108.5      214.1826    
 4696.00   40.58955      249.3581      165149.1      214.1901    
 4697.00   40.59112      249.3668      165189.7      214.1976    
 4698.00   40.59270      249.3754      165230.3      214.2051    
 4699.00   40.59427      249.3840      165270.9      214.2125    
 4700.00   40.59584      249.3927      165311.5      214.2200    
 4701.00   40.59741      249.4013      165352.1      214.2275    
 4702.00   40.59898      249.4099      165392.7      214.2350    
 4703.00   40.60055      249.4186      165433.3      214.2425    
 4704.00   40.60212      249.4272      165473.9      214.2499    
 4705.00   40.60369      249.4358      165514.5      214.2574    
 4706.00   40.60526      249.4445      165555.1      214.2649    
 4707.00   40.60683      249.4531      165595.7      214.2724    
 4708.00   40.60840      249.4617      165636.3      214.2798    
 4709.00   40.60997      249.4704      165676.9      214.2873    
 4710.00   40.61154      249.4790      165717.5      214.2948    
 4711.00   40.61311      249.4876      165758.1      214.3023    
 4712.00   40.61468      249.4962      165798.7      214.3097    
 4713.00   40.61624      249.5048      165839.4      214.3172    
 4714.00   40.61781      249.5135      165880.0      214.3247    
 4715.00   40.61938      249.5221      165920.6      214.3321    
 4716.00   40.62094      249.5307      165961.2      214.3396    
 4717.00   40.62251      249.5393      166001.8      214.3470    
 4718.00   40.62408      249.5479      166042.5      214.3545    
 4719.00   40.62564      249.5565      166083.1      214.3620    
 4720.00   40.62721      249.5651      166123.7      214.3694    
 4721.00   40.62877      249.5737      166164.3      214.3769    
 4722.00   40.63033      249.5823      166205.0      214.3843    
 4723.00   40.63190      249.5909      166245.6      214.3918    
 4724.00   40.63346      249.5995      166286.2      214.3992    
 4725.00   40.63503      249.6081      166326.9      214.4067    
 4726.00   40.63659      249.6167      166367.5      214.4141    
 4727.00   40.63815      249.6253      166408.1      214.4216    
 4728.00   40.63971      249.6339      166448.8      214.4290    
 4729.00   40.64127      249.6425      166489.4      214.4365    
 4730.00   40.64284      249.6511      166530.1      214.4439    
 4731.00   40.64440      249.6597      166570.7      214.4514    
 4732.00   40.64596      249.6683      166611.3      214.4588    
 4733.00   40.64752      249.6769      166652.0      214.4662    
 4734.00   40.64908      249.6855      166692.6      214.4737    
 4735.00   40.65064      249.6941      166733.3      214.4811    
 4736.00   40.65220      249.7027      166773.9      214.4886    
 4737.00   40.65376      249.7112      166814.6      214.4960    
 4738.00   40.65532      249.7198      166855.2      214.5034    
 4739.00   40.65687      249.7284      166895.9      214.5109    
 4740.00   40.65843      249.7370      166936.6      214.5183    
 4741.00   40.65999      249.7456      166977.2      214.5257    
 4742.00   40.66155      249.7541      167017.9      214.5331    
 4743.00   40.66310      249.7627      167058.5      214.5406    
 4744.00   40.66466      249.7713      167099.2      214.5480    
 4745.00   40.66622      249.7798      167139.9      214.5554    
 4746.00   40.66777      249.7884      167180.5      214.5628    
 4747.00   40.66933      249.7970      167221.2      214.5703    
 4748.00   40.67088      249.8056      167261.9      214.5777    
 4749.00   40.67244      249.8141      167302.5      214.5851    
 4750.00   40.67399      249.8227      167343.2      214.5925    
 4751.00   40.67555      249.8312      167383.9      214.5999    
 4752.00   40.67710      249.8398      167424.6      214.6074    
 4753.00   40.67865      249.8484      167465.3      214.6148    
 4754.00   40.68021      249.8569      167505.9      214.6222    
 4755.00   40.68176      249.8655      167546.6      214.6296    
 4756.00   40.68331      249.8740      167587.3      214.6370    
 4757.00   40.68486      249.8826      167628.0      214.6444    
 4758.00   40.68642      249.8911      167668.7      214.6518    
 4759.00   40.68797      249.8997      167709.4      214.6592    
 4760.00   40.68952      249.9082      167750.0      214.6666    
 4761.00   40.69107      249.9168      167790.7      214.6740    
 4762.00   40.69262      249.9253      167831.4      214.6814    
 4763.00   40.69417      249.9339      167872.1      214.6888    
 4764.00   40.69572      249.9424      167912.8      214.6962    
 4765.00   40.69727      249.9510      167953.5      214.7036    
 4766.00   40.69882      249.9595      167994.2      214.7110    
 4767.00   40.70036      249.9680      168034.9      214.7184    
 4768.00   40.70191      249.9766      168075.6      214.7258    
 4769.00   40.70346      249.9851      168116.3      214.7332    
 4770.00   40.70501      249.9936      168157.0      214.7406    
 4771.00   40.70655      250.0022      168197.7      214.7480    
 4772.00   40.70810      250.0107      168238.4      214.7554    
 4773.00   40.70965      250.0192      168279.1      214.7628    
 4774.00   40.71119      250.0278      168319.8      214.7702    
 4775.00   40.71274      250.0363      168360.6      214.7775    
 4776.00   40.71428      250.0448      168401.3      214.7849    
 4777.00   40.71583      250.0533      168442.0      214.7923    
 4778.00   40.71737      250.0619      168482.7      214.7997    
 4779.00   40.71891      250.0704      168523.4      214.8071    
 4780.00   40.72046      250.0789      168564.1      214.8144    
 4781.00   40.72200      250.0874      168604.9      214.8218    
 4782.00   40.72354      250.0959      168645.6      214.8292    
 4783.00   40.72509      250.1045      168686.3      214.8366    
 4784.00   40.72663      250.1130      168727.0      214.8439    
 4785.00   40.72817      250.1215      168767.8      214.8513    
 4786.00   40.72971      250.1300      168808.5      214.8587    
 4787.00   40.73125      250.1385      168849.2      214.8661    
 4788.00   40.73279      250.1470      168890.0      214.8734    
 4789.00   40.73433      250.1555      168930.7      214.8808    
 4790.00   40.73587      250.1640      168971.4      214.8882    
 4791.00   40.73741      250.1725      169012.2      214.8955    
 4792.00   40.73895      250.1810      169052.9      214.9029    
 4793.00   40.74049      250.1895      169093.6      214.9102    
 4794.00   40.74203      250.1980      169134.4      214.9176    
 4795.00   40.74356      250.2065      169175.1      214.9250    
 4796.00   40.74510      250.2150      169215.9      214.9323    
 4797.00   40.74664      250.2235      169256.6      214.9397    
 4798.00   40.74818      250.2320      169297.4      214.9470    
 4799.00   40.74971      250.2405      169338.1      214.9544    
 4800.00   40.75125      250.2490      169378.9      214.9617    
 4801.00   40.75278      250.2575      169419.6      214.9691    
 4802.00   40.75432      250.2660      169460.4      214.9764    
 4803.00   40.75585      250.2745      169501.1      214.9838    
 4804.00   40.75739      250.2829      169541.9      214.9911    
 4805.00   40.75892      250.2914      169582.6      214.9985    
 4806.00   40.76046      250.2999      169623.4      215.0058    
 4807.00   40.76199      250.3084      169664.2      215.0132    
 4808.00   40.76352      250.3169      169704.9      215.0205    
 4809.00   40.76505      250.3253      169745.7      215.0278    
 4810.00   40.76659      250.3338      169786.4      215.0352    
 4811.00   40.76812      250.3423      169827.2      215.0425    
 4812.00   40.76965      250.3508      169868.0      215.0499    
 4813.00   40.77118      250.3592      169908.8      215.0572    
 4814.00   40.77271      250.3677      169949.5      215.0645    
 4815.00   40.77424      250.3762      169990.3      215.0719    
 4816.00   40.77577      250.3846      170031.1      215.0792    
 4817.00   40.77730      250.3931      170071.9      215.0865    
 4818.00   40.77883      250.4016      170112.6      215.0938    
 4819.00   40.78036      250.4100      170153.4      215.1012    
 4820.00   40.78188      250.4185      170194.2      215.1085    
 4821.00   40.78341      250.4270      170235.0      215.1158    
 4822.00   40.78494      250.4354      170275.8      215.1232    
 4823.00   40.78647      250.4439      170316.5      215.1305    
 4824.00   40.78799      250.4523      170357.3      215.1378    
 4825.00   40.78952      250.4608      170398.1      215.1451    
 4826.00   40.79105      250.4692      170438.9      215.1524    
 4827.00   40.79257      250.4777      170479.7      215.1598    
 4828.00   40.79410      250.4861      170520.5      215.1671    
 4829.00   40.79562      250.4946      170561.3      215.1744    
 4830.00   40.79714      250.5030      170602.1      215.1817    
 4831.00   40.79867      250.5115      170642.9      215.1890    
 4832.00   40.80019      250.5199      170683.7      215.1963    
 4833.00   40.80171      250.5284      170724.5      215.2036    
 4834.00   40.80324      250.5368      170765.3      215.2109    
 4835.00   40.80476      250.5453      170806.1      215.2182    
 4836.00   40.80628      250.5537      170846.9      215.2256    
 4837.00   40.80780      250.5621      170887.7      215.2329    
 4838.00   40.80932      250.5706      170928.5      215.2402    
 4839.00   40.81084      250.5790      170969.3      215.2475    
 4840.00   40.81236      250.5874      171010.1      215.2548    
 4841.00   40.81388      250.5959      171050.9      215.2621    
 4842.00   40.81540      250.6043      171091.8      215.2694    
 4843.00   40.81692      250.6127      171132.6      215.2767    
 4844.00   40.81844      250.6212      171173.4      215.2840    
 4845.00   40.81996      250.6296      171214.2      215.2912    
 4846.00   40.82148      250.6380      171255.0      215.2985    
 4847.00   40.82299      250.6464      171295.9      215.3058    
 4848.00   40.82451      250.6548      171336.7      215.3131    
 4849.00   40.82603      250.6633      171377.5      215.3204    
 4850.00   40.82754      250.6717      171418.3      215.3277    
 4851.00   40.82906      250.6801      171459.2      215.3350    
 4852.00   40.83058      250.6885      171500.0      215.3423    
 4853.00   40.83209      250.6969      171540.8      215.3496    
 4854.00   40.83360      250.7053      171581.7      215.3568    
 4855.00   40.83512      250.7138      171622.5      215.3641    
 4856.00   40.83663      250.7222      171663.3      215.3714    
 4857.00   40.83815      250.7306      171704.2      215.3787    
 4858.00   40.83966      250.7390      171745.0      215.3860    
 4859.00   40.84117      250.7474      171785.8      215.3932    
 4860.00   40.84268      250.7558      171826.7      215.4005    
 4861.00   40.84419      250.7642      171867.5      215.4078    
 4862.00   40.84571      250.7726      171908.4      215.4151    
 4863.00   40.84722      250.7810      171949.2      215.4223    
 4864.00   40.84873      250.7894      171990.1      215.4296    
 4865.00   40.85024      250.7978      172030.9      215.4369    
 4866.00   40.85175      250.8062      172071.8      215.4441    
 4867.00   40.85326      250.8146      172112.6      215.4514    
 4868.00   40.85476      250.8230      172153.5      215.4587    
 4869.00   40.85627      250.8314      172194.3      215.4659    
 4870.00   40.85778      250.8398      172235.2      215.4732    
 4871.00   40.85929      250.8482      172276.0      215.4805    
 4872.00   40.86080      250.8565      172316.9      215.4877    
 4873.00   40.86230      250.8649      172357.8      215.4950    
 4874.00   40.86381      250.8733      172398.6      215.5022    
 4875.00   40.86531      250.8817      172439.5      215.5095    
 4876.00   40.86682      250.8901      172480.4      215.5167    
 4877.00   40.86832      250.8985      172521.2      215.5240    
 4878.00   40.86983      250.9068      172562.1      215.5313    
 4879.00   40.87133      250.9152      172603.0      215.5385    
 4880.00   40.87284      250.9236      172643.8      215.5458    
 4881.00   40.87434      250.9320      172684.7      215.5530    
 4882.00   40.87584      250.9403      172725.6      215.5602    
 4883.00   40.87734      250.9487      172766.5      215.5675    
 4884.00   40.87885      250.9571      172807.3      215.5747    
 4885.00   40.88035      250.9654      172848.2      215.5820    
 4886.00   40.88185      250.9738      172889.1      215.5892    
 4887.00   40.88335      250.9822      172930.0      215.5965    
 4888.00   40.88485      250.9905      172970.9      215.6037    
 4889.00   40.88635      250.9989      173011.8      215.6109    
 4890.00   40.88785      251.0073      173052.6      215.6182    
 4891.00   40.88935      251.0156      173093.5      215.6254    
 4892.00   40.89085      251.0240      173134.4      215.6327    
 4893.00   40.89235      251.0324      173175.3      215.6399    
 4894.00   40.89384      251.0407      173216.2      215.6471    
 4895.00   40.89534      251.0491      173257.1      215.6544    
 4896.00   40.89684      251.0574      173298.0      215.6616    
 4897.00   40.89833      251.0658      173338.9      215.6688    
 4898.00   40.89983      251.0741      173379.8      215.6760    
 4899.00   40.90133      251.0825      173420.7      215.6833    
 4900.00   40.90282      251.0908      173461.6      215.6905    
 4901.00   40.90431      251.0992      173502.5      215.6977    
 4902.00   40.90581      251.1075      173543.4      215.7049    
 4903.00   40.90730      251.1159      173584.3      215.7122    
 4904.00   40.90880      251.1242      173625.2      215.7194    
 4905.00   40.91029      251.1325      173666.1      215.7266    
 4906.00   40.91178      251.1409      173707.0      215.7338    
 4907.00   40.91327      251.1492      173748.0      215.7410    
 4908.00   40.91477      251.1576      173788.9      215.7483    
 4909.00   40.91626      251.1659      173829.8      215.7555    
 4910.00   40.91775      251.1742      173870.7      215.7627    
 4911.00   40.91924      251.1826      173911.6      215.7699    
 4912.00   40.92073      251.1909      173952.5      215.7771    
 4913.00   40.92222      251.1992      173993.5      215.7843    
 4914.00   40.92371      251.2075      174034.4      215.7915    
 4915.00   40.92519      251.2159      174075.3      215.7987    
 4916.00   40.92668      251.2242      174116.2      215.8059    
 4917.00   40.92817      251.2325      174157.2      215.8131    
 4918.00   40.92966      251.2408      174198.1      215.8203    
 4919.00   40.93114      251.2492      174239.0      215.8275    
 4920.00   40.93263      251.2575      174280.0      215.8347    
 4921.00   40.93412      251.2658      174320.9      215.8419    
 4922.00   40.93560      251.2741      174361.8      215.8491    
 4923.00   40.93709      251.2824      174402.8      215.8563    
 4924.00   40.93857      251.2908      174443.7      215.8635    
 4925.00   40.94006      251.2991      174484.6      215.8707    
 4926.00   40.94154      251.3074      174525.6      215.8779    
 4927.00   40.94302      251.3157      174566.5      215.8851    
 4928.00   40.94451      251.3240      174607.5      215.8923    
 4929.00   40.94599      251.3323      174648.4      215.8995    
 4930.00   40.94747      251.3406      174689.4      215.9067    
 4931.00   40.94895      251.3489      174730.3      215.9139    
 4932.00   40.95043      251.3572      174771.2      215.9210    
 4933.00   40.95191      251.3655      174812.2      215.9282    
 4934.00   40.95339      251.3738      174853.2      215.9354    
 4935.00   40.95487      251.3821      174894.1      215.9426    
 4936.00   40.95635      251.3904      174935.1      215.9498    
 4937.00   40.95783      251.3987      174976.0      215.9570    
 4938.00   40.95931      251.4070      175017.0      215.9641    
 4939.00   40.96079      251.4153      175057.9      215.9713    
 4940.00   40.96226      251.4236      175098.9      215.9785    
 4941.00   40.96374      251.4319      175139.9      215.9857    
 4942.00   40.96522      251.4402      175180.8      215.9928    
 4943.00   40.96669      251.4485      175221.8      216.0000    
 4944.00   40.96817      251.4568      175262.8      216.0072    
 4945.00   40.96964      251.4650      175303.7      216.0143    
 4946.00   40.97112      251.4733      175344.7      216.0215    
 4947.00   40.97259      251.4816      175385.7      216.0287    
 4948.00   40.97407      251.4899      175426.6      216.0358    
 4949.00   40.97554      251.4982      175467.6      216.0430    
 4950.00   40.97701      251.5065      175508.6      216.0502    
 4951.00   40.97848      251.5147      175549.6      216.0573    
 4952.00   40.97996      251.5230      175590.6      216.0645    
 4953.00   40.98143      251.5313      175631.5      216.0717    
 4954.00   40.98290      251.5396      175672.5      216.0788    
 4955.00   40.98437      251.5478      175713.5      216.0860    
 4956.00   40.98584      251.5561      175754.5      216.0931    
 4957.00   40.98731      251.5644      175795.5      216.1003    
 4958.00   40.98878      251.5726      175836.5      216.1074    
 4959.00   40.99025      251.5809      175877.4      216.1146    
 4960.00   40.99171      251.5892      175918.4      216.1217    
 4961.00   40.99318      251.5974      175959.4      216.1289    
 4962.00   40.99465      251.6057      176000.4      216.1360    
 4963.00   40.99612      251.6140      176041.4      216.1432    
 4964.00   40.99758      251.6222      176082.4      216.1503    
 4965.00   40.99905      251.6305      176123.4      216.1575    
 4966.00   41.00051      251.6387      176164.4      216.1646    
 4967.00   41.00198      251.6470      176205.4      216.1718    
 4968.00   41.00344      251.6552      176246.4      216.1789    
 4969.00   41.00491      251.6635      176287.4      216.1860    
 4970.00   41.00637      251.6717      176328.4      216.1932    
 4971.00   41.00783      251.6800      176369.4      216.2003    
 4972.00   41.00930      251.6882      176410.4      216.2075    
 4973.00   41.01076      251.6965      176451.5      216.2146    
 4974.00   41.01222      251.7047      176492.5      216.2217    
 4975.00   41.01368      251.7130      176533.5      216.2289    
 4976.00   41.01514      251.7212      176574.5      216.2360    
 4977.00   41.01660      251.7295      176615.5      216.2431    
 4978.00   41.01806      251.7377      176656.5      216.2503    
 4979.00   41.01952      251.7459      176697.5      216.2574    
 4980.00   41.02098      251.7542      176738.6      216.2645    
 4981.00   41.02244      251.7624      176779.6      216.2716    
 4982.00   41.02390      251.7707      176820.6      216.2788    
 4983.00   41.02535      251.7789      176861.6      216.2859    
 4984.00   41.02681      251.7871      176902.7      216.2930    
 4985.00   41.02827      251.7954      176943.7      216.3001    
 4986.00   41.02972      251.8036      176984.7      216.3073    
 4987.00   41.03118      251.8118      177025.7      216.3144    
 4988.00   41.03263      251.8200      177066.8      216.3215    
 4989.00   41.03409      251.8283      177107.8      216.3286    
 4990.00   41.03554      251.8365      177148.8      216.3357    
 4991.00   41.03699      251.8447      177189.9      216.3428    
 4992.00   41.03845      251.8529      177230.9      216.3499    
 4993.00   41.03990      251.8612      177272.0      216.3571    
 4994.00   41.04135      251.8694      177313.0      216.3642    
 4995.00   41.04280      251.8776      177354.0      216.3713    
 4996.00   41.04425      251.8858      177395.1      216.3784    
 4997.00   41.04571      251.8940      177436.1      216.3855    
 4998.00   41.04716      251.9022      177477.2      216.3926    
 4999.00   41.04860      251.9104      177518.2      216.3997    
 5000.00   41.05005      251.9187      177559.3      216.4068    
 5001.00   41.05150      251.9269      177600.3      216.4139    
 5002.00   41.05295      251.9351      177641.4      216.4210    
 5003.00   41.05440      251.9433      177682.4      216.4281    
 5004.00   41.05585      251.9515      177723.5      216.4352    
 5005.00   41.05729      251.9597      177764.5      216.4423    
 5006.00   41.05874      251.9679      177805.6      216.4494    
 5007.00   41.06018      251.9761      177846.7      216.4565    
 5008.00   41.06163      251.9843      177887.7      216.4636    
 5009.00   41.06307      251.9925      177928.8      216.4707    
 5010.00   41.06452      252.0007      177969.9      216.4778    
 5011.00   41.06596      252.0089      178010.9      216.4849    
 5012.00   41.06741      252.0171      178052.0      216.4919    
 5013.00   41.06885      252.0253      178093.1      216.4990    
 5014.00   41.07029      252.0335      178134.1      216.5061    
 5015.00   41.07173      252.0417      178175.2      216.5132    
 5016.00   41.07317      252.0498      178216.3      216.5203    
 5017.00   41.07462      252.0580      178257.3      216.5274    
 5018.00   41.07606      252.0662      178298.4      216.5345    
 5019.00   41.07750      252.0744      178339.5      216.5415    
 5020.00   41.07893      252.0826      178380.6      216.5486    
 5021.00   41.08037      252.0908      178421.6      216.5557    
 5022.00   41.08181      252.0990      178462.7      216.5628    
 5023.00   41.08325      252.1071      178503.8      216.5698    
 5024.00   41.08469      252.1153      178544.9      216.5769    
 5025.00   41.08612      252.1235      178586.0      216.5840    
 5026.00   41.08756      252.1317      178627.1      216.5911    
 5027.00   41.08900      252.1398      178668.2      216.5981    
 5028.00   41.09043      252.1480      178709.2      216.6052    
 5029.00   41.09187      252.1562      178750.3      216.6123    
 5030.00   41.09330      252.1644      178791.4      216.6193    
 5031.00   41.09473      252.1725      178832.5      216.6264    
 5032.00   41.09617      252.1807      178873.6      216.6335    
 5033.00   41.09760      252.1889      178914.7      216.6405    
 5034.00   41.09903      252.1970      178955.8      216.6476    
 5035.00   41.10046      252.2052      178996.9      216.6547    
 5036.00   41.10190      252.2133      179038.0      216.6617    
 5037.00   41.10333      252.2215      179079.1      216.6688    
 5038.00   41.10476      252.2297      179120.2      216.6758    
 5039.00   41.10619      252.2378      179161.3      216.6829    
 5040.00   41.10762      252.2460      179202.4      216.6899    
 5041.00   41.10905      252.2541      179243.5      216.6970    
 5042.00   41.11047      252.2623      179284.7      216.7040    
 5043.00   41.11190      252.2704      179325.8      216.7111    
 5044.00   41.11333      252.2786      179366.9      216.7182    
 5045.00   41.11476      252.2867      179408.0      216.7252    
 5046.00   41.11618      252.2949      179449.1      216.7322    
 5047.00   41.11761      252.3030      179490.2      216.7393    
 5048.00   41.11903      252.3112      179531.3      216.7463    
 5049.00   41.12046      252.3193      179572.5      216.7534    
 5050.00   41.12188      252.3275      179613.6      216.7604    
 5051.00   41.12331      252.3356      179654.7      216.7675    
 5052.00   41.12473      252.3438      179695.8      216.7745    
 5053.00   41.12615      252.3519      179737.0      216.7816    
 5054.00   41.12757      252.3600      179778.1      216.7886    
 5055.00   41.12899      252.3682      179819.2      216.7956    
 5056.00   41.13042      252.3763      179860.3      216.8027    
 5057.00   41.13184      252.3844      179901.5      216.8097    
 5058.00   41.13326      252.3926      179942.6      216.8167    
 5059.00   41.13468      252.4007      179983.7      216.8238    
 5060.00   41.13610      252.4088      180024.9      216.8308    
 5061.00   41.13751      252.4170      180066.0      216.8378    
 5062.00   41.13893      252.4251      180107.1      216.8449    
 5063.00   41.14035      252.4332      180148.3      216.8519    
 5064.00   41.14177      252.4413      180189.4      216.8589    
 5065.00   41.14318      252.4495      180230.6      216.8659    
 5066.00   41.14460      252.4576      180271.7      216.8730    
 5067.00   41.14601      252.4657      180312.9      216.8800    
 5068.00   41.14743      252.4738      180354.0      216.8870    
 5069.00   41.14884      252.4820      180395.2      216.8940    
 5070.00   41.15026      252.4901      180436.3      216.9011    
 5071.00   41.15167      252.4982      180477.5      216.9081    
 5072.00   41.15308      252.5063      180518.6      216.9151    
 5073.00   41.15450      252.5144      180559.8      216.9221    
 5074.00   41.15591      252.5225      180600.9      216.9291    
 5075.00   41.15732      252.5306      180642.1      216.9361    
 5076.00   41.15873      252.5387      180683.2      216.9432    
 5077.00   41.16014      252.5469      180724.4      216.9502    
 5078.00   41.16155      252.5550      180765.5      216.9572    
 5079.00   41.16296      252.5631      180806.7      216.9642    
 5080.00   41.16437      252.5712      180847.9      216.9712    
 5081.00   41.16578      252.5793      180889.0      216.9782    
 5082.00   41.16718      252.5874      180930.2      216.9852    
 5083.00   41.16859      252.5955      180971.4      216.9922    
 5084.00   41.17000      252.6036      181012.5      216.9992    
 5085.00   41.17140      252.6117      181053.7      217.0062    
 5086.00   41.17281      252.6198      181094.9      217.0132    
 5087.00   41.17421      252.6279      181136.1      217.0202    
 5088.00   41.17562      252.6360      181177.2      217.0272    
 5089.00   41.17702      252.6440      181218.4      217.0342    
 5090.00   41.17842      252.6521      181259.6      217.0412    
 5091.00   41.17983      252.6602      181300.8      217.0482    
 5092.00   41.18123      252.6683      181341.9      217.0552    
 5093.00   41.18263      252.6764      181383.1      217.0622    
 5094.00   41.18403      252.6845      181424.3      217.0692    
 5095.00   41.18543      252.6926      181465.5      217.0762    
 5096.00   41.18683      252.7007      181506.7      217.0832    
 5097.00   41.18823      252.7087      181547.9      217.0902    
 5098.00   41.18963      252.7168      181589.1      217.0971    
 5099.00   41.19103      252.7249      181630.3      217.1041    
 5100.00   41.19243      252.7330      181671.4      217.1111    
 5101.00   41.19383      252.7410      181712.6      217.1181    
 5102.00   41.19522      252.7491      181753.8      217.1251    
 5103.00   41.19662      252.7572      181795.0      217.1321    
 5104.00   41.19801      252.7653      181836.2      217.1390    
 5105.00   41.19941      252.7733      181877.4      217.1460    
 5106.00   41.20080      252.7814      181918.6      217.1530    
 5107.00   41.20220      252.7895      181959.8      217.1600    
 5108.00   41.20359      252.7975      182001.0      217.1670    
 5109.00   41.20499      252.8056      182042.2      217.1739    
 5110.00   41.20638      252.8137      182083.4      217.1809    
 5111.00   41.20777      252.8217      182124.6      217.1879    
 5112.00   41.20916      252.8298      182165.9      217.1949    
 5113.00   41.21055      252.8379      182207.1      217.2018    
 5114.00   41.21194      252.8459      182248.3      217.2088    
 5115.00   41.21333      252.8540      182289.5      217.2158    
 5116.00   41.21472      252.8620      182330.7      217.2227    
 5117.00   41.21611      252.8701      182371.9      217.2297    
 5118.00   41.21750      252.8781      182413.1      217.2367    
 5119.00   41.21889      252.8862      182454.4      217.2436    
 5120.00   41.22027      252.8942      182495.6      217.2506    
 5121.00   41.22166      252.9023      182536.8      217.2575    
 5122.00   41.22305      252.9103      182578.0      217.2645    
 5123.00   41.22443      252.9184      182619.2      217.2715    
 5124.00   41.22582      252.9264      182660.5      217.2784    
 5125.00   41.22720      252.9345      182701.7      217.2854    
 5126.00   41.22858      252.9425      182742.9      217.2923    
 5127.00   41.22997      252.9506      182784.1      217.2993    
 5128.00   41.23135      252.9586      182825.4      217.3062    
 5129.00   41.23273      252.9667      182866.6      217.3132    
 5130.00   41.23411      252.9747      182907.8      217.3201    
 5131.00   41.23549      252.9827      182949.1      217.3271    
 5132.00   41.23687      252.9908      182990.3      217.3340    
 5133.00   41.23825      252.9988      183031.6      217.3410    
 5134.00   41.23963      253.0068      183072.8      217.3479    
 5135.00   41.24101      253.0149      183114.0      217.3549    
 5136.00   41.24239      253.0229      183155.3      217.3618    
 5137.00   41.24377      253.0309      183196.5      217.3688    
 5138.00   41.24515      253.0390      183237.8      217.3757    
 5139.00   41.24652      253.0470      183279.0      217.3826    
 5140.00   41.24790      253.0550      183320.3      217.3896    
 5141.00   41.24927      253.0630      183361.5      217.3965    
 5142.00   41.25065      253.0711      183402.8      217.4035    
 5143.00   41.25202      253.0791      183444.0      217.4104    
 5144.00   41.25340      253.0871      183485.3      217.4173    
 5145.00   41.25477      253.0951      183526.5      217.4243    
 5146.00   41.25614      253.1031      183567.8      217.4312    
 5147.00   41.25751      253.1111      183609.0      217.4381    
 5148.00   41.25889      253.1192      183650.3      217.4451    
 5149.00   41.26026      253.1272      183691.5      217.4520    
 5150.00   41.26163      253.1352      183732.8      217.4589    
 5151.00   41.26300      253.1432      183774.1      217.4658    
 5152.00   41.26437      253.1512      183815.3      217.4728    
 5153.00   41.26573      253.1592      183856.6      217.4797    
 5154.00   41.26710      253.1672      183897.9      217.4866    
 5155.00   41.26847      253.1752      183939.1      217.4935    
 5156.00   41.26984      253.1832      183980.4      217.5005    
 5157.00   41.27120      253.1912      184021.7      217.5074    
 5158.00   41.27257      253.1992      184062.9      217.5143    
 5159.00   41.27393      253.2072      184104.2      217.5212    
 5160.00   41.27530      253.2152      184145.5      217.5281    
 5161.00   41.27666      253.2232      184186.8      217.5350    
 5162.00   41.27803      253.2312      184228.0      217.5420    
 5163.00   41.27939      253.2392      184269.3      217.5489    
 5164.00   41.28075      253.2472      184310.6      217.5558    
 5165.00   41.28211      253.2552      184351.9      217.5627    
 5166.00   41.28347      253.2632      184393.2      217.5696    
 5167.00   41.28484      253.2712      184434.4      217.5765    
 5168.00   41.28620      253.2792      184475.7      217.5834    
 5169.00   41.28755      253.2872      184517.0      217.5903    
 5170.00   41.28891      253.2952      184558.3      217.5972    
 5171.00   41.29027      253.3032      184599.6      217.6041    
 5172.00   41.29163      253.3111      184640.9      217.6110    
 5173.00   41.29299      253.3191      184682.2      217.6179    
 5174.00   41.29434      253.3271      184723.5      217.6248    
 5175.00   41.29570      253.3351      184764.8      217.6317    
 5176.00   41.29706      253.3431      184806.1      217.6386    
 5177.00   41.29841      253.3510      184847.4      217.6455    
 5178.00   41.29976      253.3590      184888.7      217.6524    
 5179.00   41.30112      253.3670      184930.0      217.6593    
 5180.00   41.30247      253.3750      184971.3      217.6662    
 5181.00   41.30382      253.3829      185012.6      217.6731    
 5182.00   41.30518      253.3909      185053.9      217.6800    
 5183.00   41.30653      253.3989      185095.2      217.6869    
 5184.00   41.30788      253.4069      185136.5      217.6938    
 5185.00   41.30923      253.4148      185177.8      217.7007    
 5186.00   41.31058      253.4228      185219.1      217.7076    
 5187.00   41.31193      253.4308      185260.4      217.7145    
 5188.00   41.31328      253.4387      185301.7      217.7213    
 5189.00   41.31462      253.4467      185343.0      217.7282    
 5190.00   41.31597      253.4546      185384.4      217.7351    
 5191.00   41.31732      253.4626      185425.7      217.7420    
 5192.00   41.31866      253.4706      185467.0      217.7489    
 5193.00   41.32001      253.4785      185508.3      217.7558    
 5194.00   41.32135      253.4865      185549.6      217.7626    
 5195.00   41.32270      253.4944      185591.0      217.7695    
 5196.00   41.32404      253.5024      185632.3      217.7764    
 5197.00   41.32538      253.5103      185673.6      217.7833    
 5198.00   41.32673      253.5183      185714.9      217.7901    
 5199.00   41.32807      253.5262      185756.3      217.7970    
 5200.00   41.32941      253.5342      185797.6      217.8039    
 5201.00   41.33075      253.5421      185838.9      217.8107    
 5202.00   41.33209      253.5501      185880.2      217.8176    
 5203.00   41.33343      253.5580      185921.6      217.8245    
 5204.00   41.33477      253.5660      185962.9      217.8314    
 5205.00   41.33611      253.5739      186004.2      217.8382    
 5206.00   41.33745      253.5818      186045.6      217.8451    
 5207.00   41.33878      253.5898      186086.9      217.8519    
 5208.00   41.34012      253.5977      186128.3      217.8588    
 5209.00   41.34146      253.6057      186169.6      217.8657    
 5210.00   41.34279      253.6136      186210.9      217.8725    
 5211.00   41.34413      253.6215      186252.3      217.8794    
 5212.00   41.34546      253.6295      186293.6      217.8863    
 5213.00   41.34679      253.6374      186335.0      217.8931    
 5214.00   41.34813      253.6453      186376.3      217.9000    
 5215.00   41.34946      253.6533      186417.7      217.9068    
 5216.00   41.35079      253.6612      186459.0      217.9137    
 5217.00   41.35212      253.6691      186500.4      217.9205    
 5218.00   41.35345      253.6770      186541.7      217.9274    
 5219.00   41.35478      253.6850      186583.1      217.9342    
 5220.00   41.35611      253.6929      186624.4      217.9411    
 5221.00   41.35744      253.7008      186665.8      217.9479    
 5222.00   41.35877      253.7087      186707.2      217.9548    
 5223.00   41.36010      253.7167      186748.5      217.9616    
 5224.00   41.36143      253.7246      186789.9      217.9685    
 5225.00   41.36275      253.7325      186831.2      217.9753    
 5226.00   41.36408      253.7404      186872.6      217.9822    
 5227.00   41.36540      253.7483      186914.0      217.9890    
 5228.00   41.36673      253.7562      186955.3      217.9958    
 5229.00   41.36805      253.7641      186996.7      218.0027    
 5230.00   41.36937      253.7721      187038.1      218.0095    
 5231.00   41.37070      253.7800      187079.4      218.0164    
 5232.00   41.37202      253.7879      187120.8      218.0232    
 5233.00   41.37334      253.7958      187162.2      218.0300    
 5234.00   41.37466      253.8037      187203.6      218.0369    
 5235.00   41.37598      253.8116      187244.9      218.0437    
 5236.00   41.37730      253.8195      187286.3      218.0505    
 5237.00   41.37862      253.8274      187327.7      218.0574    
 5238.00   41.37994      253.8353      187369.1      218.0642    
 5239.00   41.38126      253.8432      187410.4      218.0710    
 5240.00   41.38258      253.8511      187451.8      218.0778    
 5241.00   41.38389      253.8590      187493.2      218.0847    
 5242.00   41.38521      253.8669      187534.6      218.0915    
 5243.00   41.38652      253.8748      187576.0      218.0983    
 5244.00   41.38784      253.8827      187617.4      218.1051    
 5245.00   41.38915      253.8906      187658.8      218.1120    
 5246.00   41.39047      253.8985      187700.1      218.1188    
 5247.00   41.39178      253.9063      187741.5      218.1256    
 5248.00   41.39309      253.9142      187782.9      218.1324    
 5249.00   41.39440      253.9221      187824.3      218.1392    
 5250.00   41.39571      253.9300      187865.7      218.1461    
 5251.00   41.39702      253.9379      187907.1      218.1529    
 5252.00   41.39833      253.9458      187948.5      218.1597    
 5253.00   41.39964      253.9536      187989.9      218.1665    
 5254.00   41.40095      253.9615      188031.3      218.1733    
 5255.00   41.40226      253.9694      188072.7      218.1801    
 5256.00   41.40357      253.9773      188114.1      218.1869    
 5257.00   41.40487      253.9852      188155.5      218.1937    
 5258.00   41.40618      253.9930      188196.9      218.2005    
 5259.00   41.40749      254.0009      188238.3      218.2074    
 5260.00   41.40879      254.0088      188279.7      218.2142    
 5261.00   41.41010      254.0167      188321.1      218.2210    
 5262.00   41.41140      254.0245      188362.6      218.2278    
 5263.00   41.41270      254.0324      188404.0      218.2346    
 5264.00   41.41400      254.0403      188445.4      218.2414    
 5265.00   41.41531      254.0481      188486.8      218.2482    
 5266.00   41.41661      254.0560      188528.2      218.2550    
 5267.00   41.41791      254.0639      188569.6      218.2618    
 5268.00   41.41921      254.0717      188611.1      218.2686    
 5269.00   41.42051      254.0796      188652.5      218.2754    
 5270.00   41.42181      254.0874      188693.9      218.2822    
 5271.00   41.42310      254.0953      188735.3      218.2889    
 5272.00   41.42440      254.1032      188776.7      218.2957    
 5273.00   41.42570      254.1110      188818.2      218.3025    
 5274.00   41.42699      254.1189      188859.6      218.3093    
 5275.00   41.42829      254.1267      188901.0      218.3161    
 5276.00   41.42958      254.1346      188942.4      218.3229    
 5277.00   41.43088      254.1424      188983.9      218.3297    
 5278.00   41.43217      254.1503      189025.3      218.3365    
 5279.00   41.43347      254.1581      189066.7      218.3433    
 5280.00   41.43476      254.1660      189108.2      218.3500    
 5281.00   41.43605      254.1738      189149.6      218.3568    
 5282.00   41.43734      254.1817      189191.0      218.3636    
 5283.00   41.43863      254.1895      189232.5      218.3704    
 5284.00   41.43992      254.1974      189273.9      218.3772    
 5285.00   41.44121      254.2052      189315.4      218.3839    
 5286.00   41.44250      254.2130      189356.8      218.3907    
 5287.00   41.44379      254.2209      189398.3      218.3975    
 5288.00   41.44507      254.2287      189439.7      218.4043    
 5289.00   41.44636      254.2366      189481.1      218.4110    
 5290.00   41.44765      254.2444      189522.6      218.4178    
 5291.00   41.44893      254.2522      189564.0      218.4246    
 5292.00   41.45022      254.2601      189605.5      218.4314    
 5293.00   41.45150      254.2679      189646.9      218.4381    
 5294.00   41.45278      254.2757      189688.4      218.4449    
 5295.00   41.45407      254.2836      189729.8      218.4517    
 5296.00   41.45535      254.2914      189771.3      218.4584    
 5297.00   41.45663      254.2992      189812.8      218.4652    
 5298.00   41.45791      254.3070      189854.2      218.4720    
 5299.00   41.45919      254.3149      189895.7      218.4787    
 5300.00   41.46047      254.3227      189937.1      218.4855    
 5301.00   41.46175      254.3305      189978.6      218.4923    
 5302.00   41.46303      254.3383      190020.1      218.4990    
 5303.00   41.46431      254.3461      190061.5      218.5058    
 5304.00   41.46558      254.3540      190103.0      218.5125    
 5305.00   41.46686      254.3618      190144.4      218.5193    
 5306.00   41.46813      254.3696      190185.9      218.5260    
 5307.00   41.46941      254.3774      190227.4      218.5328    
 5308.00   41.47068      254.3852      190268.9      218.5396    
 5309.00   41.47196      254.3930      190310.3      218.5463    
 5310.00   41.47323      254.4009      190351.8      218.5531    
 5311.00   41.47450      254.4087      190393.3      218.5598    
 5312.00   41.47578      254.4165      190434.7      218.5666    
 5313.00   41.47705      254.4243      190476.2      218.5733    
 5314.00   41.47832      254.4321      190517.7      218.5801    
 5315.00   41.47959      254.4399      190559.2      218.5868    
 5316.00   41.48086      254.4477      190600.7      218.5935    
 5317.00   41.48212      254.4555      190642.1      218.6003    
 5318.00   41.48339      254.4633      190683.6      218.6070    
 5319.00   41.48466      254.4711      190725.1      218.6138    
 5320.00   41.48593      254.4789      190766.6      218.6205    
 5321.00   41.48719      254.4867      190808.1      218.6273    
 5322.00   41.48846      254.4945      190849.6      218.6340    
 5323.00   41.48972      254.5023      190891.1      218.6407    
 5324.00   41.49099      254.5101      190932.5      218.6475    
 5325.00   41.49225      254.5179      190974.0      218.6542    
 5326.00   41.49351      254.5257      191015.5      218.6609    
 5327.00   41.49477      254.5335      191057.0      218.6677    
 5328.00   41.49603      254.5412      191098.5      218.6744    
 5329.00   41.49730      254.5490      191140.0      218.6811    
 5330.00   41.49856      254.5568      191181.5      218.6879    
 5331.00   41.49981      254.5646      191223.0      218.6946    
 5332.00   41.50107      254.5724      191264.5      218.7013    
 5333.00   41.50233      254.5802      191306.0      218.7080    
 5334.00   41.50359      254.5879      191347.5      218.7148    
 5335.00   41.50485      254.5957      191389.0      218.7215    
 5336.00   41.50610      254.6035      191430.5      218.7282    
 5337.00   41.50736      254.6113      191472.0      218.7349    
 5338.00   41.50861      254.6191      191513.5      218.7417    
 5339.00   41.50987      254.6268      191555.1      218.7484    
 5340.00   41.51112      254.6346      191596.6      218.7551    
 5341.00   41.51237      254.6424      191638.1      218.7618    
 5342.00   41.51362      254.6502      191679.6      218.7685    
 5343.00   41.51487      254.6579      191721.1      218.7753    
 5344.00   41.51613      254.6657      191762.6      218.7820    
 5345.00   41.51738      254.6735      191804.1      218.7887    
 5346.00   41.51862      254.6812      191845.7      218.7954    
 5347.00   41.51987      254.6890      191887.2      218.8021    
 5348.00   41.52112      254.6968      191928.7      218.8088    
 5349.00   41.52237      254.7045      191970.2      218.8155    
 5350.00   41.52362      254.7123      192011.7      218.8222    
 5351.00   41.52486      254.7200      192053.3      218.8290    
 5352.00   41.52611      254.7278      192094.8      218.8357    
 5353.00   41.52735      254.7356      192136.3      218.8424    
 5354.00   41.52860      254.7433      192177.8      218.8491    
 5355.00   41.52984      254.7511      192219.4      218.8558    
 5356.00   41.53108      254.7588      192260.9      218.8625    
 5357.00   41.53232      254.7666      192302.4      218.8692    
 5358.00   41.53356      254.7743      192344.0      218.8759    
 5359.00   41.53481      254.7821      192385.5      218.8826    
 5360.00   41.53605      254.7898      192427.0      218.8893    
 5361.00   41.53728      254.7976      192468.6      218.8960    
 5362.00   41.53852      254.8053      192510.1      218.9027    
 5363.00   41.53976      254.8131      192551.6      218.9094    
 5364.00   41.54100      254.8208      192593.2      218.9161    
 5365.00   41.54224      254.8286      192634.7      218.9228    
 5366.00   41.54347      254.8363      192676.3      218.9294    
 5367.00   41.54471      254.8441      192717.8      218.9361    
 5368.00   41.54594      254.8518      192759.4      218.9428    
 5369.00   41.54717      254.8595      192800.9      218.9495    
 5370.00   41.54841      254.8673      192842.5      218.9562    
 5371.00   41.54964      254.8750      192884.0      218.9629    
 5372.00   41.55087      254.8827      192925.6      218.9696    
 5373.00   41.55210      254.8905      192967.1      218.9763    
 5374.00   41.55333      254.8982      193008.7      218.9829    
 5375.00   41.55456      254.9059      193050.2      218.9896    
 5376.00   41.55579      254.9137      193091.8      218.9963    
 5377.00   41.55702      254.9214      193133.3      219.0030    
 5378.00   41.55825      254.9291      193174.9      219.0097    
 5379.00   41.55948      254.9369      193216.4      219.0163    
 5380.00   41.56070      254.9446      193258.0      219.0230    
 5381.00   41.56193      254.9523      193299.6      219.0297    
 5382.00   41.56315      254.9600      193341.1      219.0364    
 5383.00   41.56438      254.9678      193382.7      219.0430    
 5384.00   41.56560      254.9755      193424.3      219.0497    
 5385.00   41.56682      254.9832      193465.8      219.0564    
 5386.00   41.56805      254.9909      193507.4      219.0631    
 5387.00   41.56927      254.9986      193549.0      219.0697    
 5388.00   41.57049      255.0063      193590.5      219.0764    
 5389.00   41.57171      255.0141      193632.1      219.0831    
 5390.00   41.57293      255.0218      193673.7      219.0897    
 5391.00   41.57415      255.0295      193715.2      219.0964    
 5392.00   41.57536      255.0372      193756.8      219.1031    
 5393.00   41.57658      255.0449      193798.4      219.1097    
 5394.00   41.57780      255.0526      193840.0      219.1164    
 5395.00   41.57901      255.0603      193881.6      219.1231    
 5396.00   41.58023      255.0680      193923.1      219.1297    
 5397.00   41.58144      255.0757      193964.7      219.1364    
 5398.00   41.58266      255.0834      194006.3      219.1430    
 5399.00   41.58387      255.0911      194047.9      219.1497    
 5400.00   41.58508      255.0988      194089.5      219.1564    
 5401.00   41.58630      255.1065      194131.0      219.1630    
 5402.00   41.58751      255.1142      194172.6      219.1697    
 5403.00   41.58872      255.1219      194214.2      219.1763    
 5404.00   41.58993      255.1296      194255.8      219.1830    
 5405.00   41.59114      255.1373      194297.4      219.1896    
 5406.00   41.59234      255.1450      194339.0      219.1963    
 5407.00   41.59355      255.1527      194380.6      219.2029    
 5408.00   41.59476      255.1604      194422.2      219.2096    
 5409.00   41.59597      255.1681      194463.8      219.2162    
 5410.00   41.59717      255.1758      194505.4      219.2229    
 5411.00   41.59838      255.1835      194547.0      219.2295    
 5412.00   41.59958      255.1912      194588.6      219.2361    
 5413.00   41.60078      255.1989      194630.2      219.2428    
 5414.00   41.60199      255.2065      194671.8      219.2494    
 5415.00   41.60319      255.2142      194713.4      219.2561    
 5416.00   41.60439      255.2219      194755.0      219.2627    
 5417.00   41.60559      255.2296      194796.6      219.2694    
 5418.00   41.60679      255.2373      194838.2      219.2760    
 5419.00   41.60799      255.2449      194879.8      219.2826    
 5420.00   41.60919      255.2526      194921.4      219.2893    
 5421.00   41.61039      255.2603      194963.0      219.2959    
 5422.00   41.61158      255.2680      195004.6      219.3025    
 5423.00   41.61278      255.2756      195046.2      219.3092    
 5424.00   41.61397      255.2833      195087.9      219.3158    
 5425.00   41.61517      255.2910      195129.5      219.3224    
 5426.00   41.61636      255.2987      195171.1      219.3291    
 5427.00   41.61756      255.3063      195212.7      219.3357    
 5428.00   41.61875      255.3140      195254.3      219.3423    
 5429.00   41.61994      255.3217      195295.9      219.3489    
 5430.00   41.62113      255.3293      195337.6      219.3556    
 5431.00   41.62232      255.3370      195379.2      219.3622    
 5432.00   41.62352      255.3447      195420.8      219.3688    
 5433.00   41.62470      255.3523      195462.4      219.3754    
 5434.00   41.62589      255.3600      195504.1      219.3821    
 5435.00   41.62708      255.3676      195545.7      219.3887    
 5436.00   41.62827      255.3753      195587.3      219.3953    
 5437.00   41.62945      255.3830      195628.9      219.4019    
 5438.00   41.63064      255.3906      195670.6      219.4085    
 5439.00   41.63183      255.3983      195712.2      219.4151    
 5440.00   41.63301      255.4059      195753.8      219.4218    
 5441.00   41.63419      255.4136      195795.5      219.4284    
 5442.00   41.63538      255.4212      195837.1      219.4350    
 5443.00   41.63656      255.4289      195878.7      219.4416    
 5444.00   41.63774      255.4365      195920.4      219.4482    
 5445.00   41.63892      255.4442      195962.0      219.4548    
 5446.00   41.64010      255.4518      196003.6      219.4614    
 5447.00   41.64128      255.4595      196045.3      219.4680    
 5448.00   41.64246      255.4671      196086.9      219.4746    
 5449.00   41.64364      255.4748      196128.6      219.4813    
 5450.00   41.64481      255.4824      196170.2      219.4879    
 5451.00   41.64599      255.4900      196211.9      219.4945    
 5452.00   41.64717      255.4977      196253.5      219.5011    
 5453.00   41.64834      255.5053      196295.2      219.5077    
 5454.00   41.64951      255.5130      196336.8      219.5143    
 5455.00   41.65069      255.5206      196378.5      219.5209    
 5456.00   41.65186      255.5282      196420.1      219.5275    
 5457.00   41.65303      255.5359      196461.8      219.5341    
 5458.00   41.65420      255.5435      196503.4      219.5407    
 5459.00   41.65537      255.5511      196545.1      219.5473    
 5460.00   41.65654      255.5587      196586.7      219.5539    
 5461.00   41.65771      255.5664      196628.4      219.5604    
 5462.00   41.65888      255.5740      196670.0      219.5670    
 5463.00   41.66005      255.5816      196711.7      219.5736    
 5464.00   41.66122      255.5893      196753.4      219.5802    
 5465.00   41.66238      255.5969      196795.0      219.5868    
 5466.00   41.66355      255.6045      196836.7      219.5934    
 5467.00   41.66471      255.6121      196878.3      219.6000    
 5468.00   41.66588      255.6197      196920.0      219.6066    
 5469.00   41.66704      255.6274      196961.7      219.6132    
 5470.00   41.66820      255.6350      197003.3      219.6197    
 5471.00   41.66937      255.6426      197045.0      219.6263    
 5472.00   41.67053      255.6502      197086.7      219.6329    
 5473.00   41.67169      255.6578      197128.4      219.6395    
 5474.00   41.67285      255.6654      197170.0      219.6461    
 5475.00   41.67401      255.6731      197211.7      219.6527    
 5476.00   41.67516      255.6807      197253.4      219.6592    
 5477.00   41.67632      255.6883      197295.1      219.6658    
 5478.00   41.67748      255.6959      197336.7      219.6724    
 5479.00   41.67863      255.7035      197378.4      219.6790    
 5480.00   41.67979      255.7111      197420.1      219.6855    
 5481.00   41.68094      255.7187      197461.8      219.6921    
 5482.00   41.68210      255.7263      197503.4      219.6987    
 5483.00   41.68325      255.7339      197545.1      219.7053    
 5484.00   41.68440      255.7415      197586.8      219.7118    
 5485.00   41.68556      255.7491      197628.5      219.7184    
 5486.00   41.68671      255.7567      197670.2      219.7250    
 5487.00   41.68786      255.7643      197711.9      219.7315    
 5488.00   41.68901      255.7719      197753.6      219.7381    
 5489.00   41.69015      255.7795      197795.3      219.7447    
 5490.00   41.69130      255.7871      197836.9      219.7512    
 5491.00   41.69245      255.7947      197878.6      219.7578    
 5492.00   41.69360      255.8023      197920.3      219.7644    
 5493.00   41.69474      255.8099      197962.0      219.7709    
 5494.00   41.69589      255.8175      198003.7      219.7775    
 5495.00   41.69703      255.8251      198045.4      219.7840    
 5496.00   41.69817      255.8326      198087.1      219.7906    
 5497.00   41.69932      255.8402      198128.8      219.7971    
 5498.00   41.70046      255.8478      198170.5      219.8037    
 5499.00   41.70160      255.8554      198212.2      219.8103    
 5500.00   41.70274      255.8630      198253.9      219.8168    
 5501.00   41.70388      255.8706      198295.6      219.8234    
 5502.00   41.70502      255.8781      198337.3      219.8299    
 5503.00   41.70616      255.8857      198379.0      219.8365    
 5504.00   41.70730      255.8933      198420.7      219.8430    
 5505.00   41.70843      255.9009      198462.4      219.8496    
 5506.00   41.70957      255.9085      198504.2      219.8561    
 5507.00   41.71070      255.9160      198545.9      219.8627    
 5508.00   41.71184      255.9236      198587.6      219.8692    
 5509.00   41.71297      255.9312      198629.3      219.8758    
 5510.00   41.71410      255.9387      198671.0      219.8823    
 5511.00   41.71524      255.9463      198712.7      219.8888    
 5512.00   41.71637      255.9539      198754.4      219.8954    
 5513.00   41.71750      255.9615      198796.1      219.9019    
 5514.00   41.71863      255.9690      198837.9      219.9085    
 5515.00   41.71976      255.9766      198879.6      219.9150    
 5516.00   41.72089      255.9841      198921.3      219.9215    
 5517.00   41.72202      255.9917      198963.0      219.9281    
 5518.00   41.72314      255.9993      199004.7      219.9346    
 5519.00   41.72427      256.0068      199046.5      219.9412    
 5520.00   41.72539      256.0144      199088.2      219.9477    
 5521.00   41.72652      256.0220      199129.9      219.9542    
 5522.00   41.72764      256.0295      199171.6      219.9608    
 5523.00   41.72877      256.0371      199213.4      219.9673    
 5524.00   41.72989      256.0446      199255.1      219.9738    
 5525.00   41.73101      256.0522      199296.8      219.9803    
 5526.00   41.73213      256.0597      199338.6      219.9869    
 5527.00   41.73325      256.0673      199380.3      219.9934    
 5528.00   41.73437      256.0748      199422.0      219.9999    
 5529.00   41.73549      256.0824      199463.8      220.0065    
 5530.00   41.73661      256.0899      199505.5      220.0130    
 5531.00   41.73772      256.0975      199547.2      220.0195    
 5532.00   41.73884      256.1050      199589.0      220.0260    
 5533.00   41.73996      256.1126      199630.7      220.0325    
 5534.00   41.74107      256.1201      199672.5      220.0391    
 5535.00   41.74219      256.1276      199714.2      220.0456    
 5536.00   41.74330      256.1352      199755.9      220.0521    
 5537.00   41.74441      256.1427      199797.7      220.0586    
 5538.00   41.74552      256.1503      199839.4      220.0651    
 5539.00   41.74664      256.1578      199881.2      220.0717    
 5540.00   41.74775      256.1653      199922.9      220.0782    
 5541.00   41.74886      256.1729      199964.7      220.0847    
 5542.00   41.74996      256.1804      200006.4      220.0912    
 5543.00   41.75107      256.1879      200048.2      220.0977    
 5544.00   41.75218      256.1955      200089.9      220.1042    
 5545.00   41.75329      256.2030      200131.7      220.1107    
 5546.00   41.75439      256.2105      200173.4      220.1172    
 5547.00   41.75550      256.2181      200215.2      220.1237    
 5548.00   41.75660      256.2256      200256.9      220.1302    
 5549.00   41.75770      256.2331      200298.7      220.1368    
 5550.00   41.75881      256.2406      200340.5      220.1433    
 5551.00   41.75991      256.2482      200382.2      220.1498    
 5552.00   41.76101      256.2557      200424.0      220.1563    
 5553.00   41.76211      256.2632      200465.7      220.1628    
 5554.00   41.76321      256.2707      200507.5      220.1693    
 5555.00   41.76431      256.2782      200549.3      220.1758    
 5556.00   41.76541      256.2858      200591.0      220.1823    
 5557.00   41.76650      256.2933      200632.8      220.1888    
 5558.00   41.76760      256.3008      200674.6      220.1953    
 5559.00   41.76870      256.3083      200716.3      220.2018    
 5560.00   41.76979      256.3158      200758.1      220.2082    
 5561.00   41.77089      256.3233      200799.9      220.2147    
 5562.00   41.77198      256.3308      200841.6      220.2212    
 5563.00   41.77307      256.3384      200883.4      220.2277    
 5564.00   41.77416      256.3459      200925.2      220.2342    
 5565.00   41.77526      256.3534      200967.0      220.2407    
 5566.00   41.77635      256.3609      201008.7      220.2472    
 5567.00   41.77744      256.3684      201050.5      220.2537    
 5568.00   41.77852      256.3759      201092.3      220.2602    
 5569.00   41.77961      256.3834      201134.1      220.2667    
 5570.00   41.78070      256.3909      201175.9      220.2731    
 5571.00   41.78179      256.3984      201217.6      220.2796    
 5572.00   41.78287      256.4059      201259.4      220.2861    
 5573.00   41.78396      256.4134      201301.2      220.2926    
 5574.00   41.78504      256.4209      201343.0      220.2991    
 5575.00   41.78612      256.4284      201384.8      220.3056    
 5576.00   41.78721      256.4359      201426.6      220.3120    
 5577.00   41.78829      256.4434      201468.3      220.3185    
 5578.00   41.78937      256.4509      201510.1      220.3250    
 5579.00   41.79045      256.4584      201551.9      220.3315    
 5580.00   41.79153      256.4658      201593.7      220.3379    
 5581.00   41.79261      256.4733      201635.5      220.3444    
 5582.00   41.79369      256.4808      201677.3      220.3509    
 5583.00   41.79476      256.4883      201719.1      220.3574    
 5584.00   41.79584      256.4958      201760.9      220.3638    
 5585.00   41.79691      256.5033      201802.7      220.3703    
 5586.00   41.79799      256.5108      201844.5      220.3768    
 5587.00   41.79906      256.5182      201886.3      220.3832    
 5588.00   41.80014      256.5257      201928.1      220.3897    
 5589.00   41.80121      256.5332      201969.9      220.3962    
 5590.00   41.80228      256.5407      202011.7      220.4026    
 5591.00   41.80335      256.5482      202053.5      220.4091    
 5592.00   41.80442      256.5556      202095.3      220.4156    
 5593.00   41.80549      256.5631      202137.1      220.4220    
 5594.00   41.80656      256.5706      202178.9      220.4285    
 5595.00   41.80763      256.5781      202220.7      220.4349    
 5596.00   41.80869      256.5855      202262.5      220.4414    
 5597.00   41.80976      256.5930      202304.3      220.4479    
 5598.00   41.81082      256.6005      202346.1      220.4543    
 5599.00   41.81189      256.6079      202388.0      220.4608    
 5600.00   41.81295      256.6154      202429.8      220.4672    
 5601.00   41.81402      256.6229      202471.6      220.4737    
 5602.00   41.81508      256.6303      202513.4      220.4801    
 5603.00   41.81614      256.6378      202555.2      220.4866    
 5604.00   41.81720      256.6453      202597.0      220.4930    
 5605.00   41.81826      256.6527      202638.8      220.4995    
 5606.00   41.81932      256.6602      202680.7      220.5059    
 5607.00   41.82038      256.6676      202722.5      220.5124    
 5608.00   41.82143      256.6751      202764.3      220.5188    
 5609.00   41.82249      256.6826      202806.1      220.5253    
 5610.00   41.82355      256.6900      202847.9      220.5317    
 5611.00   41.82460      256.6975      202889.8      220.5382    
 5612.00   41.82566      256.7049      202931.6      220.5446    
 5613.00   41.82671      256.7124      202973.4      220.5511    
 5614.00   41.82776      256.7198      203015.2      220.5575    
 5615.00   41.82881      256.7273      203057.1      220.5639    
 5616.00   41.82987      256.7347      203098.9      220.5704    
 5617.00   41.83092      256.7422      203140.7      220.5768    
 5618.00   41.83196      256.7496      203182.6      220.5833    
 5619.00   41.83301      256.7571      203224.4      220.5897    
 5620.00   41.83406      256.7645      203266.2      220.5961    
 5621.00   41.83511      256.7720      203308.1      220.6026    
 5622.00   41.83615      256.7794      203349.9      220.6090    
 5623.00   41.83720      256.7868      203391.7      220.6154    
 5624.00   41.83824      256.7943      203433.6      220.6219    
 5625.00   41.83929      256.8017      203475.4      220.6283    
 5626.00   41.84033      256.8091      203517.3      220.6347    
 5627.00   41.84137      256.8166      203559.1      220.6412    
 5628.00   41.84242      256.8240      203600.9      220.6476    
 5629.00   41.84346      256.8315      203642.8      220.6540    
 5630.00   41.84450      256.8389      203684.6      220.6604    
 5631.00   41.84553      256.8463      203726.5      220.6669    
 5632.00   41.84657      256.8538      203768.3      220.6733    
 5633.00   41.84761      256.8612      203810.2      220.6797    
 5634.00   41.84865      256.8686      203852.0      220.6861    
 5635.00   41.84968      256.8760      203893.9      220.6926    
 5636.00   41.85072      256.8835      203935.7      220.6990    
 5637.00   41.85175      256.8909      203977.6      220.7054    
 5638.00   41.85279      256.8983      204019.4      220.7118    
 5639.00   41.85382      256.9057      204061.3      220.7182    
 5640.00   41.85485      256.9132      204103.1      220.7247    
 5641.00   41.85588      256.9206      204145.0      220.7311    
 5642.00   41.85691      256.9280      204186.8      220.7375    
 5643.00   41.85794      256.9354      204228.7      220.7439    
 5644.00   41.85897      256.9428      204270.6      220.7503    
 5645.00   41.86000      256.9502      204312.4      220.7567    
 5646.00   41.86102      256.9577      204354.3      220.7631    
 5647.00   41.86205      256.9651      204396.1      220.7696    
 5648.00   41.86307      256.9725      204438.0      220.7760    
 5649.00   41.86410      256.9799      204479.9      220.7824    
 5650.00   41.86512      256.9873      204521.7      220.7888    
 5651.00   41.86615      256.9947      204563.6      220.7952    
 5652.00   41.86717      257.0021      204605.5      220.8016    
 5653.00   41.86819      257.0095      204647.3      220.8080    
 5654.00   41.86921      257.0169      204689.2      220.8144    
 5655.00   41.87023      257.0243      204731.1      220.8208    
 5656.00   41.87125      257.0317      204772.9      220.8272    
 5657.00   41.87227      257.0392      204814.8      220.8336    
 5658.00   41.87328      257.0466      204856.7      220.8400    
 5659.00   41.87430      257.0540      204898.6      220.8464    
 5660.00   41.87531      257.0614      204940.4      220.8528    
 5661.00   41.87633      257.0687      204982.3      220.8592    
 5662.00   41.87734      257.0761      205024.2      220.8656    
 5663.00   41.87836      257.0835      205066.1      220.8720    
 5664.00   41.87937      257.0909      205107.9      220.8784    
 5665.00   41.88038      257.0983      205149.8      220.8848    
 5666.00   41.88139      257.1057      205191.7      220.8912    
 5667.00   41.88240      257.1131      205233.6      220.8976    
 5668.00   41.88341      257.1205      205275.5      220.9039    
 5669.00   41.88442      257.1279      205317.3      220.9103    
 5670.00   41.88542      257.1353      205359.2      220.9167    
 5671.00   41.88643      257.1427      205401.1      220.9231    
 5672.00   41.88744      257.1501      205443.0      220.9295    
 5673.00   41.88844      257.1574      205484.9      220.9359    
 5674.00   41.88945      257.1648      205526.8      220.9423    
 5675.00   41.89045      257.1722      205568.7      220.9486    
 5676.00   41.89145      257.1796      205610.6      220.9550    
 5677.00   41.89245      257.1870      205652.5      220.9614    
 5678.00   41.89345      257.1943      205694.3      220.9678    
 5679.00   41.89445      257.2017      205736.2      220.9742    
 5680.00   41.89545      257.2091      205778.1      220.9806    
 5681.00   41.89645      257.2165      205820.0      220.9869    
 5682.00   41.89745      257.2238      205861.9      220.9933    
 5683.00   41.89845      257.2312      205903.8      220.9997    
 5684.00   41.89944      257.2386      205945.7      221.0061    
 5685.00   41.90044      257.2460      205987.6      221.0124    
 5686.00   41.90143      257.2533      206029.5      221.0188    
 5687.00   41.90242      257.2607      206071.4      221.0252    
 5688.00   41.90342      257.2681      206113.3      221.0315    
 5689.00   41.90441      257.2754      206155.2      221.0379    
 5690.00   41.90540      257.2828      206197.1      221.0443    
 5691.00   41.90639      257.2902      206239.0      221.0507    
 5692.00   41.90738      257.2975      206281.0      221.0570    
 5693.00   41.90837      257.3049      206322.9      221.0634    
 5694.00   41.90935      257.3122      206364.8      221.0698    
 5695.00   41.91034      257.3196      206406.7      221.0761    
 5696.00   41.91133      257.3270      206448.6      221.0825    
 5697.00   41.91231      257.3343      206490.5      221.0888    
 5698.00   41.91330      257.3417      206532.4      221.0952    
 5699.00   41.91428      257.3490      206574.3      221.1016    
 5700.00   41.91526      257.3564      206616.2      221.1079    
 5701.00   41.91624      257.3637      206658.2      221.1143    
 5702.00   41.91722      257.3711      206700.1      221.1206    
 5703.00   41.91820      257.3784      206742.0      221.1270    
 5704.00   41.91918      257.3858      206783.9      221.1334    
 5705.00   41.92016      257.3931      206825.8      221.1397    
 5706.00   41.92114      257.4005      206867.8      221.1461    
 5707.00   41.92212      257.4078      206909.7      221.1524    
 5708.00   41.92309      257.4152      206951.6      221.1588    
 5709.00   41.92407      257.4225      206993.5      221.1651    
 5710.00   41.92504      257.4299      207035.4      221.1715    
 5711.00   41.92601      257.4372      207077.4      221.1778    
 5712.00   41.92699      257.4446      207119.3      221.1842    
 5713.00   41.92796      257.4519      207161.2      221.1905    
 5714.00   41.92893      257.4592      207203.2      221.1969    
 5715.00   41.92990      257.4666      207245.1      221.2032    
 5716.00   41.93087      257.4739      207287.0      221.2096    
 5717.00   41.93184      257.4812      207328.9      221.2159    
 5718.00   41.93280      257.4886      207370.9      221.2222    
 5719.00   41.93377      257.4959      207412.8      221.2286    
 5720.00   41.93474      257.5032      207454.7      221.2349    
 5721.00   41.93570      257.5106      207496.7      221.2413    
 5722.00   41.93666      257.5179      207538.6      221.2476    
 5723.00   41.93763      257.5252      207580.5      221.2539    
 5724.00   41.93859      257.5326      207622.5      221.2603    
 5725.00   41.93955      257.5399      207664.4      221.2666    
 5726.00   41.94051      257.5472      207706.4      221.2730    
 5727.00   41.94147      257.5545      207748.3      221.2793    
 5728.00   41.94243      257.5619      207790.3      221.2856    
 5729.00   41.94339      257.5692      207832.2      221.2920    
 5730.00   41.94435      257.5765      207874.1      221.2983    
 5731.00   41.94530      257.5838      207916.1      221.3046    
 5732.00   41.94626      257.5911      207958.0      221.3109    
 5733.00   41.94721      257.5985      208000.0      221.3173    
 5734.00   41.94817      257.6058      208041.9      221.3236    
 5735.00   41.94912      257.6131      208083.9      221.3299    
 5736.00   41.95007      257.6204      208125.8      221.3363    
 5737.00   41.95102      257.6277      208167.8      221.3426    
 5738.00   41.95198      257.6350      208209.7      221.3489    
 5739.00   41.95292      257.6423      208251.7      221.3552    
 5740.00   41.95387      257.6496      208293.6      221.3616    
 5741.00   41.95482      257.6569      208335.6      221.3679    
 5742.00   41.95577      257.6643      208377.5      221.3742    
 5743.00   41.95672      257.6716      208419.5      221.3805    
 5744.00   41.95766      257.6789      208461.5      221.3868    
 5745.00   41.95861      257.6862      208503.4      221.3932    
 5746.00   41.95955      257.6935      208545.4      221.3995    
 5747.00   41.96049      257.7008      208587.3      221.4058    
 5748.00   41.96143      257.7081      208629.3      221.4121    
 5749.00   41.96238      257.7154      208671.3      221.4184    
 5750.00   41.96332      257.7227      208713.2      221.4247    
 5751.00   41.96426      257.7300      208755.2      221.4310    
 5752.00   41.96519      257.7373      208797.1      221.4373    
 5753.00   41.96613      257.7446      208839.1      221.4437    
 5754.00   41.96707      257.7519      208881.1      221.4500    
 5755.00   41.96800      257.7592      208923.0      221.4563    
 5756.00   41.96894      257.7664      208965.0      221.4626    
 5757.00   41.96987      257.7737      209007.0      221.4689    
 5758.00   41.97081      257.7810      209049.0      221.4752    
 5759.00   41.97174      257.7883      209090.9      221.4815    
 5760.00   41.97267      257.7956      209132.9      221.4878    
 5761.00   41.97360      257.8029      209174.9      221.4941    
 5762.00   41.97453      257.8102      209216.8      221.5004    
 5763.00   41.97546      257.8175      209258.8      221.5067    
 5764.00   41.97639      257.8247      209300.8      221.5130    
 5765.00   41.97732      257.8320      209342.8      221.5193    
 5766.00   41.97824      257.8393      209384.7      221.5256    
 5767.00   41.97917      257.8466      209426.7      221.5319    
 5768.00   41.98010      257.8539      209468.7      221.5382    
 5769.00   41.98102      257.8611      209510.7      221.5445    
 5770.00   41.98194      257.8684      209552.7      221.5508    
 5771.00   41.98287      257.8757      209594.6      221.5571    
 5772.00   41.98379      257.8830      209636.6      221.5634    
 5773.00   41.98471      257.8902      209678.6      221.5697    
 5774.00   41.98563      257.8975      209720.6      221.5760    
 5775.00   41.98655      257.9048      209762.6      221.5823    
 5776.00   41.98746      257.9120      209804.6      221.5885    
 5777.00   41.98838      257.9193      209846.6      221.5948    
 5778.00   41.98930      257.9266      209888.6      221.6011    
 5779.00   41.99021      257.9339      209930.5      221.6074    
 5780.00   41.99113      257.9411      209972.5      221.6137    
 5781.00   41.99204      257.9484      210014.5      221.6200    
 5782.00   41.99295      257.9556      210056.5      221.6263    
 5783.00   41.99387      257.9629      210098.5      221.6325    
 5784.00   41.99478      257.9702      210140.5      221.6388    
 5785.00   41.99569      257.9774      210182.5      221.6451    
 5786.00   41.99660      257.9847      210224.5      221.6514    
 5787.00   41.99751      257.9919      210266.5      221.6577    
 5788.00   41.99841      257.9992      210308.5      221.6639    
 5789.00   41.99932      258.0065      210350.5      221.6702    
 5790.00   42.00023      258.0137      210392.5      221.6765    
 5791.00   42.00113      258.0210      210434.5      221.6828    
 5792.00   42.00203      258.0282      210476.5      221.6890    
 5793.00   42.00294      258.0355      210518.5      221.6953    
 5794.00   42.00384      258.0427      210560.5      221.7016    
 5795.00   42.00474      258.0500      210602.5      221.7079    
 5796.00   42.00564      258.0572      210644.5      221.7141    
 5797.00   42.00654      258.0645      210686.5      221.7204    
 5798.00   42.00744      258.0717      210728.5      221.7267    
 5799.00   42.00834      258.0790      210770.5      221.7329    
 5800.00   42.00924      258.0862      210812.5      221.7392    
 5801.00   42.01013      258.0934      210854.5      221.7455    
 5802.00   42.01103      258.1007      210896.6      221.7517    
 5803.00   42.01192      258.1079      210938.6      221.7580    
 5804.00   42.01282      258.1152      210980.6      221.7643    
 5805.00   42.01371      258.1224      211022.6      221.7705    
 5806.00   42.01460      258.1296      211064.6      221.7768    
 5807.00   42.01549      258.1369      211106.6      221.7831    
 5808.00   42.01638      258.1441      211148.6      221.7893    
 5809.00   42.01727      258.1513      211190.7      221.7956    
 5810.00   42.01816      258.1586      211232.7      221.8018    
 5811.00   42.01905      258.1658      211274.7      221.8081    
 5812.00   42.01993      258.1730      211316.7      221.8143    
 5813.00   42.02082      258.1803      211358.7      221.8206    
 5814.00   42.02171      258.1875      211400.8      221.8269    
 5815.00   42.02259      258.1947      211442.8      221.8331    
 5816.00   42.02347      258.2019      211484.8      221.8394    
 5817.00   42.02436      258.2092      211526.8      221.8456    
 5818.00   42.02524      258.2164      211568.8      221.8519    
 5819.00   42.02612      258.2236      211610.9      221.8581    
 5820.00   42.02700      258.2308      211652.9      221.8644    
 5821.00   42.02788      258.2381      211694.9      221.8706    
 5822.00   42.02875      258.2453      211737.0      221.8769    
 5823.00   42.02963      258.2525      211779.0      221.8831    
 5824.00   42.03051      258.2597      211821.0      221.8893    
 5825.00   42.03138      258.2669      211863.0      221.8956    
 5826.00   42.03226      258.2741      211905.1      221.9018    
 5827.00   42.03313      258.2814      211947.1      221.9081    
 5828.00   42.03400      258.2886      211989.1      221.9143    
 5829.00   42.03487      258.2958      212031.2      221.9206    
 5830.00   42.03575      258.3030      212073.2      221.9268    
 5831.00   42.03662      258.3102      212115.2      221.9330    
 5832.00   42.03748      258.3174      212157.3      221.9393    
 5833.00   42.03835      258.3246      212199.3      221.9455    
 5834.00   42.03922      258.3318      212241.4      221.9518    
 5835.00   42.04009      258.3390      212283.4      221.9580    
 5836.00   42.04095      258.3462      212325.4      221.9642    
 5837.00   42.04182      258.3534      212367.5      221.9705    
 5838.00   42.04268      258.3606      212409.5      221.9767    
 5839.00   42.04354      258.3678      212451.6      221.9829    
 5840.00   42.04441      258.3750      212493.6      221.9891    
 5841.00   42.04527      258.3822      212535.7      221.9954    
 5842.00   42.04613      258.3894      212577.7      222.0016    
 5843.00   42.04699      258.3966      212619.8      222.0078    
 5844.00   42.04784      258.4038      212661.8      222.0141    
 5845.00   42.04870      258.4110      212703.8      222.0203    
 5846.00   42.04956      258.4182      212745.9      222.0265    
 5847.00   42.05041      258.4254      212787.9      222.0327    
 5848.00   42.05127      258.4326      212830.0      222.0390    
 5849.00   42.05212      258.4398      212872.0      222.0452    
 5850.00   42.05298      258.4470      212914.1      222.0514    
 5851.00   42.05383      258.4542      212956.2      222.0576    
 5852.00   42.05468      258.4614      212998.2      222.0639    
 5853.00   42.05553      258.4685      213040.3      222.0701    
 5854.00   42.05638      258.4757      213082.3      222.0763    
 5855.00   42.05723      258.4829      213124.4      222.0825    
 5856.00   42.05808      258.4901      213166.4      222.0887    
 5857.00   42.05892      258.4973      213208.5      222.0949    
 5858.00   42.05977      258.5045      213250.6      222.1012    
 5859.00   42.06061      258.5116      213292.6      222.1074    
 5860.00   42.06146      258.5188      213334.7      222.1136    
 5861.00   42.06230      258.5260      213376.7      222.1198    
 5862.00   42.06314      258.5332      213418.8      222.1260    
 5863.00   42.06399      258.5403      213460.9      222.1322    
 5864.00   42.06483      258.5475      213502.9      222.1384    
 5865.00   42.06567      258.5547      213545.0      222.1446    
 5866.00   42.06651      258.5619      213587.1      222.1508    
 5867.00   42.06734      258.5690      213629.1      222.1570    
 5868.00   42.06818      258.5762      213671.2      222.1633    
 5869.00   42.06902      258.5834      213713.3      222.1695    
 5870.00   42.06985      258.5905      213755.3      222.1757    
 5871.00   42.07069      258.5977      213797.4      222.1819    
 5872.00   42.07152      258.6049      213839.5      222.1881    
 5873.00   42.07235      258.6120      213881.5      222.1943    
 5874.00   42.07318      258.6192      213923.6      222.2005    
 5875.00   42.07401      258.6264      213965.7      222.2067    
 5876.00   42.07484      258.6335      214007.8      222.2129    
 5877.00   42.07567      258.6407      214049.8      222.2191    
 5878.00   42.07650      258.6478      214091.9      222.2253    
 5879.00   42.07733      258.6550      214134.0      222.2315    
 5880.00   42.07815      258.6622      214176.1      222.2377    
 5881.00   42.07898      258.6693      214218.1      222.2438    
 5882.00   42.07980      258.6765      214260.2      222.2500    
 5883.00   42.08063      258.6836      214302.3      222.2562    
 5884.00   42.08145      258.6908      214344.4      222.2624    
 5885.00   42.08227      258.6979      214386.5      222.2686    
 5886.00   42.08309      258.7051      214428.6      222.2748    
 5887.00   42.08391      258.7122      214470.6      222.2810    
 5888.00   42.08473      258.7194      214512.7      222.2872    
 5889.00   42.08555      258.7265      214554.8      222.2934    
 5890.00   42.08637      258.7337      214596.9      222.2996    
 5891.00   42.08718      258.7408      214639.0      222.3057    
 5892.00   42.08800      258.7479      214681.1      222.3119    
 5893.00   42.08881      258.7551      214723.2      222.3181    
 5894.00   42.08963      258.7622      214765.2      222.3243    
 5895.00   42.09044      258.7694      214807.3      222.3305    
 5896.00   42.09125      258.7765      214849.4      222.3367    
 5897.00   42.09206      258.7837      214891.5      222.3428    
 5898.00   42.09287      258.7908      214933.6      222.3490    
 5899.00   42.09368      258.7979      214975.7      222.3552    
 5900.00   42.09449      258.8051      215017.8      222.3614    
 5901.00   42.09530      258.8122      215059.9      222.3675    
 5902.00   42.09610      258.8193      215102.0      222.3737    
 5903.00   42.09691      258.8265      215144.1      222.3799    
 5904.00   42.09771      258.8336      215186.2      222.3861    
 5905.00   42.09852      258.8407      215228.3      222.3922    
 5906.00   42.09932      258.8478      215270.4      222.3984    
 5907.00   42.10012      258.8550      215312.5      222.4046    
 5908.00   42.10092      258.8621      215354.6      222.4108    
 5909.00   42.10172      258.8692      215396.7      222.4169    
 5910.00   42.10252      258.8764      215438.8      222.4231    
 5911.00   42.10332      258.8835      215480.9      222.4293    
 5912.00   42.10412      258.8906      215523.0      222.4354    
 5913.00   42.10491      258.8977      215565.1      222.4416    
 5914.00   42.10571      258.9048      215607.2      222.4478    
 5915.00   42.10650      258.9120      215649.3      222.4539    
 5916.00   42.10730      258.9191      215691.4      222.4601    
 5917.00   42.10809      258.9262      215733.5      222.4662    
 5918.00   42.10888      258.9333      215775.6      222.4724    
 5919.00   42.10967      258.9404      215817.7      222.4786    
 5920.00   42.11046      258.9475      215859.8      222.4847    
 5921.00   42.11125      258.9547      215902.0      222.4909    
 5922.00   42.11204      258.9618      215944.1      222.4970    
 5923.00   42.11283      258.9689      215986.2      222.5032    
 5924.00   42.11361      258.9760      216028.3      222.5094    
 5925.00   42.11440      258.9831      216070.4      222.5155    
 5926.00   42.11518      258.9902      216112.5      222.5217    
 5927.00   42.11597      258.9973      216154.6      222.5278    
 5928.00   42.11675      259.0044      216196.8      222.5340    
 5929.00   42.11753      259.0115      216238.9      222.5401    
 5930.00   42.11831      259.0186      216281.0      222.5463    
 5931.00   42.11909      259.0257      216323.1      222.5524    
 5932.00   42.11987      259.0328      216365.2      222.5586    
 5933.00   42.12065      259.0399      216407.3      222.5647    
 5934.00   42.12143      259.0470      216449.5      222.5709    
 5935.00   42.12220      259.0541      216491.6      222.5770    
 5936.00   42.12298      259.0612      216533.7      222.5832    
 5937.00   42.12375      259.0683      216575.8      222.5893    
 5938.00   42.12453      259.0754      216618.0      222.5955    
 5939.00   42.12530      259.0825      216660.1      222.6016    
 5940.00   42.12607      259.0896      216702.2      222.6077    
 5941.00   42.12684      259.0967      216744.3      222.6139    
 5942.00   42.12761      259.1038      216786.5      222.6200    
 5943.00   42.12838      259.1109      216828.6      222.6262    
 5944.00   42.12915      259.1179      216870.7      222.6323    
 5945.00   42.12991      259.1250      216912.9      222.6384    
 5946.00   42.13068      259.1321      216955.0      222.6446    
 5947.00   42.13145      259.1392      216997.1      222.6507    
 5948.00   42.13221      259.1463      217039.2      222.6568    
 5949.00   42.13297      259.1534      217081.4      222.6630    
 5950.00   42.13374      259.1605      217123.5      222.6691    
 5951.00   42.13450      259.1675      217165.6      222.6752    
 5952.00   42.13526      259.1746      217207.8      222.6814    
 5953.00   42.13602      259.1817      217249.9      222.6875    
 5954.00   42.13678      259.1888      217292.1      222.6936    
 5955.00   42.13753      259.1959      217334.2      222.6998    
 5956.00   42.13829      259.2029      217376.3      222.7059    
 5957.00   42.13905      259.2100      217418.5      222.7120    
 5958.00   42.13980      259.2171      217460.6      222.7181    
 5959.00   42.14056      259.2241      217502.7      222.7243    
 5960.00   42.14131      259.2312      217544.9      222.7304    
 5961.00   42.14206      259.2383      217587.0      222.7365    
 5962.00   42.14281      259.2454      217629.2      222.7426    
 5963.00   42.14356      259.2524      217671.3      222.7488    
 5964.00   42.14431      259.2595      217713.5      222.7549    
 5965.00   42.14506      259.2666      217755.6      222.7610    
 5966.00   42.14581      259.2736      217797.7      222.7671    
 5967.00   42.14655      259.2807      217839.9      222.7732    
 5968.00   42.14730      259.2877      217882.0      222.7794    
 5969.00   42.14804      259.2948      217924.2      222.7855    
 5970.00   42.14879      259.3019      217966.3      222.7916    
 5971.00   42.14953      259.3089      218008.5      222.7977    
 5972.00   42.15027      259.3160      218050.6      222.8038    
 5973.00   42.15101      259.3230      218092.8      222.8099    
 5974.00   42.15176      259.3301      218134.9      222.8161    
 5975.00   42.15249      259.3372      218177.1      222.8222    
 5976.00   42.15323      259.3442      218219.2      222.8283    
 5977.00   42.15397      259.3513      218261.4      222.8344    
 5978.00   42.15471      259.3583      218303.6      222.8405    
 5979.00   42.15544      259.3654      218345.7      222.8466    
 5980.00   42.15618      259.3724      218387.9      222.8527    
 5981.00   42.15691      259.3795      218430.0      222.8588    
 5982.00   42.15764      259.3865      218472.2      222.8649    
 5983.00   42.15837      259.3936      218514.3      222.8710    
 5984.00   42.15911      259.4006      218556.5      222.8771    
 5985.00   42.15984      259.4077      218598.7      222.8832    
 5986.00   42.16056      259.4147      218640.8      222.8893    
 5987.00   42.16129      259.4217      218683.0      222.8954    
 5988.00   42.16202      259.4288      218725.1      222.9015    
 5989.00   42.16275      259.4358      218767.3      222.9076    
 5990.00   42.16347      259.4429      218809.5      222.9137    
 5991.00   42.16420      259.4499      218851.6      222.9198    
 5992.00   42.16492      259.4569      218893.8      222.9259    
 5993.00   42.16564      259.4640      218936.0      222.9320    
 5994.00   42.16636      259.4710      218978.1      222.9381    
 5995.00   42.16708      259.4780      219020.3      222.9442    
 5996.00   42.16780      259.4851      219062.5      222.9503    
 5997.00   42.16852      259.4921      219104.6      222.9564    
 5998.00   42.16924      259.4991      219146.8      222.9625    
 5999.00   42.16996      259.5062      219189.0      222.9686    
 6000.00   42.17067      259.5132      219231.1      222.9747    
 6001.00   42.17139      259.5202      219273.3      222.9808    
 6002.00   42.17210      259.5273      219315.5      222.9869    
 6003.00   42.17281      259.5343      219357.6      222.9929    
 6004.00   42.17353      259.5413      219399.8      222.9990    
 6005.00   42.17424      259.5483      219442.0      223.0051    
 6006.00   42.17495      259.5554      219484.2      223.0112    
 6007.00   42.17566      259.5624      219526.3      223.0173    
 6008.00   42.17636      259.5694      219568.5      223.0234    
 6009.00   42.17707      259.5764      219610.7      223.0294    
 6010.00   42.17778      259.5834      219652.9      223.0355    
 6011.00   42.17848      259.5904      219695.1      223.0416    
 6012.00   42.17919      259.5975      219737.2      223.0477    
 6013.00   42.17989      259.6045      219779.4      223.0538    
 6014.00   42.18060      259.6115      219821.6      223.0598    
 6015.00   42.18130      259.6185      219863.8      223.0659    
 6016.00   42.18200      259.6255      219906.0      223.0720    
 6017.00   42.18270      259.6325      219948.1      223.0781    
 6018.00   42.18340      259.6395      219990.3      223.0842    
 6019.00   42.18409      259.6465      220032.5      223.0902    
 6020.00   42.18479      259.6536      220074.7      223.0963    
 6021.00   42.18549      259.6606      220116.9      223.1024    
 6022.00   42.18618      259.6676      220159.1      223.1084    
 6023.00   42.18688      259.6746      220201.2      223.1145    
 6024.00   42.18757      259.6816      220243.4      223.1206    
 6025.00   42.18826      259.6886      220285.6      223.1267    
 6026.00   42.18895      259.6956      220327.8      223.1327    
 6027.00   42.18964      259.7026      220370.0      223.1388    
 6028.00   42.19033      259.7096      220412.2      223.1449    
 6029.00   42.19102      259.7166      220454.4      223.1509    
 6030.00   42.19171      259.7236      220496.6      223.1570    
 6031.00   42.19240      259.7306      220538.8      223.1630    
 6032.00   42.19308      259.7376      220581.0      223.1691    
 6033.00   42.19377      259.7446      220623.1      223.1752    
 6034.00   42.19445      259.7516      220665.3      223.1812    
 6035.00   42.19513      259.7586      220707.5      223.1873    
 6036.00   42.19582      259.7655      220749.7      223.1934    
 6037.00   42.19650      259.7725      220791.9      223.1994    
 6038.00   42.19718      259.7795      220834.1      223.2055    
 6039.00   42.19786      259.7865      220876.3      223.2115    
 6040.00   42.19853      259.7935      220918.5      223.2176    
 6041.00   42.19921      259.8005      220960.7      223.2236    
 6042.00   42.19989      259.8075      221002.9      223.2297    
 6043.00   42.20056      259.8145      221045.1      223.2357    
 6044.00   42.20124      259.8214      221087.3      223.2418    
 6045.00   42.20191      259.8284      221129.5      223.2478    
 6046.00   42.20258      259.8354      221171.7      223.2539    
 6047.00   42.20325      259.8424      221213.9      223.2600    
 6048.00   42.20392      259.8494      221256.1      223.2660    
 6049.00   42.20459      259.8563      221298.3      223.2720    
 6050.00   42.20526      259.8633      221340.5      223.2781    
 6051.00   42.20593      259.8703      221382.7      223.2841    
 6052.00   42.20660      259.8773      221425.0      223.2902    
 6053.00   42.20726      259.8842      221467.2      223.2962    
 6054.00   42.20793      259.8912      221509.4      223.3023    
 6055.00   42.20859      259.8982      221551.6      223.3083    
 6056.00   42.20925      259.9051      221593.8      223.3144    
 6057.00   42.20992      259.9121      221636.0      223.3204    
 6058.00   42.21058      259.9191      221678.2      223.3264    
 6059.00   42.21124      259.9261      221720.4      223.3325
[truncated: 260,107 more chars]
