# Supplementary material for: Ab Initio Partition Functions and Thermodynamic Quantities for the Molecular Hydrogen Isotopologues
Source: J Phys Chem A. 2021 Oct 6;125(41):9226–41. doi: 10.1021/acs.jpca.1c06468 (PMC8543445; doi:10.1021/acs.jpca.1c06468)
Supplement: Supplementary file 2 — jp1c06468_si_002.zip [file jp1c06468_si_002.zip › ht_qint.txt]

   T(K)      Q_equi
    1.00   4.000000    
    2.00   4.000000    
    3.00   4.000000    
    4.00   4.000000    
    5.00   4.000000    
    6.00   4.000000    
    7.00   4.000001    
    8.00   4.000007    
    9.00   4.000037    
   10.00   4.000130    
   11.00   4.000368    
   12.00   4.000874    
   13.00   4.001819    
   14.00   4.003409    
   15.00   4.005876    
   16.00   4.009461    
   17.00   4.014404    
   18.00   4.020929    
   19.00   4.029237    
   20.00   4.039500    
   21.00   4.051858    
   22.00   4.066420    
   23.00   4.083260    
   24.00   4.102425    
   25.00   4.123932    
   26.00   4.147776    
   27.00   4.173931    
   28.00   4.202353    
   29.00   4.232984    
   30.00   4.265754    
   31.00   4.300587    
   32.00   4.337398    
   33.00   4.376098    
   34.00   4.416598    
   35.00   4.458805    
   36.00   4.502628    
   37.00   4.547978    
   38.00   4.594764    
   39.00   4.642904    
   40.00   4.692312    
   41.00   4.742912    
   42.00   4.794627    
   43.00   4.847385    
   44.00   4.901120    
   45.00   4.955767    
   46.00   5.011266    
   47.00   5.067560    
   48.00   5.124597    
   49.00   5.182328    
   50.00   5.240706    
   51.00   5.299688    
   52.00   5.359234    
   53.00   5.419308    
   54.00   5.479874    
   55.00   5.540901    
   56.00   5.602358    
   57.00   5.664219    
   58.00   5.726457    
   59.00   5.789049    
   60.00   5.851972    
   61.00   5.915207    
   62.00   5.978735    
   63.00   6.042537    
   64.00   6.106598    
   65.00   6.170903    
   66.00   6.235437    
   67.00   6.300187    
   68.00   6.365141    
   69.00   6.430289    
   70.00   6.495619    
   71.00   6.561122    
   72.00   6.626789    
   73.00   6.692611    
   74.00   6.758580    
   75.00   6.824689    
   76.00   6.890932    
   77.00   6.957301    
   78.00   7.023791    
   79.00   7.090395    
   80.00   7.157109    
   81.00   7.223929    
   82.00   7.290848    
   83.00   7.357862    
   84.00   7.424969    
   85.00   7.492163    
   86.00   7.559441    
   87.00   7.626799    
   88.00   7.694235    
   89.00   7.761745    
   90.00   7.829327    
   91.00   7.896977    
   92.00   7.964693    
   93.00   8.032473    
   94.00   8.100313    
   95.00   8.168213    
   96.00   8.236170    
   97.00   8.304182    
   98.00   8.372246    
   99.00   8.440362    
  100.00   8.508528    
  101.00   8.576741    
  102.00   8.645001    
  103.00   8.713305    
  104.00   8.781653    
  105.00   8.850043    
  106.00   8.918473    
  107.00   8.986943    
  108.00   9.055452    
  109.00   9.123997    
  110.00   9.192579    
  111.00   9.261195    
  112.00   9.329846    
  113.00   9.398530    
  114.00   9.467246    
  115.00   9.535993    
  116.00   9.604771    
  117.00   9.673579    
  118.00   9.742415    
  119.00   9.811280    
  120.00   9.880171    
  121.00   9.949090    
  122.00   10.01803    
  123.00   10.08700    
  124.00   10.15600    
  125.00   10.22502    
  126.00   10.29406    
  127.00   10.36313    
  128.00   10.43221    
  129.00   10.50132    
  130.00   10.57046    
  131.00   10.63961    
  132.00   10.70878    
  133.00   10.77798    
  134.00   10.84719    
  135.00   10.91642    
  136.00   10.98567    
  137.00   11.05494    
  138.00   11.12423    
  139.00   11.19353    
  140.00   11.26286    
  141.00   11.33219    
  142.00   11.40155    
  143.00   11.47092    
  144.00   11.54031    
  145.00   11.60972    
  146.00   11.67913    
  147.00   11.74857    
  148.00   11.81802    
  149.00   11.88748    
  150.00   11.95696    
  151.00   12.02645    
  152.00   12.09596    
  153.00   12.16548    
  154.00   12.23501    
  155.00   12.30456    
  156.00   12.37412    
  157.00   12.44369    
  158.00   12.51327    
  159.00   12.58287    
  160.00   12.65248    
  161.00   12.72210    
  162.00   12.79173    
  163.00   12.86137    
  164.00   12.93103    
  165.00   13.00069    
  166.00   13.07037    
  167.00   13.14006    
  168.00   13.20976    
  169.00   13.27946    
  170.00   13.34918    
  171.00   13.41891    
  172.00   13.48865    
  173.00   13.55840    
  174.00   13.62816    
  175.00   13.69793    
  176.00   13.76771    
  177.00   13.83749    
  178.00   13.90729    
  179.00   13.97710    
  180.00   14.04691    
  181.00   14.11674    
  182.00   14.18657    
  183.00   14.25641    
  184.00   14.32626    
  185.00   14.39612    
  186.00   14.46598    
  187.00   14.53586    
  188.00   14.60574    
  189.00   14.67563    
  190.00   14.74553    
  191.00   14.81544    
  192.00   14.88536    
  193.00   14.95528    
  194.00   15.02521    
  195.00   15.09515    
  196.00   15.16509    
  197.00   15.23504    
  198.00   15.30500    
  199.00   15.37497    
  200.00   15.44495    
  201.00   15.51493    
  202.00   15.58491    
  203.00   15.65491    
  204.00   15.72491    
  205.00   15.79492    
  206.00   15.86494    
  207.00   15.93496    
  208.00   16.00499    
  209.00   16.07502    
  210.00   16.14507    
  211.00   16.21511    
  212.00   16.28517    
  213.00   16.35523    
  214.00   16.42530    
  215.00   16.49537    
  216.00   16.56545    
  217.00   16.63554    
  218.00   16.70563    
  219.00   16.77573    
  220.00   16.84583    
  221.00   16.91594    
  222.00   16.98606    
  223.00   17.05618    
  224.00   17.12631    
  225.00   17.19644    
  226.00   17.26658    
  227.00   17.33672    
  228.00   17.40687    
  229.00   17.47703    
  230.00   17.54719    
  231.00   17.61735    
  232.00   17.68752    
  233.00   17.75770    
  234.00   17.82788    
  235.00   17.89807    
  236.00   17.96826    
  237.00   18.03846    
  238.00   18.10867    
  239.00   18.17887    
  240.00   18.24909    
  241.00   18.31931    
  242.00   18.38953    
  243.00   18.45976    
  244.00   18.52999    
  245.00   18.60023    
  246.00   18.67047    
  247.00   18.74072    
  248.00   18.81098    
  249.00   18.88123    
  250.00   18.95150    
  251.00   19.02176    
  252.00   19.09204    
  253.00   19.16231    
  254.00   19.23260    
  255.00   19.30288    
  256.00   19.37317    
  257.00   19.44347    
  258.00   19.51377    
  259.00   19.58408    
  260.00   19.65439    
  261.00   19.72470    
  262.00   19.79502    
  263.00   19.86534    
  264.00   19.93567    
  265.00   20.00600    
  266.00   20.07634    
  267.00   20.14668    
  268.00   20.21702    
  269.00   20.28737    
  270.00   20.35773    
  271.00   20.42808    
  272.00   20.49845    
  273.00   20.56881    
  274.00   20.63918    
  275.00   20.70956    
  276.00   20.77994    
  277.00   20.85032    
  278.00   20.92071    
  279.00   20.99110    
  280.00   21.06150    
  281.00   21.13190    
  282.00   21.20230    
  283.00   21.27271    
  284.00   21.34312    
  285.00   21.41354    
  286.00   21.48396    
  287.00   21.55438    
  288.00   21.62481    
  289.00   21.69525    
  290.00   21.76568    
  291.00   21.83612    
  292.00   21.90657    
  293.00   21.97701    
  294.00   22.04747    
  295.00   22.11792    
  296.00   22.18838    
  297.00   22.25885    
  298.00   22.32931    
  299.00   22.39979    
  300.00   22.47026    
  301.00   22.54074    
  302.00   22.61122    
  303.00   22.68171    
  304.00   22.75220    
  305.00   22.82269    
  306.00   22.89319    
  307.00   22.96369    
  308.00   23.03420    
  309.00   23.10471    
  310.00   23.17522    
  311.00   23.24574    
  312.00   23.31626    
  313.00   23.38678    
  314.00   23.45731    
  315.00   23.52784    
  316.00   23.59838    
  317.00   23.66891    
  318.00   23.73946    
  319.00   23.81000    
  320.00   23.88055    
  321.00   23.95110    
  322.00   24.02166    
  323.00   24.09222    
  324.00   24.16278    
  325.00   24.23335    
  326.00   24.30392    
  327.00   24.37450    
  328.00   24.44508    
  329.00   24.51566    
  330.00   24.58624    
  331.00   24.65683    
  332.00   24.72742    
  333.00   24.79802    
  334.00   24.86862    
  335.00   24.93922    
  336.00   25.00982    
  337.00   25.08043    
  338.00   25.15105    
  339.00   25.22166    
  340.00   25.29228    
  341.00   25.36290    
  342.00   25.43353    
  343.00   25.50416    
  344.00   25.57479    
  345.00   25.64543    
  346.00   25.71607    
  347.00   25.78671    
  348.00   25.85736    
  349.00   25.92801    
  350.00   25.99867    
  351.00   26.06932    
  352.00   26.13998    
  353.00   26.21065    
  354.00   26.28131    
  355.00   26.35198    
  356.00   26.42266    
  357.00   26.49333    
  358.00   26.56401    
  359.00   26.63470    
  360.00   26.70539    
  361.00   26.77608    
  362.00   26.84677    
  363.00   26.91747    
  364.00   26.98817    
  365.00   27.05887    
  366.00   27.12958    
  367.00   27.20029    
  368.00   27.27100    
  369.00   27.34172    
  370.00   27.41244    
  371.00   27.48316    
  372.00   27.55389    
  373.00   27.62462    
  374.00   27.69535    
  375.00   27.76609    
  376.00   27.83683    
  377.00   27.90757    
  378.00   27.97831    
  379.00   28.04906    
  380.00   28.11982    
  381.00   28.19057    
  382.00   28.26133    
  383.00   28.33209    
  384.00   28.40286    
  385.00   28.47363    
  386.00   28.54440    
  387.00   28.61517    
  388.00   28.68595    
  389.00   28.75673    
  390.00   28.82752    
  391.00   28.89831    
  392.00   28.96910    
  393.00   29.03989    
  394.00   29.11069    
  395.00   29.18149    
  396.00   29.25230    
  397.00   29.32310    
  398.00   29.39391    
  399.00   29.46473    
  400.00   29.53554    
  401.00   29.60636    
  402.00   29.67719    
  403.00   29.74801    
  404.00   29.81884    
  405.00   29.88968    
  406.00   29.96051    
  407.00   30.03135    
  408.00   30.10219    
  409.00   30.17304    
  410.00   30.24389    
  411.00   30.31474    
  412.00   30.38559    
  413.00   30.45645    
  414.00   30.52731    
  415.00   30.59818    
  416.00   30.66905    
  417.00   30.73992    
  418.00   30.81079    
  419.00   30.88167    
  420.00   30.95255    
  421.00   31.02344    
  422.00   31.09432    
  423.00   31.16521    
  424.00   31.23611    
  425.00   31.30700    
  426.00   31.37790    
  427.00   31.44881    
  428.00   31.51971    
  429.00   31.59062    
  430.00   31.66154    
  431.00   31.73245    
  432.00   31.80337    
  433.00   31.87429    
  434.00   31.94522    
  435.00   32.01615    
  436.00   32.08708    
  437.00   32.15802    
  438.00   32.22895    
  439.00   32.29990    
  440.00   32.37084    
  441.00   32.44179    
  442.00   32.51274    
  443.00   32.58370    
  444.00   32.65465    
  445.00   32.72562    
  446.00   32.79658    
  447.00   32.86755    
  448.00   32.93852    
  449.00   33.00949    
  450.00   33.08047    
  451.00   33.15145    
  452.00   33.22244    
  453.00   33.29342    
  454.00   33.36441    
  455.00   33.43541    
  456.00   33.50640    
  457.00   33.57741    
  458.00   33.64841    
  459.00   33.71942    
  460.00   33.79043    
  461.00   33.86144    
  462.00   33.93246    
  463.00   34.00348    
  464.00   34.07450    
  465.00   34.14553    
  466.00   34.21656    
  467.00   34.28759    
  468.00   34.35863    
  469.00   34.42967    
  470.00   34.50071    
  471.00   34.57176    
  472.00   34.64281    
  473.00   34.71387    
  474.00   34.78492    
  475.00   34.85598    
  476.00   34.92705    
  477.00   34.99812    
  478.00   35.06919    
  479.00   35.14026    
  480.00   35.21134    
  481.00   35.28242    
  482.00   35.35350    
  483.00   35.42459    
  484.00   35.49568    
  485.00   35.56678    
  486.00   35.63788    
  487.00   35.70898    
  488.00   35.78008    
  489.00   35.85119    
  490.00   35.92231    
  491.00   35.99342    
  492.00   36.06454    
  493.00   36.13566    
  494.00   36.20679    
  495.00   36.27792    
  496.00   36.34905    
  497.00   36.42019    
  498.00   36.49133    
  499.00   36.56248    
  500.00   36.63362    
  501.00   36.70477    
  502.00   36.77593    
  503.00   36.84709    
  504.00   36.91825    
  505.00   36.98942    
  506.00   37.06059    
  507.00   37.13176    
  508.00   37.20294    
  509.00   37.27412    
  510.00   37.34530    
  511.00   37.41649    
  512.00   37.48768    
  513.00   37.55887    
  514.00   37.63007    
  515.00   37.70128    
  516.00   37.77248    
  517.00   37.84369    
  518.00   37.91490    
  519.00   37.98612    
  520.00   38.05734    
  521.00   38.12857    
  522.00   38.19980    
  523.00   38.27103    
  524.00   38.34227    
  525.00   38.41351    
  526.00   38.48475    
  527.00   38.55600    
  528.00   38.62725    
  529.00   38.69851    
  530.00   38.76977    
  531.00   38.84103    
  532.00   38.91230    
  533.00   38.98357    
  534.00   39.05484    
  535.00   39.12612    
  536.00   39.19741    
  537.00   39.26869    
  538.00   39.33998    
  539.00   39.41128    
  540.00   39.48258    
  541.00   39.55388    
  542.00   39.62519    
  543.00   39.69650    
  544.00   39.76782    
  545.00   39.83914    
  546.00   39.91046    
  547.00   39.98179    
  548.00   40.05312    
  549.00   40.12445    
  550.00   40.19579    
  551.00   40.26714    
  552.00   40.33849    
  553.00   40.40984    
  554.00   40.48120    
  555.00   40.55256    
  556.00   40.62392    
  557.00   40.69529    
  558.00   40.76667    
  559.00   40.83804    
  560.00   40.90943    
  561.00   40.98081    
  562.00   41.05220    
  563.00   41.12360    
  564.00   41.19500    
  565.00   41.26640    
  566.00   41.33781    
  567.00   41.40922    
  568.00   41.48064    
  569.00   41.55206    
  570.00   41.62349    
  571.00   41.69492    
  572.00   41.76635    
  573.00   41.83779    
  574.00   41.90924    
  575.00   41.98069    
  576.00   42.05214    
  577.00   42.12360    
  578.00   42.19506    
  579.00   42.26653    
  580.00   42.33800    
  581.00   42.40947    
  582.00   42.48095    
  583.00   42.55244    
  584.00   42.62393    
  585.00   42.69543    
  586.00   42.76692    
  587.00   42.83843    
  588.00   42.90994    
  589.00   42.98145    
  590.00   43.05297    
  591.00   43.12449    
  592.00   43.19602    
  593.00   43.26756    
  594.00   43.33909    
  595.00   43.41064    
  596.00   43.48218    
  597.00   43.55374    
  598.00   43.62529    
  599.00   43.69686    
  600.00   43.76842    
  601.00   43.84000    
  602.00   43.91157    
  603.00   43.98316    
  604.00   44.05474    
  605.00   44.12634    
  606.00   44.19794    
  607.00   44.26954    
  608.00   44.34115    
  609.00   44.41276    
  610.00   44.48438    
  611.00   44.55600    
  612.00   44.62763    
  613.00   44.69926    
  614.00   44.77090    
  615.00   44.84255    
  616.00   44.91420    
  617.00   44.98585    
  618.00   45.05751    
  619.00   45.12918    
  620.00   45.20085    
  621.00   45.27253    
  622.00   45.34421    
  623.00   45.41590    
  624.00   45.48759    
  625.00   45.55929    
  626.00   45.63099    
  627.00   45.70270    
  628.00   45.77442    
  629.00   45.84614    
  630.00   45.91786    
  631.00   45.98960    
  632.00   46.06133    
  633.00   46.13308    
  634.00   46.20482    
  635.00   46.27658    
  636.00   46.34834    
  637.00   46.42011    
  638.00   46.49188    
  639.00   46.56365    
  640.00   46.63544    
  641.00   46.70723    
  642.00   46.77902    
  643.00   46.85082    
  644.00   46.92263    
  645.00   46.99444    
  646.00   47.06626    
  647.00   47.13809    
  648.00   47.20992    
  649.00   47.28175    
  650.00   47.35360    
  651.00   47.42544    
  652.00   47.49730    
  653.00   47.56916    
  654.00   47.64103    
  655.00   47.71290    
  656.00   47.78478    
  657.00   47.85667    
  658.00   47.92856    
  659.00   48.00046    
  660.00   48.07236    
  661.00   48.14427    
  662.00   48.21619    
  663.00   48.28811    
  664.00   48.36004    
  665.00   48.43198    
  666.00   48.50392    
  667.00   48.57587    
  668.00   48.64782    
  669.00   48.71979    
  670.00   48.79175    
  671.00   48.86373    
  672.00   48.93571    
  673.00   49.00770    
  674.00   49.07969    
  675.00   49.15170    
  676.00   49.22370    
  677.00   49.29572    
  678.00   49.36774    
  679.00   49.43977    
  680.00   49.51180    
  681.00   49.58385    
  682.00   49.65590    
  683.00   49.72795    
  684.00   49.80001    
  685.00   49.87208    
  686.00   49.94416    
  687.00   50.01624    
  688.00   50.08833    
  689.00   50.16043    
  690.00   50.23253    
  691.00   50.30465    
  692.00   50.37676    
  693.00   50.44889    
  694.00   50.52102    
  695.00   50.59316    
  696.00   50.66531    
  697.00   50.73746    
  698.00   50.80963    
  699.00   50.88179    
  700.00   50.95397    
  701.00   51.02615    
  702.00   51.09835    
  703.00   51.17054    
  704.00   51.24275    
  705.00   51.31496    
  706.00   51.38718    
  707.00   51.45941    
  708.00   51.53165    
  709.00   51.60389    
  710.00   51.67614    
  711.00   51.74840    
  712.00   51.82066    
  713.00   51.89294    
  714.00   51.96522    
  715.00   52.03751    
  716.00   52.10980    
  717.00   52.18211    
  718.00   52.25442    
  719.00   52.32674    
  720.00   52.39907    
  721.00   52.47140    
  722.00   52.54375    
  723.00   52.61610    
  724.00   52.68846    
  725.00   52.76083    
  726.00   52.83320    
  727.00   52.90559    
  728.00   52.97798    
  729.00   53.05038    
  730.00   53.12278    
  731.00   53.19520    
  732.00   53.26762    
  733.00   53.34006    
  734.00   53.41250    
  735.00   53.48495    
  736.00   53.55740    
  737.00   53.62987    
  738.00   53.70234    
  739.00   53.77483    
  740.00   53.84732    
  741.00   53.91982    
  742.00   53.99232    
  743.00   54.06484    
  744.00   54.13736    
  745.00   54.20990    
  746.00   54.28244    
  747.00   54.35499    
  748.00   54.42755    
  749.00   54.50012    
  750.00   54.57269    
  751.00   54.64528    
  752.00   54.71787    
  753.00   54.79047    
  754.00   54.86309    
  755.00   54.93571    
  756.00   55.00833    
  757.00   55.08097    
  758.00   55.15362    
  759.00   55.22628    
  760.00   55.29894    
  761.00   55.37162    
  762.00   55.44430    
  763.00   55.51699    
  764.00   55.58969    
  765.00   55.66240    
  766.00   55.73512    
  767.00   55.80785    
  768.00   55.88059    
  769.00   55.95334    
  770.00   56.02609    
  771.00   56.09886    
  772.00   56.17163    
  773.00   56.24442    
  774.00   56.31721    
  775.00   56.39002    
  776.00   56.46283    
  777.00   56.53565    
  778.00   56.60848    
  779.00   56.68132    
  780.00   56.75418    
  781.00   56.82704    
  782.00   56.89991    
  783.00   56.97279    
  784.00   57.04568    
  785.00   57.11858    
  786.00   57.19149    
  787.00   57.26441    
  788.00   57.33733    
  789.00   57.41027    
  790.00   57.48322    
  791.00   57.55618    
  792.00   57.62915    
  793.00   57.70213    
  794.00   57.77512    
  795.00   57.84811    
  796.00   57.92112    
  797.00   57.99414    
  798.00   58.06717    
  799.00   58.14021    
  800.00   58.21326    
  801.00   58.28632    
  802.00   58.35939    
  803.00   58.43247    
  804.00   58.50556    
  805.00   58.57866    
  806.00   58.65177    
  807.00   58.72489    
  808.00   58.79803    
  809.00   58.87117    
  810.00   58.94432    
  811.00   59.01748    
  812.00   59.09066    
  813.00   59.16384    
  814.00   59.23704    
  815.00   59.31024    
  816.00   59.38346    
  817.00   59.45669    
  818.00   59.52993    
  819.00   59.60318    
  820.00   59.67644    
  821.00   59.74971    
  822.00   59.82299    
  823.00   59.89628    
  824.00   59.96958    
  825.00   60.04290    
  826.00   60.11622    
  827.00   60.18956    
  828.00   60.26291    
  829.00   60.33627    
  830.00   60.40963    
  831.00   60.48302    
  832.00   60.55641    
  833.00   60.62981    
  834.00   60.70323    
  835.00   60.77665    
  836.00   60.85009    
  837.00   60.92354    
  838.00   60.99700    
  839.00   61.07047    
  840.00   61.14395    
  841.00   61.21744    
  842.00   61.29095    
  843.00   61.36447    
  844.00   61.43799    
  845.00   61.51153    
  846.00   61.58509    
  847.00   61.65865    
  848.00   61.73223    
  849.00   61.80581    
  850.00   61.87941    
  851.00   61.95302    
  852.00   62.02664    
  853.00   62.10028    
  854.00   62.17392    
  855.00   62.24758    
  856.00   62.32125    
  857.00   62.39493    
  858.00   62.46863    
  859.00   62.54233    
  860.00   62.61605    
  861.00   62.68978    
  862.00   62.76352    
  863.00   62.83728    
  864.00   62.91104    
  865.00   62.98482    
  866.00   63.05861    
  867.00   63.13241    
  868.00   63.20623    
  869.00   63.28006    
  870.00   63.35390    
  871.00   63.42775    
  872.00   63.50161    
  873.00   63.57549    
  874.00   63.64938    
  875.00   63.72328    
  876.00   63.79720    
  877.00   63.87113    
  878.00   63.94507    
  879.00   64.01902    
  880.00   64.09298    
  881.00   64.16696    
  882.00   64.24095    
  883.00   64.31496    
  884.00   64.38897    
  885.00   64.46300    
  886.00   64.53704    
  887.00   64.61110    
  888.00   64.68517    
  889.00   64.75925    
  890.00   64.83334    
  891.00   64.90745    
  892.00   64.98157    
  893.00   65.05570    
  894.00   65.12985    
  895.00   65.20401    
  896.00   65.27818    
  897.00   65.35237    
  898.00   65.42656    
  899.00   65.50078    
  900.00   65.57500    
  901.00   65.64924    
  902.00   65.72349    
  903.00   65.79776    
  904.00   65.87204    
  905.00   65.94633    
  906.00   66.02064    
  907.00   66.09496    
  908.00   66.16929    
  909.00   66.24364    
  910.00   66.31800    
  911.00   66.39237    
  912.00   66.46676    
  913.00   66.54116    
  914.00   66.61557    
  915.00   66.69000    
  916.00   66.76445    
  917.00   66.83890    
  918.00   66.91337    
  919.00   66.98786    
  920.00   67.06235    
  921.00   67.13687    
  922.00   67.21139    
  923.00   67.28593    
  924.00   67.36049    
  925.00   67.43505    
  926.00   67.50964    
  927.00   67.58423    
  928.00   67.65884    
  929.00   67.73347    
  930.00   67.80811    
  931.00   67.88276    
  932.00   67.95743    
  933.00   68.03211    
  934.00   68.10681    
  935.00   68.18152    
  936.00   68.25624    
  937.00   68.33098    
  938.00   68.40573    
  939.00   68.48050    
  940.00   68.55529    
  941.00   68.63008    
  942.00   68.70489    
  943.00   68.77972    
  944.00   68.85456    
  945.00   68.92942    
  946.00   69.00429    
  947.00   69.07917    
  948.00   69.15407    
  949.00   69.22899    
  950.00   69.30392    
  951.00   69.37886    
  952.00   69.45382    
  953.00   69.52880    
  954.00   69.60379    
  955.00   69.67879    
  956.00   69.75381    
  957.00   69.82885    
  958.00   69.90390    
  959.00   69.97896    
  960.00   70.05404    
  961.00   70.12914    
  962.00   70.20425    
  963.00   70.27937    
  964.00   70.35451    
  965.00   70.42967    
  966.00   70.50484    
  967.00   70.58003    
  968.00   70.65523    
  969.00   70.73045    
  970.00   70.80568    
  971.00   70.88093    
  972.00   70.95619    
  973.00   71.03147    
  974.00   71.10677    
  975.00   71.18208    
  976.00   71.25740    
  977.00   71.33274    
  978.00   71.40810    
  979.00   71.48348    
  980.00   71.55886    
  981.00   71.63427    
  982.00   71.70969    
  983.00   71.78513    
  984.00   71.86058    
  985.00   71.93605    
  986.00   72.01153    
  987.00   72.08703    
  988.00   72.16255    
  989.00   72.23808    
  990.00   72.31363    
  991.00   72.38919    
  992.00   72.46477    
  993.00   72.54037    
  994.00   72.61598    
  995.00   72.69161    
  996.00   72.76725    
  997.00   72.84291    
  998.00   72.91859    
  999.00   72.99429    
 1000.00   73.07000    
 1001.00   73.14572    
 1002.00   73.22146    
 1003.00   73.29722    
 1004.00   73.37300    
 1005.00   73.44879    
 1006.00   73.52460    
 1007.00   73.60042    
 1008.00   73.67627    
 1009.00   73.75212    
 1010.00   73.82800    
 1011.00   73.90389    
 1012.00   73.97980    
 1013.00   74.05572    
 1014.00   74.13167    
 1015.00   74.20762    
 1016.00   74.28360    
 1017.00   74.35959    
 1018.00   74.43560    
 1019.00   74.51163    
 1020.00   74.58767    
 1021.00   74.66373    
 1022.00   74.73980    
 1023.00   74.81590    
 1024.00   74.89201    
 1025.00   74.96814    
 1026.00   75.04428    
 1027.00   75.12044    
 1028.00   75.19662    
 1029.00   75.27282    
 1030.00   75.34903    
 1031.00   75.42526    
 1032.00   75.50151    
 1033.00   75.57778    
 1034.00   75.65406    
 1035.00   75.73036    
 1036.00   75.80667    
 1037.00   75.88301    
 1038.00   75.95936    
 1039.00   76.03573    
 1040.00   76.11212    
 1041.00   76.18852    
 1042.00   76.26494    
 1043.00   76.34138    
 1044.00   76.41784    
 1045.00   76.49431    
 1046.00   76.57081    
 1047.00   76.64732    
 1048.00   76.72384    
 1049.00   76.80039    
 1050.00   76.87695    
 1051.00   76.95353    
 1052.00   77.03013    
 1053.00   77.10675    
 1054.00   77.18338    
 1055.00   77.26004    
 1056.00   77.33671    
 1057.00   77.41340    
 1058.00   77.49010    
 1059.00   77.56683    
 1060.00   77.64357    
 1061.00   77.72033    
 1062.00   77.79711    
 1063.00   77.87390    
 1064.00   77.95072    
 1065.00   78.02755    
 1066.00   78.10440    
 1067.00   78.18127    
 1068.00   78.25816    
 1069.00   78.33507    
 1070.00   78.41199    
 1071.00   78.48893    
 1072.00   78.56589    
 1073.00   78.64287    
 1074.00   78.71987    
 1075.00   78.79689    
 1076.00   78.87392    
 1077.00   78.95098    
 1078.00   79.02805    
 1079.00   79.10514    
 1080.00   79.18225    
 1081.00   79.25937    
 1082.00   79.33652    
 1083.00   79.41368    
 1084.00   79.49087    
 1085.00   79.56807    
 1086.00   79.64529    
 1087.00   79.72253    
 1088.00   79.79979    
 1089.00   79.87707    
 1090.00   79.95436    
 1091.00   80.03168    
 1092.00   80.10901    
 1093.00   80.18637    
 1094.00   80.26374    
 1095.00   80.34113    
 1096.00   80.41854    
 1097.00   80.49597    
 1098.00   80.57342    
 1099.00   80.65088    
 1100.00   80.72837    
 1101.00   80.80588    
 1102.00   80.88340    
 1103.00   80.96094    
 1104.00   81.03851    
 1105.00   81.11609    
 1106.00   81.19369    
 1107.00   81.27131    
 1108.00   81.34895    
 1109.00   81.42661    
 1110.00   81.50429    
 1111.00   81.58199    
 1112.00   81.65971    
 1113.00   81.73744    
 1114.00   81.81520    
 1115.00   81.89298    
 1116.00   81.97077    
 1117.00   82.04859    
 1118.00   82.12642    
 1119.00   82.20428    
 1120.00   82.28215    
 1121.00   82.36005    
 1122.00   82.43796    
 1123.00   82.51589    
 1124.00   82.59385    
 1125.00   82.67182    
 1126.00   82.74981    
 1127.00   82.82782    
 1128.00   82.90586    
 1129.00   82.98391    
 1130.00   83.06198    
 1131.00   83.14007    
 1132.00   83.21819    
 1133.00   83.29632    
 1134.00   83.37447    
 1135.00   83.45264    
 1136.00   83.53083    
 1137.00   83.60905    
 1138.00   83.68728    
 1139.00   83.76553    
 1140.00   83.84380    
 1141.00   83.92210    
 1142.00   84.00041    
 1143.00   84.07874    
 1144.00   84.15710    
 1145.00   84.23547    
 1146.00   84.31386    
 1147.00   84.39228    
 1148.00   84.47071    
 1149.00   84.54917    
 1150.00   84.62764    
 1151.00   84.70614    
 1152.00   84.78466    
 1153.00   84.86319    
 1154.00   84.94175    
 1155.00   85.02033    
 1156.00   85.09893    
 1157.00   85.17755    
 1158.00   85.25619    
 1159.00   85.33485    
 1160.00   85.41353    
 1161.00   85.49223    
 1162.00   85.57095    
 1163.00   85.64970    
 1164.00   85.72846    
 1165.00   85.80725    
 1166.00   85.88605    
 1167.00   85.96488    
 1168.00   86.04372    
 1169.00   86.12259    
 1170.00   86.20148    
 1171.00   86.28039    
 1172.00   86.35932    
 1173.00   86.43827    
 1174.00   86.51725    
 1175.00   86.59624    
 1176.00   86.67526    
 1177.00   86.75429    
 1178.00   86.83335    
 1179.00   86.91243    
 1180.00   86.99153    
 1181.00   87.07065    
 1182.00   87.14979    
 1183.00   87.22895    
 1184.00   87.30814    
 1185.00   87.38734    
 1186.00   87.46657    
 1187.00   87.54582    
 1188.00   87.62509    
 1189.00   87.70438    
 1190.00   87.78369    
 1191.00   87.86302    
 1192.00   87.94238    
 1193.00   88.02175    
 1194.00   88.10115    
 1195.00   88.18057    
 1196.00   88.26001    
 1197.00   88.33947    
 1198.00   88.41896    
 1199.00   88.49846    
 1200.00   88.57799    
 1201.00   88.65754    
 1202.00   88.73711    
 1203.00   88.81670    
 1204.00   88.89632    
 1205.00   88.97595    
 1206.00   89.05561    
 1207.00   89.13529    
 1208.00   89.21499    
 1209.00   89.29471    
 1210.00   89.37446    
 1211.00   89.45422    
 1212.00   89.53401    
 1213.00   89.61382    
 1214.00   89.69365    
 1215.00   89.77351    
 1216.00   89.85339    
 1217.00   89.93328    
 1218.00   90.01320    
 1219.00   90.09315    
 1220.00   90.17311    
 1221.00   90.25310    
 1222.00   90.33311    
 1223.00   90.41314    
 1224.00   90.49319    
 1225.00   90.57327    
 1226.00   90.65336    
 1227.00   90.73348    
 1228.00   90.81362    
 1229.00   90.89379    
 1230.00   90.97397    
 1231.00   91.05418    
 1232.00   91.13441    
 1233.00   91.21467    
 1234.00   91.29494    
 1235.00   91.37524    
 1236.00   91.45556    
 1237.00   91.53591    
 1238.00   91.61627    
 1239.00   91.69666    
 1240.00   91.77707    
 1241.00   91.85750    
 1242.00   91.93796    
 1243.00   92.01844    
 1244.00   92.09894    
 1245.00   92.17946    
 1246.00   92.26001    
 1247.00   92.34058    
 1248.00   92.42117    
 1249.00   92.50179    
 1250.00   92.58242    
 1251.00   92.66308    
 1252.00   92.74377    
 1253.00   92.82447    
 1254.00   92.90520    
 1255.00   92.98595    
 1256.00   93.06673    
 1257.00   93.14752    
 1258.00   93.22834    
 1259.00   93.30919    
 1260.00   93.39005    
 1261.00   93.47094    
 1262.00   93.55185    
 1263.00   93.63279    
 1264.00   93.71375    
 1265.00   93.79473    
 1266.00   93.87573    
 1267.00   93.95676    
 1268.00   94.03781    
 1269.00   94.11888    
 1270.00   94.19998    
 1271.00   94.28110    
 1272.00   94.36224    
 1273.00   94.44341    
 1274.00   94.52460    
 1275.00   94.60581    
 1276.00   94.68705    
 1277.00   94.76831    
 1278.00   94.84959    
 1279.00   94.93090    
 1280.00   95.01223    
 1281.00   95.09358    
 1282.00   95.17496    
 1283.00   95.25636    
 1284.00   95.33778    
 1285.00   95.41923    
 1286.00   95.50070    
 1287.00   95.58219    
 1288.00   95.66371    
 1289.00   95.74525    
 1290.00   95.82682    
 1291.00   95.90840    
 1292.00   95.99002    
 1293.00   96.07165    
 1294.00   96.15331    
 1295.00   96.23500    
 1296.00   96.31670    
 1297.00   96.39843    
 1298.00   96.48019    
 1299.00   96.56197    
 1300.00   96.64377    
 1301.00   96.72559    
 1302.00   96.80744    
 1303.00   96.88932    
 1304.00   96.97121    
 1305.00   97.05313    
 1306.00   97.13508    
 1307.00   97.21705    
 1308.00   97.29904    
 1309.00   97.38106    
 1310.00   97.46310    
 1311.00   97.54517    
 1312.00   97.62725    
 1313.00   97.70937    
 1314.00   97.79151    
 1315.00   97.87367    
 1316.00   97.95585    
 1317.00   98.03806    
 1318.00   98.12030    
 1319.00   98.20255    
 1320.00   98.28484    
 1321.00   98.36714    
 1322.00   98.44947    
 1323.00   98.53183    
 1324.00   98.61421    
 1325.00   98.69661    
 1326.00   98.77904    
 1327.00   98.86149    
 1328.00   98.94397    
 1329.00   99.02647    
 1330.00   99.10899    
 1331.00   99.19154    
 1332.00   99.27412    
 1333.00   99.35672    
 1334.00   99.43934    
 1335.00   99.52199    
 1336.00   99.60466    
 1337.00   99.68736    
 1338.00   99.77008    
 1339.00   99.85282    
 1340.00   99.93560    
 1341.00   100.0184    
 1342.00   100.1012    
 1343.00   100.1841    
 1344.00   100.2669    
 1345.00   100.3498    
 1346.00   100.4327    
 1347.00   100.5157    
 1348.00   100.5986    
 1349.00   100.6816    
 1350.00   100.7647    
 1351.00   100.8477    
 1352.00   100.9308    
 1353.00   101.0139    
 1354.00   101.0970    
 1355.00   101.1801    
 1356.00   101.2633    
 1357.00   101.3465    
 1358.00   101.4297    
 1359.00   101.5129    
 1360.00   101.5962    
 1361.00   101.6795    
 1362.00   101.7628    
 1363.00   101.8461    
 1364.00   101.9295    
 1365.00   102.0129    
 1366.00   102.0963    
 1367.00   102.1798    
 1368.00   102.2632    
 1369.00   102.3467    
 1370.00   102.4302    
 1371.00   102.5138    
 1372.00   102.5974    
 1373.00   102.6809    
 1374.00   102.7646    
 1375.00   102.8482    
 1376.00   102.9319    
 1377.00   103.0156    
 1378.00   103.0993    
 1379.00   103.1830    
 1380.00   103.2668    
 1381.00   103.3506    
 1382.00   103.4344    
 1383.00   103.5183    
 1384.00   103.6021    
 1385.00   103.6860    
 1386.00   103.7700    
 1387.00   103.8539    
 1388.00   103.9379    
 1389.00   104.0219    
 1390.00   104.1059    
 1391.00   104.1899    
 1392.00   104.2740    
 1393.00   104.3581    
 1394.00   104.4423    
 1395.00   104.5264    
 1396.00   104.6106    
 1397.00   104.6948    
 1398.00   104.7790    
 1399.00   104.8633    
 1400.00   104.9476    
 1401.00   105.0319    
 1402.00   105.1162    
 1403.00   105.2005    
 1404.00   105.2849    
 1405.00   105.3693    
 1406.00   105.4538    
 1407.00   105.5382    
 1408.00   105.6227    
 1409.00   105.7072    
 1410.00   105.7918    
 1411.00   105.8763    
 1412.00   105.9609    
 1413.00   106.0455    
 1414.00   106.1302    
 1415.00   106.2149    
 1416.00   106.2995    
 1417.00   106.3843    
 1418.00   106.4690    
 1419.00   106.5538    
 1420.00   106.6386    
 1421.00   106.7234    
 1422.00   106.8083    
 1423.00   106.8931    
 1424.00   106.9780    
 1425.00   107.0630    
 1426.00   107.1479    
 1427.00   107.2329    
 1428.00   107.3179    
 1429.00   107.4029    
 1430.00   107.4880    
 1431.00   107.5731    
 1432.00   107.6582    
 1433.00   107.7433    
 1434.00   107.8285    
 1435.00   107.9137    
 1436.00   107.9989    
 1437.00   108.0842    
 1438.00   108.1694    
 1439.00   108.2547    
 1440.00   108.3401    
 1441.00   108.4254    
 1442.00   108.5108    
 1443.00   108.5962    
 1444.00   108.6816    
 1445.00   108.7671    
 1446.00   108.8525    
 1447.00   108.9381    
 1448.00   109.0236    
 1449.00   109.1091    
 1450.00   109.1947    
 1451.00   109.2803    
 1452.00   109.3660    
 1453.00   109.4517    
 1454.00   109.5374    
 1455.00   109.6231    
 1456.00   109.7088    
 1457.00   109.7946    
 1458.00   109.8804    
 1459.00   109.9662    
 1460.00   110.0521    
 1461.00   110.1380    
 1462.00   110.2239    
 1463.00   110.3098    
 1464.00   110.3958    
 1465.00   110.4817    
 1466.00   110.5678    
 1467.00   110.6538    
 1468.00   110.7399    
 1469.00   110.8260    
 1470.00   110.9121    
 1471.00   110.9982    
 1472.00   111.0844    
 1473.00   111.1706    
 1474.00   111.2569    
 1475.00   111.3431    
 1476.00   111.4294    
 1477.00   111.5157    
 1478.00   111.6020    
 1479.00   111.6884    
 1480.00   111.7748    
 1481.00   111.8612    
 1482.00   111.9477    
 1483.00   112.0341    
 1484.00   112.1206    
 1485.00   112.2072    
 1486.00   112.2937    
 1487.00   112.3803    
 1488.00   112.4669    
 1489.00   112.5535    
 1490.00   112.6402    
 1491.00   112.7269    
 1492.00   112.8136    
 1493.00   112.9004    
 1494.00   112.9871    
 1495.00   113.0739    
 1496.00   113.1608    
 1497.00   113.2476    
 1498.00   113.3345    
 1499.00   113.4214    
 1500.00   113.5083    
 1501.00   113.5953    
 1502.00   113.6823    
 1503.00   113.7693    
 1504.00   113.8564    
 1505.00   113.9434    
 1506.00   114.0305    
 1507.00   114.1177    
 1508.00   114.2048    
 1509.00   114.2920    
 1510.00   114.3792    
 1511.00   114.4664    
 1512.00   114.5537    
 1513.00   114.6410    
 1514.00   114.7283    
 1515.00   114.8157    
 1516.00   114.9031    
 1517.00   114.9905    
 1518.00   115.0779    
 1519.00   115.1653    
 1520.00   115.2528    
 1521.00   115.3403    
 1522.00   115.4279    
 1523.00   115.5155    
 1524.00   115.6031    
 1525.00   115.6907    
 1526.00   115.7783    
 1527.00   115.8660    
 1528.00   115.9537    
 1529.00   116.0415    
 1530.00   116.1292    
 1531.00   116.2170    
 1532.00   116.3048    
 1533.00   116.3927    
 1534.00   116.4806    
 1535.00   116.5685    
 1536.00   116.6564    
 1537.00   116.7443    
 1538.00   116.8323    
 1539.00   116.9203    
 1540.00   117.0084    
 1541.00   117.0965    
 1542.00   117.1846    
 1543.00   117.2727    
 1544.00   117.3608    
 1545.00   117.4490    
 1546.00   117.5372    
 1547.00   117.6255    
 1548.00   117.7137    
 1549.00   117.8020    
 1550.00   117.8904    
 1551.00   117.9787    
 1552.00   118.0671    
 1553.00   118.1555    
 1554.00   118.2439    
 1555.00   118.3324    
 1556.00   118.4209    
 1557.00   118.5094    
 1558.00   118.5980    
 1559.00   118.6865    
 1560.00   118.7751    
 1561.00   118.8638    
 1562.00   118.9524    
 1563.00   119.0411    
 1564.00   119.1298    
 1565.00   119.2186    
 1566.00   119.3074    
 1567.00   119.3962    
 1568.00   119.4850    
 1569.00   119.5739    
 1570.00   119.6627    
 1571.00   119.7517    
 1572.00   119.8406    
 1573.00   119.9296    
 1574.00   120.0186    
 1575.00   120.1076    
 1576.00   120.1967    
 1577.00   120.2857    
 1578.00   120.3749    
 1579.00   120.4640    
 1580.00   120.5532    
 1581.00   120.6424    
 1582.00   120.7316    
 1583.00   120.8209    
 1584.00   120.9102    
 1585.00   120.9995    
 1586.00   121.0888    
 1587.00   121.1782    
 1588.00   121.2676    
 1589.00   121.3570    
 1590.00   121.4465    
 1591.00   121.5360    
 1592.00   121.6255    
 1593.00   121.7150    
 1594.00   121.8046    
 1595.00   121.8942    
 1596.00   121.9838    
 1597.00   122.0735    
 1598.00   122.1632    
 1599.00   122.2529    
 1600.00   122.3426    
 1601.00   122.4324    
 1602.00   122.5222    
 1603.00   122.6120    
 1604.00   122.7019    
 1605.00   122.7918    
 1606.00   122.8817    
 1607.00   122.9717    
 1608.00   123.0616    
 1609.00   123.1516    
 1610.00   123.2417    
 1611.00   123.3317    
 1612.00   123.4218    
 1613.00   123.5120    
 1614.00   123.6021    
 1615.00   123.6923    
 1616.00   123.7825    
 1617.00   123.8727    
 1618.00   123.9630    
 1619.00   124.0533    
 1620.00   124.1436    
 1621.00   124.2340    
 1622.00   124.3244    
 1623.00   124.4148    
 1624.00   124.5052    
 1625.00   124.5957    
 1626.00   124.6862    
 1627.00   124.7767    
 1628.00   124.8673    
 1629.00   124.9578    
 1630.00   125.0485    
 1631.00   125.1391    
 1632.00   125.2298    
 1633.00   125.3205    
 1634.00   125.4112    
 1635.00   125.5020    
 1636.00   125.5928    
 1637.00   125.6836    
 1638.00   125.7744    
 1639.00   125.8653    
 1640.00   125.9562    
 1641.00   126.0472    
 1642.00   126.1381    
 1643.00   126.2291    
 1644.00   126.3201    
 1645.00   126.4112    
 1646.00   126.5023    
 1647.00   126.5934    
 1648.00   126.6845    
 1649.00   126.7757    
 1650.00   126.8669    
 1651.00   126.9581    
 1652.00   127.0494    
 1653.00   127.1407    
 1654.00   127.2320    
 1655.00   127.3234    
 1656.00   127.4147    
 1657.00   127.5062    
 1658.00   127.5976    
 1659.00   127.6891    
 1660.00   127.7806    
 1661.00   127.8721    
 1662.00   127.9636    
 1663.00   128.0552    
 1664.00   128.1468    
 1665.00   128.2385    
 1666.00   128.3302    
 1667.00   128.4219    
 1668.00   128.5136    
 1669.00   128.6054    
 1670.00   128.6972    
 1671.00   128.7890    
 1672.00   128.8808    
 1673.00   128.9727    
 1674.00   129.0646    
 1675.00   129.1566    
 1676.00   129.2485    
 1677.00   129.3405    
 1678.00   129.4326    
 1679.00   129.5246    
 1680.00   129.6167    
 1681.00   129.7088    
 1682.00   129.8010    
 1683.00   129.8932    
 1684.00   129.9854    
 1685.00   130.0776    
 1686.00   130.1699    
 1687.00   130.2622    
 1688.00   130.3545    
 1689.00   130.4469    
 1690.00   130.5393    
 1691.00   130.6317    
 1692.00   130.7241    
 1693.00   130.8166    
 1694.00   130.9091    
 1695.00   131.0017    
 1696.00   131.0942    
 1697.00   131.1868    
 1698.00   131.2795    
 1699.00   131.3721    
 1700.00   131.4648    
 1701.00   131.5575    
 1702.00   131.6503    
 1703.00   131.7431    
 1704.00   131.8359    
 1705.00   131.9287    
 1706.00   132.0216    
 1707.00   132.1145    
 1708.00   132.2074    
 1709.00   132.3004    
 1710.00   132.3934    
 1711.00   132.4864    
 1712.00   132.5794    
 1713.00   132.6725    
 1714.00   132.7656    
 1715.00   132.8588    
 1716.00   132.9519    
 1717.00   133.0451    
 1718.00   133.1384    
 1719.00   133.2316    
 1720.00   133.3249    
 1721.00   133.4183    
 1722.00   133.5116    
 1723.00   133.6050    
 1724.00   133.6984    
 1725.00   133.7918    
 1726.00   133.8853    
 1727.00   133.9788    
 1728.00   134.0724    
 1729.00   134.1659    
 1730.00   134.2595    
 1731.00   134.3532    
 1732.00   134.4468    
 1733.00   134.5405    
 1734.00   134.6342    
 1735.00   134.7280    
 1736.00   134.8217    
 1737.00   134.9156    
 1738.00   135.0094    
 1739.00   135.1033    
 1740.00   135.1972    
 1741.00   135.2911    
 1742.00   135.3851    
 1743.00   135.4791    
 1744.00   135.5731    
 1745.00   135.6671    
 1746.00   135.7612    
 1747.00   135.8553    
 1748.00   135.9495    
 1749.00   136.0436    
 1750.00   136.1379    
 1751.00   136.2321    
 1752.00   136.3264    
 1753.00   136.4207    
 1754.00   136.5150    
 1755.00   136.6093    
 1756.00   136.7037    
 1757.00   136.7982    
 1758.00   136.8926    
 1759.00   136.9871    
 1760.00   137.0816    
 1761.00   137.1762    
 1762.00   137.2707    
 1763.00   137.3653    
 1764.00   137.4600    
 1765.00   137.5546    
 1766.00   137.6493    
 1767.00   137.7441    
 1768.00   137.8388    
 1769.00   137.9336    
 1770.00   138.0284    
 1771.00   138.1233    
 1772.00   138.2182    
 1773.00   138.3131    
 1774.00   138.4080    
 1775.00   138.5030    
 1776.00   138.5980    
 1777.00   138.6931    
 1778.00   138.7881    
 1779.00   138.8832    
 1780.00   138.9784    
 1781.00   139.0735    
 1782.00   139.1687    
 1783.00   139.2639    
 1784.00   139.3592    
 1785.00   139.4545    
 1786.00   139.5498    
 1787.00   139.6451    
 1788.00   139.7405    
 1789.00   139.8359    
 1790.00   139.9314    
 1791.00   140.0268    
 1792.00   140.1223    
 1793.00   140.2179    
 1794.00   140.3134    
 1795.00   140.4090    
 1796.00   140.5047    
 1797.00   140.6003    
 1798.00   140.6960    
 1799.00   140.7917    
 1800.00   140.8875    
 1801.00   140.9833    
 1802.00   141.0791    
 1803.00   141.1749    
 1804.00   141.2708    
 1805.00   141.3667    
 1806.00   141.4626    
 1807.00   141.5586    
 1808.00   141.6546    
 1809.00   141.7506    
 1810.00   141.8467    
 1811.00   141.9428    
 1812.00   142.0389    
 1813.00   142.1351    
 1814.00   142.2313    
 1815.00   142.3275    
 1816.00   142.4238    
 1817.00   142.5200    
 1818.00   142.6164    
 1819.00   142.7127    
 1820.00   142.8091    
 1821.00   142.9055    
 1822.00   143.0019    
 1823.00   143.0984    
 1824.00   143.1949    
 1825.00   143.2914    
 1826.00   143.3880    
 1827.00   143.4846    
 1828.00   143.5812    
 1829.00   143.6779    
 1830.00   143.7746    
 1831.00   143.8713    
 1832.00   143.9681    
 1833.00   144.0648    
 1834.00   144.1617    
 1835.00   144.2585    
 1836.00   144.3554    
 1837.00   144.4523    
 1838.00   144.5492    
 1839.00   144.6462    
 1840.00   144.7432    
 1841.00   144.8403    
 1842.00   144.9373    
 1843.00   145.0344    
 1844.00   145.1316    
 1845.00   145.2287    
 1846.00   145.3259    
 1847.00   145.4232    
 1848.00   145.5204    
 1849.00   145.6177    
 1850.00   145.7150    
 1851.00   145.8124    
 1852.00   145.9098    
 1853.00   146.0072    
 1854.00   146.1046    
 1855.00   146.2021    
 1856.00   146.2996    
 1857.00   146.3972    
 1858.00   146.4948    
 1859.00   146.5924    
 1860.00   146.6900    
 1861.00   146.7877    
 1862.00   146.8854    
 1863.00   146.9831    
 1864.00   147.0809    
 1865.00   147.1787    
 1866.00   147.2765    
 1867.00   147.3744    
 1868.00   147.4723    
 1869.00   147.5702    
 1870.00   147.6682    
 1871.00   147.7662    
 1872.00   147.8642    
 1873.00   147.9622    
 1874.00   148.0603    
 1875.00   148.1584    
 1876.00   148.2566    
 1877.00   148.3548    
 1878.00   148.4530    
 1879.00   148.5512    
 1880.00   148.6495    
 1881.00   148.7478    
 1882.00   148.8462    
 1883.00   148.9445    
 1884.00   149.0429    
 1885.00   149.1414    
 1886.00   149.2398    
 1887.00   149.3384    
 1888.00   149.4369    
 1889.00   149.5355    
 1890.00   149.6341    
 1891.00   149.7327    
 1892.00   149.8313    
 1893.00   149.9300    
 1894.00   150.0288    
 1895.00   150.1275    
 1896.00   150.2263    
 1897.00   150.3251    
 1898.00   150.4240    
 1899.00   150.5229    
 1900.00   150.6218    
 1901.00   150.7208    
 1902.00   150.8197    
 1903.00   150.9188    
 1904.00   151.0178    
 1905.00   151.1169    
 1906.00   151.2160    
 1907.00   151.3151    
 1908.00   151.4143    
 1909.00   151.5135    
 1910.00   151.6128    
 1911.00   151.7120    
 1912.00   151.8113    
 1913.00   151.9107    
 1914.00   152.0101    
 1915.00   152.1095    
 1916.00   152.2089    
 1917.00   152.3084    
 1918.00   152.4079    
 1919.00   152.5074    
 1920.00   152.6070    
 1921.00   152.7066    
 1922.00   152.8062    
 1923.00   152.9059    
 1924.00   153.0055    
 1925.00   153.1053    
 1926.00   153.2050    
 1927.00   153.3048    
 1928.00   153.4046    
 1929.00   153.5045    
 1930.00   153.6044    
 1931.00   153.7043    
 1932.00   153.8043    
 1933.00   153.9043    
 1934.00   154.0043    
 1935.00   154.1043    
 1936.00   154.2044    
 1937.00   154.3045    
 1938.00   154.4047    
 1939.00   154.5049    
 1940.00   154.6051    
 1941.00   154.7053    
 1942.00   154.8056    
 1943.00   154.9059    
 1944.00   155.0063    
 1945.00   155.1066    
 1946.00   155.2070    
 1947.00   155.3075    
 1948.00   155.4080    
 1949.00   155.5085    
 1950.00   155.6090    
 1951.00   155.7096    
 1952.00   155.8102    
 1953.00   155.9108    
 1954.00   156.0115    
 1955.00   156.1122    
 1956.00   156.2129    
 1957.00   156.3137    
 1958.00   156.4145    
 1959.00   156.5153    
 1960.00   156.6162    
 1961.00   156.7171    
 1962.00   156.8180    
 1963.00   156.9190    
 1964.00   157.0200    
 1965.00   157.1210    
 1966.00   157.2221    
 1967.00   157.3232    
 1968.00   157.4243    
 1969.00   157.5255    
 1970.00   157.6267    
 1971.00   157.7279    
 1972.00   157.8291    
 1973.00   157.9304    
 1974.00   158.0318    
 1975.00   158.1331    
 1976.00   158.2345    
 1977.00   158.3359    
 1978.00   158.4374    
 1979.00   158.5389    
 1980.00   158.6404    
 1981.00   158.7420    
 1982.00   158.8436    
 1983.00   158.9452    
 1984.00   159.0468    
 1985.00   159.1485    
 1986.00   159.2502    
 1987.00   159.3520    
 1988.00   159.4538    
 1989.00   159.5556    
 1990.00   159.6574    
 1991.00   159.7593    
 1992.00   159.8613    
 1993.00   159.9632    
 1994.00   160.0652    
 1995.00   160.1672    
 1996.00   160.2693    
 1997.00   160.3713    
 1998.00   160.4735    
 1999.00   160.5756    
 2000.00   160.6778    
 2001.00   160.7800    
 2002.00   160.8823    
 2003.00   160.9845    
 2004.00   161.0868    
 2005.00   161.1892    
 2006.00   161.2916    
 2007.00   161.3940    
 2008.00   161.4964    
 2009.00   161.5989    
 2010.00   161.7014    
 2011.00   161.8040    
 2012.00   161.9066    
 2013.00   162.0092    
 2014.00   162.1118    
 2015.00   162.2145    
 2016.00   162.3172    
 2017.00   162.4200    
 2018.00   162.5227    
 2019.00   162.6256    
 2020.00   162.7284    
 2021.00   162.8313    
 2022.00   162.9342    
 2023.00   163.0371    
 2024.00   163.1401    
 2025.00   163.2431    
 2026.00   163.3462    
 2027.00   163.4492    
 2028.00   163.5524    
 2029.00   163.6555    
 2030.00   163.7587    
 2031.00   163.8619    
 2032.00   163.9651    
 2033.00   164.0684    
 2034.00   164.1717    
 2035.00   164.2751    
 2036.00   164.3785    
 2037.00   164.4819    
 2038.00   164.5853    
 2039.00   164.6888    
 2040.00   164.7923    
 2041.00   164.8959    
 2042.00   164.9994    
 2043.00   165.1030    
 2044.00   165.2067    
 2045.00   165.3104    
 2046.00   165.4141    
 2047.00   165.5178    
 2048.00   165.6216    
 2049.00   165.7254    
 2050.00   165.8293    
 2051.00   165.9332    
 2052.00   166.0371    
 2053.00   166.1410    
 2054.00   166.2450    
 2055.00   166.3490    
 2056.00   166.4531    
 2057.00   166.5571    
 2058.00   166.6613    
 2059.00   166.7654    
 2060.00   166.8696    
 2061.00   166.9738    
 2062.00   167.0780    
 2063.00   167.1823    
 2064.00   167.2866    
 2065.00   167.3910    
 2066.00   167.4954    
 2067.00   167.5998    
 2068.00   167.7043    
 2069.00   167.8087    
 2070.00   167.9133    
 2071.00   168.0178    
 2072.00   168.1224    
 2073.00   168.2270    
 2074.00   168.3317    
 2075.00   168.4364    
 2076.00   168.5411    
 2077.00   168.6458    
 2078.00   168.7506    
 2079.00   168.8554    
 2080.00   168.9603    
 2081.00   169.0652    
 2082.00   169.1701    
 2083.00   169.2751    
 2084.00   169.3801    
 2085.00   169.4851    
 2086.00   169.5901    
 2087.00   169.6952    
 2088.00   169.8004    
 2089.00   169.9055    
 2090.00   170.0107    
 2091.00   170.1159    
 2092.00   170.2212    
 2093.00   170.3265    
 2094.00   170.4318    
 2095.00   170.5372    
 2096.00   170.6426    
 2097.00   170.7480    
 2098.00   170.8535    
 2099.00   170.9590    
 2100.00   171.0645    
 2101.00   171.1701    
 2102.00   171.2757    
 2103.00   171.3813    
 2104.00   171.4870    
 2105.00   171.5927    
 2106.00   171.6984    
 2107.00   171.8042    
 2108.00   171.9100    
 2109.00   172.0158    
 2110.00   172.1217    
 2111.00   172.2276    
 2112.00   172.3335    
 2113.00   172.4395    
 2114.00   172.5455    
 2115.00   172.6516    
 2116.00   172.7576    
 2117.00   172.8637    
 2118.00   172.9699    
 2119.00   173.0761    
 2120.00   173.1823    
 2121.00   173.2885    
 2122.00   173.3948    
 2123.00   173.5011    
 2124.00   173.6075    
 2125.00   173.7139    
 2126.00   173.8203    
 2127.00   173.9267    
 2128.00   174.0332    
 2129.00   174.1397    
 2130.00   174.2463    
 2131.00   174.3529    
 2132.00   174.4595    
 2133.00   174.5661    
 2134.00   174.6728    
 2135.00   174.7796    
 2136.00   174.8863    
 2137.00   174.9931    
 2138.00   175.0999    
 2139.00   175.2068    
 2140.00   175.3137    
 2141.00   175.4206    
 2142.00   175.5276    
 2143.00   175.6346    
 2144.00   175.7416    
 2145.00   175.8487    
 2146.00   175.9558    
 2147.00   176.0629    
 2148.00   176.1701    
 2149.00   176.2773    
 2150.00   176.3845    
 2151.00   176.4918    
 2152.00   176.5991    
 2153.00   176.7064    
 2154.00   176.8138    
 2155.00   176.9212    
 2156.00   177.0287    
 2157.00   177.1361    
 2158.00   177.2437    
 2159.00   177.3512    
 2160.00   177.4588    
 2161.00   177.5664    
 2162.00   177.6740    
 2163.00   177.7817    
 2164.00   177.8894    
 2165.00   177.9972    
 2166.00   178.1050    
 2167.00   178.2128    
 2168.00   178.3207    
 2169.00   178.4286    
 2170.00   178.5365    
 2171.00   178.6444    
 2172.00   178.7524    
 2173.00   178.8605    
 2174.00   178.9685    
 2175.00   179.0766    
 2176.00   179.1848    
 2177.00   179.2929    
 2178.00   179.4011    
 2179.00   179.5094    
 2180.00   179.6176    
 2181.00   179.7259    
 2182.00   179.8343    
 2183.00   179.9426    
 2184.00   180.0510    
 2185.00   180.1595    
 2186.00   180.2680    
 2187.00   180.3765    
 2188.00   180.4850    
 2189.00   180.5936    
 2190.00   180.7022    
 2191.00   180.8109    
 2192.00   180.9196    
 2193.00   181.0283    
 2194.00   181.1370    
 2195.00   181.2458    
 2196.00   181.3546    
 2197.00   181.4635    
 2198.00   181.5724    
 2199.00   181.6813    
 2200.00   181.7903    
 2201.00   181.8993    
 2202.00   182.0083    
 2203.00   182.1174    
 2204.00   182.2265    
 2205.00   182.3356    
 2206.00   182.4448    
 2207.00   182.5540    
 2208.00   182.6632    
 2209.00   182.7725    
 2210.00   182.8818    
 2211.00   182.9912    
 2212.00   183.1005    
 2213.00   183.2099    
 2214.00   183.3194    
 2215.00   183.4289    
 2216.00   183.5384    
 2217.00   183.6479    
 2218.00   183.7575    
 2219.00   183.8672    
 2220.00   183.9768    
 2221.00   184.0865    
 2222.00   184.1962    
 2223.00   184.3060    
 2224.00   184.4158    
 2225.00   184.5256    
 2226.00   184.6355    
 2227.00   184.7454    
 2228.00   184.8553    
 2229.00   184.9653    
 2230.00   185.0753    
 2231.00   185.1853    
 2232.00   185.2954    
 2233.00   185.4055    
 2234.00   185.5157    
 2235.00   185.6258    
 2236.00   185.7361    
 2237.00   185.8463    
 2238.00   185.9566    
 2239.00   186.0669    
 2240.00   186.1773    
 2241.00   186.2877    
 2242.00   186.3981    
 2243.00   186.5085    
 2244.00   186.6190    
 2245.00   186.7296    
 2246.00   186.8401    
 2247.00   186.9507    
 2248.00   187.0614    
 2249.00   187.1720    
 2250.00   187.2827    
 2251.00   187.3935    
 2252.00   187.5043    
 2253.00   187.6151    
 2254.00   187.7259    
 2255.00   187.8368    
 2256.00   187.9477    
 2257.00   188.0587    
 2258.00   188.1697    
 2259.00   188.2807    
 2260.00   188.3917    
 2261.00   188.5028    
 2262.00   188.6139    
 2263.00   188.7251    
 2264.00   188.8363    
 2265.00   188.9475    
 2266.00   189.0588    
 2267.00   189.1701    
 2268.00   189.2814    
 2269.00   189.3928    
 2270.00   189.5042    
 2271.00   189.6157    
 2272.00   189.7271    
 2273.00   189.8387    
 2274.00   189.9502    
 2275.00   190.0618    
 2276.00   190.1734    
 2277.00   190.2851    
 2278.00   190.3967    
 2279.00   190.5085    
 2280.00   190.6202    
 2281.00   190.7320    
 2282.00   190.8439    
 2283.00   190.9557    
 2284.00   191.0676    
 2285.00   191.1796    
 2286.00   191.2915    
 2287.00   191.4035    
 2288.00   191.5156    
 2289.00   191.6277    
 2290.00   191.7398    
 2291.00   191.8519    
 2292.00   191.9641    
 2293.00   192.0763    
 2294.00   192.1886    
 2295.00   192.3009    
 2296.00   192.4132    
 2297.00   192.5255    
 2298.00   192.6379    
 2299.00   192.7504    
 2300.00   192.8628    
 2301.00   192.9753    
 2302.00   193.0879    
 2303.00   193.2005    
 2304.00   193.3131    
 2305.00   193.4257    
 2306.00   193.5384    
 2307.00   193.6511    
 2308.00   193.7638    
 2309.00   193.8766    
 2310.00   193.9895    
 2311.00   194.1023    
 2312.00   194.2152    
 2313.00   194.3281    
 2314.00   194.4411    
 2315.00   194.5541    
 2316.00   194.6671    
 2317.00   194.7802    
 2318.00   194.8933    
 2319.00   195.0064    
 2320.00   195.1196    
 2321.00   195.2328    
 2322.00   195.3461    
 2323.00   195.4594    
 2324.00   195.5727    
 2325.00   195.6860    
 2326.00   195.7994    
 2327.00   195.9128    
 2328.00   196.0263    
 2329.00   196.1398    
 2330.00   196.2533    
 2331.00   196.3669    
 2332.00   196.4805    
 2333.00   196.5941    
 2334.00   196.7078    
 2335.00   196.8215    
 2336.00   196.9353    
 2337.00   197.0490    
 2338.00   197.1629    
 2339.00   197.2767    
 2340.00   197.3906    
 2341.00   197.5045    
 2342.00   197.6185    
 2343.00   197.7325    
 2344.00   197.8465    
 2345.00   197.9606    
 2346.00   198.0747    
 2347.00   198.1888    
 2348.00   198.3030    
 2349.00   198.4172    
 2350.00   198.5314    
 2351.00   198.6457    
 2352.00   198.7600    
 2353.00   198.8744    
 2354.00   198.9888    
 2355.00   199.1032    
 2356.00   199.2177    
 2357.00   199.3322    
 2358.00   199.4467    
 2359.00   199.5613    
 2360.00   199.6759    
 2361.00   199.7905    
 2362.00   199.9052    
 2363.00   200.0199    
 2364.00   200.1346    
 2365.00   200.2494    
 2366.00   200.3642    
 2367.00   200.4791    
 2368.00   200.5940    
 2369.00   200.7089    
 2370.00   200.8239    
 2371.00   200.9389    
 2372.00   201.0539    
 2373.00   201.1690    
 2374.00   201.2841    
 2375.00   201.3992    
 2376.00   201.5144    
 2377.00   201.6296    
 2378.00   201.7449    
 2379.00   201.8601    
 2380.00   201.9755    
 2381.00   202.0908    
 2382.00   202.2062    
 2383.00   202.3216    
 2384.00   202.4371    
 2385.00   202.5526    
 2386.00   202.6681    
 2387.00   202.7837    
 2388.00   202.8993    
 2389.00   203.0150    
 2390.00   203.1307    
 2391.00   203.2464    
 2392.00   203.3621    
 2393.00   203.4779    
 2394.00   203.5937    
 2395.00   203.7096    
 2396.00   203.8255    
 2397.00   203.9414    
 2398.00   204.0574    
 2399.00   204.1734    
 2400.00   204.2894    
 2401.00   204.4055    
 2402.00   204.5216    
 2403.00   204.6378    
 2404.00   204.7540    
 2405.00   204.8702    
 2406.00   204.9865    
 2407.00   205.1027    
 2408.00   205.2191    
 2409.00   205.3354    
 2410.00   205.4518    
 2411.00   205.5683    
 2412.00   205.6848    
 2413.00   205.8013    
 2414.00   205.9178    
 2415.00   206.0344    
 2416.00   206.1510    
 2417.00   206.2677    
 2418.00   206.3844    
 2419.00   206.5011    
 2420.00   206.6179    
 2421.00   206.7347    
 2422.00   206.8515    
 2423.00   206.9684    
 2424.00   207.0853    
 2425.00   207.2022    
 2426.00   207.3192    
 2427.00   207.4362    
 2428.00   207.5533    
 2429.00   207.6704    
 2430.00   207.7875    
 2431.00   207.9047    
 2432.00   208.0219    
 2433.00   208.1391    
 2434.00   208.2564    
 2435.00   208.3737    
 2436.00   208.4910    
 2437.00   208.6084    
 2438.00   208.7258    
 2439.00   208.8433    
 2440.00   208.9608    
 2441.00   209.0783    
 2442.00   209.1959    
 2443.00   209.3135    
 2444.00   209.4311    
 2445.00   209.5488    
 2446.00   209.6665    
 2447.00   209.7842    
 2448.00   209.9020    
 2449.00   210.0198    
 2450.00   210.1377    
 2451.00   210.2556    
 2452.00   210.3735    
 2453.00   210.4915    
 2454.00   210.6095    
 2455.00   210.7275    
 2456.00   210.8456    
 2457.00   210.9637    
 2458.00   211.0818    
 2459.00   211.2000    
 2460.00   211.3182    
 2461.00   211.4365    
 2462.00   211.5548    
 2463.00   211.6731    
 2464.00   211.7915    
 2465.00   211.9099    
 2466.00   212.0283    
 2467.00   212.1468    
 2468.00   212.2653    
 2469.00   212.3839    
 2470.00   212.5024    
 2471.00   212.6211    
 2472.00   212.7397    
 2473.00   212.8584    
 2474.00   212.9771    
 2475.00   213.0959    
 2476.00   213.2147    
 2477.00   213.3336    
 2478.00   213.4524    
 2479.00   213.5713    
 2480.00   213.6903    
 2481.00   213.8093    
 2482.00   213.9283    
 2483.00   214.0474    
 2484.00   214.1665    
 2485.00   214.2856    
 2486.00   214.4048    
 2487.00   214.5240    
 2488.00   214.6432    
 2489.00   214.7625    
 2490.00   214.8818    
 2491.00   215.0012    
 2492.00   215.1206    
 2493.00   215.2400    
 2494.00   215.3595    
 2495.00   215.4790    
 2496.00   215.5985    
 2497.00   215.7181    
 2498.00   215.8377    
 2499.00   215.9573    
 2500.00   216.0770    
 2501.00   216.1967    
 2502.00   216.3165    
 2503.00   216.4363    
 2504.00   216.5561    
 2505.00   216.6760    
 2506.00   216.7959    
 2507.00   216.9158    
 2508.00   217.0358    
 2509.00   217.1558    
 2510.00   217.2759    
 2511.00   217.3960    
 2512.00   217.5161    
 2513.00   217.6362    
 2514.00   217.7564    
 2515.00   217.8767    
 2516.00   217.9970    
 2517.00   218.1173    
 2518.00   218.2376    
 2519.00   218.3580    
 2520.00   218.4784    
 2521.00   218.5989    
 2522.00   218.7194    
 2523.00   218.8399    
 2524.00   218.9605    
 2525.00   219.0811    
 2526.00   219.2017    
 2527.00   219.3224    
 2528.00   219.4431    
 2529.00   219.5639    
 2530.00   219.6847    
 2531.00   219.8055    
 2532.00   219.9263    
 2533.00   220.0472    
 2534.00   220.1682    
 2535.00   220.2892    
 2536.00   220.4102    
 2537.00   220.5312    
 2538.00   220.6523    
 2539.00   220.7734    
 2540.00   220.8946    
 2541.00   221.0158    
 2542.00   221.1370    
 2543.00   221.2583    
 2544.00   221.3796    
 2545.00   221.5009    
 2546.00   221.6223    
 2547.00   221.7437    
 2548.00   221.8652    
 2549.00   221.9867    
 2550.00   222.1082    
 2551.00   222.2298    
 2552.00   222.3514    
 2553.00   222.4730    
 2554.00   222.5947    
 2555.00   222.7164    
 2556.00   222.8382    
 2557.00   222.9600    
 2558.00   223.0818    
 2559.00   223.2037    
 2560.00   223.3256    
 2561.00   223.4475    
 2562.00   223.5695    
 2563.00   223.6915    
 2564.00   223.8135    
 2565.00   223.9356    
 2566.00   224.0578    
 2567.00   224.1799    
 2568.00   224.3021    
 2569.00   224.4244    
 2570.00   224.5466    
 2571.00   224.6689    
 2572.00   224.7913    
 2573.00   224.9137    
 2574.00   225.0361    
 2575.00   225.1585    
 2576.00   225.2810    
 2577.00   225.4036    
 2578.00   225.5261    
 2579.00   225.6488    
 2580.00   225.7714    
 2581.00   225.8941    
 2582.00   226.0168    
 2583.00   226.1396    
 2584.00   226.2624    
 2585.00   226.3852    
 2586.00   226.5081    
 2587.00   226.6310    
 2588.00   226.7539    
 2589.00   226.8769    
 2590.00   226.9999    
 2591.00   227.1230    
 2592.00   227.2461    
 2593.00   227.3692    
 2594.00   227.4924    
 2595.00   227.6156    
 2596.00   227.7388    
 2597.00   227.8621    
 2598.00   227.9854    
 2599.00   228.1088    
 2600.00   228.2321    
 2601.00   228.3556    
 2602.00   228.4790    
 2603.00   228.6025    
 2604.00   228.7261    
 2605.00   228.8497    
 2606.00   228.9733    
 2607.00   229.0969    
 2608.00   229.2206    
 2609.00   229.3444    
 2610.00   229.4681    
 2611.00   229.5919    
 2612.00   229.7158    
 2613.00   229.8397    
 2614.00   229.9636    
 2615.00   230.0875    
 2616.00   230.2115    
 2617.00   230.3355    
 2618.00   230.4596    
 2619.00   230.5837    
 2620.00   230.7079    
 2621.00   230.8320    
 2622.00   230.9562    
 2623.00   231.0805    
 2624.00   231.2048    
 2625.00   231.3291    
 2626.00   231.4535    
 2627.00   231.5779    
 2628.00   231.7023    
 2629.00   231.8268    
 2630.00   231.9513    
 2631.00   232.0759    
 2632.00   232.2005    
 2633.00   232.3251    
 2634.00   232.4498    
 2635.00   232.5745    
 2636.00   232.6992    
 2637.00   232.8240    
 2638.00   232.9488    
 2639.00   233.0737    
 2640.00   233.1986    
 2641.00   233.3235    
 2642.00   233.4485    
 2643.00   233.5735    
 2644.00   233.6985    
 2645.00   233.8236    
 2646.00   233.9487    
 2647.00   234.0739    
 2648.00   234.1991    
 2649.00   234.3243    
 2650.00   234.4496    
 2651.00   234.5749    
 2652.00   234.7002    
 2653.00   234.8256    
 2654.00   234.9510    
 2655.00   235.0765    
 2656.00   235.2020    
 2657.00   235.3275    
 2658.00   235.4531    
 2659.00   235.5787    
 2660.00   235.7043    
 2661.00   235.8300    
 2662.00   235.9558    
 2663.00   236.0815    
 2664.00   236.2073    
 2665.00   236.3332    
 2666.00   236.4590    
 2667.00   236.5849    
 2668.00   236.7109    
 2669.00   236.8369    
 2670.00   236.9629    
 2671.00   237.0890    
 2672.00   237.2151    
 2673.00   237.3412    
 2674.00   237.4674    
 2675.00   237.5936    
 2676.00   237.7199    
 2677.00   237.8461    
 2678.00   237.9725    
 2679.00   238.0988    
 2680.00   238.2252    
 2681.00   238.3517    
 2682.00   238.4782    
 2683.00   238.6047    
 2684.00   238.7312    
 2685.00   238.8578    
 2686.00   238.9845    
 2687.00   239.1111    
 2688.00   239.2378    
 2689.00   239.3646    
 2690.00   239.4914    
 2691.00   239.6182    
 2692.00   239.7450    
 2693.00   239.8719    
 2694.00   239.9989    
 2695.00   240.1259    
 2696.00   240.2529    
 2697.00   240.3799    
 2698.00   240.5070    
 2699.00   240.6341    
 2700.00   240.7613    
 2701.00   240.8885    
 2702.00   241.0157    
 2703.00   241.1430    
 2704.00   241.2703    
 2705.00   241.3977    
 2706.00   241.5251    
 2707.00   241.6525    
 2708.00   241.7800    
 2709.00   241.9075    
 2710.00   242.0350    
 2711.00   242.1626    
 2712.00   242.2902    
 2713.00   242.4179    
 2714.00   242.5456    
 2715.00   242.6733    
 2716.00   242.8011    
 2717.00   242.9289    
 2718.00   243.0567    
 2719.00   243.1846    
 2720.00   243.3126    
 2721.00   243.4405    
 2722.00   243.5685    
 2723.00   243.6966    
 2724.00   243.8246    
 2725.00   243.9528    
 2726.00   244.0809    
 2727.00   244.2091    
 2728.00   244.3373    
 2729.00   244.4656    
 2730.00   244.5939    
 2731.00   244.7223    
 2732.00   244.8506    
 2733.00   244.9791    
 2734.00   245.1075    
 2735.00   245.2360    
 2736.00   245.3646    
 2737.00   245.4931    
 2738.00   245.6217    
 2739.00   245.7504    
 2740.00   245.8791    
 2741.00   246.0078    
 2742.00   246.1366    
 2743.00   246.2654    
 2744.00   246.3942    
 2745.00   246.5231    
 2746.00   246.6520    
 2747.00   246.7810    
 2748.00   246.9100    
 2749.00   247.0390    
 2750.00   247.1681    
 2751.00   247.2972    
 2752.00   247.4263    
 2753.00   247.5555    
 2754.00   247.6848    
 2755.00   247.8140    
 2756.00   247.9433    
 2757.00   248.0727    
 2758.00   248.2020    
 2759.00   248.3315    
 2760.00   248.4609    
 2761.00   248.5904    
 2762.00   248.7199    
 2763.00   248.8495    
 2764.00   248.9791    
 2765.00   249.1088    
 2766.00   249.2385    
 2767.00   249.3682    
 2768.00   249.4979    
 2769.00   249.6278    
 2770.00   249.7576    
 2771.00   249.8875    
 2772.00   250.0174    
 2773.00   250.1473    
 2774.00   250.2773    
 2775.00   250.4074    
 2776.00   250.5374    
 2777.00   250.6676    
 2778.00   250.7977    
 2779.00   250.9279    
 2780.00   251.0581    
 2781.00   251.1884    
 2782.00   251.3187    
 2783.00   251.4490    
 2784.00   251.5794    
 2785.00   251.7098    
 2786.00   251.8403    
 2787.00   251.9708    
 2788.00   252.1013    
 2789.00   252.2319    
 2790.00   252.3625    
 2791.00   252.4931    
 2792.00   252.6238    
 2793.00   252.7545    
 2794.00   252.8853    
 2795.00   253.0161    
 2796.00   253.1470    
 2797.00   253.2778    
 2798.00   253.4088    
 2799.00   253.5397    
 2800.00   253.6707    
 2801.00   253.8018    
 2802.00   253.9328    
 2803.00   254.0639    
 2804.00   254.1951    
 2805.00   254.3263    
 2806.00   254.4575    
 2807.00   254.5888    
 2808.00   254.7201    
 2809.00   254.8514    
 2810.00   254.9828    
 2811.00   255.1142    
 2812.00   255.2457    
 2813.00   255.3772    
 2814.00   255.5087    
 2815.00   255.6403    
 2816.00   255.7719    
 2817.00   255.9036    
 2818.00   256.0353    
 2819.00   256.1670    
 2820.00   256.2988    
 2821.00   256.4306    
 2822.00   256.5624    
 2823.00   256.6943    
 2824.00   256.8263    
 2825.00   256.9582    
 2826.00   257.0902    
 2827.00   257.2223    
 2828.00   257.3543    
 2829.00   257.4865    
 2830.00   257.6186    
 2831.00   257.7508    
 2832.00   257.8831    
 2833.00   258.0153    
 2834.00   258.1476    
 2835.00   258.2800    
 2836.00   258.4124    
 2837.00   258.5448    
 2838.00   258.6773    
 2839.00   258.8098    
 2840.00   258.9423    
 2841.00   259.0749    
 2842.00   259.2076    
 2843.00   259.3402    
 2844.00   259.4729    
 2845.00   259.6057    
 2846.00   259.7385    
 2847.00   259.8713    
 2848.00   260.0041    
 2849.00   260.1370    
 2850.00   260.2700    
 2851.00   260.4029    
 2852.00   260.5360    
 2853.00   260.6690    
 2854.00   260.8021    
 2855.00   260.9352    
 2856.00   261.0684    
 2857.00   261.2016    
 2858.00   261.3349    
 2859.00   261.4681    
 2860.00   261.6015    
 2861.00   261.7348    
 2862.00   261.8682    
 2863.00   262.0017    
 2864.00   262.1352    
 2865.00   262.2687    
 2866.00   262.4023    
 2867.00   262.5359    
 2868.00   262.6695    
 2869.00   262.8032    
 2870.00   262.9369    
 2871.00   263.0706    
 2872.00   263.2044    
 2873.00   263.3383    
 2874.00   263.4721    
 2875.00   263.6061    
 2876.00   263.7400    
 2877.00   263.8740    
 2878.00   264.0080    
 2879.00   264.1421    
 2880.00   264.2762    
 2881.00   264.4104    
 2882.00   264.5445    
 2883.00   264.6788    
 2884.00   264.8130    
 2885.00   264.9473    
 2886.00   265.0817    
 2887.00   265.2161    
 2888.00   265.3505    
 2889.00   265.4849    
 2890.00   265.6194    
 2891.00   265.7540    
 2892.00   265.8886    
 2893.00   266.0232    
 2894.00   266.1578    
 2895.00   266.2925    
 2896.00   266.4273    
 2897.00   266.5620    
 2898.00   266.6968    
 2899.00   266.8317    
 2900.00   266.9666    
 2901.00   267.1015    
 2902.00   267.2365    
 2903.00   267.3715    
 2904.00   267.5066    
 2905.00   267.6416    
 2906.00   267.7768    
 2907.00   267.9119    
 2908.00   268.0471    
 2909.00   268.1824    
 2910.00   268.3177    
 2911.00   268.4530    
 2912.00   268.5884    
 2913.00   268.7238    
 2914.00   268.8592    
 2915.00   268.9947    
 2916.00   269.1302    
 2917.00   269.2658    
 2918.00   269.4014    
 2919.00   269.5370    
 2920.00   269.6727    
 2921.00   269.8084    
 2922.00   269.9442    
 2923.00   270.0800    
 2924.00   270.2158    
 2925.00   270.3517    
 2926.00   270.4876    
 2927.00   270.6235    
 2928.00   270.7595    
 2929.00   270.8956    
 2930.00   271.0316    
 2931.00   271.1677    
 2932.00   271.3039    
 2933.00   271.4401    
 2934.00   271.5763    
 2935.00   271.7126    
 2936.00   271.8489    
 2937.00   271.9852    
 2938.00   272.1216    
 2939.00   272.2581    
 2940.00   272.3945    
 2941.00   272.5310    
 2942.00   272.6676    
 2943.00   272.8042    
 2944.00   272.9408    
 2945.00   273.0774    
 2946.00   273.2142    
 2947.00   273.3509    
 2948.00   273.4877    
 2949.00   273.6245    
 2950.00   273.7614    
 2951.00   273.8983    
 2952.00   274.0352    
 2953.00   274.1722    
 2954.00   274.3092    
 2955.00   274.4463    
 2956.00   274.5834    
 2957.00   274.7205    
 2958.00   274.8577    
 2959.00   274.9949    
 2960.00   275.1322    
 2961.00   275.2695    
 2962.00   275.4068    
 2963.00   275.5442    
 2964.00   275.6816    
 2965.00   275.8190    
 2966.00   275.9565    
 2967.00   276.0941    
 2968.00   276.2317    
 2969.00   276.3693    
 2970.00   276.5069    
 2971.00   276.6446    
 2972.00   276.7824    
 2973.00   276.9201    
 2974.00   277.0579    
 2975.00   277.1958    
 2976.00   277.3337    
 2977.00   277.4716    
 2978.00   277.6096    
 2979.00   277.7476    
 2980.00   277.8857    
 2981.00   278.0237    
 2982.00   278.1619    
 2983.00   278.3000    
 2984.00   278.4383    
 2985.00   278.5765    
 2986.00   278.7148    
 2987.00   278.8531    
 2988.00   278.9915    
 2989.00   279.1299    
 2990.00   279.2684    
 2991.00   279.4068    
 2992.00   279.5454    
 2993.00   279.6839    
 2994.00   279.8226    
 2995.00   279.9612    
 2996.00   280.0999    
 2997.00   280.2386    
 2998.00   280.3774    
 2999.00   280.5162    
 3000.00   280.6550    
 3001.00   280.7939    
 3002.00   280.9329    
 3003.00   281.0718    
 3004.00   281.2108    
 3005.00   281.3499    
 3006.00   281.4890    
 3007.00   281.6281    
 3008.00   281.7673    
 3009.00   281.9065    
 3010.00   282.0457    
 3011.00   282.1850    
 3012.00   282.3243    
 3013.00   282.4637    
 3014.00   282.6031    
 3015.00   282.7425    
 3016.00   282.8820    
 3017.00   283.0216    
 3018.00   283.1611    
 3019.00   283.3007    
 3020.00   283.4404    
 3021.00   283.5801    
 3022.00   283.7198    
 3023.00   283.8596    
 3024.00   283.9994    
 3025.00   284.1392    
 3026.00   284.2791    
 3027.00   284.4190    
 3028.00   284.5590    
 3029.00   284.6990    
 3030.00   284.8390    
 3031.00   284.9791    
 3032.00   285.1193    
 3033.00   285.2594    
 3034.00   285.3996    
 3035.00   285.5399    
 3036.00   285.6802    
 3037.00   285.8205    
 3038.00   285.9609    
 3039.00   286.1013    
 3040.00   286.2417    
 3041.00   286.3822    
 3042.00   286.5227    
 3043.00   286.6633    
 3044.00   286.8039    
 3045.00   286.9445    
 3046.00   287.0852    
 3047.00   287.2260    
 3048.00   287.3667    
 3049.00   287.5075    
 3050.00   287.6484    
 3051.00   287.7893    
 3052.00   287.9302    
 3053.00   288.0712    
 3054.00   288.2122    
 3055.00   288.3532    
 3056.00   288.4943    
 3057.00   288.6355    
 3058.00   288.7766    
 3059.00   288.9178    
 3060.00   289.0591    
 3061.00   289.2004    
 3062.00   289.3417    
 3063.00   289.4831    
 3064.00   289.6245    
 3065.00   289.7659    
 3066.00   289.9074    
 3067.00   290.0490    
 3068.00   290.1905    
 3069.00   290.3321    
 3070.00   290.4738    
 3071.00   290.6155    
 3072.00   290.7572    
 3073.00   290.8990    
 3074.00   291.0408    
 3075.00   291.1827    
 3076.00   291.3246    
 3077.00   291.4665    
 3078.00   291.6085    
 3079.00   291.7505    
 3080.00   291.8926    
 3081.00   292.0346    
 3082.00   292.1768    
 3083.00   292.3190    
 3084.00   292.4612    
 3085.00   292.6034    
 3086.00   292.7457    
 3087.00   292.8881    
 3088.00   293.0305    
 3089.00   293.1729    
 3090.00   293.3153    
 3091.00   293.4578    
 3092.00   293.6004    
 3093.00   293.7430    
 3094.00   293.8856    
 3095.00   294.0282    
 3096.00   294.1709    
 3097.00   294.3137    
 3098.00   294.4565    
 3099.00   294.5993    
 3100.00   294.7422    
 3101.00   294.8851    
 3102.00   295.0280    
 3103.00   295.1710    
 3104.00   295.3140    
 3105.00   295.4571    
 3106.00   295.6002    
 3107.00   295.7433    
 3108.00   295.8865    
 3109.00   296.0298    
 3110.00   296.1730    
 3111.00   296.3163    
 3112.00   296.4597    
 3113.00   296.6031    
 3114.00   296.7465    
 3115.00   296.8900    
 3116.00   297.0335    
 3117.00   297.1771    
 3118.00   297.3206    
 3119.00   297.4643    
 3120.00   297.6080    
 3121.00   297.7517    
 3122.00   297.8954    
 3123.00   298.0392    
 3124.00   298.1831    
 3125.00   298.3269    
 3126.00   298.4709    
 3127.00   298.6148    
 3128.00   298.7588    
 3129.00   298.9029    
 3130.00   299.0469    
 3131.00   299.1911    
 3132.00   299.3352    
 3133.00   299.4794    
 3134.00   299.6237    
 3135.00   299.7680    
 3136.00   299.9123    
 3137.00   300.0567    
 3138.00   300.2011    
 3139.00   300.3455    
 3140.00   300.4900    
 3141.00   300.6345    
 3142.00   300.7791    
 3143.00   300.9237    
 3144.00   301.0684    
 3145.00   301.2131    
 3146.00   301.3578    
 3147.00   301.5026    
 3148.00   301.6474    
 3149.00   301.7922    
 3150.00   301.9371    
 3151.00   302.0821    
 3152.00   302.2270    
 3153.00   302.3721    
 3154.00   302.5171    
 3155.00   302.6622    
 3156.00   302.8074    
 3157.00   302.9525    
 3158.00   303.0978    
 3159.00   303.2430    
 3160.00   303.3883    
 3161.00   303.5337    
 3162.00   303.6791    
 3163.00   303.8245    
 3164.00   303.9700    
 3165.00   304.1155    
 3166.00   304.2610    
 3167.00   304.4066    
 3168.00   304.5522    
 3169.00   304.6979    
 3170.00   304.8436    
 3171.00   304.9894    
 3172.00   305.1352    
 3173.00   305.2810    
 3174.00   305.4269    
 3175.00   305.5728    
 3176.00   305.7188    
 3177.00   305.8648    
 3178.00   306.0108    
 3179.00   306.1569    
 3180.00   306.3030    
 3181.00   306.4492    
 3182.00   306.5954    
 3183.00   306.7416    
 3184.00   306.8879    
 3185.00   307.0342    
 3186.00   307.1806    
 3187.00   307.3270    
 3188.00   307.4734    
 3189.00   307.6199    
 3190.00   307.7665    
 3191.00   307.9130    
 3192.00   308.0597    
 3193.00   308.2063    
 3194.00   308.3530    
 3195.00   308.4997    
 3196.00   308.6465    
 3197.00   308.7933    
 3198.00   308.9402    
 3199.00   309.0871    
 3200.00   309.2340    
 3201.00   309.3810    
 3202.00   309.5281    
 3203.00   309.6751    
 3204.00   309.8222    
 3205.00   309.9694    
 3206.00   310.1166    
 3207.00   310.2638    
 3208.00   310.4111    
 3209.00   310.5584    
 3210.00   310.7057    
 3211.00   310.8531    
 3212.00   311.0006    
 3213.00   311.1480    
 3214.00   311.2956    
 3215.00   311.4431    
 3216.00   311.5907    
 3217.00   311.7384    
 3218.00   311.8860    
 3219.00   312.0338    
 3220.00   312.1815    
 3221.00   312.3293    
 3222.00   312.4772    
 3223.00   312.6251    
 3224.00   312.7730    
 3225.00   312.9210    
 3226.00   313.0690    
 3227.00   313.2170    
 3228.00   313.3651    
 3229.00   313.5133    
 3230.00   313.6615    
 3231.00   313.8097    
 3232.00   313.9579    
 3233.00   314.1062    
 3234.00   314.2546    
 3235.00   314.4030    
 3236.00   314.5514    
 3237.00   314.6999    
 3238.00   314.8484    
 3239.00   314.9969    
 3240.00   315.1455    
 3241.00   315.2941    
 3242.00   315.4428    
 3243.00   315.5915    
 3244.00   315.7403    
 3245.00   315.8891    
 3246.00   316.0379    
 3247.00   316.1868    
 3248.00   316.3357    
 3249.00   316.4847    
 3250.00   316.6337    
 3251.00   316.7827    
 3252.00   316.9318    
 3253.00   317.0810    
 3254.00   317.2301    
 3255.00   317.3793    
 3256.00   317.5286    
 3257.00   317.6779    
 3258.00   317.8272    
 3259.00   317.9766    
 3260.00   318.1260    
 3261.00   318.2755    
 3262.00   318.4250    
 3263.00   318.5745    
 3264.00   318.7241    
 3265.00   318.8737    
 3266.00   319.0234    
 3267.00   319.1731    
 3268.00   319.3229    
 3269.00   319.4727    
 3270.00   319.6225    
 3271.00   319.7724    
 3272.00   319.9223    
 3273.00   320.0722    
 3274.00   320.2222    
 3275.00   320.3723    
 3276.00   320.5224    
 3277.00   320.6725    
 3278.00   320.8227    
 3279.00   320.9729    
 3280.00   321.1231    
 3281.00   321.2734    
 3282.00   321.4237    
 3283.00   321.5741    
 3284.00   321.7245    
 3285.00   321.8750    
 3286.00   322.0255    
 3287.00   322.1760    
 3288.00   322.3266    
 3289.00   322.4772    
 3290.00   322.6279    
 3291.00   322.7786    
 3292.00   322.9293    
 3293.00   323.0801    
 3294.00   323.2310    
 3295.00   323.3818    
 3296.00   323.5328    
 3297.00   323.6837    
 3298.00   323.8347    
 3299.00   323.9858    
 3300.00   324.1368    
 3301.00   324.2880    
 3302.00   324.4391    
 3303.00   324.5903    
 3304.00   324.7416    
 3305.00   324.8929    
 3306.00   325.0442    
 3307.00   325.1956    
 3308.00   325.3470    
 3309.00   325.4985    
 3310.00   325.6500    
 3311.00   325.8015    
 3312.00   325.9531    
 3313.00   326.1047    
 3314.00   326.2564    
 3315.00   326.4081    
 3316.00   326.5598    
 3317.00   326.7116    
 3318.00   326.8635    
 3319.00   327.0153    
 3320.00   327.1673    
 3321.00   327.3192    
 3322.00   327.4712    
 3323.00   327.6233    
 3324.00   327.7753    
 3325.00   327.9275    
 3326.00   328.0796    
 3327.00   328.2318    
 3328.00   328.3841    
 3329.00   328.5364    
 3330.00   328.6887    
 3331.00   328.8411    
 3332.00   328.9935    
 3333.00   329.1460    
 3334.00   329.2985    
 3335.00   329.4510    
 3336.00   329.6036    
 3337.00   329.7563    
 3338.00   329.9089    
 3339.00   330.0616    
 3340.00   330.2144    
 3341.00   330.3672    
 3342.00   330.5200    
 3343.00   330.6729    
 3344.00   330.8258    
 3345.00   330.9788    
 3346.00   331.1318    
 3347.00   331.2849    
 3348.00   331.4379    
 3349.00   331.5911    
 3350.00   331.7443    
 3351.00   331.8975    
 3352.00   332.0507    
 3353.00   332.2040    
 3354.00   332.3574    
 3355.00   332.5108    
 3356.00   332.6642    
 3357.00   332.8177    
 3358.00   332.9712    
 3359.00   333.1247    
 3360.00   333.2783    
 3361.00   333.4320    
 3362.00   333.5856    
 3363.00   333.7394    
 3364.00   333.8931    
 3365.00   334.0469    
 3366.00   334.2008    
 3367.00   334.3547    
 3368.00   334.5086    
 3369.00   334.6626    
 3370.00   334.8166    
 3371.00   334.9707    
 3372.00   335.1248    
 3373.00   335.2789    
 3374.00   335.4331    
 3375.00   335.5873    
 3376.00   335.7416    
 3377.00   335.8959    
 3378.00   336.0502    
 3379.00   336.2046    
 3380.00   336.3591    
 3381.00   336.5136    
 3382.00   336.6681    
 3383.00   336.8226    
 3384.00   336.9773    
 3385.00   337.1319    
 3386.00   337.2866    
 3387.00   337.4413    
 3388.00   337.5961    
 3389.00   337.7509    
 3390.00   337.9058    
 3391.00   338.0607    
 3392.00   338.2156    
 3393.00   338.3706    
 3394.00   338.5257    
 3395.00   338.6807    
 3396.00   338.8358    
 3397.00   338.9910    
 3398.00   339.1462    
 3399.00   339.3014    
 3400.00   339.4567    
 3401.00   339.6121    
 3402.00   339.7674    
 3403.00   339.9228    
 3404.00   340.0783    
 3405.00   340.2338    
 3406.00   340.3893    
 3407.00   340.5449    
 3408.00   340.7005    
 3409.00   340.8562    
 3410.00   341.0119    
 3411.00   341.1676    
 3412.00   341.3234    
 3413.00   341.4793    
 3414.00   341.6351    
 3415.00   341.7911    
 3416.00   341.9470    
 3417.00   342.1030    
 3418.00   342.2591    
 3419.00   342.4152    
 3420.00   342.5713    
 3421.00   342.7275    
 3422.00   342.8837    
 3423.00   343.0400    
 3424.00   343.1963    
 3425.00   343.3526    
 3426.00   343.5090    
 3427.00   343.6654    
 3428.00   343.8219    
 3429.00   343.9784    
 3430.00   344.1350    
 3431.00   344.2916    
 3432.00   344.4482    
 3433.00   344.6049    
 3434.00   344.7616    
 3435.00   344.9184    
 3436.00   345.0752    
 3437.00   345.2320    
 3438.00   345.3889    
 3439.00   345.5459    
 3440.00   345.7029    
 3441.00   345.8599    
 3442.00   346.0170    
 3443.00   346.1741    
 3444.00   346.3312    
 3445.00   346.4884    
 3446.00   346.6457    
 3447.00   346.8029    
 3448.00   346.9603    
 3449.00   347.1176    
 3450.00   347.2750    
 3451.00   347.4325    
 3452.00   347.5900    
 3453.00   347.7475    
 3454.00   347.9051    
 3455.00   348.0627    
 3456.00   348.2204    
 3457.00   348.3781    
 3458.00   348.5358    
 3459.00   348.6936    
 3460.00   348.8515    
 3461.00   349.0093    
 3462.00   349.1673    
 3463.00   349.3252    
 3464.00   349.4832    
 3465.00   349.6413    
 3466.00   349.7994    
 3467.00   349.9575    
 3468.00   350.1157    
 3469.00   350.2739    
 3470.00   350.4322    
 3471.00   350.5905    
 3472.00   350.7488    
 3473.00   350.9072    
 3474.00   351.0656    
 3475.00   351.2241    
 3476.00   351.3826    
 3477.00   351.5412    
 3478.00   351.6998    
 3479.00   351.8585    
 3480.00   352.0171    
 3481.00   352.1759    
 3482.00   352.3347    
 3483.00   352.4935    
 3484.00   352.6523    
 3485.00   352.8112    
 3486.00   352.9702    
 3487.00   353.1292    
 3488.00   353.2882    
 3489.00   353.4473    
 3490.00   353.6064    
 3491.00   353.7656    
 3492.00   353.9248    
 3493.00   354.0840    
 3494.00   354.2433    
 3495.00   354.4026    
 3496.00   354.5620    
 3497.00   354.7214    
 3498.00   354.8809    
 3499.00   355.0404    
 3500.00   355.2000    
 3501.00   355.3596    
 3502.00   355.5192    
 3503.00   355.6789    
 3504.00   355.8386    
 3505.00   355.9983    
 3506.00   356.1582    
 3507.00   356.3180    
 3508.00   356.4779    
 3509.00   356.6378    
 3510.00   356.7978    
 3511.00   356.9578    
 3512.00   357.1179    
 3513.00   357.2780    
 3514.00   357.4382    
 3515.00   357.5983    
 3516.00   357.7586    
 3517.00   357.9189    
 3518.00   358.0792    
 3519.00   358.2396    
 3520.00   358.4000    
 3521.00   358.5604    
 3522.00   358.7209    
 3523.00   358.8815    
 3524.00   359.0420    
 3525.00   359.2027    
 3526.00   359.3633    
 3527.00   359.5240    
 3528.00   359.6848    
 3529.00   359.8456    
 3530.00   360.0064    
 3531.00   360.1673    
 3532.00   360.3282    
 3533.00   360.4892    
 3534.00   360.6502    
 3535.00   360.8113    
 3536.00   360.9724    
 3537.00   361.1335    
 3538.00   361.2947    
 3539.00   361.4559    
 3540.00   361.6172    
 3541.00   361.7785    
 3542.00   361.9399    
 3543.00   362.1013    
 3544.00   362.2627    
 3545.00   362.4242    
 3546.00   362.5858    
 3547.00   362.7473    
 3548.00   362.9089    
 3549.00   363.0706    
 3550.00   363.2323    
 3551.00   363.3941    
 3552.00   363.5559    
 3553.00   363.7177    
 3554.00   363.8796    
 3555.00   364.0415    
 3556.00   364.2035    
 3557.00   364.3655    
 3558.00   364.5275    
 3559.00   364.6896    
 3560.00   364.8517    
 3561.00   365.0139    
 3562.00   365.1762    
 3563.00   365.3384    
 3564.00   365.5007    
 3565.00   365.6631    
 3566.00   365.8255    
 3567.00   365.9879    
 3568.00   366.1504    
 3569.00   366.3129    
 3570.00   366.4755    
 3571.00   366.6381    
 3572.00   366.8008    
 3573.00   366.9635    
 3574.00   367.1262    
 3575.00   367.2890    
 3576.00   367.4519    
 3577.00   367.6147    
 3578.00   367.7777    
 3579.00   367.9406    
 3580.00   368.1036    
 3581.00   368.2667    
 3582.00   368.4298    
 3583.00   368.5929    
 3584.00   368.7561    
 3585.00   368.9193    
 3586.00   369.0826    
 3587.00   369.2459    
 3588.00   369.4092    
 3589.00   369.5726    
 3590.00   369.7361    
 3591.00   369.8996    
 3592.00   370.0631    
 3593.00   370.2267    
 3594.00   370.3903    
 3595.00   370.5539    
 3596.00   370.7176    
 3597.00   370.8814    
 3598.00   371.0452    
 3599.00   371.2090    
 3600.00   371.3729    
 3601.00   371.5368    
 3602.00   371.7008    
 3603.00   371.8648    
 3604.00   372.0288    
 3605.00   372.1929    
 3606.00   372.3571    
 3607.00   372.5213    
 3608.00   372.6855    
 3609.00   372.8497    
 3610.00   373.0141    
 3611.00   373.1784    
 3612.00   373.3428    
 3613.00   373.5073    
 3614.00   373.6718    
 3615.00   373.8363    
 3616.00   374.0009    
 3617.00   374.1655    
 3618.00   374.3301    
 3619.00   374.4949    
 3620.00   374.6596    
 3621.00   374.8244    
 3622.00   374.9892    
 3623.00   375.1541    
 3624.00   375.3190    
 3625.00   375.4840    
 3626.00   375.6490    
 3627.00   375.8141    
 3628.00   375.9792    
 3629.00   376.1443    
 3630.00   376.3095    
 3631.00   376.4748    
 3632.00   376.6400    
 3633.00   376.8053    
 3634.00   376.9707    
 3635.00   377.1361    
 3636.00   377.3016    
 3637.00   377.4671    
 3638.00   377.6326    
 3639.00   377.7982    
 3640.00   377.9638    
 3641.00   378.1295    
 3642.00   378.2952    
 3643.00   378.4610    
 3644.00   378.6268    
 3645.00   378.7926    
 3646.00   378.9585    
 3647.00   379.1244    
 3648.00   379.2904    
 3649.00   379.4564    
 3650.00   379.6225    
 3651.00   379.7886    
 3652.00   379.9548    
 3653.00   380.1210    
 3654.00   380.2872    
 3655.00   380.4535    
 3656.00   380.6198    
 3657.00   380.7862    
 3658.00   380.9526    
 3659.00   381.1191    
 3660.00   381.2856    
 3661.00   381.4521    
 3662.00   381.6187    
 3663.00   381.7854    
 3664.00   381.9520    
 3665.00   382.1188    
 3666.00   382.2855    
 3667.00   382.4523    
 3668.00   382.6192    
 3669.00   382.7861    
 3670.00   382.9531    
 3671.00   383.1200    
 3672.00   383.2871    
 3673.00   383.4542    
 3674.00   383.6213    
 3675.00   383.7884    
 3676.00   383.9557    
 3677.00   384.1229    
 3678.00   384.2902    
 3679.00   384.4576    
 3680.00   384.6249    
 3681.00   384.7924    
 3682.00   384.9598    
 3683.00   385.1274    
 3684.00   385.2949    
 3685.00   385.4625    
 3686.00   385.6302    
 3687.00   385.7979    
 3688.00   385.9656    
 3689.00   386.1334    
 3690.00   386.3012    
 3691.00   386.4691    
 3692.00   386.6370    
 3693.00   386.8050    
 3694.00   386.9730    
 3695.00   387.1410    
 3696.00   387.3091    
 3697.00   387.4773    
 3698.00   387.6455    
 3699.00   387.8137    
 3700.00   387.9820    
 3701.00   388.1503    
 3702.00   388.3186    
 3703.00   388.4870    
 3704.00   388.6555    
 3705.00   388.8240    
 3706.00   388.9925    
 3707.00   389.1611    
 3708.00   389.3297    
 3709.00   389.4984    
 3710.00   389.6671    
 3711.00   389.8359    
 3712.00   390.0047    
 3713.00   390.1735    
 3714.00   390.3424    
 3715.00   390.5113    
 3716.00   390.6803    
 3717.00   390.8493    
 3718.00   391.0184    
 3719.00   391.1875    
 3720.00   391.3567    
 3721.00   391.5259    
 3722.00   391.6951    
 3723.00   391.8644    
 3724.00   392.0338    
 3725.00   392.2031    
 3726.00   392.3726    
 3727.00   392.5420    
 3728.00   392.7115    
 3729.00   392.8811    
 3730.00   393.0507    
 3731.00   393.2203    
 3732.00   393.3900    
 3733.00   393.5598    
 3734.00   393.7296    
 3735.00   393.8994    
 3736.00   394.0692    
 3737.00   394.2392    
 3738.00   394.4091    
 3739.00   394.5791    
 3740.00   394.7492    
 3741.00   394.9193    
 3742.00   395.0894    
 3743.00   395.2596    
 3744.00   395.4298    
 3745.00   395.6001    
 3746.00   395.7704    
 3747.00   395.9407    
 3748.00   396.1111    
 3749.00   396.2816    
 3750.00   396.4521    
 3751.00   396.6226    
 3752.00   396.7932    
 3753.00   396.9638    
 3754.00   397.1345    
 3755.00   397.3052    
 3756.00   397.4760    
 3757.00   397.6468    
 3758.00   397.8176    
 3759.00   397.9885    
 3760.00   398.1595    
 3761.00   398.3304    
 3762.00   398.5015    
 3763.00   398.6725    
 3764.00   398.8437    
 3765.00   399.0148    
 3766.00   399.1860    
 3767.00   399.3573    
 3768.00   399.5286    
 3769.00   399.6999    
 3770.00   399.8713    
 3771.00   400.0427    
 3772.00   400.2142    
 3773.00   400.3857    
 3774.00   400.5573    
 3775.00   400.7289    
 3776.00   400.9006    
 3777.00   401.0723    
 3778.00   401.2440    
 3779.00   401.4158    
 3780.00   401.5876    
 3781.00   401.7595    
 3782.00   401.9314    
 3783.00   402.1034    
 3784.00   402.2754    
 3785.00   402.4475    
 3786.00   402.6196    
 3787.00   402.7917    
 3788.00   402.9639    
 3789.00   403.1361    
 3790.00   403.3084    
 3791.00   403.4807    
 3792.00   403.6531    
 3793.00   403.8255    
 3794.00   403.9980    
 3795.00   404.1705    
 3796.00   404.3431    
 3797.00   404.5157    
 3798.00   404.6883    
 3799.00   404.8610    
 3800.00   405.0337    
 3801.00   405.2065    
 3802.00   405.3793    
 3803.00   405.5522    
 3804.00   405.7251    
 3805.00   405.8980    
 3806.00   406.0710    
 3807.00   406.2441    
 3808.00   406.4172    
 3809.00   406.5903    
 3810.00   406.7635    
 3811.00   406.9367    
 3812.00   407.1100    
 3813.00   407.2833    
 3814.00   407.4567    
 3815.00   407.6301    
 3816.00   407.8035    
 3817.00   407.9770    
 3818.00   408.1505    
 3819.00   408.3241    
 3820.00   408.4978    
 3821.00   408.6714    
 3822.00   408.8452    
 3823.00   409.0189    
 3824.00   409.1927    
 3825.00   409.3666    
 3826.00   409.5405    
 3827.00   409.7144    
 3828.00   409.8884    
 3829.00   410.0625    
 3830.00   410.2365    
 3831.00   410.4107    
 3832.00   410.5848    
 3833.00   410.7591    
 3834.00   410.9333    
 3835.00   411.1076    
 3836.00   411.2820    
 3837.00   411.4564    
 3838.00   411.6308    
 3839.00   411.8053    
 3840.00   411.9798    
 3841.00   412.1544    
 3842.00   412.3290    
 3843.00   412.5037    
 3844.00   412.6784    
 3845.00   412.8532    
 3846.00   413.0280    
 3847.00   413.2028    
 3848.00   413.3777    
 3849.00   413.5527    
 3850.00   413.7277    
 3851.00   413.9027    
 3852.00   414.0778    
 3853.00   414.2529    
 3854.00   414.4281    
 3855.00   414.6033    
 3856.00   414.7785    
 3857.00   414.9538    
 3858.00   415.1292    
 3859.00   415.3046    
 3860.00   415.4800    
 3861.00   415.6555    
 3862.00   415.8310    
 3863.00   416.0066    
 3864.00   416.1822    
 3865.00   416.3579    
 3866.00   416.5336    
 3867.00   416.7094    
 3868.00   416.8852    
 3869.00   417.0610    
 3870.00   417.2369    
 3871.00   417.4128    
 3872.00   417.5888    
 3873.00   417.7648    
 3874.00   417.9409    
 3875.00   418.1170    
 3876.00   418.2932    
 3877.00   418.4694    
 3878.00   418.6457    
 3879.00   418.8220    
 3880.00   418.9983    
 3881.00   419.1747    
 3882.00   419.3511    
 3883.00   419.5276    
 3884.00   419.7042    
 3885.00   419.8807    
 3886.00   420.0573    
 3887.00   420.2340    
 3888.00   420.4107    
 3889.00   420.5875    
 3890.00   420.7643    
 3891.00   420.9411    
 3892.00   421.1180    
 3893.00   421.2950    
 3894.00   421.4719    
 3895.00   421.6490    
 3896.00   421.8260    
 3897.00   422.0032    
 3898.00   422.1803    
 3899.00   422.3575    
 3900.00   422.5348    
 3901.00   422.7121    
 3902.00   422.8895    
 3903.00   423.0669    
 3904.00   423.2443    
 3905.00   423.4218    
 3906.00   423.5993    
 3907.00   423.7769    
 3908.00   423.9545    
 3909.00   424.1322    
 3910.00   424.3099    
 3911.00   424.4876    
 3912.00   424.6655    
 3913.00   424.8433    
 3914.00   425.0212    
 3915.00   425.1991    
 3916.00   425.3771    
 3917.00   425.5552    
 3918.00   425.7332    
 3919.00   425.9114    
 3920.00   426.0895    
 3921.00   426.2678    
 3922.00   426.4460    
 3923.00   426.6243    
 3924.00   426.8027    
 3925.00   426.9811    
 3926.00   427.1595    
 3927.00   427.3380    
 3928.00   427.5166    
 3929.00   427.6951    
 3930.00   427.8738    
 3931.00   428.0524    
 3932.00   428.2312    
 3933.00   428.4099    
 3934.00   428.5887    
 3935.00   428.7676    
 3936.00   428.9465    
 3937.00   429.1254    
 3938.00   429.3044    
 3939.00   429.4835    
 3940.00   429.6626    
 3941.00   429.8417    
 3942.00   430.0209    
 3943.00   430.2001    
 3944.00   430.3794    
 3945.00   430.5587    
 3946.00   430.7381    
 3947.00   430.9175    
 3948.00   431.0969    
 3949.00   431.2764    
 3950.00   431.4560    
 3951.00   431.6356    
 3952.00   431.8152    
 3953.00   431.9949    
 3954.00   432.1746    
 3955.00   432.3544    
 3956.00   432.5342    
 3957.00   432.7141    
 3958.00   432.8940    
 3959.00   433.0740    
 3960.00   433.2540    
 3961.00   433.4340    
 3962.00   433.6141    
 3963.00   433.7943    
 3964.00   433.9744    
 3965.00   434.1547    
 3966.00   434.3350    
 3967.00   434.5153    
 3968.00   434.6957    
 3969.00   434.8761    
 3970.00   435.0566    
 3971.00   435.2371    
 3972.00   435.4176    
 3973.00   435.5982    
 3974.00   435.7789    
 3975.00   435.9596    
 3976.00   436.1403    
 3977.00   436.3211    
 3978.00   436.5020    
 3979.00   436.6828    
 3980.00   436.8638    
 3981.00   437.0447    
 3982.00   437.2258    
 3983.00   437.4068    
 3984.00   437.5879    
 3985.00   437.7691    
 3986.00   437.9503    
 3987.00   438.1315    
 3988.00   438.3128    
 3989.00   438.4942    
 3990.00   438.6756    
 3991.00   438.8570    
 3992.00   439.0385    
 3993.00   439.2200    
 3994.00   439.4016    
 3995.00   439.5832    
 3996.00   439.7649    
 3997.00   439.9466    
 3998.00   440.1284    
 3999.00   440.3102    
 4000.00   440.4920    
 4001.00   440.6739    
 4002.00   440.8559    
 4003.00   441.0379    
 4004.00   441.2199    
 4005.00   441.4020    
 4006.00   441.5841    
 4007.00   441.7663    
 4008.00   441.9485    
 4009.00   442.1308    
 4010.00   442.3131    
 4011.00   442.4955    
 4012.00   442.6779    
 4013.00   442.8603    
 4014.00   443.0428    
 4015.00   443.2254    
 4016.00   443.4080    
 4017.00   443.5906    
 4018.00   443.7733    
 4019.00   443.9560    
 4020.00   444.1388    
 4021.00   444.3216    
 4022.00   444.5045    
 4023.00   444.6874    
 4024.00   444.8704    
 4025.00   445.0534    
 4026.00   445.2365    
 4027.00   445.4196    
 4028.00   445.6027    
 4029.00   445.7859    
 4030.00   445.9692    
 4031.00   446.1525    
 4032.00   446.3358    
 4033.00   446.5192    
 4034.00   446.7026    
 4035.00   446.8861    
 4036.00   447.0696    
 4037.00   447.2532    
 4038.00   447.4368    
 4039.00   447.6205    
 4040.00   447.8042    
 4041.00   447.9879    
 4042.00   448.1717    
 4043.00   448.3556    
 4044.00   448.5395    
 4045.00   448.7234    
 4046.00   448.9074    
 4047.00   449.0914    
 4048.00   449.2755    
 4049.00   449.4597    
 4050.00   449.6438    
 4051.00   449.8280    
 4052.00   450.0123    
 4053.00   450.1966    
 4054.00   450.3810    
 4055.00   450.5654    
 4056.00   450.7499    
 4057.00   450.9344    
 4058.00   451.1189    
 4059.00   451.3035    
 4060.00   451.4882    
 4061.00   451.6728    
 4062.00   451.8576    
 4063.00   452.0424    
 4064.00   452.2272    
 4065.00   452.4121    
 4066.00   452.5970    
 4067.00   452.7820    
 4068.00   452.9670    
 4069.00   453.1520    
 4070.00   453.3372    
 4071.00   453.5223    
 4072.00   453.7075    
 4073.00   453.8928    
 4074.00   454.0781    
 4075.00   454.2634    
 4076.00   454.4488    
 4077.00   454.6342    
 4078.00   454.8197    
 4079.00   455.0053    
 4080.00   455.1908    
 4081.00   455.3765    
 4082.00   455.5621    
 4083.00   455.7478    
 4084.00   455.9336    
 4085.00   456.1194    
 4086.00   456.3053    
 4087.00   456.4912    
 4088.00   456.6771    
 4089.00   456.8631    
 4090.00   457.0492    
 4091.00   457.2353    
 4092.00   457.4214    
 4093.00   457.6076    
 4094.00   457.7939    
 4095.00   457.9801    
 4096.00   458.1665    
 4097.00   458.3528    
 4098.00   458.5393    
 4099.00   458.7257    
 4100.00   458.9123    
 4101.00   459.0988    
 4102.00   459.2854    
 4103.00   459.4721    
 4104.00   459.6588    
 4105.00   459.8455    
 4106.00   460.0323    
 4107.00   460.2192    
 4108.00   460.4061    
 4109.00   460.5930    
 4110.00   460.7800    
 4111.00   460.9670    
 4112.00   461.1541    
 4113.00   461.3413    
 4114.00   461.5284    
 4115.00   461.7157    
 4116.00   461.9029    
 4117.00   462.0902    
 4118.00   462.2776    
 4119.00   462.4650    
 4120.00   462.6525    
 4121.00   462.8400    
 4122.00   463.0275    
 4123.00   463.2151    
 4124.00   463.4028    
 4125.00   463.5905    
 4126.00   463.7782    
 4127.00   463.9660    
 4128.00   464.1538    
 4129.00   464.3417    
 4130.00   464.5297    
 4131.00   464.7176    
 4132.00   464.9057    
 4133.00   465.0937    
 4134.00   465.2819    
 4135.00   465.4700    
 4136.00   465.6582    
 4137.00   465.8465    
 4138.00   466.0348    
 4139.00   466.2232    
 4140.00   466.4116    
 4141.00   466.6000    
 4142.00   466.7885    
 4143.00   466.9770    
 4144.00   467.1656    
 4145.00   467.3543    
 4146.00   467.5430    
 4147.00   467.7317    
 4148.00   467.9205    
 4149.00   468.1093    
 4150.00   468.2982    
 4151.00   468.4871    
 4152.00   468.6761    
 4153.00   468.8651    
 4154.00   469.0542    
 4155.00   469.2433    
 4156.00   469.4324    
 4157.00   469.6216    
 4158.00   469.8109    
 4159.00   470.0002    
 4160.00   470.1896    
 4161.00   470.3789    
 4162.00   470.5684    
 4163.00   470.7579    
 4164.00   470.9474    
 4165.00   471.1370    
 4166.00   471.3266    
 4167.00   471.5163    
 4168.00   471.7061    
 4169.00   471.8958    
 4170.00   472.0857    
 4171.00   472.2755    
 4172.00   472.4654    
 4173.00   472.6554    
 4174.00   472.8454    
 4175.00   473.0355    
 4176.00   473.2256    
 4177.00   473.4158    
 4178.00   473.6060    
 4179.00   473.7962    
 4180.00   473.9865    
 4181.00   474.1769    
 4182.00   474.3673    
 4183.00   474.5577    
 4184.00   474.7482    
 4185.00   474.9387    
 4186.00   475.1293    
 4187.00   475.3199    
 4188.00   475.5106    
 4189.00   475.7014    
 4190.00   475.8921    
 4191.00   476.0830    
 4192.00   476.2738    
 4193.00   476.4647    
 4194.00   476.6557    
 4195.00   476.8467    
 4196.00   477.0378    
 4197.00   477.2289    
 4198.00   477.4201    
 4199.00   477.6113    
 4200.00   477.8025    
 4201.00   477.9938    
 4202.00   478.1852    
 4203.00   478.3766    
 4204.00   478.5680    
 4205.00   478.7595    
 4206.00   478.9510    
 4207.00   479.1426    
 4208.00   479.3342    
 4209.00   479.5259    
 4210.00   479.7177    
 4211.00   479.9094    
 4212.00   480.1013    
 4213.00   480.2931    
 4214.00   480.4851    
 4215.00   480.6770    
 4216.00   480.8690    
 4217.00   481.0611    
 4218.00   481.2532    
 4219.00   481.4454    
 4220.00   481.6376    
 4221.00   481.8298    
 4222.00   482.0221    
 4223.00   482.2145    
 4224.00   482.4069    
 4225.00   482.5993    
 4226.00   482.7918    
 4227.00   482.9844    
 4228.00   483.1770    
 4229.00   483.3696    
 4230.00   483.5623    
 4231.00   483.7550    
 4232.00   483.9478    
 4233.00   484.1406    
 4234.00   484.3335    
 4235.00   484.5265    
 4236.00   484.7194    
 4237.00   484.9124    
 4238.00   485.1055    
 4239.00   485.2986    
 4240.00   485.4918    
 4241.00   485.6850    
 4242.00   485.8783    
 4243.00   486.0716    
 4244.00   486.2650    
 4245.00   486.4584    
 4246.00   486.6518    
 4247.00   486.8453    
 4248.00   487.0389    
 4249.00   487.2325    
 4250.00   487.4261    
 4251.00   487.6198    
 4252.00   487.8135    
 4253.00   488.0073    
 4254.00   488.2012    
 4255.00   488.3951    
 4256.00   488.5890    
 4257.00   488.7830    
 4258.00   488.9770    
 4259.00   489.1711    
 4260.00   489.3652    
 4261.00   489.5594    
 4262.00   489.7536    
 4263.00   489.9479    
 4264.00   490.1422    
 4265.00   490.3366    
 4266.00   490.5310    
 4267.00   490.7255    
 4268.00   490.9200    
 4269.00   491.1145    
 4270.00   491.3092    
 4271.00   491.5038    
 4272.00   491.6985    
 4273.00   491.8933    
 4274.00   492.0881    
 4275.00   492.2829    
 4276.00   492.4778    
 4277.00   492.6728    
 4278.00   492.8678    
 4279.00   493.0628    
 4280.00   493.2579    
 4281.00   493.4530    
 4282.00   493.6482    
 4283.00   493.8435    
 4284.00   494.0388    
 4285.00   494.2341    
 4286.00   494.4295    
 4287.00   494.6249    
 4288.00   494.8204    
 4289.00   495.0159    
 4290.00   495.2115    
 4291.00   495.4071    
 4292.00   495.6028    
 4293.00   495.7985    
 4294.00   495.9943    
 4295.00   496.1901    
 4296.00   496.3860    
 4297.00   496.5819    
 4298.00   496.7778    
 4299.00   496.9738    
 4300.00   497.1699    
 4301.00   497.3660    
 4302.00   497.5622    
 4303.00   497.7584    
 4304.00   497.9546    
 4305.00   498.1509    
 4306.00   498.3473    
 4307.00   498.5437    
 4308.00   498.7401    
 4309.00   498.9366    
 4310.00   499.1332    
 4311.00   499.3297    
 4312.00   499.5264    
 4313.00   499.7231    
 4314.00   499.9198    
 4315.00   500.1166    
 4316.00   500.3134    
 4317.00   500.5103    
 4318.00   500.7073    
 4319.00   500.9042    
 4320.00   501.1013    
 4321.00   501.2983    
 4322.00   501.4955    
 4323.00   501.6926    
 4324.00   501.8899    
 4325.00   502.0871    
 4326.00   502.2845    
 4327.00   502.4818    
 4328.00   502.6793    
 4329.00   502.8767    
 4330.00   503.0742    
 4331.00   503.2718    
 4332.00   503.4694    
 4333.00   503.6671    
 4334.00   503.8648    
 4335.00   504.0625    
 4336.00   504.2603    
 4337.00   504.4582    
 4338.00   504.6561    
 4339.00   504.8541    
 4340.00   505.0521    
 4341.00   505.2501    
 4342.00   505.4482    
 4343.00   505.6464    
 4344.00   505.8446    
 4345.00   506.0428    
 4346.00   506.2411    
 4347.00   506.4394    
 4348.00   506.6378    
 4349.00   506.8363    
 4350.00   507.0348    
 4351.00   507.2333    
 4352.00   507.4319    
 4353.00   507.6305    
 4354.00   507.8292    
 4355.00   508.0280    
 4356.00   508.2267    
 4357.00   508.4256    
 4358.00   508.6244    
 4359.00   508.8234    
 4360.00   509.0224    
 4361.00   509.2214    
 4362.00   509.4205    
 4363.00   509.6196    
 4364.00   509.8188    
 4365.00   510.0180    
 4366.00   510.2173    
 4367.00   510.4166    
 4368.00   510.6159    
 4369.00   510.8154    
 4370.00   511.0148    
 4371.00   511.2143    
 4372.00   511.4139    
 4373.00   511.6135    
 4374.00   511.8132    
 4375.00   512.0129    
 4376.00   512.2127    
 4377.00   512.4125    
 4378.00   512.6123    
 4379.00   512.8122    
 4380.00   513.0122    
 4381.00   513.2122    
 4382.00   513.4123    
 4383.00   513.6124    
 4384.00   513.8125    
 4385.00   514.0127    
 4386.00   514.2130    
 4387.00   514.4133    
 4388.00   514.6136    
 4389.00   514.8140    
 4390.00   515.0145    
 4391.00   515.2150    
 4392.00   515.4155    
 4393.00   515.6161    
 4394.00   515.8167    
 4395.00   516.0174    
 4396.00   516.2182    
 4397.00   516.4190    
 4398.00   516.6198    
 4399.00   516.8207    
 4400.00   517.0216    
 4401.00   517.2226    
 4402.00   517.4237    
 4403.00   517.6248    
 4404.00   517.8259    
 4405.00   518.0271    
 4406.00   518.2283    
 4407.00   518.4296    
 4408.00   518.6309    
 4409.00   518.8323    
 4410.00   519.0337    
 4411.00   519.2352    
 4412.00   519.4367    
 4413.00   519.6383    
 4414.00   519.8400    
 4415.00   520.0416    
 4416.00   520.2434    
 4417.00   520.4451    
 4418.00   520.6470    
 4419.00   520.8488    
 4420.00   521.0508    
 4421.00   521.2527    
 4422.00   521.4548    
 4423.00   521.6568    
 4424.00   521.8589    
 4425.00   522.0611    
 4426.00   522.2633    
 4427.00   522.4656    
 4428.00   522.6679    
 4429.00   522.8703    
 4430.00   523.0727    
 4431.00   523.2752    
 4432.00   523.4777    
 4433.00   523.6803    
 4434.00   523.8829    
 4435.00   524.0855    
 4436.00   524.2883    
 4437.00   524.4910    
 4438.00   524.6938    
 4439.00   524.8967    
 4440.00   525.0996    
 4441.00   525.3026    
 4442.00   525.5056    
 4443.00   525.7086    
 4444.00   525.9117    
 4445.00   526.1149    
 4446.00   526.3181    
 4447.00   526.5214    
 4448.00   526.7247    
 4449.00   526.9280    
 4450.00   527.1314    
 4451.00   527.3349    
 4452.00   527.5384    
 4453.00   527.7420    
 4454.00   527.9456    
 4455.00   528.1492    
 4456.00   528.3529    
 4457.00   528.5567    
 4458.00   528.7605    
 4459.00   528.9643    
 4460.00   529.1682    
 4461.00   529.3722    
 4462.00   529.5762    
 4463.00   529.7802    
 4464.00   529.9843    
 4465.00   530.1885    
 4466.00   530.3927    
 4467.00   530.5969    
 4468.00   530.8012    
 4469.00   531.0056    
 4470.00   531.2100    
 4471.00   531.4144    
 4472.00   531.6189    
 4473.00   531.8235    
 4474.00   532.0281    
 4475.00   532.2327    
 4476.00   532.4374    
 4477.00   532.6422    
 4478.00   532.8469    
 4479.00   533.0518    
 4480.00   533.2567    
 4481.00   533.4616    
 4482.00   533.6666    
 4483.00   533.8717    
 4484.00   534.0768    
 4485.00   534.2819    
 4486.00   534.4871    
 4487.00   534.6924    
 4488.00   534.8976    
 4489.00   535.1030    
 4490.00   535.3084    
 4491.00   535.5138    
 4492.00   535.7193    
 4493.00   535.9249    
 4494.00   536.1305    
 4495.00   536.3361    
 4496.00   536.5418    
 4497.00   536.7475    
 4498.00   536.9533    
 4499.00   537.1592    
 4500.00   537.3651    
 4501.00   537.5710    
 4502.00   537.7770    
 4503.00   537.9830    
 4504.00   538.1891    
 4505.00   538.3953    
 4506.00   538.6015    
 4507.00   538.8077    
 4508.00   539.0140    
 4509.00   539.2203    
 4510.00   539.4267    
 4511.00   539.6332    
 4512.00   539.8397    
 4513.00   540.0462    
 4514.00   540.2528    
 4515.00   540.4594    
 4516.00   540.6661    
 4517.00   540.8729    
 4518.00   541.0797    
 4519.00   541.2865    
 4520.00   541.4934    
 4521.00   541.7003    
 4522.00   541.9073    
 4523.00   542.1144    
 4524.00   542.3215    
 4525.00   542.5286    
 4526.00   542.7358    
 4527.00   542.9430    
 4528.00   543.1503    
 4529.00   543.3577    
 4530.00   543.5651    
 4531.00   543.7725    
 4532.00   543.9800    
 4533.00   544.1875    
 4534.00   544.3951    
 4535.00   544.6028    
 4536.00   544.8105    
 4537.00   545.0182    
 4538.00   545.2260    
 4539.00   545.4339    
 4540.00   545.6418    
 4541.00   545.8497    
 4542.00   546.0577    
 4543.00   546.2657    
 4544.00   546.4738    
 4545.00   546.6820    
 4546.00   546.8902    
 4547.00   547.0984    
 4548.00   547.3067    
 4549.00   547.5151    
 4550.00   547.7235    
 4551.00   547.9319    
 4552.00   548.1404    
 4553.00   548.3489    
 4554.00   548.5575    
 4555.00   548.7662    
 4556.00   548.9749    
 4557.00   549.1836    
 4558.00   549.3924    
 4559.00   549.6013    
 4560.00   549.8102    
 4561.00   550.0191    
 4562.00   550.2281    
 4563.00   550.4372    
 4564.00   550.6463    
 4565.00   550.8554    
 4566.00   551.0646    
 4567.00   551.2739    
 4568.00   551.4832    
 4569.00   551.6926    
 4570.00   551.9020    
 4571.00   552.1114    
 4572.00   552.3209    
 4573.00   552.5305    
 4574.00   552.7401    
 4575.00   552.9497    
 4576.00   553.1594    
 4577.00   553.3692    
 4578.00   553.5790    
 4579.00   553.7889    
 4580.00   553.9988    
 4581.00   554.2087    
 4582.00   554.4187    
 4583.00   554.6288    
 4584.00   554.8389    
 4585.00   555.0491    
 4586.00   555.2593    
 4587.00   555.4695    
 4588.00   555.6799    
 4589.00   555.8902    
 4590.00   556.1006    
 4591.00   556.3111    
 4592.00   556.5216    
 4593.00   556.7322    
 4594.00   556.9428    
 4595.00   557.1535    
 4596.00   557.3642    
 4597.00   557.5749    
 4598.00   557.7858    
 4599.00   557.9966    
 4600.00   558.2075    
 4601.00   558.4185    
 4602.00   558.6295    
 4603.00   558.8406    
 4604.00   559.0517    
 4605.00   559.2629    
 4606.00   559.4741    
 4607.00   559.6854    
 4608.00   559.8967    
 4609.00   560.1081    
 4610.00   560.3195    
 4611.00   560.5310    
 4612.00   560.7425    
 4613.00   560.9541    
 4614.00   561.1657    
 4615.00   561.3774    
 4616.00   561.5892    
 4617.00   561.8009    
 4618.00   562.0128    
 4619.00   562.2247    
 4620.00   562.4366    
 4621.00   562.6486    
 4622.00   562.8606    
 4623.00   563.0727    
 4624.00   563.2848    
 4625.00   563.4970    
 4626.00   563.7093    
 4627.00   563.9216    
 4628.00   564.1339    
 4629.00   564.3463    
 4630.00   564.5587    
 4631.00   564.7712    
 4632.00   564.9838    
 4633.00   565.1964    
 4634.00   565.4090    
 4635.00   565.6217    
 4636.00   565.8344    
 4637.00   566.0472    
 4638.00   566.2601    
 4639.00   566.4730    
 4640.00   566.6860    
 4641.00   566.8990    
 4642.00   567.1120    
 4643.00   567.3251    
 4644.00   567.5383    
 4645.00   567.7515    
 4646.00   567.9647    
 4647.00   568.1780    
 4648.00   568.3914    
 4649.00   568.6048    
 4650.00   568.8183    
 4651.00   569.0318    
 4652.00   569.2453    
 4653.00   569.4590    
 4654.00   569.6726    
 4655.00   569.8863    
 4656.00   570.1001    
 4657.00   570.3139    
 4658.00   570.5278    
 4659.00   570.7417    
 4660.00   570.9557    
 4661.00   571.1697    
 4662.00   571.3838    
 4663.00   571.5979    
 4664.00   571.8121    
 4665.00   572.0263    
 4666.00   572.2406    
 4667.00   572.4549    
 4668.00   572.6693    
 4669.00   572.8837    
 4670.00   573.0982    
 4671.00   573.3128    
 4672.00   573.5273    
 4673.00   573.7420    
 4674.00   573.9567    
 4675.00   574.1714    
 4676.00   574.3862    
 4677.00   574.6010    
 4678.00   574.8159    
 4679.00   575.0309    
 4680.00   575.2459    
 4681.00   575.4609    
 4682.00   575.6760    
 4683.00   575.8912    
 4684.00   576.1064    
 4685.00   576.3216    
 4686.00   576.5369    
 4687.00   576.7523    
 4688.00   576.9677    
 4689.00   577.1831    
 4690.00   577.3987    
 4691.00   577.6142    
 4692.00   577.8298    
 4693.00   578.0455    
 4694.00   578.2612    
 4695.00   578.4770    
 4696.00   578.6928    
 4697.00   578.9087    
 4698.00   579.1246    
 4699.00   579.3405    
 4700.00   579.5566    
 4701.00   579.7726    
 4702.00   579.9888    
 4703.00   580.2049    
 4704.00   580.4212    
 4705.00   580.6374    
 4706.00   580.8538    
 4707.00   581.0702    
 4708.00   581.2866    
 4709.00   581.5031    
 4710.00   581.7196    
 4711.00   581.9362    
 4712.00   582.1528    
 4713.00   582.3695    
 4714.00   582.5863    
 4715.00   582.8031    
 4716.00   583.0199    
 4717.00   583.2368    
 4718.00   583.4538    
 4719.00   583.6708    
 4720.00   583.8878    
 4721.00   584.1049    
 4722.00   584.3221    
 4723.00   584.5393    
 4724.00   584.7565    
 4725.00   584.9738    
 4726.00   585.1912    
 4727.00   585.4086    
 4728.00   585.6261    
 4729.00   585.8436    
 4730.00   586.0612    
 4731.00   586.2788    
 4732.00   586.4965    
 4733.00   586.7142    
 4734.00   586.9320    
 4735.00   587.1498    
 4736.00   587.3677    
 4737.00   587.5856    
 4738.00   587.8036    
 4739.00   588.0216    
 4740.00   588.2397    
 4741.00   588.4578    
 4742.00   588.6760    
 4743.00   588.8942    
 4744.00   589.1125    
 4745.00   589.3309    
 4746.00   589.5493    
 4747.00   589.7677    
 4748.00   589.9862    
 4749.00   590.2048    
 4750.00   590.4234    
 4751.00   590.6420    
 4752.00   590.8607    
 4753.00   591.0795    
 4754.00   591.2983    
 4755.00   591.5172    
 4756.00   591.7361    
 4757.00   591.9550    
 4758.00   592.1741    
 4759.00   592.3931    
 4760.00   592.6122    
 4761.00   592.8314    
 4762.00   593.0506    
 4763.00   593.2699    
 4764.00   593.4892    
 4765.00   593.7086    
 4766.00   593.9280    
 4767.00   594.1475    
 4768.00   594.3671    
 4769.00   594.5867    
 4770.00   594.8063    
 4771.00   595.0260    
 4772.00   595.2457    
 4773.00   595.4655    
 4774.00   595.6854    
 4775.00   595.9053    
 4776.00   596.1252    
 4777.00   596.3452    
 4778.00   596.5653    
 4779.00   596.7854    
 4780.00   597.0055    
 4781.00   597.2257    
 4782.00   597.4460    
 4783.00   597.6663    
 4784.00   597.8867    
 4785.00   598.1071    
 4786.00   598.3276    
 4787.00   598.5481    
 4788.00   598.7687    
 4789.00   598.9893    
 4790.00   599.2100    
 4791.00   599.4307    
 4792.00   599.6515    
 4793.00   599.8723    
 4794.00   600.0932    
 4795.00   600.3142    
 4796.00   600.5352    
 4797.00   600.7562    
 4798.00   600.9773    
 4799.00   601.1984    
 4800.00   601.4196    
 4801.00   601.6409    
 4802.00   601.8622    
 4803.00   602.0836    
 4804.00   602.3050    
 4805.00   602.5264    
 4806.00   602.7479    
 4807.00   602.9695    
 4808.00   603.1911    
 4809.00   603.4128    
 4810.00   603.6345    
 4811.00   603.8563    
 4812.00   604.0781    
 4813.00   604.3000    
 4814.00   604.5219    
 4815.00   604.7439    
 4816.00   604.9659    
 4817.00   605.1880    
 4818.00   605.4102    
 4819.00   605.6324    
 4820.00   605.8546    
 4821.00   606.0769    
 4822.00   606.2993    
 4823.00   606.5217    
 4824.00   606.7441    
 4825.00   606.9666    
 4826.00   607.1892    
 4827.00   607.4118    
 4828.00   607.6344    
 4829.00   607.8572    
 4830.00   608.0799    
 4831.00   608.3028    
 4832.00   608.5256    
 4833.00   608.7486    
 4834.00   608.9715    
 4835.00   609.1946    
 4836.00   609.4176    
 4837.00   609.6408    
 4838.00   609.8640    
 4839.00   610.0872    
 4840.00   610.3105    
 4841.00   610.5338    
 4842.00   610.7572    
 4843.00   610.9807    
 4844.00   611.2042    
 4845.00   611.4277    
 4846.00   611.6514    
 4847.00   611.8750    
 4848.00   612.0987    
 4849.00   612.3225    
 4850.00   612.5463    
 4851.00   612.7702    
 4852.00   612.9941    
 4853.00   613.2181    
 4854.00   613.4421    
 4855.00   613.6662    
 4856.00   613.8903    
 4857.00   614.1145    
 4858.00   614.3387    
 4859.00   614.5630    
 4860.00   614.7874    
 4861.00   615.0118    
 4862.00   615.2362    
 4863.00   615.4607    
 4864.00   615.6853    
 4865.00   615.9099    
 4866.00   616.1345    
 4867.00   616.3593    
 4868.00   616.5840    
 4869.00   616.8088    
 4870.00   617.0337    
 4871.00   617.2586    
 4872.00   617.4836    
 4873.00   617.7086    
 4874.00   617.9337    
 4875.00   618.1588    
 4876.00   618.3840    
 4877.00   618.6093    
 4878.00   618.8346    
 4879.00   619.0599    
 4880.00   619.2853    
 4881.00   619.5107    
 4882.00   619.7363    
 4883.00   619.9618    
 4884.00   620.1874    
 4885.00   620.4131    
 4886.00   620.6388    
 4887.00   620.8646    
 4888.00   621.0904    
 4889.00   621.3162    
 4890.00   621.5422    
 4891.00   621.7681    
 4892.00   621.9942    
 4893.00   622.2203    
 4894.00   622.4464    
 4895.00   622.6726    
 4896.00   622.8988    
 4897.00   623.1251    
 4898.00   623.3515    
 4899.00   623.5779    
 4900.00   623.8043    
 4901.00   624.0308    
 4902.00   624.2574    
 4903.00   624.4840    
 4904.00   624.7107    
 4905.00   624.9374    
 4906.00   625.1642    
 4907.00   625.3910    
 4908.00   625.6179    
 4909.00   625.8448    
 4910.00   626.0718    
 4911.00   626.2988    
 4912.00   626.5259    
 4913.00   626.7530    
 4914.00   626.9802    
 4915.00   627.2075    
 4916.00   627.4348    
 4917.00   627.6621    
 4918.00   627.8896    
 4919.00   628.1170    
 4920.00   628.3445    
 4921.00   628.5721    
 4922.00   628.7997    
 4923.00   629.0274    
 4924.00   629.2551    
 4925.00   629.4829    
 4926.00   629.7107    
 4927.00   629.9386    
 4928.00   630.1665    
 4929.00   630.3945    
 4930.00   630.6226    
 4931.00   630.8507    
 4932.00   631.0788    
 4933.00   631.3070    
 4934.00   631.5353    
 4935.00   631.7636    
 4936.00   631.9920    
 4937.00   632.2204    
 4938.00   632.4489    
 4939.00   632.6774    
 4940.00   632.9060    
 4941.00   633.1346    
 4942.00   633.3633    
 4943.00   633.5920    
 4944.00   633.8208    
 4945.00   634.0496    
 4946.00   634.2785    
 4947.00   634.5075    
 4948.00   634.7365    
 4949.00   634.9655    
 4950.00   635.1946    
 4951.00   635.4238    
 4952.00   635.6530    
 4953.00   635.8823    
 4954.00   636.1116    
 4955.00   636.3410    
 4956.00   636.5704    
 4957.00   636.7999    
 4958.00   637.0294    
 4959.00   637.2590    
 4960.00   637.4887    
 4961.00   637.7184    
 4962.00   637.9481    
 4963.00   638.1779    
 4964.00   638.4078    
 4965.00   638.6377    
 4966.00   638.8676    
 4967.00   639.0977    
 4968.00   639.3277    
 4969.00   639.5579    
 4970.00   639.7880    
 4971.00   640.0183    
 4972.00   640.2485    
 4973.00   640.4789    
 4974.00   640.7093    
 4975.00   640.9397    
 4976.00   641.1702    
 4977.00   641.4008    
 4978.00   641.6314    
 4979.00   641.8620    
 4980.00   642.0927    
 4981.00   642.3235    
 4982.00   642.5543    
 4983.00   642.7852    
 4984.00   643.0161    
 4985.00   643.2471    
 4986.00   643.4781    
 4987.00   643.7092    
 4988.00   643.9404    
 4989.00   644.1715    
 4990.00   644.4028    
 4991.00   644.6341    
 4992.00   644.8655    
 4993.00   645.0969    
 4994.00   645.3283    
 4995.00   645.5598    
 4996.00   645.7914    
 4997.00   646.0230    
 4998.00   646.2547    
 4999.00   646.4864    
 5000.00   646.7182    
 5001.00   646.9501    
 5002.00   647.1819    
 5003.00   647.4139    
 5004.00   647.6459    
 5005.00   647.8779    
 5006.00   648.1100    
 5007.00   648.3422    
 5008.00   648.5744    
 5009.00   648.8067    
 5010.00   649.0390    
 5011.00   649.2714    
 5012.00   649.5038    
 5013.00   649.7363    
 5014.00   649.9688    
 5015.00   650.2014    
 5016.00   650.4341    
 5017.00   650.6667    
 5018.00   650.8995    
 5019.00   651.1323    
 5020.00   651.3652    
 5021.00   651.5981    
 5022.00   651.8310    
 5023.00   652.0641    
 5024.00   652.2971    
 5025.00   652.5303    
 5026.00   652.7634    
 5027.00   652.9967    
 5028.00   653.2300    
 5029.00   653.4633    
 5030.00   653.6967    
 5031.00   653.9302    
 5032.00   654.1637    
 5033.00   654.3972    
 5034.00   654.6308    
 5035.00   654.8645    
 5036.00   655.0982    
 5037.00   655.3320    
 5038.00   655.5658    
 5039.00   655.7997    
 5040.00   656.0336    
 5041.00   656.2676    
 5042.00   656.5017    
 5043.00   656.7358    
 5044.00   656.9699    
 5045.00   657.2041    
 5046.00   657.4384    
 5047.00   657.6727    
 5048.00   657.9071    
 5049.00   658.1415    
 5050.00   658.3760    
 5051.00   658.6105    
 5052.00   658.8451    
 5053.00   659.0797    
 5054.00   659.3144    
 5055.00   659.5492    
 5056.00   659.7840    
 5057.00   660.0188    
 5058.00   660.2537    
 5059.00   660.4887    
 5060.00   660.7237    
 5061.00   660.9588    
 5062.00   661.1939    
 5063.00   661.4291    
 5064.00   661.6643    
 5065.00   661.8996    
 5066.00   662.1350    
 5067.00   662.3704    
 5068.00   662.6058    
 5069.00   662.8413    
 5070.00   663.0769    
 5071.00   663.3125    
 5072.00   663.5481    
 5073.00   663.7839    
 5074.00   664.0196    
 5075.00   664.2555    
 5076.00   664.4914    
 5077.00   664.7273    
 5078.00   664.9633    
 5079.00   665.1993    
 5080.00   665.4354    
 5081.00   665.6716    
 5082.00   665.9078    
 5083.00   666.1441    
 5084.00   666.3804    
 5085.00   666.6168    
 5086.00   666.8532    
 5087.00   667.0897    
 5088.00   667.3262    
 5089.00   667.5628    
 5090.00   667.7994    
 5091.00   668.0361    
 5092.00   668.2729    
 5093.00   668.5097    
 5094.00   668.7466    
 5095.00   668.9835    
 5096.00   669.2205    
 5097.00   669.4575    
 5098.00   669.6946    
 5099.00   669.9317    
 5100.00   670.1689    
 5101.00   670.4061    
 5102.00   670.6434    
 5103.00   670.8808    
 5104.00   671.1182    
 5105.00   671.3556    
 5106.00   671.5932    
 5107.00   671.8307    
 5108.00   672.0683    
 5109.00   672.3060    
 5110.00   672.5438    
 5111.00   672.7815    
 5112.00   673.0194    
 5113.00   673.2573    
 5114.00   673.4952    
 5115.00   673.7332    
 5116.00   673.9713    
 5117.00   674.2094    
 5118.00   674.4476    
 5119.00   674.6858    
 5120.00   674.9241    
 5121.00   675.1624    
 5122.00   675.4008    
 5123.00   675.6393    
 5124.00   675.8778    
 5125.00   676.1163    
 5126.00   676.3549    
 5127.00   676.5936    
 5128.00   676.8323    
 5129.00   677.0711    
 5130.00   677.3099    
 5131.00   677.5488    
 5132.00   677.7877    
 5133.00   678.0267    
 5134.00   678.2657    
 5135.00   678.5048    
 5136.00   678.7440    
 5137.00   678.9832    
 5138.00   679.2225    
 5139.00   679.4618    
 5140.00   679.7011    
 5141.00   679.9406    
 5142.00   680.1800    
 5143.00   680.4196    
 5144.00   680.6592    
 5145.00   680.8988    
 5146.00   681.1385    
 5147.00   681.3783    
 5148.00   681.6181    
 5149.00   681.8580    
 5150.00   682.0979    
 5151.00   682.3378    
 5152.00   682.5779    
 5153.00   682.8180    
 5154.00   683.0581    
 5155.00   683.2983    
 5156.00   683.5385    
 5157.00   683.7788    
 5158.00   684.0192    
 5159.00   684.2596    
 5160.00   684.5001    
 5161.00   684.7406    
 5162.00   684.9812    
 5163.00   685.2218    
 5164.00   685.4625    
 5165.00   685.7032    
 5166.00   685.9440    
 5167.00   686.1849    
 5168.00   686.4258    
 5169.00   686.6668    
 5170.00   686.9078    
 5171.00   687.1489    
 5172.00   687.3900    
 5173.00   687.6312    
 5174.00   687.8724    
 5175.00   688.1137    
 5176.00   688.3550    
 5177.00   688.5964    
 5178.00   688.8379    
 5179.00   689.0794    
 5180.00   689.3210    
 5181.00   689.5626    
 5182.00   689.8043    
 5183.00   690.0460    
 5184.00   690.2878    
 5185.00   690.5296    
 5186.00   690.7715    
 5187.00   691.0135    
 5188.00   691.2555    
 5189.00   691.4976    
 5190.00   691.7397    
 5191.00   691.9819    
 5192.00   692.2241    
 5193.00   692.4664    
 5194.00   692.7087    
 5195.00   692.9511    
 5196.00   693.1935    
 5197.00   693.4360    
 5198.00   693.6786    
 5199.00   693.9212    
 5200.00   694.1639    
 5201.00   694.4066    
 5202.00   694.6494    
 5203.00   694.8922    
 5204.00   695.1351    
 5205.00   695.3781    
 5206.00   695.6211    
 5207.00   695.8641    
 5208.00   696.1072    
 5209.00   696.3504    
 5210.00   696.5936    
 5211.00   696.8369    
 5212.00   697.0802    
 5213.00   697.3236    
 5214.00   697.5671    
 5215.00   697.8106    
 5216.00   698.0541    
 5217.00   698.2977    
 5218.00   698.5414    
 5219.00   698.7851    
 5220.00   699.0289    
 5221.00   699.2727    
 5222.00   699.5166    
 5223.00   699.7605    
 5224.00   700.0045    
 5225.00   700.2486    
 5226.00   700.4927    
 5227.00   700.7369    
 5228.00   700.9811    
 5229.00   701.2253    
 5230.00   701.4697    
 5231.00   701.7141    
 5232.00   701.9585    
 5233.00   702.2030    
 5234.00   702.4475    
 5235.00   702.6921    
 5236.00   702.9368    
 5237.00   703.1815    
 5238.00   703.4263    
 5239.00   703.6711    
 5240.00   703.9160    
 5241.00   704.1609    
 5242.00   704.4059    
 5243.00   704.6510    
 5244.00   704.8961    
 5245.00   705.1412    
 5246.00   705.3865    
 5247.00   705.6317    
 5248.00   705.8771    
 5249.00   706.1224    
 5250.00   706.3679    
 5251.00   706.6134    
 5252.00   706.8589    
 5253.00   707.1045    
 5254.00   707.3502    
 5255.00   707.5959    
 5256.00   707.8417    
 5257.00   708.0875    
 5258.00   708.3334    
 5259.00   708.5793    
 5260.00   708.8253    
 5261.00   709.0714    
 5262.00   709.3175    
 5263.00   709.5636    
 5264.00   709.8099    
 5265.00   710.0561    
 5266.00   710.3025    
 5267.00   710.5488    
 5268.00   710.7953    
 5269.00   711.0418    
 5270.00   711.2883    
 5271.00   711.5349    
 5272.00   711.7816    
 5273.00   712.0283    
 5274.00   712.2751    
 5275.00   712.5219    
 5276.00   712.7688    
 5277.00   713.0157    
 5278.00   713.2627    
 5279.00   713.5098    
 5280.00   713.7569    
 5281.00   714.0041    
 5282.00   714.2513    
 5283.00   714.4986    
 5284.00   714.7459    
 5285.00   714.9933    
 5286.00   715.2407    
 5287.00   715.4882    
 5288.00   715.7358    
 5289.00   715.9834    
 5290.00   716.2310    
 5291.00   716.4788    
 5292.00   716.7265    
 5293.00   716.9744    
 5294.00   717.2223    
 5295.00   717.4702    
 5296.00   717.7182    
 5297.00   717.9663    
 5298.00   718.2144    
 5299.00   718.4626    
 5300.00   718.7108    
 5301.00   718.9591    
 5302.00   719.2074    
 5303.00   719.4558    
 5304.00   719.7042    
 5305.00   719.9527    
 5306.00   720.2013    
 5307.00   720.4499    
 5308.00   720.6986    
 5309.00   720.9473    
 5310.00   721.1961    
 5311.00   721.4449    
 5312.00   721.6938    
 5313.00   721.9428    
 5314.00   722.1918    
 5315.00   722.4409    
 5316.00   722.6900    
 5317.00   722.9392    
 5318.00   723.1884    
 5319.00   723.4377    
 5320.00   723.6870    
 5321.00   723.9364    
 5322.00   724.1859    
 5323.00   724.4354    
 5324.00   724.6850    
 5325.00   724.9346    
 5326.00   725.1843    
 5327.00   725.4340    
 5328.00   725.6838    
 5329.00   725.9337    
 5330.00   726.1836    
 5331.00   726.4335    
 5332.00   726.6836    
 5333.00   726.9336    
 5334.00   727.1838    
 5335.00   727.4340    
 5336.00   727.6842    
 5337.00   727.9345    
 5338.00   728.1849    
 5339.00   728.4353    
 5340.00   728.6857    
 5341.00   728.9363    
 5342.00   729.1868    
 5343.00   729.4375    
 5344.00   729.6882    
 5345.00   729.9389    
 5346.00   730.1897    
 5347.00   730.4406    
 5348.00   730.6915    
 5349.00   730.9425    
 5350.00   731.1935    
 5351.00   731.4446    
 5352.00   731.6957    
 5353.00   731.9469    
 5354.00   732.1982    
 5355.00   732.4495    
 5356.00   732.7009    
 5357.00   732.9523    
 5358.00   733.2038    
 5359.00   733.4553    
 5360.00   733.7069    
 5361.00   733.9586    
 5362.00   734.2103    
 5363.00   734.4620    
 5364.00   734.7139    
 5365.00   734.9657    
 5366.00   735.2177    
 5367.00   735.4697    
 5368.00   735.7217    
 5369.00   735.9738    
 5370.00   736.2260    
 5371.00   736.4782    
 5372.00   736.7305    
 5373.00   736.9828    
 5374.00   737.2352    
 5375.00   737.4876    
 5376.00   737.7401    
 5377.00   737.9927    
 5378.00   738.2453    
 5379.00   738.4979    
 5380.00   738.7507    
 5381.00   739.0034    
 5382.00   739.2563    
 5383.00   739.5092    
 5384.00   739.7621    
 5385.00   740.0151    
 5386.00   740.2682    
 5387.00   740.5213    
 5388.00   740.7745    
 5389.00   741.0277    
 5390.00   741.2810    
 5391.00   741.5343    
 5392.00   741.7878    
 5393.00   742.0412    
 5394.00   742.2947    
 5395.00   742.5483    
 5396.00   742.8019    
 5397.00   743.0556    
 5398.00   743.3094    
 5399.00   743.5632    
 5400.00   743.8170    
 5401.00   744.0709    
 5402.00   744.3249    
 5403.00   744.5789    
 5404.00   744.8330    
 5405.00   745.0871    
 5406.00   745.3413    
 5407.00   745.5956    
 5408.00   745.8499    
 5409.00   746.1043    
 5410.00   746.3587    
 5411.00   746.6132    
 5412.00   746.8677    
 5413.00   747.1223    
 5414.00   747.3769    
 5415.00   747.6316    
 5416.00   747.8864    
 5417.00   748.1412    
 5418.00   748.3961    
 5419.00   748.6510    
 5420.00   748.9060    
 5421.00   749.1611    
 5422.00   749.4162    
 5423.00   749.6713    
 5424.00   749.9266    
 5425.00   750.1818    
 5426.00   750.4372    
 5427.00   750.6926    
 5428.00   750.9480    
 5429.00   751.2035    
 5430.00   751.4591    
 5431.00   751.7147    
 5432.00   751.9703    
 5433.00   752.2261    
 5434.00   752.4819    
 5435.00   752.7377    
 5436.00   752.9936    
 5437.00   753.2496    
 5438.00   753.5056    
 5439.00   753.7616    
 5440.00   754.0178    
 5441.00   754.2740    
 5442.00   754.5302    
 5443.00   754.7865    
 5444.00   755.0429    
 5445.00   755.2993    
 5446.00   755.5557    
 5447.00   755.8123    
 5448.00   756.0689    
 5449.00   756.3255    
 5450.00   756.5822    
 5451.00   756.8389    
 5452.00   757.0958    
 5453.00   757.3526    
 5454.00   757.6096    
 5455.00   757.8665    
 5456.00   758.1236    
 5457.00   758.3807    
 5458.00   758.6378    
 5459.00   758.8950    
 5460.00   759.1523    
 5461.00   759.4096    
 5462.00   759.6670    
 5463.00   759.9245    
 5464.00   760.1820    
 5465.00   760.4395    
 5466.00   760.6971    
 5467.00   760.9548    
 5468.00   761.2125    
 5469.00   761.4703    
 5470.00   761.7281    
 5471.00   761.9860    
 5472.00   762.2440    
 5473.00   762.5020    
 5474.00   762.7601    
 5475.00   763.0182    
 5476.00   763.2764    
 5477.00   763.5346    
 5478.00   763.7929    
 5479.00   764.0513    
 5480.00   764.3097    
 5481.00   764.5682    
 5482.00   764.8267    
 5483.00   765.0853    
 5484.00   765.3439    
 5485.00   765.6026    
 5486.00   765.8614    
 5487.00   766.1202    
 5488.00   766.3791    
 5489.00   766.6380    
 5490.00   766.8970    
 5491.00   767.1560    
 5492.00   767.4151    
 5493.00   767.6743    
 5494.00   767.9335    
 5495.00   768.1928    
 5496.00   768.4521    
 5497.00   768.7115    
 5498.00   768.9709    
 5499.00   769.2304    
 5500.00   769.4900    
 5501.00   769.7496    
 5502.00   770.0093    
 5503.00   770.2690    
 5504.00   770.5288    
 5505.00   770.7886    
 5506.00   771.0485    
 5507.00   771.3085    
 5508.00   771.5685    
 5509.00   771.8286    
 5510.00   772.0887    
 5511.00   772.3489    
 5512.00   772.6092    
 5513.00   772.8695    
 5514.00   773.1298    
 5515.00   773.3903    
 5516.00   773.6507    
 5517.00   773.9113    
 5518.00   774.1719    
 5519.00   774.4325    
 5520.00   774.6932    
 5521.00   774.9540    
 5522.00   775.2148    
 5523.00   775.4757    
 5524.00   775.7366    
 5525.00   775.9976    
 5526.00   776.2587    
 5527.00   776.5198    
 5528.00   776.7810    
 5529.00   777.0422    
 5530.00   777.3035    
 5531.00   777.5648    
 5532.00   777.8262    
 5533.00   778.0877    
 5534.00   778.3492    
 5535.00   778.6108    
 5536.00   778.8724    
 5537.00   779.1341    
 5538.00   779.3958    
 5539.00   779.6576    
 5540.00   779.9195    
 5541.00   780.1814    
 5542.00   780.4434    
 5543.00   780.7054    
 5544.00   780.9675    
 5545.00   781.2297    
 5546.00   781.4919    
 5547.00   781.7541    
 5548.00   782.0164    
 5549.00   782.2788    
 5550.00   782.5413    
 5551.00   782.8038    
 5552.00   783.0663    
 5553.00   783.3289    
 5554.00   783.5916    
 5555.00   783.8543    
 5556.00   784.1171    
 5557.00   784.3800    
 5558.00   784.6429    
 5559.00   784.9058    
 5560.00   785.1688    
 5561.00   785.4319    
 5562.00   785.6950    
 5563.00   785.9582    
 5564.00   786.2215    
 5565.00   786.4848    
 5566.00   786.7481    
 5567.00   787.0116    
 5568.00   787.2750    
 5569.00   787.5386    
 5570.00   787.8022    
 5571.00   788.0658    
 5572.00   788.3295    
 5573.00   788.5933    
 5574.00   788.8571    
 5575.00   789.1210    
 5576.00   789.3850    
 5577.00   789.6490    
 5578.00   789.9130    
 5579.00   790.1771    
 5580.00   790.4413    
 5581.00   790.7055    
 5582.00   790.9698    
 5583.00   791.2342    
 5584.00   791.4986    
 5585.00   791.7630    
 5586.00   792.0276    
 5587.00   792.2921    
 5588.00   792.5568    
 5589.00   792.8215    
 5590.00   793.0862    
 5591.00   793.3510    
 5592.00   793.6159    
 5593.00   793.8808    
 5594.00   794.1458    
 5595.00   794.4109    
 5596.00   794.6760    
 5597.00   794.9411    
 5598.00   795.2064    
 5599.00   795.4716    
 5600.00   795.7370    
 5601.00   796.0024    
 5602.00   796.2678    
 5603.00   796.5333    
 5604.00   796.7989    
 5605.00   797.0645    
 5606.00   797.3302    
 5607.00   797.5959    
 5608.00   797.8617    
 5609.00   798.1276    
 5610.00   798.3935    
 5611.00   798.6595    
 5612.00   798.9255    
 5613.00   799.1916    
 5614.00   799.4578    
 5615.00   799.7240    
 5616.00   799.9902    
 5617.00   800.2566    
 5618.00   800.5229    
 5619.00   800.7894    
 5620.00   801.0559    
 5621.00   801.3224    
 5622.00   801.5891    
 5623.00   801.8557    
 5624.00   802.1225    
 5625.00   802.3892    
 5626.00   802.6561    
 5627.00   802.9230    
 5628.00   803.1900    
 5629.00   803.4570    
 5630.00   803.7241    
 5631.00   803.9912    
 5632.00   804.2584    
 5633.00   804.5257    
 5634.00   804.7930    
 5635.00   805.0604    
 5636.00   805.3278    
 5637.00   805.5953    
 5638.00   805.8628    
 5639.00   806.1304    
 5640.00   806.3981    
 5641.00   806.6658    
 5642.00   806.9336    
 5643.00   807.2014    
 5644.00   807.4693    
 5645.00   807.7373    
 5646.00   808.0053    
 5647.00   808.2734    
 5648.00   808.5415    
 5649.00   808.8097    
 5650.00   809.0780    
 5651.00   809.3463    
 5652.00   809.6146    
 5653.00   809.8831    
 5654.00   810.1516    
 5655.00   810.4201    
 5656.00   810.6887    
 5657.00   810.9574    
 5658.00   811.2261    
 5659.00   811.4948    
 5660.00   811.7637    
 5661.00   812.0326    
 5662.00   812.3015    
 5663.00   812.5705    
 5664.00   812.8396    
 5665.00   813.1087    
 5666.00   813.3779    
 5667.00   813.6472    
 5668.00   813.9165    
 5669.00   814.1858    
 5670.00   814.4553    
 5671.00   814.7247    
 5672.00   814.9943    
 5673.00   815.2639    
 5674.00   815.5335    
 5675.00   815.8032    
 5676.00   816.0730    
 5677.00   816.3428    
 5678.00   816.6127    
 5679.00   816.8827    
 5680.00   817.1527    
 5681.00   817.4227    
 5682.00   817.6929    
 5683.00   817.9631    
 5684.00   818.2333    
 5685.00   818.5036    
 5686.00   818.7740    
 5687.00   819.0444    
 5688.00   819.3149    
 5689.00   819.5854    
 5690.00   819.8560    
 5691.00   820.1266    
 5692.00   820.3973    
 5693.00   820.6681    
 5694.00   820.9389    
 5695.00   821.2098    
 5696.00   821.4808    
 5697.00   821.7518    
 5698.00   822.0229    
 5699.00   822.2940    
 5700.00   822.5652    
 5701.00   822.8364    
 5702.00   823.1077    
 5703.00   823.3791    
 5704.00   823.6505    
 5705.00   823.9219    
 5706.00   824.1935    
 5707.00   824.4651    
 5708.00   824.7367    
 5709.00   825.0084    
 5710.00   825.2802    
 5711.00   825.5520    
 5712.00   825.8239    
 5713.00   826.0959    
 5714.00   826.3679    
 5715.00   826.6399    
 5716.00   826.9121    
 5717.00   827.1843    
 5718.00   827.4565    
 5719.00   827.7288    
 5720.00   828.0012    
 5721.00   828.2736    
 5722.00   828.5461    
 5723.00   828.8186    
 5724.00   829.0912    
 5725.00   829.3638    
 5726.00   829.6366    
 5727.00   829.9093    
 5728.00   830.1822    
 5729.00   830.4551    
 5730.00   830.7280    
 5731.00   831.0010    
 5732.00   831.2741    
 5733.00   831.5472    
 5734.00   831.8204    
 5735.00   832.0936    
 5736.00   832.3669    
 5737.00   832.6403    
 5738.00   832.9137    
 5739.00   833.1872    
 5740.00   833.4607    
 5741.00   833.7343    
 5742.00   834.0080    
 5743.00   834.2817    
 5744.00   834.5555    
 5745.00   834.8293    
 5746.00   835.1032    
 5747.00   835.3772    
 5748.00   835.6512    
 5749.00   835.9253    
 5750.00   836.1994    
 5751.00   836.4736    
 5752.00   836.7478    
 5753.00   837.0222    
 5754.00   837.2965    
 5755.00   837.5709    
 5756.00   837.8454    
 5757.00   838.1200    
 5758.00   838.3946    
 5759.00   838.6693    
 5760.00   838.9440    
 5761.00   839.2188    
 5762.00   839.4936    
 5763.00   839.7685    
 5764.00   840.0435    
 5765.00   840.3185    
 5766.00   840.5936    
 5767.00   840.8687    
 5768.00   841.1439    
 5769.00   841.4192    
 5770.00   841.6945    
 5771.00   841.9698    
 5772.00   842.2453    
 5773.00   842.5208    
 5774.00   842.7963    
 5775.00   843.0719    
 5776.00   843.3476    
 5777.00   843.6233    
 5778.00   843.8991    
 5779.00   844.1750    
 5780.00   844.4509    
 5781.00   844.7269    
 5782.00   845.0029    
 5783.00   845.2790    
 5784.00   845.5551    
 5785.00   845.8313    
 5786.00   846.1076    
 5787.00   846.3839    
 5788.00   846.6603    
 5789.00   846.9368    
 5790.00   847.2133    
 5791.00   847.4898    
 5792.00   847.7664    
 5793.00   848.0431    
 5794.00   848.3199    
 5795.00   848.5967    
 5796.00   848.8735    
 5797.00   849.1505    
 5798.00   849.4274    
 5799.00   849.7045    
 5800.00   849.9816    
 5801.00   850.2587    
 5802.00   850.5359    
 5803.00   850.8132    
 5804.00   851.0906    
 5805.00   851.3680    
 5806.00   851.6454    
 5807.00   851.9229    
 5808.00   852.2005    
 5809.00   852.4781    
 5810.00   852.7558    
 5811.00   853.0336    
 5812.00   853.3114    
 5813.00   853.5893    
 5814.00   853.8672    
 5815.00   854.1452    
 5816.00   854.4232    
 5817.00   854.7014    
 5818.00   854.9795    
 5819.00   855.2578    
 5820.00   855.5360    
 5821.00   855.8144    
 5822.00   856.0928    
 5823.00   856.3713    
 5824.00   856.6498    
 5825.00   856.9284    
 5826.00   857.2070    
 5827.00   857.4858    
 5828.00   857.7645    
 5829.00   858.0433    
 5830.00   858.3222    
 5831.00   858.6012    
 5832.00   858.8802    
 5833.00   859.1593    
 5834.00   859.4384    
 5835.00   859.7176    
 5836.00   859.9968    
 5837.00   860.2761    
 5838.00   860.5555    
 5839.00   860.8349    
 5840.00   861.1144    
 5841.00   861.3939    
 5842.00   861.6735    
 5843.00   861.9532    
 5844.00   862.2329    
 5845.00   862.5127    
 5846.00   862.7925    
 5847.00   863.0724    
 5848.00   863.3524    
 5849.00   863.6324    
 5850.00   863.9125    
 5851.00   864.1927    
 5852.00   864.4729    
 5853.00   864.7531    
 5854.00   865.0334    
 5855.00   865.3138    
 5856.00   865.5943    
 5857.00   865.8748    
 5858.00   866.1553    
 5859.00   866.4360    
 5860.00   866.7166    
 5861.00   866.9974    
 5862.00   867.2782    
 5863.00   867.5590    
 5864.00   867.8400    
 5865.00   868.1209    
 5866.00   868.4020    
 5867.00   868.6831    
 5868.00   868.9642    
 5869.00   869.2455    
 5870.00   869.5267    
 5871.00   869.8081    
 5872.00   870.0895    
 5873.00   870.3709    
 5874.00   870.6525    
 5875.00   870.9340    
 5876.00   871.2157    
 5877.00   871.4974    
 5878.00   871.7791    
 5879.00   872.0610    
 5880.00   872.3428    
 5881.00   872.6248    
 5882.00   872.9068    
 5883.00   873.1889    
 5884.00   873.4710    
 5885.00   873.7532    
 5886.00   874.0354    
 5887.00   874.3177    
 5888.00   874.6001    
 5889.00   874.8825    
 5890.00   875.1650    
 5891.00   875.4475    
 5892.00   875.7301    
 5893.00   876.0128    
 5894.00   876.2955    
 5895.00   876.5783    
 5896.00   876.8611    
 5897.00   877.1440    
 5898.00   877.4270    
 5899.00   877.7100    
 5900.00   877.9931    
 5901.00   878.2762    
 5902.00   878.5594    
 5903.00   878.8427    
 5904.00   879.1260    
 5905.00   879.4094    
 5906.00   879.6928    
 5907.00   879.9763    
 5908.00   880.2599    
 5909.00   880.5435    
 5910.00   880.8272    
 5911.00   881.1110    
 5912.00   881.3948    
 5913.00   881.6786    
 5914.00   881.9626    
 5915.00   882.2466    
 5916.00   882.5306    
 5917.00   882.8147    
 5918.00   883.0989    
 5919.00   883.3831    
 5920.00   883.6674    
 5921.00   883.9517    
 5922.00   884.2361    
 5923.00   884.5206    
 5924.00   884.8051    
 5925.00   885.0897    
 5926.00   885.3744    
 5927.00   885.6591    
 5928.00   885.9439    
 5929.00   886.2287    
 5930.00   886.5136    
 5931.00   886.7985    
 5932.00   887.0835    
 5933.00   887.3686    
 5934.00   887.6538    
 5935.00   887.9389    
 5936.00   888.2242    
 5937.00   888.5095    
 5938.00   888.7949    
 5939.00   889.0803    
 5940.00   889.3658    
 5941.00   889.6514    
 5942.00   889.9370    
 5943.00   890.2227    
 5944.00   890.5084    
 5945.00   890.7942    
 5946.00   891.0801    
 5947.00   891.3660    
 5948.00   891.6520    
 5949.00   891.9380    
 5950.00   892.2241    
 5951.00   892.5103    
 5952.00   892.7965    
 5953.00   893.0828    
 5954.00   893.3691    
 5955.00   893.6555    
 5956.00   893.9420    
 5957.00   894.2285    
 5958.00   894.5151    
 5959.00   894.8017    
 5960.00   895.0884    
 5961.00   895.3752    
 5962.00   895.6620    
 5963.00   895.9489    
 5964.00   896.2358    
 5965.00   896.5229    
 5966.00   896.8099    
 5967.00   897.0971    
 5968.00   897.3842    
 5969.00   897.6715    
 5970.00   897.9588    
 5971.00   898.2462    
 5972.00   898.5336    
 5973.00   898.8211    
 5974.00   899.1087    
 5975.00   899.3963    
 5976.00   899.6839    
 5977.00   899.9717    
 5978.00   900.2595    
 5979.00   900.5473    
 5980.00   900.8353    
 5981.00   901.1232    
 5982.00   901.4113    
 5983.00   901.6994    
 5984.00   901.9875    
 5985.00   902.2758    
 5986.00   902.5640    
 5987.00   902.8524    
 5988.00   903.1408    
 5989.00   903.4293    
 5990.00   903.7178    
 5991.00   904.0064    
 5992.00   904.2950    
 5993.00   904.5837    
 5994.00   904.8725    
 5995.00   905.1613    
 5996.00   905.4502    
 5997.00   905.7392    
 5998.00   906.0282    
 5999.00   906.3172    
 6000.00   906.6064    
 6001.00   906.8956    
 6002.00   907.1848    
 6003.00   907.4741    
 6004.00   907.7635    
 6005.00   908.0530    
 6006.00   908.3424    
 6007.00   908.6320    
 6008.00   908.9216    
 6009.00   909.2113    
 6010.00   909.5011    
 6011.00   909.7909    
 6012.00   910.0807    
 6013.00   910.3706    
 6014.00   910.6606    
 6015.00   910.9507    
 6016.00   911.2408    
 6017.00   911.5309    
 6018.00   911.8212    
 6019.00   912.1115    
 6020.00   912.4018    
 6021.00   912.6922    
 6022.00   912.9827    
 6023.00   913.2732    
 6024.00   913.5638    
 6025.00   913.8545    
 6026.00   914.1452    
 6027.00   914.4360    
 6028.00   914.7268    
 6029.00   915.0177    
 6030.00   915.3087    
 6031.00   915.5997    
 6032.00   915.8908    
 6033.00   916.1819    
 6034.00   916.4731    
 6035.00   916.7644    
 6036.00   917.0557    
 6037.00   917.3471    
 6038.00   917.6386    
 6039.00   917.9301    
 6040.00   918.2216    
 6041.00   918.5133    
 6042.00   918.8050    
 6043.00   919.0967    
 6044.00   919.3885    
 6045.00   919.6804    
 6046.00   919.9724    
 6047.00   920.2644    
 6048.00   920.5564    
 6049.00   920.8485    
 6050.00   921.1407    
 6051.00   921.4330    
 6052.00   921.7253    
 6053.00   922.0176    
 6054.00   922.3101    
 6055.00   922.6026    
 6056.00   922.8951    
 6057.00   923.1877    
 6058.00   923.4804    
 6059.00   923.7731    
 6060.00   924.0659    
 6061.00   924.3588    
 6062.00   924.6517    
 6063.00   924.9447    
 6064.00   925.2377    
 6065.00   925.5308    
 6066.00   925.8240    
 6067.00   926.1172    
 6068.00   926.4105    
 6069.00   926.7038    
 6070.00   926.9972    
 6071.00   927.2907    
 6072.00   927.5842    
 6073.00   927.8778    
 6074.00   928.1715    
 6075.00   928.4652    
 6076.00   928.7589    
 6077.00   929.0528    
 6078.00   929.3467    
 6079.00   929.6406    
 6080.00   929.9347    
 6081.00   930.2287    
 6082.00   930.5229    
 6083.00   930.8171    
 6084.00   931.1113    
 6085.00   931.4057    
 6086.00   931.7001    
 6087.00   931.9945    
 6088.00   932.2890    
 6089.00   932.5836    
 6090.00   932.8782    
 6091.00   933.1729    
 6092.00   933.4677    
 6093.00   933.7625    
 6094.00   934.0574    
 6095.00   934.3523    
 6096.00   934.6473    
 6097.00   934.9424    
 6098.00   935.2375    
 6099.00   935.5327    
 6100.00   935.8279    
 6101.00   936.1232    
 6102.00   936.4186    
 6103.00   936.7140    
 6104.00   937.0095    
 6105.00   937.3051    
 6106.00   937.6007    
 6107.00   937.8964    
 6108.00   938.1921    
 6109.00   938.4879    
 6110.00   938.7838    
 6111.00   939.0797    
 6112.00   939.3757    
 6113.00   939.6717    
 6114.00   939.9679    
 6115.00   940.2640    
 6116.00   940.5603    
 6117.00   940.8565    
 6118.00   941.1529    
 6119.00   941.4493    
 6120.00   941.7458    
 6121.00   942.0423    
 6122.00   942.3389    
 6123.00   942.6356    
 6124.00   942.9323    
 6125.00   943.2291    
 6126.00   943.5260    
 6127.00   943.8229    
 6128.00   944.1198    
 6129.00   944.4169    
 6130.00   944.7140    
 6131.00   945.0111    
 6132.00   945.3083    
 6133.00   945.6056    
 6134.00   945.9030    
 6135.00   946.2004    
 6136.00   946.4978    
 6137.00   946.7953    
 6138.00   947.0929    
 6139.00   947.3906    
 6140.00   947.6883    
 6141.00   947.9861    
 6142.00   948.2839    
 6143.00   948.5818    
 6144.00   948.8797    
 6145.00   949.1778    
 6146.00   949.4758    
 6147.00   949.7740    
 6148.00   950.0722    
 6149.00   950.3705    
 6150.00   950.6688    
 6151.00   950.9672    
 6152.00   951.2656    
 6153.00   951.5641    
 6154.00   951.8627    
 6155.00   952.1614    
 6156.00   952.4601    
 6157.00   952.7588    
 6158.00   953.0576    
 6159.00   953.3565    
 6160.00   953.6555    
 6161.00   953.9545    
 6162.00   954.2535    
 6163.00   954.5527    
 6164.00   954.8519    
 6165.00   955.1511    
 6166.00   955.4504    
 6167.00   955.7498    
 6168.00   956.0493    
 6169.00   956.3488    
 6170.00   956.6483    
 6171.00   956.9479    
 6172.00   957.2476    
 6173.00   957.5474    
 6174.00   957.8472    
 6175.00   958.1471    
 6176.00   958.4470    
 6177.00   958.7470    
 6178.00   959.0471    
 6179.00   959.3472    
 6180.00   959.6474    
 6181.00   959.9476    
 6182.00   960.2479    
 6183.00   960.5483    
 6184.00   960.8487    
 6185.00   961.1492    
 6186.00   961.4498    
 6187.00   961.7504    
 6188.00   962.0511    
 6189.00   962.3518    
 6190.00   962.6526    
 6191.00   962.9535    
 6192.00   963.2544    
 6193.00   963.5554    
 6194.00   963.8564    
 6195.00   964.1575    
 6196.00   964.4587    
 6197.00   964.7600    
 6198.00   965.0613    
 6199.00   965.3626    
 6200.00   965.6640    
 6201.00   965.9655    
 6202.00   966.2671    
 6203.00   966.5687    
 6204.00   966.8704    
 6205.00   967.1721    
 6206.00   967.4739    
 6207.00   967.7757    
 6208.00   968.0777    
 6209.00   968.3796    
 6210.00   968.6817    
 6211.00   968.9838    
 6212.00   969.2860    
 6213.00   969.5882    
 6214.00   969.8905    
 6215.00   970.1928    
 6216.00   970.4953    
 6217.00   970.7977    
 6218.00   971.1003    
 6219.00   971.4029    
 6220.00   971.7055    
 6221.00   972.0083    
 6222.00   972.3111    
 6223.00   972.6139    
 6224.00   972.9168    
 6225.00   973.2198    
 6226.00   973.5228    
 6227.00   973.8259    
 6228.00   974.1291    
 6229.00   974.4323    
 6230.00   974.7356    
 6231.00   975.0390    
 6232.00   975.3424    
 6233.00   975.6459    
 6234.00   975.9494    
 6235.00   976.2530    
 6236.00   976.5567    
 6237.00   976.8604    
 6238.00   977.1642    
 6239.00   977.4680    
 6240.00   977.7719    
 6241.00   978.0759    
 6242.00   978.3799    
 6243.00   978.6840    
 6244.00   978.9882    
 6245.00   979.2924    
 6246.00   979.5967    
 6247.00   979.9010    
 6248.00   980.2054    
 6249.00   980.5099    
 6250.00   980.8144    
 6251.00   981.1190    
 6252.00   981.4237    
 6253.00   981.7284    
 6254.00   982.0332    
 6255.00   982.3380    
 6256.00   982.6430    
 6257.00   982.9479    
 6258.00   983.2530    
 6259.00   983.5581    
 6260.00   983.8632    
 6261.00   984.1684    
 6262.00   984.4737    
 6263.00   984.7791    
 6264.00   985.0845    
 6265.00   985.3899    
 6266.00   985.6955    
 6267.00   986.0011    
 6268.00   986.3067    
 6269.00   986.6124    
 6270.00   986.9182    
 6271.00   987.2241    
 6272.00   987.5300    
 6273.00   987.8359    
 6274.00   988.1420    
 6275.00   988.4481    
 6276.00   988.7542    
 6277.00   989.0604    
 6278.00   989.3667    
 6279.00   989.6731    
 6280.00   989.9795    
 6281.00   990.2859    
 6282.00   990.5925    
 6283.00   990.8991    
 6284.00   991.2057    
 6285.00   991.5124    
 6286.00   991.8192    
 6287.00   992.1261    
 6288.00   992.4330    
 6289.00   992.7399    
 6290.00   993.0470    
 6291.00   993.3541    
 6292.00   993.6612    
 6293.00   993.9684    
 6294.00   994.2757    
 6295.00   994.5831    
 6296.00   994.8905    
 6297.00   995.1979    
 6298.00   995.5055    
 6299.00   995.8131    
 6300.00   996.1207    
 6301.00   996.4285    
 6302.00   996.7362    
 6303.00   997.0441    
 6304.00   997.3520    
 6305.00   997.6600    
 6306.00   997.9680    
 6307.00   998.2761    
 6308.00   998.5843    
 6309.00   998.8925    
 6310.00   999.2008    
 6311.00   999.5091    
 6312.00   999.8175    
 6313.00   1000.126    
 6314.00   1000.435    
 6315.00   1000.743    
 6316.00   1001.052    
 6317.00   1001.361    
 6318.00   1001.669    
 6319.00   1001.978    
 6320.00   1002.287    
 6321.00   1002.596    
 6322.00   1002.905    
 6323.00   1003.214    
 6324.00   1003.523    
 6325.00   1003.833    
 6326.00   1004.142    
 6327.00   1004.451    
 6328.00   1004.761    
 6329.00   1005.070    
 6330.00   1005.380    
 6331.00   1005.689    
 6332.00   1005.999    
 6333.00   1006.309    
 6334.00   1006.618    
 6335.00   1006.928    
 6336.00   1007.238    
 6337.00   1007.548    
 6338.00   1007.858    
 6339.00   1008.168    
 6340.00   1008.478    
 6341.00   1008.789    
 6342.00   1009.099    
 6343.00   1009.409    
 6344.00   1009.720    
 6345.00   1010.030    
 6346.00   1010.341    
 6347.00   1010.651    
 6348.00   1010.962    
 6349.00   1011.273    
 6350.00   1011.584    
 6351.00   1011.894    
 6352.00   1012.205    
 6353.00   1012.516    
 6354.00   1012.827    
 6355.00   1013.139    
 6356.00   1013.450    
 6357.00   1013.761    
 6358.00   1014.072    
 6359.00   1014.384    
 6360.00   1014.695    
 6361.00   1015.007    
 6362.00   1015.318    
 6363.00   1015.630    
 6364.00   1015.941    
 6365.00   1016.253    
 6366.00   1016.565    
 6367.00   1016.877    
 6368.00   1017.189    
 6369.00   1017.501    
 6370.00   1017.813    
 6371.00   1018.125    
 6372.00   1018.437    
 6373.00   1018.749    
 6374.00   1019.062    
 6375.00   1019.374    
 6376.00   1019.686    
 6377.00   1019.999    
 6378.00   1020.311    
 6379.00   1020.624    
 6380.00   1020.937    
 6381.00   1021.250    
 6382.00   1021.562    
 6383.00   1021.875    
 6384.00   1022.188    
 6385.00   1022.501    
 6386.00   1022.814    
 6387.00   1023.127    
 6388.00   1023.441    
 6389.00   1023.754    
 6390.00   1024.067    
 6391.00   1024.381    
 6392.00   1024.694    
 6393.00   1025.007    
 6394.00   1025.321    
 6395.00   1025.635    
 6396.00   1025.948    
 6397.00   1026.262    
 6398.00   1026.576    
 6399.00   1026.890    
 6400.00   1027.204    
 6401.00   1027.518    
 6402.00   1027.832    
 6403.00   1028.146    
 6404.00   1028.460    
 6405.00   1028.774    
 6406.00   1029.089    
 6407.00   1029.403    
 6408.00   1029.718    
 6409.00   1030.032    
 6410.00   1030.347    
 6411.00   1030.661    
 6412.00   1030.976    
 6413.00   1031.291    
 6414.00   1031.606    
 6415.00   1031.921    
 6416.00   1032.236    
 6417.00   1032.551    
 6418.00   1032.866    
 6419.00   1033.181    
 6420.00   1033.496    
 6421.00   1033.811    
 6422.00   1034.127    
 6423.00   1034.442    
 6424.00   1034.758    
 6425.00   1035.073    
 6426.00   1035.389    
 6427.00   1035.704    
 6428.00   1036.020    
 6429.00   1036.336    
 6430.00   1036.652    
 6431.00   1036.968    
 6432.00   1037.284    
 6433.00   1037.600    
 6434.00   1037.916    
 6435.00   1038.232    
 6436.00   1038.548    
 6437.00   1038.864    
 6438.00   1039.181    
 6439.00   1039.497    
 6440.00   1039.814    
 6441.00   1040.130    
 6442.00   1040.447    
 6443.00   1040.763    
 6444.00   1041.080    
 6445.00   1041.397    
 6446.00   1041.714    
 6447.00   1042.031    
 6448.00   1042.348    
 6449.00   1042.665    
 6450.00   1042.982    
 6451.00   1043.299    
 6452.00   1043.616    
 6453.00   1043.934    
 6454.00   1044.251    
 6455.00   1044.568    
 6456.00   1044.886    
 6457.00   1045.204    
 6458.00   1045.521    
 6459.00   1045.839    
 6460.00   1046.157    
 6461.00   1046.474    
 6462.00   1046.792    
 6463.00   1047.110    
 6464.00   1047.428    
 6465.00   1047.746    
 6466.00   1048.064    
 6467.00   1048.383    
 6468.00   1048.701    
 6469.00   1049.019    
 6470.00   1049.338    
 6471.00   1049.656    
 6472.00   1049.975    
 6473.00   1050.293    
 6474.00   1050.612    
 6475.00   1050.930    
 6476.00   1051.249    
 6477.00   1051.568    
 6478.00   1051.887    
 6479.00   1052.206    
 6480.00   1052.525    
 6481.00   1052.844    
 6482.00   1053.163    
 6483.00   1053.482    
 6484.00   1053.802    
 6485.00   1054.121    
 6486.00   1054.440    
 6487.00   1054.760    
 6488.00   1055.079    
 6489.00   1055.399    
 6490.00   1055.719    
 6491.00   1056.038    
 6492.00   1056.358    
 6493.00   1056.678    
 6494.00   1056.998    
 6495.00   1057.318    
 6496.00   1057.638    
 6497.00   1057.958    
 6498.00   1058.278    
 6499.00   1058.598    
 6500.00   1058.919    
 6501.00   1059.239    
 6502.00   1059.560    
 6503.00   1059.880    
 6504.00   1060.201    
 6505.00   1060.521    
 6506.00   1060.842    
 6507.00   1061.163    
 6508.00   1061.483    
 6509.00   1061.804    
 6510.00   1062.125    
 6511.00   1062.446    
 6512.00   1062.767    
 6513.00   1063.088    
 6514.00   1063.410    
 6515.00   1063.731    
 6516.00   1064.052    
 6517.00   1064.374    
 6518.00   1064.695    
 6519.00   1065.016    
 6520.00   1065.338    
 6521.00   1065.660    
 6522.00   1065.981    
 6523.00   1066.303    
 6524.00   1066.625    
 6525.00   1066.947    
 6526.00   1067.269    
 6527.00   1067.591    
 6528.00   1067.913    
 6529.00   1068.235    
 6530.00   1068.557    
 6531.00   1068.880    
 6532.00   1069.202    
 6533.00   1069.524    
 6534.00   1069.847    
 6535.00   1070.169    
 6536.00   1070.492    
 6537.00   1070.815    
 6538.00   1071.137    
 6539.00   1071.460    
 6540.00   1071.783    
 6541.00   1072.106    
 6542.00   1072.429    
 6543.00   1072.752    
 6544.00   1073.075    
 6545.00   1073.398    
 6546.00   1073.721    
 6547.00   1074.045    
 6548.00   1074.368    
 6549.00   1074.691    
 6550.00   1075.015    
 6551.00   1075.338    
 6552.00   1075.662    
 6553.00   1075.986    
 6554.00   1076.309    
 6555.00   1076.633    
 6556.00   1076.957    
 6557.00   1077.281    
 6558.00   1077.605    
 6559.00   1077.929    
 6560.00   1078.253    
 6561.00   1078.577    
 6562.00   1078.902    
 6563.00   1079.226    
 6564.00   1079.550    
 6565.00   1079.875    
 6566.00   1080.199    
 6567.00   1080.524    
 6568.00   1080.849    
 6569.00   1081.173    
 6570.00   1081.498    
 6571.00   1081.823    
 6572.00   1082.148    
 6573.00   1082.473    
 6574.00   1082.798    
 6575.00   1083.123    
 6576.00   1083.448    
 6577.00   1083.773    
 6578.00   1084.099    
 6579.00   1084.424    
 6580.00   1084.749    
 6581.00   1085.075    
 6582.00   1085.400    
 6583.00   1085.726    
 6584.00   1086.052    
 6585.00   1086.377    
 6586.00   1086.703    
 6587.00   1087.029    
 6588.00   1087.355    
 6589.00   1087.681    
 6590.00   1088.007    
 6591.00   1088.333    
 6592.00   1088.659    
 6593.00   1088.985    
 6594.00   1089.312    
 6595.00   1089.638    
 6596.00   1089.965    
 6597.00   1090.291    
 6598.00   1090.618    
 6599.00   1090.944    
 6600.00   1091.271    
 6601.00   1091.598    
 6602.00   1091.924    
 6603.00   1092.251    
 6604.00   1092.578    
 6605.00   1092.905    
 6606.00   1093.232    
 6607.00   1093.560    
 6608.00   1093.887    
 6609.00   1094.214    
 6610.00   1094.541    
 6611.00   1094.869    
 6612.00   1095.196    
 6613.00   1095.524    
 6614.00   1095.851    
 6615.00   1096.179    
 6616.00   1096.507    
 6617.00   1096.834    
 6618.00   1097.162    
 6619.00   1097.490    
 6620.00   1097.818    
 6621.00   1098.146    
 6622.00   1098.474    
 6623.00   1098.803    
 6624.00   1099.131    
 6625.00   1099.459    
 6626.00   1099.787    
 6627.00   1100.116    
 6628.00   1100.444    
 6629.00   1100.773    
 6630.00   1101.102    
 6631.00   1101.430    
 6632.00   1101.759    
 6633.00   1102.088    
 6634.00   1102.417    
 6635.00   1102.746    
 6636.00   1103.075    
 6637.00   1103.404    
 6638.00   1103.733    
 6639.00   1104.062    
 6640.00   1104.391    
 6641.00   1104.721    
 6642.00   1105.050    
 6643.00   1105.379    
 6644.00   1105.709    
 6645.00   1106.039    
 6646.00   1106.368    
 6647.00   1106.698    
 6648.00   1107.028    
 6649.00   1107.358    
 6650.00   1107.687    
 6651.00   1108.017    
 6652.00   1108.347    
 6653.00   1108.678    
 6654.00   1109.008    
 6655.00   1109.338    
 6656.00   1109.668    
 6657.00   1109.999    
 6658.00   1110.329    
 6659.00   1110.660    
 6660.00   1110.990    
 6661.00   1111.321    
 6662.00   1111.651    
 6663.00   1111.982    
 6664.00   1112.313    
 6665.00   1112.644    
 6666.00   1112.975    
 6667.00   1113.306    
 6668.00   1113.637    
 6669.00   1113.968    
 6670.00   1114.299    
 6671.00   1114.630    
 6672.00   1114.962    
 6673.00   1115.293    
 6674.00   1115.625    
 6675.00   1115.956    
 6676.00   1116.288    
 6677.00   1116.619    
 6678.00   1116.951    
 6679.00   1117.283    
 6680.00   1117.615    
 6681.00   1117.947    
 6682.00   1118.279    
 6683.00   1118.611    
 6684.00   1118.943    
 6685.00   1119.275    
 6686.00   1119.607    
 6687.00   1119.939    
 6688.00   1120.272    
 6689.00   1120.604    
 6690.00   1120.937    
 6691.00   1121.269    
 6692.00   1121.602    
 6693.00   1121.935    
 6694.00   1122.267    
 6695.00   1122.600    
 6696.00   1122.933    
 6697.00   1123.266    
 6698.00   1123.599    
 6699.00   1123.932    
 6700.00   1124.265    
 6701.00   1124.598    
 6702.00   1124.932    
 6703.00   1125.265    
 6704.00   1125.598    
 6705.00   1125.932    
 6706.00   1126.265    
 6707.00   1126.599    
 6708.00   1126.933    
 6709.00   1127.266    
 6710.00   1127.600    
 6711.00   1127.934    
 6712.00   1128.268    
 6713.00   1128.602    
 6714.00   1128.936    
 6715.00   1129.270    
 6716.00   1129.604    
 6717.00   1129.938    
 6718.00   1130.273    
 6719.00   1130.607    
 6720.00   1130.941    
 6721.00   1131.276    
 6722.00   1131.611    
 6723.00   1131.945    
 6724.00   1132.280    
 6725.00   1132.615    
 6726.00   1132.949    
 6727.00   1133.284    
 6728.00   1133.619    
 6729.00   1133.954    
 6730.00   1134.289    
 6731.00   1134.624    
 6732.00   1134.960    
 6733.00   1135.295    
 6734.00   1135.630    
 6735.00   1135.966    
 6736.00   1136.301    
 6737.00   1136.637    
 6738.00   1136.972    
 6739.00   1137.308    
 6740.00   1137.644    
 6741.00   1137.979    
 6742.00   1138.315    
 6743.00   1138.651    
 6744.00   1138.987    
 6745.00   1139.323    
 6746.00   1139.659    
 6747.00   1139.996    
 6748.00   1140.332    
 6749.00   1140.668    
 6750.00   1141.005    
 6751.00   1141.341    
 6752.00   1141.677    
 6753.00   1142.014    
 6754.00   1142.351    
 6755.00   1142.687    
 6756.00   1143.024    
 6757.00   1143.361    
 6758.00   1143.698    
 6759.00   1144.035    
 6760.00   1144.372    
 6761.00   1144.709    
 6762.00   1145.046    
 6763.00   1145.383    
 6764.00   1145.721    
 6765.00   1146.058    
 6766.00   1146.395    
 6767.00   1146.733    
 6768.00   1147.070    
 6769.00   1147.408    
 6770.00   1147.746    
 6771.00   1148.083    
 6772.00   1148.421    
 6773.00   1148.759    
 6774.00   1149.097    
 6775.00   1149.435    
 6776.00   1149.773    
 6777.00   1150.111    
 6778.00   1150.449    
 6779.00   1150.788    
 6780.00   1151.126    
 6781.00   1151.464    
 6782.00   1151.803    
 6783.00   1152.141    
 6784.00   1152.480    
 6785.00   1152.819    
 6786.00   1153.157    
 6787.00   1153.496    
 6788.00   1153.835    
 6789.00   1154.174    
 6790.00   1154.513    
 6791.00   1154.852    
 6792.00   1155.191    
 6793.00   1155.530    
 6794.00   1155.869    
 6795.00   1156.209    
 6796.00   1156.548    
 6797.00   1156.887    
 6798.00   1157.227    
 6799.00   1157.567    
 6800.00   1157.906    
 6801.00   1158.246    
 6802.00   1158.586    
 6803.00   1158.925    
 6804.00   1159.265    
 6805.00   1159.605    
 6806.00   1159.945    
 6807.00   1160.285    
 6808.00   1160.626    
 6809.00   1160.966    
 6810.00   1161.306    
 6811.00   1161.646    
 6812.00   1161.987    
 6813.00   1162.327    
 6814.00   1162.668    
 6815.00   1163.008    
 6816.00   1163.349    
 6817.00   1163.690    
 6818.00   1164.031    
 6819.00   1164.371    
 6820.00   1164.712    
 6821.00   1165.053    
 6822.00   1165.394    
 6823.00   1165.736    
 6824.00   1166.077    
 6825.00   1166.418    
 6826.00   1166.759    
 6827.00   1167.101    
 6828.00   1167.442    
 6829.00   1167.784    
 6830.00   1168.125    
 6831.00   1168.467    
 6832.00   1168.809    
 6833.00   1169.150    
 6834.00   1169.492    
 6835.00   1169.834    
 6836.00   1170.176    
 6837.00   1170.518    
 6838.00   1170.860    
 6839.00   1171.202    
 6840.00   1171.545    
 6841.00   1171.887    
 6842.00   1172.229    
 6843.00   1172.572    
 6844.00   1172.914    
 6845.00   1173.257    
 6846.00   1173.599    
 6847.00   1173.942    
 6848.00   1174.285    
 6849.00   1174.628    
 6850.00   1174.971    
 6851.00   1175.314    
 6852.00   1175.657    
 6853.00   1176.000    
 6854.00   1176.343    
 6855.00   1176.686    
 6856.00   1177.029    
 6857.00   1177.373    
 6858.00   1177.716    
 6859.00   1178.060    
 6860.00   1178.403    
 6861.00   1178.747    
 6862.00   1179.090    
 6863.00   1179.434    
 6864.00   1179.778    
 6865.00   1180.122    
 6866.00   1180.466    
 6867.00   1180.810    
 6868.00   1181.154    
 6869.00   1181.498    
 6870.00   1181.842    
 6871.00   1182.186    
 6872.00   1182.531    
 6873.00   1182.875    
 6874.00   1183.220    
 6875.00   1183.564    
 6876.00   1183.909    
 6877.00   1184.253    
 6878.00   1184.598    
 6879.00   1184.943    
 6880.00   1185.288    
 6881.00   1185.633    
 6882.00   1185.978    
 6883.00   1186.323    
 6884.00   1186.668    
 6885.00   1187.013    
 6886.00   1187.358    
 6887.00   1187.703    
 6888.00   1188.049    
 6889.00   1188.394    
 6890.00   1188.740    
 6891.00   1189.085    
 6892.00   1189.431    
 6893.00   1189.777    
 6894.00   1190.122    
 6895.00   1190.468    
 6896.00   1190.814    
 6897.00   1191.160    
 6898.00   1191.506    
 6899.00   1191.852    
 6900.00   1192.198    
 6901.00   1192.545    
 6902.00   1192.891    
 6903.00   1193.237    
 6904.00   1193.584    
 6905.00   1193.930    
 6906.00   1194.277    
 6907.00   1194.623    
 6908.00   1194.970    
 6909.00   1195.317    
 6910.00   1195.664    
 6911.00   1196.010    
 6912.00   1196.357    
 6913.00   1196.704    
 6914.00   1197.051    
 6915.00   1197.399    
 6916.00   1197.746    
 6917.00   1198.093    
 6918.00   1198.440    
 6919.00   1198.788    
 6920.00   1199.135    
 6921.00   1199.483    
 6922.00   1199.830    
 6923.00   1200.178    
 6924.00   1200.526    
 6925.00   1200.874    
 6926.00   1201.221    
 6927.00   1201.569    
 6928.00   1201.917    
 6929.00   1202.265    
 6930.00   1202.614    
 6931.00   1202.962    
 6932.00   1203.310    
 6933.00   1203.658    
 6934.00   1204.007    
 6935.00   1204.355    
 6936.00   1204.704    
 6937.00   1205.052    
 6938.00   1205.401    
 6939.00   1205.750    
 6940.00   1206.098    
 6941.00   1206.447    
 6942.00   1206.796    
 6943.00   1207.145    
 6944.00   1207.494    
 6945.00   1207.843    
 6946.00   1208.193    
 6947.00   1208.542    
 6948.00   1208.891    
 6949.00   1209.240    
 6950.00   1209.590    
 6951.00   1209.939    
 6952.00   1210.289    
 6953.00   1210.639    
 6954.00   1210.988    
 6955.00   1211.338    
 6956.00   1211.688    
 6957.00   1212.038    
 6958.00   1212.388    
 6959.00   1212.738    
 6960.00   1213.088    
 6961.00   1213.438    
 6962.00   1213.788    
 6963.00   1214.139    
 6964.00   1214.489    
 6965.00   1214.839    
 6966.00   1215.190    
 6967.00   1215.540    
 6968.00   1215.891    
 6969.00   1216.242    
 6970.00   1216.592    
 6971.00   1216.943    
 6972.00   1217.294    
 6973.00   1217.645    
 6974.00   1217.996    
 6975.00   1218.347    
 6976.00   1218.698    
 6977.00   1219.050    
 6978.00   1219.401    
 6979.00   1219.752    
 6980.00   1220.104    
 6981.00   1220.455    
 6982.00   1220.807    
 6983.00   1221.158    
 6984.00   1221.510    
 6985.00   1221.862    
 6986.00   1222.213    
 6987.00   1222.565    
 6988.00   1222.917    
 6989.00   1223.269    
 6990.00   1223.621    
 6991.00   1223.973    
 6992.00   1224.326    
 6993.00   1224.678    
 6994.00   1225.030    
 6995.00   1225.383    
 6996.00   1225.735    
 6997.00   1226.088    
 6998.00   1226.440    
 6999.00   1226.793    
 7000.00   1227.146    
 7001.00   1227.498    
 7002.00   1227.851    
 7003.00   1228.204    
 7004.00   1228.557    
 7005.00   1228.910    
 7006.00   1229.263    
 7007.00   1229.617    
 7008.00   1229.970    
 7009.00   1230.323    
 7010.00   1230.677    
 7011.00   1231.030    
 7012.00   1231.384    
 7013.00   1231.737    
 7014.00   1232.091    
 7015.00   1232.445    
 7016.00   1232.798    
 7017.00   1233.152    
 7018.00   1233.506    
 7019.00   1233.860    
 7020.00   1234.214    
 7021.00   1234.568    
 7022.00   1234.922    
 7023.00   1235.277    
 7024.00   1235.631    
 7025.00   1235.985    
 7026.00   1236.340    
 7027.00   1236.694    
 7028.00   1237.049    
 7029.00   1237.403    
 7030.00   1237.758    
 7031.00   1238.113    
 7032.00   1238.468    
 7033.00   1238.823    
 7034.00   1239.178    
 7035.00   1239.533    
 7036.00   1239.888    
 7037.00   1240.243    
 7038.00   1240.598    
 7039.00   1240.954    
 7040.00   1241.309    
 7041.00   1241.664    
 7042.00   1242.020    
 7043.00   1242.375    
 7044.00   1242.731    
 7045.00   1243.087    
 7046.00   1243.443    
 7047.00   1243.798    
 7048.00   1244.154    
 7049.00   1244.510    
 7050.00   1244.866    
 7051.00   1245.222    
 7052.00   1245.578    
 7053.00   1245.935    
 7054.00   1246.291    
 7055.00   1246.647    
 7056.00   1247.004    
 7057.00   1247.360    
 7058.00   1247.717    
 7059.00   1248.073    
 7060.00   1248.430    
 7061.00   1248.787    
 7062.00   1249.144    
 7063.00   1249.501    
 7064.00   1249.858    
 7065.00   1250.215    
 7066.00   1250.572    
 7067.00   1250.929    
 7068.00   1251.286    
 7069.00   1251.643    
 7070.00   1252.001    
 7071.00   1252.358    
 7072.00   1252.716    
 7073.00   1253.073    
 7074.00   1253.431    
 7075.00   1253.788    
 7076.00   1254.146    
 7077.00   1254.504    
 7078.00   1254.862    
 7079.00   1255.220    
 7080.00   1255.578    
 7081.00   1255.936    
 7082.00   1256.294    
 7083.00   1256.652    
 7084.00   1257.010    
 7085.00   1257.369    
 7086.00   1257.727    
 7087.00   1258.086    
 7088.00   1258.444    
 7089.00   1258.803    
 7090.00   1259.162    
 7091.00   1259.520    
 7092.00   1259.879    
 7093.00   1260.238    
 7094.00   1260.597    
 7095.00   1260.956    
 7096.00   1261.315    
 7097.00   1261.674    
 7098.00   1262.033    
 7099.00   1262.393    
 7100.00   1262.752    
 7101.00   1263.111    
 7102.00   1263.471    
 7103.00   1263.830    
 7104.00   1264.190    
 7105.00   1264.550    
 7106.00   1264.909    
 7107.00   1265.269    
 7108.00   1265.629    
 7109.00   1265.989    
 7110.00   1266.349    
 7111.00   1266.709    
 7112.00   1267.069    
 7113.00   1267.429    
 7114.00   1267.790    
 7115.00   1268.150    
 7116.00   1268.510    
 7117.00   1268.871    
 7118.00   1269.231    
 7119.00   1269.592    
 7120.00   1269.953    
 7121.00   1270.313    
 7122.00   1270.674    
 7123.00   1271.035    
 7124.00   1271.396    
 7125.00   1271.757    
 7126.00   1272.118    
 7127.00   1272.479    
 7128.00   1272.840    
 7129.00   1273.201    
 7130.00   1273.563    
 7131.00   1273.924    
 7132.00   1274.286    
 7133.00   1274.647    
 7134.00   1275.009    
 7135.00   1275.370    
 7136.00   1275.732    
 7137.00   1276.094    
 7138.00   1276.456    
 7139.00   1276.818    
 7140.00   1277.180    
 7141.00   1277.542    
 7142.00   1277.904    
 7143.00   1278.266    
 7144.00   1278.628    
 7145.00   1278.991    
 7146.00   1279.353    
 7147.00   1279.715    
 7148.00   1280.078    
 7149.00   1280.441    
 7150.00   1280.803    
 7151.00   1281.166    
 7152.00   1281.529    
 7153.00   1281.892    
 7154.00   1282.254    
 7155.00   1282.617    
 7156.00   1282.980    
 7157.00   1283.344    
 7158.00   1283.707    
 7159.00   1284.070    
 7160.00   1284.433    
 7161.00   1284.797    
 7162.00   1285.160    
 7163.00   1285.524    
 7164.00   1285.887    
 7165.00   1286.251    
 7166.00   1286.615    
 7167.00   1286.978    
 7168.00   1287.342    
 7169.00   1287.706    
 7170.00   1288.070    
 7171.00   1288.434    
 7172.00   1288.798    
 7173.00   1289.162    
 7174.00   1289.527    
 7175.00   1289.891    
 7176.00   1290.255    
 7177.00   1290.620    
 7178.00   1290.984    
 7179.00   1291.349    
 7180.00   1291.714    
 7181.00   1292.078    
 7182.00   1292.443    
 7183.00   1292.808    
 7184.00   1293.173    
 7185.00   1293.538    
 7186.00   1293.903    
 7187.00   1294.268    
 7188.00   1294.633    
 7189.00   1294.998    
 7190.00   1295.364    
 7191.00   1295.729    
 7192.00   1296.094    
 7193.00   1296.460    
 7194.00   1296.826    
 7195.00   1297.191    
 7196.00   1297.557    
 7197.00   1297.923    
 7198.00   1298.289    
 7199.00   1298.654    
 7200.00   1299.020    
 7201.00   1299.386    
 7202.00   1299.753    
 7203.00   1300.119    
 7204.00   1300.485    
 7205.00   1300.851    
 7206.00   1301.218    
 7207.00   1301.584    
 7208.00   1301.951    
 7209.00   1302.317    
 7210.00   1302.684    
 7211.00   1303.051    
 7212.00   1303.417    
 7213.00   1303.784    
 7214.00   1304.151    
 7215.00   1304.518    
 7216.00   1304.885    
 7217.00   1305.252    
 7218.00   1305.619    
 7219.00   1305.987    
 7220.00   1306.354    
 7221.00   1306.721    
 7222.00   1307.089    
 7223.00   1307.456    
 7224.00   1307.824    
 7225.00   1308.191    
 7226.00   1308.559    
 7227.00   1308.927    
 7228.00   1309.295    
 7229.00   1309.663    
 7230.00   1310.031    
 7231.00   1310.399    
 7232.00   1310.767    
 7233.00   1311.135    
 7234.00   1311.503    
 7235.00   1311.871    
 7236.00   1312.240    
 7237.00   1312.608    
 7238.00   1312.977    
 7239.00   1313.345    
 7240.00   1313.714    
 7241.00   1314.083    
 7242.00   1314.451    
 7243.00   1314.820    
 7244.00   1315.189    
 7245.00   1315.558    
 7246.00   1315.927    
 7247.00   1316.296    
 7248.00   1316.665    
 7249.00   1317.035    
 7250.00   1317.404    
 7251.00   1317.773    
 7252.00   1318.143    
 7253.00   1318.512    
 7254.00   1318.882    
 7255.00   1319.251    
 7256.00   1319.621    
 7257.00   1319.991    
 7258.00   1320.361    
 7259.00   1320.731    
 7260.00   1321.101    
 7261.00   1321.471    
 7262.00   1321.841    
 7263.00   1322.211    
 7264.00   1322.581    
 7265.00   1322.952    
 7266.00   1323.322    
 7267.00   1323.692    
 7268.00   1324.063    
 7269.00   1324.433    
 7270.00   1324.804    
 7271.00   1325.175    
 7272.00   1325.546    
 7273.00   1325.916    
 7274.00   1326.287    
 7275.00   1326.658    
 7276.00   1327.029    
 7277.00   1327.400    
 7278.00   1327.772    
 7279.00   1328.143    
 7280.00   1328.514    
 7281.00   1328.885    
 7282.00   1329.257    
 7283.00   1329.628    
 7284.00   1330.000    
 7285.00   1330.372    
 7286.00   1330.743    
 7287.00   1331.115    
 7288.00   1331.487    
 7289.00   1331.859    
 7290.00   1332.231    
 7291.00   1332.603    
 7292.00   1332.975    
 7293.00   1333.347    
 7294.00   1333.719    
 7295.00   1334.092    
 7296.00   1334.464    
 7297.00   1334.837    
 7298.00   1335.209    
 7299.00   1335.582    
 7300.00   1335.954    
 7301.00   1336.327    
 7302.00   1336.700    
 7303.00   1337.073    
 7304.00   1337.445    
 7305.00   1337.818    
 7306.00   1338.191    
 7307.00   1338.565    
 7308.00   1338.938    
 7309.00   1339.311    
 7310.00   1339.684    
 7311.00   1340.058    
 7312.00   1340.431    
 7313.00   1340.805    
 7314.00   1341.178    
 7315.00   1341.552    
 7316.00   1341.926    
 7317.00   1342.299    
 7318.00   1342.673    
 7319.00   1343.047    
 7320.00   1343.421    
 7321.00   1343.795    
 7322.00   1344.169    
 7323.00   1344.543    
 7324.00   1344.918    
 7325.00   1345.292    
 7326.00   1345.666    
 7327.00   1346.041    
 7328.00   1346.415    
 7329.00   1346.790    
 7330.00   1347.165    
 7331.00   1347.539    
 7332.00   1347.914    
 7333.00   1348.289    
 7334.00   1348.664    
 7335.00   1349.039    
 7336.00   1349.414    
 7337.00   1349.789    
 7338.00   1350.164    
 7339.00   1350.539    
 7340.00   1350.915    
 7341.00   1351.290    
 7342.00   1351.665    
 7343.00   1352.041    
 7344.00   1352.417    
 7345.00   1352.792    
 7346.00   1353.168    
 7347.00   1353.544    
 7348.00   1353.920    
 7349.00   1354.295    
 7350.00   1354.671    
 7351.00   1355.048    
 7352.00   1355.424    
 7353.00   1355.800    
 7354.00   1356.176    
 7355.00   1356.552    
 7356.00   1356.929    
 7357.00   1357.305    
 7358.00   1357.682    
 7359.00   1358.058    
 7360.00   1358.435    
 7361.00   1358.812    
 7362.00   1359.189    
 7363.00   1359.565    
 7364.00   1359.942    
 7365.00   1360.319    
 7366.00   1360.696    
 7367.00   1361.073    
 7368.00   1361.451    
 7369.00   1361.828    
 7370.00   1362.205    
 7371.00   1362.583    
 7372.00   1362.960    
 7373.00   1363.338    
 7374.00   1363.715    
 7375.00   1364.093    
 7376.00   1364.471    
 7377.00   1364.848    
 7378.00   1365.226    
 7379.00   1365.604    
 7380.00   1365.982    
 7381.00   1366.360    
 7382.00   1366.738    
 7383.00   1367.117    
 7384.00   1367.495    
 7385.00   1367.873    
 7386.00   1368.251    
 7387.00   1368.630    
 7388.00   1369.008    
 7389.00   1369.387    
 7390.00   1369.766    
 7391.00   1370.144    
 7392.00   1370.523    
 7393.00   1370.902    
 7394.00   1371.281    
 7395.00   1371.660    
 7396.00   1372.039    
 7397.00   1372.418    
 7398.00   1372.797    
 7399.00   1373.177    
 7400.00   1373.556    
 7401.00   1373.935    
 7402.00   1374.315    
 7403.00   1374.694    
 7404.00   1375.074    
 7405.00   1375.454    
 7406.00   1375.833    
 7407.00   1376.213    
 7408.00   1376.593    
 7409.00   1376.973    
 7410.00   1377.353    
 7411.00   1377.733    
 7412.00   1378.113    
 7413.00   1378.493    
 7414.00   1378.874    
 7415.00   1379.254    
 7416.00   1379.634    
 7417.00   1380.015    
 7418.00   1380.396    
 7419.00   1380.776    
 7420.00   1381.157    
 7421.00   1381.538    
 7422.00   1381.918    
 7423.00   1382.299    
 7424.00   1382.680    
 7425.00   1383.061    
 7426.00   1383.442    
 7427.00   1383.823    
 7428.00   1384.205    
 7429.00   1384.586    
 7430.00   1384.967    
 7431.00   1385.349    
 7432.00   1385.730    
 7433.00   1386.112    
 7434.00   1386.493    
 7435.00   1386.875    
 7436.00   1387.257    
 7437.00   1387.639    
 7438.00   1388.020    
 7439.00   1388.402    
 7440.00   1388.784    
 7441.00   1389.166    
 7442.00   1389.549    
 7443.00   1389.931    
 7444.00   1390.313    
 7445.00   1390.695    
 7446.00   1391.078    
 7447.00   1391.460    
 7448.00   1391.843    
 7449.00   1392.226    
 7450.00   1392.608    
 7451.00   1392.991    
 7452.00   1393.374    
 7453.00   1393.757    
 7454.00   1394.140    
 7455.00   1394.523    
 7456.00   1394.906    
 7457.00   1395.289    
 7458.00   1395.672    
 7459.00   1396.055    
 7460.00   1396.439    
 7461.00   1396.822    
 7462.00   1397.206    
 7463.00   1397.589    
 7464.00   1397.973    
 7465.00   1398.357    
 7466.00   1398.740    
 7467.00   1399.124    
 7468.00   1399.508    
 7469.00   1399.892    
 7470.00   1400.276    
 7471.00   1400.660    
 7472.00   1401.044    
 7473.00   1401.429    
 7474.00   1401.813    
 7475.00   1402.197    
 7476.00   1402.582    
 7477.00   1402.966    
 7478.00   1403.351    
 7479.00   1403.735    
 7480.00   1404.120    
 7481.00   1404.505    
 7482.00   1404.890    
 7483.00   1405.275    
 7484.00   1405.660    
 7485.00   1406.045    
 7486.00   1406.430    
 7487.00   1406.815    
 7488.00   1407.200    
 7489.00   1407.585    
 7490.00   1407.971    
 7491.00   1408.356    
 7492.00   1408.742    
 7493.00   1409.127    
 7494.00   1409.513    
 7495.00   1409.899    
 7496.00   1410.284    
 7497.00   1410.670    
 7498.00   1411.056    
 7499.00   1411.442    
 7500.00   1411.828    
 7501.00   1412.214    
 7502.00   1412.601    
 7503.00   1412.987    
 7504.00   1413.373    
 7505.00   1413.760    
 7506.00   1414.146    
 7507.00   1414.532    
 7508.00   1414.919    
 7509.00   1415.306    
 7510.00   1415.692    
 7511.00   1416.079    
 7512.00   1416.466    
 7513.00   1416.853    
 7514.00   1417.240    
 7515.00   1417.627    
 7516.00   1418.014    
 7517.00   1418.401    
 7518.00   1418.789    
 7519.00   1419.176    
 7520.00   1419.563    
 7521.00   1419.951    
 7522.00   1420.338    
 7523.00   1420.726    
 7524.00   1421.114    
 7525.00   1421.501    
 7526.00   1421.889    
 7527.00   1422.277    
 7528.00   1422.665    
 7529.00   1423.053    
 7530.00   1423.441    
 7531.00   1423.829    
 7532.00   1424.217    
 7533.00   1424.606    
 7534.00   1424.994    
 7535.00   1425.382    
 7536.00   1425.771    
 7537.00   1426.159    
 7538.00   1426.548    
 7539.00   1426.937    
 7540.00   1427.325    
 7541.00   1427.714    
 7542.00   1428.103    
 7543.00   1428.492    
 7544.00   1428.881    
 7545.00   1429.270    
 7546.00   1429.659    
 7547.00   1430.048    
 7548.00   1430.438    
 7549.00   1430.827    
 7550.00   1431.216    
 7551.00   1431.606    
 7552.00   1431.995    
 7553.00   1432.385    
 7554.00   1432.775    
 7555.00   1433.164    
 7556.00   1433.554    
 7557.00   1433.944    
 7558.00   1434.334    
 7559.00   1434.724    
 7560.00   1435.114    
 7561.00   1435.504    
 7562.00   1435.895    
 7563.00   1436.285    
 7564.00   1436.675    
 7565.00   1437.066    
 7566.00   1437.456    
 7567.00   1437.847    
 7568.00   1438.237    
 7569.00   1438.628    
 7570.00   1439.019    
 7571.00   1439.410    
 7572.00   1439.800    
 7573.00   1440.191    
 7574.00   1440.582    
 7575.00   1440.974    
 7576.00   1441.365    
 7577.00   1441.756    
 7578.00   1442.147    
 7579.00   1442.539    
 7580.00   1442.930    
 7581.00   1443.322    
 7582.00   1443.713    
 7583.00   1444.105    
 7584.00   1444.496    
 7585.00   1444.888    
 7586.00   1445.280    
 7587.00   1445.672    
 7588.00   1446.064    
 7589.00   1446.456    
 7590.00   1446.848    
 7591.00   1447.240    
 7592.00   1447.633    
 7593.00   1448.025    
 7594.00   1448.417    
 7595.00   1448.810    
 7596.00   1449.202    
 7597.00   1449.595    
 7598.00   1449.987    
 7599.00   1450.380    
 7600.00   1450.773    
 7601.00   1451.166    
 7602.00   1451.559    
 7603.00   1451.952    
 7604.00   1452.345    
 7605.00   1452.738    
 7606.00   1453.131    
 7607.00   1453.524    
 7608.00   1453.918    
 7609.00   1454.311    
 7610.00   1454.704    
 7611.00   1455.098    
 7612.00   1455.491    
 7613.00   1455.885    
 7614.00   1456.279    
 7615.00   1456.673    
 7616.00   1457.067    
 7617.00   1457.460    
 7618.00   1457.854    
 7619.00   1458.248    
 7620.00   1458.643    
 7621.00   1459.037    
 7622.00   1459.431    
 7623.00   1459.825    
 7624.00   1460.220    
 7625.00   1460.614    
 7626.00   1461.009    
 7627.00   1461.403    
 7628.00   1461.798    
 7629.00   1462.193    
 7630.00   1462.588    
 7631.00   1462.982    
 7632.00   1463.377    
 7633.00   1463.772    
 7634.00   1464.168    
 7635.00   1464.563    
 7636.00   1464.958    
 7637.00   1465.353    
 7638.00   1465.748    
 7639.00   1466.144    
 7640.00   1466.539    
 7641.00   1466.935    
 7642.00   1467.331    
 7643.00   1467.726    
 7644.00   1468.122    
 7645.00   1468.518    
 7646.00   1468.914    
 7647.00   1469.310    
 7648.00   1469.706    
 7649.00   1470.102    
 7650.00   1470.498    
 7651.00   1470.894    
 7652.00   1471.290    
 7653.00   1471.687    
 7654.00   1472.083    
 7655.00   1472.480    
 7656.00   1472.876    
 7657.00   1473.273    
 7658.00   1473.670    
 7659.00   1474.066    
 7660.00   1474.463    
 7661.00   1474.860    
 7662.00   1475.257    
 7663.00   1475.654    
 7664.00   1476.051    
 7665.00   1476.448    
 7666.00   1476.845    
 7667.00   1477.243    
 7668.00   1477.640    
 7669.00   1478.038    
 7670.00   1478.435    
 7671.00   1478.833    
 7672.00   1479.230    
 7673.00   1479.628    
 7674.00   1480.026    
 7675.00   1480.424    
 7676.00   1480.822    
 7677.00   1481.219    
 7678.00   1481.618    
 7679.00   1482.016    
 7680.00   1482.414    
 7681.00   1482.812    
 7682.00   1483.210    
 7683.00   1483.609    
 7684.00   1484.007    
 7685.00   1484.406    
 7686.00   1484.804    
 7687.00   1485.203    
 7688.00   1485.602    
 7689.00   1486.000    
 7690.00   1486.399    
 7691.00   1486.798    
 7692.00   1487.197    
 7693.00   1487.596    
 7694.00   1487.995    
 7695.00   1488.395    
 7696.00   1488.794    
 7697.00   1489.193    
 7698.00   1489.593    
 7699.00   1489.992    
 7700.00   1490.392    
 7701.00   1490.791    
 7702.00   1491.191    
 7703.00   1491.591    
 7704.00   1491.990    
 7705.00   1492.390    
 7706.00   1492.790    
 7707.00   1493.190    
 7708.00   1493.590    
 7709.00   1493.990    
 7710.00   1494.391    
 7711.00   1494.791    
 7712.00   1495.191    
 7713.00   1495.592    
 7714.00   1495.992    
 7715.00   1496.393    
 7716.00   1496.793    
 7717.00   1497.194    
 7718.00   1497.595    
 7719.00   1497.995    
 7720.00   1498.396    
 7721.00   1498.797    
 7722.00   1499.198    
 7723.00   1499.599    
 7724.00   1500.000    
 7725.00   1500.402    
 7726.00   1500.803    
 7727.00   1501.204    
 7728.00   1501.606    
 7729.00   1502.007    
 7730.00   1502.409    
 7731.00   1502.810    
 7732.00   1503.212    
 7733.00   1503.614    
 7734.00   1504.016    
 7735.00   1504.418    
 7736.00   1504.820    
 7737.00   1505.222    
 7738.00   1505.624    
 7739.00   1506.026    
 7740.00   1506.428    
 7741.00   1506.830    
 7742.00   1507.233    
 7743.00   1507.635    
 7744.00   1508.038    
 7745.00   1508.440    
 7746.00   1508.843    
 7747.00   1509.246    
 7748.00   1509.648    
 7749.00   1510.051    
 7750.00   1510.454    
 7751.00   1510.857    
 7752.00   1511.260    
 7753.00   1511.663    
 7754.00   1512.066    
 7755.00   1512.470    
 7756.00   1512.873    
 7757.00   1513.276    
 7758.00   1513.680    
 7759.00   1514.083    
 7760.00   1514.487    
 7761.00   1514.891    
 7762.00   1515.294    
 7763.00   1515.698    
 7764.00   1516.102    
 7765.00   1516.506    
 7766.00   1516.910    
 7767.00   1517.314    
 7768.00   1517.718    
 7769.00   1518.122    
 7770.00   1518.526    
 7771.00   1518.931    
 7772.00   1519.335    
 7773.00   1519.740    
 7774.00   1520.144    
 7775.00   1520.549    
 7776.00   1520.953    
 7777.00   1521.358    
 7778.00   1521.763    
 7779.00   1522.168    
 7780.00   1522.573    
 7781.00   1522.978    
 7782.00   1523.383    
 7783.00   1523.788    
 7784.00   1524.193    
 7785.00   1524.598    
 7786.00   1525.004    
 7787.00   1525.409    
 7788.00   1525.815    
 7789.00   1526.220    
 7790.00   1526.626    
 7791.00   1527.031    
 7792.00   1527.437    
 7793.00   1527.843    
 7794.00   1528.249    
 7795.00   1528.655    
 7796.00   1529.061    
 7797.00   1529.467    
 7798.00   1529.873    
 7799.00   1530.279    
 7800.00   1530.686    
 7801.00   1531.092    
 7802.00   1531.498    
 7803.00   1531.905    
 7804.00   1532.311    
 7805.00   1532.718    
 7806.00   1533.125    
 7807.00   1533.532    
 7808.00   1533.938    
 7809.00   1534.345    
 7810.00   1534.752    
 7811.00   1535.159    
 7812.00   1535.566    
 7813.00   1535.973    
 7814.00   1536.381    
 7815.00   1536.788    
 7816.00   1537.195    
 7817.00   1537.603    
 7818.00   1538.010    
 7819.00   1538.418    
 7820.00   1538.826    
 7821.00   1539.233    
 7822.00   1539.641    
 7823.00   1540.049    
 7824.00   1540.457    
 7825.00   1540.865    
 7826.00   1541.273    
 7827.00   1541.681    
 7828.00   1542.089    
 7829.00   1542.497    
 7830.00   1542.906    
 7831.00   1543.314    
 7832.00   1543.723    
 7833.00   1544.131    
 7834.00   1544.540    
 7835.00   1544.948    
 7836.00   1545.357    
 7837.00   1545.766    
 7838.00   1546.175    
 7839.00   1546.584    
 7840.00   1546.993    
 7841.00   1547.402    
 7842.00   1547.811    
 7843.00   1548.220    
 7844.00   1548.629    
 7845.00   1549.039    
 7846.00   1549.448    
 7847.00   1549.857    
 7848.00   1550.267    
 7849.00   1550.677    
 7850.00   1551.086    
 7851.00   1551.496    
 7852.00   1551.906    
 7853.00   1552.316    
 7854.00   1552.726    
 7855.00   1553.136    
 7856.00   1553.546    
 7857.00   1553.956    
 7858.00   1554.366    
 7859.00   1554.776    
 7860.00   1555.187    
 7861.00   1555.597    
 7862.00   1556.008    
 7863.00   1556.418    
 7864.00   1556.829    
 7865.00   1557.239    
 7866.00   1557.650    
 7867.00   1558.061    
 7868.00   1558.472    
 7869.00   1558.883    
 7870.00   1559.294    
 7871.00   1559.705    
 7872.00   1560.116    
 7873.00   1560.527    
 7874.00   1560.939    
 7875.00   1561.350    
 7876.00   1561.761    
 7877.00   1562.173    
 7878.00   1562.584    
 7879.00   1562.996    
 7880.00   1563.408    
 7881.00   1563.820    
 7882.00   1564.231    
 7883.00   1564.643    
 7884.00   1565.055    
 7885.00   1565.467    
 7886.00   1565.879    
 7887.00   1566.292    
 7888.00   1566.704    
 7889.00   1567.116    
 7890.00   1567.529    
 7891.00   1567.941    
 7892.00   1568.354    
 7893.00   1568.766    
 7894.00   1569.179    
 7895.00   1569.591    
 7896.00   1570.004    
 7897.00   1570.417    
 7898.00   1570.830    
 7899.00   1571.243    
 7900.00   1571.656    
 7901.00   1572.069    
 7902.00   1572.482    
 7903.00   1572.896    
 7904.00   1573.309    
 7905.00   1573.722    
 7906.00   1574.136    
 7907.00   1574.549    
 7908.00   1574.963    
 7909.00   1575.377    
 7910.00   1575.790    
 7911.00   1576.204    
 7912.00   1576.618    
 7913.00   1577.032    
 7914.00   1577.446    
 7915.00   1577.860    
 7916.00   1578.274    
 7917.00   1578.688    
 7918.00   1579.103    
 7919.00   1579.517    
 7920.00   1579.931    
 7921.00   1580.346    
 7922.00   1580.760    
 7923.00   1581.175    
 7924.00   1581.590    
 7925.00   1582.004    
 7926.00   1582.419    
 7927.00   1582.834    
 7928.00   1583.249    
 7929.00   1583.664    
 7930.00   1584.079    
 7931.00   1584.494    
 7932.00   1584.910    
 7933.00   1585.325    
 7934.00   1585.740    
 7935.00   1586.156    
 7936.00   1586.571    
 7937.00   1586.987    
 7938.00   1587.402    
 7939.00   1587.818    
 7940.00   1588.234    
 7941.00   1588.650    
 7942.00   1589.065    
 7943.00   1589.481    
 7944.00   1589.897    
 7945.00   1590.314    
 7946.00   1590.730    
 7947.00   1591.146    
 7948.00   1591.562    
 7949.00   1591.979    
 7950.00   1592.395    
 7951.00   1592.812    
 7952.00   1593.228    
 7953.00   1593.645    
 7954.00   1594.062    
 7955.00   1594.478    
 7956.00   1594.895    
 7957.00   1595.312    
 7958.00   1595.729    
 7959.00   1596.146    
 7960.00   1596.563    
 7961.00   1596.980    
 7962.00   1597.398    
 7963.00   1597.815    
 7964.00   1598.232    
 7965.00   1598.650    
 7966.00   1599.067    
 7967.00   1599.485    
 7968.00   1599.903    
 7969.00   1600.320    
 7970.00   1600.738    
 7971.00   1601.156    
 7972.00   1601.574    
 7973.00   1601.992    
 7974.00   1602.410    
 7975.00   1602.828    
 7976.00   1603.246    
 7977.00   1603.665    
 7978.00   1604.083    
 7979.00   1604.501    
 7980.00   1604.920    
 7981.00   1605.338    
 7982.00   1605.757    
 7983.00   1606.176    
 7984.00   1606.594    
 7985.00   1607.013    
 7986.00   1607.432    
 7987.00   1607.851    
 7988.00   1608.270    
 7989.00   1608.689    
 7990.00   1609.108    
 7991.00   1609.527    
 7992.00   1609.947    
 7993.00   1610.366    
 7994.00   1610.786    
 7995.00   1611.205    
 7996.00   1611.625    
 7997.00   1612.044    
 7998.00   1612.464    
 7999.00   1612.884    
 8000.00   1613.304    
 8001.00   1613.723    
 8002.00   1614.143    
 8003.00   1614.563    
 8004.00   1614.983    
 8005.00   1615.404    
 8006.00   1615.824    
 8007.00   1616.244    
 8008.00   1616.665    
 8009.00   1617.085    
 8010.00   1617.506    
 8011.00   1617.926    
 8012.00   1618.347    
 8013.00   1618.767    
 8014.00   1619.188    
 8015.00   1619.609    
 8016.00   1620.030    
 8017.00   1620.451    
 8018.00   1620.872    
 8019.00   1621.293    
 8020.00   1621.714    
 8021.00   1622.136    
 8022.00   1622.557    
 8023.00   1622.978    
 8024.00   1623.400    
 8025.00   1623.821    
 8026.00   1624.243    
 8027.00   1624.664    
 8028.00   1625.086    
 8029.00   1625.508    
 8030.00   1625.930    
 8031.00   1626.352    
 8032.00   1626.774    
 8033.00   1627.196    
 8034.00   1627.618    
 8035.00   1628.040    
 8036.00   1628.462    
 8037.00   1628.885    
 8038.00   1629.307    
 8039.00   1629.730    
 8040.00   1630.152    
 8041.00   1630.575    
 8042.00   1630.997    
 8043.00   1631.420    
 8044.00   1631.843    
 8045.00   1632.266    
 8046.00   1632.689    
 8047.00   1633.112    
 8048.00   1633.535    
 8049.00   1633.958    
 8050.00   1634.381    
 8051.00   1634.805    
 8052.00   1635.228    
 8053.00   1635.651    
 8054.00   1636.075    
 8055.00   1636.498    
 8056.00   1636.922    
 8057.00   1637.346    
 8058.00   1637.769    
 8059.00   1638.193    
 8060.00   1638.617    
 8061.00   1639.041    
 8062.00   1639.465    
 8063.00   1639.889    
 8064.00   1640.313    
 8065.00   1640.738    
 8066.00   1641.162    
 8067.00   1641.586    
 8068.00   1642.011    
 8069.00   1642.435    
 8070.00   1642.860    
 8071.00   1643.284    
 8072.00   1643.709    
 8073.00   1644.134    
 8074.00   1644.559    
 8075.00   1644.984    
 8076.00   1645.409    
 8077.00   1645.834    
 8078.00   1646.259    
 8079.00   1646.684    
 8080.00   1647.109    
 8081.00   1647.534    
 8082.00   1647.960    
 8083.00   1648.385    
 8084.00   1648.811    
 8085.00   1649.236    
 8086.00   1649.662    
 8087.00   1650.088    
 8088.00   1650.514    
 8089.00   1650.939    
 8090.00   1651.365    
 8091.00   1651.791    
 8092.00   1652.217    
 8093.00   1652.643    
 8094.00   1653.070    
 8095.00   1653.496    
 8096.00   1653.922    
 8097.00   1654.349    
 8098.00   1654.775    
 8099.00   1655.202    
 8100.00   1655.628    
 8101.00   1656.055    
 8102.00   1656.482    
 8103.00   1656.908    
 8104.00   1657.335    
 8105.00   1657.762    
 8106.00   1658.189    
 8107.00   1658.616    
 8108.00   1659.044    
 8109.00   1659.471    
 8110.00   1659.898    
 8111.00   1660.325    
 8112.00   1660.753    
 8113.00   1661.180    
 8114.00   1661.608    
 8115.00   1662.035    
 8116.00   1662.463    
 8117.00   1662.891    
 8118.00   1663.319    
 8119.00   1663.747    
 8120.00   1664.175    
 8121.00   1664.603    
 8122.00   1665.031    
 8123.00   1665.459    
 8124.00   1665.887    
 8125.00   1666.315    
 8126.00   1666.744    
 8127.00   1667.172    
 8128.00   1667.601    
 8129.00   1668.029    
 8130.00   1668.458    
 8131.00   1668.886    
 8132.00   1669.315    
 8133.00   1669.744    
 8134.00   1670.173    
 8135.00   1670.602    
 8136.00   1671.031    
 8137.00   1671.460    
 8138.00   1671.889    
 8139.00   1672.319    
 8140.00   1672.748    
 8141.00   1673.177    
 8142.00   1673.607    
 8143.00   1674.036    
 8144.00   1674.466    
 8145.00   1674.895    
 8146.00   1675.325    
 8147.00   1675.755    
 8148.00   1676.185    
 8149.00   1676.615    
 8150.00   1677.045    
 8151.00   1677.475    
 8152.00   1677.905    
 8153.00   1678.335    
 8154.00   1678.765    
 8155.00   1679.196    
 8156.00   1679.626    
 8157.00   1680.056    
 8158.00   1680.487    
 8159.00   1680.918    
 8160.00   1681.348    
 8161.00   1681.779    
 8162.00   1682.210    
 8163.00   1682.641    
 8164.00   1683.072    
 8165.00   1683.503    
 8166.00   1683.934    
 8167.00   1684.365    
 8168.00   1684.796    
 8169.00   1685.227    
 8170.00   1685.659    
 8171.00   1686.090    
 8172.00   1686.522    
 8173.00   1686.953    
 8174.00   1687.385    
 8175.00   1687.816    
 8176.00   1688.248    
 8177.00   1688.680    
 8178.00   1689.112    
 8179.00   1689.544    
 8180.00   1689.976    
 8181.00   1690.408    
 8182.00   1690.840    
 8183.00   1691.272    
 8184.00   1691.705    
 8185.00   1692.137    
 8186.00   1692.569    
 8187.00   1693.002    
 8188.00   1693.434    
 8189.00   1693.867    
 8190.00   1694.300    
 8191.00   1694.732    
 8192.00   1695.165    
 8193.00   1695.598    
 8194.00   1696.031    
 8195.00   1696.464    
 8196.00   1696.897    
 8197.00   1697.330    
 8198.00   1697.764    
 8199.00   1698.197    
 8200.00   1698.630    
 8201.00   1699.064    
 8202.00   1699.497    
 8203.00   1699.931    
 8204.00   1700.364    
 8205.00   1700.798    
 8206.00   1701.232    
 8207.00   1701.666    
 8208.00   1702.100    
 8209.00   1702.534    
 8210.00   1702.968    
 8211.00   1703.402    
 8212.00   1703.836    
 8213.00   1704.270    
 8214.00   1704.705    
 8215.00   1705.139    
 8216.00   1705.573    
 8217.00   1706.008    
 8218.00   1706.443    
 8219.00   1706.877    
 8220.00   1707.312    
 8221.00   1707.747    
 8222.00   1708.182    
 8223.00   1708.617    
 8224.00   1709.052    
 8225.00   1709.487    
 8226.00   1709.922    
 8227.00   1710.357    
 8228.00   1710.792    
 8229.00   1711.228    
 8230.00   1711.663    
 8231.00   1712.098    
 8232.00   1712.534    
 8233.00   1712.970    
 8234.00   1713.405    
 8235.00   1713.841    
 8236.00   1714.277    
 8237.00   1714.713    
 8238.00   1715.149    
 8239.00   1715.585    
 8240.00   1716.021    
 8241.00   1716.457    
 8242.00   1716.893    
 8243.00   1717.329    
 8244.00   1717.766    
 8245.00   1718.202    
 8246.00   1718.639    
 8247.00   1719.075    
 8248.00   1719.512    
 8249.00   1719.948    
 8250.00   1720.385    
 8251.00   1720.822    
 8252.00   1721.259    
 8253.00   1721.696    
 8254.00   1722.133    
 8255.00   1722.570    
 8256.00   1723.007    
 8257.00   1723.444    
 8258.00   1723.882    
 8259.00   1724.319    
 8260.00   1724.757    
 8261.00   1725.194    
 8262.00   1725.632    
 8263.00   1726.069    
 8264.00   1726.507    
 8265.00   1726.945    
 8266.00   1727.383    
 8267.00   1727.820    
 8268.00   1728.258    
 8269.00   1728.696    
 8270.00   1729.135    
 8271.00   1729.573    
 8272.00   1730.011    
 8273.00   1730.449    
 8274.00   1730.888    
 8275.00   1731.326    
 8276.00   1731.765    
 8277.00   1732.203    
 8278.00   1732.642    
 8279.00   1733.081    
 8280.00   1733.519    
 8281.00   1733.958    
 8282.00   1734.397    
 8283.00   1734.836    
 8284.00   1735.275    
 8285.00   1735.714    
 8286.00   1736.154    
 8287.00   1736.593    
 8288.00   1737.032    
 8289.00   1737.471    
 8290.00   1737.911    
 8291.00   1738.350    
 8292.00   1738.790    
 8293.00   1739.230    
 8294.00   1739.669    
 8295.00   1740.109    
 8296.00   1740.549    
 8297.00   1740.989    
 8298.00   1741.429    
 8299.00   1741.869    
 8300.00   1742.309    
 8301.00   1742.750    
 8302.00   1743.190    
 8303.00   1743.630    
 8304.00   1744.071    
 8305.00   1744.511    
 8306.00   1744.952    
 8307.00   1745.392    
 8308.00   1745.833    
 8309.00   1746.274    
 8310.00   1746.714    
 8311.00   1747.155    
 8312.00   1747.596    
 8313.00   1748.037    
 8314.00   1748.478    
 8315.00   1748.919    
 8316.00   1749.361    
 8317.00   1749.802    
 8318.00   1750.243    
 8319.00   1750.685    
 8320.00   1751.126    
 8321.00   1751.568    
 8322.00   1752.009    
 8323.00   1752.451    
 8324.00   1752.893    
 8325.00   1753.335    
 8326.00   1753.777    
 8327.00   1754.219    
 8328.00   1754.661    
 8329.00   1755.103    
 8330.00   1755.545    
 8331.00   1755.987    
 8332.00   1756.429    
 8333.00   1756.872    
 8334.00   1757.314    
 8335.00   1757.757    
 8336.00   1758.199    
 8337.00   1758.642    
 8338.00   1759.085    
 8339.00   1759.527    
 8340.00   1759.970    
 8341.00   1760.413    
 8342.00   1760.856    
 8343.00   1761.299    
 8344.00   1761.742    
 8345.00   1762.186    
 8346.00   1762.629    
 8347.00   1763.072    
 8348.00   1763.515    
 8349.00   1763.959    
 8350.00   1764.402    
 8351.00   1764.846    
 8352.00   1765.290    
 8353.00   1765.733    
 8354.00   1766.177    
 8355.00   1766.621    
 8356.00   1767.065    
 8357.00   1767.509    
 8358.00   1767.953    
 8359.00   1768.397    
 8360.00   1768.841    
 8361.00   1769.286    
 8362.00   1769.730    
 8363.00   1770.174    
 8364.00   1770.619    
 8365.00   1771.063    
 8366.00   1771.508    
 8367.00   1771.953    
 8368.00   1772.397    
 8369.00   1772.842    
 8370.00   1773.287    
 8371.00   1773.732    
 8372.00   1774.177    
 8373.00   1774.622    
 8374.00   1775.067    
 8375.00   1775.512    
 8376.00   1775.958    
 8377.00   1776.403    
 8378.00   1776.848    
 8379.00   1777.294    
 8380.00   1777.739    
 8381.00   1778.185    
 8382.00   1778.631    
 8383.00   1779.076    
 8384.00   1779.522    
 8385.00   1779.968    
 8386.00   1780.414    
 8387.00   1780.860    
 8388.00   1781.306    
 8389.00   1781.752    
 8390.00   1782.199    
 8391.00   1782.645    
 8392.00   1783.091    
 8393.00   1783.538    
 8394.00   1783.984    
 8395.00   1784.431    
 8396.00   1784.877    
 8397.00   1785.324    
 8398.00   1785.771    
 8399.00   1786.218    
 8400.00   1786.664    
 8401.00   1787.111    
 8402.00   1787.558    
 8403.00   1788.006    
 8404.00   1788.453    
 8405.00   1788.900    
 8406.00   1789.347    
 8407.00   1789.795    
 8408.00   1790.242    
 8409.00   1790.690    
 8410.00   1791.137    
 8411.00   1791.585    
 8412.00   1792.033    
 8413.00   1792.480    
 8414.00   1792.928    
 8415.00   1793.376    
 8416.00   1793.824    
 8417.00   1794.272    
 8418.00   1794.720    
 8419.00   1795.168    
 8420.00   1795.617    
 8421.00   1796.065    
 8422.00   1796.513    
 8423.00   1796.962    
 8424.00   1797.410    
 8425.00   1797.859    
 8426.00   1798.307    
 8427.00   1798.756    
 8428.00   1799.205    
 8429.00   1799.654    
 8430.00   1800.103    
 8431.00   1800.552    
 8432.00   1801.001    
 8433.00   1801.450    
 8434.00   1801.899    
 8435.00   1802.348    
 8436.00   1802.798    
 8437.00   1803.247    
 8438.00   1803.697    
 8439.00   1804.146    
 8440.00   1804.596    
 8441.00   1805.045    
 8442.00   1805.495    
 8443.00   1805.945    
 8444.00   1806.395    
 8445.00   1806.845    
 8446.00   1807.295    
 8447.00   1807.745    
 8448.00   1808.195    
 8449.00   1808.645    
 8450.00   1809.095    
 8451.00   1809.546    
 8452.00   1809.996    
 8453.00   1810.447    
 8454.00   1810.897    
 8455.00   1811.348    
 8456.00   1811.798    
 8457.00   1812.249    
 8458.00   1812.700    
 8459.00   1813.151    
 8460.00   1813.602    
 8461.00   1814.053    
 8462.00   1814.504    
 8463.00   1814.955    
 8464.00   1815.406    
 8465.00   1815.858    
 8466.00   1816.309    
 8467.00   1816.760    
 8468.00   1817.212    
 8469.00   1817.663    
 8470.00   1818.115    
 8471.00   1818.567    
 8472.00   1819.018    
 8473.00   1819.470    
 8474.00   1819.922    
 8475.00   1820.374    
 8476.00   1820.826    
 8477.00   1821.278    
 8478.00   1821.730    
 8479.00   1822.183    
 8480.00   1822.635    
 8481.00   1823.087    
 8482.00   1823.540    
 8483.00   1823.992    
 8484.00   1824.445    
 8485.00   1824.897    
 8486.00   1825.350    
 8487.00   1825.803    
 8488.00   1826.256    
 8489.00   1826.709    
 8490.00   1827.161    
 8491.00   1827.615    
 8492.00   1828.068    
 8493.00   1828.521    
 8494.00   1828.974    
 8495.00   1829.427    
 8496.00   1829.881    
 8497.00   1830.334    
 8498.00   1830.788    
 8499.00   1831.241    
 8500.00   1831.695    
 8501.00   1832.149    
 8502.00   1832.602    
 8503.00   1833.056    
 8504.00   1833.510    
 8505.00   1833.964    
 8506.00   1834.418    
 8507.00   1834.872    
 8508.00   1835.326    
 8509.00   1835.781    
 8510.00   1836.235    
 8511.00   1836.689    
 8512.00   1837.144    
 8513.00   1837.598    
 8514.00   1838.053    
 8515.00   1838.508    
 8516.00   1838.962    
 8517.00   1839.417    
 8518.00   1839.872    
 8519.00   1840.327    
 8520.00   1840.782    
 8521.00   1841.237    
 8522.00   1841.692    
 8523.00   1842.147    
 8524.00   1842.602    
 8525.00   1843.058    
 8526.00   1843.513    
 8527.00   1843.969    
 8528.00   1844.424    
 8529.00   1844.880    
 8530.00   1845.335    
 8531.00   1845.791    
 8532.00   1846.247    
 8533.00   1846.703    
 8534.00   1847.159    
 8535.00   1847.615    
 8536.00   1848.071    
 8537.00   1848.527    
 8538.00   1848.983    
 8539.00   1849.439    
 8540.00   1849.896    
 8541.00   1850.352    
 8542.00   1850.809    
 8543.00   1851.265    
 8544.00   1851.722    
 8545.00   1852.178    
 8546.00   1852.635    
 8547.00   1853.092    
 8548.00   1853.549    
 8549.00   1854.006    
 8550.00   1854.463    
 8551.00   1854.920    
 8552.00   1855.377    
 8553.00   1855.834    
 8554.00   1856.292    
 8555.00   1856.749    
 8556.00   1857.206    
 8557.00   1857.664    
 8558.00   1858.121    
 8559.00   1858.579    
 8560.00   1859.037    
 8561.00   1859.494    
 8562.00   1859.952    
 8563.00   1860.410    
 8564.00   1860.868    
 8565.00   1861.326    
 8566.00   1861.784    
 8567.00   1862.242    
 8568.00   1862.701    
 8569.00   1863.159    
 8570.00   1863.617    
 8571.00   1864.076    
 8572.00   1864.534    
 8573.00   1864.993    
 8574.00   1865.451    
 8575.00   1865.910    
 8576.00   1866.369    
 8577.00   1866.828    
 8578.00   1867.286    
 8579.00   1867.745    
 8580.00   1868.204    
 8581.00   1868.664    
 8582.00   1869.123    
 8583.00   1869.582    
 8584.00   1870.041    
 8585.00   1870.501    
 8586.00   1870.960    
 8587.00   1871.420    
 8588.00   1871.879    
 8589.00   1872.339    
 8590.00   1872.798    
 8591.00   1873.258    
 8592.00   1873.718    
 8593.00   1874.178    
 8594.00   1874.638    
 8595.00   1875.098    
 8596.00   1875.558    
 8597.00   1876.018    
 8598.00   1876.478    
 8599.00   1876.939    
 8600.00   1877.399    
 8601.00   1877.860    
 8602.00   1878.320    
 8603.00   1878.781    
 8604.00   1879.241    
 8605.00   1879.702    
 8606.00   1880.163    
 8607.00   1880.624    
 8608.00   1881.085    
 8609.00   1881.546    
 8610.00   1882.007    
 8611.00   1882.468    
 8612.00   1882.929    
 8613.00   1883.390    
 8614.00   1883.851    
 8615.00   1884.313    
 8616.00   1884.774    
 8617.00   1885.236    
 8618.00   1885.697    
 8619.00   1886.159    
 8620.00   1886.621    
 8621.00   1887.082    
 8622.00   1887.544    
 8623.00   1888.006    
 8624.00   1888.468    
 8625.00   1888.930    
 8626.00   1889.392    
 8627.00   1889.855    
 8628.00   1890.317    
 8629.00   1890.779    
 8630.00   1891.242    
 8631.00   1891.704    
 8632.00   1892.167    
 8633.00   1892.629    
 8634.00   1893.092    
 8635.00   1893.555    
 8636.00   1894.017    
 8637.00   1894.480    
 8638.00   1894.943    
 8639.00   1895.406    
 8640.00   1895.869    
 8641.00   1896.332    
 8642.00   1896.795    
 8643.00   1897.259    
 8644.00   1897.722    
 8645.00   1898.185    
 8646.00   1898.649    
 8647.00   1899.112    
 8648.00   1899.576    
 8649.00   1900.040    
 8650.00   1900.503    
 8651.00   1900.967    
 8652.00   1901.431    
 8653.00   1901.895    
 8654.00   1902.359    
 8655.00   1902.823    
 8656.00   1903.287    
 8657.00   1903.751    
 8658.00   1904.216    
 8659.00   1904.680    
 8660.00   1905.144    
 8661.00   1905.609    
 8662.00   1906.073    
 8663.00   1906.538    
 8664.00   1907.003    
 8665.00   1907.467    
 8666.00   1907.932    
 8667.00   1908.397    
 8668.00   1908.862    
 8669.00   1909.327    
 8670.00   1909.792    
 8671.00   1910.257    
 8672.00   1910.723    
 8673.00   1911.188    
 8674.00   1911.653    
 8675.00   1912.119    
 8676.00   1912.584    
 8677.00   1913.050    
 8678.00   1913.515    
 8679.00   1913.981    
 8680.00   1914.447    
 8681.00   1914.912    
 8682.00   1915.378    
 8683.00   1915.844    
 8684.00   1916.310    
 8685.00   1916.776    
 8686.00   1917.243    
 8687.00   1917.709    
 8688.00   1918.175    
 8689.00   1918.641    
 8690.00   1919.108    
 8691.00   1919.574    
 8692.00   1920.041    
 8693.00   1920.507    
 8694.00   1920.974    
 8695.00   1921.441    
 8696.00   1921.908    
 8697.00   1922.375    
 8698.00   1922.842    
 8699.00   1923.309    
 8700.00   1923.776    
 8701.00   1924.243    
 8702.00   1924.710    
 8703.00   1925.177    
 8704.00   1925.645    
 8705.00   1926.112    
 8706.00   1926.580    
 8707.00   1927.047    
 8708.00   1927.515    
 8709.00   1927.982    
 8710.00   1928.450    
 8711.00   1928.918    
 8712.00   1929.386    
 8713.00   1929.854    
 8714.00   1930.322    
 8715.00   1930.790    
 8716.00   1931.258    
 8717.00   1931.726    
 8718.00   1932.195    
 8719.00   1932.663    
 8720.00   1933.131    
 8721.00   1933.600    
 8722.00   1934.068    
 8723.00   1934.537    
 8724.00   1935.006    
 8725.00   1935.475    
 8726.00   1935.943    
 8727.00   1936.412    
 8728.00   1936.881    
 8729.00   1937.350    
 8730.00   1937.819    
 8731.00   1938.289    
 8732.00   1938.758    
 8733.00   1939.227    
 8734.00   1939.696    
 8735.00   1940.166    
 8736.00   1940.635    
 8737.00   1941.105    
 8738.00   1941.575    
 8739.00   1942.044    
 8740.00   1942.514    
 8741.00   1942.984    
 8742.00   1943.454    
 8743.00   1943.924    
 8744.00   1944.394    
 8745.00   1944.864    
 8746.00   1945.334    
 8747.00   1945.804    
 8748.00   1946.275    
 8749.00   1946.745    
 8750.00   1947.215    
 8751.00   1947.686    
 8752.00   1948.156    
 8753.00   1948.627    
 8754.00   1949.098    
 8755.00   1949.569    
 8756.00   1950.039    
 8757.00   1950.510    
 8758.00   1950.981    
 8759.00   1951.452    
 8760.00   1951.923    
 8761.00   1952.395    
 8762.00   1952.866    
 8763.00   1953.337    
 8764.00   1953.808    
 8765.00   1954.280    
 8766.00   1954.751    
 8767.00   1955.223    
 8768.00   1955.695    
 8769.00   1956.166    
 8770.00   1956.638    
 8771.00   1957.110    
 8772.00   1957.582    
 8773.00   1958.054    
 8774.00   1958.526    
 8775.00   1958.998    
 8776.00   1959.470    
 8777.00   1959.942    
 8778.00   1960.415    
 8779.00   1960.887    
 8780.00   1961.360    
 8781.00   1961.832    
 8782.00   1962.305    
 8783.00   1962.777    
 8784.00   1963.250    
 8785.00   1963.723    
 8786.00   1964.196    
 8787.00   1964.668    
 8788.00   1965.141    
 8789.00   1965.614    
 8790.00   1966.088    
 8791.00   1966.561    
 8792.00   1967.034    
 8793.00   1967.507    
 8794.00   1967.981    
 8795.00   1968.454    
 8796.00   1968.928    
 8797.00   1969.401    
 8798.00   1969.875    
 8799.00   1970.349    
 8800.00   1970.822    
 8801.00   1971.296    
 8802.00   1971.770    
 8803.00   1972.244    
 8804.00   1972.718    
 8805.00   1973.192    
 8806.00   1973.666    
 8807.00   1974.141    
 8808.00   1974.615    
 8809.00   1975.089    
 8810.00   1975.564    
 8811.00   1976.038    
 8812.00   1976.513    
 8813.00   1976.988    
 8814.00   1977.462    
 8815.00   1977.937    
 8816.00   1978.412    
 8817.00   1978.887    
 8818.00   1979.362    
 8819.00   1979.837    
 8820.00   1980.312    
 8821.00   1980.787    
 8822.00   1981.262    
 8823.00   1981.738    
 8824.00   1982.213    
 8825.00   1982.689    
 8826.00   1983.164    
 8827.00   1983.640    
 8828.00   1984.115    
 8829.00   1984.591    
 8830.00   1985.067    
 8831.00   1985.543    
 8832.00   1986.019    
 8833.00   1986.495    
 8834.00   1986.971    
 8835.00   1987.447    
 8836.00   1987.923    
 8837.00   1988.399    
 8838.00   1988.875    
 8839.00   1989.352    
 8840.00   1989.828    
 8841.00   1990.305    
 8842.00   1990.781    
 8843.00   1991.258    
 8844.00   1991.735    
 8845.00   1992.212    
 8846.00   1992.688    
 8847.00   1993.165    
 8848.00   1993.642    
 8849.00   1994.119    
 8850.00   1994.596    
 8851.00   1995.074    
 8852.00   1995.551    
 8853.00   1996.028    
 8854.00   1996.506    
 8855.00   1996.983    
 8856.00   1997.461    
 8857.00   1997.938    
 8858.00   1998.416    
 8859.00   1998.893    
 8860.00   1999.371    
 8861.00   1999.849    
 8862.00   2000.327    
 8863.00   2000.805    
 8864.00   2001.283    
 8865.00   2001.761    
 8866.00   2002.239    
 8867.00   2002.718    
 8868.00   2003.196    
 8869.00   2003.674    
 8870.00   2004.153    
 8871.00   2004.631    
 8872.00   2005.110    
 8873.00   2005.588    
 8874.00   2006.067    
 8875.00   2006.546    
 8876.00   2007.025    
 8877.00   2007.504    
 8878.00   2007.983    
 8879.00   2008.462    
 8880.00   2008.941    
 8881.00   2009.420    
 8882.00   2009.899    
 8883.00   2010.379    
 8884.00   2010.858    
 8885.00   2011.337    
 8886.00   2011.817    
 8887.00   2012.297    
 8888.00   2012.776    
 8889.00   2013.256    
 8890.00   2013.736    
 8891.00   2014.216    
 8892.00   2014.695    
 8893.00   2015.175    
 8894.00   2015.656    
 8895.00   2016.136    
 8896.00   2016.616    
 8897.00   2017.096    
 8898.00   2017.576    
 8899.00   2018.057    
 8900.00   2018.537    
 8901.00   2019.018    
 8902.00   2019.498    
 8903.00   2019.979    
 8904.00   2020.460    
 8905.00   2020.940    
 8906.00   2021.421    
 8907.00   2021.902    
 8908.00   2022.383    
 8909.00   2022.864    
 8910.00   2023.345    
 8911.00   2023.826    
 8912.00   2024.308    
 8913.00   2024.789    
 8914.00   2025.270    
 8915.00   2025.752    
 8916.00   2026.233    
 8917.00   2026.715    
 8918.00   2027.197    
 8919.00   2027.678    
 8920.00   2028.160    
 8921.00   2028.642    
 8922.00   2029.124    
 8923.00   2029.606    
 8924.00   2030.088    
 8925.00   2030.570    
 8926.00   2031.052    
 8927.00   2031.534    
 8928.00   2032.017    
 8929.00   2032.499    
 8930.00   2032.982    
 8931.00   2033.464    
 8932.00   2033.947    
 8933.00   2034.429    
 8934.00   2034.912    
 8935.00   2035.395    
 8936.00   2035.878    
 8937.00   2036.360    
 8938.00   2036.843    
 8939.00   2037.326    
 8940.00   2037.810    
 8941.00   2038.293    
 8942.00   2038.776    
 8943.00   2039.259    
 8944.00   2039.743    
 8945.00   2040.226    
 8946.00   2040.710    
 8947.00   2041.193    
 8948.00   2041.677    
 8949.00   2042.161    
 8950.00   2042.644    
 8951.00   2043.128    
 8952.00   2043.612    
 8953.00   2044.096    
 8954.00   2044.580    
 8955.00   2045.064    
 8956.00   2045.548    
 8957.00   2046.033    
 8958.00   2046.517    
 8959.00   2047.001    
 8960.00   2047.486    
 8961.00   2047.970    
 8962.00   2048.455    
 8963.00   2048.939    
 8964.00   2049.424    
 8965.00   2049.909    
 8966.00   2050.394    
 8967.00   2050.879    
 8968.00   2051.364    
 8969.00   2051.849    
 8970.00   2052.334    
 8971.00   2052.819    
 8972.00   2053.304    
 8973.00   2053.789    
 8974.00   2054.275    
 8975.00   2054.760    
 8976.00   2055.246    
 8977.00   2055.731    
 8978.00   2056.217    
 8979.00   2056.703    
 8980.00   2057.188    
 8981.00   2057.674    
 8982.00   2058.160    
 8983.00   2058.646    
 8984.00   2059.132    
 8985.00   2059.618    
 8986.00   2060.104    
 8987.00   2060.591    
 8988.00   2061.077    
 8989.00   2061.563    
 8990.00   2062.050    
 8991.00   2062.536    
 8992.00   2063.023    
 8993.00   2063.509    
 8994.00   2063.996    
 8995.00   2064.483    
 8996.00   2064.970    
 8997.00   2065.456    
 8998.00   2065.943    
 8999.00   2066.430    
 9000.00   2066.918    
 9001.00   2067.405    
 9002.00   2067.892    
 9003.00   2068.379    
 9004.00   2068.867    
 9005.00   2069.354    
 9006.00   2069.841    
 9007.00   2070.329    
 9008.00   2070.817    
 9009.00   2071.304    
 9010.00   2071.792    
 9011.00   2072.280    
 9012.00   2072.768    
 9013.00   2073.256    
 9014.00   2073.744    
 9015.00   2074.232    
 9016.00   2074.720    
 9017.00   2075.208    
 9018.00   2075.696    
 9019.00   2076.185    
 9020.00   2076.673    
 9021.00   2077.162    
 9022.00   2077.650    
 9023.00   2078.139    
 9024.00   2078.628    
 9025.00   2079.116    
 9026.00   2079.605    
 9027.00   2080.094    
 9028.00   2080.583    
 9029.00   2081.072    
 9030.00   2081.561    
 9031.00   2082.050    
 9032.00   2082.539    
 9033.00   2083.029    
 9034.00   2083.518    
 9035.00   2084.007    
 9036.00   2084.497    
 9037.00   2084.986    
 9038.00   2085.476    
 9039.00   2085.966    
 9040.00   2086.455    
 9041.00   2086.945    
 9042.00   2087.435    
 9043.00   2087.925    
 9044.00   2088.415    
 9045.00   2088.905    
 9046.00   2089.395    
 9047.00   2089.885    
 9048.00   2090.376    
 9049.00   2090.866    
 9050.00   2091.356    
 9051.00   2091.847    
 9052.00   2092.337    
 9053.00   2092.828    
 9054.00   2093.319    
 9055.00   2093.809    
 9056.00   2094.300    
 9057.00   2094.791    
 9058.00   2095.282    
 9059.00   2095.773    
 9060.00   2096.264    
 9061.00   2096.755    
 9062.00   2097.246    
 9063.00   2097.738    
 9064.00   2098.229    
 9065.00   2098.720    
 9066.00   2099.212    
 9067.00   2099.703    
 9068.00   2100.195    
 9069.00   2100.686    
 9070.00   2101.178    
 9071.00   2101.670    
 9072.00   2102.162    
 9073.00   2102.654    
 9074.00   2103.146    
 9075.00   2103.638    
 9076.00   2104.130    
 9077.00   2104.622    
 9078.00   2105.114    
 9079.00   2105.607    
 9080.00   2106.099    
 9081.00   2106.591    
 9082.00   2107.084    
 9083.00   2107.577    
 9084.00   2108.069    
 9085.00   2108.562    
 9086.00   2109.055    
 9087.00   2109.548    
 9088.00   2110.040    
 9089.00   2110.533    
 9090.00   2111.026    
 9091.00   2111.520    
 9092.00   2112.013    
 9093.00   2112.506    
 9094.00   2112.999    
 9095.00   2113.493    
 9096.00   2113.986    
 9097.00   2114.480    
 9098.00   2114.973    
 9099.00   2115.467    
 9100.00   2115.961    
 9101.00   2116.454    
 9102.00   2116.948    
 9103.00   2117.442    
 9104.00   2117.936    
 9105.00   2118.430    
 9106.00   2118.924    
 9107.00   2119.418    
 9108.00   2119.913    
 9109.00   2120.407    
 9110.00   2120.901    
 9111.00   2121.396    
 9112.00   2121.890    
 9113.00   2122.385    
 9114.00   2122.879    
 9115.00   2123.374    
 9116.00   2123.869    
 9117.00   2124.364    
 9118.00   2124.858    
 9119.00   2125.353    
 9120.00   2125.848    
 9121.00   2126.343    
 9122.00   2126.839    
 9123.00   2127.334    
 9124.00   2127.829    
 9125.00   2128.324    
 9126.00   2128.820    
 9127.00   2129.315    
 9128.00   2129.811    
 9129.00   2130.307    
 9130.00   2130.802    
 9131.00   2131.298    
 9132.00   2131.794    
 9133.00   2132.290    
 9134.00   2132.786    
 9135.00   2133.282    
 9136.00   2133.778    
 9137.00   2134.274    
 9138.00   2134.770    
 9139.00   2135.266    
 9140.00   2135.763    
 9141.00   2136.259    
 9142.00   2136.755    
 9143.00   2137.252    
 9144.00   2137.749    
 9145.00   2138.245    
 9146.00   2138.742    
 9147.00   2139.239    
 9148.00   2139.736    
 9149.00   2140.233    
 9150.00   2140.730    
 9151.00   2141.227    
 9152.00   2141.724    
 9153.00   2142.221    
 9154.00   2142.718    
 9155.00   2143.216    
 9156.00   2143.713    
 9157.00   2144.210    
 9158.00   2144.708    
 9159.00   2145.206    
 9160.00   2145.703    
 9161.00   2146.201    
 9162.00   2146.699    
 9163.00   2147.197    
 9164.00   2147.694    
 9165.00   2148.192    
 9166.00   2148.690    
 9167.00   2149.189    
 9168.00   2149.687    
 9169.00   2150.185    
 9170.00   2150.683    
 9171.00   2151.182    
 9172.00   2151.680    
 9173.00   2152.179    
 9174.00   2152.677    
 9175.00   2153.176    
 9176.00   2153.675    
 9177.00   2154.173    
 9178.00   2154.672    
 9179.00   2155.171    
 9180.00   2155.670    
 9181.00   2156.169    
 9182.00   2156.668    
 9183.00   2157.167    
 9184.00   2157.667    
 9185.00   2158.166    
 9186.00   2158.665    
 9187.00   2159.165    
 9188.00   2159.664    
 9189.00   2160.164    
 9190.00   2160.663    
 9191.00   2161.163    
 9192.00   2161.663    
 9193.00   2162.163    
 9194.00   2162.662    
 9195.00   2163.162    
 9196.00   2163.662    
 9197.00   2164.163    
 9198.00   2164.663    
 9199.00   2165.163    
 9200.00   2165.663    
 9201.00   2166.164    
 9202.00   2166.664    
 9203.00   2167.164    
 9204.00   2167.665    
 9205.00   2168.166    
 9206.00   2168.666    
 9207.00   2169.167    
 9208.00   2169.668    
 9209.00   2170.169    
 9210.00   2170.670    
 9211.00   2171.171    
 9212.00   2171.672    
 9213.00   2172.173    
 9214.00   2172.674    
 9215.00   2173.175    
 9216.00   2173.677    
 9217.00   2174.178    
 9218.00   2174.679    
 9219.00   2175.181    
 9220.00   2175.683    
 9221.00   2176.184    
 9222.00   2176.686    
 9223.00   2177.188    
 9224.00   2177.690    
 9225.00   2178.192    
 9226.00   2178.693    
 9227.00   2179.196    
 9228.00   2179.698    
 9229.00   2180.200    
 9230.00   2180.702    
 9231.00   2181.204    
 9232.00   2181.707    
 9233.00   2182.209    
 9234.00   2182.712    
 9235.00   2183.214    
 9236.00   2183.717    
 9237.00   2184.220    
 9238.00   2184.722    
 9239.00   2185.225    
 9240.00   2185.728    
 9241.00   2186.231    
 9242.00   2186.734    
 9243.00   2187.237    
 9244.00   2187.740    
 9245.00   2188.244    
 9246.00   2188.747    
 9247.00   2189.250    
 9248.00   2189.754    
 9249.00   2190.257    
 9250.00   2190.761    
 9251.00   2191.264    
 9252.00   2191.768    
 9253.00   2192.272    
 9254.00   2192.776    
 9255.00   2193.280    
 9256.00   2193.784    
 9257.00   2194.288    
 9258.00   2194.792    
 9259.00   2195.296    
 9260.00   2195.800    
 9261.00   2196.304    
 9262.00   2196.809    
 9263.00   2197.313    
 9264.00   2197.817    
 9265.00   2198.322    
 9266.00   2198.827    
 9267.00   2199.331    
 9268.00   2199.836    
 9269.00   2200.341    
 9270.00   2200.846    
 9271.00   2201.351    
 9272.00   2201.856    
 9273.00   2202.361    
 9274.00   2202.866    
 9275.00   2203.371    
 9276.00   2203.876    
 9277.00   2204.382    
 9278.00   2204.887    
 9279.00   2205.392    
 9280.00   2205.898    
 9281.00   2206.404    
 9282.00   2206.909    
 9283.00   2207.415    
 9284.00   2207.921    
 9285.00   2208.427    
 9286.00   2208.932    
 9287.00   2209.438    
 9288.00   2209.944    
 9289.00   2210.451    
 9290.00   2210.957    
 9291.00   2211.463    
 9292.00   2211.969    
 9293.00   2212.476    
 9294.00   2212.982    
 9295.00   2213.489    
 9296.00   2213.995    
 9297.00   2214.502    
 9298.00   2215.009    
 9299.00   2215.515    
 9300.00   2216.022    
 9301.00   2216.529    
 9302.00   2217.036    
 9303.00   2217.543    
 9304.00   2218.050    
 9305.00   2218.557    
 9306.00   2219.064    
 9307.00   2219.572    
 9308.00   2220.079    
 9309.00   2220.586    
 9310.00   2221.094    
 9311.00   2221.601    
 9312.00   2222.109    
 9313.00   2222.617    
 9314.00   2223.125    
 9315.00   2223.632    
 9316.00   2224.140    
 9317.00   2224.648    
 9318.00   2225.156    
 9319.00   2225.664    
 9320.00   2226.172    
 9321.00   2226.681    
 9322.00   2227.189    
 9323.00   2227.697    
 9324.00   2228.205    
 9325.00   2228.714    
 9326.00   2229.222    
 9327.00   2229.731    
 9328.00   2230.240    
 9329.00   2230.748    
 9330.00   2231.257    
 9331.00   2231.766    
 9332.00   2232.275    
 9333.00   2232.784    
 9334.00   2233.293    
 9335.00   2233.802    
 9336.00   2234.311    
 9337.00   2234.821    
 9338.00   2235.330    
 9339.00   2235.839    
 9340.00   2236.349    
 9341.00   2236.858    
 9342.00   2237.368    
 9343.00   2237.877    
 9344.00   2238.387    
 9345.00   2238.897    
 9346.00   2239.407    
 9347.00   2239.916    
 9348.00   2240.426    
 9349.00   2240.936    
 9350.00   2241.447    
 9351.00   2241.957    
 9352.00   2242.467    
 9353.00   2242.977    
 9354.00   2243.488    
 9355.00   2243.998    
 9356.00   2244.508    
 9357.00   2245.019    
 9358.00   2245.530    
 9359.00   2246.040    
 9360.00   2246.551    
 9361.00   2247.062    
 9362.00   2247.573    
 9363.00   2248.084    
 9364.00   2248.595    
 9365.00   2249.106    
 9366.00   2249.617    
 9367.00   2250.128    
 9368.00   2250.639    
 9369.00   2251.151    
 9370.00   2251.662    
 9371.00   2252.173    
 9372.00   2252.685    
 9373.00   2253.196    
 9374.00   2253.708    
 9375.00   2254.220    
 9376.00   2254.732    
 9377.00   2255.243    
 9378.00   2255.755    
 9379.00   2256.267    
 9380.00   2256.779    
 9381.00   2257.291    
 9382.00   2257.804    
 9383.00   2258.316    
 9384.00   2258.828    
 9385.00   2259.340    
 9386.00   2259.853    
 9387.00   2260.365    
 9388.00   2260.878    
 9389.00   2261.391    
 9390.00   2261.903    
 9391.00   2262.416    
 9392.00   2262.929    
 9393.00   2263.442    
 9394.00   2263.955    
 9395.00   2264.468    
 9396.00   2264.981    
 9397.00   2265.494    
 9398.00   2266.007    
 9399.00   2266.520    
 9400.00   2267.034    
 9401.00   2267.547    
 9402.00   2268.061    
 9403.00   2268.574    
 9404.00   2269.088    
 9405.00   2269.601    
 9406.00   2270.115    
 9407.00   2270.629    
 9408.00   2271.143    
 9409.00   2271.657    
 9410.00   2272.171    
 9411.00   2272.685    
 9412.00   2273.199    
 9413.00   2273.713    
 9414.00   2274.227    
 9415.00   2274.741    
 9416.00   2275.256    
 9417.00   2275.770    
 9418.00   2276.285    
 9419.00   2276.799    
 9420.00   2277.314    
 9421.00   2277.829    
 9422.00   2278.343    
 9423.00   2278.858    
 9424.00   2279.373    
 9425.00   2279.888    
 9426.00   2280.403    
 9427.00   2280.918    
 9428.00   2281.433    
 9429.00   2281.949    
 9430.00   2282.464    
 9431.00   2282.979    
 9432.00   2283.495    
 9433.00   2284.010    
 9434.00   2284.526    
 9435.00   2285.041    
 9436.00   2285.557    
 9437.00   2286.073    
 9438.00   2286.588    
 9439.00   2287.104    
 9440.00   2287.620    
 9441.00   2288.136    
 9442.00   2288.652    
 9443.00   2289.168    
 9444.00   2289.685    
 9445.00   2290.201    
 9446.00   2290.717    
 9447.00   2291.234    
 9448.00   2291.750    
 9449.00   2292.266    
 9450.00   2292.783    
 9451.00   2293.300    
 9452.00   2293.816    
 9453.00   2294.333    
 9454.00   2294.850    
 9455.00   2295.367    
 9456.00   2295.884    
 9457.00   2296.401    
 9458.00   2296.918    
 9459.00   2297.435    
 9460.00   2297.952    
 9461.00   2298.470    
 9462.00   2298.987    
 9463.00   2299.504    
 9464.00   2300.022    
 9465.00   2300.539    
 9466.00   2301.057    
 9467.00   2301.575    
 9468.00   2302.092    
 9469.00   2302.610    
 9470.00   2303.128    
 9471.00   2303.646    
 9472.00   2304.164    
 9473.00   2304.682    
 9474.00   2305.200    
 9475.00   2305.718    
 9476.00   2306.237    
 9477.00   2306.755    
 9478.00   2307.273    
 9479.00   2307.792    
 9480.00   2308.310    
 9481.00   2308.829    
 9482.00   2309.348    
 9483.00   2309.866    
 9484.00   2310.385    
 9485.00   2310.904    
 9486.00   2311.423    
 9487.00   2311.942    
 9488.00   2312.461    
 9489.00   2312.980    
 9490.00   2313.499    
 9491.00   2314.018    
 9492.00   2314.537    
 9493.00   2315.057    
 9494.00   2315.576    
 9495.00   2316.096    
 9496.00   2316.615    
 9497.00   2317.135    
 9498.00   2317.655    
 9499.00   2318.174    
 9500.00   2318.694    
 9501.00   2319.214    
 9502.00   2319.734    
 9503.00   2320.254    
 9504.00   2320.774    
 9505.00   2321.294    
 9506.00   2321.814    
 9507.00   2322.335    
 9508.00   2322.855    
 9509.00   2323.375    
 9510.00   2323.896    
 9511.00   2324.416    
 9512.00   2324.937    
 9513.00   2325.457    
 9514.00   2325.978    
 9515.00   2326.499    
 9516.00   2327.020    
 9517.00   2327.541    
 9518.00   2328.062    
 9519.00   2328.583    
 9520.00   2329.104    
 9521.00   2329.625    
 9522.00   2330.146    
 9523.00   2330.667    
 9524.00   2331.189    
 9525.00   2331.710    
 9526.00   2332.232    
 9527.00   2332.753    
 9528.00   2333.275    
 9529.00   2333.796    
 9530.00   2334.318    
 9531.00   2334.840    
 9532.00   2335.362    
 9533.00   2335.884    
 9534.00   2336.406    
 9535.00   2336.928    
 9536.00   2337.450    
 9537.00   2337.972    
 9538.00   2338.494    
 9539.00   2339.017    
 9540.00   2339.539    
 9541.00   2340.061    
 9542.00   2340.584    
 9543.00   2341.107    
 9544.00   2341.629    
 9545.00   2342.152    
 9546.00   2342.675    
 9547.00   2343.197    
 9548.00   2343.720    
 9549.00   2344.243    
 9550.00   2344.766    
 9551.00   2345.289    
 9552.00   2345.813    
 9553.00   2346.336    
 9554.00   2346.859    
 9555.00   2347.382    
 9556.00   2347.906    
 9557.00   2348.429    
 9558.00   2348.953    
 9559.00   2349.476    
 9560.00   2350.000    
 9561.00   2350.524    
 9562.00   2351.048    
 9563.00   2351.571    
 9564.00   2352.095    
 9565.00   2352.619    
 9566.00   2353.143    
 9567.00   2353.668    
 9568.00   2354.192    
 9569.00   2354.716    
 9570.00   2355.240    
 9571.00   2355.765    
 9572.00   2356.289    
 9573.00   2356.814    
 9574.00   2357.338    
 9575.00   2357.863    
 9576.00   2358.387    
 9577.00   2358.912    
 9578.00   2359.437    
 9579.00   2359.962    
 9580.00   2360.487    
 9581.00   2361.012    
 9582.00   2361.537    
 9583.00   2362.062    
 9584.00   2362.587    
 9585.00   2363.113    
 9586.00   2363.638    
 9587.00   2364.163    
 9588.00   2364.689    
 9589.00   2365.214    
 9590.00   2365.740    
 9591.00   2366.266    
 9592.00   2366.791    
 9593.00   2367.317    
 9594.00   2367.843    
 9595.00   2368.369    
 9596.00   2368.895    
 9597.00   2369.421    
 9598.00   2369.947    
 9599.00   2370.473    
 9600.00   2370.999    
 9601.00   2371.526    
 9602.00   2372.052    
 9603.00   2372.578    
 9604.00   2373.105    
 9605.00   2373.631    
 9606.00   2374.158    
 9607.00   2374.685    
 9608.00   2375.211    
 9609.00   2375.738    
 9610.00   2376.265    
 9611.00   2376.792    
 9612.00   2377.319    
 9613.00   2377.846    
 9614.00   2378.373    
 9615.00   2378.900    
 9616.00   2379.428    
 9617.00   2379.955    
 9618.00   2380.482    
 9619.00   2381.010    
 9620.00   2381.537    
 9621.00   2382.065    
 9622.00   2382.593    
 9623.00   2383.120    
 9624.00   2383.648    
 9625.00   2384.176    
 9626.00   2384.704    
 9627.00   2385.232    
 9628.00   2385.760    
 9629.00   2386.288    
 9630.00   2386.816    
 9631.00   2387.344    
 9632.00   2387.872    
 9633.00   2388.401    
 9634.00   2388.929    
 9635.00   2389.458    
 9636.00   2389.986    
 9637.00   2390.515    
 9638.00   2391.043    
 9639.00   2391.572    
 9640.00   2392.101    
 9641.00   2392.630    
 9642.00   2393.159    
 9643.00   2393.688    
 9644.00   2394.217    
 9645.00   2394.746    
 9646.00   2395.275    
 9647.00   2395.804    
 9648.00   2396.333    
 9649.00   2396.863    
 9650.00   2397.392    
 9651.00   2397.922    
 9652.00   2398.451    
 9653.00   2398.981    
 9654.00   2399.511    
 9655.00   2400.040    
 9656.00   2400.570    
 9657.00   2401.100    
 9658.00   2401.630    
 9659.00   2402.160    
 9660.00   2402.690    
 9661.00   2403.220    
 9662.00   2403.750    
 9663.00   2404.281    
 9664.00   2404.811    
 9665.00   2405.341    
 9666.00   2405.872    
 9667.00   2406.402    
 9668.00   2406.933    
 9669.00   2407.463    
 9670.00   2407.994    
 9671.00   2408.525    
 9672.00   2409.056    
 9673.00   2409.587    
 9674.00   2410.118    
 9675.00   2410.649    
 9676.00   2411.180    
 9677.00   2411.711    
 9678.00   2412.242    
 9679.00   2412.773    
 9680.00   2413.305    
 9681.00   2413.836    
 9682.00   2414.368    
 9683.00   2414.899    
 9684.00   2415.431    
 9685.00   2415.962    
 9686.00   2416.494    
 9687.00   2417.026    
 9688.00   2417.558    
 9689.00   2418.090    
 9690.00   2418.622    
 9691.00   2419.154    
 9692.00   2419.686    
 9693.00   2420.218    
 9694.00   2420.750    
 9695.00   2421.282    
 9696.00   2421.815    
 9697.00   2422.347    
 9698.00   2422.880    
 9699.00   2423.412    
 9700.00   2423.945    
 9701.00   2424.478    
 9702.00   2425.010    
 9703.00   2425.543    
 9704.00   2426.076    
 9705.00   2426.609    
 9706.00   2427.142    
 9707.00   2427.675    
 9708.00   2428.208    
 9709.00   2428.741    
 9710.00   2429.274    
 9711.00   2429.808    
 9712.00   2430.341    
 9713.00   2430.875    
 9714.00   2431.408    
 9715.00   2431.942    
 9716.00   2432.475    
 9717.00   2433.009    
 9718.00   2433.543    
 9719.00   2434.077    
 9720.00   2434.610    
 9721.00   2435.144    
 9722.00   2435.678    
 9723.00   2436.212    
 9724.00   2436.747    
 9725.00   2437.281    
 9726.00   2437.815    
 9727.00   2438.349    
 9728.00   2438.884    
 9729.00   2439.418    
 9730.00   2439.953    
 9731.00   2440.487    
 9732.00   2441.022    
 9733.00   2441.557    
 9734.00   2442.091    
 9735.00   2442.626    
 9736.00   2443.161    
 9737.00   2443.696    
 9738.00   2444.231    
 9739.00   2444.766    
 9740.00   2445.301    
 9741.00   2445.837    
 9742.00   2446.372    
 9743.00   2446.907    
 9744.00   2447.443    
 9745.00   2447.978    
 9746.00   2448.514    
 9747.00   2449.049    
 9748.00   2449.585    
 9749.00   2450.121    
 9750.00   2450.656    
 9751.00   2451.192    
 9752.00   2451.728    
 9753.00   2452.264    
 9754.00   2452.800    
 9755.00   2453.336    
 9756.00   2453.872    
 9757.00   2454.409    
 9758.00   2454.945    
 9759.00   2455.481    
 9760.00   2456.018    
 9761.00   2456.554    
 9762.00   2457.091    
 9763.00   2457.627    
 9764.00   2458.164    
 9765.00   2458.701    
 9766.00   2459.238    
 9767.00   2459.774    
 9768.00   2460.311    
 9769.00   2460.848    
 9770.00   2461.385    
 9771.00   2461.923    
 9772.00   2462.460    
 9773.00   2462.997    
 9774.00   2463.534    
 9775.00   2464.072    
 9776.00   2464.609    
 9777.00   2465.147    
 9778.00   2465.684    
 9779.00   2466.222    
 9780.00   2466.759    
 9781.00   2467.297    
 9782.00   2467.835    
 9783.00   2468.373    
 9784.00   2468.911    
 9785.00   2469.449    
 9786.00   2469.987    
 9787.00   2470.525    
 9788.00   2471.063    
 9789.00   2471.601    
 9790.00   2472.140    
 9791.00   2472.678    
 9792.00   2473.217    
 9793.00   2473.755    
 9794.00   2474.294    
 9795.00   2474.832    
 9796.00   2475.371    
 9797.00   2475.910    
 9798.00   2476.449    
 9799.00   2476.987    
 9800.00   2477.526    
 9801.00   2478.065    
 9802.00   2478.604    
 9803.00   2479.144    
 9804.00   2479.683    
 9805.00   2480.222    
 9806.00   2480.761    
 9807.00   2481.301    
 9808.00   2481.840    
 9809.00   2482.380    
 9810.00   2482.919    
 9811.00   2483.459    
 9812.00   2483.999    
 9813.00   2484.538    
 9814.00   2485.078    
 9815.00   2485.618    
 9816.00   2486.158    
 9817.00   2486.698    
 9818.00   2487.238    
 9819.00   2487.778    
 9820.00   2488.319    
 9821.00   2488.859    
 9822.00   2489.399    
 9823.00   2489.940    
 9824.00   2490.480    
 9825.00   2491.021    
 9826.00   2491.561    
 9827.00   2492.102    
 9828.00   2492.642    
 9829.00   2493.183    
 9830.00   2493.724    
 9831.00   2494.265    
 9832.00   2494.806    
 9833.00   2495.347    
 9834.00   2495.888    
 9835.00   2496.429    
 9836.00   2496.970    
 9837.00   2497.512    
 9838.00   2498.053    
 9839.00   2498.594    
 9840.00   2499.136    
 9841.00   2499.677    
 9842.00   2500.219    
 9843.00   2500.761    
 9844.00   2501.302    
 9845.00   2501.844    
 9846.00   2502.386    
 9847.00   2502.928    
 9848.00   2503.470    
 9849.00   2504.012    
 9850.00   2504.554    
 9851.00   2505.096    
 9852.00   2505.638    
 9853.00   2506.181    
 9854.00   2506.723    
 9855.00   2507.265    
 9856.00   2507.808    
 9857.00   2508.350    
 9858.00   2508.893    
 9859.00   2509.436    
 9860.00   2509.978    
 9861.00   2510.521    
 9862.00   2511.064    
 9863.00   2511.607    
 9864.00   2512.150    
 9865.00   2512.693    
 9866.00   2513.236    
 9867.00   2513.779    
 9868.00   2514.323    
 9869.00   2514.866    
 9870.00   2515.409    
 9871.00   2515.953    
 9872.00   2516.496    
 9873.00   2517.040    
 9874.00   2517.583    
 9875.00   2518.127    
 9876.00   2518.671    
 9877.00   2519.214    
 9878.00   2519.758    
 9879.00   2520.302    
 9880.00   2520.846    
 9881.00   2521.390    
 9882.00   2521.934    
 9883.00   2522.478    
 9884.00   2523.023    
 9885.00   2523.567    
 9886.00   2524.111    
 9887.00   2524.656    
 9888.00   2525.200    
 9889.00   2525.745    
 9890.00   2526.289    
 9891.00   2526.834    
 9892.00   2527.379    
 9893.00   2527.924    
 9894.00   2528.468    
 9895.00   2529.013    
 9896.00   2529.558    
 9897.00   2530.103    
 9898.00   2530.649    
 9899.00   2531.194    
 9900.00   2531.739    
 9901.00   2532.284    
 9902.00   2532.830    
 9903.00   2533.375    
 9904.00   2533.921    
 9905.00   2534.466    
 9906.00   2535.012    
 9907.00   2535.557    
 9908.00   2536.103    
 9909.00   2536.649    
 9910.00   2537.195    
 9911.00   2537.741    
 9912.00   2538.287    
 9913.00   2538.833    
 9914.00   2539.379    
 9915.00   2539.925    
 9916.00   2540.471    
 9917.00   2541.018    
 9918.00   2541.564    
 9919.00   2542.110    
 9920.00   2542.657    
 9921.00   2543.203    
 9922.00   2543.750    
 9923.00   2544.297    
 9924.00   2544.843    
 9925.00   2545.390    
 9926.00   2545.937    
 9927.00   2546.484    
 9928.00   2547.031    
 9929.00   2547.578    
 9930.00   2548.125    
 9931.00   2548.672    
 9932.00   2549.219    
 9933.00   2549.767    
 9934.00   2550.314    
 9935.00   2550.862    
 9936.00   2551.409    
 9937.00   2551.957    
 9938.00   2552.504    
 9939.00   2553.052    
 9940.00   2553.600    
 9941.00   2554.147    
 9942.00   2554.695    
 9943.00   2555.243    
 9944.00   2555.791    
 9945.00   2556.339    
 9946.00   2556.887    
 9947.00   2557.436    
 9948.00   2557.984    
 9949.00   2558.532    
 9950.00   2559.080    
 9951.00   2559.629    
 9952.00   2560.177    
 9953.00   2560.726    
 9954.00   2561.274    
 9955.00   2561.823    
 9956.00   2562.372    
 9957.00   2562.921    
 9958.00   2563.470    
 9959.00   2564.018    
 9960.00   2564.567    
 9961.00   2565.116    
 9962.00   2565.666    
 9963.00   2566.215    
 9964.00   2566.764    
 9965.00   2567.313    
 9966.00   2567.863    
 9967.00   2568.412    
 9968.00   2568.962    
 9969.00   2569.511    
 9970.00   2570.061    
 9971.00   2570.610    
 9972.00   2571.160    
 9973.00   2571.710    
 9974.00   2572.260    
 9975.00   2572.810    
 9976.00   2573.360    
 9977.00   2573.910    
 9978.00   2574.460    
 9979.00   2575.010    
 9980.00   2575.560    
 9981.00   2576.110    
 9982.00   2576.661    
 9983.00   2577.211    
 9984.00   2577.762    
 9985.00   2578.312    
 9986.00   2578.863    
 9987.00   2579.413    
 9988.00   2579.964    
 9989.00   2580.515    
 9990.00   2581.066    
 9991.00   2581.617    
 9992.00   2582.168    
 9993.00   2582.719    
 9994.00   2583.270    
 9995.00   2583.821    
 9996.00   2584.372    
 9997.00   2584.924    
 9998.00   2585.475    
 9999.00   2586.026    
10000.00   2586.578    
