# Supplementary material for: Ab Initio Partition Functions and Thermodynamic Quantities for the Molecular Hydrogen Isotopologues
Source: J Phys Chem A. 2021 Oct 6;125(41):9226–41. doi: 10.1021/acs.jpca.1c06468 (PMC8543445; doi:10.1021/acs.jpca.1c06468)
Supplement: Supplementary file 2 — jp1c06468_si_002.zip [file jp1c06468_si_002.zip › ht_tq.txt]

   T(K)   CP(J/K/mol)  S(J/K/mol)  H-H0(kJ/K/mol)  -(G-H0)/T(J/K/mol)
    1.00   20.78616      19.31412      20.78616     -1.472037    
    2.00   20.78616      33.72199      41.57231      12.93583    
    3.00   20.78616      42.15005      62.35847      21.36389    
    4.00   20.78616      48.12985      83.14463      27.34369    
    5.00   20.78616      52.76815      103.9308      31.98199    
    6.00   20.78620      56.55791      124.7170      35.77176    
    7.00   20.78669      59.76215      145.5033      38.97596    
    8.00   20.78932      62.53795      166.2910      41.75158    
    9.00   20.79840      64.98701      187.0841      44.19989    
   10.00   20.82148      67.17937      207.8925      46.39013    
   11.00   20.86868      69.16585      228.7351      48.37175    
   12.00   20.95099      70.98490      249.6415      50.18144    
   13.00   21.07830      72.66657      270.6521      51.84718    
   14.00   21.25789      74.23488      291.8156      53.39090    
   15.00   21.49357      75.70923      313.1866      54.83012    
   16.00   21.78553      77.10542      334.8216      56.17907    
   17.00   22.13062      78.43625      356.7754      57.44947    
   18.00   22.52301      79.71210      379.0986      58.65107    
   19.00   22.95490      80.94127      401.8346      59.79208    
   20.00   23.41728      82.13035      425.0185      60.87942    
   21.00   23.90060      83.28451      448.6761      61.91898    
   22.00   24.39535      84.40776      472.8235      62.91578    
   23.00   24.89250      85.50315      497.4676      63.87413    
   24.00   25.38382      86.57298      522.6066      64.79771    
   25.00   25.86214      87.61895      548.2309      65.68972    
   26.00   26.32142      88.64230      574.3245      66.55290    
   27.00   26.75683      89.64393      600.8658      67.38964    
   28.00   27.16472      90.62447      627.8290      68.20201    
   29.00   27.54254      91.58440      655.1852      68.99181    
   30.00   27.88873      92.52406      682.9035      69.76061    
   31.00   28.20264      93.44373      710.9519      70.50980    
   32.00   28.48435      94.34366      739.2980      71.24060    
   33.00   28.73458      95.22408      767.9101      71.95408    
   34.00   28.95451      96.08523      796.7571      72.65120    
   35.00   29.14572      96.92738      825.8095      73.33282    
   36.00   29.31005      97.75081      855.0396      73.99971    
   37.00   29.44951      98.55583      884.4213      74.65255    
   38.00   29.56619      99.34279      913.9310      75.29197    
   39.00   29.66223      100.1121      943.5468      75.91856    
   40.00   29.73973      100.8641      973.2493      76.53284    
   41.00   29.80074      101.5992      1003.021      77.13528    
   42.00   29.84720      102.3179      1032.846      77.72634    
   43.00   29.88094      103.0206      1062.711      78.30644    
   44.00   29.90366      103.7079      1092.604      78.87597    
   45.00   29.91692      104.3801      1122.515      79.43528    
   46.00   29.92214      105.0377      1152.435      79.98473    
   47.00   29.92060      105.6812      1182.357      80.52465    
   48.00   29.91344      106.3110      1212.275      81.05532    
   49.00   29.90168      106.9277      1242.183      81.57706    
   50.00   29.88621      107.5317      1272.077      82.09014    
   51.00   29.86782      108.1233      1301.954      82.59481    
   52.00   29.84717      108.7031      1331.812      83.09134    
   53.00   29.82486      109.2714      1361.648      83.57996    
   54.00   29.80138      109.8287      1391.461      84.06090    
   55.00   29.77714      110.3753      1421.250      84.53439    
   56.00   29.75252      110.9116      1451.015      85.00064    
   57.00   29.72780      111.4380      1480.755      85.45985    
   58.00   29.70321      111.9548      1510.471      85.91222    
   59.00   29.67897      112.4624      1540.162      86.35793    
   60.00   29.65522      112.9610      1569.829      86.79717    
   61.00   29.63208      113.4510      1599.472      87.23012    
   62.00   29.60966      113.9326      1629.093      87.65693    
   63.00   29.58802      114.4062      1658.692      88.07777    
   64.00   29.56720      114.8720      1688.270      88.49280    
   65.00   29.54724      115.3303      1717.827      88.90217    
   66.00   29.52815      115.7812      1747.364      89.30602    
   67.00   29.50994      116.2251      1776.883      89.70450    
   68.00   29.49260      116.6622      1806.385      90.09773    
   69.00   29.47612      117.0926      1835.869      90.48585    
   70.00   29.46047      117.5167      1865.337      90.86898    
   71.00   29.44565      117.9344      1894.790      91.24725    
   72.00   29.43161      118.3462      1924.229      91.62077    
   73.00   29.41832      118.7520      1953.653      91.98966    
   74.00   29.40577      119.1522      1983.065      92.35402    
   75.00   29.39390      119.5468      2012.465      92.71397    
   76.00   29.38270      119.9361      2041.853      93.06960    
   77.00   29.37213      120.3201      2071.231      93.42101    
   78.00   29.36215      120.6991      2100.598      93.76831    
   79.00   29.35273      121.0730      2129.955      94.11158    
   80.00   29.34384      121.4422      2159.304      94.45091    
   81.00   29.33546      121.8067      2188.643      94.78639    
   82.00   29.32754      122.1666      2217.975      95.11810    
   83.00   29.32007      122.5220      2247.298      95.44613    
   84.00   29.31302      122.8731      2276.615      95.77056    
   85.00   29.30637      123.2200      2305.925      96.09146    
   86.00   29.30008      123.5627      2335.228      96.40890    
   87.00   29.29414      123.9014      2364.525      96.72297    
   88.00   29.28852      124.2362      2393.816      97.03372    
   89.00   29.28321      124.5671      2423.102      97.34123    
   90.00   29.27819      124.8943      2452.383      97.64556    
   91.00   29.27344      125.2177      2481.658      97.94677    
   92.00   29.26894      125.5377      2510.930      98.24494    
   93.00   29.26467      125.8541      2540.196      98.54011    
   94.00   29.26063      126.1670      2569.459      98.83235    
   95.00   29.25680      126.4766      2598.718      99.12172    
   96.00   29.25316      126.7830      2627.973      99.40827    
   97.00   29.24971      127.0861      2657.224      99.69204    
   98.00   29.24643      127.3861      2686.472      99.97311    
   99.00   29.24331      127.6830      2715.717      100.2515    
  100.00   29.24035      127.9769      2744.959      100.5273    
  101.00   29.23753      128.2678      2774.198      100.8005    
  102.00   29.23485      128.5559      2803.434      101.0712    
  103.00   29.23230      128.8411      2832.668      101.3394    
  104.00   29.22987      129.1235      2861.899      101.6052    
  105.00   29.22755      129.4032      2891.127      101.8687    
  106.00   29.22534      129.6802      2920.354      102.1297    
  107.00   29.22323      129.9546      2949.578      102.3885    
  108.00   29.22122      130.2265      2978.800      102.6450    
  109.00   29.21930      130.4958      3008.021      102.8993    
  110.00   29.21747      130.7626      3037.239      103.1514    
  111.00   29.21571      131.0270      3066.456      103.4013    
  112.00   29.21404      131.2891      3095.670      103.6491    
  113.00   29.21244      131.5487      3124.884      103.8949    
  114.00   29.21091      131.8061      3154.095      104.1386    
  115.00   29.20944      132.0612      3183.305      104.3803    
  116.00   29.20804      132.3141      3212.514      104.6200    
  117.00   29.20670      132.5648      3241.722      104.8578    
  118.00   29.20541      132.8134      3270.928      105.0937    
  119.00   29.20418      133.0598      3300.132      105.3276    
  120.00   29.20301      133.3042      3329.336      105.5597    
  121.00   29.20188      133.5466      3358.538      105.7900    
  122.00   29.20079      133.7869      3387.740      106.0185    
  123.00   29.19976      134.0253      3416.940      106.2453    
  124.00   29.19876      134.2617      3446.139      106.4703    
  125.00   29.19781      134.4962      3475.338      106.6935    
  126.00   29.19690      134.7289      3504.535      106.9151    
  127.00   29.19602      134.9597      3533.731      107.1350    
  128.00   29.19518      135.1887      3562.927      107.3533    
  129.00   29.19438      135.4159      3592.122      107.5700    
  130.00   29.19361      135.6413      3621.316      107.7850    
  131.00   29.19287      135.8650      3650.509      107.9985    
  132.00   29.19216      136.0870      3679.701      108.2105    
  133.00   29.19148      136.3073      3708.893      108.4209    
  134.00   29.19083      136.5260      3738.084      108.6298    
  135.00   29.19020      136.7430      3767.275      108.8373    
  136.00   29.18960      136.9584      3796.465      109.0433    
  137.00   29.18903      137.1723      3825.654      109.2478    
  138.00   29.18848      137.3846      3854.843      109.4509    
  139.00   29.18795      137.5953      3884.031      109.6526    
  140.00   29.18745      137.8045      3913.219      109.8530    
  141.00   29.18696      138.0123      3942.406      110.0520    
  142.00   29.18650      138.2185      3971.593      110.2496    
  143.00   29.18606      138.4234      4000.779      110.4459    
  144.00   29.18564      138.6268      4029.965      110.6409    
  145.00   29.18523      138.8287      4059.150      110.8346    
  146.00   29.18484      139.0293      4088.335      111.0270    
  147.00   29.18448      139.2285      4117.520      111.2182    
  148.00   29.18412      139.4264      4146.704      111.4081    
  149.00   29.18379      139.6229      4175.888      111.5968    
  150.00   29.18347      139.8181      4205.072      111.7843    
  151.00   29.18316      140.0120      4234.255      111.9706    
  152.00   29.18287      140.2047      4263.438      112.1557    
  153.00   29.18259      140.3960      4292.621      112.3397    
  154.00   29.18233      140.5861      4321.803      112.5225    
  155.00   29.18208      140.7750      4350.986      112.7041    
  156.00   29.18184      140.9627      4380.168      112.8847    
  157.00   29.18162      141.1492      4409.349      113.0641    
  158.00   29.18140      141.3344      4438.531      113.2425    
  159.00   29.18120      141.5185      4467.712      113.4197    
  160.00   29.18101      141.7015      4496.893      113.5959    
  161.00   29.18084      141.8833      4526.074      113.7710    
  162.00   29.18067      142.0640      4555.255      113.9451    
  163.00   29.18051      142.2436      4584.435      114.1182    
  164.00   29.18036      142.4220      4613.616      114.2902    
  165.00   29.18022      142.5994      4642.796      114.4613    
  166.00   29.18010      142.7757      4671.976      114.6313    
  167.00   29.17998      142.9510      4701.156      114.8004    
  168.00   29.17987      143.1252      4730.336      114.9684    
  169.00   29.17976      143.2984      4759.516      115.1356    
  170.00   29.17967      143.4705      4788.696      115.3017    
  171.00   29.17958      143.6417      4817.875      115.4670    
  172.00   29.17951      143.8118      4847.055      115.6313    
  173.00   29.17944      143.9810      4876.235      115.7947    
  174.00   29.17938      144.1492      4905.414      115.9571    
  175.00   29.17932      144.3164      4934.593      116.1187    
  176.00   29.17927      144.4826      4963.773      116.2794    
  177.00   29.17923      144.6480      4992.952      116.4392    
  178.00   29.17920      144.8124      5022.131      116.5981    
  179.00   29.17917      144.9758      5051.310      116.7562    
  180.00   29.17915      145.1384      5080.489      116.9134    
  181.00   29.17914      145.3000      5109.669      117.0698    
  182.00   29.17913      145.4608      5138.848      117.2254    
  183.00   29.17912      145.6207      5168.027      117.3801    
  184.00   29.17913      145.7797      5197.206      117.5340    
  185.00   29.17914      145.9379      5226.385      117.6871    
  186.00   29.17915      146.0952      5255.564      117.8394    
  187.00   29.17917      146.2516      5284.743      117.9910    
  188.00   29.17919      146.4072      5313.923      118.1417    
  189.00   29.17922      146.5620      5343.102      118.2917    
  190.00   29.17926      146.7160      5372.281      118.4409    
  191.00   29.17930      146.8692      5401.460      118.5893    
  192.00   29.17934      147.0216      5430.640      118.7370    
  193.00   29.17939      147.1731      5459.819      118.8839    
  194.00   29.17945      147.3239      5488.998      119.0301    
  195.00   29.17950      147.4740      5518.178      119.1756    
  196.00   29.17957      147.6232      5547.357      119.3204    
  197.00   29.17963      147.7717      5576.537      119.4644    
  198.00   29.17970      147.9195      5605.717      119.6078    
  199.00   29.17978      148.0665      5634.896      119.7504    
  200.00   29.17985      148.2127      5664.076      119.8924    
  201.00   29.17994      148.3583      5693.256      120.0336    
  202.00   29.18002      148.5031      5722.436      120.1742    
  203.00   29.18011      148.6472      5751.616      120.3141    
  204.00   29.18020      148.7906      5780.796      120.4533    
  205.00   29.18030      148.9333      5809.977      120.5919    
  206.00   29.18040      149.0753      5839.157      120.7298    
  207.00   29.18050      149.2166      5868.337      120.8671    
  208.00   29.18061      149.3572      5897.518      121.0037    
  209.00   29.18072      149.4972      5926.699      121.1397    
  210.00   29.18083      149.6364      5955.879      121.2751    
  211.00   29.18095      149.7751      5985.060      121.4099    
  212.00   29.18107      149.9130      6014.241      121.5440    
  213.00   29.18119      150.0504      6043.422      121.6775    
  214.00   29.18131      150.1870      6072.604      121.8104    
  215.00   29.18144      150.3231      6101.785      121.9427    
  216.00   29.18157      150.4585      6130.966      122.0744    
  217.00   29.18170      150.5933      6160.148      122.2055    
  218.00   29.18184      150.7275      6189.330      122.3360    
  219.00   29.18198      150.8610      6218.512      122.4660    
  220.00   29.18212      150.9940      6247.694      122.5954    
  221.00   29.18226      151.1263      6276.876      122.7242    
  222.00   29.18241      151.2581      6306.058      122.8524    
  223.00   29.18255      151.3892      6335.241      122.9801    
  224.00   29.18270      151.5198      6364.423      123.1072    
  225.00   29.18286      151.6498      6393.606      123.2338    
  226.00   29.18301      151.7792      6422.789      123.3598    
  227.00   29.18317      151.9080      6451.972      123.4853    
  228.00   29.18333      152.0363      6481.156      123.6102    
  229.00   29.18349      152.1640      6510.339      123.7346    
  230.00   29.18365      152.2912      6539.522      123.8585    
  231.00   29.18382      152.4178      6568.706      123.9818    
  232.00   29.18398      152.5439      6597.890      124.1047    
  233.00   29.18415      152.6694      6627.074      124.2270    
  234.00   29.18432      152.7944      6656.258      124.3488    
  235.00   29.18450      152.9188      6685.443      124.4701    
  236.00   29.18467      153.0428      6714.627      124.5909    
  237.00   29.18485      153.1662      6743.812      124.7113    
  238.00   29.18503      153.2890      6772.997      124.8311    
  239.00   29.18521      153.4114      6802.182      124.9504    
  240.00   29.18539      153.5333      6831.368      125.0692    
  241.00   29.18557      153.6546      6860.553      125.1876    
  242.00   29.18576      153.7755      6889.739      125.3055    
  243.00   29.18594      153.8958      6918.925      125.4229    
  244.00   29.18613      154.0157      6948.111      125.5398    
  245.00   29.18632      154.1351      6977.297      125.6563    
  246.00   29.18651      154.2540      7006.483      125.7723    
  247.00   29.18671      154.3724      7035.670      125.8879    
  248.00   29.18690      154.4903      7064.857      126.0030    
  249.00   29.18710      154.6077      7094.044      126.1176    
  250.00   29.18729      154.7247      7123.231      126.2318    
  251.00   29.18749      154.8412      7152.418      126.3455    
  252.00   29.18769      154.9573      7181.606      126.4589    
  253.00   29.18790      155.0729      7210.794      126.5717    
  254.00   29.18810      155.1880      7239.982      126.6842    
  255.00   29.18830      155.3027      7269.170      126.7962    
  256.00   29.18851      155.4170      7298.358      126.9077    
  257.00   29.18872      155.5308      7327.547      127.0189    
  258.00   29.18892      155.6441      7356.736      127.1296    
  259.00   29.18913      155.7570      7385.925      127.2399    
  260.00   29.18935      155.8695      7415.114      127.3498    
  261.00   29.18956      155.9816      7444.303      127.4593    
  262.00   29.18977      156.0932      7473.493      127.5684    
  263.00   29.18999      156.2044      7502.683      127.6771    
  264.00   29.19020      156.3152      7531.873      127.7853    
  265.00   29.19042      156.4255      7561.063      127.8932    
  266.00   29.19064      156.5355      7590.254      128.0007    
  267.00   29.19086      156.6450      7619.445      128.1078    
  268.00   29.19108      156.7541      7648.636      128.2144    
  269.00   29.19130      156.8628      7677.827      128.3207    
  270.00   29.19152      156.9712      7707.018      128.4267    
  271.00   29.19175      157.0791      7736.210      128.5322    
  272.00   29.19197      157.1866      7765.402      128.6373    
  273.00   29.19220      157.2937      7794.594      128.7421    
  274.00   29.19242      157.4005      7823.786      128.8465    
  275.00   29.19265      157.5068      7852.979      128.9505    
  276.00   29.19288      157.6128      7882.171      129.0542    
  277.00   29.19311      157.7184      7911.364      129.1575    
  278.00   29.19334      157.8236      7940.558      129.2604    
  279.00   29.19357      157.9284      7969.751      129.3630    
  280.00   29.19381      158.0328      7998.945      129.4652    
  281.00   29.19404      158.1369      8028.139      129.5670    
  282.00   29.19428      158.2406      8057.333      129.6685    
  283.00   29.19451      158.3440      8086.527      129.7697    
  284.00   29.19475      158.4469      8115.722      129.8705    
  285.00   29.19499      158.5496      8144.917      129.9709    
  286.00   29.19523      158.6518      8174.112      130.0710    
  287.00   29.19547      158.7537      8203.307      130.1708    
  288.00   29.19571      158.8553      8232.503      130.2702    
  289.00   29.19595      158.9565      8261.699      130.3693    
  290.00   29.19619      159.0573      8290.895      130.4680    
  291.00   29.19644      159.1578      8320.091      130.5664    
  292.00   29.19668      159.2580      8349.287      130.6645    
  293.00   29.19693      159.3578      8378.484      130.7623    
  294.00   29.19718      159.4573      8407.681      130.8597    
  295.00   29.19742      159.5564      8436.879      130.9568    
  296.00   29.19767      159.6552      8466.076      131.0536    
  297.00   29.19792      159.7537      8495.274      131.1501    
  298.00   29.19817      159.8519      8524.472      131.2462    
  299.00   29.19842      159.9497      8553.670      131.3421    
  300.00   29.19868      160.0472      8582.869      131.4376    
  301.00   29.19893      160.1443      8612.068      131.5328    
  302.00   29.19919      160.2412      8641.267      131.6277    
  303.00   29.19944      160.3377      8670.466      131.7223    
  304.00   29.19970      160.4339      8699.666      131.8166    
  305.00   29.19996      160.5298      8728.865      131.9106    
  306.00   29.20021      160.6254      8758.066      132.0043    
  307.00   29.20047      160.7207      8787.266      132.0976    
  308.00   29.20073      160.8156      8816.466      132.1907    
  309.00   29.20099      160.9103      8845.667      132.2835    
  310.00   29.20126      161.0046      8874.868      132.3760    
  311.00   29.20152      161.0987      8904.070      132.4682    
  312.00   29.20179      161.1924      8933.272      132.5601    
  313.00   29.20205      161.2859      8962.473      132.6518    
  314.00   29.20232      161.3790      8991.676      132.7431    
  315.00   29.20258      161.4719      9020.878      132.8342    
  316.00   29.20285      161.5644      9050.081      132.9249    
  317.00   29.20312      161.6567      9079.284      133.0154    
  318.00   29.20339      161.7487      9108.487      133.1056    
  319.00   29.20366      161.8404      9137.691      133.1956    
  320.00   29.20394      161.9318      9166.894      133.2852    
  321.00   29.20421      162.0229      9196.098      133.3746    
  322.00   29.20449      162.1137      9225.303      133.4637    
  323.00   29.20476      162.2043      9254.507      133.5526    
  324.00   29.20504      162.2946      9283.712      133.6411    
  325.00   29.20532      162.3846      9312.917      133.7294    
  326.00   29.20560      162.4743      9342.123      133.8175    
  327.00   29.20588      162.5637      9371.329      133.9052    
  328.00   29.20616      162.6529      9400.535      133.9927    
  329.00   29.20644      162.7418      9429.741      134.0800    
  330.00   29.20673      162.8305      9458.948      134.1670    
  331.00   29.20701      162.9188      9488.154      134.2537    
  332.00   29.20730      163.0069      9517.362      134.3402    
  333.00   29.20759      163.0948      9546.569      134.4264    
  334.00   29.20787      163.1824      9575.777      134.5124    
  335.00   29.20816      163.2697      9604.985      134.5981    
  336.00   29.20846      163.3567      9634.193      134.6835    
  337.00   29.20875      163.4435      9663.402      134.7688    
  338.00   29.20904      163.5301      9692.611      134.8537    
  339.00   29.20934      163.6164      9721.820      134.9384    
  340.00   29.20964      163.7024      9751.029      135.0229    
  341.00   29.20993      163.7882      9780.239      135.1071    
  342.00   29.21023      163.8737      9809.449      135.1911    
  343.00   29.21053      163.9590      9838.660      135.2749    
  344.00   29.21084      164.0441      9867.870      135.3584    
  345.00   29.21114      164.1288      9897.081      135.4417    
  346.00   29.21145      164.2134      9926.292      135.5247    
  347.00   29.21175      164.2977      9955.504      135.6075    
  348.00   29.21206      164.3818      9984.716      135.6900    
  349.00   29.21237      164.4656      10013.93      135.7724    
  350.00   29.21268      164.5492      10043.14      135.8545    
  351.00   29.21300      164.6325      10072.35      135.9364    
  352.00   29.21331      164.7156      10101.57      136.0180    
  353.00   29.21363      164.7985      10130.78      136.0994    
  354.00   29.21394      164.8811      10159.99      136.1806    
  355.00   29.21426      164.9636      10189.21      136.2616    
  356.00   29.21459      165.0457      10218.42      136.3423    
  357.00   29.21491      165.1277      10247.64      136.4228    
  358.00   29.21523      165.2094      10276.85      136.5031    
  359.00   29.21556      165.2909      10306.07      136.5832    
  360.00   29.21589      165.3722      10335.28      136.6630    
  361.00   29.21622      165.4532      10364.50      136.7427    
  362.00   29.21655      165.5340      10393.72      136.8221    
  363.00   29.21688      165.6146      10422.93      136.9013    
  364.00   29.21722      165.6950      10452.15      136.9803    
  365.00   29.21756      165.7752      10481.37      137.0591    
  366.00   29.21790      165.8551      10510.58      137.1377    
  367.00   29.21824      165.9348      10539.80      137.2160    
  368.00   29.21858      166.0143      10569.02      137.2942    
  369.00   29.21893      166.0936      10598.24      137.3721    
  370.00   29.21928      166.1727      10627.46      137.4498    
  371.00   29.21963      166.2516      10656.68      137.5274    
  372.00   29.21998      166.3302      10685.90      137.6047    
  373.00   29.22033      166.4087      10715.12      137.6818    
  374.00   29.22069      166.4869      10744.34      137.7587    
  375.00   29.22105      166.5649      10773.56      137.8354    
  376.00   29.22141      166.6427      10802.78      137.9119    
  377.00   29.22178      166.7203      10832.00      137.9882    
  378.00   29.22214      166.7978      10861.22      138.0644    
  379.00   29.22251      166.8750      10890.45      138.1403    
  380.00   29.22288      166.9520      10919.67      138.2160    
  381.00   29.22325      167.0288      10948.89      138.2915    
  382.00   29.22363      167.1054      10978.12      138.3668    
  383.00   29.22401      167.1818      11007.34      138.4420    
  384.00   29.22439      167.2580      11036.56      138.5169    
  385.00   29.22477      167.3340      11065.79      138.5917    
  386.00   29.22516      167.4098      11095.01      138.6662    
  387.00   29.22555      167.4854      11124.24      138.7406    
  388.00   29.22594      167.5608      11153.46      138.8148    
  389.00   29.22633      167.6361      11182.69      138.8888    
  390.00   29.22673      167.7111      11211.92      138.9626    
  391.00   29.22713      167.7859      11241.14      139.0362    
  392.00   29.22753      167.8606      11270.37      139.1096    
  393.00   29.22794      167.9351      11299.60      139.1829    
  394.00   29.22834      168.0093      11328.83      139.2560    
  395.00   29.22875      168.0834      11358.06      139.3289    
  396.00   29.22917      168.1573      11387.29      139.4016    
  397.00   29.22959      168.2310      11416.51      139.4741    
  398.00   29.23001      168.3046      11445.74      139.5464    
  399.00   29.23043      168.3779      11474.97      139.6186    
  400.00   29.23086      168.4511      11504.21      139.6906    
  401.00   29.23129      168.5241      11533.44      139.7624    
  402.00   29.23172      168.5969      11562.67      139.8340    
  403.00   29.23216      168.6695      11591.90      139.9055    
  404.00   29.23260      168.7420      11621.13      139.9768    
  405.00   29.23304      168.8142      11650.36      140.0479    
  406.00   29.23348      168.8863      11679.60      140.1188    
  407.00   29.23393      168.9582      11708.83      140.1896    
  408.00   29.23439      169.0300      11738.07      140.2602    
  409.00   29.23485      169.1015      11767.30      140.3306    
  410.00   29.23531      169.1729      11796.54      140.4009    
  411.00   29.23577      169.2442      11825.77      140.4710    
  412.00   29.23624      169.3152      11855.01      140.5409    
  413.00   29.23671      169.3861      11884.24      140.6107    
  414.00   29.23718      169.4568      11913.48      140.6803    
  415.00   29.23766      169.5273      11942.72      140.7497    
  416.00   29.23815      169.5977      11971.96      140.8190    
  417.00   29.23863      169.6679      12001.19      140.8881    
  418.00   29.23912      169.7379      12030.43      140.9570    
  419.00   29.23962      169.8078      12059.67      141.0258    
  420.00   29.24012      169.8775      12088.91      141.0944    
  421.00   29.24062      169.9470      12118.15      141.1628    
  422.00   29.24113      170.0164      12147.39      141.2311    
  423.00   29.24164      170.0856      12176.64      141.2992    
  424.00   29.24215      170.1547      12205.88      141.3672    
  425.00   29.24267      170.2236      12235.12      141.4350    
  426.00   29.24319      170.2923      12264.36      141.5027    
  427.00   29.24372      170.3608      12293.61      141.5702    
  428.00   29.24425      170.4293      12322.85      141.6375    
  429.00   29.24479      170.4975      12352.09      141.7047    
  430.00   29.24533      170.5656      12381.34      141.7718    
  431.00   29.24588      170.6335      12410.59      141.8387    
  432.00   29.24643      170.7013      12439.83      141.9054    
  433.00   29.24698      170.7689      12469.08      141.9720    
  434.00   29.24754      170.8364      12498.33      142.0384    
  435.00   29.24811      170.9037      12527.57      142.1047    
  436.00   29.24868      170.9709      12556.82      142.1708    
  437.00   29.24925      171.0379      12586.07      142.2368    
  438.00   29.24983      171.1047      12615.32      142.3026    
  439.00   29.25041      171.1714      12644.57      142.3683    
  440.00   29.25100      171.2380      12673.82      142.4339    
  441.00   29.25159      171.3044      12703.07      142.4992    
  442.00   29.25219      171.3707      12732.32      142.5645    
  443.00   29.25279      171.4368      12761.58      142.6296    
  444.00   29.25340      171.5027      12790.83      142.6945    
  445.00   29.25402      171.5685      12820.08      142.7594    
  446.00   29.25464      171.6342      12849.34      142.8240    
  447.00   29.25526      171.6997      12878.59      142.8886    
  448.00   29.25589      171.7651      12907.85      142.9529    
  449.00   29.25652      171.8303      12937.10      143.0172    
  450.00   29.25716      171.8954      12966.36      143.0813    
  451.00   29.25781      171.9604      12995.62      143.1452    
  452.00   29.25846      172.0252      13024.88      143.2091    
  453.00   29.25912      172.0898      13054.14      143.2727    
  454.00   29.25978      172.1543      13083.39      143.3363    
  455.00   29.26045      172.2187      13112.66      143.3997    
  456.00   29.26112      172.2830      13141.92      143.4630    
  457.00   29.26180      172.3471      13171.18      143.5261    
  458.00   29.26249      172.4110      13200.44      143.5891    
  459.00   29.26318      172.4748      13229.70      143.6520    
  460.00   29.26387      172.5385      13258.97      143.7147    
  461.00   29.26458      172.6021      13288.23      143.7773    
  462.00   29.26528      172.6655      13317.49      143.8397    
  463.00   29.26600      172.7288      13346.76      143.9021    
  464.00   29.26672      172.7919      13376.03      143.9643    
  465.00   29.26745      172.8549      13405.29      144.0263    
  466.00   29.26818      172.9178      13434.56      144.0883    
  467.00   29.26892      172.9805      13463.83      144.1501    
  468.00   29.26966      173.0431      13493.10      144.2117    
  469.00   29.27042      173.1056      13522.37      144.2733    
  470.00   29.27117      173.1680      13551.64      144.3347    
  471.00   29.27194      173.2302      13580.91      144.3960    
  472.00   29.27271      173.2923      13610.18      144.4571    
  473.00   29.27349      173.3542      13639.46      144.5181    
  474.00   29.27427      173.4160      13668.73      144.5790    
  475.00   29.27506      173.4777      13698.01      144.6398    
  476.00   29.27586      173.5393      13727.28      144.7005    
  477.00   29.27666      173.6007      13756.56      144.7610    
  478.00   29.27747      173.6621      13785.83      144.8214    
  479.00   29.27829      173.7232      13815.11      144.8817    
  480.00   29.27912      173.7843      13844.39      144.9418    
  481.00   29.27995      173.8452      13873.67      145.0018    
  482.00   29.28079      173.9060      13902.95      145.0617    
  483.00   29.28163      173.9667      13932.23      145.1215    
  484.00   29.28248      174.0273      13961.51      145.1812    
  485.00   29.28334      174.0877      13990.80      145.2407    
  486.00   29.28421      174.1481      14020.08      145.3001    
  487.00   29.28508      174.2082      14049.37      145.3594    
  488.00   29.28596      174.2683      14078.65      145.4186    
  489.00   29.28685      174.3283      14107.94      145.4777    
  490.00   29.28774      174.3881      14137.23      145.5366    
  491.00   29.28865      174.4478      14166.51      145.5954    
  492.00   29.28956      174.5074      14195.80      145.6541    
  493.00   29.29047      174.5669      14225.09      145.7127    
  494.00   29.29140      174.6262      14254.38      145.7712    
  495.00   29.29233      174.6855      14283.68      145.8296    
  496.00   29.29327      174.7446      14312.97      145.8878    
  497.00   29.29422      174.8036      14342.26      145.9459    
  498.00   29.29517      174.8625      14371.56      146.0039    
  499.00   29.29613      174.9212      14400.85      146.0618    
  500.00   29.29710      174.9799      14430.15      146.1196    
  501.00   29.29808      175.0384      14459.45      146.1773    
  502.00   29.29907      175.0968      14488.74      146.2348    
  503.00   29.30006      175.1552      14518.04      146.2922    
  504.00   29.30106      175.2133      14547.34      146.3496    
  505.00   29.30207      175.2714      14576.65      146.4068    
  506.00   29.30309      175.3294      14605.95      146.4639    
  507.00   29.30411      175.3872      14635.25      146.5209    
  508.00   29.30515      175.4450      14664.56      146.5778    
  509.00   29.30619      175.5026      14693.86      146.6345    
  510.00   29.30724      175.5601      14723.17      146.6912    
  511.00   29.30829      175.6176      14752.48      146.7477    
  512.00   29.30936      175.6749      14781.79      146.8042    
  513.00   29.31043      175.7320      14811.10      146.8605    
  514.00   29.31152      175.7891      14840.41      146.9167    
  515.00   29.31261      175.8461      14869.72      146.9729    
  516.00   29.31371      175.9030      14899.03      147.0289    
  517.00   29.31481      175.9597      14928.35      147.0848    
  518.00   29.31593      176.0164      14957.66      147.1406    
  519.00   29.31706      176.0729      14986.98      147.1963    
  520.00   29.31819      176.1293      15016.30      147.2518    
  521.00   29.31933      176.1857      15045.61      147.3073    
  522.00   29.32048      176.2419      15074.93      147.3627    
  523.00   29.32164      176.2980      15104.26      147.4180    
  524.00   29.32281      176.3540      15133.58      147.4731    
  525.00   29.32398      176.4099      15162.90      147.5282    
  526.00   29.32517      176.4657      15192.23      147.5832    
  527.00   29.32636      176.5214      15221.55      147.6380    
  528.00   29.32756      176.5770      15250.88      147.6928    
  529.00   29.32878      176.6325      15280.21      147.7474    
  530.00   29.33000      176.6879      15309.54      147.8020    
  531.00   29.33123      176.7432      15338.87      147.8564    
  532.00   29.33246      176.7984      15368.20      147.9108    
  533.00   29.33371      176.8535      15397.53      147.9650    
  534.00   29.33497      176.9085      15426.87      148.0192    
  535.00   29.33623      176.9633      15456.20      148.0732    
  536.00   29.33751      177.0181      15485.54      148.1272    
  537.00   29.33879      177.0728      15514.88      148.1810    
  538.00   29.34009      177.1274      15544.22      148.2348    
  539.00   29.34139      177.1819      15573.56      148.2885    
  540.00   29.34270      177.2363      15602.90      148.3420    
  541.00   29.34402      177.2906      15632.24      148.3955    
  542.00   29.34535      177.3447      15661.59      148.4488    
  543.00   29.34669      177.3988      15690.93      148.5021    
  544.00   29.34804      177.4528      15720.28      148.5553    
  545.00   29.34940      177.5067      15749.63      148.6083    
  546.00   29.35076      177.5605      15778.98      148.6613    
  547.00   29.35214      177.6142      15808.33      148.7142    
  548.00   29.35353      177.6679      15837.68      148.7670    
  549.00   29.35492      177.7214      15867.04      148.8197    
  550.00   29.35633      177.7748      15896.39      148.8723    
  551.00   29.35774      177.8281      15925.75      148.9248    
  552.00   29.35917      177.8814      15955.11      148.9772    
  553.00   29.36060      177.9345      15984.47      149.0295    
  554.00   29.36205      177.9876      16013.83      149.0817    
  555.00   29.36350      178.0405      16043.19      149.1339    
  556.00   29.36497      178.0934      16072.56      149.1859    
  557.00   29.36644      178.1461      16101.92      149.2378    
  558.00   29.36792      178.1988      16131.29      149.2897    
  559.00   29.36942      178.2514      16160.66      149.3415    
  560.00   29.37092      178.3039      16190.03      149.3931    
  561.00   29.37243      178.3563      16219.40      149.4447    
  562.00   29.37395      178.4086      16248.77      149.4962    
  563.00   29.37549      178.4608      16278.15      149.5476    
  564.00   29.37703      178.5130      16307.52      149.5989    
  565.00   29.37858      178.5650      16336.90      149.6501    
  566.00   29.38015      178.6170      16366.28      149.7013    
  567.00   29.38172      178.6688      16395.66      149.7523    
  568.00   29.38330      178.7206      16425.05      149.8033    
  569.00   29.38489      178.7723      16454.43      149.8541    
  570.00   29.38650      178.8239      16483.82      149.9049    
  571.00   29.38811      178.8754      16513.20      149.9556    
  572.00   29.38973      178.9268      16542.59      150.0062    
  573.00   29.39137      178.9782      16571.98      150.0567    
  574.00   29.39301      179.0294      16601.37      150.1071    
  575.00   29.39466      179.0806      16630.77      150.1575    
  576.00   29.39633      179.1316      16660.16      150.2077    
  577.00   29.39800      179.1826      16689.56      150.2579    
  578.00   29.39969      179.2335      16718.96      150.3080    
  579.00   29.40138      179.2844      16748.36      150.3580    
  580.00   29.40309      179.3351      16777.76      150.4079    
  581.00   29.40480      179.3858      16807.17      150.4578    
  582.00   29.40653      179.4363      16836.57      150.5075    
  583.00   29.40827      179.4868      16865.98      150.5572    
  584.00   29.41001      179.5372      16895.39      150.6068    
  585.00   29.41177      179.5875      16924.80      150.6562    
  586.00   29.41354      179.6378      16954.21      150.7057    
  587.00   29.41532      179.6879      16983.63      150.7550    
  588.00   29.41710      179.7380      17013.04      150.8042    
  589.00   29.41890      179.7880      17042.46      150.8534    
  590.00   29.42071      179.8379      17071.88      150.9025    
  591.00   29.42253      179.8877      17101.30      150.9515    
  592.00   29.42436      179.9374      17130.73      151.0004    
  593.00   29.42621      179.9871      17160.15      151.0493    
  594.00   29.42806      180.0367      17189.58      151.0980    
  595.00   29.42992      180.0862      17219.01      151.1467    
  596.00   29.43179      180.1356      17248.44      151.1953    
  597.00   29.43368      180.1850      17277.87      151.2438    
  598.00   29.43557      180.2342      17307.30      151.2922    
  599.00   29.43748      180.2834      17336.74      151.3406    
  600.00   29.43939      180.3325      17366.18      151.3889    
  601.00   29.44132      180.3815      17395.62      151.4371    
  602.00   29.44325      180.4305      17425.06      151.4852    
  603.00   29.44520      180.4794      17454.51      151.5332    
  604.00   29.44716      180.5281      17483.95      151.5812    
  605.00   29.44913      180.5769      17513.40      151.6291    
  606.00   29.45111      180.6255      17542.85      151.6769    
  607.00   29.45310      180.6741      17572.30      151.7246    
  608.00   29.45510      180.7225      17601.76      151.7723    
  609.00   29.45711      180.7710      17631.21      151.8199    
  610.00   29.45914      180.8193      17660.67      151.8674    
  611.00   29.46117      180.8675      17690.13      151.9148    
  612.00   29.46322      180.9157      17719.59      151.9621    
  613.00   29.46527      180.9638      17749.06      152.0094    
  614.00   29.46734      181.0119      17778.52      152.0566    
  615.00   29.46942      181.0598      17807.99      152.1037    
  616.00   29.47150      181.1077      17837.46      152.1508    
  617.00   29.47360      181.1555      17866.94      152.1977    
  618.00   29.47571      181.2032      17896.41      152.2446    
  619.00   29.47783      181.2509      17925.89      152.2915    
  620.00   29.47996      181.2985      17955.37      152.3382    
  621.00   29.48211      181.3460      17984.85      152.3849    
  622.00   29.48426      181.3934      18014.33      152.4315    
  623.00   29.48642      181.4408      18043.82      152.4780    
  624.00   29.48860      181.4881      18073.30      152.5245    
  625.00   29.49079      181.5353      18102.79      152.5708    
  626.00   29.49298      181.5825      18132.28      152.6171    
  627.00   29.49519      181.6295      18161.78      152.6634    
  628.00   29.49741      181.6765      18191.28      152.7095    
  629.00   29.49964      181.7235      18220.77      152.7556    
  630.00   29.50188      181.7703      18250.27      152.8016    
  631.00   29.50413      181.8171      18279.78      152.8476    
  632.00   29.50639      181.8639      18309.28      152.8935    
  633.00   29.50867      181.9105      18338.79      152.9393    
  634.00   29.51095      181.9571      18368.30      152.9850    
  635.00   29.51325      182.0036      18397.81      153.0307    
  636.00   29.51555      182.0500      18427.33      153.0763    
  637.00   29.51787      182.0964      18456.84      153.1218    
  638.00   29.52020      182.1427      18486.36      153.1672    
  639.00   29.52254      182.1890      18515.88      153.2126    
  640.00   29.52489      182.2351      18545.41      153.2579    
  641.00   29.52725      182.2812      18574.93      153.3032    
  642.00   29.52962      182.3273      18604.46      153.3483    
  643.00   29.53200      182.3732      18633.99      153.3934    
  644.00   29.53440      182.4191      18663.53      153.4385    
  645.00   29.53680      182.4649      18693.06      153.4834    
  646.00   29.53922      182.5107      18722.60      153.5283    
  647.00   29.54165      182.5564      18752.14      153.5732    
  648.00   29.54408      182.6020      18781.68      153.6179    
  649.00   29.54653      182.6476      18811.23      153.6626    
  650.00   29.54899      182.6931      18840.78      153.7073    
  651.00   29.55146      182.7385      18870.33      153.7518    
  652.00   29.55394      182.7839      18899.88      153.7963    
  653.00   29.55644      182.8292      18929.43      153.8407    
  654.00   29.55894      182.8744      18958.99      153.8851    
  655.00   29.56145      182.9195      18988.55      153.9294    
  656.00   29.56398      182.9646      19018.11      153.9736    
  657.00   29.56652      183.0097      19047.68      154.0178    
  658.00   29.56906      183.0546      19077.25      154.0619    
  659.00   29.57162      183.0996      19106.82      154.1059    
  660.00   29.57419      183.1444      19136.39      154.1499    
  661.00   29.57677      183.1892      19165.97      154.1938    
  662.00   29.57936      183.2339      19195.54      154.2376    
  663.00   29.58196      183.2785      19225.13      154.2814    
  664.00   29.58458      183.3231      19254.71      154.3251    
  665.00   29.58720      183.3676      19284.29      154.3687    
  666.00   29.58983      183.4121      19313.88      154.4123    
  667.00   29.59248      183.4565      19343.47      154.4558    
  668.00   29.59514      183.5008      19373.07      154.4992    
  669.00   29.59780      183.5451      19402.66      154.5426    
  670.00   29.60048      183.5893      19432.26      154.5859    
  671.00   29.60317      183.6335      19461.87      154.6292    
  672.00   29.60587      183.6776      19491.47      154.6724    
  673.00   29.60858      183.7216      19521.08      154.7155    
  674.00   29.61130      183.7656      19550.69      154.7586    
  675.00   29.61403      183.8095      19580.30      154.8016    
  676.00   29.61678      183.8533      19609.92      154.8445    
  677.00   29.61953      183.8971      19639.53      154.8874    
  678.00   29.62230      183.9408      19669.15      154.9302    
  679.00   29.62507      183.9845      19698.78      154.9730    
  680.00   29.62786      184.0281      19728.40      155.0157    
  681.00   29.63065      184.0716      19758.03      155.0583    
  682.00   29.63346      184.1151      19787.67      155.1009    
  683.00   29.63628      184.1585      19817.30      155.1434    
  684.00   29.63911      184.2019      19846.94      155.1859    
  685.00   29.64195      184.2452      19876.58      155.2283    
  686.00   29.64480      184.2884      19906.22      155.2706    
  687.00   29.64766      184.3316      19935.87      155.3129    
  688.00   29.65053      184.3747      19965.52      155.3551    
  689.00   29.65341      184.4178      19995.17      155.3972    
  690.00   29.65631      184.4608      20024.82      155.4393    
  691.00   29.65921      184.5037      20054.48      155.4813    
  692.00   29.66213      184.5466      20084.14      155.5233    
  693.00   29.66505      184.5895      20113.81      155.5652    
  694.00   29.66799      184.6323      20143.47      155.6071    
  695.00   29.67093      184.6750      20173.14      155.6489    
  696.00   29.67389      184.7176      20202.81      155.6906    
  697.00   29.67686      184.7602      20232.49      155.7323    
  698.00   29.67983      184.8028      20262.17      155.7739    
  699.00   29.68282      184.8453      20291.85      155.8155    
  700.00   29.68582      184.8877      20321.53      155.8570    
  701.00   29.68883      184.9301      20351.22      155.8984    
  702.00   29.69185      184.9724      20380.91      155.9398    
  703.00   29.69488      185.0147      20410.60      155.9811    
  704.00   29.69792      185.0569      20440.30      156.0224    
  705.00   29.70097      185.0991      20470.00      156.0636    
  706.00   29.70404      185.1412      20499.70      156.1048    
  707.00   29.70711      185.1832      20529.41      156.1459    
  708.00   29.71019      185.2252      20559.12      156.1869    
  709.00   29.71328      185.2671      20588.83      156.2279    
  710.00   29.71639      185.3090      20618.54      156.2688    
  711.00   29.71950      185.3508      20648.26      156.3097    
  712.00   29.72262      185.3926      20677.98      156.3505    
  713.00   29.72576      185.4343      20707.71      156.3913    
  714.00   29.72890      185.4760      20737.43      156.4320    
  715.00   29.73206      185.5176      20767.17      156.4726    
  716.00   29.73522      185.5592      20796.90      156.5132    
  717.00   29.73840      185.6007      20826.64      156.5538    
  718.00   29.74158      185.6421      20856.38      156.5942    
  719.00   29.74478      185.6835      20886.12      156.6347    
  720.00   29.74799      185.7249      20915.87      156.6750    
  721.00   29.75120      185.7662      20945.61      156.7154    
  722.00   29.75443      185.8074      20975.37      156.7556    
  723.00   29.75767      185.8486      21005.12      156.7958    
  724.00   29.76091      185.8897      21034.88      156.8360    
  725.00   29.76417      185.9308      21064.65      156.8761    
  726.00   29.76743      185.9718      21094.41      156.9162    
  727.00   29.77071      186.0128      21124.18      156.9561    
  728.00   29.77400      186.0537      21153.95      156.9961    
  729.00   29.77730      186.0946      21183.73      157.0360    
  730.00   29.78060      186.1354      21213.51      157.0758    
  731.00   29.78392      186.1762      21243.29      157.1156    
  732.00   29.78725      186.2169      21273.08      157.1553    
  733.00   29.79058      186.2576      21302.86      157.1950    
  734.00   29.79393      186.2982      21332.66      157.2346    
  735.00   29.79728      186.3387      21362.45      157.2742    
  736.00   29.80065      186.3793      21392.25      157.3137    
  737.00   29.80403      186.4197      21422.05      157.3532    
  738.00   29.80741      186.4601      21451.86      157.3926    
  739.00   29.81081      186.5005      21481.67      157.4319    
  740.00   29.81421      186.5408      21511.48      157.4713    
  741.00   29.81763      186.5811      21541.30      157.5105    
  742.00   29.82105      186.6213      21571.12      157.5497    
  743.00   29.82449      186.6615      21600.94      157.5889    
  744.00   29.82793      186.7016      21630.76      157.6280    
  745.00   29.83139      186.7416      21660.59      157.6670    
  746.00   29.83485      186.7817      21690.43      157.7060    
  747.00   29.83833      186.8216      21720.26      157.7450    
  748.00   29.84181      186.8616      21750.10      157.7839    
  749.00   29.84530      186.9014      21779.95      157.8227    
  750.00   29.84880      186.9412      21809.79      157.8615    
  751.00   29.85231      186.9810      21839.65      157.9003    
  752.00   29.85584      187.0207      21869.50      157.9390    
  753.00   29.85937      187.0604      21899.36      157.9776    
  754.00   29.86291      187.1001      21929.22      158.0162    
  755.00   29.86646      187.1396      21959.08      158.0548    
  756.00   29.87001      187.1792      21988.95      158.0933    
  757.00   29.87358      187.2187      22018.82      158.1317    
  758.00   29.87716      187.2581      22048.70      158.1701    
  759.00   29.88075      187.2975      22078.58      158.2085    
  760.00   29.88434      187.3368      22108.46      158.2468    
  761.00   29.88795      187.3761      22138.35      158.2850    
  762.00   29.89156      187.4154      22168.24      158.3232    
  763.00   29.89519      187.4546      22198.13      158.3614    
  764.00   29.89882      187.4937      22228.03      158.3995    
  765.00   29.90246      187.5329      22257.93      158.4375    
  766.00   29.90612      187.5719      22287.83      158.4755    
  767.00   29.90978      187.6109      22317.74      158.5135    
  768.00   29.91345      187.6499      22347.65      158.5514    
  769.00   29.91712      187.6888      22377.57      158.5893    
  770.00   29.92081      187.7277      22407.48      158.6271    
  771.00   29.92451      187.7666      22437.41      158.6649    
  772.00   29.92822      187.8053      22467.33      158.7026    
  773.00   29.93193      187.8441      22497.26      158.7403    
  774.00   29.93565      187.8828      22527.20      158.7779    
  775.00   29.93939      187.9214      22557.14      158.8155    
  776.00   29.94313      187.9601      22587.08      158.8530    
  777.00   29.94688      187.9986      22617.02      158.8905    
  778.00   29.95064      188.0371      22646.97      158.9279    
  779.00   29.95441      188.0756      22676.92      158.9653    
  780.00   29.95819      188.1140      22706.88      159.0027    
  781.00   29.96197      188.1524      22736.84      159.0400    
  782.00   29.96577      188.1908      22766.80      159.0772    
  783.00   29.96957      188.2291      22796.77      159.1144    
  784.00   29.97338      188.2673      22826.74      159.1516    
  785.00   29.97720      188.3055      22856.72      159.1887    
  786.00   29.98103      188.3437      22886.70      159.2258    
  787.00   29.98487      188.3818      22916.68      159.2628    
  788.00   29.98872      188.4199      22946.67      159.2998    
  789.00   29.99257      188.4579      22976.66      159.3367    
  790.00   29.99643      188.4959      23006.65      159.3736    
  791.00   30.00031      188.5339      23036.65      159.4104    
  792.00   30.00419      188.5718      23066.65      159.4472    
  793.00   30.00808      188.6096      23096.66      159.4840    
  794.00   30.01197      188.6475      23126.67      159.5207    
  795.00   30.01588      188.6852      23156.68      159.5573    
  796.00   30.01979      188.7230      23186.70      159.5940    
  797.00   30.02372      188.7607      23216.72      159.6305    
  798.00   30.02765      188.7983      23246.75      159.6671    
  799.00   30.03159      188.8359      23276.78      159.7035    
  800.00   30.03553      188.8735      23306.81      159.7400    
  801.00   30.03949      188.9110      23336.85      159.7764    
  802.00   30.04345      188.9485      23366.89      159.8127    
  803.00   30.04743      188.9859      23396.93      159.8490    
  804.00   30.05141      189.0233      23426.98      159.8853    
  805.00   30.05539      189.0607      23457.04      159.9215    
  806.00   30.05939      189.0980      23487.10      159.9577    
  807.00   30.06339      189.1353      23517.16      159.9938    
  808.00   30.06741      189.1725      23547.22      160.0299    
  809.00   30.07143      189.2097      23577.29      160.0660    
  810.00   30.07546      189.2468      23607.36      160.1020    
  811.00   30.07949      189.2840      23637.44      160.1379    
  812.00   30.08354      189.3210      23667.52      160.1738    
  813.00   30.08759      189.3581      23697.61      160.2097    
  814.00   30.09165      189.3950      23727.70      160.2455    
  815.00   30.09571      189.4320      23757.79      160.2813    
  816.00   30.09979      189.4689      23787.89      160.3171    
  817.00   30.10387      189.5058      23817.99      160.3528    
  818.00   30.10796      189.5426      23848.10      160.3884    
  819.00   30.11206      189.5794      23878.21      160.4241    
  820.00   30.11617      189.6161      23908.32      160.4596    
  821.00   30.12028      189.6528      23938.44      160.4952    
  822.00   30.12440      189.6895      23968.56      160.5307    
  823.00   30.12853      189.7261      23998.69      160.5661    
  824.00   30.13267      189.7627      24028.82      160.6015    
  825.00   30.13681      189.7993      24058.95      160.6369    
  826.00   30.14097      189.8358      24089.09      160.6722    
  827.00   30.14513      189.8722      24119.24      160.7075    
  828.00   30.14929      189.9087      24149.38      160.7428    
  829.00   30.15347      189.9451      24179.54      160.7780    
  830.00   30.15765      189.9814      24209.69      160.8131    
  831.00   30.16184      190.0177      24239.85      160.8482    
  832.00   30.16603      190.0540      24270.01      160.8833    
  833.00   30.17024      190.0903      24300.18      160.9184    
  834.00   30.17445      190.1265      24330.35      160.9534    
  835.00   30.17866      190.1626      24360.53      160.9883    
  836.00   30.18289      190.1987      24390.71      161.0232    
  837.00   30.18712      190.2348      24420.90      161.0581    
  838.00   30.19136      190.2709      24451.09      161.0930    
  839.00   30.19561      190.3069      24481.28      161.1278    
  840.00   30.19986      190.3429      24511.48      161.1625    
  841.00   30.20412      190.3788      24541.68      161.1972    
  842.00   30.20839      190.4147      24571.89      161.2319    
  843.00   30.21266      190.4505      24602.10      161.2666    
  844.00   30.21695      190.4864      24632.31      161.3012    
  845.00   30.22123      190.5221      24662.53      161.3357    
  846.00   30.22553      190.5579      24692.75      161.3702    
  847.00   30.22983      190.5936      24722.98      161.4047    
  848.00   30.23414      190.6293      24753.21      161.4392    
  849.00   30.23846      190.6649      24783.45      161.4736    
  850.00   30.24278      190.7005      24813.69      161.5079    
  851.00   30.24711      190.7361      24843.94      161.5423    
  852.00   30.25144      190.7716      24874.18      161.5765    
  853.00   30.25579      190.8071      24904.44      161.6108    
  854.00   30.26014      190.8425      24934.70      161.6450    
  855.00   30.26449      190.8779      24964.96      161.6792    
  856.00   30.26886      190.9133      24995.23      161.7133    
  857.00   30.27322      190.9487      25025.50      161.7474    
  858.00   30.27760      190.9840      25055.77      161.7814    
  859.00   30.28198      191.0192      25086.05      161.8155    
  860.00   30.28637      191.0545      25116.34      161.8494    
  861.00   30.29077      191.0897      25146.62      161.8834    
  862.00   30.29517      191.1248      25176.92      161.9173    
  863.00   30.29958      191.1600      25207.21      161.9511    
  864.00   30.30399      191.1951      25237.52      161.9850    
  865.00   30.30841      191.2301      25267.82      162.0188    
  866.00   30.31284      191.2651      25298.13      162.0525    
  867.00   30.31727      191.3001      25328.45      162.0862    
  868.00   30.32171      191.3351      25358.77      162.1199    
  869.00   30.32616      191.3700      25389.09      162.1535    
  870.00   30.33061      191.4049      25419.42      162.1871    
  871.00   30.33507      191.4397      25449.75      162.2207    
  872.00   30.33953      191.4745      25480.09      162.2542    
  873.00   30.34400      191.5093      25510.43      162.2877    
  874.00   30.34848      191.5440      25540.78      162.3212    
  875.00   30.35296      191.5787      25571.13      162.3546    
  876.00   30.35745      191.6134      25601.48      162.3880    
  877.00   30.36194      191.6481      25631.84      162.4213    
  878.00   30.36644      191.6827      25662.21      162.4546    
  879.00   30.37095      191.7172      25692.58      162.4879    
  880.00   30.37546      191.7518      25722.95      162.5211    
  881.00   30.37998      191.7863      25753.33      162.5543    
  882.00   30.38450      191.8207      25783.71      162.5875    
  883.00   30.38903      191.8552      25814.10      162.6206    
  884.00   30.39357      191.8896      25844.49      162.6537    
  885.00   30.39811      191.9239      25874.88      162.6868    
  886.00   30.40266      191.9583      25905.28      162.7198    
  887.00   30.40721      191.9926      25935.69      162.7528    
  888.00   30.41177      192.0268      25966.10      162.7857    
  889.00   30.41633      192.0610      25996.51      162.8186    
  890.00   30.42090      192.0952      26026.93      162.8515    
  891.00   30.42548      192.1294      26057.35      162.8843    
  892.00   30.43006      192.1635      26087.78      162.9171    
  893.00   30.43464      192.1976      26118.21      162.9499    
  894.00   30.43923      192.2317      26148.65      162.9827    
  895.00   30.44383      192.2657      26179.09      163.0154    
  896.00   30.44843      192.2997      26209.54      163.0480    
  897.00   30.45304      192.3337      26239.99      163.0806    
  898.00   30.45765      192.3676      26270.45      163.1132    
  899.00   30.46227      192.4015      26300.91      163.1458    
  900.00   30.46689      192.4354      26331.37      163.1783    
  901.00   30.47152      192.4692      26361.84      163.2108    
  902.00   30.47616      192.5030      26392.31      163.2433    
  903.00   30.48080      192.5368      26422.79      163.2757    
  904.00   30.48544      192.5706      26453.27      163.3081    
  905.00   30.49009      192.6043      26483.76      163.3404    
  906.00   30.49474      192.6379      26514.25      163.3728    
  907.00   30.49940      192.6716      26544.75      163.4050    
  908.00   30.50407      192.7052      26575.25      163.4373    
  909.00   30.50874      192.7388      26605.76      163.4695    
  910.00   30.51341      192.7723      26636.27      163.5017    
  911.00   30.51809      192.8058      26666.79      163.5338    
  912.00   30.52278      192.8393      26697.31      163.5660    
  913.00   30.52747      192.8728      26727.83      163.5980    
  914.00   30.53216      192.9062      26758.36      163.6301    
  915.00   30.53686      192.9396      26788.90      163.6621    
  916.00   30.54156      192.9729      26819.44      163.6941    
  917.00   30.54627      193.0063      26849.98      163.7260    
  918.00   30.55099      193.0396      26880.53      163.7579    
  919.00   30.55571      193.0728      26911.08      163.7898    
  920.00   30.56043      193.1061      26941.64      163.8217    
  921.00   30.56516      193.1393      26972.20      163.8535    
  922.00   30.56989      193.1724      27002.77      163.8853    
  923.00   30.57463      193.2056      27033.34      163.9170    
  924.00   30.57937      193.2387      27063.92      163.9487    
  925.00   30.58411      193.2718      27094.50      163.9804    
  926.00   30.58886      193.3048      27125.09      164.0121    
  927.00   30.59362      193.3378      27155.68      164.0437    
  928.00   30.59838      193.3708      27186.27      164.0753    
  929.00   30.60314      193.4038      27216.88      164.1068    
  930.00   30.60791      193.4367      27247.48      164.1383    
  931.00   30.61268      193.4696      27278.09      164.1698    
  932.00   30.61746      193.5025      27308.71      164.2013    
  933.00   30.62224      193.5353      27339.33      164.2327    
  934.00   30.62703      193.5681      27369.95      164.2641    
  935.00   30.63182      193.6009      27400.58      164.2954    
  936.00   30.63661      193.6336      27431.21      164.3268    
  937.00   30.64141      193.6663      27461.85      164.3581    
  938.00   30.64622      193.6990      27492.50      164.3893    
  939.00   30.65102      193.7317      27523.15      164.4206    
  940.00   30.65583      193.7643      27553.80      164.4518    
  941.00   30.66065      193.7969      27584.46      164.4829    
  942.00   30.66547      193.8295      27615.12      164.5141    
  943.00   30.67029      193.8620      27645.79      164.5452    
  944.00   30.67512      193.8945      27676.46      164.5762    
  945.00   30.67995      193.9270      27707.14      164.6073    
  946.00   30.68479      193.9595      27737.82      164.6383    
  947.00   30.68963      193.9919      27768.51      164.6693    
  948.00   30.69447      194.0243      27799.20      164.7002    
  949.00   30.69932      194.0566      27829.90      164.7311    
  950.00   30.70417      194.0890      27860.60      164.7620    
  951.00   30.70902      194.1213      27891.31      164.7929    
  952.00   30.71388      194.1536      27922.02      164.8237    
  953.00   30.71874      194.1858      27952.73      164.8545    
  954.00   30.72361      194.2180      27983.45      164.8853    
  955.00   30.72848      194.2502      28014.18      164.9160    
  956.00   30.73335      194.2824      28044.91      164.9467    
  957.00   30.73823      194.3145      28075.65      164.9774    
  958.00   30.74311      194.3466      28106.39      165.0080    
  959.00   30.74800      194.3787      28137.13      165.0386    
  960.00   30.75288      194.4107      28167.88      165.0692    
  961.00   30.75778      194.4428      28198.64      165.0997    
  962.00   30.76267      194.4747      28229.40      165.1303    
  963.00   30.76757      194.5067      28260.16      165.1607    
  964.00   30.77247      194.5386      28290.93      165.1912    
  965.00   30.77738      194.5706      28321.71      165.2216    
  966.00   30.78229      194.6024      28352.49      165.2520    
  967.00   30.78720      194.6343      28383.27      165.2824    
  968.00   30.79211      194.6661      28414.06      165.3127    
  969.00   30.79703      194.6979      28444.86      165.3430    
  970.00   30.80196      194.7297      28475.66      165.3733    
  971.00   30.80688      194.7614      28506.46      165.4036    
  972.00   30.81181      194.7931      28537.27      165.4338    
  973.00   30.81674      194.8248      28568.09      165.4640    
  974.00   30.82168      194.8565      28598.91      165.4941    
  975.00   30.82662      194.8881      28629.73      165.5243    
  976.00   30.83156      194.9197      28660.56      165.5544    
  977.00   30.83650      194.9513      28691.39      165.5845    
  978.00   30.84145      194.9828      28722.23      165.6145    
  979.00   30.84640      195.0144      28753.08      165.6445    
  980.00   30.85136      195.0458      28783.92      165.6745    
  981.00   30.85632      195.0773      28814.78      165.7045    
  982.00   30.86128      195.1088      28845.64      165.7344    
  983.00   30.86624      195.1402      28876.50      165.7643    
  984.00   30.87121      195.1716      28907.37      165.7941    
  985.00   30.87618      195.2029      28938.24      165.8240    
  986.00   30.88115      195.2343      28969.12      165.8538    
  987.00   30.88612      195.2656      29000.01      165.8836    
  988.00   30.89110      195.2968      29030.89      165.9133    
  989.00   30.89608      195.3281      29061.79      165.9431    
  990.00   30.90106      195.3593      29092.69      165.9728    
  991.00   30.90605      195.3905      29123.59      166.0024    
  992.00   30.91104      195.4217      29154.50      166.0321    
  993.00   30.91603      195.4528      29185.41      166.0617    
  994.00   30.92103      195.4840      29216.33      166.0913    
  995.00   30.92602      195.5151      29247.25      166.1208    
  996.00   30.93102      195.5461      29278.18      166.1504    
  997.00   30.93603      195.5772      29309.12      166.1799    
  998.00   30.94103      195.6082      29340.05      166.2093    
  999.00   30.94604      195.6392      29371.00      166.2388    
 1000.00   30.95105      195.6701      29401.95      166.2682    
 1001.00   30.95606      195.7011      29432.90      166.2976    
 1002.00   30.96108      195.7320      29463.86      166.3269    
 1003.00   30.96610      195.7629      29494.82      166.3563    
 1004.00   30.97112      195.7937      29525.79      166.3856    
 1005.00   30.97614      195.8246      29556.76      166.4148    
 1006.00   30.98116      195.8554      29587.74      166.4441    
 1007.00   30.98619      195.8862      29618.73      166.4733    
 1008.00   30.99122      195.9169      29649.72      166.5025    
 1009.00   30.99625      195.9476      29680.71      166.5317    
 1010.00   31.00129      195.9784      29711.71      166.5608    
 1011.00   31.00632      196.0090      29742.71      166.5899    
 1012.00   31.01136      196.0397      29773.72      166.6190    
 1013.00   31.01640      196.0703      29804.73      166.6481    
 1014.00   31.02145      196.1009      29835.75      166.6771    
 1015.00   31.02649      196.1315      29866.78      166.7061    
 1016.00   31.03154      196.1621      29897.81      166.7351    
 1017.00   31.03659      196.1926      29928.84      166.7640    
 1018.00   31.04164      196.2231      29959.88      166.7930    
 1019.00   31.04670      196.2536      29990.92      166.8219    
 1020.00   31.05175      196.2840      30021.97      166.8507    
 1021.00   31.05681      196.3145      30053.03      166.8796    
 1022.00   31.06187      196.3449      30084.09      166.9084    
 1023.00   31.06694      196.3753      30115.15      166.9372    
 1024.00   31.07200      196.4056      30146.22      166.9659    
 1025.00   31.07707      196.4359      30177.29      166.9947    
 1026.00   31.08214      196.4662      30208.37      167.0234    
 1027.00   31.08721      196.4965      30239.46      167.0521    
 1028.00   31.09228      196.5268      30270.55      167.0807    
 1029.00   31.09735      196.5570      30301.64      167.1094    
 1030.00   31.10243      196.5872      30332.74      167.1380    
 1031.00   31.10751      196.6174      30363.85      167.1665    
 1032.00   31.11259      196.6476      30394.96      167.1951    
 1033.00   31.11767      196.6777      30426.07      167.2236    
 1034.00   31.12275      196.7078      30457.19      167.2521    
 1035.00   31.12784      196.7379      30488.32      167.2806    
 1036.00   31.13292      196.7680      30519.45      167.3090    
 1037.00   31.13801      196.7980      30550.59      167.3375    
 1038.00   31.14310      196.8280      30581.73      167.3659    
 1039.00   31.14819      196.8580      30612.87      167.3942    
 1040.00   31.15329      196.8880      30644.02      167.4226    
 1041.00   31.15838      196.9179      30675.18      167.4509    
 1042.00   31.16348      196.9478      30706.34      167.4792    
 1043.00   31.16857      196.9777      30737.50      167.5075    
 1044.00   31.17367      197.0076      30768.68      167.5357    
 1045.00   31.17878      197.0375      30799.85      167.5639    
 1046.00   31.18388      197.0673      30831.03      167.5921    
 1047.00   31.18898      197.0971      30862.22      167.6203    
 1048.00   31.19409      197.1269      30893.41      167.6484    
 1049.00   31.19919      197.1566      30924.61      167.6765    
 1050.00   31.20430      197.1863      30955.81      167.7046    
 1051.00   31.20941      197.2161      30987.02      167.7327    
 1052.00   31.21452      197.2457      31018.23      167.7607    
 1053.00   31.21964      197.2754      31049.45      167.7887    
 1054.00   31.22475      197.3050      31080.67      167.8167    
 1055.00   31.22987      197.3346      31111.90      167.8447    
 1056.00   31.23498      197.3642      31143.13      167.8726    
 1057.00   31.24010      197.3938      31174.37      167.9006    
 1058.00   31.24522      197.4233      31205.61      167.9284    
 1059.00   31.25034      197.4529      31236.86      167.9563    
 1060.00   31.25546      197.4824      31268.11      167.9842    
 1061.00   31.26058      197.5118      31299.37      168.0120    
 1062.00   31.26571      197.5413      31330.63      168.0398    
 1063.00   31.27083      197.5707      31361.90      168.0675    
 1064.00   31.27596      197.6001      31393.17      168.0953    
 1065.00   31.28108      197.6295      31424.45      168.1230    
 1066.00   31.28621      197.6589      31455.73      168.1507    
 1067.00   31.29134      197.6882      31487.02      168.1783    
 1068.00   31.29647      197.7175      31518.32      168.2060    
 1069.00   31.30160      197.7468      31549.62      168.2336    
 1070.00   31.30674      197.7761      31580.92      168.2612    
 1071.00   31.31187      197.8053      31612.23      168.2888    
 1072.00   31.31700      197.8346      31643.54      168.3163    
 1073.00   31.32214      197.8638      31674.86      168.3439    
 1074.00   31.32727      197.8929      31706.19      168.3714    
 1075.00   31.33241      197.9221      31737.52      168.3988    
 1076.00   31.33755      197.9512      31768.85      168.4263    
 1077.00   31.34269      197.9803      31800.19      168.4537    
 1078.00   31.34783      198.0094      31831.54      168.4811    
 1079.00   31.35297      198.0385      31862.89      168.5085    
 1080.00   31.35811      198.0676      31894.24      168.5358    
 1081.00   31.36325      198.0966      31925.60      168.5632    
 1082.00   31.36839      198.1256      31956.97      168.5905    
 1083.00   31.37354      198.1546      31988.34      168.6178    
 1084.00   31.37868      198.1835      32019.72      168.6450    
 1085.00   31.38383      198.2125      32051.10      168.6723    
 1086.00   31.38897      198.2414      32082.48      168.6995    
 1087.00   31.39412      198.2703      32113.88      168.7267    
 1088.00   31.39927      198.2991      32145.27      168.7538    
 1089.00   31.40441      198.3280      32176.67      168.7810    
 1090.00   31.40956      198.3568      32208.08      168.8081    
 1091.00   31.41471      198.3856      32239.49      168.8352    
 1092.00   31.41986      198.4144      32270.91      168.8623    
 1093.00   31.42501      198.4432      32302.33      168.8893    
 1094.00   31.43016      198.4719      32333.76      168.9164    
 1095.00   31.43531      198.5006      32365.19      168.9434    
 1096.00   31.44047      198.5293      32396.63      168.9703    
 1097.00   31.44562      198.5580      32428.07      168.9973    
 1098.00   31.45077      198.5866      32459.52      169.0242    
 1099.00   31.45592      198.6153      32490.98      169.0511    
 1100.00   31.46108      198.6439      32522.43      169.0780    
 1101.00   31.46623      198.6725      32553.90      169.1049    
 1102.00   31.47139      198.7010      32585.37      169.1317    
 1103.00   31.47654      198.7296      32616.84      169.1586    
 1104.00   31.48169      198.7581      32648.32      169.1854    
 1105.00   31.48685      198.7866      32679.80      169.2121    
 1106.00   31.49201      198.8151      32711.29      169.2389    
 1107.00   31.49716      198.8436      32742.79      169.2656    
 1108.00   31.50232      198.8720      32774.29      169.2923    
 1109.00   31.50748      198.9004      32805.79      169.3190    
 1110.00   31.51263      198.9288      32837.30      169.3457    
 1111.00   31.51779      198.9572      32868.82      169.3723    
 1112.00   31.52295      198.9856      32900.34      169.3989    
 1113.00   31.52810      199.0139      32931.86      169.4255    
 1114.00   31.53326      199.0422      32963.40      169.4521    
 1115.00   31.53842      199.0705      32994.93      169.4787    
 1116.00   31.54358      199.0988      33026.47      169.5052    
 1117.00   31.54874      199.1271      33058.02      169.5317    
 1118.00   31.55390      199.1553      33089.57      169.5582    
 1119.00   31.55905      199.1835      33121.13      169.5846    
 1120.00   31.56421      199.2117      33152.69      169.6111    
 1121.00   31.56937      199.2399      33184.25      169.6375    
 1122.00   31.57453      199.2680      33215.83      169.6639    
 1123.00   31.57969      199.2962      33247.40      169.6903    
 1124.00   31.58485      199.3243      33278.99      169.7166    
 1125.00   31.59001      199.3524      33310.57      169.7430    
 1126.00   31.59516      199.3804      33342.17      169.7693    
 1127.00   31.60032      199.4085      33373.76      169.7955    
 1128.00   31.60548      199.4365      33405.37      169.8218    
 1129.00   31.61064      199.4645      33436.97      169.8481    
 1130.00   31.61580      199.4925      33468.59      169.8743    
 1131.00   31.62096      199.5205      33500.21      169.9005    
 1132.00   31.62612      199.5484      33531.83      169.9267    
 1133.00   31.63128      199.5763      33563.46      169.9528    
 1134.00   31.63643      199.6043      33595.09      169.9789    
 1135.00   31.64159      199.6321      33626.73      170.0051    
 1136.00   31.64675      199.6600      33658.38      170.0312    
 1137.00   31.65191      199.6879      33690.02      170.0572    
 1138.00   31.65706      199.7157      33721.68      170.0833    
 1139.00   31.66222      199.7435      33753.34      170.1093    
 1140.00   31.66738      199.7713      33785.00      170.1353    
 1141.00   31.67254      199.7990      33816.67      170.1613    
 1142.00   31.67769      199.8268      33848.35      170.1873    
 1143.00   31.68285      199.8545      33880.03      170.2132    
 1144.00   31.68800      199.8822      33911.71      170.2391    
 1145.00   31.69316      199.9099      33943.41      170.2650    
 1146.00   31.69832      199.9376      33975.10      170.2909    
 1147.00   31.70347      199.9652      34006.80      170.3168    
 1148.00   31.70863      199.9929      34038.51      170.3426    
 1149.00   31.71378      200.0205      34070.22      170.3684    
 1150.00   31.71893      200.0481      34101.94      170.3942    
 1151.00   31.72409      200.0757      34133.66      170.4200    
 1152.00   31.72924      200.1032      34165.38      170.4458    
 1153.00   31.73439      200.1307      34197.12      170.4715    
 1154.00   31.73955      200.1582      34228.85      170.4972    
 1155.00   31.74470      200.1857      34260.59      170.5229    
 1156.00   31.74985      200.2132      34292.34      170.5486    
 1157.00   31.75500      200.2407      34324.09      170.5742    
 1158.00   31.76015      200.2681      34355.85      170.5998    
 1159.00   31.76530      200.2955      34387.61      170.6255    
 1160.00   31.77045      200.3229      34419.38      170.6510    
 1161.00   31.77560      200.3503      34451.16      170.6766    
 1162.00   31.78075      200.3777      34482.93      170.7022    
 1163.00   31.78590      200.4050      34514.72      170.7277    
 1164.00   31.79104      200.4323      34546.51      170.7532    
 1165.00   31.79619      200.4596      34578.30      170.7787    
 1166.00   31.80133      200.4869      34610.10      170.8042    
 1167.00   31.80648      200.5142      34641.90      170.8296    
 1168.00   31.81162      200.5414      34673.71      170.8550    
 1169.00   31.81677      200.5686      34705.52      170.8804    
 1170.00   31.82191      200.5959      34737.34      170.9058    
 1171.00   31.82706      200.6230      34769.17      170.9312    
 1172.00   31.83220      200.6502      34801.00      170.9565    
 1173.00   31.83734      200.6774      34832.83      170.9819    
 1174.00   31.84248      200.7045      34864.67      171.0072    
 1175.00   31.84762      200.7316      34896.52      171.0324    
 1176.00   31.85276      200.7587      34928.37      171.0577    
 1177.00   31.85790      200.7858      34960.22      171.0830    
 1178.00   31.86303      200.8128      34992.08      171.1082    
 1179.00   31.86817      200.8399      35023.95      171.1334    
 1180.00   31.87331      200.8669      35055.82      171.1586    
 1181.00   31.87844      200.8939      35087.70      171.1837    
 1182.00   31.88358      200.9209      35119.58      171.2089    
 1183.00   31.88871      200.9479      35151.46      171.2340    
 1184.00   31.89384      200.9748      35183.35      171.2591    
 1185.00   31.89898      201.0017      35215.25      171.2842    
 1186.00   31.90411      201.0286      35247.15      171.3093    
 1187.00   31.90924      201.0555      35279.06      171.3343    
 1188.00   31.91437      201.0824      35310.97      171.3594    
 1189.00   31.91950      201.1093      35342.89      171.3844    
 1190.00   31.92462      201.1361      35374.81      171.4094    
 1191.00   31.92975      201.1629      35406.74      171.4343    
 1192.00   31.93487      201.1897      35438.67      171.4593    
 1193.00   31.94000      201.2165      35470.61      171.4842    
 1194.00   31.94512      201.2433      35502.55      171.5091    
 1195.00   31.95025      201.2700      35534.50      171.5340    
 1196.00   31.95537      201.2967      35566.45      171.5589    
 1197.00   31.96049      201.3234      35598.41      171.5837    
 1198.00   31.96561      201.3501      35630.37      171.6086    
 1199.00   31.97073      201.3768      35662.34      171.6334    
 1200.00   31.97584      201.4035      35694.31      171.6582    
 1201.00   31.98096      201.4301      35726.29      171.6830    
 1202.00   31.98608      201.4567      35758.27      171.7077    
 1203.00   31.99119      201.4833      35790.26      171.7325    
 1204.00   31.99630      201.5099      35822.26      171.7572    
 1205.00   32.00142      201.5365      35854.26      171.7819    
 1206.00   32.00653      201.5630      35886.26      171.8066    
 1207.00   32.01164      201.5895      35918.27      171.8312    
 1208.00   32.01675      201.6161      35950.28      171.8559    
 1209.00   32.02186      201.6426      35982.30      171.8805    
 1210.00   32.02696      201.6690      36014.33      171.9051    
 1211.00   32.03207      201.6955      36046.36      171.9297    
 1212.00   32.03717      201.7219      36078.39      171.9543    
 1213.00   32.04227      201.7484      36110.43      171.9788    
 1214.00   32.04738      201.7748      36142.48      172.0034    
 1215.00   32.05248      201.8012      36174.53      172.0279    
 1216.00   32.05758      201.8275      36206.58      172.0524    
 1217.00   32.06268      201.8539      36238.64      172.0769    
 1218.00   32.06777      201.8802      36270.71      172.1013    
 1219.00   32.07287      201.9065      36302.78      172.1258    
 1220.00   32.07796      201.9328      36334.85      172.1502    
 1221.00   32.08306      201.9591      36366.93      172.1746    
 1222.00   32.08815      201.9854      36399.02      172.1990    
 1223.00   32.09324      202.0116      36431.11      172.2233    
 1224.00   32.09833      202.0379      36463.20      172.2477    
 1225.00   32.10342      202.0641      36495.30      172.2720    
 1226.00   32.10850      202.0903      36527.41      172.2963    
 1227.00   32.11359      202.1165      36559.52      172.3206    
 1228.00   32.11867      202.1426      36591.64      172.3449    
 1229.00   32.12375      202.1688      36623.76      172.3691    
 1230.00   32.12884      202.1949      36655.89      172.3934    
 1231.00   32.13392      202.2210      36688.02      172.4176    
 1232.00   32.13899      202.2471      36720.15      172.4418    
 1233.00   32.14407      202.2732      36752.29      172.4660    
 1234.00   32.14915      202.2993      36784.44      172.4901    
 1235.00   32.15422      202.3253      36816.59      172.5143    
 1236.00   32.15929      202.3513      36848.75      172.5384    
 1237.00   32.16437      202.3773      36880.91      172.5625    
 1238.00   32.16944      202.4033      36913.08      172.5866    
 1239.00   32.17450      202.4293      36945.25      172.6107    
 1240.00   32.17957      202.4553      36977.43      172.6348    
 1241.00   32.18464      202.4812      37009.61      172.6588    
 1242.00   32.18970      202.5071      37041.80      172.6828    
 1243.00   32.19476      202.5330      37073.99      172.7068    
 1244.00   32.19982      202.5589      37106.19      172.7308    
 1245.00   32.20488      202.5848      37138.39      172.7548    
 1246.00   32.20994      202.6107      37170.60      172.7787    
 1247.00   32.21500      202.6365      37202.81      172.8027    
 1248.00   32.22005      202.6623      37235.03      172.8266    
 1249.00   32.22511      202.6882      37267.25      172.8505    
 1250.00   32.23016      202.7139      37299.48      172.8744    
 1251.00   32.23521      202.7397      37331.71      172.8982    
 1252.00   32.24026      202.7655      37363.95      172.9221    
 1253.00   32.24530      202.7912      37396.19      172.9459    
 1254.00   32.25035      202.8169      37428.44      172.9697    
 1255.00   32.25539      202.8427      37460.69      172.9935    
 1256.00   32.26044      202.8684      37492.95      173.0173    
 1257.00   32.26548      202.8940      37525.21      173.0410    
 1258.00   32.27052      202.9197      37557.48      173.0648    
 1259.00   32.27555      202.9453      37589.75      173.0885    
 1260.00   32.28059      202.9710      37622.03      173.1122    
 1261.00   32.28562      202.9966      37654.31      173.1359    
 1262.00   32.29066      203.0222      37686.60      173.1596    
 1263.00   32.29569      203.0477      37718.89      173.1832    
 1264.00   32.30071      203.0733      37751.19      173.2069    
 1265.00   32.30574      203.0989      37783.50      173.2305    
 1266.00   32.31077      203.1244      37815.80      173.2541    
 1267.00   32.31579      203.1499      37848.12      173.2777    
 1268.00   32.32081      203.1754      37880.44      173.3012    
 1269.00   32.32583      203.2009      37912.76      173.3248    
 1270.00   32.33085      203.2263      37945.09      173.3483    
 1271.00   32.33587      203.2518      37977.42      173.3718    
 1272.00   32.34089      203.2772      38009.76      173.3953    
 1273.00   32.34590      203.3026      38042.10      173.4188    
 1274.00   32.35091      203.3280      38074.45      173.4423    
 1275.00   32.35592      203.3534      38106.80      173.4657    
 1276.00   32.36093      203.3788      38139.16      173.4892    
 1277.00   32.36593      203.4042      38171.53      173.5126    
 1278.00   32.37094      203.4295      38203.89      173.5360    
 1279.00   32.37594      203.4548      38236.27      173.5594    
 1280.00   32.38094      203.4801      38268.65      173.5827    
 1281.00   32.38594      203.5054      38301.03      173.6061    
 1282.00   32.39094      203.5307      38333.42      173.6294    
 1283.00   32.39593      203.5559      38365.81      173.6527    
 1284.00   32.40093      203.5812      38398.21      173.6760    
 1285.00   32.40592      203.6064      38430.61      173.6993    
 1286.00   32.41091      203.6316      38463.02      173.7226    
 1287.00   32.41590      203.6568      38495.44      173.7458    
 1288.00   32.42088      203.6820      38527.85      173.7691    
 1289.00   32.42587      203.7072      38560.28      173.7923    
 1290.00   32.43085      203.7323      38592.71      173.8155    
 1291.00   32.43583      203.7574      38625.14      173.8387    
 1292.00   32.44081      203.7826      38657.58      173.8618    
 1293.00   32.44578      203.8077      38690.02      173.8850    
 1294.00   32.45076      203.8327      38722.47      173.9081    
 1295.00   32.45573      203.8578      38754.92      173.9312    
 1296.00   32.46070      203.8829      38787.38      173.9543    
 1297.00   32.46567      203.9079      38819.84      173.9774    
 1298.00   32.47064      203.9329      38852.31      174.0005    
 1299.00   32.47560      203.9579      38884.78      174.0235    
 1300.00   32.48057      203.9829      38917.26      174.0466    
 1301.00   32.48553      204.0079      38949.75      174.0696    
 1302.00   32.49049      204.0329      38982.23      174.0926    
 1303.00   32.49544      204.0578      39014.73      174.1156    
 1304.00   32.50040      204.0827      39047.22      174.1386    
 1305.00   32.50535      204.1077      39079.73      174.1615    
 1306.00   32.51030      204.1326      39112.24      174.1844    
 1307.00   32.51525      204.1574      39144.75      174.2074    
 1308.00   32.52020      204.1823      39177.27      174.2303    
 1309.00   32.52514      204.2072      39209.79      174.2532    
 1310.00   32.53009      204.2320      39242.32      174.2760    
 1311.00   32.53503      204.2568      39274.85      174.2989    
 1312.00   32.53997      204.2816      39307.39      174.3217    
 1313.00   32.54490      204.3064      39339.93      174.3446    
 1314.00   32.54984      204.3312      39372.48      174.3674    
 1315.00   32.55477      204.3560      39405.03      174.3902    
 1316.00   32.55970      204.3807      39437.59      174.4130    
 1317.00   32.56463      204.4055      39470.15      174.4357    
 1318.00   32.56955      204.4302      39502.72      174.4585    
 1319.00   32.57448      204.4549      39535.29      174.4812    
 1320.00   32.57940      204.4796      39567.86      174.5039    
 1321.00   32.58432      204.5042      39600.45      174.5266    
 1322.00   32.58924      204.5289      39633.03      174.5493    
 1323.00   32.59415      204.5536      39665.62      174.5720    
 1324.00   32.59907      204.5782      39698.22      174.5946    
 1325.00   32.60398      204.6028      39730.82      174.6173    
 1326.00   32.60889      204.6274      39763.43      174.6399    
 1327.00   32.61380      204.6520      39796.04      174.6625    
 1328.00   32.61870      204.6765      39828.66      174.6851    
 1329.00   32.62360      204.7011      39861.28      174.7077    
 1330.00   32.62851      204.7256      39893.90      174.7302    
 1331.00   32.63340      204.7502      39926.53      174.7528    
 1332.00   32.63830      204.7747      39959.17      174.7753    
 1333.00   32.64319      204.7992      39991.81      174.7978    
 1334.00   32.64809      204.8237      40024.46      174.8203    
 1335.00   32.65298      204.8481      40057.11      174.8428    
 1336.00   32.65786      204.8726      40089.76      174.8653    
 1337.00   32.66275      204.8970      40122.42      174.8877    
 1338.00   32.66763      204.9214      40155.09      174.9102    
 1339.00   32.67251      204.9458      40187.76      174.9326    
 1340.00   32.67739      204.9702      40220.43      174.9550    
 1341.00   32.68227      204.9946      40253.11      174.9774    
 1342.00   32.68714      205.0190      40285.80      174.9998    
 1343.00   32.69202      205.0433      40318.49      175.0221    
 1344.00   32.69689      205.0677      40351.18      175.0445    
 1345.00   32.70175      205.0920      40383.88      175.0668    
 1346.00   32.70662      205.1163      40416.59      175.0891    
 1347.00   32.71148      205.1406      40449.29      175.1114    
 1348.00   32.71634      205.1649      40482.01      175.1337    
 1349.00   32.72120      205.1891      40514.73      175.1560    
 1350.00   32.72606      205.2134      40547.45      175.1782    
 1351.00   32.73091      205.2376      40580.18      175.2005    
 1352.00   32.73576      205.2618      40612.91      175.2227    
 1353.00   32.74061      205.2860      40645.65      175.2449    
 1354.00   32.74546      205.3102      40678.39      175.2671    
 1355.00   32.75031      205.3344      40711.14      175.2893    
 1356.00   32.75515      205.3586      40743.89      175.3114    
 1357.00   32.75999      205.3827      40776.65      175.3336    
 1358.00   32.76483      205.4068      40809.41      175.3557    
 1359.00   32.76966      205.4310      40842.18      175.3779    
 1360.00   32.77450      205.4551      40874.95      175.4000    
 1361.00   32.77933      205.4792      40907.73      175.4221    
 1362.00   32.78416      205.5032      40940.51      175.4441    
 1363.00   32.78898      205.5273      40973.30      175.4662    
 1364.00   32.79381      205.5514      41006.09      175.4882    
 1365.00   32.79863      205.5754      41038.89      175.5103    
 1366.00   32.80345      205.5994      41071.69      175.5323    
 1367.00   32.80827      205.6234      41104.49      175.5543    
 1368.00   32.81308      205.6474      41137.30      175.5763    
 1369.00   32.81789      205.6714      41170.12      175.5983    
 1370.00   32.82270      205.6954      41202.94      175.6202    
 1371.00   32.82751      205.7193      41235.77      175.6422    
 1372.00   32.83232      205.7432      41268.60      175.6641    
 1373.00   32.83712      205.7672      41301.43      175.6860    
 1374.00   32.84192      205.7911      41334.27      175.7079    
 1375.00   32.84672      205.8150      41367.11      175.7298    
 1376.00   32.85151      205.8389      41399.96      175.7517    
 1377.00   32.85631      205.8627      41432.82      175.7735    
 1378.00   32.86110      205.8866      41465.68      175.7954    
 1379.00   32.86589      205.9104      41498.54      175.8172    
 1380.00   32.87067      205.9342      41531.41      175.8390    
 1381.00   32.87546      205.9581      41564.28      175.8608    
 1382.00   32.88024      205.9819      41597.16      175.8826    
 1383.00   32.88502      206.0056      41630.04      175.9044    
 1384.00   32.88979      206.0294      41662.93      175.9261    
 1385.00   32.89457      206.0532      41695.82      175.9479    
 1386.00   32.89934      206.0769      41728.72      175.9696    
 1387.00   32.90411      206.1006      41761.62      175.9913    
 1388.00   32.90887      206.1244      41794.53      176.0130    
 1389.00   32.91364      206.1481      41827.44      176.0347    
 1390.00   32.91840      206.1718      41860.35      176.0564    
 1391.00   32.92316      206.1954      41893.27      176.0780    
 1392.00   32.92792      206.2191      41926.20      176.0997    
 1393.00   32.93267      206.2427      41959.13      176.1213    
 1394.00   32.93742      206.2664      41992.06      176.1429    
 1395.00   32.94217      206.2900      42025.00      176.1645    
 1396.00   32.94692      206.3136      42057.95      176.1861    
 1397.00   32.95166      206.3372      42090.90      176.2077    
 1398.00   32.95641      206.3608      42123.85      176.2293    
 1399.00   32.96115      206.3843      42156.81      176.2508    
 1400.00   32.96588      206.4079      42189.77      176.2723    
 1401.00   32.97062      206.4314      42222.74      176.2939    
 1402.00   32.97535      206.4550      42255.72      176.3154    
 1403.00   32.98008      206.4785      42288.69      176.3369    
 1404.00   32.98481      206.5020      42321.68      176.3583    
 1405.00   32.98953      206.5255      42354.66      176.3798    
 1406.00   32.99425      206.5489      42387.65      176.4012    
 1407.00   32.99897      206.5724      42420.65      176.4227    
 1408.00   33.00369      206.5958      42453.65      176.4441    
 1409.00   33.00841      206.6193      42486.66      176.4655    
 1410.00   33.01312      206.6427      42519.67      176.4869    
 1411.00   33.01783      206.6661      42552.68      176.5083    
 1412.00   33.02253      206.6895      42585.71      176.5296    
 1413.00   33.02724      206.7129      42618.73      176.5510    
 1414.00   33.03194      206.7362      42651.76      176.5723    
 1415.00   33.03664      206.7596      42684.79      176.5937    
 1416.00   33.04134      206.7829      42717.83      176.6150    
 1417.00   33.04603      206.8063      42750.88      176.6363    
 1418.00   33.05072      206.8296      42783.92      176.6576    
 1419.00   33.05541      206.8529      42816.98      176.6788    
 1420.00   33.06010      206.8762      42850.04      176.7001    
 1421.00   33.06478      206.8994      42883.10      176.7213    
 1422.00   33.06947      206.9227      42916.17      176.7426    
 1423.00   33.07414      206.9460      42949.24      176.7638    
 1424.00   33.07882      206.9692      42982.31      176.7850    
 1425.00   33.08349      206.9924      43015.39      176.8062    
 1426.00   33.08817      207.0156      43048.48      176.8274    
 1427.00   33.09284      207.0388      43081.57      176.8485    
 1428.00   33.09750      207.0620      43114.67      176.8697    
 1429.00   33.10216      207.0852      43147.77      176.8908    
 1430.00   33.10683      207.1083      43180.87      176.9119    
 1431.00   33.11148      207.1315      43213.98      176.9330    
 1432.00   33.11614      207.1546      43247.09      176.9541    
 1433.00   33.12079      207.1777      43280.21      176.9752    
 1434.00   33.12544      207.2008      43313.34      176.9963    
 1435.00   33.13009      207.2239      43346.46      177.0173    
 1436.00   33.13474      207.2470      43379.60      177.0384    
 1437.00   33.13938      207.2701      43412.73      177.0594    
 1438.00   33.14402      207.2931      43445.87      177.0804    
 1439.00   33.14866      207.3162      43479.02      177.1014    
 1440.00   33.15329      207.3392      43512.17      177.1224    
 1441.00   33.15793      207.3622      43545.33      177.1434    
 1442.00   33.16256      207.3852      43578.49      177.1644    
 1443.00   33.16718      207.4082      43611.65      177.1853    
 1444.00   33.17181      207.4312      43644.82      177.2063    
 1445.00   33.17643      207.4542      43678.00      177.2272    
 1446.00   33.18105      207.4771      43711.17      177.2481    
 1447.00   33.18567      207.5001      43744.36      177.2690    
 1448.00   33.19028      207.5230      43777.55      177.2899    
 1449.00   33.19489      207.5459      43810.74      177.3107    
 1450.00   33.19950      207.5688      43843.94      177.3316    
 1451.00   33.20411      207.5917      43877.14      177.3525    
 1452.00   33.20871      207.6146      43910.34      177.3733    
 1453.00   33.21331      207.6374      43943.55      177.3941    
 1454.00   33.21791      207.6603      43976.77      177.4149    
 1455.00   33.22251      207.6831      44009.99      177.4357    
 1456.00   33.22710      207.7060      44043.22      177.4565    
 1457.00   33.23169      207.7288      44076.44      177.4773    
 1458.00   33.23628      207.7516      44109.68      177.4980    
 1459.00   33.24086      207.7744      44142.92      177.5188    
 1460.00   33.24545      207.7971      44176.16      177.5395    
 1461.00   33.25003      207.8199      44209.41      177.5602    
 1462.00   33.25460      207.8427      44242.66      177.5809    
 1463.00   33.25918      207.8654      44275.92      177.6016    
 1464.00   33.26375      207.8881      44309.18      177.6223    
 1465.00   33.26832      207.9108      44342.45      177.6430    
 1466.00   33.27289      207.9335      44375.72      177.6636    
 1467.00   33.27745      207.9562      44408.99      177.6843    
 1468.00   33.28201      207.9789      44442.27      177.7049    
 1469.00   33.28657      208.0016      44475.55      177.7255    
 1470.00   33.29113      208.0242      44508.84      177.7461    
 1471.00   33.29568      208.0469      44542.14      177.7667    
 1472.00   33.30023      208.0695      44575.44      177.7873    
 1473.00   33.30478      208.0921      44608.74      177.8078    
 1474.00   33.30932      208.1147      44642.04      177.8284    
 1475.00   33.31387      208.1373      44675.36      177.8489    
 1476.00   33.31841      208.1599      44708.67      177.8695    
 1477.00   33.32294      208.1825      44741.99      177.8900    
 1478.00   33.32748      208.2050      44775.32      177.9105    
 1479.00   33.33201      208.2276      44808.65      177.9310    
 1480.00   33.33654      208.2501      44841.98      177.9514    
 1481.00   33.34107      208.2726      44875.32      177.9719    
 1482.00   33.34559      208.2951      44908.66      177.9924    
 1483.00   33.35011      208.3176      44942.01      178.0128    
 1484.00   33.35463      208.3401      44975.36      178.0332    
 1485.00   33.35915      208.3626      45008.72      178.0537    
 1486.00   33.36366      208.3850      45042.08      178.0741    
 1487.00   33.36817      208.4075      45075.45      178.0944    
 1488.00   33.37268      208.4299      45108.82      178.1148    
 1489.00   33.37718      208.4523      45142.19      178.1352    
 1490.00   33.38168      208.4747      45175.57      178.1555    
 1491.00   33.38618      208.4971      45208.96      178.1759    
 1492.00   33.39068      208.5195      45242.35      178.1962    
 1493.00   33.39517      208.5419      45275.74      178.2165    
 1494.00   33.39967      208.5642      45309.14      178.2368    
 1495.00   33.40415      208.5866      45342.54      178.2571    
 1496.00   33.40864      208.6089      45375.94      178.2774    
 1497.00   33.41312      208.6313      45409.36      178.2977    
 1498.00   33.41760      208.6536      45442.77      178.3179    
 1499.00   33.42208      208.6759      45476.19      178.3382    
 1500.00   33.42656      208.6982      45509.62      178.3584    
 1501.00   33.43103      208.7204      45543.04      178.3786    
 1502.00   33.43550      208.7427      45576.48      178.3989    
 1503.00   33.43997      208.7650      45609.91      178.4190    
 1504.00   33.44443      208.7872      45643.36      178.4392    
 1505.00   33.44889      208.8094      45676.80      178.4594    
 1506.00   33.45335      208.8317      45710.25      178.4796    
 1507.00   33.45781      208.8539      45743.71      178.4997    
 1508.00   33.46226      208.8761      45777.17      178.5198    
 1509.00   33.46671      208.8982      45810.63      178.5400    
 1510.00   33.47116      208.9204      45844.10      178.5601    
 1511.00   33.47561      208.9426      45877.58      178.5802    
 1512.00   33.48005      208.9647      45911.06      178.6003    
 1513.00   33.48449      208.9869      45944.54      178.6203    
 1514.00   33.48892      209.0090      45978.02      178.6404    
 1515.00   33.49336      209.0311      46011.52      178.6605    
 1516.00   33.49779      209.0532      46045.01      178.6805    
 1517.00   33.50222      209.0753      46078.51      178.7005    
 1518.00   33.50665      209.0974      46112.02      178.7206    
 1519.00   33.51107      209.1194      46145.52      178.7406    
 1520.00   33.51549      209.1415      46179.04      178.7606    
 1521.00   33.51991      209.1635      46212.56      178.7805    
 1522.00   33.52432      209.1856      46246.08      178.8005    
 1523.00   33.52874      209.2076      46279.60      178.8205    
 1524.00   33.53315      209.2296      46313.13      178.8404    
 1525.00   33.53755      209.2516      46346.67      178.8603    
 1526.00   33.54196      209.2736      46380.21      178.8803    
 1527.00   33.54636      209.2956      46413.75      178.9002    
 1528.00   33.55076      209.3175      46447.30      178.9201    
 1529.00   33.55515      209.3395      46480.86      178.9400    
 1530.00   33.55955      209.3614      46514.41      178.9598    
 1531.00   33.56394      209.3833      46547.97      178.9797    
 1532.00   33.56832      209.4053      46581.54      178.9996    
 1533.00   33.57271      209.4272      46615.11      179.0194    
 1534.00   33.57709      209.4491      46648.69      179.0392    
 1535.00   33.58147      209.4709      46682.27      179.0590    
 1536.00   33.58585      209.4928      46715.85      179.0789    
 1537.00   33.59022      209.5147      46749.44      179.0986    
 1538.00   33.59459      209.5365      46783.03      179.1184    
 1539.00   33.59896      209.5584      46816.63      179.1382    
 1540.00   33.60333      209.5802      46850.23      179.1580    
 1541.00   33.60769      209.6020      46883.83      179.1777    
 1542.00   33.61205      209.6238      46917.44      179.1974    
 1543.00   33.61641      209.6456      46951.06      179.2172    
 1544.00   33.62076      209.6674      46984.68      179.2369    
 1545.00   33.62512      209.6891      47018.30      179.2566    
 1546.00   33.62947      209.7109      47051.93      179.2763    
 1547.00   33.63381      209.7327      47085.56      179.2960    
 1548.00   33.63816      209.7544      47119.19      179.3156    
 1549.00   33.64250      209.7761      47152.83      179.3353    
 1550.00   33.64684      209.7978      47186.48      179.3549    
 1551.00   33.65117      209.8195      47220.13      179.3746    
 1552.00   33.65551      209.8412      47253.78      179.3942    
 1553.00   33.65984      209.8629      47287.44      179.4138    
 1554.00   33.66416      209.8846      47321.10      179.4334    
 1555.00   33.66849      209.9062      47354.77      179.4530    
 1556.00   33.67281      209.9279      47388.44      179.4726    
 1557.00   33.67713      209.9495      47422.11      179.4921    
 1558.00   33.68144      209.9711      47455.79      179.5117    
 1559.00   33.68576      209.9927      47489.48      179.5312    
 1560.00   33.69007      210.0143      47523.16      179.5508    
 1561.00   33.69438      210.0359      47556.86      179.5703    
 1562.00   33.69868      210.0575      47590.55      179.5898    
 1563.00   33.70299      210.0791      47624.25      179.6093    
 1564.00   33.70729      210.1006      47657.96      179.6288    
 1565.00   33.71158      210.1222      47691.67      179.6483    
 1566.00   33.71588      210.1437      47725.38      179.6677    
 1567.00   33.72017      210.1652      47759.10      179.6872    
 1568.00   33.72446      210.1868      47792.82      179.7066    
 1569.00   33.72874      210.2083      47826.55      179.7261    
 1570.00   33.73303      210.2298      47860.28      179.7455    
 1571.00   33.73731      210.2512      47894.01      179.7649    
 1572.00   33.74158      210.2727      47927.75      179.7843    
 1573.00   33.74586      210.2942      47961.50      179.8037    
 1574.00   33.75013      210.3156      47995.25      179.8231    
 1575.00   33.75440      210.3370      48029.00      179.8424    
 1576.00   33.75867      210.3585      48062.75      179.8618    
 1577.00   33.76293      210.3799      48096.51      179.8811    
 1578.00   33.76719      210.4013      48130.28      179.9005    
 1579.00   33.77145      210.4227      48164.05      179.9198    
 1580.00   33.77571      210.4441      48197.82      179.9391    
 1581.00   33.77996      210.4654      48231.60      179.9584    
 1582.00   33.78421      210.4868      48265.38      179.9777    
 1583.00   33.78846      210.5082      48299.17      179.9970    
 1584.00   33.79270      210.5295      48332.96      180.0163    
 1585.00   33.79695      210.5508      48366.75      180.0355    
 1586.00   33.80119      210.5721      48400.55      180.0548    
 1587.00   33.80542      210.5934      48434.36      180.0740    
 1588.00   33.80966      210.6147      48468.16      180.0932    
 1589.00   33.81389      210.6360      48501.98      180.1124    
 1590.00   33.81811      210.6573      48535.79      180.1316    
 1591.00   33.82234      210.6786      48569.61      180.1508    
 1592.00   33.82656      210.6998      48603.44      180.1700    
 1593.00   33.83078      210.7211      48637.27      180.1892    
 1594.00   33.83500      210.7423      48671.10      180.2084    
 1595.00   33.83921      210.7635      48704.94      180.2275    
 1596.00   33.84343      210.7847      48738.78      180.2466    
 1597.00   33.84764      210.8059      48772.62      180.2658    
 1598.00   33.85184      210.8271      48806.47      180.2849    
 1599.00   33.85604      210.8483      48840.33      180.3040    
 1600.00   33.86025      210.8695      48874.18      180.3231    
 1601.00   33.86444      210.8906      48908.05      180.3422    
 1602.00   33.86864      210.9118      48941.91      180.3613    
 1603.00   33.87283      210.9329      48975.78      180.3803    
 1604.00   33.87702      210.9540      49009.66      180.3994    
 1605.00   33.88121      210.9751      49043.54      180.4184    
 1606.00   33.88539      210.9962      49077.42      180.4375    
 1607.00   33.88957      211.0173      49111.31      180.4565    
 1608.00   33.89375      211.0384      49145.20      180.4755    
 1609.00   33.89793      211.0595      49179.10      180.4945    
 1610.00   33.90210      211.0806      49213.00      180.5135    
 1611.00   33.90627      211.1016      49246.90      180.5325    
 1612.00   33.91044      211.1227      49280.81      180.5514    
 1613.00   33.91460      211.1437      49314.72      180.5704    
 1614.00   33.91877      211.1647      49348.64      180.5893    
 1615.00   33.92293      211.1857      49382.56      180.6083    
 1616.00   33.92708      211.2067      49416.48      180.6272    
 1617.00   33.93124      211.2277      49450.41      180.6461    
 1618.00   33.93539      211.2487      49484.35      180.6650    
 1619.00   33.93954      211.2696      49518.28      180.6839    
 1620.00   33.94368      211.2906      49552.23      180.7028    
 1621.00   33.94783      211.3116      49586.17      180.7217    
 1622.00   33.95197      211.3325      49620.12      180.7406    
 1623.00   33.95610      211.3534      49654.07      180.7594    
 1624.00   33.96024      211.3743      49688.03      180.7783    
 1625.00   33.96437      211.3952      49722.00      180.7971    
 1626.00   33.96850      211.4161      49755.96      180.8159    
 1627.00   33.97263      211.4370      49789.93      180.8347    
 1628.00   33.97675      211.4579      49823.91      180.8535    
 1629.00   33.98087      211.4788      49857.89      180.8723    
 1630.00   33.98499      211.4996      49891.87      180.8911    
 1631.00   33.98911      211.5205      49925.86      180.9099    
 1632.00   33.99322      211.5413      49959.85      180.9286    
 1633.00   33.99733      211.5621      49993.84      180.9474    
 1634.00   34.00144      211.5829      50027.84      180.9661    
 1635.00   34.00554      211.6037      50061.85      180.9849    
 1636.00   34.00964      211.6245      50095.85      181.0036    
 1637.00   34.01374      211.6453      50129.86      181.0223    
 1638.00   34.01784      211.6661      50163.88      181.0410    
 1639.00   34.02193      211.6869      50197.90      181.0597    
 1640.00   34.02602      211.7076      50231.92      181.0784    
 1641.00   34.03011      211.7283      50265.95      181.0971    
 1642.00   34.03420      211.7491      50299.98      181.1157    
 1643.00   34.03828      211.7698      50334.02      181.1344    
 1644.00   34.04236      211.7905      50368.06      181.1530    
 1645.00   34.04644      211.8112      50402.11      181.1716    
 1646.00   34.05051      211.8319      50436.15      181.1903    
 1647.00   34.05458      211.8526      50470.21      181.2089    
 1648.00   34.05865      211.8733      50504.26      181.2275    
 1649.00   34.06272      211.8939      50538.32      181.2461    
 1650.00   34.06678      211.9146      50572.39      181.2646    
 1651.00   34.07085      211.9352      50606.46      181.2832    
 1652.00   34.07490      211.9558      50640.53      181.3018    
 1653.00   34.07896      211.9765      50674.61      181.3203    
 1654.00   34.08301      211.9971      50708.69      181.3389    
 1655.00   34.08706      212.0177      50742.77      181.3574    
 1656.00   34.09111      212.0383      50776.86      181.3759    
 1657.00   34.09515      212.0589      50810.96      181.3944    
 1658.00   34.09920      212.0794      50845.05      181.4129    
 1659.00   34.10324      212.1000      50879.15      181.4314    
 1660.00   34.10727      212.1205      50913.26      181.4499    
 1661.00   34.11131      212.1411      50947.37      181.4684    
 1662.00   34.11534      212.1616      50981.48      181.4868    
 1663.00   34.11937      212.1821      51015.60      181.5053    
 1664.00   34.12339      212.2026      51049.72      181.5237    
 1665.00   34.12742      212.2231      51083.85      181.5422    
 1666.00   34.13144      212.2436      51117.98      181.5606    
 1667.00   34.13545      212.2641      51152.11      181.5790    
 1668.00   34.13947      212.2846      51186.25      181.5974    
 1669.00   34.14348      212.3051      51220.39      181.6158    
 1670.00   34.14749      212.3255      51254.53      181.6342    
 1671.00   34.15150      212.3460      51288.68      181.6525    
 1672.00   34.15550      212.3664      51322.84      181.6709    
 1673.00   34.15950      212.3868      51356.99      181.6893    
 1674.00   34.16350      212.4072      51391.15      181.7076    
 1675.00   34.16750      212.4276      51425.32      181.7259    
 1676.00   34.17149      212.4480      51459.49      181.7443    
 1677.00   34.17548      212.4684      51493.66      181.7626    
 1678.00   34.17947      212.4888      51527.84      181.7809    
 1679.00   34.18346      212.5091      51562.02      181.7992    
 1680.00   34.18744      212.5295      51596.21      181.8175    
 1681.00   34.19142      212.5498      51630.40      181.8357    
 1682.00   34.19539      212.5702      51664.59      181.8540    
 1683.00   34.19937      212.5905      51698.79      181.8723    
 1684.00   34.20334      212.6108      51732.99      181.8905    
 1685.00   34.20731      212.6311      51767.19      181.9087    
 1686.00   34.21128      212.6514      51801.40      181.9270    
 1687.00   34.21524      212.6717      51835.62      181.9452    
 1688.00   34.21920      212.6920      51869.83      181.9634    
 1689.00   34.22316      212.7122      51904.06      181.9816    
 1690.00   34.22712      212.7325      51938.28      181.9998    
 1691.00   34.23107      212.7528      51972.51      182.0180    
 1692.00   34.23502      212.7730      52006.74      182.0361    
 1693.00   34.23897      212.7932      52040.98      182.0543    
 1694.00   34.24291      212.8134      52075.22      182.0725    
 1695.00   34.24685      212.8336      52109.47      182.0906    
 1696.00   34.25079      212.8538      52143.71      182.1087    
 1697.00   34.25473      212.8740      52177.97      182.1269    
 1698.00   34.25867      212.8942      52212.22      182.1450    
 1699.00   34.26260      212.9144      52246.48      182.1631    
 1700.00   34.26653      212.9346      52280.75      182.1812    
 1701.00   34.27045      212.9547      52315.02      182.1993    
 1702.00   34.27438      212.9748      52349.29      182.2173    
 1703.00   34.27830      212.9950      52383.57      182.2354    
 1704.00   34.28222      213.0151      52417.85      182.2535    
 1705.00   34.28613      213.0352      52452.13      182.2715    
 1706.00   34.29004      213.0553      52486.42      182.2895    
 1707.00   34.29395      213.0754      52520.71      182.3076    
 1708.00   34.29786      213.0955      52555.01      182.3256    
 1709.00   34.30177      213.1156      52589.31      182.3436    
 1710.00   34.30567      213.1356      52623.61      182.3616    
 1711.00   34.30957      213.1557      52657.92      182.3796    
 1712.00   34.31347      213.1757      52692.23      182.3976    
 1713.00   34.31736      213.1958      52726.55      182.4156    
 1714.00   34.32125      213.2158      52760.86      182.4335    
 1715.00   34.32514      213.2358      52795.19      182.4515    
 1716.00   34.32903      213.2558      52829.51      182.4694    
 1717.00   34.33291      213.2758      52863.85      182.4874    
 1718.00   34.33679      213.2958      52898.18      182.5053    
 1719.00   34.34067      213.3158      52932.52      182.5232    
 1720.00   34.34455      213.3358      52966.86      182.5411    
 1721.00   34.34842      213.3558      53001.21      182.5590    
 1722.00   34.35229      213.3757      53035.56      182.5769    
 1723.00   34.35616      213.3957      53069.91      182.5948    
 1724.00   34.36002      213.4156      53104.27      182.6126    
 1725.00   34.36389      213.4355      53138.63      182.6305    
 1726.00   34.36775      213.4554      53173.00      182.6484    
 1727.00   34.37160      213.4753      53207.37      182.6662    
 1728.00   34.37546      213.4952      53241.74      182.6840    
 1729.00   34.37931      213.5151      53276.12      182.7019    
 1730.00   34.38316      213.5350      53310.50      182.7197    
 1731.00   34.38701      213.5549      53344.89      182.7375    
 1732.00   34.39085      213.5747      53379.27      182.7553    
 1733.00   34.39469      213.5946      53413.67      182.7731    
 1734.00   34.39853      213.6144      53448.06      182.7909    
 1735.00   34.40237      213.6343      53482.46      182.8086    
 1736.00   34.40620      213.6541      53516.87      182.8264    
 1737.00   34.41003      213.6739      53551.28      182.8441    
 1738.00   34.41386      213.6937      53585.69      182.8619    
 1739.00   34.41769      213.7135      53620.10      182.8796    
 1740.00   34.42151      213.7333      53654.52      182.8974    
 1741.00   34.42533      213.7531      53688.95      182.9151    
 1742.00   34.42915      213.7728      53723.37      182.9328    
 1743.00   34.43297      213.7926      53757.81      182.9505    
 1744.00   34.43678      213.8123      53792.24      182.9682    
 1745.00   34.44059      213.8321      53826.68      182.9859    
 1746.00   34.44440      213.8518      53861.12      183.0035    
 1747.00   34.44820      213.8715      53895.57      183.0212    
 1748.00   34.45200      213.8913      53930.02      183.0388    
 1749.00   34.45580      213.9110      53964.47      183.0565    
 1750.00   34.45960      213.9307      53998.93      183.0741    
 1751.00   34.46340      213.9503      54033.39      183.0918    
 1752.00   34.46719      213.9700      54067.86      183.1094    
 1753.00   34.47098      213.9897      54102.33      183.1270    
 1754.00   34.47476      214.0093      54136.80      183.1446    
 1755.00   34.47855      214.0290      54171.28      183.1622    
 1756.00   34.48233      214.0486      54205.76      183.1798    
 1757.00   34.48611      214.0683      54240.24      183.1973    
 1758.00   34.48989      214.0879      54274.73      183.2149    
 1759.00   34.49366      214.1075      54309.22      183.2325    
 1760.00   34.49743      214.1271      54343.72      183.2500    
 1761.00   34.50120      214.1467      54378.21      183.2675    
 1762.00   34.50497      214.1663      54412.72      183.2851    
 1763.00   34.50873      214.1859      54447.22      183.3026    
 1764.00   34.51249      214.2054      54481.74      183.3201    
 1765.00   34.51625      214.2250      54516.25      183.3376    
 1766.00   34.52001      214.2446      54550.77      183.3551    
 1767.00   34.52376      214.2641      54585.29      183.3726    
 1768.00   34.52751      214.2836      54619.82      183.3901    
 1769.00   34.53126      214.3032      54654.34      183.4075    
 1770.00   34.53500      214.3227      54688.88      183.4250    
 1771.00   34.53875      214.3422      54723.41      183.4425    
 1772.00   34.54249      214.3617      54757.96      183.4599    
 1773.00   34.54622      214.3812      54792.50      183.4773    
 1774.00   34.54996      214.4006      54827.05      183.4948    
 1775.00   34.55369      214.4201      54861.60      183.5122    
 1776.00   34.55742      214.4396      54896.15      183.5296    
 1777.00   34.56115      214.4590      54930.71      183.5470    
 1778.00   34.56488      214.4785      54965.28      183.5644    
 1779.00   34.56860      214.4979      54999.84      183.5818    
 1780.00   34.57232      214.5173      55034.41      183.5991    
 1781.00   34.57604      214.5368      55068.99      183.6165    
 1782.00   34.57975      214.5562      55103.57      183.6339    
 1783.00   34.58346      214.5756      55138.15      183.6512    
 1784.00   34.58717      214.5950      55172.73      183.6685    
 1785.00   34.59088      214.6143      55207.32      183.6859    
 1786.00   34.59458      214.6337      55241.92      183.7032    
 1787.00   34.59829      214.6531      55276.51      183.7205    
 1788.00   34.60199      214.6724      55311.11      183.7378    
 1789.00   34.60568      214.6918      55345.72      183.7551    
 1790.00   34.60938      214.7111      55380.32      183.7724    
 1791.00   34.61307      214.7305      55414.93      183.7897    
 1792.00   34.61676      214.7498      55449.55      183.8070    
 1793.00   34.62045      214.7691      55484.17      183.8242    
 1794.00   34.62413      214.7884      55518.79      183.8415    
 1795.00   34.62781      214.8077      55553.42      183.8587    
 1796.00   34.63149      214.8270      55588.05      183.8760    
 1797.00   34.63517      214.8463      55622.68      183.8932    
 1798.00   34.63884      214.8655      55657.32      183.9104    
 1799.00   34.64251      214.8848      55691.96      183.9276    
 1800.00   34.64618      214.9040      55726.60      183.9448    
 1801.00   34.64985      214.9233      55761.25      183.9620    
 1802.00   34.65351      214.9425      55795.90      183.9792    
 1803.00   34.65718      214.9617      55830.56      183.9964    
 1804.00   34.66084      214.9810      55865.22      184.0136    
 1805.00   34.66449      215.0002      55899.88      184.0307    
 1806.00   34.66815      215.0194      55934.54      184.0479    
 1807.00   34.67180      215.0386      55969.21      184.0650    
 1808.00   34.67545      215.0577      56003.89      184.0821    
 1809.00   34.67909      215.0769      56038.57      184.0993    
 1810.00   34.68274      215.0961      56073.25      184.1164    
 1811.00   34.68638      215.1152      56107.93      184.1335    
 1812.00   34.69002      215.1344      56142.62      184.1506    
 1813.00   34.69366      215.1535      56177.31      184.1677    
 1814.00   34.69729      215.1727      56212.01      184.1848    
 1815.00   34.70092      215.1918      56246.71      184.2019    
 1816.00   34.70455      215.2109      56281.41      184.2189    
 1817.00   34.70818      215.2300      56316.11      184.2360    
 1818.00   34.71180      215.2491      56350.82      184.2531    
 1819.00   34.71542      215.2682      56385.54      184.2701    
 1820.00   34.71904      215.2873      56420.26      184.2871    
 1821.00   34.72266      215.3064      56454.98      184.3042    
 1822.00   34.72627      215.3254      56489.70      184.3212    
 1823.00   34.72989      215.3445      56524.43      184.3382    
 1824.00   34.73350      215.3635      56559.16      184.3552    
 1825.00   34.73710      215.3826      56593.90      184.3722    
 1826.00   34.74071      215.4016      56628.63      184.3892    
 1827.00   34.74431      215.4206      56663.38      184.4062    
 1828.00   34.74791      215.4396      56698.12      184.4231    
 1829.00   34.75151      215.4586      56732.87      184.4401    
 1830.00   34.75510      215.4776      56767.63      184.4571    
 1831.00   34.75869      215.4966      56802.38      184.4740    
 1832.00   34.76228      215.5156      56837.14      184.4909    
 1833.00   34.76587      215.5346      56871.91      184.5079    
 1834.00   34.76945      215.5535      56906.68      184.5248    
 1835.00   34.77304      215.5725      56941.45      184.5417    
 1836.00   34.77662      215.5914      56976.22      184.5586    
 1837.00   34.78019      215.6104      57011.00      184.5755    
 1838.00   34.78377      215.6293      57045.78      184.5924    
 1839.00   34.78734      215.6482      57080.57      184.6093    
 1840.00   34.79091      215.6671      57115.36      184.6262    
 1841.00   34.79448      215.6860      57150.15      184.6430    
 1842.00   34.79804      215.7049      57184.95      184.6599    
 1843.00   34.80161      215.7238      57219.75      184.6767    
 1844.00   34.80517      215.7427      57254.55      184.6936    
 1845.00   34.80872      215.7616      57289.36      184.7104    
 1846.00   34.81228      215.7804      57324.17      184.7272    
 1847.00   34.81583      215.7993      57358.98      184.7441    
 1848.00   34.81938      215.8181      57393.80      184.7609    
 1849.00   34.82293      215.8370      57428.62      184.7777    
 1850.00   34.82648      215.8558      57463.44      184.7945    
 1851.00   34.83002      215.8746      57498.27      184.8113    
 1852.00   34.83356      215.8934      57533.10      184.8280    
 1853.00   34.83710      215.9122      57567.94      184.8448    
 1854.00   34.84064      215.9310      57602.78      184.8616    
 1855.00   34.84417      215.9498      57637.62      184.8783    
 1856.00   34.84770      215.9686      57672.47      184.8951    
 1857.00   34.85123      215.9874      57707.32      184.9118    
 1858.00   34.85476      216.0061      57742.17      184.9285    
 1859.00   34.85828      216.0249      57777.03      184.9453    
 1860.00   34.86180      216.0436      57811.89      184.9620    
 1861.00   34.86532      216.0624      57846.75      184.9787    
 1862.00   34.86884      216.0811      57881.62      184.9954    
 1863.00   34.87235      216.0998      57916.49      185.0121    
 1864.00   34.87586      216.1185      57951.36      185.0287    
 1865.00   34.87937      216.1372      57986.24      185.0454    
 1866.00   34.88288      216.1559      58021.12      185.0621    
 1867.00   34.88638      216.1746      58056.00      185.0787    
 1868.00   34.88989      216.1933      58090.89      185.0954    
 1869.00   34.89339      216.2120      58125.78      185.1120    
 1870.00   34.89688      216.2306      58160.68      185.1287    
 1871.00   34.90038      216.2493      58195.58      185.1453    
 1872.00   34.90387      216.2680      58230.48      185.1619    
 1873.00   34.90736      216.2866      58265.39      185.1785    
 1874.00   34.91085      216.3052      58300.29      185.1951    
 1875.00   34.91434      216.3239      58335.21      185.2117    
 1876.00   34.91782      216.3425      58370.12      185.2283    
 1877.00   34.92130      216.3611      58405.04      185.2449    
 1878.00   34.92478      216.3797      58439.97      185.2615    
 1879.00   34.92826      216.3983      58474.89      185.2781    
 1880.00   34.93173      216.4169      58509.82      185.2946    
 1881.00   34.93520      216.4354      58544.76      185.3112    
 1882.00   34.93867      216.4540      58579.69      185.3277    
 1883.00   34.94214      216.4726      58614.63      185.3442    
 1884.00   34.94560      216.4911      58649.58      185.3608    
 1885.00   34.94906      216.5097      58684.52      185.3773    
 1886.00   34.95252      216.5282      58719.47      185.3938    
 1887.00   34.95598      216.5467      58754.43      185.4103    
 1888.00   34.95943      216.5652      58789.39      185.4268    
 1889.00   34.96289      216.5838      58824.35      185.4433    
 1890.00   34.96634      216.6023      58859.31      185.4598    
 1891.00   34.96978      216.6208      58894.28      185.4762    
 1892.00   34.97323      216.6392      58929.25      185.4927    
 1893.00   34.97667      216.6577      58964.23      185.5092    
 1894.00   34.98011      216.6762      58999.21      185.5256    
 1895.00   34.98355      216.6947      59034.19      185.5421    
 1896.00   34.98699      216.7131      59069.17      185.5585    
 1897.00   34.99042      216.7316      59104.16      185.5749    
 1898.00   34.99385      216.7500      59139.15      185.5913    
 1899.00   34.99728      216.7684      59174.15      185.6078    
 1900.00   35.00071      216.7869      59209.15      185.6242    
 1901.00   35.00413      216.8053      59244.15      185.6406    
 1902.00   35.00756      216.8237      59279.16      185.6570    
 1903.00   35.01098      216.8421      59314.17      185.6733    
 1904.00   35.01439      216.8605      59349.18      185.6897    
 1905.00   35.01781      216.8789      59384.19      185.7061    
 1906.00   35.02122      216.8973      59419.21      185.7224    
 1907.00   35.02463      216.9156      59454.24      185.7388    
 1908.00   35.02804      216.9340      59489.26      185.7551    
 1909.00   35.03145      216.9523      59524.29      185.7715    
 1910.00   35.03485      216.9707      59559.33      185.7878    
 1911.00   35.03825      216.9890      59594.36      185.8041    
 1912.00   35.04165      217.0074      59629.40      185.8204    
 1913.00   35.04505      217.0257      59664.45      185.8367    
 1914.00   35.04844      217.0440      59699.49      185.8530    
 1915.00   35.05183      217.0623      59734.54      185.8693    
 1916.00   35.05522      217.0806      59769.60      185.8856    
 1917.00   35.05861      217.0989      59804.65      185.9019    
 1918.00   35.06200      217.1172      59839.71      185.9182    
 1919.00   35.06538      217.1355      59874.78      185.9344    
 1920.00   35.06876      217.1537      59909.84      185.9507    
 1921.00   35.07214      217.1720      59944.91      185.9669    
 1922.00   35.07551      217.1902      59979.99      185.9832    
 1923.00   35.07889      217.2085      60015.07      185.9994    
 1924.00   35.08226      217.2267      60050.15      186.0156    
 1925.00   35.08563      217.2450      60085.23      186.0319    
 1926.00   35.08899      217.2632      60120.32      186.0481    
 1927.00   35.09236      217.2814      60155.41      186.0643    
 1928.00   35.09572      217.2996      60190.50      186.0805    
 1929.00   35.09908      217.3178      60225.60      186.0967    
 1930.00   35.10244      217.3360      60260.70      186.1128    
 1931.00   35.10579      217.3542      60295.80      186.1290    
 1932.00   35.10915      217.3724      60330.91      186.1452    
 1933.00   35.11250      217.3905      60366.02      186.1613    
 1934.00   35.11585      217.4087      60401.14      186.1775    
 1935.00   35.11919      217.4268      60436.25      186.1936    
 1936.00   35.12254      217.4450      60471.38      186.2098    
 1937.00   35.12588      217.4631      60506.50      186.2259    
 1938.00   35.12922      217.4813      60541.63      186.2420    
 1939.00   35.13256      217.4994      60576.76      186.2581    
 1940.00   35.13589      217.5175      60611.89      186.2742    
 1941.00   35.13923      217.5356      60647.03      186.2903    
 1942.00   35.14256      217.5537      60682.17      186.3064    
 1943.00   35.14589      217.5718      60717.31      186.3225    
 1944.00   35.14921      217.5899      60752.46      186.3386    
 1945.00   35.15254      217.6080      60787.61      186.3547    
 1946.00   35.15586      217.6260      60822.77      186.3707    
 1947.00   35.15918      217.6441      60857.92      186.3868    
 1948.00   35.16249      217.6621      60893.09      186.4029    
 1949.00   35.16581      217.6802      60928.25      186.4189    
 1950.00   35.16912      217.6982      60963.42      186.4349    
 1951.00   35.17243      217.7163      60998.59      186.4510    
 1952.00   35.17574      217.7343      61033.76      186.4670    
 1953.00   35.17905      217.7523      61068.94      186.4830    
 1954.00   35.18235      217.7703      61104.12      186.4990    
 1955.00   35.18565      217.7883      61139.30      186.5150    
 1956.00   35.18895      217.8063      61174.49      186.5310    
 1957.00   35.19225      217.8243      61209.68      186.5470    
 1958.00   35.19554      217.8423      61244.88      186.5630    
 1959.00   35.19884      217.8602      61280.07      186.5789    
 1960.00   35.20213      217.8782      61315.27      186.5949    
 1961.00   35.20542      217.8962      61350.48      186.6109    
 1962.00   35.20870      217.9141      61385.68      186.6268    
 1963.00   35.21199      217.9320      61420.90      186.6427    
 1964.00   35.21527      217.9500      61456.11      186.6587    
 1965.00   35.21855      217.9679      61491.33      186.6746    
 1966.00   35.22183      217.9858      61526.55      186.6905    
 1967.00   35.22510      218.0037      61561.77      186.7065    
 1968.00   35.22837      218.0216      61597.00      186.7224    
 1969.00   35.23164      218.0395      61632.23      186.7383    
 1970.00   35.23491      218.0574      61667.46      186.7542    
 1971.00   35.23818      218.0753      61702.70      186.7700    
 1972.00   35.24144      218.0932      61737.94      186.7859    
 1973.00   35.24471      218.1111      61773.18      186.8018    
 1974.00   35.24797      218.1289      61808.43      186.8177    
 1975.00   35.25122      218.1468      61843.67      186.8335    
 1976.00   35.25448      218.1646      61878.93      186.8494    
 1977.00   35.25773      218.1824      61914.18      186.8652    
 1978.00   35.26098      218.2003      61949.44      186.8810    
 1979.00   35.26423      218.2181      61984.71      186.8969    
 1980.00   35.26748      218.2359      62019.97      186.9127    
 1981.00   35.27072      218.2537      62055.24      186.9285    
 1982.00   35.27397      218.2715      62090.51      186.9443    
 1983.00   35.27721      218.2893      62125.79      186.9601    
 1984.00   35.28045      218.3071      62161.07      186.9759    
 1985.00   35.28368      218.3249      62196.35      186.9917    
 1986.00   35.28692      218.3427      62231.63      187.0075    
 1987.00   35.29015      218.3604      62266.92      187.0233    
 1988.00   35.29338      218.3782      62302.21      187.0390    
 1989.00   35.29660      218.3959      62337.51      187.0548    
 1990.00   35.29983      218.4137      62372.81      187.0706    
 1991.00   35.30305      218.4314      62408.11      187.0863    
 1992.00   35.30627      218.4491      62443.41      187.1020    
 1993.00   35.30949      218.4669      62478.72      187.1178    
 1994.00   35.31271      218.4846      62514.03      187.1335    
 1995.00   35.31592      218.5023      62549.35      187.1492    
 1996.00   35.31914      218.5200      62584.67      187.1649    
 1997.00   35.32235      218.5377      62619.99      187.1806    
 1998.00   35.32556      218.5553      62655.31      187.1963    
 1999.00   35.32876      218.5730      62690.64      187.2120    
 2000.00   35.33197      218.5907      62725.97      187.2277    
 2001.00   35.33517      218.6084      62761.30      187.2434    
 2002.00   35.33837      218.6260      62796.64      187.2591    
 2003.00   35.34156      218.6437      62831.98      187.2747    
 2004.00   35.34476      218.6613      62867.32      187.2904    
 2005.00   35.34795      218.6789      62902.67      187.3060    
 2006.00   35.35114      218.6966      62938.02      187.3217    
 2007.00   35.35433      218.7142      62973.37      187.3373    
 2008.00   35.35752      218.7318      63008.73      187.3529    
 2009.00   35.36071      218.7494      63044.08      187.3686    
 2010.00   35.36389      218.7670      63079.45      187.3842    
 2011.00   35.36707      218.7846      63114.81      187.3998    
 2012.00   35.37025      218.8022      63150.18      187.4154    
 2013.00   35.37342      218.8197      63185.55      187.4310    
 2014.00   35.37660      218.8373      63220.93      187.4466    
 2015.00   35.37977      218.8549      63256.31      187.4622    
 2016.00   35.38294      218.8724      63291.69      187.4777    
 2017.00   35.38611      218.8900      63327.07      187.4933    
 2018.00   35.38928      218.9075      63362.46      187.5089    
 2019.00   35.39244      218.9250      63397.85      187.5244    
 2020.00   35.39560      218.9426      63433.24      187.5400    
 2021.00   35.39876      218.9601      63468.64      187.5555    
 2022.00   35.40192      218.9776      63504.04      187.5711    
 2023.00   35.40507      218.9951      63539.45      187.5866    
 2024.00   35.40823      219.0126      63574.85      187.6021    
 2025.00   35.41138      219.0301      63610.26      187.6176    
 2026.00   35.41453      219.0476      63645.67      187.6331    
 2027.00   35.41768      219.0651      63681.09      187.6486    
 2028.00   35.42082      219.0825      63716.51      187.6641    
 2029.00   35.42396      219.1000      63751.93      187.6796    
 2030.00   35.42711      219.1174      63787.36      187.6951    
 2031.00   35.43024      219.1349      63822.79      187.7106    
 2032.00   35.43338      219.1523      63858.22      187.7260    
 2033.00   35.43652      219.1698      63893.65      187.7415    
 2034.00   35.43965      219.1872      63929.09      187.7570    
 2035.00   35.44278      219.2046      63964.53      187.7724    
 2036.00   35.44591      219.2220      63999.98      187.7879    
 2037.00   35.44904      219.2394      64035.42      187.8033    
 2038.00   35.45216      219.2568      64070.88      187.8187    
 2039.00   35.45528      219.2742      64106.33      187.8341    
 2040.00   35.45840      219.2916      64141.79      187.8496    
 2041.00   35.46152      219.3090      64177.25      187.8650    
 2042.00   35.46464      219.3264      64212.71      187.8804    
 2043.00   35.46775      219.3437      64248.18      187.8958    
 2044.00   35.47086      219.3611      64283.64      187.9112    
 2045.00   35.47398      219.3784      64319.12      187.9265    
 2046.00   35.47708      219.3958      64354.59      187.9419    
 2047.00   35.48019      219.4131      64390.07      187.9573    
 2048.00   35.48329      219.4304      64425.55      187.9727    
 2049.00   35.48640      219.4478      64461.04      187.9880    
 2050.00   35.48950      219.4651      64496.53      188.0034    
 2051.00   35.49259      219.4824      64532.02      188.0187    
 2052.00   35.49569      219.4997      64567.51      188.0340    
 2053.00   35.49879      219.5170      64603.01      188.0494    
 2054.00   35.50188      219.5343      64638.51      188.0647    
 2055.00   35.50497      219.5516      64674.01      188.0800    
 2056.00   35.50806      219.5688      64709.52      188.0953    
 2057.00   35.51114      219.5861      64745.03      188.1106    
 2058.00   35.51423      219.6034      64780.54      188.1259    
 2059.00   35.51731      219.6206      64816.06      188.1412    
 2060.00   35.52039      219.6379      64851.58      188.1565    
 2061.00   35.52347      219.6551      64887.10      188.1718    
 2062.00   35.52654      219.6723      64922.62      188.1871    
 2063.00   35.52962      219.6896      64958.15      188.2023    
 2064.00   35.53269      219.7068      64993.68      188.2176    
 2065.00   35.53576      219.7240      65029.22      188.2328    
 2066.00   35.53883      219.7412      65064.75      188.2481    
 2067.00   35.54189      219.7584      65100.29      188.2633    
 2068.00   35.54496      219.7756      65135.84      188.2786    
 2069.00   35.54802      219.7928      65171.38      188.2938    
 2070.00   35.55108      219.8099      65206.93      188.3090    
 2071.00   35.55414      219.8271      65242.49      188.3242    
 2072.00   35.55719      219.8443      65278.04      188.3394    
 2073.00   35.56025      219.8614      65313.60      188.3546    
 2074.00   35.56330      219.8786      65349.16      188.3698    
 2075.00   35.56635      219.8957      65384.73      188.3850    
 2076.00   35.56940      219.9129      65420.29      188.4002    
 2077.00   35.57244      219.9300      65455.86      188.4154    
 2078.00   35.57549      219.9471      65491.44      188.4305    
 2079.00   35.57853      219.9642      65527.02      188.4457    
 2080.00   35.58157      219.9813      65562.60      188.4609    
 2081.00   35.58461      219.9984      65598.18      188.4760    
 2082.00   35.58765      220.0155      65633.77      188.4912    
 2083.00   35.59068      220.0326      65669.35      188.5063    
 2084.00   35.59371      220.0497      65704.95      188.5214    
 2085.00   35.59674      220.0668      65740.54      188.5366    
 2086.00   35.59977      220.0839      65776.14      188.5517    
 2087.00   35.60280      220.1009      65811.74      188.5668    
 2088.00   35.60582      220.1180      65847.35      188.5819    
 2089.00   35.60885      220.1350      65882.95      188.5970    
 2090.00   35.61187      220.1521      65918.56      188.6121    
 2091.00   35.61489      220.1691      65954.18      188.6272    
 2092.00   35.61790      220.1861      65989.79      188.6423    
 2093.00   35.62092      220.2032      66025.41      188.6573    
 2094.00   35.62393      220.2202      66061.03      188.6724    
 2095.00   35.62694      220.2372      66096.66      188.6875    
 2096.00   35.62995      220.2542      66132.29      188.7025    
 2097.00   35.63296      220.2712      66167.92      188.7176    
 2098.00   35.63597      220.2882      66203.55      188.7326    
 2099.00   35.63897      220.3052      66239.19      188.7477    
 2100.00   35.64197      220.3221      66274.83      188.7627    
 2101.00   35.64497      220.3391      66310.48      188.7777    
 2102.00   35.64797      220.3561      66346.12      188.7927    
 2103.00   35.65096      220.3730      66381.77      188.8077    
 2104.00   35.65396      220.3900      66417.42      188.8227    
 2105.00   35.65695      220.4069      66453.08      188.8377    
 2106.00   35.65994      220.4238      66488.74      188.8527    
 2107.00   35.66293      220.4408      66524.40      188.8677    
 2108.00   35.66591      220.4577      66560.06      188.8827    
 2109.00   35.66890      220.4746      66595.73      188.8977    
 2110.00   35.67188      220.4915      66631.40      188.9127    
 2111.00   35.67486      220.5084      66667.08      188.9276    
 2112.00   35.67784      220.5253      66702.75      188.9426    
 2113.00   35.68082      220.5422      66738.43      188.9575    
 2114.00   35.68379      220.5591      66774.11      188.9725    
 2115.00   35.68676      220.5760      66809.80      188.9874    
 2116.00   35.68974      220.5928      66845.49      189.0023    
 2117.00   35.69270      220.6097      66881.18      189.0173    
 2118.00   35.69567      220.6266      66916.87      189.0322    
 2119.00   35.69864      220.6434      66952.57      189.0471    
 2120.00   35.70160      220.6603      66988.27      189.0620    
 2121.00   35.70456      220.6771      67023.97      189.0769    
 2122.00   35.70752      220.6939      67059.68      189.0918    
 2123.00   35.71048      220.7107      67095.39      189.1067    
 2124.00   35.71344      220.7276      67131.10      189.1216    
 2125.00   35.71639      220.7444      67166.81      189.1365    
 2126.00   35.71934      220.7612      67202.53      189.1513    
 2127.00   35.72229      220.7780      67238.25      189.1662    
 2128.00   35.72524      220.7948      67273.98      189.1811    
 2129.00   35.72819      220.8116      67309.70      189.1959    
 2130.00   35.73113      220.8283      67345.43      189.2108    
 2131.00   35.73408      220.8451      67381.17      189.2256    
 2132.00   35.73702      220.8619      67416.90      189.2404    
 2133.00   35.73996      220.8786      67452.64      189.2553    
 2134.00   35.74289      220.8954      67488.38      189.2701    
 2135.00   35.74583      220.9121      67524.13      189.2849    
 2136.00   35.74876      220.9289      67559.87      189.2997    
 2137.00   35.75169      220.9456      67595.62      189.3145    
 2138.00   35.75462      220.9623      67631.38      189.3293    
 2139.00   35.75755      220.9790      67667.13      189.3441    
 2140.00   35.76048      220.9958      67702.89      189.3589    
 2141.00   35.76340      221.0125      67738.65      189.3737    
 2142.00   35.76633      221.0292      67774.42      189.3884    
 2143.00   35.76925      221.0459      67810.19      189.4032    
 2144.00   35.77217      221.0625      67845.96      189.4180    
 2145.00   35.77508      221.0792      67881.73      189.4327    
 2146.00   35.77800      221.0959      67917.51      189.4475    
 2147.00   35.78091      221.1126      67953.29      189.4622    
 2148.00   35.78382      221.1292      67989.07      189.4770    
 2149.00   35.78673      221.1459      68024.85      189.4917    
 2150.00   35.78964      221.1625      68060.64      189.5064    
 2151.00   35.79255      221.1792      68096.43      189.5211    
 2152.00   35.79545      221.1958      68132.23      189.5359    
 2153.00   35.79835      221.2125      68168.02      189.5506    
 2154.00   35.80126      221.2291      68203.82      189.5653    
 2155.00   35.80415      221.2457      68239.63      189.5800    
 2156.00   35.80705      221.2623      68275.43      189.5947    
 2157.00   35.80995      221.2789      68311.24      189.6093    
 2158.00   35.81284      221.2955      68347.05      189.6240    
 2159.00   35.81573      221.3121      68382.87      189.6387    
 2160.00   35.81862      221.3287      68418.68      189.6534    
 2161.00   35.82151      221.3453      68454.50      189.6680    
 2162.00   35.82440      221.3618      68490.33      189.6827    
 2163.00   35.82728      221.3784      68526.15      189.6973    
 2164.00   35.83016      221.3950      68561.98      189.7120    
 2165.00   35.83304      221.4115      68597.81      189.7266    
 2166.00   35.83592      221.4281      68633.65      189.7413    
 2167.00   35.83880      221.4446      68669.48      189.7559    
 2168.00   35.84168      221.4611      68705.33      189.7705    
 2169.00   35.84455      221.4777      68741.17      189.7851    
 2170.00   35.84742      221.4942      68777.01      189.7997    
 2171.00   35.85029      221.5107      68812.86      189.8143    
 2172.00   35.85316      221.5272      68848.71      189.8289    
 2173.00   35.85603      221.5437      68884.57      189.8435    
 2174.00   35.85889      221.5602      68920.43      189.8581    
 2175.00   35.86175      221.5767      68956.29      189.8727    
 2176.00   35.86462      221.5932      68992.15      189.8872    
 2177.00   35.86748      221.6097      69028.02      189.9018    
 2178.00   35.87033      221.6262      69063.89      189.9164    
 2179.00   35.87319      221.6426      69099.76      189.9309    
 2180.00   35.87604      221.6591      69135.63      189.9455    
 2181.00   35.87890      221.6755      69171.51      189.9600    
 2182.00   35.88175      221.6920      69207.39      189.9746    
 2183.00   35.88460      221.7084      69243.27      189.9891    
 2184.00   35.88744      221.7249      69279.16      190.0036    
 2185.00   35.89029      221.7413      69315.05      190.0182    
 2186.00   35.89313      221.7577      69350.94      190.0327    
 2187.00   35.89597      221.7741      69386.83      190.0472    
 2188.00   35.89881      221.7905      69422.73      190.0617    
 2189.00   35.90165      221.8069      69458.63      190.0762    
 2190.00   35.90449      221.8233      69494.53      190.0907    
 2191.00   35.90732      221.8397      69530.44      190.1052    
 2192.00   35.91016      221.8561      69566.35      190.1196    
 2193.00   35.91299      221.8725      69602.26      190.1341    
 2194.00   35.91582      221.8889      69638.18      190.1486    
 2195.00   35.91865      221.9052      69674.09      190.1630    
 2196.00   35.92147      221.9216      69710.01      190.1775    
 2197.00   35.92430      221.9379      69745.94      190.1920    
 2198.00   35.92712      221.9543      69781.86      190.2064    
 2199.00   35.92994      221.9706      69817.79      190.2208    
 2200.00   35.93276      221.9870      69853.72      190.2353    
 2201.00   35.93558      222.0033      69889.66      190.2497    
 2202.00   35.93839      222.0196      69925.59      190.2641    
 2203.00   35.94121      222.0359      69961.53      190.2786    
 2204.00   35.94402      222.0523      69997.47      190.2930    
 2205.00   35.94683      222.0686      70033.42      190.3074    
 2206.00   35.94964      222.0849      70069.37      190.3218    
 2207.00   35.95245      222.1012      70105.32      190.3362    
 2208.00   35.95525      222.1174      70141.27      190.3506    
 2209.00   35.95806      222.1337      70177.23      190.3649    
 2210.00   35.96086      222.1500      70213.19      190.3793    
 2211.00   35.96366      222.1663      70249.15      190.3937    
 2212.00   35.96646      222.1825      70285.12      190.4081    
 2213.00   35.96926      222.1988      70321.08      190.4224    
 2214.00   35.97205      222.2150      70357.05      190.4368    
 2215.00   35.97484      222.2313      70393.03      190.4511    
 2216.00   35.97764      222.2475      70429.00      190.4655    
 2217.00   35.98043      222.2638      70464.98      190.4798    
 2218.00   35.98322      222.2800      70500.97      190.4942    
 2219.00   35.98600      222.2962      70536.95      190.5085    
 2220.00   35.98879      222.3124      70572.94      190.5228    
 2221.00   35.99157      222.3286      70608.93      190.5371    
 2222.00   35.99435      222.3448      70644.92      190.5514    
 2223.00   35.99713      222.3610      70680.92      190.5657    
 2224.00   35.99991      222.3772      70716.91      190.5800    
 2225.00   36.00269      222.3934      70752.92      190.5943    
 2226.00   36.00546      222.4096      70788.92      190.6086    
 2227.00   36.00824      222.4257      70824.93      190.6229    
 2228.00   36.01101      222.4419      70860.94      190.6372    
 2229.00   36.01378      222.4581      70896.95      190.6515    
 2230.00   36.01655      222.4742      70932.96      190.6657    
 2231.00   36.01931      222.4904      70968.98      190.6800    
 2232.00   36.02208      222.5065      71005.00      190.6942    
 2233.00   36.02484      222.5227      71041.03      190.7085    
 2234.00   36.02761      222.5388      71077.05      190.7227    
 2235.00   36.03037      222.5549      71113.08      190.7370    
 2236.00   36.03312      222.5710      71149.11      190.7512    
 2237.00   36.03588      222.5871      71185.15      190.7654    
 2238.00   36.03864      222.6032      71221.19      190.7797    
 2239.00   36.04139      222.6193      71257.23      190.7939    
 2240.00   36.04414      222.6354      71293.27      190.8081    
 2241.00   36.04689      222.6515      71329.31      190.8223    
 2242.00   36.04964      222.6676      71365.36      190.8365    
 2243.00   36.05239      222.6837      71401.41      190.8507    
 2244.00   36.05513      222.6998      71437.47      190.8649    
 2245.00   36.05788      222.7158      71473.52      190.8791    
 2246.00   36.06062      222.7319      71509.58      190.8932    
 2247.00   36.06336      222.7479      71545.64      190.9074    
 2248.00   36.06610      222.7640      71581.71      190.9216    
 2249.00   36.06883      222.7800      71617.78      190.9357    
 2250.00   36.07157      222.7960      71653.85      190.9499    
 2251.00   36.07430      222.8121      71689.92      190.9640    
 2252.00   36.07704      222.8281      71726.00      190.9782    
 2253.00   36.07977      222.8441      71762.07      190.9923    
 2254.00   36.08250      222.8601      71798.15      191.0065    
 2255.00   36.08522      222.8761      71834.24      191.0206    
 2256.00   36.08795      222.8921      71870.33      191.0347    
 2257.00   36.09067      222.9081      71906.41      191.0488    
 2258.00   36.09340      222.9241      71942.51      191.0630    
 2259.00   36.09612      222.9401      71978.60      191.0771    
 2260.00   36.09884      222.9561      72014.70      191.0912    
 2261.00   36.10155      222.9720      72050.80      191.1053    
 2262.00   36.10427      222.9880      72086.90      191.1193    
 2263.00   36.10698      223.0040      72123.01      191.1334    
 2264.00   36.10970      223.0199      72159.12      191.1475    
 2265.00   36.11241      223.0359      72195.23      191.1616    
 2266.00   36.11512      223.0518      72231.34      191.1757    
 2267.00   36.11783      223.0677      72267.46      191.1897    
 2268.00   36.12053      223.0837      72303.58      191.2038    
 2269.00   36.12324      223.0996      72339.70      191.2178    
 2270.00   36.12594      223.1155      72375.82      191.2319    
 2271.00   36.12864      223.1314      72411.95      191.2459    
 2272.00   36.13134      223.1473      72448.08      191.2600    
 2273.00   36.13404      223.1632      72484.21      191.2740    
 2274.00   36.13674      223.1791      72520.35      191.2880    
 2275.00   36.13943      223.1950      72556.49      191.3020    
 2276.00   36.14213      223.2109      72592.63      191.3161    
 2277.00   36.14482      223.2268      72628.77      191.3301    
 2278.00   36.14751      223.2426      72664.92      191.3441    
 2279.00   36.15020      223.2585      72701.07      191.3581    
 2280.00   36.15289      223.2744      72737.22      191.3721    
 2281.00   36.15557      223.2902      72773.37      191.3861    
 2282.00   36.15826      223.3061      72809.53      191.4000    
 2283.00   36.16094      223.3219      72845.69      191.4140    
 2284.00   36.16362      223.3377      72881.85      191.4280    
 2285.00   36.16630      223.3536      72918.02      191.4420    
 2286.00   36.16898      223.3694      72954.18      191.4559    
 2287.00   36.17166      223.3852      72990.35      191.4699    
 2288.00   36.17433      223.4010      73026.53      191.4838    
 2289.00   36.17701      223.4168      73062.70      191.4978    
 2290.00   36.17968      223.4326      73098.88      191.5117    
 2291.00   36.18235      223.4484      73135.06      191.5257    
 2292.00   36.18502      223.4642      73171.24      191.5396    
 2293.00   36.18768      223.4800      73207.43      191.5535    
 2294.00   36.19035      223.4958      73243.62      191.5674    
 2295.00   36.19301      223.5116      73279.81      191.5814    
 2296.00   36.19568      223.5273      73316.01      191.5953    
 2297.00   36.19834      223.5431      73352.20      191.6092    
 2298.00   36.20100      223.5588      73388.40      191.6231    
 2299.00   36.20365      223.5746      73424.61      191.6370    
 2300.00   36.20631      223.5903      73460.81      191.6509    
 2301.00   36.20897      223.6061      73497.02      191.6647    
 2302.00   36.21162      223.6218      73533.23      191.6786    
 2303.00   36.21427      223.6375      73569.44      191.6925    
 2304.00   36.21692      223.6533      73605.66      191.7064    
 2305.00   36.21957      223.6690      73641.87      191.7202    
 2306.00   36.22222      223.6847      73678.10      191.7341    
 2307.00   36.22486      223.7004      73714.32      191.7479    
 2308.00   36.22751      223.7161      73750.55      191.7618    
 2309.00   36.23015      223.7318      73786.77      191.7756    
 2310.00   36.23279      223.7475      73823.01      191.7895    
 2311.00   36.23543      223.7632      73859.24      191.8033    
 2312.00   36.23807      223.7788      73895.48      191.8171    
 2313.00   36.24070      223.7945      73931.72      191.8309    
 2314.00   36.24334      223.8102      73967.96      191.8448    
 2315.00   36.24597      223.8258      74004.20      191.8586    
 2316.00   36.24861      223.8415      74040.45      191.8724    
 2317.00   36.25124      223.8571      74076.70      191.8862    
 2318.00   36.25387      223.8728      74112.95      191.9000    
 2319.00   36.25649      223.8884      74149.21      191.9138    
 2320.00   36.25912      223.9040      74185.47      191.9276    
 2321.00   36.26174      223.9197      74221.73      191.9413    
 2322.00   36.26437      223.9353      74257.99      191.9551    
 2323.00   36.26699      223.9509      74294.25      191.9689    
 2324.00   36.26961      223.9665      74330.52      191.9826    
 2325.00   36.27223      223.9821      74366.79      191.9964    
 2326.00   36.27484      223.9977      74403.07      192.0102    
 2327.00   36.27746      224.0133      74439.34      192.0239    
 2328.00   36.28007      224.0289      74475.62      192.0377    
 2329.00   36.28269      224.0445      74511.90      192.0514    
 2330.00   36.28530      224.0601      74548.19      192.0651    
 2331.00   36.28791      224.0756      74584.47      192.0789    
 2332.00   36.29051      224.0912      74620.76      192.0926    
 2333.00   36.29312      224.1068      74657.06      192.1063    
 2334.00   36.29573      224.1223      74693.35      192.1200    
 2335.00   36.29833      224.1379      74729.65      192.1337    
 2336.00   36.30093      224.1534      74765.95      192.1474    
 2337.00   36.30353      224.1689      74802.25      192.1611    
 2338.00   36.30613      224.1845      74838.55      192.1748    
 2339.00   36.30873      224.2000      74874.86      192.1885    
 2340.00   36.31133      224.2155      74911.17      192.2022    
 2341.00   36.31392      224.2310      74947.48      192.2159    
 2342.00   36.31652      224.2465      74983.80      192.2295    
 2343.00   36.31911      224.2620      75020.12      192.2432    
 2344.00   36.32170      224.2775      75056.44      192.2569    
 2345.00   36.32429      224.2930      75092.76      192.2705    
 2346.00   36.32687      224.3085      75129.09      192.2842    
 2347.00   36.32946      224.3240      75165.41      192.2978    
 2348.00   36.33205      224.3395      75201.74      192.3115    
 2349.00   36.33463      224.3549      75238.08      192.3251    
 2350.00   36.33721      224.3704      75274.41      192.3387    
 2351.00   36.33979      224.3859      75310.75      192.3524    
 2352.00   36.34237      224.4013      75347.09      192.3660    
 2353.00   36.34495      224.4168      75383.44      192.3796    
 2354.00   36.34752      224.4322      75419.78      192.3932    
 2355.00   36.35010      224.4477      75456.13      192.4068    
 2356.00   36.35267      224.4631      75492.48      192.4204    
 2357.00   36.35524      224.4785      75528.84      192.4340    
 2358.00   36.35781      224.4939      75565.19      192.4476    
 2359.00   36.36038      224.5094      75601.55      192.4612    
 2360.00   36.36295      224.5248      75637.91      192.4748    
 2361.00   36.36552      224.5402      75674.28      192.4884    
 2362.00   36.36808      224.5556      75710.65      192.5020    
 2363.00   36.37064      224.5710      75747.01      192.5155    
 2364.00   36.37320      224.5864      75783.39      192.5291    
 2365.00   36.37577      224.6017      75819.76      192.5426    
 2366.00   36.37832      224.6171      75856.14      192.5562    
 2367.00   36.38088      224.6325      75892.52      192.5697    
 2368.00   36.38344      224.6479      75928.90      192.5833    
 2369.00   36.38599      224.6632      75965.28      192.5968    
 2370.00   36.38855      224.6786      76001.67      192.6104    
 2371.00   36.39110      224.6939      76038.06      192.6239    
 2372.00   36.39365      224.7093      76074.45      192.6374    
 2373.00   36.39620      224.7246      76110.85      192.6509    
 2374.00   36.39874      224.7399      76147.25      192.6644    
 2375.00   36.40129      224.7553      76183.65      192.6780    
 2376.00   36.40384      224.7706      76220.05      192.6915    
 2377.00   36.40638      224.7859      76256.45      192.7050    
 2378.00   36.40892      224.8012      76292.86      192.7184    
 2379.00   36.41146      224.8165      76329.27      192.7319    
 2380.00   36.41400      224.8318      76365.69      192.7454    
 2381.00   36.41654      224.8471      76402.10      192.7589    
 2382.00   36.41907      224.8624      76438.52      192.7724    
 2383.00   36.42161      224.8777      76474.94      192.7858    
 2384.00   36.42414      224.8930      76511.36      192.7993    
 2385.00   36.42668      224.9083      76547.79      192.8128    
 2386.00   36.42921      224.9235      76584.21      192.8262    
 2387.00   36.43174      224.9388      76620.65      192.8397    
 2388.00   36.43426      224.9541      76657.08      192.8531    
 2389.00   36.43679      224.9693      76693.51      192.8666    
 2390.00   36.43932      224.9846      76729.95      192.8800    
 2391.00   36.44184      224.9998      76766.39      192.8934    
 2392.00   36.44436      225.0151      76802.84      192.9069    
 2393.00   36.44688      225.0303      76839.28      192.9203    
 2394.00   36.44940      225.0455      76875.73      192.9337    
 2395.00   36.45192      225.0607      76912.18      192.9471    
 2396.00   36.45444      225.0760      76948.63      192.9605    
 2397.00   36.45695      225.0912      76985.09      192.9739    
 2398.00   36.45947      225.1064      77021.55      192.9873    
 2399.00   36.46198      225.1216      77058.01      193.0007    
 2400.00   36.46449      225.1368      77094.47      193.0141    
 2401.00   36.46700      225.1520      77130.94      193.0275    
 2402.00   36.46951      225.1672      77167.40      193.0408    
 2403.00   36.47202      225.1823      77203.88      193.0542    
 2404.00   36.47453      225.1975      77240.35      193.0676    
 2405.00   36.47703      225.2127      77276.82      193.0809    
 2406.00   36.47953      225.2278      77313.30      193.0943    
 2407.00   36.48204      225.2430      77349.78      193.1077    
 2408.00   36.48454      225.2582      77386.27      193.1210    
 2409.00   36.48704      225.2733      77422.75      193.1343    
 2410.00   36.48953      225.2884      77459.24      193.1477    
 2411.00   36.49203      225.3036      77495.73      193.1610    
 2412.00   36.49453      225.3187      77532.23      193.1743    
 2413.00   36.49702      225.3338      77568.72      193.1877    
 2414.00   36.49951      225.3490      77605.22      193.2010    
 2415.00   36.50200      225.3641      77641.72      193.2143    
 2416.00   36.50449      225.3792      77678.22      193.2276    
 2417.00   36.50698      225.3943      77714.73      193.2409    
 2418.00   36.50947      225.4094      77751.24      193.2542    
 2419.00   36.51196      225.4245      77787.75      193.2675    
 2420.00   36.51444      225.4396      77824.26      193.2808    
 2421.00   36.51692      225.4547      77860.78      193.2941    
 2422.00   36.51941      225.4698      77897.29      193.3074    
 2423.00   36.52189      225.4848      77933.82      193.3207    
 2424.00   36.52437      225.4999      77970.34      193.3339    
 2425.00   36.52684      225.5150      78006.86      193.3472    
 2426.00   36.52932      225.5300      78043.39      193.3605    
 2427.00   36.53180      225.5451      78079.92      193.3737    
 2428.00   36.53427      225.5601      78116.46      193.3870    
 2429.00   36.53674      225.5752      78152.99      193.4002    
 2430.00   36.53921      225.5902      78189.53      193.4135    
 2431.00   36.54169      225.6053      78226.07      193.4267    
 2432.00   36.54415      225.6203      78262.61      193.4399    
 2433.00   36.54662      225.6353      78299.16      193.4532    
 2434.00   36.54909      225.6503      78335.71      193.4664    
 2435.00   36.55155      225.6653      78372.26      193.4796    
 2436.00   36.55402      225.6804      78408.81      193.4928    
 2437.00   36.55648      225.6954      78445.36      193.5060    
 2438.00   36.55894      225.7104      78481.92      193.5192    
 2439.00   36.56140      225.7253      78518.48      193.5324    
 2440.00   36.56386      225.7403      78555.04      193.5456    
 2441.00   36.56631      225.7553      78591.61      193.5588    
 2442.00   36.56877      225.7703      78628.18      193.5720    
 2443.00   36.57123      225.7853      78664.75      193.5852    
 2444.00   36.57368      225.8002      78701.32      193.5984    
 2445.00   36.57613      225.8152      78737.89      193.6116    
 2446.00   36.57858      225.8302      78774.47      193.6247    
 2447.00   36.58103      225.8451      78811.05      193.6379    
 2448.00   36.58348      225.8600      78847.63      193.6510    
 2449.00   36.58593      225.8750      78884.22      193.6642    
 2450.00   36.58837      225.8899      78920.81      193.6774    
 2451.00   36.59082      225.9049      78957.40      193.6905    
 2452.00   36.59326      225.9198      78993.99      193.7036    
 2453.00   36.59570      225.9347      79030.58      193.7168    
 2454.00   36.59814      225.9496      79067.18      193.7299    
 2455.00   36.60058      225.9645      79103.78      193.7430    
 2456.00   36.60302      225.9794      79140.38      193.7562    
 2457.00   36.60545      225.9943      79176.98      193.7693    
 2458.00   36.60789      226.0092      79213.59      193.7824    
 2459.00   36.61032      226.0241      79250.20      193.7955    
 2460.00   36.61276      226.0390      79286.81      193.8086    
 2461.00   36.61519      226.0539      79323.43      193.8217    
 2462.00   36.61762      226.0688      79360.04      193.8348    
 2463.00   36.62005      226.0836      79396.66      193.8479    
 2464.00   36.62248      226.0985      79433.28      193.8610    
 2465.00   36.62490      226.1134      79469.91      193.8741    
 2466.00   36.62733      226.1282      79506.53      193.8871    
 2467.00   36.62975      226.1431      79543.16      193.9002    
 2468.00   36.63217      226.1579      79579.79      193.9133    
 2469.00   36.63460      226.1728      79616.43      193.9263    
 2470.00   36.63702      226.1876      79653.06      193.9394    
 2471.00   36.63943      226.2024      79689.70      193.9524    
 2472.00   36.64185      226.2172      79726.34      193.9655    
 2473.00   36.64427      226.2321      79762.98      193.9785    
 2474.00   36.64668      226.2469      79799.63      193.9916    
 2475.00   36.64910      226.2617      79836.28      194.0046    
 2476.00   36.65151      226.2765      79872.93      194.0176    
 2477.00   36.65392      226.2913      79909.58      194.0307    
 2478.00   36.65633      226.3061      79946.23      194.0437    
 2479.00   36.65874      226.3209      79982.89      194.0567    
 2480.00   36.66115      226.3357      80019.55      194.0697    
 2481.00   36.66356      226.3505      80056.21      194.0827    
 2482.00   36.66596      226.3652      80092.88      194.0957    
 2483.00   36.66837      226.3800      80129.55      194.1087    
 2484.00   36.67077      226.3948      80166.22      194.1217    
 2485.00   36.67317      226.4095      80202.89      194.1347    
 2486.00   36.67557      226.4243      80239.56      194.1477    
 2487.00   36.67797      226.4390      80276.24      194.1607    
 2488.00   36.68037      226.4538      80312.92      194.1737    
 2489.00   36.68277      226.4685      80349.60      194.1866    
 2490.00   36.68516      226.4832      80386.28      194.1996    
 2491.00   36.68756      226.4980      80422.97      194.2126    
 2492.00   36.68995      226.5127      80459.66      194.2255    
 2493.00   36.69234      226.5274      80496.35      194.2385    
 2494.00   36.69473      226.5421      80533.04      194.2514    
 2495.00   36.69712      226.5569      80569.74      194.2644    
 2496.00   36.69951      226.5716      80606.44      194.2773    
 2497.00   36.70190      226.5863      80643.14      194.2902    
 2498.00   36.70428      226.6010      80679.84      194.3032    
 2499.00   36.70667      226.6156      80716.55      194.3161    
 2500.00   36.70905      226.6303      80753.25      194.3290    
 2501.00   36.71143      226.6450      80789.96      194.3419    
 2502.00   36.71381      226.6597      80826.68      194.3549    
 2503.00   36.71619      226.6744      80863.39      194.3678    
 2504.00   36.71857      226.6890      80900.11      194.3807    
 2505.00   36.72095      226.7037      80936.83      194.3936    
 2506.00   36.72333      226.7183      80973.55      194.4065    
 2507.00   36.72570      226.7330      81010.28      194.4194    
 2508.00   36.72808      226.7476      81047.00      194.4323    
 2509.00   36.73045      226.7623      81083.73      194.4451    
 2510.00   36.73282      226.7769      81120.46      194.4580    
 2511.00   36.73519      226.7916      81157.20      194.4709    
 2512.00   36.73756      226.8062      81193.93      194.4838    
 2513.00   36.73993      226.8208      81230.67      194.4966    
 2514.00   36.74229      226.8354      81267.41      194.5095    
 2515.00   36.74466      226.8500      81304.16      194.5223    
 2516.00   36.74702      226.8646      81340.90      194.5352    
 2517.00   36.74939      226.8792      81377.65      194.5480    
 2518.00   36.75175      226.8938      81414.40      194.5609    
 2519.00   36.75411      226.9084      81451.16      194.5737    
 2520.00   36.75647      226.9230      81487.91      194.5866    
 2521.00   36.75883      226.9376      81524.67      194.5994    
 2522.00   36.76119      226.9522      81561.43      194.6122    
 2523.00   36.76354      226.9668      81598.19      194.6250    
 2524.00   36.76590      226.9813      81634.96      194.6378    
 2525.00   36.76825      226.9959      81671.72      194.6507    
 2526.00   36.77061      227.0105      81708.49      194.6635    
 2527.00   36.77296      227.0250      81745.26      194.6763    
 2528.00   36.77531      227.0396      81782.04      194.6891    
 2529.00   36.77766      227.0541      81818.81      194.7019    
 2530.00   36.78001      227.0686      81855.59      194.7147    
 2531.00   36.78235      227.0832      81892.37      194.7274    
 2532.00   36.78470      227.0977      81929.16      194.7402    
 2533.00   36.78704      227.1122      81965.94      194.7530    
 2534.00   36.78939      227.1268      82002.73      194.7658    
 2535.00   36.79173      227.1413      82039.52      194.7785    
 2536.00   36.79407      227.1558      82076.32      194.7913    
 2537.00   36.79641      227.1703      82113.11      194.8041    
 2538.00   36.79875      227.1848      82149.91      194.8168    
 2539.00   36.80109      227.1993      82186.71      194.8296    
 2540.00   36.80342      227.2138      82223.51      194.8423    
 2541.00   36.80576      227.2283      82260.31      194.8551    
 2542.00   36.80809      227.2427      82297.12      194.8678    
 2543.00   36.81043      227.2572      82333.93      194.8805    
 2544.00   36.81276      227.2717      82370.74      194.8933    
 2545.00   36.81509      227.2862      82407.56      194.9060    
 2546.00   36.81742      227.3006      82444.37      194.9187    
 2547.00   36.81975      227.3151      82481.19      194.9314    
 2548.00   36.82208      227.3295      82518.01      194.9441    
 2549.00   36.82440      227.3440      82554.84      194.9568    
 2550.00   36.82673      227.3584      82591.66      194.9695    
 2551.00   36.82905      227.3729      82628.49      194.9822    
 2552.00   36.83138      227.3873      82665.32      194.9949    
 2553.00   36.83370      227.4017      82702.15      195.0076    
 2554.00   36.83602      227.4162      82738.99      195.0203    
 2555.00   36.83834      227.4306      82775.82      195.0330    
 2556.00   36.84066      227.4450      82812.66      195.0457    
 2557.00   36.84297      227.4594      82849.51      195.0584    
 2558.00   36.84529      227.4738      82886.35      195.0710    
 2559.00   36.84761      227.4882      82923.20      195.0837    
 2560.00   36.84992      227.5026      82960.04      195.0963    
 2561.00   36.85223      227.5170      82996.90      195.1090    
 2562.00   36.85455      227.5314      83033.75      195.1217    
 2563.00   36.85686      227.5458      83070.60      195.1343    
 2564.00   36.85917      227.5602      83107.46      195.1469    
 2565.00   36.86147      227.5745      83144.32      195.1596    
 2566.00   36.86378      227.5889      83181.19      195.1722    
 2567.00   36.86609      227.6033      83218.05      195.1849    
 2568.00   36.86839      227.6176      83254.92      195.1975    
 2569.00   36.87070      227.6320      83291.79      195.2101    
 2570.00   36.87300      227.6463      83328.66      195.2227    
 2571.00   36.87530      227.6607      83365.53      195.2353    
 2572.00   36.87760      227.6750      83402.41      195.2479    
 2573.00   36.87990      227.6893      83439.29      195.2606    
 2574.00   36.88220      227.7037      83476.17      195.2732    
 2575.00   36.88450      227.7180      83513.05      195.2858    
 2576.00   36.88680      227.7323      83549.94      195.2983    
 2577.00   36.88909      227.7466      83586.83      195.3109    
 2578.00   36.89139      227.7610      83623.72      195.3235    
 2579.00   36.89368      227.7753      83660.61      195.3361    
 2580.00   36.89597      227.7896      83697.50      195.3487    
 2581.00   36.89826      227.8039      83734.40      195.3612    
 2582.00   36.90055      227.8182      83771.30      195.3738    
 2583.00   36.90284      227.8324      83808.20      195.3864    
 2584.00   36.90513      227.8467      83845.11      195.3989    
 2585.00   36.90742      227.8610      83882.01      195.4115    
 2586.00   36.90970      227.8753      83918.92      195.4240    
 2587.00   36.91199      227.8896      83955.83      195.4366    
 2588.00   36.91427      227.9038      83992.75      195.4491    
 2589.00   36.91656      227.9181      84029.66      195.4617    
 2590.00   36.91884      227.9323      84066.58      195.4742    
 2591.00   36.92112      227.9466      84103.50      195.4867    
 2592.00   36.92340      227.9608      84140.42      195.4993    
 2593.00   36.92567      227.9751      84177.35      195.5118    
 2594.00   36.92795      227.9893      84214.27      195.5243    
 2595.00   36.93023      228.0036      84251.20      195.5368    
 2596.00   36.93250      228.0178      84288.13      195.5493    
 2597.00   36.93478      228.0320      84325.07      195.5618    
 2598.00   36.93705      228.0462      84362.00      195.5743    
 2599.00   36.93932      228.0604      84398.94      195.5868    
 2600.00   36.94159      228.0747      84435.88      195.5993    
 2601.00   36.94386      228.0889      84472.82      195.6118    
 2602.00   36.94613      228.1031      84509.77      195.6243    
 2603.00   36.94840      228.1173      84546.72      195.6368    
 2604.00   36.95067      228.1315      84583.67      195.6492    
 2605.00   36.95293      228.1456      84620.62      195.6617    
 2606.00   36.95520      228.1598      84657.57      195.6742    
 2607.00   36.95746      228.1740      84694.53      195.6866    
 2608.00   36.95972      228.1882      84731.49      195.6991    
 2609.00   36.96198      228.2023      84768.45      195.7116    
 2610.00   36.96424      228.2165      84805.41      195.7240    
 2611.00   36.96650      228.2307      84842.38      195.7365    
 2612.00   36.96876      228.2448      84879.34      195.7489    
 2613.00   36.97102      228.2590      84916.31      195.7613    
 2614.00   36.97328      228.2731      84953.28      195.7738    
 2615.00   36.97553      228.2873      84990.26      195.7862    
 2616.00   36.97779      228.3014      85027.24      195.7986    
 2617.00   36.98004      228.3155      85064.21      195.8111    
 2618.00   36.98229      228.3297      85101.20      195.8235    
 2619.00   36.98454      228.3438      85138.18      195.8359    
 2620.00   36.98679      228.3579      85175.17      195.8483    
 2621.00   36.98904      228.3720      85212.15      195.8607    
 2622.00   36.99129      228.3861      85249.14      195.8731    
 2623.00   36.99354      228.4002      85286.14      195.8855    
 2624.00   36.99578      228.4143      85323.13      195.8979    
 2625.00   36.99803      228.4284      85360.13      195.9103    
 2626.00   37.00027      228.4425      85397.13      195.9227    
 2627.00   37.00251      228.4566      85434.13      195.9351    
 2628.00   37.00476      228.4707      85471.13      195.9474    
 2629.00   37.00700      228.4848      85508.14      195.9598    
 2630.00   37.00924      228.4989      85545.15      195.9722    
 2631.00   37.01148      228.5129      85582.16      195.9845    
 2632.00   37.01371      228.5270      85619.17      195.9969    
 2633.00   37.01595      228.5410      85656.18      196.0093    
 2634.00   37.01819      228.5551      85693.20      196.0216    
 2635.00   37.02042      228.5692      85730.22      196.0340    
 2636.00   37.02266      228.5832      85767.24      196.0463    
 2637.00   37.02489      228.5972      85804.26      196.0587    
 2638.00   37.02712      228.6113      85841.29      196.0710    
 2639.00   37.02935      228.6253      85878.32      196.0833    
 2640.00   37.03158      228.6393      85915.35      196.0957    
 2641.00   37.03381      228.6534      85952.38      196.1080    
 2642.00   37.03604      228.6674      85989.42      196.1203    
 2643.00   37.03826      228.6814      86026.45      196.1326    
 2644.00   37.04049      228.6954      86063.49      196.1449    
 2645.00   37.04272      228.7094      86100.54      196.1572    
 2646.00   37.04494      228.7234      86137.58      196.1695    
 2647.00   37.04716      228.7374      86174.63      196.1818    
 2648.00   37.04938      228.7514      86211.67      196.1941    
 2649.00   37.05161      228.7654      86248.72      196.2064    
 2650.00   37.05383      228.7794      86285.78      196.2187    
 2651.00   37.05604      228.7934      86322.83      196.2310    
 2652.00   37.05826      228.8074      86359.89      196.2433    
 2653.00   37.06048      228.8213      86396.95      196.2556    
 2654.00   37.06270      228.8353      86434.01      196.2678    
 2655.00   37.06491      228.8493      86471.07      196.2801    
 2656.00   37.06712      228.8632      86508.14      196.2924    
 2657.00   37.06934      228.8772      86545.21      196.3046    
 2658.00   37.07155      228.8911      86582.28      196.3169    
 2659.00   37.07376      228.9051      86619.35      196.3291    
 2660.00   37.07597      228.9190      86656.43      196.3414    
 2661.00   37.07818      228.9329      86693.50      196.3536    
 2662.00   37.08039      228.9469      86730.58      196.3659    
 2663.00   37.08260      228.9608      86767.66      196.3781    
 2664.00   37.08480      228.9747      86804.75      196.3904    
 2665.00   37.08701      228.9886      86841.83      196.4026    
 2666.00   37.08921      229.0025      86878.92      196.4148    
 2667.00   37.09142      229.0165      86916.01      196.4270    
 2668.00   37.09362      229.0304      86953.10      196.4392    
 2669.00   37.09582      229.0443      86990.20      196.4515    
 2670.00   37.09802      229.0582      87027.30      196.4637    
 2671.00   37.10022      229.0721      87064.39      196.4759    
 2672.00   37.10242      229.0859      87101.50      196.4881    
 2673.00   37.10462      229.0998      87138.60      196.5003    
 2674.00   37.10681      229.1137      87175.71      196.5125    
 2675.00   37.10901      229.1276      87212.81      196.5247    
 2676.00   37.11120      229.1415      87249.92      196.5368    
 2677.00   37.11340      229.1553      87287.04      196.5490    
 2678.00   37.11559      229.1692      87324.15      196.5612    
 2679.00   37.11778      229.1830      87361.27      196.5734    
 2680.00   37.11997      229.1969      87398.39      196.5855    
 2681.00   37.12216      229.2107      87435.51      196.5977    
 2682.00   37.12435      229.2246      87472.63      196.6099    
 2683.00   37.12654      229.2384      87509.76      196.6220    
 2684.00   37.12873      229.2523      87546.88      196.6342    
 2685.00   37.13091      229.2661      87584.01      196.6463    
 2686.00   37.13310      229.2799      87621.15      196.6585    
 2687.00   37.13528      229.2937      87658.28      196.6706    
 2688.00   37.13747      229.3076      87695.42      196.6828    
 2689.00   37.13965      229.3214      87732.55      196.6949    
 2690.00   37.14183      229.3352      87769.69      196.7070    
 2691.00   37.14401      229.3490      87806.84      196.7192    
 2692.00   37.14619      229.3628      87843.98      196.7313    
 2693.00   37.14837      229.3766      87881.13      196.7434    
 2694.00   37.15055      229.3904      87918.28      196.7555    
 2695.00   37.15273      229.4042      87955.43      196.7676    
 2696.00   37.15490      229.4179      87992.59      196.7797    
 2697.00   37.15708      229.4317      88029.74      196.7918    
 2698.00   37.15925      229.4455      88066.90      196.8040    
 2699.00   37.16143      229.4593      88104.06      196.8160    
 2700.00   37.16360      229.4730      88141.22      196.8281    
 2701.00   37.16577      229.4868      88178.39      196.8402    
 2702.00   37.16794      229.5006      88215.55      196.8523    
 2703.00   37.17011      229.5143      88252.72      196.8644    
 2704.00   37.17228      229.5281      88289.89      196.8765    
 2705.00   37.17445      229.5418      88327.07      196.8885    
 2706.00   37.17661      229.5555      88364.24      196.9006    
 2707.00   37.17878      229.5693      88401.42      196.9127    
 2708.00   37.18094      229.5830      88438.60      196.9247    
 2709.00   37.18311      229.5967      88475.78      196.9368    
 2710.00   37.18527      229.6105      88512.97      196.9489    
 2711.00   37.18743      229.6242      88550.15      196.9609    
 2712.00   37.18960      229.6379      88587.34      196.9730    
 2713.00   37.19176      229.6516      88624.53      196.9850    
 2714.00   37.19392      229.6653      88661.72      196.9970    
 2715.00   37.19607      229.6790      88698.92      197.0091    
 2716.00   37.19823      229.6927      88736.12      197.0211    
 2717.00   37.20039      229.7064      88773.32      197.0331    
 2718.00   37.20255      229.7201      88810.52      197.0451    
 2719.00   37.20470      229.7338      88847.72      197.0572    
 2720.00   37.20685      229.7475      88884.93      197.0692    
 2721.00   37.20901      229.7611      88922.14      197.0812    
 2722.00   37.21116      229.7748      88959.35      197.0932    
 2723.00   37.21331      229.7885      88996.56      197.1052    
 2724.00   37.21546      229.8021      89033.77      197.1172    
 2725.00   37.21761      229.8158      89070.99      197.1292    
 2726.00   37.21976      229.8295      89108.21      197.1412    
 2727.00   37.22191      229.8431      89145.43      197.1532    
 2728.00   37.22406      229.8568      89182.65      197.1652    
 2729.00   37.22620      229.8704      89219.88      197.1772    
 2730.00   37.22835      229.8840      89257.10      197.1891    
 2731.00   37.23049      229.8977      89294.33      197.2011    
 2732.00   37.23264      229.9113      89331.56      197.2131    
 2733.00   37.23478      229.9249      89368.80      197.2250    
 2734.00   37.23692      229.9386      89406.03      197.2370    
 2735.00   37.23906      229.9522      89443.27      197.2490    
 2736.00   37.24120      229.9658      89480.51      197.2609    
 2737.00   37.24334      229.9794      89517.75      197.2729    
 2738.00   37.24548      229.9930      89555.00      197.2848    
 2739.00   37.24762      230.0066      89592.25      197.2968    
 2740.00   37.24975      230.0202      89629.49      197.3087    
 2741.00   37.25189      230.0338      89666.74      197.3206    
 2742.00   37.25403      230.0474      89704.00      197.3326    
 2743.00   37.25616      230.0610      89741.25      197.3445    
 2744.00   37.25829      230.0745      89778.51      197.3564    
 2745.00   37.26043      230.0881      89815.77      197.3684    
 2746.00   37.26256      230.1017      89853.03      197.3803    
 2747.00   37.26469      230.1153      89890.29      197.3922    
 2748.00   37.26682      230.1288      89927.56      197.4041    
 2749.00   37.26895      230.1424      89964.83      197.4160    
 2750.00   37.27107      230.1559      90002.10      197.4279    
 2751.00   37.27320      230.1695      90039.37      197.4398    
 2752.00   37.27533      230.1830      90076.64      197.4517    
 2753.00   37.27745      230.1966      90113.92      197.4636    
 2754.00   37.27958      230.2101      90151.20      197.4755    
 2755.00   37.28170      230.2237      90188.48      197.4874    
 2756.00   37.28382      230.2372      90225.76      197.4992    
 2757.00   37.28595      230.2507      90263.05      197.5111    
 2758.00   37.28807      230.2642      90300.33      197.5230    
 2759.00   37.29019      230.2778      90337.62      197.5349    
 2760.00   37.29231      230.2913      90374.92      197.5467    
 2761.00   37.29443      230.3048      90412.21      197.5586    
 2762.00   37.29654      230.3183      90449.50      197.5705    
 2763.00   37.29866      230.3318      90486.80      197.5823    
 2764.00   37.30078      230.3453      90524.10      197.5942    
 2765.00   37.30289      230.3588      90561.40      197.6060    
 2766.00   37.30501      230.3723      90598.71      197.6178    
 2767.00   37.30712      230.3857      90636.01      197.6297    
 2768.00   37.30923      230.3992      90673.32      197.6415    
 2769.00   37.31135      230.4127      90710.63      197.6534    
 2770.00   37.31346      230.4262      90747.94      197.6652    
 2771.00   37.31557      230.4396      90785.26      197.6770    
 2772.00   37.31768      230.4531      90822.58      197.6888    
 2773.00   37.31979      230.4666      90859.89      197.7007    
 2774.00   37.32189      230.4800      90897.21      197.7125    
 2775.00   37.32400      230.4935      90934.54      197.7243    
 2776.00   37.32611      230.5069      90971.86      197.7361    
 2777.00   37.32821      230.5204      91009.19      197.7479    
 2778.00   37.33032      230.5338      91046.52      197.7597    
 2779.00   37.33242      230.5472      91083.85      197.7715    
 2780.00   37.33452      230.5607      91121.18      197.7833    
 2781.00   37.33663      230.5741      91158.52      197.7951    
 2782.00   37.33873      230.5875      91195.86      197.8068    
 2783.00   37.34083      230.6009      91233.20      197.8186    
 2784.00   37.34293      230.6144      91270.54      197.8304    
 2785.00   37.34503      230.6278      91307.88      197.8422    
 2786.00   37.34712      230.6412      91345.23      197.8540    
 2787.00   37.34922      230.6546      91382.58      197.8657    
 2788.00   37.35132      230.6680      91419.93      197.8775    
 2789.00   37.35341      230.6814      91457.28      197.8892    
 2790.00   37.35551      230.6948      91494.63      197.9010    
 2791.00   37.35760      230.7082      91531.99      197.9127    
 2792.00   37.35970      230.7215      91569.35      197.9245    
 2793.00   37.36179      230.7349      91606.71      197.9362    
 2794.00   37.36388      230.7483      91644.07      197.9480    
 2795.00   37.36597      230.7617      91681.44      197.9597    
 2796.00   37.36806      230.7750      91718.81      197.9715    
 2797.00   37.37015      230.7884      91756.17      197.9832    
 2798.00   37.37224      230.8018      91793.55      197.9949    
 2799.00   37.37433      230.8151      91830.92      198.0066    
 2800.00   37.37641      230.8285      91868.29      198.0184    
 2801.00   37.37850      230.8418      91905.67      198.0301    
 2802.00   37.38058      230.8552      91943.05      198.0418    
 2803.00   37.38267      230.8685      91980.43      198.0535    
 2804.00   37.38475      230.8818      92017.82      198.0652    
 2805.00   37.38683      230.8952      92055.20      198.0769    
 2806.00   37.38892      230.9085      92092.59      198.0886    
 2807.00   37.39100      230.9218      92129.98      198.1003    
 2808.00   37.39308      230.9351      92167.37      198.1120    
 2809.00   37.39516      230.9484      92204.77      198.1237    
 2810.00   37.39724      230.9617      92242.16      198.1354    
 2811.00   37.39931      230.9751      92279.56      198.1470    
 2812.00   37.40139      230.9884      92316.96      198.1587    
 2813.00   37.40347      231.0017      92354.36      198.1704    
 2814.00   37.40554      231.0150      92391.77      198.1821    
 2815.00   37.40762      231.0282      92429.17      198.1937    
 2816.00   37.40969      231.0415      92466.58      198.2054    
 2817.00   37.41177      231.0548      92503.99      198.2170    
 2818.00   37.41384      231.0681      92541.41      198.2287    
 2819.00   37.41591      231.0814      92578.82      198.2403    
 2820.00   37.41798      231.0946      92616.24      198.2520    
 2821.00   37.42005      231.1079      92653.66      198.2636    
 2822.00   37.42212      231.1212      92691.08      198.2753    
 2823.00   37.42419      231.1344      92728.50      198.2869    
 2824.00   37.42626      231.1477      92765.93      198.2986    
 2825.00   37.42833      231.1609      92803.35      198.3102    
 2826.00   37.43039      231.1742      92840.78      198.3218    
 2827.00   37.43246      231.1874      92878.21      198.3334    
 2828.00   37.43452      231.2007      92915.65      198.3451    
 2829.00   37.43659      231.2139      92953.08      198.3567    
 2830.00   37.43865      231.2271      92990.52      198.3683    
 2831.00   37.44071      231.2404      93027.96      198.3799    
 2832.00   37.44278      231.2536      93065.40      198.3915    
 2833.00   37.44484      231.2668      93102.85      198.4031    
 2834.00   37.44690      231.2800      93140.29      198.4147    
 2835.00   37.44896      231.2932      93177.74      198.4263    
 2836.00   37.45102      231.3064      93215.19      198.4379    
 2837.00   37.45307      231.3196      93252.64      198.4495    
 2838.00   37.45513      231.3328      93290.10      198.4611    
 2839.00   37.45719      231.3460      93327.55      198.4726    
 2840.00   37.45924      231.3592      93365.01      198.4842    
 2841.00   37.46130      231.3724      93402.47      198.4958    
 2842.00   37.46335      231.3856      93439.93      198.5074    
 2843.00   37.46541      231.3988      93477.40      198.5189    
 2844.00   37.46746      231.4119      93514.86      198.5305    
 2845.00   37.46951      231.4251      93552.33      198.5421    
 2846.00   37.47156      231.4383      93589.80      198.5536    
 2847.00   37.47361      231.4515      93627.28      198.5652    
 2848.00   37.47566      231.4646      93664.75      198.5767    
 2849.00   37.47771      231.4778      93702.23      198.5883    
 2850.00   37.47976      231.4909      93739.71      198.5998    
 2851.00   37.48181      231.5041      93777.19      198.6113    
 2852.00   37.48386      231.5172      93814.67      198.6229    
 2853.00   37.48590      231.5304      93852.15      198.6344    
 2854.00   37.48795      231.5435      93889.64      198.6459    
 2855.00   37.48999      231.5566      93927.13      198.6575    
 2856.00   37.49204      231.5698      93964.62      198.6690    
 2857.00   37.49408      231.5829      94002.11      198.6805    
 2858.00   37.49612      231.5960      94039.61      198.6920    
 2859.00   37.49816      231.6091      94077.11      198.7035    
 2860.00   37.50020      231.6222      94114.61      198.7150    
 2861.00   37.50224      231.6353      94152.11      198.7265    
 2862.00   37.50428      231.6485      94189.61      198.7380    
 2863.00   37.50632      231.6616      94227.12      198.7495    
 2864.00   37.50836      231.6747      94264.62      198.7610    
 2865.00   37.51040      231.6877      94302.13      198.7725    
 2866.00   37.51244      231.7008      94339.64      198.7840    
 2867.00   37.51447      231.7139      94377.16      198.7955    
 2868.00   37.51651      231.7270      94414.67      198.8070    
 2869.00   37.51854      231.7401      94452.19      198.8184    
 2870.00   37.52058      231.7532      94489.71      198.8299    
 2871.00   37.52261      231.7662      94527.23      198.8414    
 2872.00   37.52464      231.7793      94564.76      198.8529    
 2873.00   37.52667      231.7924      94602.28      198.8643    
 2874.00   37.52870      231.8054      94639.81      198.8758    
 2875.00   37.53073      231.8185      94677.34      198.8872    
 2876.00   37.53276      231.8315      94714.87      198.8987    
 2877.00   37.53479      231.8446      94752.40      198.9101    
 2878.00   37.53682      231.8576      94789.94      198.9216    
 2879.00   37.53885      231.8707      94827.48      198.9330    
 2880.00   37.54088      231.8837      94865.02      198.9445    
 2881.00   37.54290      231.8967      94902.56      198.9559    
 2882.00   37.54493      231.9098      94940.10      198.9673    
 2883.00   37.54695      231.9228      94977.65      198.9788    
 2884.00   37.54898      231.9358      95015.20      198.9902    
 2885.00   37.55100      231.9488      95052.75      199.0016    
 2886.00   37.55302      231.9618      95090.30      199.0130    
 2887.00   37.55504      231.9749      95127.85      199.0244    
 2888.00   37.55706      231.9879      95165.41      199.0359    
 2889.00   37.55908      232.0009      95202.97      199.0473    
 2890.00   37.56110      232.0139      95240.53      199.0587    
 2891.00   37.56312      232.0269      95278.09      199.0701    
 2892.00   37.56514      232.0399      95315.65      199.0815    
 2893.00   37.56716      232.0528      95353.22      199.0929    
 2894.00   37.56918      232.0658      95390.79      199.1042    
 2895.00   37.57119      232.0788      95428.36      199.1156    
 2896.00   37.57321      232.0918      95465.93      199.1270    
 2897.00   37.57522      232.1047      95503.50      199.1384    
 2898.00   37.57724      232.1177      95541.08      199.1498    
 2899.00   37.57925      232.1307      95578.66      199.1612    
 2900.00   37.58126      232.1436      95616.24      199.1725    
 2901.00   37.58328      232.1566      95653.82      199.1839    
 2902.00   37.58529      232.1696      95691.41      199.1953    
 2903.00   37.58730      232.1825      95728.99      199.2066    
 2904.00   37.58931      232.1954      95766.58      199.2180    
 2905.00   37.59132      232.2084      95804.17      199.2293    
 2906.00   37.59333      232.2213      95841.76      199.2407    
 2907.00   37.59533      232.2343      95879.36      199.2520    
 2908.00   37.59734      232.2472      95916.95      199.2634    
 2909.00   37.59935      232.2601      95954.55      199.2747    
 2910.00   37.60135      232.2730      95992.15      199.2861    
 2911.00   37.60336      232.2860      96029.75      199.2974    
 2912.00   37.60536      232.2989      96067.36      199.3087    
 2913.00   37.60737      232.3118      96104.97      199.3200    
 2914.00   37.60937      232.3247      96142.57      199.3314    
 2915.00   37.61137      232.3376      96180.18      199.3427    
 2916.00   37.61338      232.3505      96217.80      199.3540    
 2917.00   37.61538      232.3634      96255.41      199.3653    
 2918.00   37.61738      232.3763      96293.03      199.3766    
 2919.00   37.61938      232.3892      96330.65      199.3879    
 2920.00   37.62138      232.4021      96368.27      199.3992    
 2921.00   37.62338      232.4150      96405.89      199.4105    
 2922.00   37.62537      232.4278      96443.51      199.4218    
 2923.00   37.62737      232.4407      96481.14      199.4331    
 2924.00   37.62937      232.4536      96518.77      199.4444    
 2925.00   37.63136      232.4664      96556.40      199.4557    
 2926.00   37.63336      232.4793      96594.03      199.4670    
 2927.00   37.63536      232.4922      96631.66      199.4783    
 2928.00   37.63735      232.5050      96669.30      199.4896    
 2929.00   37.63934      232.5179      96706.94      199.5008    
 2930.00   37.64134      232.5307      96744.58      199.5121    
 2931.00   37.64333      232.5436      96782.22      199.5234    
 2932.00   37.64532      232.5564      96819.87      199.5346    
 2933.00   37.64731      232.5693      96857.51      199.5459    
 2934.00   37.64930      232.5821      96895.16      199.5571    
 2935.00   37.65129      232.5949      96932.81      199.5684    
 2936.00   37.65328      232.6077      96970.46      199.5797    
 2937.00   37.65527      232.6206      97008.12      199.5909    
 2938.00   37.65725      232.6334      97045.77      199.6021    
 2939.00   37.65924      232.6462      97083.43      199.6134    
 2940.00   37.66123      232.6590      97121.09      199.6246    
 2941.00   37.66321      232.6718      97158.75      199.6359    
 2942.00   37.66520      232.6846      97196.42      199.6471    
 2943.00   37.66718      232.6974      97234.09      199.6583    
 2944.00   37.66917      232.7102      97271.75      199.6695    
 2945.00   37.67115      232.7230      97309.42      199.6808    
 2946.00   37.67313      232.7358      97347.10      199.6920    
 2947.00   37.67511      232.7486      97384.77      199.7032    
 2948.00   37.67709      232.7614      97422.45      199.7144    
 2949.00   37.67908      232.7742      97460.12      199.7256    
 2950.00   37.68106      232.7869      97497.80      199.7368    
 2951.00   37.68303      232.7997      97535.49      199.7480    
 2952.00   37.68501      232.8125      97573.17      199.7592    
 2953.00   37.68699      232.8252      97610.86      199.7704    
 2954.00   37.68897      232.8380      97648.54      199.7816    
 2955.00   37.69095      232.8507      97686.23      199.7928    
 2956.00   37.69292      232.8635      97723.93      199.8040    
 2957.00   37.69490      232.8762      97761.62      199.8152    
 2958.00   37.69687      232.8890      97799.32      199.8263    
 2959.00   37.69885      232.9017      97837.01      199.8375    
 2960.00   37.70082      232.9145      97874.71      199.8487    
 2961.00   37.70279      232.9272      97912.42      199.8599    
 2962.00   37.70477      232.9399      97950.12      199.8710    
 2963.00   37.70674      232.9527      97987.82      199.8822    
 2964.00   37.70871      232.9654      98025.53      199.8934    
 2965.00   37.71068      232.9781      98063.24      199.9045    
 2966.00   37.71265      232.9908      98100.95      199.9157    
 2967.00   37.71462      233.0035      98138.67      199.9268    
 2968.00   37.71659      233.0163      98176.38      199.9380    
 2969.00   37.71855      233.0290      98214.10      199.9491    
 2970.00   37.72052      233.0417      98251.82      199.9602    
 2971.00   37.72249      233.0544      98289.54      199.9714    
 2972.00   37.72446      233.0671      98327.27      199.9825    
 2973.00   37.72642      233.0797      98364.99      199.9936    
 2974.00   37.72839      233.0924      98402.72      200.0048    
 2975.00   37.73035      233.1051      98440.45      200.0159    
 2976.00   37.73231      233.1178      98478.18      200.0270    
 2977.00   37.73428      233.1305      98515.91      200.0381    
 2978.00   37.73624      233.1432      98553.65      200.0492    
 2979.00   37.73820      233.1558      98591.38      200.0604    
 2980.00   37.74016      233.1685      98629.12      200.0715    
 2981.00   37.74212      233.1812      98666.86      200.0826    
 2982.00   37.74408      233.1938      98704.61      200.0937    
 2983.00   37.74604      233.2065      98742.35      200.1048    
 2984.00   37.74800      233.2191      98780.10      200.1159    
 2985.00   37.74996      233.2318      98817.85      200.1270    
 2986.00   37.75192      233.2444      98855.60      200.1380    
 2987.00   37.75388      233.2571      98893.35      200.1491    
 2988.00   37.75583      233.2697      98931.11      200.1602    
 2989.00   37.75779      233.2823      98968.86      200.1713    
 2990.00   37.75974      233.2950      99006.62      200.1824    
 2991.00   37.76170      233.3076      99044.38      200.1934    
 2992.00   37.76365      233.3202      99082.15      200.2045    
 2993.00   37.76561      233.3328      99119.91      200.2156    
 2994.00   37.76756      233.3454      99157.68      200.2266    
 2995.00   37.76951      233.3581      99195.45      200.2377    
 2996.00   37.77146      233.3707      99233.22      200.2488    
 2997.00   37.77341      233.3833      99270.99      200.2598    
 2998.00   37.77537      233.3959      99308.76      200.2709    
 2999.00   37.77732      233.4085      99346.54      200.2819    
 3000.00   37.77927      233.4211      99384.32      200.2930    
 3001.00   37.78121      233.4337      99422.10      200.3040    
 3002.00   37.78316      233.4462      99459.88      200.3150    
 3003.00   37.78511      233.4588      99497.66      200.3261    
 3004.00   37.78706      233.4714      99535.45      200.3371    
 3005.00   37.78900      233.4840      99573.24      200.3481    
 3006.00   37.79095      233.4966      99611.03      200.3592    
 3007.00   37.79290      233.5091      99648.82      200.3702    
 3008.00   37.79484      233.5217      99686.61      200.3812    
 3009.00   37.79678      233.5343      99724.41      200.3922    
 3010.00   37.79873      233.5468      99762.21      200.4032    
 3011.00   37.80067      233.5594      99800.01      200.4142    
 3012.00   37.80261      233.5719      99837.81      200.4252    
 3013.00   37.80456      233.5845      99875.61      200.4362    
 3014.00   37.80650      233.5970      99913.42      200.4472    
 3015.00   37.80844      233.6096      99951.23      200.4582    
 3016.00   37.81038      233.6221      99989.04      200.4692    
 3017.00   37.81232      233.6346      100026.8      200.4802    
 3018.00   37.81426      233.6472      100064.7      200.4912    
 3019.00   37.81620      233.6597      100102.5      200.5022    
 3020.00   37.81813      233.6722      100140.3      200.5132    
 3021.00   37.82007      233.6847      100178.1      200.5242    
 3022.00   37.82201      233.6973      100215.9      200.5351    
 3023.00   37.82394      233.7098      100253.8      200.5461    
 3024.00   37.82588      233.7223      100291.6      200.5571    
 3025.00   37.82782      233.7348      100329.4      200.5680    
 3026.00   37.82975      233.7473      100367.2      200.5790    
 3027.00   37.83168      233.7598      100405.1      200.5900    
 3028.00   37.83362      233.7723      100442.9      200.6009    
 3029.00   37.83555      233.7848      100480.7      200.6119    
 3030.00   37.83748      233.7973      100518.6      200.6228    
 3031.00   37.83941      233.8098      100556.4      200.6338    
 3032.00   37.84135      233.8222      100594.2      200.6447    
 3033.00   37.84328      233.8347      100632.1      200.6557    
 3034.00   37.84521      233.8472      100669.9      200.6666    
 3035.00   37.84714      233.8597      100707.8      200.6775    
 3036.00   37.84907      233.8721      100745.6      200.6885    
 3037.00   37.85099      233.8846      100783.5      200.6994    
 3038.00   37.85292      233.8971      100821.3      200.7103    
 3039.00   37.85485      233.9095      100859.2      200.7212    
 3040.00   37.85678      233.9220      100897.0      200.7322    
 3041.00   37.85870      233.9344      100934.9      200.7431    
 3042.00   37.86063      233.9469      100972.8      200.7540    
 3043.00   37.86255      233.9593      101010.6      200.7649    
 3044.00   37.86448      233.9718      101048.5      200.7758    
 3045.00   37.86640      233.9842      101086.4      200.7867    
 3046.00   37.86833      233.9966      101124.2      200.7976    
 3047.00   37.87025      234.0091      101162.1      200.8085    
 3048.00   37.87217      234.0215      101200.0      200.8194    
 3049.00   37.87409      234.0339      101237.8      200.8303    
 3050.00   37.87602      234.0463      101275.7      200.8412    
 3051.00   37.87794      234.0587      101313.6      200.8521    
 3052.00   37.87986      234.0712      101351.5      200.8629    
 3053.00   37.88178      234.0836      101389.3      200.8738    
 3054.00   37.88370      234.0960      101427.2      200.8847    
 3055.00   37.88561      234.1084      101465.1      200.8956    
 3056.00   37.88753      234.1208      101503.0      200.9064    
 3057.00   37.88945      234.1332      101540.9      200.9173    
 3058.00   37.89137      234.1456      101578.8      200.9282    
 3059.00   37.89328      234.1580      101616.7      200.9390    
 3060.00   37.89520      234.1703      101654.6      200.9499    
 3061.00   37.89712      234.1827      101692.5      200.9607    
 3062.00   37.89903      234.1951      101730.4      200.9716    
 3063.00   37.90095      234.2075      101768.3      200.9824    
 3064.00   37.90286      234.2198      101806.2      200.9933    
 3065.00   37.90477      234.2322      101844.1      201.0041    
 3066.00   37.90669      234.2446      101882.0      201.0150    
 3067.00   37.90860      234.2569      101919.9      201.0258    
 3068.00   37.91051      234.2693      101957.8      201.0366    
 3069.00   37.91242      234.2817      101995.7      201.0475    
 3070.00   37.91433      234.2940      102033.6      201.0583    
 3071.00   37.91624      234.3064      102071.5      201.0691    
 3072.00   37.91815      234.3187      102109.4      201.0800    
 3073.00   37.92006      234.3310      102147.4      201.0908    
 3074.00   37.92197      234.3434      102185.3      201.1016    
 3075.00   37.92388      234.3557      102223.2      201.1124    
 3076.00   37.92579      234.3680      102261.1      201.1232    
 3077.00   37.92769      234.3804      102299.1      201.1340    
 3078.00   37.92960      234.3927      102337.0      201.1448    
 3079.00   37.93151      234.4050      102374.9      201.1556    
 3080.00   37.93341      234.4173      102412.8      201.1664    
 3081.00   37.93532      234.4297      102450.8      201.1772    
 3082.00   37.93722      234.4420      102488.7      201.1880    
 3083.00   37.93913      234.4543      102526.7      201.1988    
 3084.00   37.94103      234.4666      102564.6      201.2096    
 3085.00   37.94293      234.4789      102602.5      201.2204    
 3086.00   37.94484      234.4912      102640.5      201.2311    
 3087.00   37.94674      234.5035      102678.4      201.2419    
 3088.00   37.94864      234.5158      102716.4      201.2527    
 3089.00   37.95054      234.5280      102754.3      201.2635    
 3090.00   37.95244      234.5403      102792.3      201.2742    
 3091.00   37.95434      234.5526      102830.2      201.2850    
 3092.00   37.95624      234.5649      102868.2      201.2957    
 3093.00   37.95814      234.5772      102906.1      201.3065    
 3094.00   37.96004      234.5894      102944.1      201.3173    
 3095.00   37.96194      234.6017      102982.1      201.3280    
 3096.00   37.96384      234.6140      103020.0      201.3388    
 3097.00   37.96573      234.6262      103058.0      201.3495    
 3098.00   37.96763      234.6385      103096.0      201.3603    
 3099.00   37.96953      234.6507      103133.9      201.3710    
 3100.00   37.97142      234.6630      103171.9      201.3817    
 3101.00   37.97332      234.6752      103209.9      201.3925    
 3102.00   37.97521      234.6875      103247.8      201.4032    
 3103.00   37.97711      234.6997      103285.8      201.4139    
 3104.00   37.97900      234.7120      103323.8      201.4246    
 3105.00   37.98089      234.7242      103361.8      201.4354    
 3106.00   37.98279      234.7364      103399.8      201.4461    
 3107.00   37.98468      234.7486      103437.7      201.4568    
 3108.00   37.98657      234.7609      103475.7      201.4675    
 3109.00   37.98846      234.7731      103513.7      201.4782    
 3110.00   37.99035      234.7853      103551.7      201.4889    
 3111.00   37.99224      234.7975      103589.7      201.4996    
 3112.00   37.99413      234.8097      103627.7      201.5103    
 3113.00   37.99602      234.8219      103665.7      201.5210    
 3114.00   37.99791      234.8341      103703.7      201.5317    
 3115.00   37.99980      234.8463      103741.7      201.5424    
 3116.00   38.00169      234.8585      103779.7      201.5531    
 3117.00   38.00357      234.8707      103817.7      201.5638    
 3118.00   38.00546      234.8829      103855.7      201.5745    
 3119.00   38.00735      234.8951      103893.7      201.5852    
 3120.00   38.00923      234.9073      103931.7      201.5959    
 3121.00   38.01112      234.9195      103969.7      201.6065    
 3122.00   38.01300      234.9317      104007.7      201.6172    
 3123.00   38.01489      234.9438      104045.7      201.6279    
 3124.00   38.01677      234.9560      104083.8      201.6385    
 3125.00   38.01866      234.9682      104121.8      201.6492    
 3126.00   38.02054      234.9803      104159.8      201.6599    
 3127.00   38.02242      234.9925      104197.8      201.6705    
 3128.00   38.02430      235.0047      104235.8      201.6812    
 3129.00   38.02618      235.0168      104273.9      201.6918    
 3130.00   38.02807      235.0290      104311.9      201.7025    
 3131.00   38.02995      235.0411      104349.9      201.7131    
 3132.00   38.03183      235.0532      104388.0      201.7238    
 3133.00   38.03371      235.0654      104426.0      201.7344    
 3134.00   38.03559      235.0775      104464.0      201.7450    
 3135.00   38.03747      235.0897      104502.1      201.7557    
 3136.00   38.03934      235.1018      104540.1      201.7663    
 3137.00   38.04122      235.1139      104578.1      201.7769    
 3138.00   38.04310      235.1260      104616.2      201.7876    
 3139.00   38.04498      235.1382      104654.2      201.7982    
 3140.00   38.04685      235.1503      104692.3      201.8088    
 3141.00   38.04873      235.1624      104730.3      201.8194    
 3142.00   38.05060      235.1745      104768.4      201.8300    
 3143.00   38.05248      235.1866      104806.4      201.8406    
 3144.00   38.05435      235.1987      104844.5      201.8513    
 3145.00   38.05623      235.2108      104882.5      201.8619    
 3146.00   38.05810      235.2229      104920.6      201.8725    
 3147.00   38.05998      235.2350      104958.6      201.8831    
 3148.00   38.06185      235.2471      104996.7      201.8937    
 3149.00   38.06372      235.2592      105034.8      201.9042    
 3150.00   38.06559      235.2713      105072.8      201.9148    
 3151.00   38.06746      235.2834      105110.9      201.9254    
 3152.00   38.06934      235.2955      105149.0      201.9360    
 3153.00   38.07121      235.3075      105187.0      201.9466    
 3154.00   38.07308      235.3196      105225.1      201.9572    
 3155.00   38.07495      235.3317      105263.2      201.9678    
 3156.00   38.07682      235.3437      105301.3      201.9783    
 3157.00   38.07868      235.3558      105339.3      201.9889    
 3158.00   38.08055      235.3679      105377.4      201.9995    
 3159.00   38.08242      235.3799      105415.5      202.0100    
 3160.00   38.08429      235.3920      105453.6      202.0206    
 3161.00   38.08616      235.4040      105491.7      202.0311    
 3162.00   38.08802      235.4161      105529.7      202.0417    
 3163.00   38.08989      235.4281      105567.8      202.0523    
 3164.00   38.09175      235.4402      105605.9      202.0628    
 3165.00   38.09362      235.4522      105644.0      202.0734    
 3166.00   38.09548      235.4642      105682.1      202.0839    
 3167.00   38.09735      235.4763      105720.2      202.0944    
 3168.00   38.09921      235.4883      105758.3      202.1050    
 3169.00   38.10108      235.5003      105796.4      202.1155    
 3170.00   38.10294      235.5123      105834.5      202.1261    
 3171.00   38.10480      235.5244      105872.6      202.1366    
 3172.00   38.10666      235.5364      105910.7      202.1471    
 3173.00   38.10853      235.5484      105948.8      202.1576    
 3174.00   38.11039      235.5604      105986.9      202.1682    
 3175.00   38.11225      235.5724      106025.1      202.1787    
 3176.00   38.11411      235.5844      106063.2      202.1892    
 3177.00   38.11597      235.5964      106101.3      202.1997    
 3178.00   38.11783      235.6084      106139.4      202.2102    
 3179.00   38.11969      235.6204      106177.5      202.2207    
 3180.00   38.12155      235.6324      106215.6      202.2312    
 3181.00   38.12340      235.6444      106253.8      202.2417    
 3182.00   38.12526      235.6563      106291.9      202.2522    
 3183.00   38.12712      235.6683      106330.0      202.2627    
 3184.00   38.12898      235.6803      106368.1      202.2732    
 3185.00   38.13083      235.6923      106406.3      202.2837    
 3186.00   38.13269      235.7042      106444.4      202.2942    
 3187.00   38.13455      235.7162      106482.5      202.3047    
 3188.00   38.13640      235.7282      106520.7      202.3152    
 3189.00   38.13826      235.7401      106558.8      202.3256    
 3190.00   38.14011      235.7521      106596.9      202.3361    
 3191.00   38.14197      235.7640      106635.1      202.3466    
 3192.00   38.14382      235.7760      106673.2      202.3571    
 3193.00   38.14567      235.7879      106711.4      202.3675    
 3194.00   38.14752      235.7999      106749.5      202.3780    
 3195.00   38.14938      235.8118      106787.7      202.3885    
 3196.00   38.15123      235.8238      106825.8      202.3989    
 3197.00   38.15308      235.8357      106864.0      202.4094    
 3198.00   38.15493      235.8476      106902.1      202.4198    
 3199.00   38.15678      235.8596      106940.3      202.4303    
 3200.00   38.15863      235.8715      106978.4      202.4407    
 3201.00   38.16048      235.8834      107016.6      202.4512    
 3202.00   38.16233      235.8953      107054.8      202.4616    
 3203.00   38.16418      235.9073      107092.9      202.4721    
 3204.00   38.16603      235.9192      107131.1      202.4825    
 3205.00   38.16788      235.9311      107169.3      202.4929    
 3206.00   38.16973      235.9430      107207.4      202.5034    
 3207.00   38.17157      235.9549      107245.6      202.5138    
 3208.00   38.17342      235.9668      107283.8      202.5242    
 3209.00   38.17527      235.9787      107321.9      202.5346    
 3210.00   38.17711      235.9906      107360.1      202.5451    
 3211.00   38.17896      236.0025      107398.3      202.5555    
 3212.00   38.18081      236.0144      107436.5      202.5659    
 3213.00   38.18265      236.0263      107474.7      202.5763    
 3214.00   38.18449      236.0381      107512.8      202.5867    
 3215.00   38.18634      236.0500      107551.0      202.5971    
 3216.00   38.18818      236.0619      107589.2      202.6075    
 3217.00   38.19003      236.0738      107627.4      202.6179    
 3218.00   38.19187      236.0856      107665.6      202.6283    
 3219.00   38.19371      236.0975      107703.8      202.6387    
 3220.00   38.19555      236.1094      107742.0      202.6491    
 3221.00   38.19740      236.1212      107780.2      202.6595    
 3222.00   38.19924      236.1331      107818.4      202.6699    
 3223.00   38.20108      236.1449      107856.6      202.6803    
 3224.00   38.20292      236.1568      107894.8      202.6907    
 3225.00   38.20476      236.1686      107933.0      202.7010    
 3226.00   38.20660      236.1805      107971.2      202.7114    
 3227.00   38.20844      236.1923      108009.4      202.7218    
 3228.00   38.21028      236.2042      108047.6      202.7322    
 3229.00   38.21212      236.2160      108085.8      202.7425    
 3230.00   38.21395      236.2278      108124.0      202.7529    
 3231.00   38.21579      236.2397      108162.2      202.7633    
 3232.00   38.21763      236.2515      108200.5      202.7736    
 3233.00   38.21947      236.2633      108238.7      202.7840    
 3234.00   38.22130      236.2751      108276.9      202.7943    
 3235.00   38.22314      236.2869      108315.1      202.8047    
 3236.00   38.22498      236.2988      108353.3      202.8150    
 3237.00   38.22681      236.3106      108391.6      202.8254    
 3238.00   38.22865      236.3224      108429.8      202.8357    
 3239.00   38.23048      236.3342      108468.0      202.8461    
 3240.00   38.23232      236.3460      108506.3      202.8564    
 3241.00   38.23415      236.3578      108544.5      202.8667    
 3242.00   38.23598      236.3696      108582.7      202.8771    
 3243.00   38.23782      236.3814      108621.0      202.8874    
 3244.00   38.23965      236.3932      108659.2      202.8977    
 3245.00   38.24148      236.4049      108697.4      202.9080    
 3246.00   38.24331      236.4167      108735.7      202.9184    
 3247.00   38.24515      236.4285      108773.9      202.9287    
 3248.00   38.24698      236.4403      108812.2      202.9390    
 3249.00   38.24881      236.4521      108850.4      202.9493    
 3250.00   38.25064      236.4638      108888.7      202.9596    
 3251.00   38.25247      236.4756      108926.9      202.9699    
 3252.00   38.25430      236.4874      108965.2      202.9802    
 3253.00   38.25613      236.4991      109003.4      202.9905    
 3254.00   38.25796      236.5109      109041.7      203.0008    
 3255.00   38.25979      236.5226      109080.0      203.0111    
 3256.00   38.26161      236.5344      109118.2      203.0214    
 3257.00   38.26344      236.5461      109156.5      203.0317    
 3258.00   38.26527      236.5579      109194.7      203.0420    
 3259.00   38.26710      236.5696      109233.0      203.0523    
 3260.00   38.26892      236.5814      109271.3      203.0626    
 3261.00   38.27075      236.5931      109309.5      203.0729    
 3262.00   38.27258      236.6048      109347.8      203.0831    
 3263.00   38.27440      236.6166      109386.1      203.0934    
 3264.00   38.27623      236.6283      109424.4      203.1037    
 3265.00   38.27805      236.6400      109462.6      203.1139    
 3266.00   38.27988      236.6517      109500.9      203.1242    
 3267.00   38.28170      236.6635      109539.2      203.1345    
 3268.00   38.28352      236.6752      109577.5      203.1447    
 3269.00   38.28535      236.6869      109615.8      203.1550    
 3270.00   38.28717      236.6986      109654.1      203.1653    
 3271.00   38.28899      236.7103      109692.3      203.1755    
 3272.00   38.29082      236.7220      109730.6      203.1858    
 3273.00   38.29264      236.7337      109768.9      203.1960    
 3274.00   38.29446      236.7454      109807.2      203.2063    
 3275.00   38.29628      236.7571      109845.5      203.2165    
 3276.00   38.29810      236.7688      109883.8      203.2267    
 3277.00   38.29992      236.7805      109922.1      203.2370    
 3278.00   38.30174      236.7922      109960.4      203.2472    
 3279.00   38.30356      236.8039      109998.7      203.2574    
 3280.00   38.30538      236.8155      110037.0      203.2677    
 3281.00   38.30720      236.8272      110075.3      203.2779    
 3282.00   38.30902      236.8389      110113.6      203.2881    
 3283.00   38.31084      236.8506      110151.9      203.2983    
 3284.00   38.31266      236.8622      110190.3      203.3086    
 3285.00   38.31448      236.8739      110228.6      203.3188    
 3286.00   38.31629      236.8856      110266.9      203.3290    
 3287.00   38.31811      236.8972      110305.2      203.3392    
 3288.00   38.31993      236.9089      110343.5      203.3494    
 3289.00   38.32174      236.9205      110381.8      203.3596    
 3290.00   38.32356      236.9322      110420.2      203.3698    
 3291.00   38.32537      236.9438      110458.5      203.3800    
 3292.00   38.32719      236.9555      110496.8      203.3902    
 3293.00   38.32901      236.9671      110535.1      203.4004    
 3294.00   38.33082      236.9787      110573.5      203.4106    
 3295.00   38.33263      236.9904      110611.8      203.4208    
 3296.00   38.33445      237.0020      110650.1      203.4310    
 3297.00   38.33626      237.0136      110688.5      203.4412    
 3298.00   38.33807      237.0253      110726.8      203.4513    
 3299.00   38.33989      237.0369      110765.1      203.4615    
 3300.00   38.34170      237.0485      110803.5      203.4717    
 3301.00   38.34351      237.0601      110841.8      203.4819    
 3302.00   38.34532      237.0717      110880.2      203.4920    
 3303.00   38.34714      237.0834      110918.5      203.5022    
 3304.00   38.34895      237.0950      110956.9      203.5124    
 3305.00   38.35076      237.1066      110995.2      203.5225    
 3306.00   38.35257      237.1182      111033.6      203.5327    
 3307.00   38.35438      237.1298      111071.9      203.5429    
 3308.00   38.35619      237.1414      111110.3      203.5530    
 3309.00   38.35800      237.1530      111148.6      203.5632    
 3310.00   38.35981      237.1646      111187.0      203.5733    
 3311.00   38.36162      237.1761      111225.4      203.5835    
 3312.00   38.36342      237.1877      111263.7      203.5936    
 3313.00   38.36523      237.1993      111302.1      203.6037    
 3314.00   38.36704      237.2109      111340.4      203.6139    
 3315.00   38.36885      237.2225      111378.8      203.6240    
 3316.00   38.37065      237.2340      111417.2      203.6342    
 3317.00   38.37246      237.2456      111455.6      203.6443    
 3318.00   38.37427      237.2572      111493.9      203.6544    
 3319.00   38.37607      237.2687      111532.3      203.6645    
 3320.00   38.37788      237.2803      111570.7      203.6747    
 3321.00   38.37969      237.2919      111609.1      203.6848    
 3322.00   38.38149      237.3034      111647.4      203.6949    
 3323.00   38.38329      237.3150      111685.8      203.7050    
 3324.00   38.38510      237.3265      111724.2      203.7151    
 3325.00   38.38690      237.3381      111762.6      203.7252    
 3326.00   38.38871      237.3496      111801.0      203.7354    
 3327.00   38.39051      237.3611      111839.4      203.7455    
 3328.00   38.39231      237.3727      111877.8      203.7556    
 3329.00   38.39412      237.3842      111916.2      203.7657    
 3330.00   38.39592      237.3957      111954.6      203.7758    
 3331.00   38.39772      237.4073      111992.9      203.7859    
 3332.00   38.39952      237.4188      112031.3      203.7959    
 3333.00   38.40132      237.4303      112069.7      203.8060    
 3334.00   38.40313      237.4418      112108.1      203.8161    
 3335.00   38.40493      237.4534      112146.6      203.8262    
 3336.00   38.40673      237.4649      112185.0      203.8363    
 3337.00   38.40853      237.4764      112223.4      203.8464    
 3338.00   38.41033      237.4879      112261.8      203.8564    
 3339.00   38.41213      237.4994      112300.2      203.8665    
 3340.00   38.41393      237.5109      112338.6      203.8766    
 3341.00   38.41573      237.5224      112377.0      203.8867    
 3342.00   38.41752      237.5339      112415.4      203.8967    
 3343.00   38.41932      237.5454      112453.9      203.9068    
 3344.00   38.42112      237.5569      112492.3      203.9168    
 3345.00   38.42292      237.5684      112530.7      203.9269    
 3346.00   38.42472      237.5799      112569.1      203.9370    
 3347.00   38.42651      237.5913      112607.5      203.9470    
 3348.00   38.42831      237.6028      112646.0      203.9571    
 3349.00   38.43011      237.6143      112684.4      203.9671    
 3350.00   38.43190      237.6258      112722.8      203.9772    
 3351.00   38.43370      237.6372      112761.3      203.9872    
 3352.00   38.43549      237.6487      112799.7      203.9972    
 3353.00   38.43729      237.6602      112838.1      204.0073    
 3354.00   38.43908      237.6716      112876.6      204.0173    
 3355.00   38.44088      237.6831      112915.0      204.0274    
 3356.00   38.44267      237.6945      112953.5      204.0374    
 3357.00   38.44447      237.7060      112991.9      204.0474    
 3358.00   38.44626      237.7175      113030.3      204.0574    
 3359.00   38.44805      237.7289      113068.8      204.0675    
 3360.00   38.44985      237.7403      113107.2      204.0775    
 3361.00   38.45164      237.7518      113145.7      204.0875    
 3362.00   38.45343      237.7632      113184.1      204.0975    
 3363.00   38.45522      237.7747      113222.6      204.1075    
 3364.00   38.45702      237.7861      113261.1      204.1175    
 3365.00   38.45881      237.7975      113299.5      204.1275    
 3366.00   38.46060      237.8090      113338.0      204.1375    
 3367.00   38.46239      237.8204      113376.4      204.1475    
 3368.00   38.46418      237.8318      113414.9      204.1575    
 3369.00   38.46597      237.8432      113453.4      204.1675    
 3370.00   38.46776      237.8546      113491.8      204.1775    
 3371.00   38.46955      237.8661      113530.3      204.1875    
 3372.00   38.47134      237.8775      113568.8      204.1975    
 3373.00   38.47313      237.8889      113607.2      204.2075    
 3374.00   38.47492      237.9003      113645.7      204.2175    
 3375.00   38.47671      237.9117      113684.2      204.2275    
 3376.00   38.47849      237.9231      113722.7      204.2375    
 3377.00   38.48028      237.9345      113761.1      204.2474    
 3378.00   38.48207      237.9459      113799.6      204.2574    
 3379.00   38.48386      237.9573      113838.1      204.2674    
 3380.00   38.48564      237.9686      113876.6      204.2773    
 3381.00   38.48743      237.9800      113915.1      204.2873    
 3382.00   38.48922      237.9914      113953.6      204.2973    
 3383.00   38.49100      238.0028      113992.1      204.3072    
 3384.00   38.49279      238.0142      114030.6      204.3172    
 3385.00   38.49457      238.0255      114069.0      204.3271    
 3386.00   38.49636      238.0369      114107.5      204.3371    
 3387.00   38.49815      238.0483      114146.0      204.3471    
 3388.00   38.49993      238.0596      114184.5      204.3570    
 3389.00   38.50171      238.0710      114223.0      204.3670    
 3390.00   38.50350      238.0824      114261.5      204.3769    
 3391.00   38.50528      238.0937      114300.0      204.3868    
 3392.00   38.50707      238.1051      114338.5      204.3968    
 3393.00   38.50885      238.1164      114377.1      204.4067    
 3394.00   38.51063      238.1278      114415.6      204.4166    
 3395.00   38.51241      238.1391      114454.1      204.4266    
 3396.00   38.51420      238.1505      114492.6      204.4365    
 3397.00   38.51598      238.1618      114531.1      204.4464    
 3398.00   38.51776      238.1731      114569.6      204.4564    
 3399.00   38.51954      238.1845      114608.1      204.4663    
 3400.00   38.52132      238.1958      114646.7      204.4762    
 3401.00   38.52310      238.2071      114685.2      204.4861    
 3402.00   38.52489      238.2185      114723.7      204.4960    
 3403.00   38.52667      238.2298      114762.2      204.5059    
 3404.00   38.52845      238.2411      114800.8      204.5158    
 3405.00   38.53023      238.2524      114839.3      204.5258    
 3406.00   38.53201      238.2637      114877.8      204.5357    
 3407.00   38.53378      238.2750      114916.4      204.5456    
 3408.00   38.53556      238.2864      114954.9      204.5555    
 3409.00   38.53734      238.2977      114993.4      204.5654    
 3410.00   38.53912      238.3090      115032.0      204.5752    
 3411.00   38.54090      238.3203      115070.5      204.5851    
 3412.00   38.54268      238.3316      115109.0      204.5950    
 3413.00   38.54445      238.3429      115147.6      204.6049    
 3414.00   38.54623      238.3541      115186.1      204.6148    
 3415.00   38.54801      238.3654      115224.7      204.6247    
 3416.00   38.54979      238.3767      115263.2      204.6346    
 3417.00   38.55156      238.3880      115301.8      204.6444    
 3418.00   38.55334      238.3993      115340.3      204.6543    
 3419.00   38.55511      238.4106      115378.9      204.6642    
 3420.00   38.55689      238.4218      115417.4      204.6740    
 3421.00   38.55867      238.4331      115456.0      204.6839    
 3422.00   38.56044      238.4444      115494.6      204.6938    
 3423.00   38.56222      238.4556      115533.1      204.7036    
 3424.00   38.56399      238.4669      115571.7      204.7135    
 3425.00   38.56576      238.4782      115610.3      204.7234    
 3426.00   38.56754      238.4894      115648.8      204.7332    
 3427.00   38.56931      238.5007      115687.4      204.7431    
 3428.00   38.57109      238.5119      115726.0      204.7529    
 3429.00   38.57286      238.5232      115764.5      204.7628    
 3430.00   38.57463      238.5344      115803.1      204.7726    
 3431.00   38.57641      238.5457      115841.7      204.7824    
 3432.00   38.57818      238.5569      115880.3      204.7923    
 3433.00   38.57995      238.5682      115918.8      204.8021    
 3434.00   38.58172      238.5794      115957.4      204.8120    
 3435.00   38.58349      238.5906      115996.0      204.8218    
 3436.00   38.58526      238.6019      116034.6      204.8316    
 3437.00   38.58704      238.6131      116073.2      204.8414    
 3438.00   38.58881      238.6243      116111.8      204.8513    
 3439.00   38.59058      238.6355      116150.3      204.8611    
 3440.00   38.59235      238.6468      116188.9      204.8709    
 3441.00   38.59412      238.6580      116227.5      204.8807    
 3442.00   38.59589      238.6692      116266.1      204.8905    
 3443.00   38.59766      238.6804      116304.7      204.9004    
 3444.00   38.59943      238.6916      116343.3      204.9102    
 3445.00   38.60120      238.7028      116381.9      204.9200    
 3446.00   38.60296      238.7140      116420.5      204.9298    
 3447.00   38.60473      238.7252      116459.1      204.9396    
 3448.00   38.60650      238.7364      116497.7      204.9494    
 3449.00   38.60827      238.7476      116536.3      204.9592    
 3450.00   38.61004      238.7588      116575.0      204.9690    
 3451.00   38.61180      238.7700      116613.6      204.9788    
 3452.00   38.61357      238.7812      116652.2      204.9886    
 3453.00   38.61534      238.7924      116690.8      204.9983    
 3454.00   38.61711      238.8036      116729.4      205.0081    
 3455.00   38.61887      238.8147      116768.0      205.0179    
 3456.00   38.62064      238.8259      116806.6      205.0277    
 3457.00   38.62240      238.8371      116845.3      205.0375    
 3458.00   38.62417      238.8483      116883.9      205.0472    
 3459.00   38.62594      238.8594      116922.5      205.0570    
 3460.00   38.62770      238.8706      116961.1      205.0668    
 3461.00   38.62947      238.8818      116999.8      205.0766    
 3462.00   38.63123      238.8929      117038.4      205.0863    
 3463.00   38.63299      238.9041      117077.0      205.0961    
 3464.00   38.63476      238.9152      117115.7      205.1059    
 3465.00   38.63652      238.9264      117154.3      205.1156    
 3466.00   38.63829      238.9375      117192.9      205.1254    
 3467.00   38.64005      238.9487      117231.6      205.1351    
 3468.00   38.64181      238.9598      117270.2      205.1449    
 3469.00   38.64358      238.9710      117308.9      205.1546    
 3470.00   38.64534      238.9821      117347.5      205.1644    
 3471.00   38.64710      238.9932      117386.2      205.1741    
 3472.00   38.64886      239.0044      117424.8      205.1839    
 3473.00   38.65063      239.0155      117463.4      205.1936    
 3474.00   38.65239      239.0266      117502.1      205.2033    
 3475.00   38.65415      239.0377      117540.8      205.2131    
 3476.00   38.65591      239.0489      117579.4      205.2228    
 3477.00   38.65767      239.0600      117618.1      205.2325    
 3478.00   38.65943      239.0711      117656.7      205.2423    
 3479.00   38.66119      239.0822      117695.4      205.2520    
 3480.00   38.66295      239.0933      117734.0      205.2617    
 3481.00   38.66471      239.1044      117772.7      205.2714    
 3482.00   38.66647      239.1155      117811.4      205.2811    
 3483.00   38.66823      239.1266      117850.0      205.2909    
 3484.00   38.66999      239.1377      117888.7      205.3006    
 3485.00   38.67175      239.1488      117927.4      205.3103    
 3486.00   38.67351      239.1599      117966.1      205.3200    
 3487.00   38.67527      239.1710      118004.7      205.3297    
 3488.00   38.67703      239.1821      118043.4      205.3394    
 3489.00   38.67878      239.1932      118082.1      205.3491    
 3490.00   38.68054      239.2043      118120.8      205.3588    
 3491.00   38.68230      239.2154      118159.4      205.3685    
 3492.00   38.68406      239.2265      118198.1      205.3782    
 3493.00   38.68581      239.2375      118236.8      205.3879    
 3494.00   38.68757      239.2486      118275.5      205.3976    
 3495.00   38.68933      239.2597      118314.2      205.4073    
 3496.00   38.69108      239.2707      118352.9      205.4170    
 3497.00   38.69284      239.2818      118391.6      205.4266    
 3498.00   38.69460      239.2929      118430.3      205.4363    
 3499.00   38.69635      239.3039      118469.0      205.4460    
 3500.00   38.69811      239.3150      118507.7      205.4557    
 3501.00   38.69986      239.3261      118546.4      205.4653    
 3502.00   38.70162      239.3371      118585.1      205.4750    
 3503.00   38.70337      239.3482      118623.8      205.4847    
 3504.00   38.70513      239.3592      118662.5      205.4943    
 3505.00   38.70688      239.3702      118701.2      205.5040    
 3506.00   38.70864      239.3813      118739.9      205.5137    
 3507.00   38.71039      239.3923      118778.6      205.5233    
 3508.00   38.71214      239.4034      118817.3      205.5330    
 3509.00   38.71390      239.4144      118856.0      205.5426    
 3510.00   38.71565      239.4254      118894.7      205.5523    
 3511.00   38.71740      239.4365      118933.4      205.5619    
 3512.00   38.71916      239.4475      118972.2      205.5716    
 3513.00   38.72091      239.4585      119010.9      205.5812    
 3514.00   38.72266      239.4695      119049.6      205.5909    
 3515.00   38.72441      239.4805      119088.3      205.6005    
 3516.00   38.72617      239.4916      119127.1      205.6101    
 3517.00   38.72792      239.5026      119165.8      205.6198    
 3518.00   38.72967      239.5136      119204.5      205.6294    
 3519.00   38.73142      239.5246      119243.2      205.6390    
 3520.00   38.73317      239.5356      119282.0      205.6487    
 3521.00   38.73492      239.5466      119320.7      205.6583    
 3522.00   38.73667      239.5576      119359.4      205.6679    
 3523.00   38.73842      239.5686      119398.2      205.6775    
 3524.00   38.74017      239.5796      119436.9      205.6872    
 3525.00   38.74192      239.5906      119475.7      205.6968    
 3526.00   38.74367      239.6016      119514.4      205.7064    
 3527.00   38.74542      239.6126      119553.1      205.7160    
 3528.00   38.74717      239.6235      119591.9      205.7256    
 3529.00   38.74892      239.6345      119630.6      205.7352    
 3530.00   38.75067      239.6455      119669.4      205.7448    
 3531.00   38.75242      239.6565      119708.1      205.7544    
 3532.00   38.75417      239.6675      119746.9      205.7640    
 3533.00   38.75591      239.6784      119785.6      205.7736    
 3534.00   38.75766      239.6894      119824.4      205.7832    
 3535.00   38.75941      239.7004      119863.2      205.7928    
 3536.00   38.76116      239.7113      119901.9      205.8024    
 3537.00   38.76290      239.7223      119940.7      205.8120    
 3538.00   38.76465      239.7332      119979.4      205.8216    
 3539.00   38.76640      239.7442      120018.2      205.8312    
 3540.00   38.76814      239.7551      120057.0      205.8407    
 3541.00   38.76989      239.7661      120095.8      205.8503    
 3542.00   38.77164      239.7770      120134.5      205.8599    
 3543.00   38.77338      239.7880      120173.3      205.8695    
 3544.00   38.77513      239.7989      120212.1      205.8791    
 3545.00   38.77687      239.8099      120250.8      205.8886    
 3546.00   38.77862      239.8208      120289.6      205.8982    
 3547.00   38.78036      239.8317      120328.4      205.9078    
 3548.00   38.78211      239.8427      120367.2      205.9173    
 3549.00   38.78385      239.8536      120406.0      205.9269    
 3550.00   38.78560      239.8645      120444.8      205.9364    
 3551.00   38.78734      239.8755      120483.5      205.9460    
 3552.00   38.78909      239.8864      120522.3      205.9555    
 3553.00   38.79083      239.8973      120561.1      205.9651    
 3554.00   38.79257      239.9082      120599.9      205.9746    
 3555.00   38.79432      239.9191      120638.7      205.9842    
 3556.00   38.79606      239.9300      120677.5      205.9937    
 3557.00   38.79780      239.9409      120716.3      206.0033    
 3558.00   38.79955      239.9519      120755.1      206.0128    
 3559.00   38.80129      239.9628      120793.9      206.0224    
 3560.00   38.80303      239.9737      120832.7      206.0319    
 3561.00   38.80477      239.9846      120871.5      206.0414    
 3562.00   38.80652      239.9955      120910.3      206.0510    
 3563.00   38.80826      240.0063      120949.1      206.0605    
 3564.00   38.81000      240.0172      120987.9      206.0700    
 3565.00   38.81174      240.0281      121026.7      206.0795    
 3566.00   38.81348      240.0390      121065.5      206.0891    
 3567.00   38.81522      240.0499      121104.4      206.0986    
 3568.00   38.81696      240.0608      121143.2      206.1081    
 3569.00   38.81870      240.0717      121182.0      206.1176    
 3570.00   38.82044      240.0825      121220.8      206.1271    
 3571.00   38.82218      240.0934      121259.6      206.1366    
 3572.00   38.82392      240.1043      121298.5      206.1461    
 3573.00   38.82566      240.1151      121337.3      206.1556    
 3574.00   38.82740      240.1260      121376.1      206.1651    
 3575.00   38.82914      240.1369      121414.9      206.1746    
 3576.00   38.83088      240.1477      121453.8      206.1841    
 3577.00   38.83262      240.1586      121492.6      206.1936    
 3578.00   38.83436      240.1694      121531.4      206.2031    
 3579.00   38.83610      240.1803      121570.3      206.2126    
 3580.00   38.83784      240.1911      121609.1      206.2221    
 3581.00   38.83957      240.2020      121647.9      206.2316    
 3582.00   38.84131      240.2128      121686.8      206.2411    
 3583.00   38.84305      240.2237      121725.6      206.2506    
 3584.00   38.84479      240.2345      121764.5      206.2601    
 3585.00   38.84652      240.2454      121803.3      206.2695    
 3586.00   38.84826      240.2562      121842.2      206.2790    
 3587.00   38.85000      240.2670      121881.0      206.2885    
 3588.00   38.85174      240.2778      121919.9      206.2980    
 3589.00   38.85347      240.2887      121958.7      206.3074    
 3590.00   38.85521      240.2995      121997.6      206.3169    
 3591.00   38.85694      240.3103      122036.4      206.3264    
 3592.00   38.85868      240.3211      122075.3      206.3358    
 3593.00   38.86042      240.3320      122114.1      206.3453    
 3594.00   38.86215      240.3428      122153.0      206.3547    
 3595.00   38.86389      240.3536      122191.9      206.3642    
 3596.00   38.86562      240.3644      122230.7      206.3736    
 3597.00   38.86736      240.3752      122269.6      206.3831    
 3598.00   38.86909      240.3860      122308.5      206.3925    
 3599.00   38.87083      240.3968      122347.3      206.4020    
 3600.00   38.87256      240.4076      122386.2      206.4114    
 3601.00   38.87430      240.4184      122425.1      206.4209    
 3602.00   38.87603      240.4292      122464.0      206.4303    
 3603.00   38.87776      240.4400      122502.8      206.4398    
 3604.00   38.87950      240.4508      122541.7      206.4492    
 3605.00   38.88123      240.4616      122580.6      206.4586    
 3606.00   38.88296      240.4723      122619.5      206.4681    
 3607.00   38.88470      240.4831      122658.4      206.4775    
 3608.00   38.88643      240.4939      122697.2      206.4869    
 3609.00   38.88816      240.5047      122736.1      206.4963    
 3610.00   38.88989      240.5155      122775.0      206.5058    
 3611.00   38.89163      240.5262      122813.9      206.5152    
 3612.00   38.89336      240.5370      122852.8      206.5246    
 3613.00   38.89509      240.5478      122891.7      206.5340    
 3614.00   38.89682      240.5585      122930.6      206.5434    
 3615.00   38.89855      240.5693      122969.5      206.5528    
 3616.00   38.90029      240.5801      123008.4      206.5622    
 3617.00   38.90202      240.5908      123047.3      206.5717    
 3618.00   38.90375      240.6016      123086.2      206.5811    
 3619.00   38.90548      240.6123      123125.1      206.5905    
 3620.00   38.90721      240.6231      123164.0      206.5999    
 3621.00   38.90894      240.6338      123202.9      206.6093    
 3622.00   38.91067      240.6446      123241.8      206.6187    
 3623.00   38.91240      240.6553      123280.7      206.6280    
 3624.00   38.91413      240.6660      123319.6      206.6374    
 3625.00   38.91586      240.6768      123358.6      206.6468    
 3626.00   38.91759      240.6875      123397.5      206.6562    
 3627.00   38.91932      240.6982      123436.4      206.6656    
 3628.00   38.92105      240.7090      123475.3      206.6750    
 3629.00   38.92278      240.7197      123514.2      206.6844    
 3630.00   38.92451      240.7304      123553.2      206.6937    
 3631.00   38.92623      240.7411      123592.1      206.7031    
 3632.00   38.92796      240.7519      123631.0      206.7125    
 3633.00   38.92969      240.7626      123669.9      206.7219    
 3634.00   38.93142      240.7733      123708.9      206.7312    
 3635.00   38.93315      240.7840      123747.8      206.7406    
 3636.00   38.93487      240.7947      123786.7      206.7500    
 3637.00   38.93660      240.8054      123825.7      206.7593    
 3638.00   38.93833      240.8161      123864.6      206.7687    
 3639.00   38.94006      240.8268      123903.6      206.7780    
 3640.00   38.94178      240.8375      123942.5      206.7874    
 3641.00   38.94351      240.8482      123981.4      206.7967    
 3642.00   38.94524      240.8589      124020.4      206.8061    
 3643.00   38.94696      240.8696      124059.3      206.8154    
 3644.00   38.94869      240.8803      124098.3      206.8248    
 3645.00   38.95042      240.8910      124137.2      206.8341    
 3646.00   38.95214      240.9017      124176.2      206.8435    
 3647.00   38.95387      240.9124      124215.1      206.8528    
 3648.00   38.95559      240.9230      124254.1      206.8622    
 3649.00   38.95732      240.9337      124293.0      206.8715    
 3650.00   38.95904      240.9444      124332.0      206.8808    
 3651.00   38.96077      240.9551      124371.0      206.8902    
 3652.00   38.96249      240.9657      124409.9      206.8995    
 3653.00   38.96422      240.9764      124448.9      206.9088    
 3654.00   38.96594      240.9871      124487.8      206.9181    
 3655.00   38.96767      240.9977      124526.8      206.9275    
 3656.00   38.96939      241.0084      124565.8      206.9368    
 3657.00   38.97112      241.0190      124604.8      206.9461    
 3658.00   38.97284      241.0297      124643.7      206.9554    
 3659.00   38.97456      241.0403      124682.7      206.9647    
 3660.00   38.97629      241.0510      124721.7      206.9740    
 3661.00   38.97801      241.0616      124760.7      206.9833    
 3662.00   38.97973      241.0723      124799.6      206.9927    
 3663.00   38.98146      241.0829      124838.6      207.0020    
 3664.00   38.98318      241.0936      124877.6      207.0113    
 3665.00   38.98490      241.1042      124916.6      207.0206    
 3666.00   38.98663      241.1149      124955.6      207.0299    
 3667.00   38.98835      241.1255      124994.6      207.0392    
 3668.00   38.99007      241.1361      125033.5      207.0485    
 3669.00   38.99179      241.1467      125072.5      207.0577    
 3670.00   38.99351      241.1574      125111.5      207.0670    
 3671.00   38.99524      241.1680      125150.5      207.0763    
 3672.00   38.99696      241.1786      125189.5      207.0856    
 3673.00   38.99868      241.1892      125228.5      207.0949    
 3674.00   39.00040      241.1998      125267.5      207.1042    
 3675.00   39.00212      241.2105      125306.5      207.1135    
 3676.00   39.00384      241.2211      125345.5      207.1227    
 3677.00   39.00556      241.2317      125384.5      207.1320    
 3678.00   39.00728      241.2423      125423.5      207.1413    
 3679.00   39.00900      241.2529      125462.5      207.1505    
 3680.00   39.01072      241.2635      125501.5      207.1598    
 3681.00   39.01244      241.2741      125540.6      207.1691    
 3682.00   39.01416      241.2847      125579.6      207.1783    
 3683.00   39.01588      241.2953      125618.6      207.1876    
 3684.00   39.01760      241.3059      125657.6      207.1969    
 3685.00   39.01932      241.3165      125696.6      207.2061    
 3686.00   39.02104      241.3271      125735.6      207.2154    
 3687.00   39.02276      241.3376      125774.7      207.2246    
 3688.00   39.02448      241.3482      125813.7      207.2339    
 3689.00   39.02620      241.3588      125852.7      207.2431    
 3690.00   39.02792      241.3694      125891.7      207.2524    
 3691.00   39.02963      241.3800      125930.8      207.2616    
 3692.00   39.03135      241.3905      125969.8      207.2709    
 3693.00   39.03307      241.4011      126008.8      207.2801    
 3694.00   39.03479      241.4117      126047.9      207.2893    
 3695.00   39.03651      241.4222      126086.9      207.2986    
 3696.00   39.03822      241.4328      126125.9      207.3078    
 3697.00   39.03994      241.4434      126165.0      207.3171    
 3698.00   39.04166      241.4539      126204.0      207.3263    
 3699.00   39.04337      241.4645      126243.1      207.3355    
 3700.00   39.04509      241.4750      126282.1      207.3447    
 3701.00   39.04681      241.4856      126321.2      207.3540    
 3702.00   39.04852      241.4961      126360.2      207.3632    
 3703.00   39.05024      241.5067      126399.2      207.3724    
 3704.00   39.05196      241.5172      126438.3      207.3816    
 3705.00   39.05367      241.5278      126477.4      207.3908    
 3706.00   39.05539      241.5383      126516.4      207.4000    
 3707.00   39.05711      241.5488      126555.5      207.4093    
 3708.00   39.05882      241.5594      126594.5      207.4185    
 3709.00   39.06054      241.5699      126633.6      207.4277    
 3710.00   39.06225      241.5804      126672.6      207.4369    
 3711.00   39.06397      241.5910      126711.7      207.4461    
 3712.00   39.06568      241.6015      126750.8      207.4553    
 3713.00   39.06740      241.6120      126789.8      207.4645    
 3714.00   39.06911      241.6225      126828.9      207.4737    
 3715.00   39.07083      241.6331      126868.0      207.4829    
 3716.00   39.07254      241.6436      126907.0      207.4921    
 3717.00   39.07425      241.6541      126946.1      207.5012    
 3718.00   39.07597      241.6646      126985.2      207.5104    
 3719.00   39.07768      241.6751      127024.3      207.5196    
 3720.00   39.07940      241.6856      127063.3      207.5288    
 3721.00   39.08111      241.6961      127102.4      207.5380    
 3722.00   39.08282      241.7066      127141.5      207.5472    
 3723.00   39.08454      241.7171      127180.6      207.5563    
 3724.00   39.08625      241.7276      127219.7      207.5655    
 3725.00   39.08796      241.7381      127258.8      207.5747    
 3726.00   39.08968      241.7486      127297.9      207.5838    
 3727.00   39.09139      241.7591      127336.9      207.5930    
 3728.00   39.09310      241.7696      127376.0      207.6022    
 3729.00   39.09481      241.7801      127415.1      207.6113    
 3730.00   39.09653      241.7905      127454.2      207.6205    
 3731.00   39.09824      241.8010      127493.3      207.6297    
 3732.00   39.09995      241.8115      127532.4      207.6388    
 3733.00   39.10166      241.8220      127571.5      207.6480    
 3734.00   39.10337      241.8325      127610.6      207.6571    
 3735.00   39.10508      241.8429      127649.7      207.6663    
 3736.00   39.10680      241.8534      127688.8      207.6754    
 3737.00   39.10851      241.8639      127727.9      207.6846    
 3738.00   39.11022      241.8743      127767.1      207.6937    
 3739.00   39.11193      241.8848      127806.2      207.7029    
 3740.00   39.11364      241.8952      127845.3      207.7120    
 3741.00   39.11535      241.9057      127884.4      207.7212    
 3742.00   39.11706      241.9162      127923.5      207.7303    
 3743.00   39.11877      241.9266      127962.6      207.7394    
 3744.00   39.12048      241.9371      128001.7      207.7486    
 3745.00   39.12219      241.9475      128040.9      207.7577    
 3746.00   39.12390      241.9580      128080.0      207.7668    
 3747.00   39.12561      241.9684      128119.1      207.7759    
 3748.00   39.12732      241.9788      128158.2      207.7851    
 3749.00   39.12903      241.9893      128197.4      207.7942    
 3750.00   39.13074      241.9997      128236.5      207.8033    
 3751.00   39.13245      242.0101      128275.6      207.8124    
 3752.00   39.13416      242.0206      128314.8      207.8215    
 3753.00   39.13586      242.0310      128353.9      207.8307    
 3754.00   39.13757      242.0414      128393.0      207.8398    
 3755.00   39.13928      242.0519      128432.2      207.8489    
 3756.00   39.14099      242.0623      128471.3      207.8580    
 3757.00   39.14270      242.0727      128510.5      207.8671    
 3758.00   39.14441      242.0831      128549.6      207.8762    
 3759.00   39.14611      242.0935      128588.7      207.8853    
 3760.00   39.14782      242.1039      128627.9      207.8944    
 3761.00   39.14953      242.1144      128667.0      207.9035    
 3762.00   39.15124      242.1248      128706.2      207.9126    
 3763.00   39.15294      242.1352      128745.3      207.9217    
 3764.00   39.15465      242.1456      128784.5      207.9308    
 3765.00   39.15636      242.1560      128823.7      207.9399    
 3766.00   39.15806      242.1664      128862.8      207.9489    
 3767.00   39.15977      242.1768      128902.0      207.9580    
 3768.00   39.16148      242.1872      128941.1      207.9671    
 3769.00   39.16318      242.1976      128980.3      207.9762    
 3770.00   39.16489      242.2079      129019.5      207.9853    
 3771.00   39.16660      242.2183      129058.6      207.9944    
 3772.00   39.16830      242.2287      129097.8      208.0034    
 3773.00   39.17001      242.2391      129137.0      208.0125    
 3774.00   39.17171      242.2495      129176.1      208.0216    
 3775.00   39.17342      242.2599      129215.3      208.0306    
 3776.00   39.17513      242.2702      129254.5      208.0397    
 3777.00   39.17683      242.2806      129293.7      208.0488    
 3778.00   39.17854      242.2910      129332.8      208.0578    
 3779.00   39.18024      242.3013      129372.0      208.0669    
 3780.00   39.18195      242.3117      129411.2      208.0759    
 3781.00   39.18365      242.3221      129450.4      208.0850    
 3782.00   39.18536      242.3324      129489.6      208.0941    
 3783.00   39.18706      242.3428      129528.7      208.1031    
 3784.00   39.18876      242.3532      129567.9      208.1122    
 3785.00   39.19047      242.3635      129607.1      208.1212    
 3786.00   39.19217      242.3739      129646.3      208.1303    
 3787.00   39.19388      242.3842      129685.5      208.1393    
 3788.00   39.19558      242.3946      129724.7      208.1483    
 3789.00   39.19728      242.4049      129763.9      208.1574    
 3790.00   39.19899      242.4153      129803.1      208.1664    
 3791.00   39.20069      242.4256      129842.3      208.1755    
 3792.00   39.20239      242.4359      129881.5      208.1845    
 3793.00   39.20410      242.4463      129920.7      208.1935    
 3794.00   39.20580      242.4566      129959.9      208.2025    
 3795.00   39.20750      242.4669      129999.1      208.2116    
 3796.00   39.20920      242.4773      130038.3      208.2206    
 3797.00   39.21091      242.4876      130077.5      208.2296    
 3798.00   39.21261      242.4979      130116.7      208.2386    
 3799.00   39.21431      242.5082      130156.0      208.2477    
 3800.00   39.21601      242.5186      130195.2      208.2567    
 3801.00   39.21772      242.5289      130234.4      208.2657    
 3802.00   39.21942      242.5392      130273.6      208.2747    
 3803.00   39.22112      242.5495      130312.8      208.2837    
 3804.00   39.22282      242.5598      130352.0      208.2927    
 3805.00   39.22452      242.5701      130391.3      208.3017    
 3806.00   39.22622      242.5804      130430.5      208.3107    
 3807.00   39.22792      242.5908      130469.7      208.3197    
 3808.00   39.22962      242.6011      130509.0      208.3287    
 3809.00   39.23133      242.6114      130548.2      208.3377    
 3810.00   39.23303      242.6217      130587.4      208.3467    
 3811.00   39.23473      242.6320      130626.7      208.3557    
 3812.00   39.23643      242.6422      130665.9      208.3647    
 3813.00   39.23813      242.6525      130705.1      208.3737    
 3814.00   39.23983      242.6628      130744.4      208.3827    
 3815.00   39.24153      242.6731      130783.6      208.3917    
 3816.00   39.24323      242.6834      130822.8      208.4007    
 3817.00   39.24493      242.6937      130862.1      208.4097    
 3818.00   39.24663      242.7040      130901.3      208.4186    
 3819.00   39.24833      242.7142      130940.6      208.4276    
 3820.00   39.25003      242.7245      130979.8      208.4366    
 3821.00   39.25172      242.7348      131019.1      208.4456    
 3822.00   39.25342      242.7451      131058.3      208.4545    
 3823.00   39.25512      242.7553      131097.6      208.4635    
 3824.00   39.25682      242.7656      131136.8      208.4725    
 3825.00   39.25852      242.7759      131176.1      208.4815    
 3826.00   39.26022      242.7861      131215.4      208.4904    
 3827.00   39.26192      242.7964      131254.6      208.4994    
 3828.00   39.26362      242.8066      131293.9      208.5083    
 3829.00   39.26531      242.8169      131333.2      208.5173    
 3830.00   39.26701      242.8272      131372.4      208.5263    
 3831.00   39.26871      242.8374      131411.7      208.5352    
 3832.00   39.27041      242.8477      131451.0      208.5442    
 3833.00   39.27210      242.8579      131490.2      208.5531    
 3834.00   39.27380      242.8681      131529.5      208.5621    
 3835.00   39.27550      242.8784      131568.8      208.5710    
 3836.00   39.27720      242.8886      131608.1      208.5800    
 3837.00   39.27889      242.8989      131647.3      208.5889    
 3838.00   39.28059      242.9091      131686.6      208.5978    
 3839.00   39.28229      242.9193      131725.9      208.6068    
 3840.00   39.28398      242.9296      131765.2      208.6157    
 3841.00   39.28568      242.9398      131804.5      208.6247    
 3842.00   39.28738      242.9500      131843.7      208.6336    
 3843.00   39.28907      242.9602      131883.0      208.6425    
 3844.00   39.29077      242.9705      131922.3      208.6514    
 3845.00   39.29247      242.9807      131961.6      208.6604    
 3846.00   39.29416      242.9909      132000.9      208.6693    
 3847.00   39.29586      243.0011      132040.2      208.6782    
 3848.00   39.29755      243.0113      132079.5      208.6871    
 3849.00   39.29925      243.0215      132118.8      208.6961    
 3850.00   39.30094      243.0318      132158.1      208.7050    
 3851.00   39.30264      243.0420      132197.4      208.7139    
 3852.00   39.30433      243.0522      132236.7      208.7228    
 3853.00   39.30603      243.0624      132276.0      208.7317    
 3854.00   39.30772      243.0726      132315.3      208.7406    
 3855.00   39.30942      243.0828      132354.6      208.7495    
 3856.00   39.31111      243.0930      132393.9      208.7584    
 3857.00   39.31281      243.1032      132433.2      208.7673    
 3858.00   39.31450      243.1134      132472.6      208.7762    
 3859.00   39.31620      243.1235      132511.9      208.7851    
 3860.00   39.31789      243.1337      132551.2      208.7940    
 3861.00   39.31958      243.1439      132590.5      208.8029    
 3862.00   39.32128      243.1541      132629.8      208.8118    
 3863.00   39.32297      243.1643      132669.2      208.8207    
 3864.00   39.32466      243.1745      132708.5      208.8296    
 3865.00   39.32636      243.1846      132747.8      208.8385    
 3866.00   39.32805      243.1948      132787.1      208.8474    
 3867.00   39.32974      243.2050      132826.5      208.8563    
 3868.00   39.33144      243.2151      132865.8      208.8651    
 3869.00   39.33313      243.2253      132905.1      208.8740    
 3870.00   39.33482      243.2355      132944.5      208.8829    
 3871.00   39.33652      243.2456      132983.8      208.8918    
 3872.00   39.33821      243.2558      133023.1      208.9007    
 3873.00   39.33990      243.2660      133062.5      208.9095    
 3874.00   39.34159      243.2761      133101.8      208.9184    
 3875.00   39.34328      243.2863      133141.2      208.9273    
 3876.00   39.34498      243.2964      133180.5      208.9361    
 3877.00   39.34667      243.3066      133219.8      208.9450    
 3878.00   39.34836      243.3167      133259.2      208.9539    
 3879.00   39.35005      243.3269      133298.5      208.9627    
 3880.00   39.35174      243.3370      133337.9      208.9716    
 3881.00   39.35343      243.3471      133377.2      208.9804    
 3882.00   39.35513      243.3573      133416.6      208.9893    
 3883.00   39.35682      243.3674      133456.0      208.9981    
 3884.00   39.35851      243.3776      133495.3      209.0070    
 3885.00   39.36020      243.3877      133534.7      209.0158    
 3886.00   39.36189      243.3978      133574.0      209.0247    
 3887.00   39.36358      243.4080      133613.4      209.0335    
 3888.00   39.36527      243.4181      133652.8      209.0424    
 3889.00   39.36696      243.4282      133692.1      209.0512    
 3890.00   39.36865      243.4383      133731.5      209.0600    
 3891.00   39.37034      243.4484      133770.9      209.0689    
 3892.00   39.37203      243.4586      133810.2      209.0777    
 3893.00   39.37372      243.4687      133849.6      209.0866    
 3894.00   39.37541      243.4788      133889.0      209.0954    
 3895.00   39.37710      243.4889      133928.4      209.1042    
 3896.00   39.37879      243.4990      133967.7      209.1130    
 3897.00   39.38048      243.5091      134007.1      209.1219    
 3898.00   39.38217      243.5192      134046.5      209.1307    
 3899.00   39.38386      243.5293      134085.9      209.1395    
 3900.00   39.38555      243.5394      134125.3      209.1483    
 3901.00   39.38723      243.5495      134164.6      209.1571    
 3902.00   39.38892      243.5596      134204.0      209.1660    
 3903.00   39.39061      243.5697      134243.4      209.1748    
 3904.00   39.39230      243.5798      134282.8      209.1836    
 3905.00   39.39399      243.5899      134322.2      209.1924    
 3906.00   39.39568      243.6000      134361.6      209.2012    
 3907.00   39.39736      243.6101      134401.0      209.2100    
 3908.00   39.39905      243.6201      134440.4      209.2188    
 3909.00   39.40074      243.6302      134479.8      209.2276    
 3910.00   39.40243      243.6403      134519.2      209.2364    
 3911.00   39.40412      243.6504      134558.6      209.2452    
 3912.00   39.40580      243.6604      134598.0      209.2540    
 3913.00   39.40749      243.6705      134637.4      209.2628    
 3914.00   39.40918      243.6806      134676.8      209.2716    
 3915.00   39.41086      243.6907      134716.2      209.2804    
 3916.00   39.41255      243.7007      134755.6      209.2892    
 3917.00   39.41424      243.7108      134795.1      209.2980    
 3918.00   39.41592      243.7208      134834.5      209.3067    
 3919.00   39.41761      243.7309      134873.9      209.3155    
 3920.00   39.41930      243.7410      134913.3      209.3243    
 3921.00   39.42098      243.7510      134952.7      209.3331    
 3922.00   39.42267      243.7611      134992.2      209.3419    
 3923.00   39.42436      243.7711      135031.6      209.3506    
 3924.00   39.42604      243.7812      135071.0      209.3594    
 3925.00   39.42773      243.7912      135110.4      209.3682    
 3926.00   39.42941      243.8013      135149.9      209.3769    
 3927.00   39.43110      243.8113      135189.3      209.3857    
 3928.00   39.43278      243.8213      135228.7      209.3945    
 3929.00   39.43447      243.8314      135268.2      209.4032    
 3930.00   39.43615      243.8414      135307.6      209.4120    
 3931.00   39.43784      243.8515      135347.0      209.4208    
 3932.00   39.43952      243.8615      135386.5      209.4295    
 3933.00   39.44121      243.8715      135425.9      209.4383    
 3934.00   39.44289      243.8815      135465.3      209.4470    
 3935.00   39.44458      243.8916      135504.8      209.4558    
 3936.00   39.44626      243.9016      135544.2      209.4645    
 3937.00   39.44795      243.9116      135583.7      209.4733    
 3938.00   39.44963      243.9216      135623.1      209.4820    
 3939.00   39.45132      243.9316      135662.6      209.4908    
 3940.00   39.45300      243.9417      135702.0      209.4995    
 3941.00   39.45468      243.9517      135741.5      209.5083    
 3942.00   39.45637      243.9617      135780.9      209.5170    
 3943.00   39.45805      243.9717      135820.4      209.5257    
 3944.00   39.45973      243.9817      135859.9      209.5345    
 3945.00   39.46142      243.9917      135899.3      209.5432    
 3946.00   39.46310      244.0017      135938.8      209.5519    
 3947.00   39.46478      244.0117      135978.2      209.5607    
 3948.00   39.46647      244.0217      136017.7      209.5694    
 3949.00   39.46815      244.0317      136057.2      209.5781    
 3950.00   39.46983      244.0417      136096.6      209.5868    
 3951.00   39.47151      244.0517      136136.1      209.5956    
 3952.00   39.47320      244.0617      136175.6      209.6043    
 3953.00   39.47488      244.0717      136215.1      209.6130    
 3954.00   39.47656      244.0816      136254.5      209.6217    
 3955.00   39.47824      244.0916      136294.0      209.6304    
 3956.00   39.47993      244.1016      136333.5      209.6391    
 3957.00   39.48161      244.1116      136373.0      209.6479    
 3958.00   39.48329      244.1216      136412.5      209.6566    
 3959.00   39.48497      244.1315      136451.9      209.6653    
 3960.00   39.48665      244.1415      136491.4      209.6740    
 3961.00   39.48833      244.1515      136530.9      209.6827    
 3962.00   39.49001      244.1614      136570.4      209.6914    
 3963.00   39.49170      244.1714      136609.9      209.7001    
 3964.00   39.49338      244.1814      136649.4      209.7088    
 3965.00   39.49506      244.1913      136688.9      209.7175    
 3966.00   39.49674      244.2013      136728.4      209.7262    
 3967.00   39.49842      244.2113      136767.9      209.7349    
 3968.00   39.50010      244.2212      136807.4      209.7435    
 3969.00   39.50178      244.2312      136846.9      209.7522    
 3970.00   39.50346      244.2411      136886.4      209.7609    
 3971.00   39.50514      244.2511      136925.9      209.7696    
 3972.00   39.50682      244.2610      136965.4      209.7783    
 3973.00   39.50850      244.2710      137004.9      209.7870    
 3974.00   39.51018      244.2809      137044.4      209.7956    
 3975.00   39.51186      244.2908      137083.9      209.8043    
 3976.00   39.51354      244.3008      137123.4      209.8130    
 3977.00   39.51522      244.3107      137162.9      209.8217    
 3978.00   39.51690      244.3207      137202.5      209.8303    
 3979.00   39.51858      244.3306      137242.0      209.8390    
 3980.00   39.52026      244.3405      137281.5      209.8477    
 3981.00   39.52194      244.3504      137321.0      209.8563    
 3982.00   39.52361      244.3604      137360.5      209.8650    
 3983.00   39.52529      244.3703      137400.1      209.8737    
 3984.00   39.52697      244.3802      137439.6      209.8823    
 3985.00   39.52865      244.3901      137479.1      209.8910    
 3986.00   39.53033      244.4001      137518.7      209.8996    
 3987.00   39.53201      244.4100      137558.2      209.9083    
 3988.00   39.53368      244.4199      137597.7      209.9170    
 3989.00   39.53536      244.4298      137637.2      209.9256    
 3990.00   39.53704      244.4397      137676.8      209.9343    
 3991.00   39.53872      244.4496      137716.3      209.9429    
 3992.00   39.54039      244.4595      137755.9      209.9515    
 3993.00   39.54207      244.4694      137795.4      209.9602    
 3994.00   39.54375      244.4793      137834.9      209.9688    
 3995.00   39.54543      244.4892      137874.5      209.9775    
 3996.00   39.54710      244.4991      137914.0      209.9861    
 3997.00   39.54878      244.5090      137953.6      209.9947    
 3998.00   39.55046      244.5189      137993.1      210.0034    
 3999.00   39.55213      244.5288      138032.7      210.0120    
 4000.00   39.55381      244.5387      138072.2      210.0206    
 4001.00   39.55549      244.5486      138111.8      210.0293    
 4002.00   39.55716      244.5585      138151.4      210.0379    
 4003.00   39.55884      244.5684      138190.9      210.0465    
 4004.00   39.56052      244.5782      138230.5      210.0551    
 4005.00   39.56219      244.5881      138270.0      210.0638    
 4006.00   39.56387      244.5980      138309.6      210.0724    
 4007.00   39.56554      244.6079      138349.2      210.0810    
 4008.00   39.56722      244.6177      138388.7      210.0896    
 4009.00   39.56889      244.6276      138428.3      210.0982    
 4010.00   39.57057      244.6375      138467.9      210.1068    
 4011.00   39.57225      244.6473      138507.4      210.1155    
 4012.00   39.57392      244.6572      138547.0      210.1241    
 4013.00   39.57560      244.6671      138586.6      210.1327    
 4014.00   39.57727      244.6769      138626.2      210.1413    
 4015.00   39.57894      244.6868      138665.7      210.1499    
 4016.00   39.58062      244.6967      138705.3      210.1585    
 4017.00   39.58229      244.7065      138744.9      210.1671    
 4018.00   39.58397      244.7164      138784.5      210.1757    
 4019.00   39.58564      244.7262      138824.1      210.1843    
 4020.00   39.58732      244.7361      138863.7      210.1929    
 4021.00   39.58899      244.7459      138903.2      210.2015    
 4022.00   39.59066      244.7557      138942.8      210.2100    
 4023.00   39.59234      244.7656      138982.4      210.2186    
 4024.00   39.59401      244.7754      139022.0      210.2272    
 4025.00   39.59569      244.7853      139061.6      210.2358    
 4026.00   39.59736      244.7951      139101.2      210.2444    
 4027.00   39.59903      244.8049      139140.8      210.2530    
 4028.00   39.60071      244.8148      139180.4      210.2615    
 4029.00   39.60238      244.8246      139220.0      210.2701    
 4030.00   39.60405      244.8344      139259.6      210.2787    
 4031.00   39.60572      244.8443      139299.2      210.2873    
 4032.00   39.60740      244.8541      139338.8      210.2958    
 4033.00   39.60907      244.8639      139378.4      210.3044    
 4034.00   39.61074      244.8737      139418.0      210.3130    
 4035.00   39.61241      244.8835      139457.6      210.3215    
 4036.00   39.61409      244.8934      139497.3      210.3301    
 4037.00   39.61576      244.9032      139536.9      210.3387    
 4038.00   39.61743      244.9130      139576.5      210.3472    
 4039.00   39.61910      244.9228      139616.1      210.3558    
 4040.00   39.62077      244.9326      139655.7      210.3644    
 4041.00   39.62244      244.9424      139695.4      210.3729    
 4042.00   39.62412      244.9522      139735.0      210.3815    
 4043.00   39.62579      244.9620      139774.6      210.3900    
 4044.00   39.62746      244.9718      139814.2      210.3986    
 4045.00   39.62913      244.9816      139853.9      210.4071    
 4046.00   39.63080      244.9914      139893.5      210.4157    
 4047.00   39.63247      245.0012      139933.1      210.4242    
 4048.00   39.63414      245.0110      139972.8      210.4327    
 4049.00   39.63581      245.0208      140012.4      210.4413    
 4050.00   39.63748      245.0306      140052.0      210.4498    
 4051.00   39.63915      245.0404      140091.7      210.4584    
 4052.00   39.64082      245.0501      140131.3      210.4669    
 4053.00   39.64249      245.0599      140170.9      210.4754    
 4054.00   39.64416      245.0697      140210.6      210.4840    
 4055.00   39.64583      245.0795      140250.2      210.4925    
 4056.00   39.64750      245.0893      140289.9      210.5010    
 4057.00   39.64917      245.0990      140329.5      210.5096    
 4058.00   39.65084      245.1088      140369.2      210.5181    
 4059.00   39.65251      245.1186      140408.8      210.5266    
 4060.00   39.65418      245.1283      140448.5      210.5351    
 4061.00   39.65585      245.1381      140488.1      210.5436    
 4062.00   39.65752      245.1479      140527.8      210.5522    
 4063.00   39.65919      245.1576      140567.5      210.5607    
 4064.00   39.66086      245.1674      140607.1      210.5692    
 4065.00   39.66252      245.1772      140646.8      210.5777    
 4066.00   39.66419      245.1869      140686.4      210.5862    
 4067.00   39.66586      245.1967      140726.1      210.5947    
 4068.00   39.66753      245.2064      140765.8      210.6032    
 4069.00   39.66920      245.2162      140805.4      210.6117    
 4070.00   39.67086      245.2259      140845.1      210.6202    
 4071.00   39.67253      245.2357      140884.8      210.6287    
 4072.00   39.67420      245.2454      140924.5      210.6372    
 4073.00   39.67587      245.2551      140964.1      210.6457    
 4074.00   39.67754      245.2649      141003.8      210.6542    
 4075.00   39.67920      245.2746      141043.5      210.6627    
 4076.00   39.68087      245.2844      141083.2      210.6712    
 4077.00   39.68254      245.2941      141122.8      210.6797    
 4078.00   39.68420      245.3038      141162.5      210.6882    
 4079.00   39.68587      245.3136      141202.2      210.6967    
 4080.00   39.68754      245.3233      141241.9      210.7052    
 4081.00   39.68920      245.3330      141281.6      210.7137    
 4082.00   39.69087      245.3427      141321.3      210.7221    
 4083.00   39.69254      245.3525      141361.0      210.7306    
 4084.00   39.69420      245.3622      141400.7      210.7391    
 4085.00   39.69587      245.3719      141440.4      210.7476    
 4086.00   39.69753      245.3816      141480.1      210.7561    
 4087.00   39.69920      245.3913      141519.8      210.7645    
 4088.00   39.70087      245.4010      141559.5      210.7730    
 4089.00   39.70253      245.4108      141599.2      210.7815    
 4090.00   39.70420      245.4205      141638.9      210.7899    
 4091.00   39.70586      245.4302      141678.6      210.7984    
 4092.00   39.70753      245.4399      141718.3      210.8069    
 4093.00   39.70919      245.4496      141758.0      210.8153    
 4094.00   39.71086      245.4593      141797.7      210.8238    
 4095.00   39.71252      245.4690      141837.4      210.8322    
 4096.00   39.71419      245.4787      141877.1      210.8407    
 4097.00   39.71585      245.4884      141916.8      210.8492    
 4098.00   39.71751      245.4981      141956.5      210.8576    
 4099.00   39.71918      245.5078      141996.3      210.8661    
 4100.00   39.72084      245.5174      142036.0      210.8745    
 4101.00   39.72251      245.5271      142075.7      210.8830    
 4102.00   39.72417      245.5368      142115.4      210.8914    
 4103.00   39.72583      245.5465      142155.2      210.8999    
 4104.00   39.72750      245.5562      142194.9      210.9083    
 4105.00   39.72916      245.5659      142234.6      210.9167    
 4106.00   39.73083      245.5755      142274.3      210.9252    
 4107.00   39.73249      245.5852      142314.1      210.9336    
 4108.00   39.73415      245.5949      142353.8      210.9421    
 4109.00   39.73581      245.6046      142393.5      210.9505    
 4110.00   39.73748      245.6142      142433.3      210.9589    
 4111.00   39.73914      245.6239      142473.0      210.9674    
 4112.00   39.74080      245.6336      142512.8      210.9758    
 4113.00   39.74247      245.6432      142552.5      210.9842    
 4114.00   39.74413      245.6529      142592.2      210.9926    
 4115.00   39.74579      245.6625      142632.0      211.0011    
 4116.00   39.74745      245.6722      142671.7      211.0095    
 4117.00   39.74911      245.6819      142711.5      211.0179    
 4118.00   39.75078      245.6915      142751.2      211.0263    
 4119.00   39.75244      245.7012      142791.0      211.0347    
 4120.00   39.75410      245.7108      142830.7      211.0432    
 4121.00   39.75576      245.7205      142870.5      211.0516    
 4122.00   39.75742      245.7301      142910.2      211.0600    
 4123.00   39.75908      245.7397      142950.0      211.0684    
 4124.00   39.76074      245.7494      142989.8      211.0768    
 4125.00   39.76240      245.7590      143029.5      211.0852    
 4126.00   39.76406      245.7687      143069.3      211.0936    
 4127.00   39.76573      245.7783      143109.1      211.1020    
 4128.00   39.76739      245.7879      143148.8      211.1104    
 4129.00   39.76905      245.7976      143188.6      211.1188    
 4130.00   39.77071      245.8072      143228.4      211.1272    
 4131.00   39.77237      245.8168      143268.1      211.1356    
 4132.00   39.77403      245.8265      143307.9      211.1440    
 4133.00   39.77569      245.8361      143347.7      211.1524    
 4134.00   39.77735      245.8457      143387.5      211.1608    
 4135.00   39.77901      245.8553      143427.2      211.1692    
 4136.00   39.78067      245.8649      143467.0      211.1776    
 4137.00   39.78232      245.8746      143506.8      211.1860    
 4138.00   39.78398      245.8842      143546.6      211.1943    
 4139.00   39.78564      245.8938      143586.4      211.2027    
 4140.00   39.78730      245.9034      143626.1      211.2111    
 4141.00   39.78896      245.9130      143665.9      211.2195    
 4142.00   39.79062      245.9226      143705.7      211.2279    
 4143.00   39.79228      245.9322      143745.5      211.2362    
 4144.00   39.79394      245.9418      143785.3      211.2446    
 4145.00   39.79559      245.9514      143825.1      211.2530    
 4146.00   39.79725      245.9610      143864.9      211.2613    
 4147.00   39.79891      245.9706      143904.7      211.2697    
 4148.00   39.80057      245.9802      143944.5      211.2781    
 4149.00   39.80223      245.9898      143984.3      211.2864    
 4150.00   39.80388      245.9994      144024.1      211.2948    
 4151.00   39.80554      246.0090      144063.9      211.3032    
 4152.00   39.80720      246.0186      144103.7      211.3115    
 4153.00   39.80886      246.0282      144143.5      211.3199    
 4154.00   39.81051      246.0378      144183.3      211.3282    
 4155.00   39.81217      246.0473      144223.1      211.3366    
 4156.00   39.81383      246.0569      144263.0      211.3450    
 4157.00   39.81548      246.0665      144302.8      211.3533    
 4158.00   39.81714      246.0761      144342.6      211.3617    
 4159.00   39.81880      246.0857      144382.4      211.3700    
 4160.00   39.82045      246.0952      144422.2      211.3784    
 4161.00   39.82211      246.1048      144462.0      211.3867    
 4162.00   39.82376      246.1144      144501.9      211.3950    
 4163.00   39.82542      246.1239      144541.7      211.4034    
 4164.00   39.82708      246.1335      144581.5      211.4117    
 4165.00   39.82873      246.1431      144621.3      211.4201    
 4166.00   39.83039      246.1526      144661.2      211.4284    
 4167.00   39.83204      246.1622      144701.0      211.4367    
 4168.00   39.83370      246.1717      144740.8      211.4451    
 4169.00   39.83535      246.1813      144780.7      211.4534    
 4170.00   39.83701      246.1909      144820.5      211.4617    
 4171.00   39.83866      246.2004      144860.3      211.4700    
 4172.00   39.84032      246.2100      144900.2      211.4784    
 4173.00   39.84197      246.2195      144940.0      211.4867    
 4174.00   39.84362      246.2291      144979.9      211.4950    
 4175.00   39.84528      246.2386      145019.7      211.5033    
 4176.00   39.84693      246.2481      145059.6      211.5117    
 4177.00   39.84859      246.2577      145099.4      211.5200    
 4178.00   39.85024      246.2672      145139.3      211.5283    
 4179.00   39.85189      246.2768      145179.1      211.5366    
 4180.00   39.85355      246.2863      145219.0      211.5449    
 4181.00   39.85520      246.2958      145258.8      211.5532    
 4182.00   39.85685      246.3054      145298.7      211.5615    
 4183.00   39.85851      246.3149      145338.5      211.5698    
 4184.00   39.86016      246.3244      145378.4      211.5781    
 4185.00   39.86181      246.3339      145418.3      211.5865    
 4186.00   39.86347      246.3435      145458.1      211.5948    
 4187.00   39.86512      246.3530      145498.0      211.6031    
 4188.00   39.86677      246.3625      145537.8      211.6114    
 4189.00   39.86842      246.3720      145577.7      211.6197    
 4190.00   39.87007      246.3815      145617.6      211.6279    
 4191.00   39.87173      246.3911      145657.5      211.6362    
 4192.00   39.87338      246.4006      145697.3      211.6445    
 4193.00   39.87503      246.4101      145737.2      211.6528    
 4194.00   39.87668      246.4196      145777.1      211.6611    
 4195.00   39.87833      246.4291      145817.0      211.6694    
 4196.00   39.87998      246.4386      145856.8      211.6777    
 4197.00   39.88164      246.4481      145896.7      211.6860    
 4198.00   39.88329      246.4576      145936.6      211.6942    
 4199.00   39.88494      246.4671      145976.5      211.7025    
 4200.00   39.88659      246.4766      146016.4      211.7108    
 4201.00   39.88824      246.4861      146056.3      211.7191    
 4202.00   39.88989      246.4956      146096.1      211.7274    
 4203.00   39.89154      246.5051      146136.0      211.7356    
 4204.00   39.89319      246.5146      146175.9      211.7439    
 4205.00   39.89484      246.5241      146215.8      211.7522    
 4206.00   39.89649      246.5336      146255.7      211.7604    
 4207.00   39.89814      246.5430      146295.6      211.7687    
 4208.00   39.89979      246.5525      146335.5      211.7770    
 4209.00   39.90144      246.5620      146375.4      211.7852    
 4210.00   39.90309      246.5715      146415.3      211.7935    
 4211.00   39.90474      246.5810      146455.2      211.8018    
 4212.00   39.90638      246.5904      146495.1      211.8100    
 4213.00   39.90803      246.5999      146535.0      211.8183    
 4214.00   39.90968      246.6094      146574.9      211.8265    
 4215.00   39.91133      246.6188      146614.8      211.8348    
 4216.00   39.91298      246.6283      146654.8      211.8430    
 4217.00   39.91463      246.6378      146694.7      211.8513    
 4218.00   39.91628      246.6472      146734.6      211.8595    
 4219.00   39.91792      246.6567      146774.5      211.8678    
 4220.00   39.91957      246.6662      146814.4      211.8760    
 4221.00   39.92122      246.6756      146854.3      211.8843    
 4222.00   39.92287      246.6851      146894.3      211.8925    
 4223.00   39.92451      246.6945      146934.2      211.9007    
 4224.00   39.92616      246.7040      146974.1      211.9090    
 4225.00   39.92781      246.7134      147014.0      211.9172    
 4226.00   39.92945      246.7229      147054.0      211.9255    
 4227.00   39.93110      246.7323      147093.9      211.9337    
 4228.00   39.93275      246.7418      147133.8      211.9419    
 4229.00   39.93439      246.7512      147173.8      211.9502    
 4230.00   39.93604      246.7607      147213.7      211.9584    
 4231.00   39.93769      246.7701      147253.6      211.9666    
 4232.00   39.93933      246.7796      147293.6      211.9748    
 4233.00   39.94098      246.7890      147333.5      211.9831    
 4234.00   39.94263      246.7984      147373.5      211.9913    
 4235.00   39.94427      246.8079      147413.4      211.9995    
 4236.00   39.94592      246.8173      147453.4      212.0077    
 4237.00   39.94756      246.8267      147493.3      212.0159    
 4238.00   39.94921      246.8361      147533.2      212.0241    
 4239.00   39.95085      246.8456      147573.2      212.0324    
 4240.00   39.95250      246.8550      147613.1      212.0406    
 4241.00   39.95414      246.8644      147653.1      212.0488    
 4242.00   39.95579      246.8738      147693.1      212.0570    
 4243.00   39.95743      246.8833      147733.0      212.0652    
 4244.00   39.95907      246.8927      147773.0      212.0734    
 4245.00   39.96072      246.9021      147812.9      212.0816    
 4246.00   39.96236      246.9115      147852.9      212.0898    
 4247.00   39.96401      246.9209      147892.9      212.0980    
 4248.00   39.96565      246.9303      147932.8      212.1062    
 4249.00   39.96729      246.9397      147972.8      212.1144    
 4250.00   39.96894      246.9491      148012.8      212.1226    
 4251.00   39.97058      246.9585      148052.7      212.1308    
 4252.00   39.97222      246.9679      148092.7      212.1390    
 4253.00   39.97387      246.9773      148132.7      212.1472    
 4254.00   39.97551      246.9867      148172.6      212.1554    
 4255.00   39.97715      246.9961      148212.6      212.1636    
 4256.00   39.97879      247.0055      148252.6      212.1717    
 4257.00   39.98044      247.0149      148292.6      212.1799    
 4258.00   39.98208      247.0243      148332.6      212.1881    
 4259.00   39.98372      247.0337      148372.5      212.1963    
 4260.00   39.98536      247.0431      148412.5      212.2045    
 4261.00   39.98700      247.0525      148452.5      212.2126    
 4262.00   39.98865      247.0619      148492.5      212.2208    
 4263.00   39.99029      247.0712      148532.5      212.2290    
 4264.00   39.99193      247.0806      148572.5      212.2372    
 4265.00   39.99357      247.0900      148612.5      212.2453    
 4266.00   39.99521      247.0994      148652.5      212.2535    
 4267.00   39.99685      247.1087      148692.5      212.2617    
 4268.00   39.99849      247.1181      148732.5      212.2698    
 4269.00   40.00013      247.1275      148772.5      212.2780    
 4270.00   40.00177      247.1369      148812.5      212.2862    
 4271.00   40.00341      247.1462      148852.5      212.2943    
 4272.00   40.00505      247.1556      148892.5      212.3025    
 4273.00   40.00669      247.1650      148932.5      212.3106    
 4274.00   40.00833      247.1743      148972.5      212.3188    
 4275.00   40.00997      247.1837      149012.5      212.3269    
 4276.00   40.01161      247.1930      149052.5      212.3351    
 4277.00   40.01325      247.2024      149092.5      212.3433    
 4278.00   40.01489      247.2117      149132.5      212.3514    
 4279.00   40.01653      247.2211      149172.5      212.3596    
 4280.00   40.01817      247.2304      149212.6      212.3677    
 4281.00   40.01980      247.2398      149252.6      212.3758    
 4282.00   40.02144      247.2491      149292.6      212.3840    
 4283.00   40.02308      247.2585      149332.6      212.3921    
 4284.00   40.02472      247.2678      149372.6      212.4003    
 4285.00   40.02636      247.2772      149412.7      212.4084    
 4286.00   40.02799      247.2865      149452.7      212.4165    
 4287.00   40.02963      247.2959      149492.7      212.4247    
 4288.00   40.03127      247.3052      149532.8      212.4328    
 4289.00   40.03291      247.3145      149572.8      212.4409    
 4290.00   40.03454      247.3239      149612.8      212.4491    
 4291.00   40.03618      247.3332      149652.9      212.4572    
 4292.00   40.03782      247.3425      149692.9      212.4653    
 4293.00   40.03945      247.3518      149732.9      212.4735    
 4294.00   40.04109      247.3612      149773.0      212.4816    
 4295.00   40.04273      247.3705      149813.0      212.4897    
 4296.00   40.04436      247.3798      149853.1      212.4978    
 4297.00   40.04600      247.3891      149893.1      212.5059    
 4298.00   40.04763      247.3985      149933.2      212.5141    
 4299.00   40.04927      247.4078      149973.2      212.5222    
 4300.00   40.05091      247.4171      150013.3      212.5303    
 4301.00   40.05254      247.4264      150053.3      212.5384    
 4302.00   40.05418      247.4357      150093.4      212.5465    
 4303.00   40.05581      247.4450      150133.4      212.5546    
 4304.00   40.05745      247.4543      150173.5      212.5627    
 4305.00   40.05908      247.4636      150213.5      212.5708    
 4306.00   40.06072      247.4729      150253.6      212.5789    
 4307.00   40.06235      247.4822      150293.6      212.5870    
 4308.00   40.06398      247.4915      150333.7      212.5951    
 4309.00   40.06562      247.5008      150373.8      212.6032    
 4310.00   40.06725      247.5101      150413.8      212.6113    
 4311.00   40.06889      247.5194      150453.9      212.6194    
 4312.00   40.07052      247.5287      150494.0      212.6275    
 4313.00   40.07215      247.5380      150534.1      212.6356    
 4314.00   40.07379      247.5473      150574.1      212.6437    
 4315.00   40.07542      247.5566      150614.2      212.6518    
 4316.00   40.07705      247.5659      150654.3      212.6599    
 4317.00   40.07868      247.5752      150694.4      212.6680    
 4318.00   40.08032      247.5845      150734.4      212.6761    
 4319.00   40.08195      247.5937      150774.5      212.6841    
 4320.00   40.08358      247.6030      150814.6      212.6922    
 4321.00   40.08521      247.6123      150854.7      212.7003    
 4322.00   40.08684      247.6216      150894.8      212.7084    
 4323.00   40.08848      247.6308      150934.9      212.7165    
 4324.00   40.09011      247.6401      150974.9      212.7245    
 4325.00   40.09174      247.6494      151015.0      212.7326    
 4326.00   40.09337      247.6587      151055.1      212.7407    
 4327.00   40.09500      247.6679      151095.2      212.7488    
 4328.00   40.09663      247.6772      151135.3      212.7568    
 4329.00   40.09826      247.6865      151175.4      212.7649    
 4330.00   40.09989      247.6957      151215.5      212.7730    
 4331.00   40.10152      247.7050      151255.6      212.7810    
 4332.00   40.10315      247.7142      151295.7      212.7891    
 4333.00   40.10478      247.7235      151335.8      212.7971    
 4334.00   40.10641      247.7327      151375.9      212.8052    
 4335.00   40.10804      247.7420      151416.0      212.8133    
 4336.00   40.10967      247.7512      151456.1      212.8213    
 4337.00   40.11130      247.7605      151496.3      212.8294    
 4338.00   40.11293      247.7697      151536.4      212.8374    
 4339.00   40.11456      247.7790      151576.5      212.8455    
 4340.00   40.11619      247.7882      151616.6      212.8535    
 4341.00   40.11782      247.7975      151656.7      212.8616    
 4342.00   40.11945      247.8067      151696.8      212.8696    
 4343.00   40.12107      247.8160      151737.0      212.8777    
 4344.00   40.12270      247.8252      151777.1      212.8857    
 4345.00   40.12433      247.8344      151817.2      212.8938    
 4346.00   40.12596      247.8437      151857.3      212.9018    
 4347.00   40.12758      247.8529      151897.4      212.9098    
 4348.00   40.12921      247.8621      151937.6      212.9179    
 4349.00   40.13084      247.8714      151977.7      212.9259    
 4350.00   40.13247      247.8806      152017.8      212.9340    
 4351.00   40.13409      247.8898      152058.0      212.9420    
 4352.00   40.13572      247.8990      152098.1      212.9500    
 4353.00   40.13735      247.9082      152138.2      212.9580    
 4354.00   40.13897      247.9175      152178.4      212.9661    
 4355.00   40.14060      247.9267      152218.5      212.9741    
 4356.00   40.14222      247.9359      152258.7      212.9821    
 4357.00   40.14385      247.9451      152298.8      212.9901    
 4358.00   40.14548      247.9543      152339.0      212.9982    
 4359.00   40.14710      247.9635      152379.1      213.0062    
 4360.00   40.14873      247.9728      152419.2      213.0142    
 4361.00   40.15035      247.9820      152459.4      213.0222    
 4362.00   40.15198      247.9912      152499.5      213.0302    
 4363.00   40.15360      248.0004      152539.7      213.0383    
 4364.00   40.15523      248.0096      152579.9      213.0463    
 4365.00   40.15685      248.0188      152620.0      213.0543    
 4366.00   40.15847      248.0280      152660.2      213.0623    
 4367.00   40.16010      248.0372      152700.3      213.0703    
 4368.00   40.16172      248.0464      152740.5      213.0783    
 4369.00   40.16334      248.0556      152780.6      213.0863    
 4370.00   40.16497      248.0647      152820.8      213.0943    
 4371.00   40.16659      248.0739      152861.0      213.1023    
 4372.00   40.16821      248.0831      152901.1      213.1103    
 4373.00   40.16984      248.0923      152941.3      213.1183    
 4374.00   40.17146      248.1015      152981.5      213.1263    
 4375.00   40.17308      248.1107      153021.7      213.1343    
 4376.00   40.17470      248.1199      153061.8      213.1423    
 4377.00   40.17633      248.1290      153102.0      213.1503    
 4378.00   40.17795      248.1382      153142.2      213.1583    
 4379.00   40.17957      248.1474      153182.4      213.1663    
 4380.00   40.18119      248.1566      153222.5      213.1743    
 4381.00   40.18281      248.1657      153262.7      213.1822    
 4382.00   40.18443      248.1749      153302.9      213.1902    
 4383.00   40.18606      248.1841      153343.1      213.1982    
 4384.00   40.18768      248.1933      153383.3      213.2062    
 4385.00   40.18930      248.2024      153423.5      213.2142    
 4386.00   40.19092      248.2116      153463.7      213.2221    
 4387.00   40.19254      248.2207      153503.9      213.2301    
 4388.00   40.19416      248.2299      153544.0      213.2381    
 4389.00   40.19578      248.2391      153584.2      213.2461    
 4390.00   40.19740      248.2482      153624.4      213.2540    
 4391.00   40.19902      248.2574      153664.6      213.2620    
 4392.00   40.20064      248.2665      153704.8      213.2700    
 4393.00   40.20225      248.2757      153745.0      213.2780    
 4394.00   40.20387      248.2848      153785.2      213.2859    
 4395.00   40.20549      248.2940      153825.4      213.2939    
 4396.00   40.20711      248.3031      153865.7      213.3018    
 4397.00   40.20873      248.3123      153905.9      213.3098    
 4398.00   40.21035      248.3214      153946.1      213.3178    
 4399.00   40.21197      248.3306      153986.3      213.3257    
 4400.00   40.21358      248.3397      154026.5      213.3337    
 4401.00   40.21520      248.3488      154066.7      213.3416    
 4402.00   40.21682      248.3580      154106.9      213.3496    
 4403.00   40.21844      248.3671      154147.1      213.3575    
 4404.00   40.22005      248.3762      154187.4      213.3655    
 4405.00   40.22167      248.3854      154227.6      213.3734    
 4406.00   40.22329      248.3945      154267.8      213.3814    
 4407.00   40.22490      248.4036      154308.0      213.3893    
 4408.00   40.22652      248.4128      154348.3      213.3973    
 4409.00   40.22813      248.4219      154388.5      213.4052    
 4410.00   40.22975      248.4310      154428.7      213.4132    
 4411.00   40.23137      248.4401      154468.9      213.4211    
 4412.00   40.23298      248.4493      154509.2      213.4290    
 4413.00   40.23460      248.4584      154549.4      213.4370    
 4414.00   40.23621      248.4675      154589.6      213.4449    
 4415.00   40.23783      248.4766      154629.9      213.4528    
 4416.00   40.23944      248.4857      154670.1      213.4608    
 4417.00   40.24106      248.4948      154710.4      213.4687    
 4418.00   40.24267      248.5039      154750.6      213.4766    
 4419.00   40.24428      248.5130      154790.8      213.4846    
 4420.00   40.24590      248.5222      154831.1      213.4925    
 4421.00   40.24751      248.5313      154871.3      213.5004    
 4422.00   40.24912      248.5404      154911.6      213.5083    
 4423.00   40.25074      248.5495      154951.8      213.5163    
 4424.00   40.25235      248.5586      154992.1      213.5242    
 4425.00   40.25396      248.5677      155032.3      213.5321    
 4426.00   40.25558      248.5768      155072.6      213.5400    
 4427.00   40.25719      248.5858      155112.8      213.5479    
 4428.00   40.25880      248.5949      155153.1      213.5558    
 4429.00   40.26041      248.6040      155193.4      213.5638    
 4430.00   40.26203      248.6131      155233.6      213.5717    
 4431.00   40.26364      248.6222      155273.9      213.5796    
 4432.00   40.26525      248.6313      155314.2      213.5875    
 4433.00   40.26686      248.6404      155354.4      213.5954    
 4434.00   40.26847      248.6495      155394.7      213.6033    
 4435.00   40.27008      248.6585      155435.0      213.6112    
 4436.00   40.27169      248.6676      155475.2      213.6191    
 4437.00   40.27330      248.6767      155515.5      213.6270    
 4438.00   40.27491      248.6858      155555.8      213.6349    
 4439.00   40.27652      248.6949      155596.0      213.6428    
 4440.00   40.27813      248.7039      155636.3      213.6507    
 4441.00   40.27974      248.7130      155676.6      213.6586    
 4442.00   40.28135      248.7221      155716.9      213.6665    
 4443.00   40.28296      248.7311      155757.2      213.6744    
 4444.00   40.28457      248.7402      155797.5      213.6823    
 4445.00   40.28618      248.7493      155837.7      213.6902    
 4446.00   40.28779      248.7583      155878.0      213.6980    
 4447.00   40.28940      248.7674      155918.3      213.7059    
 4448.00   40.29100      248.7764      155958.6      213.7138    
 4449.00   40.29261      248.7855      155998.9      213.7217    
 4450.00   40.29422      248.7946      156039.2      213.7296    
 4451.00   40.29583      248.8036      156079.5      213.7374    
 4452.00   40.29743      248.8127      156119.8      213.7453    
 4453.00   40.29904      248.8217      156160.1      213.7532    
 4454.00   40.30065      248.8308      156200.4      213.7611    
 4455.00   40.30226      248.8398      156240.7      213.7689    
 4456.00   40.30386      248.8489      156281.0      213.7768    
 4457.00   40.30547      248.8579      156321.3      213.7847    
 4458.00   40.30707      248.8669      156361.6      213.7926    
 4459.00   40.30868      248.8760      156401.9      213.8004    
 4460.00   40.31029      248.8850      156442.2      213.8083    
 4461.00   40.31189      248.8941      156482.5      213.8162    
 4462.00   40.31350      248.9031      156522.8      213.8240    
 4463.00   40.31510      248.9121      156563.1      213.8319    
 4464.00   40.31671      248.9212      156603.5      213.8397    
 4465.00   40.31831      248.9302      156643.8      213.8476    
 4466.00   40.31992      248.9392      156684.1      213.8555    
 4467.00   40.32152      248.9482      156724.4      213.8633    
 4468.00   40.32312      248.9573      156764.7      213.8712    
 4469.00   40.32473      248.9663      156805.1      213.8790    
 4470.00   40.32633      248.9753      156845.4      213.8869    
 4471.00   40.32793      248.9843      156885.7      213.8947    
 4472.00   40.32954      248.9934      156926.1      213.9026    
 4473.00   40.33114      249.0024      156966.4      213.9104    
 4474.00   40.33274      249.0114      157006.7      213.9183    
 4475.00   40.33434      249.0204      157047.0      213.9261    
 4476.00   40.33595      249.0294      157087.4      213.9339    
 4477.00   40.33755      249.0384      157127.7      213.9418    
 4478.00   40.33915      249.0474      157168.1      213.9496    
 4479.00   40.34075      249.0564      157208.4      213.9575    
 4480.00   40.34235      249.0655      157248.7      213.9653    
 4481.00   40.34395      249.0745      157289.1      213.9731    
 4482.00   40.34556      249.0835      157329.4      213.9810    
 4483.00   40.34716      249.0925      157369.8      213.9888    
 4484.00   40.34876      249.1015      157410.1      213.9966    
 4485.00   40.35036      249.1105      157450.5      214.0044    
 4486.00   40.35196      249.1195      157490.8      214.0123    
 4487.00   40.35356      249.1284      157531.2      214.0201    
 4488.00   40.35516      249.1374      157571.5      214.0279    
 4489.00   40.35676      249.1464      157611.9      214.0357    
 4490.00   40.35835      249.1554      157652.2      214.0436    
 4491.00   40.35995      249.1644      157692.6      214.0514    
 4492.00   40.36155      249.1734      157733.0      214.0592    
 4493.00   40.36315      249.1824      157773.3      214.0670    
 4494.00   40.36475      249.1914      157813.7      214.0748    
 4495.00   40.36635      249.2003      157854.1      214.0826    
 4496.00   40.36794      249.2093      157894.4      214.0905    
 4497.00   40.36954      249.2183      157934.8      214.0983    
 4498.00   40.37114      249.2273      157975.2      214.1061    
 4499.00   40.37274      249.2362      158015.5      214.1139    
 4500.00   40.37433      249.2452      158055.9      214.1217    
 4501.00   40.37593      249.2542      158096.3      214.1295    
 4502.00   40.37753      249.2632      158136.7      214.1373    
 4503.00   40.37912      249.2721      158177.0      214.1451    
 4504.00   40.38072      249.2811      158217.4      214.1529    
 4505.00   40.38231      249.2901      158257.8      214.1607    
 4506.00   40.38391      249.2990      158298.2      214.1685    
 4507.00   40.38551      249.3080      158338.6      214.1763    
 4508.00   40.38710      249.3169      158379.0      214.1841    
 4509.00   40.38870      249.3259      158419.3      214.1919    
 4510.00   40.39029      249.3349      158459.7      214.1997    
 4511.00   40.39188      249.3438      158500.1      214.2075    
 4512.00   40.39348      249.3528      158540.5      214.2152    
 4513.00   40.39507      249.3617      158580.9      214.2230    
 4514.00   40.39667      249.3707      158621.3      214.2308    
 4515.00   40.39826      249.3796      158661.7      214.2386    
 4516.00   40.39985      249.3886      158702.1      214.2464    
 4517.00   40.40145      249.3975      158742.5      214.2542    
 4518.00   40.40304      249.4065      158782.9      214.2619    
 4519.00   40.40463      249.4154      158823.3      214.2697    
 4520.00   40.40622      249.4243      158863.7      214.2775    
 4521.00   40.40781      249.4333      158904.1      214.2853    
 4522.00   40.40941      249.4422      158944.5      214.2930    
 4523.00   40.41100      249.4511      158984.9      214.3008    
 4524.00   40.41259      249.4601      159025.3      214.3086    
 4525.00   40.41418      249.4690      159065.8      214.3164    
 4526.00   40.41577      249.4779      159106.2      214.3241    
 4527.00   40.41736      249.4869      159146.6      214.3319    
 4528.00   40.41895      249.4958      159187.0      214.3397    
 4529.00   40.42054      249.5047      159227.4      214.3474    
 4530.00   40.42213      249.5136      159267.9      214.3552    
 4531.00   40.42372      249.5226      159308.3      214.3629    
 4532.00   40.42531      249.5315      159348.7      214.3707    
 4533.00   40.42690      249.5404      159389.1      214.3785    
 4534.00   40.42849      249.5493      159429.6      214.3862    
 4535.00   40.43008      249.5582      159470.0      214.3940    
 4536.00   40.43167      249.5672      159510.4      214.4017    
 4537.00   40.43325      249.5761      159550.8      214.4095    
 4538.00   40.43484      249.5850      159591.3      214.4172    
 4539.00   40.43643      249.5939      159631.7      214.4250    
 4540.00   40.43802      249.6028      159672.2      214.4327    
 4541.00   40.43961      249.6117      159712.6      214.4405    
 4542.00   40.44119      249.6206      159753.0      214.4482    
 4543.00   40.44278      249.6295      159793.5      214.4560    
 4544.00   40.44437      249.6384      159833.9      214.4637    
 4545.00   40.44595      249.6473      159874.4      214.4714    
 4546.00   40.44754      249.6562      159914.8      214.4792    
 4547.00   40.44912      249.6651      159955.3      214.4869    
 4548.00   40.45071      249.6740      159995.7      214.4947    
 4549.00   40.45229      249.6829      160036.2      214.5024    
 4550.00   40.45388      249.6918      160076.6      214.5101    
 4551.00   40.45546      249.7007      160117.1      214.5178    
 4552.00   40.45705      249.7096      160157.5      214.5256    
 4553.00   40.45863      249.7185      160198.0      214.5333    
 4554.00   40.46022      249.7273      160238.4      214.5410    
 4555.00   40.46180      249.7362      160278.9      214.5488    
 4556.00   40.46338      249.7451      160319.4      214.5565    
 4557.00   40.46497      249.7540      160359.8      214.5642    
 4558.00   40.46655      249.7629      160400.3      214.5719    
 4559.00   40.46813      249.7717      160440.8      214.5796    
 4560.00   40.46972      249.7806      160481.2      214.5874    
 4561.00   40.47130      249.7895      160521.7      214.5951    
 4562.00   40.47288      249.7984      160562.2      214.6028    
 4563.00   40.47446      249.8072      160602.6      214.6105    
 4564.00   40.47604      249.8161      160643.1      214.6182    
 4565.00   40.47763      249.8250      160683.6      214.6259    
 4566.00   40.47921      249.8338      160724.1      214.6336    
 4567.00   40.48079      249.8427      160764.6      214.6414    
 4568.00   40.48237      249.8516      160805.0      214.6491    
 4569.00   40.48395      249.8604      160845.5      214.6568    
 4570.00   40.48553      249.8693      160886.0      214.6645    
 4571.00   40.48711      249.8781      160926.5      214.6722    
 4572.00   40.48869      249.8870      160967.0      214.6799    
 4573.00   40.49027      249.8959      161007.5      214.6876    
 4574.00   40.49185      249.9047      161048.0      214.6953    
 4575.00   40.49342      249.9136      161088.5      214.7030    
 4576.00   40.49500      249.9224      161128.9      214.7107    
 4577.00   40.49658      249.9313      161169.4      214.7184    
 4578.00   40.49816      249.9401      161209.9      214.7261    
 4579.00   40.49974      249.9490      161250.4      214.7337    
 4580.00   40.50131      249.9578      161290.9      214.7414    
 4581.00   40.50289      249.9666      161331.4      214.7491    
 4582.00   40.50447      249.9755      161371.9      214.7568    
 4583.00   40.50604      249.9843      161412.5      214.7645    
 4584.00   40.50762      249.9932      161453.0      214.7722    
 4585.00   40.50920      250.0020      161493.5      214.7799    
 4586.00   40.51077      250.0108      161534.0      214.7875    
 4587.00   40.51235      250.0197      161574.5      214.7952    
 4588.00   40.51392      250.0285      161615.0      214.8029    
 4589.00   40.51550      250.0373      161655.5      214.8106    
 4590.00   40.51707      250.0462      161696.0      214.8183    
 4591.00   40.51865      250.0550      161736.6      214.8259    
 4592.00   40.52022      250.0638      161777.1      214.8336    
 4593.00   40.52180      250.0726      161817.6      214.8413    
 4594.00   40.52337      250.0814      161858.1      214.8489    
 4595.00   40.52494      250.0903      161898.6      214.8566    
 4596.00   40.52652      250.0991      161939.2      214.8643    
 4597.00   40.52809      250.1079      161979.7      214.8719    
 4598.00   40.52966      250.1167      162020.2      214.8796    
 4599.00   40.53124      250.1255      162060.8      214.8873    
 4600.00   40.53281      250.1343      162101.3      214.8949    
 4601.00   40.53438      250.1432      162141.8      214.9026    
 4602.00   40.53595      250.1520      162182.4      214.9103    
 4603.00   40.53752      250.1608      162222.9      214.9179    
 4604.00   40.53909      250.1696      162263.4      214.9256    
 4605.00   40.54067      250.1784      162304.0      214.9332    
 4606.00   40.54224      250.1872      162344.5      214.9409    
 4607.00   40.54381      250.1960      162385.1      214.9485    
 4608.00   40.54538      250.2048      162425.6      214.9562    
 4609.00   40.54695      250.2136      162466.1      214.9638    
 4610.00   40.54852      250.2224      162506.7      214.9715    
 4611.00   40.55008      250.2312      162547.2      214.9791    
 4612.00   40.55165      250.2400      162587.8      214.9868    
 4613.00   40.55322      250.2488      162628.3      214.9944    
 4614.00   40.55479      250.2576      162668.9      215.0020    
 4615.00   40.55636      250.2663      162709.5      215.0097    
 4616.00   40.55793      250.2751      162750.0      215.0173    
 4617.00   40.55949      250.2839      162790.6      215.0250    
 4618.00   40.56106      250.2927      162831.1      215.0326    
 4619.00   40.56263      250.3015      162871.7      215.0402    
 4620.00   40.56420      250.3103      162912.3      215.0479    
 4621.00   40.56576      250.3190      162952.8      215.0555    
 4622.00   40.56733      250.3278      162993.4      215.0631    
 4623.00   40.56889      250.3366      163034.0      215.0708    
 4624.00   40.57046      250.3454      163074.5      215.0784    
 4625.00   40.57203      250.3541      163115.1      215.0860    
 4626.00   40.57359      250.3629      163155.7      215.0936    
 4627.00   40.57516      250.3717      163196.2      215.1013    
 4628.00   40.57672      250.3805      163236.8      215.1089    
 4629.00   40.57828      250.3892      163277.4      215.1165    
 4630.00   40.57985      250.3980      163318.0      215.1241    
 4631.00   40.58141      250.4067      163358.6      215.1317    
 4632.00   40.58298      250.4155      163399.1      215.1394    
 4633.00   40.58454      250.4243      163439.7      215.1470    
 4634.00   40.58610      250.4330      163480.3      215.1546    
 4635.00   40.58766      250.4418      163520.9      215.1622    
 4636.00   40.58923      250.4505      163561.5      215.1698    
 4637.00   40.59079      250.4593      163602.1      215.1774    
 4638.00   40.59235      250.4681      163642.7      215.1850    
 4639.00   40.59391      250.4768      163683.3      215.1926    
 4640.00   40.59547      250.4856      163723.8      215.2002    
 4641.00   40.59703      250.4943      163764.4      215.2078    
 4642.00   40.59859      250.5030      163805.0      215.2154    
 4643.00   40.60015      250.5118      163845.6      215.2230    
 4644.00   40.60171      250.5205      163886.2      215.2306    
 4645.00   40.60327      250.5293      163926.8      215.2382    
 4646.00   40.60483      250.5380      163967.5      215.2458    
 4647.00   40.60639      250.5468      164008.1      215.2534    
 4648.00   40.60795      250.5555      164048.7      215.2610    
 4649.00   40.60951      250.5642      164089.3      215.2686    
 4650.00   40.61107      250.5730      164129.9      215.2762    
 4651.00   40.61263      250.5817      164170.5      215.2838    
 4652.00   40.61418      250.5904      164211.1      215.2914    
 4653.00   40.61574      250.5992      164251.7      215.2990    
 4654.00   40.61730      250.6079      164292.3      215.3066    
 4655.00   40.61886      250.6166      164333.0      215.3142    
 4656.00   40.62041      250.6253      164373.6      215.3217    
 4657.00   40.62197      250.6341      164414.2      215.3293    
 4658.00   40.62352      250.6428      164454.8      215.3369    
 4659.00   40.62508      250.6515      164495.4      215.3445    
 4660.00   40.62664      250.6602      164536.1      215.3521    
 4661.00   40.62819      250.6689      164576.7      215.3596    
 4662.00   40.62974      250.6777      164617.3      215.3672    
 4663.00   40.63130      250.6864      164658.0      215.3748    
 4664.00   40.63285      250.6951      164698.6      215.3824    
 4665.00   40.63441      250.7038      164739.2      215.3899    
 4666.00   40.63596      250.7125      164779.9      215.3975    
 4667.00   40.63751      250.7212      164820.5      215.4051    
 4668.00   40.63907      250.7299      164861.1      215.4126    
 4669.00   40.64062      250.7386      164901.8      215.4202    
 4670.00   40.64217      250.7473      164942.4      215.4278    
 4671.00   40.64372      250.7560      164983.1      215.4353    
 4672.00   40.64528      250.7647      165023.7      215.4429    
 4673.00   40.64683      250.7734      165064.3      215.4504    
 4674.00   40.64838      250.7821      165105.0      215.4580    
 4675.00   40.64993      250.7908      165145.6      215.4656    
 4676.00   40.65148      250.7995      165186.3      215.4731    
 4677.00   40.65303      250.8082      165226.9      215.4807    
 4678.00   40.65458      250.8169      165267.6      215.4882    
 4679.00   40.65613      250.8256      165308.3      215.4958    
 4680.00   40.65768      250.8343      165348.9      215.5033    
 4681.00   40.65923      250.8430      165389.6      215.5109    
 4682.00   40.66078      250.8517      165430.2      215.5184    
 4683.00   40.66233      250.8603      165470.9      215.5260    
 4684.00   40.66387      250.8690      165511.6      215.5335    
 4685.00   40.66542      250.8777      165552.2      215.5410    
 4686.00   40.66697      250.8864      165592.9      215.5486    
 4687.00   40.66852      250.8951      165633.6      215.5561    
 4688.00   40.67006      250.9037      165674.2      215.5637    
 4689.00   40.67161      250.9124      165714.9      215.5712    
 4690.00   40.67316      250.9211      165755.6      215.5787    
 4691.00   40.67470      250.9298      165796.2      215.5863    
 4692.00   40.67625      250.9384      165836.9      215.5938    
 4693.00   40.67779      250.9471      165877.6      215.6013    
 4694.00   40.67934      250.9558      165918.3      215.6089    
 4695.00   40.68088      250.9644      165959.0      215.6164    
 4696.00   40.68243      250.9731      165999.6      215.6239    
 4697.00   40.68397      250.9817      166040.3      215.6315    
 4698.00   40.68552      250.9904      166081.0      215.6390    
 4699.00   40.68706      250.9991      166121.7      215.6465    
 4700.00   40.68860      251.0077      166162.4      215.6540    
 4701.00   40.69015      251.0164      166203.1      215.6616    
 4702.00   40.69169      251.0250      166243.8      215.6691    
 4703.00   40.69323      251.0337      166284.4      215.6766    
 4704.00   40.69477      251.0423      166325.1      215.6841    
 4705.00   40.69632      251.0510      166365.8      215.6916    
 4706.00   40.69786      251.0596      166406.5      215.6991    
 4707.00   40.69940      251.0683      166447.2      215.7067    
 4708.00   40.70094      251.0769      166487.9      215.7142    
 4709.00   40.70248      251.0856      166528.6      215.7217    
 4710.00   40.70402      251.0942      166569.3      215.7292    
 4711.00   40.70556      251.1029      166610.0      215.7367    
 4712.00   40.70710      251.1115      166650.8      215.7442    
 4713.00   40.70864      251.1201      166691.5      215.7517    
 4714.00   40.71018      251.1288      166732.2      215.7592    
 4715.00   40.71172      251.1374      166772.9      215.7667    
 4716.00   40.71325      251.1460      166813.6      215.7742    
 4717.00   40.71479      251.1547      166854.3      215.7817    
 4718.00   40.71633      251.1633      166895.0      215.7892    
 4719.00   40.71787      251.1719      166935.7      215.7967    
 4720.00   40.71940      251.1806      166976.5      215.8042    
 4721.00   40.72094      251.1892      167017.2      215.8117    
 4722.00   40.72248      251.1978      167057.9      215.8192    
 4723.00   40.72401      251.2064      167098.6      215.8267    
 4724.00   40.72555      251.2151      167139.3      215.8342    
 4725.00   40.72708      251.2237      167180.1      215.8417    
 4726.00   40.72862      251.2323      167220.8      215.8491    
 4727.00   40.73015      251.2409      167261.5      215.8566    
 4728.00   40.73169      251.2495      167302.3      215.8641    
 4729.00   40.73322      251.2581      167343.0      215.8716    
 4730.00   40.73475      251.2668      167383.7      215.8791    
 4731.00   40.73629      251.2754      167424.5      215.8866    
 4732.00   40.73782      251.2840      167465.2      215.8940    
 4733.00   40.73935      251.2926      167505.9      215.9015    
 4734.00   40.74089      251.3012      167546.7      215.9090    
 4735.00   40.74242      251.3098      167587.4      215.9165    
 4736.00   40.74395      251.3184      167628.2      215.9239    
 4737.00   40.74548      251.3270      167668.9      215.9314    
 4738.00   40.74701      251.3356      167709.7      215.9389    
 4739.00   40.74854      251.3442      167750.4      215.9464    
 4740.00   40.75007      251.3528      167791.2      215.9538    
 4741.00   40.75160      251.3614      167831.9      215.9613    
 4742.00   40.75313      251.3700      167872.7      215.9688    
 4743.00   40.75466      251.3786      167913.4      215.9762    
 4744.00   40.75619      251.3872      167954.2      215.9837    
 4745.00   40.75772      251.3958      167994.9      215.9912    
 4746.00   40.75925      251.4044      168035.7      215.9986    
 4747.00   40.76078      251.4130      168076.4      216.0061    
 4748.00   40.76230      251.4215      168117.2      216.0135    
 4749.00   40.76383      251.4301      168158.0      216.0210    
 4750.00   40.76536      251.4387      168198.7      216.0284    
 4751.00   40.76689      251.4473      168239.5      216.0359    
 4752.00   40.76841      251.4559      168280.3      216.0434    
 4753.00   40.76994      251.4644      168321.0      216.0508    
 4754.00   40.77146      251.4730      168361.8      216.0583    
 4755.00   40.77299      251.4816      168402.6      216.0657    
 4756.00   40.77451      251.4902      168443.3      216.0732    
 4757.00   40.77604      251.4987      168484.1      216.0806    
 4758.00   40.77756      251.5073      168524.9      216.0880    
 4759.00   40.77909      251.5159      168565.7      216.0955    
 4760.00   40.78061      251.5245      168606.5      216.1029    
 4761.00   40.78213      251.5330      168647.2      216.1104    
 4762.00   40.78366      251.5416      168688.0      216.1178    
 4763.00   40.78518      251.5501      168728.8      216.1252    
 4764.00   40.78670      251.5587      168769.6      216.1327    
 4765.00   40.78822      251.5673      168810.4      216.1401    
 4766.00   40.78975      251.5758      168851.2      216.1476    
 4767.00   40.79127      251.5844      168892.0      216.1550    
 4768.00   40.79279      251.5929      168932.8      216.1624    
 4769.00   40.79431      251.6015      168973.5      216.1698    
 4770.00   40.79583      251.6101      169014.3      216.1773    
 4771.00   40.79735      251.6186      169055.1      216.1847    
 4772.00   40.79887      251.6272      169095.9      216.1921    
 4773.00   40.80039      251.6357      169136.7      216.1996    
 4774.00   40.80191      251.6442      169177.5      216.2070    
 4775.00   40.80342      251.6528      169218.3      216.2144    
 4776.00   40.80494      251.6613      169259.1      216.2218    
 4777.00   40.80646      251.6699      169299.9      216.2292    
 4778.00   40.80798      251.6784      169340.8      216.2367    
 4779.00   40.80949      251.6870      169381.6      216.2441    
 4780.00   40.81101      251.6955      169422.4      216.2515    
 4781.00   40.81253      251.7040      169463.2      216.2589    
 4782.00   40.81404      251.7126      169504.0      216.2663    
 4783.00   40.81556      251.7211      169544.8      216.2737    
 4784.00   40.81707      251.7296      169585.6      216.2811    
 4785.00   40.81859      251.7382      169626.5      216.2886    
 4786.00   40.82010      251.7467      169667.3      216.2960    
 4787.00   40.82162      251.7552      169708.1      216.3034    
 4788.00   40.82313      251.7638      169748.9      216.3108    
 4789.00   40.82465      251.7723      169789.7      216.3182    
 4790.00   40.82616      251.7808      169830.6      216.3256    
 4791.00   40.82767      251.7893      169871.4      216.3330    
 4792.00   40.82918      251.7979      169912.2      216.3404    
 4793.00   40.83070      251.8064      169953.0      216.3478    
 4794.00   40.83221      251.8149      169993.9      216.3552    
 4795.00   40.83372      251.8234      170034.7      216.3626    
 4796.00   40.83523      251.8319      170075.5      216.3700    
 4797.00   40.83674      251.8404      170116.4      216.3774    
 4798.00   40.83825      251.8489      170157.2      216.3848    
 4799.00   40.83976      251.8575      170198.1      216.3921    
 4800.00   40.84127      251.8660      170238.9      216.3995    
 4801.00   40.84278      251.8745      170279.7      216.4069    
 4802.00   40.84429      251.8830      170320.6      216.4143    
 4803.00   40.84580      251.8915      170361.4      216.4217    
 4804.00   40.84731      251.9000      170402.3      216.4291    
 4805.00   40.84881      251.9085      170443.1      216.4365    
 4806.00   40.85032      251.9170      170484.0      216.4438    
 4807.00   40.85183      251.9255      170524.8      216.4512    
 4808.00   40.85334      251.9340      170565.7      216.4586    
 4809.00   40.85484      251.9425      170606.5      216.4660    
 4810.00   40.85635      251.9510      170647.4      216.4734    
 4811.00   40.85785      251.9595      170688.2      216.4807    
 4812.00   40.85936      251.9680      170729.1      216.4881    
 4813.00   40.86086      251.9765      170770.0      216.4955    
 4814.00   40.86237      251.9849      170810.8      216.5028    
 4815.00   40.86387      251.9934      170851.7      216.5102    
 4816.00   40.86538      252.0019      170892.6      216.5176    
 4817.00   40.86688      252.0104      170933.4      216.5250    
 4818.00   40.86838      252.0189      170974.3      216.5323    
 4819.00   40.86989      252.0274      171015.2      216.5397    
 4820.00   40.87139      252.0358      171056.0      216.5470    
 4821.00   40.87289      252.0443      171096.9      216.5544    
 4822.00   40.87439      252.0528      171137.8      216.5618    
 4823.00   40.87589      252.0613      171178.6      216.5691    
 4824.00   40.87739      252.0698      171219.5      216.5765    
 4825.00   40.87889      252.0782      171260.4      216.5838    
 4826.00   40.88039      252.0867      171301.3      216.5912    
 4827.00   40.88189      252.0952      171342.2      216.5986    
 4828.00   40.88339      252.1036      171383.0      216.6059    
 4829.00   40.88489      252.1121      171423.9      216.6133    
 4830.00   40.88639      252.1206      171464.8      216.6206    
 4831.00   40.88789      252.1290      171505.7      216.6280    
 4832.00   40.88939      252.1375      171546.6      216.6353    
 4833.00   40.89088      252.1460      171587.5      216.6427    
 4834.00   40.89238      252.1544      171628.4      216.6500    
 4835.00   40.89388      252.1629      171669.3      216.6573    
 4836.00   40.89537      252.1713      171710.2      216.6647    
 4837.00   40.89687      252.1798      171751.1      216.6720    
 4838.00   40.89837      252.1882      171792.0      216.6794    
 4839.00   40.89986      252.1967      171832.9      216.6867    
 4840.00   40.90136      252.2052      171873.8      216.6940    
 4841.00   40.90285      252.2136      171914.7      216.7014    
 4842.00   40.90434      252.2220      171955.6      216.7087    
 4843.00   40.90584      252.2305      171996.5      216.7161    
 4844.00   40.90733      252.2389      172037.4      216.7234    
 4845.00   40.90882      252.2474      172078.3      216.7307    
 4846.00   40.91032      252.2558      172119.2      216.7380    
 4847.00   40.91181      252.2643      172160.1      216.7454    
 4848.00   40.91330      252.2727      172201.0      216.7527    
 4849.00   40.91479      252.2811      172241.9      216.7600    
 4850.00   40.91628      252.2896      172282.8      216.7674    
 4851.00   40.91777      252.2980      172323.8      216.7747    
 4852.00   40.91926      252.3065      172364.7      216.7820    
 4853.00   40.92075      252.3149      172405.6      216.7893    
 4854.00   40.92224      252.3233      172446.5      216.7966    
 4855.00   40.92373      252.3317      172487.4      216.8040    
 4856.00   40.92522      252.3402      172528.4      216.8113    
 4857.00   40.92671      252.3486      172569.3      216.8186    
 4858.00   40.92820      252.3570      172610.2      216.8259    
 4859.00   40.92968      252.3655      172651.1      216.8332    
 4860.00   40.93117      252.3739      172692.1      216.8405    
 4861.00   40.93266      252.3823      172733.0      216.8478    
 4862.00   40.93414      252.3907      172773.9      216.8551    
 4863.00   40.93563      252.3991      172814.9      216.8625    
 4864.00   40.93711      252.4076      172855.8      216.8698    
 4865.00   40.93860      252.4160      172896.8      216.8771    
 4866.00   40.94008      252.4244      172937.7      216.8844    
 4867.00   40.94157      252.4328      172978.6      216.8917    
 4868.00   40.94305      252.4412      173019.6      216.8990    
 4869.00   40.94454      252.4496      173060.5      216.9063    
 4870.00   40.94602      252.4580      173101.5      216.9136    
 4871.00   40.94750      252.4664      173142.4      216.9209    
 4872.00   40.94898      252.4748      173183.4      216.9282    
 4873.00   40.95047      252.4832      173224.3      216.9355    
 4874.00   40.95195      252.4916      173265.3      216.9428    
 4875.00   40.95343      252.5000      173306.2      216.9501    
 4876.00   40.95491      252.5084      173347.2      216.9573    
 4877.00   40.95639      252.5168      173388.1      216.9646    
 4878.00   40.95787      252.5252      173429.1      216.9719    
 4879.00   40.95935      252.5336      173470.0      216.9792    
 4880.00   40.96083      252.5420      173511.0      216.9865    
 4881.00   40.96231      252.5504      173552.0      216.9938    
 4882.00   40.96379      252.5588      173592.9      217.0011    
 4883.00   40.96526      252.5672      173633.9      217.0084    
 4884.00   40.96674      252.5756      173674.9      217.0156    
 4885.00   40.96822      252.5840      173715.8      217.0229    
 4886.00   40.96969      252.5924      173756.8      217.0302    
 4887.00   40.97117      252.6008      173797.8      217.0375    
 4888.00   40.97265      252.6091      173838.7      217.0447    
 4889.00   40.97412      252.6175      173879.7      217.0520    
 4890.00   40.97560      252.6259      173920.7      217.0593    
 4891.00   40.97707      252.6343      173961.7      217.0666    
 4892.00   40.97855      252.6427      174002.6      217.0738    
 4893.00   40.98002      252.6510      174043.6      217.0811    
 4894.00   40.98149      252.6594      174084.6      217.0884    
 4895.00   40.98297      252.6678      174125.6      217.0956    
 4896.00   40.98444      252.6762      174166.6      217.1029    
 4897.00   40.98591      252.6845      174207.5      217.1102    
 4898.00   40.98738      252.6929      174248.5      217.1174    
 4899.00   40.98885      252.7013      174289.5      217.1247    
 4900.00   40.99033      252.7096      174330.5      217.1320    
 4901.00   40.99180      252.7180      174371.5      217.1392    
 4902.00   40.99327      252.7264      174412.5      217.1465    
 4903.00   40.99474      252.7347      174453.5      217.1537    
 4904.00   40.99621      252.7431      174494.5      217.1610    
 4905.00   40.99767      252.7514      174535.5      217.1683    
 4906.00   40.99914      252.7598      174576.5      217.1755    
 4907.00   41.00061      252.7681      174617.5      217.1828    
 4908.00   41.00208      252.7765      174658.5      217.1900    
 4909.00   41.00355      252.7849      174699.5      217.1973    
 4910.00   41.00501      252.7932      174740.5      217.2045    
 4911.00   41.00648      252.8016      174781.5      217.2118    
 4912.00   41.00795      252.8099      174822.5      217.2190    
 4913.00   41.00941      252.8183      174863.5      217.2263    
 4914.00   41.01088      252.8266      174904.5      217.2335    
 4915.00   41.01234      252.8349      174945.5      217.2407    
 4916.00   41.01380      252.8433      174986.5      217.2480    
 4917.00   41.01527      252.8516      175027.6      217.2552    
 4918.00   41.01673      252.8600      175068.6      217.2625    
 4919.00   41.01820      252.8683      175109.6      217.2697    
 4920.00   41.01966      252.8767      175150.6      217.2769    
 4921.00   41.02112      252.8850      175191.6      217.2842    
 4922.00   41.02258      252.8933      175232.7      217.2914    
 4923.00   41.02404      252.9017      175273.7      217.2986    
 4924.00   41.02550      252.9100      175314.7      217.3059    
 4925.00   41.02696      252.9183      175355.7      217.3131    
 4926.00   41.02842      252.9266      175396.8      217.3203    
 4927.00   41.02988      252.9350      175437.8      217.3276    
 4928.00   41.03134      252.9433      175478.8      217.3348    
 4929.00   41.03280      252.9516      175519.8      217.3420    
 4930.00   41.03426      252.9600      175560.9      217.3492    
 4931.00   41.03572      252.9683      175601.9      217.3565    
 4932.00   41.03718      252.9766      175643.0      217.3637    
 4933.00   41.03863      252.9849      175684.0      217.3709    
 4934.00   41.04009      252.9932      175725.0      217.3781    
 4935.00   41.04155      253.0016      175766.1      217.3853    
 4936.00   41.04300      253.0099      175807.1      217.3925    
 4937.00   41.04446      253.0182      175848.2      217.3998    
 4938.00   41.04591      253.0265      175889.2      217.4070    
 4939.00   41.04737      253.0348      175930.2      217.4142    
 4940.00   41.04882      253.0431      175971.3      217.4214    
 4941.00   41.05027      253.0514      176012.3      217.4286    
 4942.00   41.05173      253.0597      176053.4      217.4358    
 4943.00   41.05318      253.0680      176094.4      217.4430    
 4944.00   41.05463      253.0763      176135.5      217.4502    
 4945.00   41.05608      253.0846      176176.6      217.4574    
 4946.00   41.05754      253.0930      176217.6      217.4646    
 4947.00   41.05899      253.1013      176258.7      217.4718    
 4948.00   41.06044      253.1095      176299.7      217.4790    
 4949.00   41.06189      253.1178      176340.8      217.4862    
 4950.00   41.06334      253.1261      176381.9      217.4934    
 4951.00   41.06479      253.1344      176422.9      217.5006    
 4952.00   41.06624      253.1427      176464.0      217.5078    
 4953.00   41.06768      253.1510      176505.1      217.5150    
 4954.00   41.06913      253.1593      176546.1      217.5222    
 4955.00   41.07058      253.1676      176587.2      217.5294    
 4956.00   41.07203      253.1759      176628.3      217.5366    
 4957.00   41.07347      253.1842      176669.3      217.5438    
 4958.00   41.07492      253.1925      176710.4      217.5510    
 4959.00   41.07637      253.2007      176751.5      217.5582    
 4960.00   41.07781      253.2090      176792.6      217.5654    
 4961.00   41.07926      253.2173      176833.6      217.5726    
 4962.00   41.08070      253.2256      176874.7      217.5797    
 4963.00   41.08214      253.2339      176915.8      217.5869    
 4964.00   41.08359      253.2421      176956.9      217.5941    
 4965.00   41.08503      253.2504      176998.0      217.6013    
 4966.00   41.08647      253.2587      177039.1      217.6085    
 4967.00   41.08792      253.2670      177080.1      217.6156    
 4968.00   41.08936      253.2752      177121.2      217.6228    
 4969.00   41.09080      253.2835      177162.3      217.6300    
 4970.00   41.09224      253.2918      177203.4      217.6372    
 4971.00   41.09368      253.3000      177244.5      217.6443    
 4972.00   41.09512      253.3083      177285.6      217.6515    
 4973.00   41.09656      253.3166      177326.7      217.6587    
 4974.00   41.09800      253.3248      177367.8      217.6659    
 4975.00   41.09944      253.3331      177408.9      217.6730    
 4976.00   41.10087      253.3414      177450.0      217.6802    
 4977.00   41.10231      253.3496      177491.1      217.6874    
 4978.00   41.10375      253.3579      177532.2      217.6945    
 4979.00   41.10519      253.3661      177573.3      217.7017    
 4980.00   41.10662      253.3744      177614.4      217.7088    
 4981.00   41.10806      253.3826      177655.5      217.7160    
 4982.00   41.10949      253.3909      177696.6      217.7232    
 4983.00   41.11093      253.3991      177737.7      217.7303    
 4984.00   41.11236      253.4074      177778.8      217.7375    
 4985.00   41.11380      253.4156      177820.0      217.7446    
 4986.00   41.11523      253.4239      177861.1      217.7518    
 4987.00   41.11666      253.4321      177902.2      217.7590    
 4988.00   41.11810      253.4404      177943.3      217.7661    
 4989.00   41.11953      253.4486      177984.4      217.7733    
 4990.00   41.12096      253.4569      178025.5      217.7804    
 4991.00   41.12239      253.4651      178066.7      217.7876    
 4992.00   41.12382      253.4733      178107.8      217.7947    
 4993.00   41.12525      253.4816      178148.9      217.8018    
 4994.00   41.12668      253.4898      178190.0      217.8090    
 4995.00   41.12811      253.4981      178231.2      217.8161    
 4996.00   41.12954      253.5063      178272.3      217.8233    
 4997.00   41.13097      253.5145      178313.4      217.8304    
 4998.00   41.13240      253.5227      178354.6      217.8376    
 4999.00   41.13382      253.5310      178395.7      217.8447    
 5000.00   41.13525      253.5392      178436.8      217.8518    
 5001.00   41.13668      253.5474      178478.0      217.8590    
 5002.00   41.13810      253.5557      178519.1      217.8661    
 5003.00   41.13953      253.5639      178560.2      217.8732    
 5004.00   41.14096      253.5721      178601.4      217.8804    
 5005.00   41.14238      253.5803      178642.5      217.8875    
 5006.00   41.14380      253.5885      178683.7      217.8946    
 5007.00   41.14523      253.5968      178724.8      217.9018    
 5008.00   41.14665      253.6050      178766.0      217.9089    
 5009.00   41.14807      253.6132      178807.1      217.9160    
 5010.00   41.14950      253.6214      178848.3      217.9232    
 5011.00   41.15092      253.6296      178889.4      217.9303    
 5012.00   41.15234      253.6378      178930.6      217.9374    
 5013.00   41.15376      253.6460      178971.7      217.9445    
 5014.00   41.15518      253.6543      179012.9      217.9516    
 5015.00   41.15660      253.6625      179054.0      217.9588    
 5016.00   41.15802      253.6707      179095.2      217.9659    
 5017.00   41.15944      253.6789      179136.3      217.9730    
 5018.00   41.16086      253.6871      179177.5      217.9801    
 5019.00   41.16228      253.6953      179218.7      217.9872    
 5020.00   41.16370      253.7035      179259.8      217.9943    
 5021.00   41.16511      253.7117      179301.0      218.0015    
 5022.00   41.16653      253.7199      179342.1      218.0086    
 5023.00   41.16795      253.7281      179383.3      218.0157    
 5024.00   41.16936      253.7363      179424.5      218.0228    
 5025.00   41.17078      253.7445      179465.7      218.0299    
 5026.00   41.17219      253.7527      179506.8      218.0370    
 5027.00   41.17361      253.7608      179548.0      218.0441    
 5028.00   41.17502      253.7690      179589.2      218.0512    
 5029.00   41.17643      253.7772      179630.3      218.0583    
 5030.00   41.17785      253.7854      179671.5      218.0654    
 5031.00   41.17926      253.7936      179712.7      218.0725    
 5032.00   41.18067      253.8018      179753.9      218.0796    
 5033.00   41.18208      253.8100      179795.1      218.0867    
 5034.00   41.18349      253.8181      179836.2      218.0938    
 5035.00   41.18490      253.8263      179877.4      218.1009    
 5036.00   41.18631      253.8345      179918.6      218.1080    
 5037.00   41.18772      253.8427      179959.8      218.1151    
 5038.00   41.18913      253.8509      180001.0      218.1222    
 5039.00   41.19054      253.8590      180042.2      218.1293    
 5040.00   41.19195      253.8672      180083.4      218.1364    
 5041.00   41.19336      253.8754      180124.6      218.1435    
 5042.00   41.19476      253.8835      180165.8      218.1506    
 5043.00   41.19617      253.8917      180207.0      218.1576    
 5044.00   41.19758      253.8999      180248.2      218.1647    
 5045.00   41.19898      253.9081      180289.4      218.1718    
 5046.00   41.20039      253.9162      180330.6      218.1789    
 5047.00   41.20179      253.9244      180371.8      218.1860    
 5048.00   41.20319      253.9325      180413.0      218.1931    
 5049.00   41.20460      253.9407      180454.2      218.2001    
 5050.00   41.20600      253.9489      180495.4      218.2072    
 5051.00   41.20740      253.9570      180536.6      218.2143    
 5052.00   41.20881      253.9652      180577.8      218.2214    
 5053.00   41.21021      253.9733      180619.0      218.2284    
 5054.00   41.21161      253.9815      180660.2      218.2355    
 5055.00   41.21301      253.9896      180701.4      218.2426    
 5056.00   41.21441      253.9978      180742.6      218.2497    
 5057.00   41.21581      254.0060      180783.8      218.2567    
 5058.00   41.21721      254.0141      180825.1      218.2638    
 5059.00   41.21861      254.0222      180866.3      218.2709    
 5060.00   41.22001      254.0304      180907.5      218.2779    
 5061.00   41.22140      254.0385      180948.7      218.2850    
 5062.00   41.22280      254.0467      180989.9      218.2921    
 5063.00   41.22420      254.0548      181031.2      218.2991    
 5064.00   41.22559      254.0630      181072.4      218.3062    
 5065.00   41.22699      254.0711      181113.6      218.3132    
 5066.00   41.22838      254.0793      181154.8      218.3203    
 5067.00   41.22978      254.0874      181196.1      218.3274    
 5068.00   41.23117      254.0955      181237.3      218.3344    
 5069.00   41.23257      254.1037      181278.5      218.3415    
 5070.00   41.23396      254.1118      181319.8      218.3485    
 5071.00   41.23535      254.1199      181361.0      218.3556    
 5072.00   41.23674      254.1281      181402.2      218.3626    
 5073.00   41.23814      254.1362      181443.5      218.3697    
 5074.00   41.23953      254.1443      181484.7      218.3767    
 5075.00   41.24092      254.1524      181526.0      218.3838    
 5076.00   41.24231      254.1606      181567.2      218.3908    
 5077.00   41.24370      254.1687      181608.4      218.3979    
 5078.00   41.24509      254.1768      181649.7      218.4049    
 5079.00   41.24648      254.1849      181690.9      218.4120    
 5080.00   41.24786      254.1931      181732.2      218.4190    
 5081.00   41.24925      254.2012      181773.4      218.4260    
 5082.00   41.25064      254.2093      181814.7      218.4331    
 5083.00   41.25203      254.2174      181855.9      218.4401    
 5084.00   41.25341      254.2255      181897.2      218.4472    
 5085.00   41.25480      254.2336      181938.4      218.4542    
 5086.00   41.25618      254.2417      181979.7      218.4612    
 5087.00   41.25757      254.2499      182020.9      218.4683    
 5088.00   41.25895      254.2580      182062.2      218.4753    
 5089.00   41.26033      254.2661      182103.5      218.4823    
 5090.00   41.26172      254.2742      182144.7      218.4894    
 5091.00   41.26310      254.2823      182186.0      218.4964    
 5092.00   41.26448      254.2904      182227.2      218.5034    
 5093.00   41.26586      254.2985      182268.5      218.5105    
 5094.00   41.26724      254.3066      182309.8      218.5175    
 5095.00   41.26862      254.3147      182351.0      218.5245    
 5096.00   41.27000      254.3228      182392.3      218.5315    
 5097.00   41.27138      254.3309      182433.6      218.5386    
 5098.00   41.27276      254.3390      182474.9      218.5456    
 5099.00   41.27414      254.3471      182516.1      218.5526    
 5100.00   41.27552      254.3552      182557.4      218.5596    
 5101.00   41.27690      254.3633      182598.7      218.5666    
 5102.00   41.27827      254.3714      182640.0      218.5736    
 5103.00   41.27965      254.3795      182681.2      218.5807    
 5104.00   41.28102      254.3875      182722.5      218.5877    
 5105.00   41.28240      254.3956      182763.8      218.5947    
 5106.00   41.28377      254.4037      182805.1      218.6017    
 5107.00   41.28515      254.4118      182846.4      218.6087    
 5108.00   41.28652      254.4199      182887.7      218.6157    
 5109.00   41.28790      254.4280      182928.9      218.6227    
 5110.00   41.28927      254.4361      182970.2      218.6297    
 5111.00   41.29064      254.4441      183011.5      218.6368    
 5112.00   41.29201      254.4522      183052.8      218.6438    
 5113.00   41.29338      254.4603      183094.1      218.6508    
 5114.00   41.29475      254.4684      183135.4      218.6578    
 5115.00   41.29612      254.4764      183176.7      218.6648    
 5116.00   41.29749      254.4845      183218.0      218.6718    
 5117.00   41.29886      254.4926      183259.3      218.6788    
 5118.00   41.30023      254.5006      183300.6      218.6858    
 5119.00   41.30160      254.5087      183341.9      218.6928    
 5120.00   41.30297      254.5168      183383.2      218.6998    
 5121.00   41.30433      254.5249      183424.5      218.7068    
 5122.00   41.30570      254.5329      183465.8      218.7137    
 5123.00   41.30706      254.5410      183507.1      218.7207    
 5124.00   41.30843      254.5490      183548.4      218.7277    
 5125.00   41.30979      254.5571      183589.7      218.7347    
 5126.00   41.31116      254.5652      183631.0      218.7417    
 5127.00   41.31252      254.5732      183672.3      218.7487    
 5128.00   41.31388      254.5813      183713.7      218.7557    
 5129.00   41.31525      254.5893      183755.0      218.7627    
 5130.00   41.31661      254.5974      183796.3      218.7697    
 5131.00   41.31797      254.6054      183837.6      218.7766    
 5132.00   41.31933      254.6135      183878.9      218.7836    
 5133.00   41.32069      254.6215      183920.2      218.7906    
 5134.00   41.32205      254.6296      183961.6      218.7976    
 5135.00   41.32341      254.6376      184002.9      218.8046    
 5136.00   41.32477      254.6457      184044.2      218.8115    
 5137.00   41.32613      254.6537      184085.5      218.8185    
 5138.00   41.32749      254.6618      184126.9      218.8255    
 5139.00   41.32884      254.6698      184168.2      218.8325    
 5140.00   41.33020      254.6779      184209.5      218.8394    
 5141.00   41.33156      254.6859      184250.9      218.8464    
 5142.00   41.33291      254.6939      184292.2      218.8534    
 5143.00   41.33427      254.7020      184333.5      218.8603    
 5144.00   41.33562      254.7100      184374.9      218.8673    
 5145.00   41.33697      254.7181      184416.2      218.8743    
 5146.00   41.33833      254.7261      184457.5      218.8813    
 5147.00   41.33968      254.7341      184498.9      218.8882    
 5148.00   41.34103      254.7422      184540.2      218.8952    
 5149.00   41.34238      254.7502      184581.6      218.9021    
 5150.00   41.34374      254.7582      184622.9      218.9091    
 5151.00   41.34509      254.7662      184664.2      218.9161    
 5152.00   41.34644      254.7743      184705.6      218.9230    
 5153.00   41.34779      254.7823      184746.9      218.9300    
 5154.00   41.34913      254.7903      184788.3      218.9369    
 5155.00   41.35048      254.7983      184829.6      218.9439    
 5156.00   41.35183      254.8064      184871.0      218.9508    
 5157.00   41.35318      254.8144      184912.3      218.9578    
 5158.00   41.35453      254.8224      184953.7      218.9648    
 5159.00   41.35587      254.8304      184995.0      218.9717    
 5160.00   41.35722      254.8384      185036.4      218.9787    
 5161.00   41.35856      254.8464      185077.8      218.9856    
 5162.00   41.35991      254.8545      185119.1      218.9926    
 5163.00   41.36125      254.8625      185160.5      218.9995    
 5164.00   41.36259      254.8705      185201.8      219.0064    
 5165.00   41.36394      254.8785      185243.2      219.0134    
 5166.00   41.36528      254.8865      185284.6      219.0203    
 5167.00   41.36662      254.8945      185325.9      219.0273    
 5168.00   41.36796      254.9025      185367.3      219.0342    
 5169.00   41.36930      254.9105      185408.7      219.0412    
 5170.00   41.37064      254.9185      185450.0      219.0481    
 5171.00   41.37198      254.9265      185491.4      219.0550    
 5172.00   41.37332      254.9345      185532.8      219.0620    
 5173.00   41.37466      254.9425      185574.2      219.0689    
 5174.00   41.37600      254.9505      185615.5      219.0758    
 5175.00   41.37734      254.9585      185656.9      219.0828    
 5176.00   41.37867      254.9665      185698.3      219.0897    
 5177.00   41.38001      254.9745      185739.7      219.0966    
 5178.00   41.38134      254.9825      185781.0      219.1036    
 5179.00   41.38268      254.9905      185822.4      219.1105    
 5180.00   41.38401      254.9985      185863.8      219.1174    
 5181.00   41.38535      255.0065      185905.2      219.1243    
 5182.00   41.38668      255.0144      185946.6      219.1313    
 5183.00   41.38801      255.0224      185988.0      219.1382    
 5184.00   41.38935      255.0304      186029.4      219.1451    
 5185.00   41.39068      255.0384      186070.7      219.1520    
 5186.00   41.39201      255.0464      186112.1      219.1590    
 5187.00   41.39334      255.0544      186153.5      219.1659    
 5188.00   41.39467      255.0623      186194.9      219.1728    
 5189.00   41.39600      255.0703      186236.3      219.1797    
 5190.00   41.39733      255.0783      186277.7      219.1866    
 5191.00   41.39866      255.0863      186319.1      219.1935    
 5192.00   41.39998      255.0942      186360.5      219.2005    
 5193.00   41.40131      255.1022      186401.9      219.2074    
 5194.00   41.40264      255.1102      186443.3      219.2143    
 5195.00   41.40396      255.1182      186484.7      219.2212    
 5196.00   41.40529      255.1261      186526.1      219.2281    
 5197.00   41.40661      255.1341      186567.5      219.2350    
 5198.00   41.40794      255.1421      186608.9      219.2419    
 5199.00   41.40926      255.1500      186650.3      219.2488    
 5200.00   41.41058      255.1580      186691.8      219.2557    
 5201.00   41.41191      255.1660      186733.2      219.2626    
 5202.00   41.41323      255.1739      186774.6      219.2695    
 5203.00   41.41455      255.1819      186816.0      219.2764    
 5204.00   41.41587      255.1898      186857.4      219.2833    
 5205.00   41.41719      255.1978      186898.8      219.2902    
 5206.00   41.41851      255.2058      186940.2      219.2971    
 5207.00   41.41983      255.2137      186981.7      219.3040    
 5208.00   41.42115      255.2217      187023.1      219.3109    
 5209.00   41.42247      255.2296      187064.5      219.3178    
 5210.00   41.42378      255.2376      187105.9      219.3247    
 5211.00   41.42510      255.2455      187147.4      219.3316    
 5212.00   41.42642      255.2535      187188.8      219.3385    
 5213.00   41.42773      255.2614      187230.2      219.3454    
 5214.00   41.42905      255.2694      187271.6      219.3523    
 5215.00   41.43036      255.2773      187313.1      219.3592    
 5216.00   41.43168      255.2852      187354.5      219.3661    
 5217.00   41.43299      255.2932      187395.9      219.3729    
 5218.00   41.43430      255.3011      187437.4      219.3798    
 5219.00   41.43561      255.3091      187478.8      219.3867    
 5220.00   41.43693      255.3170      187520.2      219.3936    
 5221.00   41.43824      255.3249      187561.7      219.4005    
 5222.00   41.43955      255.3329      187603.1      219.4074    
 5223.00   41.44086      255.3408      187644.5      219.4142    
 5224.00   41.44217      255.3488      187686.0      219.4211    
 5225.00   41.44348      255.3567      187727.4      219.4280    
 5226.00   41.44478      255.3646      187768.9      219.4349    
 5227.00   41.44609      255.3725      187810.3      219.4417    
 5228.00   41.44740      255.3805      187851.8      219.4486    
 5229.00   41.44870      255.3884      187893.2      219.4555    
 5230.00   41.45001      255.3963      187934.7      219.4624    
 5231.00   41.45131      255.4043      187976.1      219.4692    
 5232.00   41.45262      255.4122      188017.6      219.4761    
 5233.00   41.45392      255.4201      188059.0      219.4830    
 5234.00   41.45523      255.4280      188100.5      219.4898    
 5235.00   41.45653      255.4359      188141.9      219.4967    
 5236.00   41.45783      255.4439      188183.4      219.5036    
 5237.00   41.45913      255.4518      188224.8      219.5104    
 5238.00   41.46043      255.4597      188266.3      219.5173    
 5239.00   41.46173      255.4676      188307.8      219.5241    
 5240.00   41.46303      255.4755      188349.2      219.5310    
 5241.00   41.46433      255.4834      188390.7      219.5379    
 5242.00   41.46563      255.4913      188432.2      219.5447    
 5243.00   41.46693      255.4992      188473.6      219.5516    
 5244.00   41.46823      255.5072      188515.1      219.5584    
 5245.00   41.46952      255.5151      188556.6      219.5653    
 5246.00   41.47082      255.5230      188598.0      219.5721    
 5247.00   41.47212      255.5309      188639.5      219.5790    
 5248.00   41.47341      255.5388      188681.0      219.5858    
 5249.00   41.47470      255.5467      188722.5      219.5927    
 5250.00   41.47600      255.5546      188763.9      219.5995    
 5251.00   41.47729      255.5625      188805.4      219.6064    
 5252.00   41.47858      255.5704      188846.9      219.6132    
 5253.00   41.47988      255.5783      188888.4      219.6201    
 5254.00   41.48117      255.5862      188929.8      219.6269    
 5255.00   41.48246      255.5941      188971.3      219.6338    
 5256.00   41.48375      255.6020      189012.8      219.6406    
 5257.00   41.48504      255.6099      189054.3      219.6475    
 5258.00   41.48633      255.6177      189095.8      219.6543    
 5259.00   41.48761      255.6256      189137.3      219.6611    
 5260.00   41.48890      255.6335      189178.8      219.6680    
 5261.00   41.49019      255.6414      189220.2      219.6748    
 5262.00   41.49148      255.6493      189261.7      219.6817    
 5263.00   41.49276      255.6572      189303.2      219.6885    
 5264.00   41.49405      255.6651      189344.7      219.6953    
 5265.00   41.49533      255.6729      189386.2      219.7022    
 5266.00   41.49662      255.6808      189427.7      219.7090    
 5267.00   41.49790      255.6887      189469.2      219.7158    
 5268.00   41.49918      255.6966      189510.7      219.7226    
 5269.00   41.50046      255.7045      189552.2      219.7295    
 5270.00   41.50175      255.7123      189593.7      219.7363    
 5271.00   41.50303      255.7202      189635.2      219.7431    
 5272.00   41.50431      255.7281      189676.7      219.7500    
 5273.00   41.50559      255.7360      189718.2      219.7568    
 5274.00   41.50687      255.7438      189759.7      219.7636    
 5275.00   41.50815      255.7517      189801.2      219.7704    
 5276.00   41.50942      255.7596      189842.7      219.7772    
 5277.00   41.51070      255.7674      189884.2      219.7841    
 5278.00   41.51198      255.7753      189925.8      219.7909    
 5279.00   41.51325      255.7832      189967.3      219.7977    
 5280.00   41.51453      255.7910      190008.8      219.8045    
 5281.00   41.51580      255.7989      190050.3      219.8113    
 5282.00   41.51708      255.8067      190091.8      219.8181    
 5283.00   41.51835      255.8146      190133.3      219.8250    
 5284.00   41.51962      255.8225      190174.9      219.8318    
 5285.00   41.52090      255.8303      190216.4      219.8386    
 5286.00   41.52217      255.8382      190257.9      219.8454    
 5287.00   41.52344      255.8460      190299.4      219.8522    
 5288.00   41.52471      255.8539      190340.9      219.8590    
 5289.00   41.52598      255.8617      190382.5      219.8658    
 5290.00   41.52725      255.8696      190424.0      219.8726    
 5291.00   41.52852      255.8774      190465.5      219.8794    
 5292.00   41.52979      255.8853      190507.1      219.8862    
 5293.00   41.53105      255.8931      190548.6      219.8930    
 5294.00   41.53232      255.9010      190590.1      219.8998    
 5295.00   41.53359      255.9088      190631.6      219.9066    
 5296.00   41.53485      255.9167      190673.2      219.9134    
 5297.00   41.53612      255.9245      190714.7      219.9202    
 5298.00   41.53738      255.9323      190756.3      219.9270    
 5299.00   41.53865      255.9402      190797.8      219.9338    
 5300.00   41.53991      255.9480      190839.3      219.9406    
 5301.00   41.54117      255.9559      190880.9      219.9474    
 5302.00   41.54243      255.9637      190922.4      219.9542    
 5303.00   41.54369      255.9715      190964.0      219.9610    
 5304.00   41.54495      255.9794      191005.5      219.9678    
 5305.00   41.54621      255.9872      191047.0      219.9746    
 5306.00   41.54747      255.9950      191088.6      219.9813    
 5307.00   41.54873      256.0029      191130.1      219.9881    
 5308.00   41.54999      256.0107      191171.7      219.9949    
 5309.00   41.55125      256.0185      191213.2      220.0017    
 5310.00   41.55250      256.0263      191254.8      220.0085    
 5311.00   41.55376      256.0342      191296.3      220.0153    
 5312.00   41.55502      256.0420      191337.9      220.0221    
 5313.00   41.55627      256.0498      191379.5      220.0288    
 5314.00   41.55752      256.0576      191421.0      220.0356    
 5315.00   41.55878      256.0655      191462.6      220.0424    
 5316.00   41.56003      256.0733      191504.1      220.0492    
 5317.00   41.56128      256.0811      191545.7      220.0559    
 5318.00   41.56254      256.0889      191587.3      220.0627    
 5319.00   41.56379      256.0967      191628.8      220.0695    
 5320.00   41.56504      256.1045      191670.4      220.0763    
 5321.00   41.56629      256.1123      191711.9      220.0830    
 5322.00   41.56754      256.1202      191753.5      220.0898    
 5323.00   41.56878      256.1280      191795.1      220.0966    
 5324.00   41.57003      256.1358      191836.7      220.1033    
 5325.00   41.57128      256.1436      191878.2      220.1101    
 5326.00   41.57253      256.1514      191919.8      220.1169    
 5327.00   41.57377      256.1592      191961.4      220.1236    
 5328.00   41.57502      256.1670      192002.9      220.1304    
 5329.00   41.57626      256.1748      192044.5      220.1372    
 5330.00   41.57751      256.1826      192086.1      220.1439    
 5331.00   41.57875      256.1904      192127.7      220.1507    
 5332.00   41.57999      256.1982      192169.3      220.1575    
 5333.00   41.58123      256.2060      192210.8      220.1642    
 5334.00   41.58247      256.2138      192252.4      220.1710    
 5335.00   41.58372      256.2216      192294.0      220.1777    
 5336.00   41.58496      256.2294      192335.6      220.1845    
 5337.00   41.58620      256.2372      192377.2      220.1912    
 5338.00   41.58743      256.2450      192418.8      220.1980    
 5339.00   41.58867      256.2528      192460.3      220.2047    
 5340.00   41.58991      256.2605      192501.9      220.2115    
 5341.00   41.59115      256.2683      192543.5      220.2182    
 5342.00   41.59238      256.2761      192585.1      220.2250    
 5343.00   41.59362      256.2839      192626.7      220.2317    
 5344.00   41.59485      256.2917      192668.3      220.2385    
 5345.00   41.59609      256.2995      192709.9      220.2452    
 5346.00   41.59732      256.3073      192751.5      220.2520    
 5347.00   41.59855      256.3150      192793.1      220.2587    
 5348.00   41.59979      256.3228      192834.7      220.2655    
 5349.00   41.60102      256.3306      192876.3      220.2722    
 5350.00   41.60225      256.3384      192917.9      220.2789    
 5351.00   41.60348      256.3461      192959.5      220.2857    
 5352.00   41.60471      256.3539      193001.1      220.2924    
 5353.00   41.60594      256.3617      193042.7      220.2992    
 5354.00   41.60717      256.3695      193084.3      220.3059    
 5355.00   41.60839      256.3772      193125.9      220.3126    
 5356.00   41.60962      256.3850      193167.5      220.3194    
 5357.00   41.61085      256.3928      193209.1      220.3261    
 5358.00   41.61207      256.4005      193250.7      220.3328    
 5359.00   41.61330      256.4083      193292.4      220.3396    
 5360.00   41.61452      256.4161      193334.0      220.3463    
 5361.00   41.61575      256.4238      193375.6      220.3530    
 5362.00   41.61697      256.4316      193417.2      220.3598    
 5363.00   41.61819      256.4394      193458.8      220.3665    
 5364.00   41.61941      256.4471      193500.4      220.3732    
 5365.00   41.62064      256.4549      193542.1      220.3799    
 5366.00   41.62186      256.4626      193583.7      220.3867    
 5367.00   41.62308      256.4704      193625.3      220.3934    
 5368.00   41.62429      256.4781      193666.9      220.4001    
 5369.00   41.62551      256.4859      193708.6      220.4068    
 5370.00   41.62673      256.4936      193750.2      220.4135    
 5371.00   41.62795      256.5014      193791.8      220.4203    
 5372.00   41.62916      256.5091      193833.4      220.4270    
 5373.00   41.63038      256.5169      193875.1      220.4337    
 5374.00   41.63160      256.5246      193916.7      220.4404    
 5375.00   41.63281      256.5324      193958.3      220.4471    
 5376.00   41.63402      256.5401      194000.0      220.4538    
 5377.00   41.63524      256.5479      194041.6      220.4605    
 5378.00   41.63645      256.5556      194083.2      220.4673    
 5379.00   41.63766      256.5634      194124.9      220.4740    
 5380.00   41.63887      256.5711      194166.5      220.4807    
 5381.00   41.64008      256.5788      194208.2      220.4874    
 5382.00   41.64129      256.5866      194249.8      220.4941    
 5383.00   41.64250      256.5943      194291.4      220.5008    
 5384.00   41.64371      256.6021      194333.1      220.5075    
 5385.00   41.64492      256.6098      194374.7      220.5142    
 5386.00   41.64613      256.6175      194416.4      220.5209    
 5387.00   41.64733      256.6253      194458.0      220.5276    
 5388.00   41.64854      256.6330      194499.7      220.5343    
 5389.00   41.64974      256.6407      194541.3      220.5410    
 5390.00   41.65095      256.6484      194583.0      220.5477    
 5391.00   41.65215      256.6562      194624.6      220.5544    
 5392.00   41.65335      256.6639      194666.3      220.5611    
 5393.00   41.65456      256.6716      194707.9      220.5678    
 5394.00   41.65576      256.6793      194749.6      220.5745    
 5395.00   41.65696      256.6871      194791.2      220.5812    
 5396.00   41.65816      256.6948      194832.9      220.5879    
 5397.00   41.65936      256.7025      194874.5      220.5946    
 5398.00   41.66056      256.7102      194916.2      220.6013    
 5399.00   41.66176      256.7179      194957.9      220.6079    
 5400.00   41.66295      256.7257      194999.5      220.6146    
 5401.00   41.66415      256.7334      195041.2      220.6213    
 5402.00   41.66535      256.7411      195082.9      220.6280    
 5403.00   41.66654      256.7488      195124.5      220.6347    
 5404.00   41.66774      256.7565      195166.2      220.6414    
 5405.00   41.66893      256.7642      195207.9      220.6481    
 5406.00   41.67013      256.7719      195249.5      220.6547    
 5407.00   41.67132      256.7796      195291.2      220.6614    
 5408.00   41.67251      256.7873      195332.9      220.6681    
 5409.00   41.67370      256.7950      195374.5      220.6748    
 5410.00   41.67489      256.8027      195416.2      220.6814    
 5411.00   41.67608      256.8104      195457.9      220.6881    
 5412.00   41.67727      256.8181      195499.6      220.6948    
 5413.00   41.67846      256.8258      195541.2      220.7015    
 5414.00   41.67965      256.8335      195582.9      220.7081    
 5415.00   41.68084      256.8412      195624.6      220.7148    
 5416.00   41.68202      256.8489      195666.3      220.7215    
 5417.00   41.68321      256.8566      195708.0      220.7282    
 5418.00   41.68440      256.8643      195749.7      220.7348    
 5419.00   41.68558      256.8720      195791.3      220.7415    
 5420.00   41.68676      256.8797      195833.0      220.7482    
 5421.00   41.68795      256.8874      195874.7      220.7548    
 5422.00   41.68913      256.8951      195916.4      220.7615    
 5423.00   41.69031      256.9028      195958.1      220.7682    
 5424.00   41.69149      256.9105      195999.8      220.7748    
 5425.00   41.69267      256.9182      196041.5      220.7815    
 5426.00   41.69385      256.9258      196083.2      220.7881    
 5427.00   41.69503      256.9335      196124.9      220.7948    
 5428.00   41.69621      256.9412      196166.6      220.8015    
 5429.00   41.69739      256.9489      196208.3      220.8081    
 5430.00   41.69857      256.9566      196250.0      220.8148    
 5431.00   41.69974      256.9642      196291.7      220.8214    
 5432.00   41.70092      256.9719      196333.4      220.8281    
 5433.00   41.70209      256.9796      196375.1      220.8347    
 5434.00   41.70327      256.9873      196416.8      220.8414    
 5435.00   41.70444      256.9950      196458.5      220.8480    
 5436.00   41.70561      257.0026      196500.2      220.8547    
 5437.00   41.70679      257.0103      196541.9      220.8613    
 5438.00   41.70796      257.0180      196583.6      220.8680    
 5439.00   41.70913      257.0256      196625.3      220.8746    
 5440.00   41.71030      257.0333      196667.0      220.8813    
 5441.00   41.71147      257.0410      196708.7      220.8879    
 5442.00   41.71264      257.0486      196750.4      220.8946    
 5443.00   41.71380      257.0563      196792.1      220.9012    
 5444.00   41.71497      257.0640      196833.8      220.9079    
 5445.00   41.71614      257.0716      196875.6      220.9145    
 5446.00   41.71730      257.0793      196917.3      220.9211    
 5447.00   41.71847      257.0869      196959.0      220.9278    
 5448.00   41.71963      257.0946      197000.7      220.9344    
 5449.00   41.72080      257.1023      197042.4      220.9411    
 5450.00   41.72196      257.1099      197084.2      220.9477    
 5451.00   41.72312      257.1176      197125.9      220.9543    
 5452.00   41.72428      257.1252      197167.6      220.9610    
 5453.00   41.72545      257.1329      197209.3      220.9676    
 5454.00   41.72661      257.1405      197251.1      220.9742    
 5455.00   41.72777      257.1482      197292.8      220.9809    
 5456.00   41.72892      257.1558      197334.5      220.9875    
 5457.00   41.73008      257.1635      197376.2      220.9941    
 5458.00   41.73124      257.1711      197418.0      221.0007    
 5459.00   41.73240      257.1788      197459.7      221.0074    
 5460.00   41.73355      257.1864      197501.4      221.0140    
 5461.00   41.73471      257.1941      197543.2      221.0206    
 5462.00   41.73586      257.2017      197584.9      221.0272    
 5463.00   41.73702      257.2093      197626.6      221.0339    
 5464.00   41.73817      257.2170      197668.4      221.0405    
 5465.00   41.73932      257.2246      197710.1      221.0471    
 5466.00   41.74047      257.2323      197751.9      221.0537    
 5467.00   41.74162      257.2399      197793.6      221.0603    
 5468.00   41.74277      257.2475      197835.3      221.0670    
 5469.00   41.74392      257.2552      197877.1      221.0736    
 5470.00   41.74507      257.2628      197918.8      221.0802    
 5471.00   41.74622      257.2704      197960.6      221.0868    
 5472.00   41.74737      257.2780      198002.3      221.0934    
 5473.00   41.74852      257.2857      198044.1      221.1000    
 5474.00   41.74966      257.2933      198085.8      221.1066    
 5475.00   41.75081      257.3009      198127.6      221.1132    
 5476.00   41.75195      257.3086      198169.3      221.1199    
 5477.00   41.75310      257.3162      198211.1      221.1265    
 5478.00   41.75424      257.3238      198252.8      221.1331    
 5479.00   41.75538      257.3314      198294.6      221.1397    
 5480.00   41.75652      257.3390      198336.3      221.1463    
 5481.00   41.75766      257.3467      198378.1      221.1529    
 5482.00   41.75880      257.3543      198419.9      221.1595    
 5483.00   41.75994      257.3619      198461.6      221.1661    
 5484.00   41.76108      257.3695      198503.4      221.1727    
 5485.00   41.76222      257.3771      198545.1      221.1793    
 5486.00   41.76336      257.3847      198586.9      221.1859    
 5487.00   41.76449      257.3924      198628.7      221.1925    
 5488.00   41.76563      257.4000      198670.4      221.1991    
 5489.00   41.76676      257.4076      198712.2      221.2057    
 5490.00   41.76790      257.4152      198754.0      221.2123    
 5491.00   41.76903      257.4228      198795.7      221.2189    
 5492.00   41.77017      257.4304      198837.5      221.2255    
 5493.00   41.77130      257.4380      198879.3      221.2321    
 5494.00   41.77243      257.4456      198921.0      221.2386    
 5495.00   41.77356      257.4532      198962.8      221.2452    
 5496.00   41.77469      257.4608      199004.6      221.2518    
 5497.00   41.77582      257.4684      199046.4      221.2584    
 5498.00   41.77695      257.4760      199088.1      221.2650    
 5499.00   41.77808      257.4836      199129.9      221.2716    
 5500.00   41.77920      257.4912      199171.7      221.2782    
 5501.00   41.78033      257.4988      199213.5      221.2848    
 5502.00   41.78146      257.5064      199255.3      221.2913    
 5503.00   41.78258      257.5140      199297.0      221.2979    
 5504.00   41.78371      257.5216      199338.8      221.3045    
 5505.00   41.78483      257.5292      199380.6      221.3111    
 5506.00   41.78595      257.5368      199422.4      221.3177    
 5507.00   41.78707      257.5444      199464.2      221.3242    
 5508.00   41.78820      257.5519      199506.0      221.3308    
 5509.00   41.78932      257.5595      199547.8      221.3374    
 5510.00   41.79044      257.5671      199589.5      221.3440    
 5511.00   41.79155      257.5747      199631.3      221.3505    
 5512.00   41.79267      257.5823      199673.1      221.3571    
 5513.00   41.79379      257.5899      199714.9      221.3637    
 5514.00   41.79491      257.5974      199756.7      221.3702    
 5515.00   41.79602      257.6050      199798.5      221.3768    
 5516.00   41.79714      257.6126      199840.3      221.3834    
 5517.00   41.79825      257.6202      199882.1      221.3900    
 5518.00   41.79937      257.6277      199923.9      221.3965    
 5519.00   41.80048      257.6353      199965.7      221.4031    
 5520.00   41.80159      257.6429      200007.5      221.4097    
 5521.00   41.80271      257.6505      200049.3      221.4162    
 5522.00   41.80382      257.6580      200091.1      221.4228    
 5523.00   41.80493      257.6656      200132.9      221.4293    
 5524.00   41.80604      257.6732      200174.7      221.4359    
 5525.00   41.80715      257.6807      200216.5      221.4425    
 5526.00   41.80825      257.6883      200258.3      221.4490    
 5527.00   41.80936      257.6959      200300.1      221.4556    
 5528.00   41.81047      257.7034      200342.0      221.4621    
 5529.00   41.81157      257.7110      200383.8      221.4687    
 5530.00   41.81268      257.7186      200425.6      221.4752    
 5531.00   41.81378      257.7261      200467.4      221.4818    
 5532.00   41.81489      257.7337      200509.2      221.4883    
 5533.00   41.81599      257.7412      200551.0      221.4949    
 5534.00   41.81709      257.7488      200592.8      221.5014    
 5535.00   41.81819      257.7564      200634.7      221.5080    
 5536.00   41.81929      257.7639      200676.5      221.5145    
 5537.00   41.82039      257.7715      200718.3      221.5211    
 5538.00   41.82149      257.7790      200760.1      221.5276    
 5539.00   41.82259      257.7866      200801.9      221.5342    
 5540.00   41.82369      257.7941      200843.8      221.5407    
 5541.00   41.82479      257.8017      200885.6      221.5473    
 5542.00   41.82588      257.8092      200927.4      221.5538    
 5543.00   41.82698      257.8168      200969.2      221.5604    
 5544.00   41.82807      257.8243      201011.1      221.5669    
 5545.00   41.82917      257.8318      201052.9      221.5734    
 5546.00   41.83026      257.8394      201094.7      221.5800    
 5547.00   41.83135      257.8469      201136.6      221.5865    
 5548.00   41.83244      257.8545      201178.4      221.5931    
 5549.00   41.83353      257.8620      201220.2      221.5996    
 5550.00   41.83462      257.8696      201262.0      221.6061    
 5551.00   41.83571      257.8771      201303.9      221.6127    
 5552.00   41.83680      257.8846      201345.7      221.6192    
 5553.00   41.83789      257.8922      201387.6      221.6257    
 5554.00   41.83898      257.8997      201429.4      221.6322    
 5555.00   41.84006      257.9072      201471.2      221.6388    
 5556.00   41.84115      257.9148      201513.1      221.6453    
 5557.00   41.84223      257.9223      201554.9      221.6518    
 5558.00   41.84332      257.9298      201596.8      221.6584    
 5559.00   41.84440      257.9373      201638.6      221.6649    
 5560.00   41.84548      257.9449      201680.5      221.6714    
 5561.00   41.84656      257.9524      201722.3      221.6779    
 5562.00   41.84765      257.9599      201764.1      221.6845    
 5563.00   41.84873      257.9674      201806.0      221.6910    
 5564.00   41.84981      257.9750      201847.8      221.6975    
 5565.00   41.85088      257.9825      201889.7      221.7040    
 5566.00   41.85196      257.9900      201931.5      221.7105    
 5567.00   41.85304      257.9975      201973.4      221.7171    
 5568.00   41.85412      258.0050      202015.2      221.7236    
 5569.00   41.85519      258.0126      202057.1      221.7301    
 5570.00   41.85627      258.0201      202099.0      221.7366    
 5571.00   41.85734      258.0276      202140.8      221.7431    
 5572.00   41.85841      258.0351      202182.7      221.7496    
 5573.00   41.85949      258.0426      202224.5      221.7561    
 5574.00   41.86056      258.0501      202266.4      221.7626    
 5575.00   41.86163      258.0576      202308.3      221.7692    
 5576.00   41.86270      258.0651      202350.1      221.7757    
 5577.00   41.86377      258.0726      202392.0      221.7822    
 5578.00   41.86484      258.0802      202433.8      221.7887    
 5579.00   41.86591      258.0877      202475.7      221.7952    
 5580.00   41.86697      258.0952      202517.6      221.8017    
 5581.00   41.86804      258.1027      202559.4      221.8082    
 5582.00   41.86911      258.1102      202601.3      221.8147    
 5583.00   41.87017      258.1177      202643.2      221.8212    
 5584.00   41.87124      258.1252      202685.1      221.8277    
 5585.00   41.87230      258.1327      202726.9      221.8342    
 5586.00   41.87336      258.1402      202768.8      221.8407    
 5587.00   41.87442      258.1477      202810.7      221.8472    
 5588.00   41.87548      258.1552      202852.5      221.8537    
 5589.00   41.87655      258.1626      202894.4      221.8602    
 5590.00   41.87760      258.1701      202936.3      221.8667    
 5591.00   41.87866      258.1776      202978.2      221.8732    
 5592.00   41.87972      258.1851      203020.1      221.8797    
 5593.00   41.88078      258.1926      203061.9      221.8862    
 5594.00   41.88184      258.2001      203103.8      221.8927    
 5595.00   41.88289      258.2076      203145.7      221.8991    
 5596.00   41.88395      258.2151      203187.6      221.9056    
 5597.00   41.88500      258.2225      203229.5      221.9121    
 5598.00   41.88605      258.2300      203271.4      221.9186    
 5599.00   41.88711      258.2375      203313.2      221.9251    
 5600.00   41.88816      258.2450      203355.1      221.9316    
 5601.00   41.88921      258.2525      203397.0      221.9381    
 5602.00   41.89026      258.2600      203438.9      221.9445    
 5603.00   41.89131      258.2674      203480.8      221.9510    
 5604.00   41.89236      258.2749      203522.7      221.9575    
 5605.00   41.89341      258.2824      203564.6      221.9640    
 5606.00   41.89445      258.2899      203606.5      221.9705    
 5607.00   41.89550      258.2973      203648.4      221.9769    
 5608.00   41.89655      258.3048      203690.3      221.9834    
 5609.00   41.89759      258.3123      203732.2      221.9899    
 5610.00   41.89863      258.3197      203774.1      221.9964    
 5611.00   41.89968      258.3272      203816.0      222.0028    
 5612.00   41.90072      258.3347      203857.9      222.0093    
 5613.00   41.90176      258.3421      203899.8      222.0158    
 5614.00   41.90280      258.3496      203941.7      222.0223    
 5615.00   41.90384      258.3571      203983.6      222.0287    
 5616.00   41.90488      258.3645      204025.5      222.0352    
 5617.00   41.90592      258.3720      204067.4      222.0417    
 5618.00   41.90696      258.3794      204109.3      222.0481    
 5619.00   41.90800      258.3869      204151.2      222.0546    
 5620.00   41.90903      258.3944      204193.1      222.0611    
 5621.00   41.91007      258.4018      204235.0      222.0675    
 5622.00   41.91110      258.4093      204276.9      222.0740    
 5623.00   41.91214      258.4167      204318.8      222.0805    
 5624.00   41.91317      258.4242      204360.7      222.0869    
 5625.00   41.91420      258.4316      204402.7      222.0934    
 5626.00   41.91523      258.4391      204444.6      222.0998    
 5627.00   41.91626      258.4465      204486.5      222.1063    
 5628.00   41.91729      258.4540      204528.4      222.1128    
 5629.00   41.91832      258.4614      204570.3      222.1192    
 5630.00   41.91935      258.4689      204612.2      222.1257    
 5631.00   41.92038      258.4763      204654.2      222.1321    
 5632.00   41.92141      258.4838      204696.1      222.1386    
 5633.00   41.92243      258.4912      204738.0      222.1450    
 5634.00   41.92346      258.4987      204779.9      222.1515    
 5635.00   41.92448      258.5061      204821.9      222.1579    
 5636.00   41.92550      258.5135      204863.8      222.1644    
 5637.00   41.92653      258.5210      204905.7      222.1708    
 5638.00   41.92755      258.5284      204947.6      222.1773    
 5639.00   41.92857      258.5358      204989.6      222.1837    
 5640.00   41.92959      258.5433      205031.5      222.1902    
 5641.00   41.93061      258.5507      205073.4      222.1966    
 5642.00   41.93163      258.5581      205115.3      222.2031    
 5643.00   41.93265      258.5656      205157.3      222.2095    
 5644.00   41.93366      258.5730      205199.2      222.2160    
 5645.00   41.93468      258.5804      205241.1      222.2224    
 5646.00   41.93570      258.5879      205283.1      222.2288    
 5647.00   41.93671      258.5953      205325.0      222.2353    
 5648.00   41.93773      258.6027      205367.0      222.2417    
 5649.00   41.93874      258.6101      205408.9      222.2482    
 5650.00   41.93975      258.6176      205450.8      222.2546    
 5651.00   41.94076      258.6250      205492.8      222.2610    
 5652.00   41.94177      258.6324      205534.7      222.2675    
 5653.00   41.94278      258.6398      205576.7      222.2739    
 5654.00   41.94379      258.6472      205618.6      222.2803    
 5655.00   41.94480      258.6547      205660.5      222.2868    
 5656.00   41.94581      258.6621      205702.5      222.2932    
 5657.00   41.94682      258.6695      205744.4      222.2996    
 5658.00   41.94782      258.6769      205786.4      222.3060    
 5659.00   41.94883      258.6843      205828.3      222.3125    
 5660.00   41.94983      258.6917      205870.3      222.3189    
 5661.00   41.95084      258.6992      205912.2      222.3253    
 5662.00   41.95184      258.7066      205954.2      222.3317    
 5663.00   41.95284      258.7140      205996.1      222.3382    
 5664.00   41.95384      258.7214      206038.1      222.3446    
 5665.00   41.95484      258.7288      206080.0      222.3510    
 5666.00   41.95584      258.7362      206122.0      222.3574    
 5667.00   41.95684      258.7436      206164.0      222.3639    
 5668.00   41.95784      258.7510      206205.9      222.3703    
 5669.00   41.95884      258.7584      206247.9      222.3767    
 5670.00   41.95983      258.7658      206289.8      222.3831    
 5671.00   41.96083      258.7732      206331.8      222.3895    
 5672.00   41.96182      258.7806      206373.8      222.3959    
 5673.00   41.96282      258.7880      206415.7      222.4024    
 5674.00   41.96381      258.7954      206457.7      222.4088    
 5675.00   41.96480      258.8028      206499.6      222.4152    
 5676.00   41.96579      258.8102      206541.6      222.4216    
 5677.00   41.96678      258.8176      206583.6      222.4280    
 5678.00   41.96777      258.8250      206625.5      222.4344    
 5679.00   41.96876      258.8324      206667.5      222.4408    
 5680.00   41.96975      258.8397      206709.5      222.4472    
 5681.00   41.97074      258.8471      206751.4      222.4536    
 5682.00   41.97173      258.8545      206793.4      222.4600    
 5683.00   41.97271      258.8619      206835.4      222.4664    
 5684.00   41.97370      258.8693      206877.4      222.4729    
 5685.00   41.97468      258.8767      206919.3      222.4793    
 5686.00   41.97566      258.8841      206961.3      222.4857    
 5687.00   41.97665      258.8914      207003.3      222.4921    
 5688.00   41.97763      258.8988      207045.3      222.4985    
 5689.00   41.97861      258.9062      207087.2      222.5049    
 5690.00   41.97959      258.9136      207129.2      222.5113    
 5691.00   41.98057      258.9210      207171.2      222.5177    
 5692.00   41.98155      258.9283      207213.2      222.5240    
 5693.00   41.98253      258.9357      207255.2      222.5304    
 5694.00   41.98350      258.9431      207297.2      222.5368    
 5695.00   41.98448      258.9505      207339.1      222.5432    
 5696.00   41.98545      258.9578      207381.1      222.5496    
 5697.00   41.98643      258.9652      207423.1      222.5560    
 5698.00   41.98740      258.9726      207465.1      222.5624    
 5699.00   41.98837      258.9799      207507.1      222.5688    
 5700.00   41.98935      258.9873      207549.1      222.5752    
 5701.00   41.99032      258.9947      207591.1      222.5816    
 5702.00   41.99129      259.0020      207633.0      222.5880    
 5703.00   41.99226      259.0094      207675.0      222.5943    
 5704.00   41.99323      259.0168      207717.0      222.6007    
 5705.00   41.99419      259.0241      207759.0      222.6071    
 5706.00   41.99516      259.0315      207801.0      222.6135    
 5707.00   41.99613      259.0388      207843.0      222.6199    
 5708.00   41.99709      259.0462      207885.0      222.6263    
 5709.00   41.99806      259.0536      207927.0      222.6326    
 5710.00   41.99902      259.0609      207969.0      222.6390    
 5711.00   41.99998      259.0683      208011.0      222.6454    
 5712.00   42.00095      259.0756      208053.0      222.6518    
 5713.00   42.00191      259.0830      208095.0      222.6581    
 5714.00   42.00287      259.0903      208137.0      222.6645    
 5715.00   42.00383      259.0977      208179.0      222.6709    
 5716.00   42.00479      259.1050      208221.0      222.6773    
 5717.00   42.00574      259.1124      208263.0      222.6836    
 5718.00   42.00670      259.1197      208305.0      222.6900    
 5719.00   42.00766      259.1271      208347.0      222.6964    
 5720.00   42.00861      259.1344      208389.0      222.7028    
 5721.00   42.00957      259.1418      208431.1      222.7091    
 5722.00   42.01052      259.1491      208473.1      222.7155    
 5723.00   42.01147      259.1564      208515.1      222.7219    
 5724.00   42.01243      259.1638      208557.1      222.7282    
 5725.00   42.01338      259.1711      208599.1      222.7346    
 5726.00   42.01433      259.1785      208641.1      222.7410    
 5727.00   42.01528      259.1858      208683.1      222.7473    
 5728.00   42.01623      259.1931      208725.1      222.7537    
 5729.00   42.01718      259.2005      208767.2      222.7600    
 5730.00   42.01812      259.2078      208809.2      222.7664    
 5731.00   42.01907      259.2151      208851.2      222.7728    
 5732.00   42.02001      259.2225      208893.2      222.7791    
 5733.00   42.02096      259.2298      208935.2      222.7855    
 5734.00   42.02190      259.2371      208977.3      222.7918    
 5735.00   42.02285      259.2444      209019.3      222.7982    
 5736.00   42.02379      259.2518      209061.3      222.8045    
 5737.00   42.02473      259.2591      209103.3      222.8109    
 5738.00   42.02567      259.2664      209145.4      222.8172    
 5739.00   42.02661      259.2737      209187.4      222.8236    
 5740.00   42.02755      259.2811      209229.4      222.8300    
 5741.00   42.02849      259.2884      209271.4      222.8363    
 5742.00   42.02942      259.2957      209313.5      222.8427    
 5743.00   42.03036      259.3030      209355.5      222.8490    
 5744.00   42.03130      259.3103      209397.5      222.8553    
 5745.00   42.03223      259.3177      209439.6      222.8617    
 5746.00   42.03316      259.3250      209481.6      222.8680    
 5747.00   42.03410      259.3323      209523.6      222.8744    
 5748.00   42.03503      259.3396      209565.7      222.8807    
 5749.00   42.03596      259.3469      209607.7      222.8871    
 5750.00   42.03689      259.3542      209649.7      222.8934    
 5751.00   42.03782      259.3615      209691.8      222.8997    
 5752.00   42.03875      259.3689      209733.8      222.9061    
 5753.00   42.03968      259.3762      209775.8      222.9124    
 5754.00   42.04060      259.3835      209817.9      222.9188    
 5755.00   42.04153      259.3908      209859.9      222.9251    
 5756.00   42.04246      259.3981      209902.0      222.9314    
 5757.00   42.04338      259.4054      209944.0      222.9378    
 5758.00   42.04430      259.4127      209986.1      222.9441    
 5759.00   42.04523      259.4200      210028.1      222.9504    
 5760.00   42.04615      259.4273      210070.1      222.9568    
 5761.00   42.04707      259.4346      210112.2      222.9631    
 5762.00   42.04799      259.4419      210154.2      222.9694    
 5763.00   42.04891      259.4492      210196.3      222.9758    
 5764.00   42.04983      259.4565      210238.3      222.9821    
 5765.00   42.05075      259.4638      210280.4      222.9884    
 5766.00   42.05166      259.4711      210322.4      222.9947    
 5767.00   42.05258      259.4784      210364.5      223.0011    
 5768.00   42.05349      259.4856      210406.5      223.0074    
 5769.00   42.05441      259.4929      210448.6      223.0137    
 5770.00   42.05532      259.5002      210490.7      223.0200    
 5771.00   42.05624      259.5075      210532.7      223.0264    
 5772.00   42.05715      259.5148      210574.8      223.0327    
 5773.00   42.05806      259.5221      210616.8      223.0390    
 5774.00   42.05897      259.5294      210658.9      223.0453    
 5775.00   42.05988      259.5367      210700.9      223.0516    
 5776.00   42.06079      259.5439      210743.0      223.0580    
 5777.00   42.06169      259.5512      210785.1      223.0643    
 5778.00   42.06260      259.5585      210827.1      223.0706    
 5779.00   42.06351      259.5658      210869.2      223.0769    
 5780.00   42.06441      259.5731      210911.3      223.0832    
 5781.00   42.06532      259.5803      210953.3      223.0895    
 5782.00   42.06622      259.5876      210995.4      223.0958    
 5783.00   42.06712      259.5949      211037.5      223.1022    
 5784.00   42.06802      259.6022      211079.5      223.1085    
 5785.00   42.06892      259.6094      211121.6      223.1148    
 5786.00   42.06982      259.6167      211163.7      223.1211    
 5787.00   42.07072      259.6240      211205.7      223.1274    
 5788.00   42.07162      259.6312      211247.8      223.1337    
 5789.00   42.07252      259.6385      211289.9      223.1400    
 5790.00   42.07341      259.6458      211331.9      223.1463    
 5791.00   42.07431      259.6530      211374.0      223.1526    
 5792.00   42.07520      259.6603      211416.1      223.1589    
 5793.00   42.07610      259.6676      211458.2      223.1652    
 5794.00   42.07699      259.6748      211500.2      223.1715    
 5795.00   42.07788      259.6821      211542.3      223.1778    
 5796.00   42.07878      259.6894      211584.4      223.1841    
 5797.00   42.07967      259.6966      211626.5      223.1904    
 5798.00   42.08056      259.7039      211668.6      223.1967    
 5799.00   42.08144      259.7111      211710.6      223.2030    
 5800.00   42.08233      259.7184      211752.7      223.2093    
 5801.00   42.08322      259.7256      211794.8      223.2156    
 5802.00   42.08411      259.7329      211836.9      223.2219    
 5803.00   42.08499      259.7401      211879.0      223.2282    
 5804.00   42.08587      259.7474      211921.1      223.2345    
 5805.00   42.08676      259.7547      211963.1      223.2408    
 5806.00   42.08764      259.7619      212005.2      223.2470    
 5807.00   42.08852      259.7692      212047.3      223.2533    
 5808.00   42.08940      259.7764      212089.4      223.2596    
 5809.00   42.09028      259.7836      212131.5      223.2659    
 5810.00   42.09116      259.7909      212173.6      223.2722    
 5811.00   42.09204      259.7981      212215.7      223.2785    
 5812.00   42.09292      259.8054      212257.8      223.2848    
 5813.00   42.09380      259.8126      212299.9      223.2911    
 5814.00   42.09467      259.8199      212342.0      223.2973    
 5815.00   42.09555      259.8271      212384.1      223.3036    
 5816.00   42.09642      259.8343      212426.2      223.3099    
 5817.00   42.09729      259.8416      212468.3      223.3162    
 5818.00   42.09817      259.8488      212510.3      223.3225    
 5819.00   42.09904      259.8560      212552.4      223.3287    
 5820.00   42.09991      259.8633      212594.5      223.3350    
 5821.00   42.10078      259.8705      212636.6      223.3413    
 5822.00   42.10165      259.8777      212678.7      223.3476    
 5823.00   42.10252      259.8850      212720.8      223.3538    
 5824.00   42.10338      259.8922      212763.0      223.3601    
 5825.00   42.10425      259.8994      212805.1      223.3664    
 5826.00   42.10511      259.9067      212847.2      223.3726    
 5827.00   42.10598      259.9139      212889.3      223.3789    
 5828.00   42.10684      259.9211      212931.4      223.3852    
 5829.00   42.10771      259.9283      212973.5      223.3915    
 5830.00   42.10857      259.9356      213015.6      223.3977    
 5831.00   42.10943      259.9428      213057.7      223.4040    
 5832.00   42.11029      259.9500      213099.8      223.4103    
 5833.00   42.11115      259.9572      213141.9      223.4165    
 5834.00   42.11201      259.9644      213184.0      223.4228    
 5835.00   42.11286      259.9717      213226.1      223.4291    
 5836.00   42.11372      259.9789      213268.3      223.4353    
 5837.00   42.11458      259.9861      213310.4      223.4416    
 5838.00   42.11543      259.9933      213352.5      223.4478    
 5839.00   42.11628      260.0005      213394.6      223.4541    
 5840.00   42.11714      260.0077      213436.7      223.4604    
 5841.00   42.11799      260.0149      213478.8      223.4666    
 5842.00   42.11884      260.0222      213521.0      223.4729    
 5843.00   42.11969      260.0294      213563.1      223.4791    
 5844.00   42.12054      260.0366      213605.2      223.4854    
 5845.00   42.12139      260.0438      213647.3      223.4916    
 5846.00   42.12224      260.0510      213689.4      223.4979    
 5847.00   42.12309      260.0582      213731.6      223.5041    
 5848.00   42.12393      260.0654      213773.7      223.5104    
 5849.00   42.12478      260.0726      213815.8      223.5166    
 5850.00   42.12562      260.0798      213857.9      223.5229    
 5851.00   42.12647      260.0870      213900.1      223.5291    
 5852.00   42.12731      260.0942      213942.2      223.5354    
 5853.00   42.12815      260.1014      213984.3      223.5416    
 5854.00   42.12899      260.1086      214026.4      223.5479    
 5855.00   42.12983      260.1158      214068.6      223.5541    
 5856.00   42.13067      260.1230      214110.7      223.5604    
 5857.00   42.13151      260.1302      214152.8      223.5666    
 5858.00   42.13235      260.1374      214195.0      223.5729    
 5859.00   42.13318      260.1446      214237.1      223.5791    
 5860.00   42.13402      260.1518      214279.2      223.5853    
 5861.00   42.13485      260.1589      214321.4      223.5916    
 5862.00   42.13569      260.1661      214363.5      223.5978    
 5863.00   42.13652      260.1733      214405.6      223.6040    
 5864.00   42.13735      260.1805      214447.8      223.6103    
 5865.00   42.13818      260.1877      214489.9      223.6165    
 5866.00   42.13901      260.1949      214532.0      223.6228    
 5867.00   42.13984      260.2021      214574.2      223.6290    
 5868.00   42.14067      260.2092      214616.3      223.6352    
 5869.00   42.14150      260.2164      214658.5      223.6415    
 5870.00   42.14232      260.2236      214700.6      223.6477    
 5871.00   42.14315      260.2308      214742.8      223.6539    
 5872.00   42.14398      260.2380      214784.9      223.6601    
 5873.00   42.14480      260.2451      214827.0      223.6664    
 5874.00   42.14562      260.2523      214869.2      223.6726    
 5875.00   42.14645      260.2595      214911.3      223.6788    
 5876.00   42.14727      260.2667      214953.5      223.6851    
 5877.00   42.14809      260.2738      214995.6      223.6913    
 5878.00   42.14891      260.2810      215037.8      223.6975    
 5879.00   42.14973      260.2882      215079.9      223.7037    
 5880.00   42.15054      260.2953      215122.1      223.7100    
 5881.00   42.15136      260.3025      215164.2      223.7162    
 5882.00   42.15218      260.3097      215206.4      223.7224    
 5883.00   42.15299      260.3168      215248.5      223.7286    
 5884.00   42.15381      260.3240      215290.7      223.7348    
 5885.00   42.15462      260.3312      215332.8      223.7411    
 5886.00   42.15543      260.3383      215375.0      223.7473    
 5887.00   42.15624      260.3455      215417.1      223.7535    
 5888.00   42.15705      260.3527      215459.3      223.7597    
 5889.00   42.15786      260.3598      215501.5      223.7659    
 5890.00   42.15867      260.3670      215543.6      223.7721    
 5891.00   42.15948      260.3741      215585.8      223.7783    
 5892.00   42.16029      260.3813      215627.9      223.7846    
 5893.00   42.16109      260.3884      215670.1      223.7908    
 5894.00   42.16190      260.3956      215712.3      223.7970    
 5895.00   42.16270      260.4027      215754.4      223.8032    
 5896.00   42.16351      260.4099      215796.6      223.8094    
 5897.00   42.16431      260.4170      215838.8      223.8156    
 5898.00   42.16511      260.4242      215880.9      223.8218    
 5899.00   42.16591      260.4313      215923.1      223.8280    
 5900.00   42.16671      260.4385      215965.2      223.8342    
 5901.00   42.16751      260.4456      216007.4      223.8404    
 5902.00   42.16831      260.4528      216049.6      223.8466    
 5903.00   42.16911      260.4599      216091.8      223.8528    
 5904.00   42.16990      260.4671      216133.9      223.8590    
 5905.00   42.17070      260.4742      216176.1      223.8652    
 5906.00   42.17149      260.4814      216218.3      223.8714    
 5907.00   42.17229      260.4885      216260.4      223.8776    
 5908.00   42.17308      260.4956      216302.6      223.8838    
 5909.00   42.17387      260.5028      216344.8      223.8900    
 5910.00   42.17466      260.5099      216387.0      223.8962    
 5911.00   42.17545      260.5170      216429.1      223.9024    
 5912.00   42.17624      260.5242      216471.3      223.9086    
 5913.00   42.17703      260.5313      216513.5      223.9148    
 5914.00   42.17782      260.5384      216555.7      223.9210    
 5915.00   42.17861      260.5456      216597.8      223.9272    
 5916.00   42.17939      260.5527      216640.0      223.9334    
 5917.00   42.18018      260.5598      216682.2      223.9396    
 5918.00   42.18096      260.5670      216724.4      223.9457    
 5919.00   42.18174      260.5741      216766.6      223.9519    
 5920.00   42.18252      260.5812      216808.7      223.9581    
 5921.00   42.18331      260.5883      216850.9      223.9643    
 5922.00   42.18409      260.5955      216893.1      223.9705    
 5923.00   42.18487      260.6026      216935.3      223.9767    
 5924.00   42.18564      260.6097      216977.5      223.9829    
 5925.00   42.18642      260.6168      217019.7      223.9890    
 5926.00   42.18720      260.6239      217061.9      223.9952    
 5927.00   42.18797      260.6311      217104.0      224.0014    
 5928.00   42.18875      260.6382      217146.2      224.0076    
 5929.00   42.18952      260.6453      217188.4      224.0138    
 5930.00   42.19030      260.6524      217230.6      224.0199    
 5931.00   42.19107      260.6595      217272.8      224.0261    
 5932.00   42.19184      260.6666      217315.0      224.0323    
 5933.00   42.19261      260.6738      217357.2      224.0385    
 5934.00   42.19338      260.6809      217399.4      224.0446    
 5935.00   42.19415      260.6880      217441.6      224.0508    
 5936.00   42.19491      260.6951      217483.8      224.0570    
 5937.00   42.19568      260.7022      217526.0      224.0632    
 5938.00   42.19645      260.7093      217568.2      224.0693    
 5939.00   42.19721      260.7164      217610.3      224.0755    
 5940.00   42.19798      260.7235      217652.5      224.0817    
 5941.00   42.19874      260.7306      217694.7      224.0878    
 5942.00   42.19950      260.7377      217736.9      224.0940    
 5943.00   42.20026      260.7448      217779.1      224.1002    
 5944.00   42.20102      260.7519      217821.3      224.1063    
 5945.00   42.20178      260.7590      217863.5      224.1125    
 5946.00   42.20254      260.7661      217905.7      224.1187    
 5947.00   42.20330      260.7732      217948.0      224.1248    
 5948.00   42.20405      260.7803      217990.2      224.1310    
 5949.00   42.20481      260.7874      218032.4      224.1372    
 5950.00   42.20556      260.7945      218074.6      224.1433    
 5951.00   42.20632      260.8016      218116.8      224.1495    
 5952.00   42.20707      260.8087      218159.0      224.1556    
 5953.00   42.20782      260.8158      218201.2      224.1618    
 5954.00   42.20857      260.8229      218243.4      224.1679    
 5955.00   42.20932      260.8300      218285.6      224.1741    
 5956.00   42.21007      260.8370      218327.8      224.1803    
 5957.00   42.21082      260.8441      218370.0      224.1864    
 5958.00   42.21157      260.8512      218412.2      224.1926    
 5959.00   42.21232      260.8583      218454.4      224.1987    
 5960.00   42.21306      260.8654      218496.7      224.2049    
 5961.00   42.21381      260.8725      218538.9      224.2110    
 5962.00   42.21455      260.8795      218581.1      224.2172    
 5963.00   42.21529      260.8866      218623.3      224.2233    
 5964.00   42.21603      260.8937      218665.5      224.2295    
 5965.00   42.21678      260.9008      218707.7      224.2356    
 5966.00   42.21752      260.9079      218749.9      224.2418    
 5967.00   42.21826      260.9149      218792.2      224.2479    
 5968.00   42.21899      260.9220      218834.4      224.2540    
 5969.00   42.21973      260.9291      218876.6      224.2602    
 5970.00   42.22047      260.9362      218918.8      224.2663    
 5971.00   42.22120      260.9432      218961.0      224.2725    
 5972.00   42.22194      260.9503      219003.3      224.2786    
 5973.00   42.22267      260.9574      219045.5      224.2848    
 5974.00   42.22340      260.9644      219087.7      224.2909    
 5975.00   42.22414      260.9715      219129.9      224.2970    
 5976.00   42.22487      260.9786      219172.2      224.3032    
 5977.00   42.22560      260.9856      219214.4      224.3093    
 5978.00   42.22633      260.9927      219256.6      224.3154    
 5979.00   42.22705      260.9998      219298.8      224.3216    
 5980.00   42.22778      261.0068      219341.1      224.3277    
 5981.00   42.22851      261.0139      219383.3      224.3338    
 5982.00   42.22923      261.0209      219425.5      224.3400    
 5983.00   42.22996      261.0280      219467.8      224.3461    
 5984.00   42.23068      261.0351      219510.0      224.3522    
 5985.00   42.23140      261.0421      219552.2      224.3584    
 5986.00   42.23213      261.0492      219594.4      224.3645    
 5987.00   42.23285      261.0562      219636.7      224.3706    
 5988.00   42.23357      261.0633      219678.9      224.3768    
 5989.00   42.23428      261.0703      219721.1      224.3829    
 5990.00   42.23500      261.0774      219763.4      224.3890    
 5991.00   42.23572      261.0844      219805.6      224.3951    
 5992.00   42.23644      261.0915      219847.9      224.4013    
 5993.00   42.23715      261.0985      219890.1      224.4074    
 5994.00   42.23787      261.1056      219932.3      224.4135    
 5995.00   42.23858      261.1126      219974.6      224.4196    
 5996.00   42.23929      261.1197      220016.8      224.4257    
 5997.00   42.24000      261.1267      220059.0      224.4319    
 5998.00   42.24071      261.1338      220101.3      224.4380    
 5999.00   42.24142      261.1408      220143.5      224.4441    
 6000.00   42.24213      261.1478      220185.8      224.4502    
 6001.00   42.24284      261.1549      220228.0      224.4563    
 6002.00   42.24355      261.1619      220270.3      224.4624    
 6003.00   42.24425      261.1690      220312.5      224.4686    
 6004.00   42.24496      261.1760      220354.7      224.4747    
 6005.00   42.24566      261.1830      220397.0      224.4808    
 6006.00   42.24636      261.1901      220439.2      224.4869    
 6007.00   42.24707      261.1971      220481.5      224.4930    
 6008.00   42.24777      261.2041      220523.7      224.4991    
 6009.00   42.24847      261.2112      220566.0      224.5052    
 6010.00   42.24917      261.2182      220608.2      224.5113    
 6011.00   42.24987      261.2252      220650.5      224.5174    
 6012.00   42.25056      261.2322      220692.7      224.5235    
 6013.00   42.25126      261.2393      220735.0      224.5296    
 6014.00   42.25196      261.2463      220777.2      224.5358    
 6015.00   42.25265      261.2533      220819.5      224.5419    
 6016.00   42.25335      261.2603      220861.7      224.5480    
 6017.00   42.25404      261.2674      220904.0      224.5541    
 6018.00   42.25473      261.2744      220946.2      224.5602    
 6019.00   42.25542      261.2814      220988.5      224.5663    
 6020.00   42.25611      261.2884      221030.7      224.5724    
 6021.00   42.25680      261.2955      221073.0      224.5785    
 6022.00   42.25749      261.3025      221115.3      224.5846    
 6023.00   42.25818      261.3095      221157.5      224.5907    
 6024.00   42.25886      261.3165      221199.8      224.5968    
 6025.00   42.25955      261.3235      221242.0      224.6028    
 6026.00   42.26023      261.3305      221284.3      224.6089    
 6027.00   42.26092      261.3375      221326.6      224.6150    
 6028.00   42.26160      261.3446      221368.8      224.6211    
 6029.00   42.26228      261.3516      221411.1      224.6272    
 6030.00   42.26296      261.3586      221453.3      224.6333    
 6031.00   42.26364      261.3656      221495.6      224.6394    
 6032.00   42.26432      261.3726      221537.9      224.6455    
 6033.00   42.26500      261.3796      221580.1      224.6516    
 6034.00   42.26567      261.3866      221622.4      224.6577    
 6035.00   42.26635      261.3936      221664.7      224.6638    
 6036.00   42.26703      261.4006      221706.9      224.6698    
 6037.00   42.26770      261.4076      221749.2      224.6759    
 6038.00   42.26837      261.4146      221791.5      224.6820    
 6039.00   42.26905      261.4216      221833.7      224.6881    
 6040.00   42.26972      261.4286      221876.0      224.6942    
 6041.00   42.27039      261.4356      221918.3      224.7003    
 6042.00   42.27106      261.4426      221960.5      224.7063    
 6043.00   42.27173      261.4496      222002.8      224.7124    
 6044.00   42.27239      261.4566      222045.1      224.7185    
 6045.00   42.27306      261.4636      222087.4      224.7246    
 6046.00   42.27373      261.4706      222129.6      224.7306    
 6047.00   42.27439      261.4776      222171.9      224.7367    
 6048.00   42.27505      261.4846      222214.2      224.7428    
 6049.00   42.27572      261.4916      222256.5      224.7489    
 6050.00   42.27638      261.4985      222298.7      224.7549    
 6051.00   42.27704      261.5055      222341.0      224.7610    
 6052.00   42.27770      261.5125      222383.3      224.7671    
 6053.00   42.27836      261.5195      222425.6      224.7732    
 6054.00   42.27902      261.5265      222467.9      224.7792    
 6055.00   42.27968      261.5335      222510.1      224.7853    
 6056.00   42.28033      261.5404      222552.4      224.7914    
 6057.00   42.28099      261.5474      222594.7      224.7974    
 6058.00   42.28164      261.5544      222637.0      224.8035    
 6059.00   42.28229      261.5614      222679.3      224.8096
[truncated: 260,107 more chars]
