# Supplementary material for: Ab Initio Partition Functions and Thermodynamic Quantities for the Molecular Hydrogen Isotopologues
Source: J Phys Chem A. 2021 Oct 6;125(41):9226–41. doi: 10.1021/acs.jpca.1c06468 (PMC8543445; doi:10.1021/acs.jpca.1c06468)
Supplement: Supplementary file 2 — jp1c06468_si_002.zip [file jp1c06468_si_002.zip › t2_qint.txt]

   T(K)      Q_equi        Q_nor
    1.00   1.000000      9.118028    
    2.00   1.000000      9.118028    
    3.00   1.000000      9.118028    
    4.00   1.000005      9.118028    
    5.00   1.000089      9.118028    
    6.00   1.000605      9.118028    
    7.00   1.002388      9.118028    
    8.00   1.006684      9.118028    
    9.00   1.014884      9.118028    
   10.00   1.028241      9.118029    
   11.00   1.047694      9.118030    
   12.00   1.073811      9.118035    
   13.00   1.106810      9.118048    
   14.00   1.146619      9.118078    
   15.00   1.192950      9.118142    
   16.00   1.245370      9.118262    
   17.00   1.303356      9.118469    
   18.00   1.366343      9.118804    
   19.00   1.433758      9.119315    
   20.00   1.505039      9.120058    
   21.00   1.579655      9.121094    
   22.00   1.657112      9.122491    
   23.00   1.736958      9.124318    
   24.00   1.818785      9.126644    
   25.00   1.902227      9.129542    
   26.00   1.986960      9.133080    
   27.00   2.072700      9.137325    
   28.00   2.159195      9.142338    
   29.00   2.246227      9.148180    
   30.00   2.333609      9.154903    
   31.00   2.421177      9.162555    
   32.00   2.508791      9.171179    
   33.00   2.596334      9.180812    
   34.00   2.683704      9.191485    
   35.00   2.770816      9.203225    
   36.00   2.857602      9.216053    
   37.00   2.944002      9.229983    
   38.00   3.029971      9.245027    
   39.00   3.115470      9.261191    
   40.00   3.200471      9.278478    
   41.00   3.284953      9.296887    
   42.00   3.368899      9.316414    
   43.00   3.452300      9.337050    
   44.00   3.535151      9.358787    
   45.00   3.617451      9.381612    
   46.00   3.699202      9.405511    
   47.00   3.780409      9.430469    
   48.00   3.861080      9.456467    
   49.00   3.941225      9.483487    
   50.00   4.020855      9.511511    
   51.00   4.099983      9.540519    
   52.00   4.178623      9.570489    
   53.00   4.256790      9.601402    
   54.00   4.334500      9.633235    
   55.00   4.411767      9.665969    
   56.00   4.488610      9.699581    
   57.00   4.565044      9.734050    
   58.00   4.641085      9.769356    
   59.00   4.716751      9.805477    
   60.00   4.792057      9.842394    
   61.00   4.867019      9.880086    
   62.00   4.941654      9.918533    
   63.00   5.015977      9.957716    
   64.00   5.090003      9.997616    
   65.00   5.163746      10.03821    
   66.00   5.237221      10.07949    
   67.00   5.310442      10.12143    
   68.00   5.383423      10.16402    
   69.00   5.456175      10.20723    
   70.00   5.528712      10.25106    
   71.00   5.601045      10.29548    
   72.00   5.673185      10.34048    
   73.00   5.745145      10.38604    
   74.00   5.816933      10.43216    
   75.00   5.888560      10.47881    
   76.00   5.960036      10.52598    
   77.00   6.031369      10.57367    
   78.00   6.102569      10.62184    
   79.00   6.173643      10.67050    
   80.00   6.244599      10.71962    
   81.00   6.315444      10.76921    
   82.00   6.386187      10.81924    
   83.00   6.456832      10.86970    
   84.00   6.527387      10.92058    
   85.00   6.597857      10.97188    
   86.00   6.668248      11.02357    
   87.00   6.738566      11.07566    
   88.00   6.808815      11.12813    
   89.00   6.879000      11.18096    
   90.00   6.949125      11.23416    
   91.00   7.019195      11.28771    
   92.00   7.089214      11.34160    
   93.00   7.159185      11.39582    
   94.00   7.229112      11.45037    
   95.00   7.298997      11.50524    
   96.00   7.368845      11.56042    
   97.00   7.438658      11.61589    
   98.00   7.508438      11.67166    
   99.00   7.578189      11.72771    
  100.00   7.647912      11.78405    
  101.00   7.717610      11.84065    
  102.00   7.787286      11.89752    
  103.00   7.856939      11.95465    
  104.00   7.926574      12.01202    
  105.00   7.996191      12.06965    
  106.00   8.065792      12.12751    
  107.00   8.135378      12.18560    
  108.00   8.204951      12.24392    
  109.00   8.274513      12.30246    
  110.00   8.344063      12.36122    
  111.00   8.413605      12.42019    
  112.00   8.483137      12.47936    
  113.00   8.552663      12.53873    
  114.00   8.622181      12.59830    
  115.00   8.691694      12.65806    
  116.00   8.761202      12.71801    
  117.00   8.830706      12.77813    
  118.00   8.900206      12.83844    
  119.00   8.969703      12.89891    
  120.00   9.039198      12.95955    
  121.00   9.108691      13.02036    
  122.00   9.178183      13.08133    
  123.00   9.247674      13.14246    
  124.00   9.317165      13.20374    
  125.00   9.386655      13.26516    
  126.00   9.456146      13.32674    
  127.00   9.525638      13.38846    
  128.00   9.595131      13.45031    
  129.00   9.664625      13.51230    
  130.00   9.734120      13.57443    
  131.00   9.803618      13.63668    
  132.00   9.873117      13.69906    
  133.00   9.942619      13.76157    
  134.00   10.01212      13.82419    
  135.00   10.08163      13.88694    
  136.00   10.15114      13.94980    
  137.00   10.22065      14.01277    
  138.00   10.29017      14.07585    
  139.00   10.35969      14.13905    
  140.00   10.42921      14.20234    
  141.00   10.49873      14.26575    
  142.00   10.56826      14.32925    
  143.00   10.63779      14.39285    
  144.00   10.70733      14.45655    
  145.00   10.77687      14.52034    
  146.00   10.84641      14.58423    
  147.00   10.91596      14.64821    
  148.00   10.98551      14.71228    
  149.00   11.05506      14.77643    
  150.00   11.12462      14.84067    
  151.00   11.19419      14.90499    
  152.00   11.26375      14.96940    
  153.00   11.33332      15.03388    
  154.00   11.40290      15.09845    
  155.00   11.47248      15.16309    
  156.00   11.54206      15.22780    
  157.00   11.61164      15.29259    
  158.00   11.68123      15.35746    
  159.00   11.75083      15.42239    
  160.00   11.82043      15.48739    
  161.00   11.89003      15.55247    
  162.00   11.95964      15.61760    
  163.00   12.02925      15.68281    
  164.00   12.09886      15.74808    
  165.00   12.16848      15.81341    
  166.00   12.23810      15.87881    
  167.00   12.30773      15.94426    
  168.00   12.37736      16.00978    
  169.00   12.44700      16.07535    
  170.00   12.51663      16.14099    
  171.00   12.58628      16.20667    
  172.00   12.65592      16.27242    
  173.00   12.72557      16.33822    
  174.00   12.79523      16.40407    
  175.00   12.86489      16.46997    
  176.00   12.93455      16.53593    
  177.00   13.00421      16.60194    
  178.00   13.07388      16.66800    
  179.00   13.14356      16.73410    
  180.00   13.21324      16.80026    
  181.00   13.28292      16.86646    
  182.00   13.35260      16.93271    
  183.00   13.42229      16.99900    
  184.00   13.49198      17.06534    
  185.00   13.56168      17.13173    
  186.00   13.63138      17.19816    
  187.00   13.70108      17.26463    
  188.00   13.77079      17.33114    
  189.00   13.84050      17.39769    
  190.00   13.91022      17.46429    
  191.00   13.97994      17.53092    
  192.00   14.04966      17.59760    
  193.00   14.11938      17.66431    
  194.00   14.18911      17.73106    
  195.00   14.25885      17.79785    
  196.00   14.32858      17.86468    
  197.00   14.39832      17.93154    
  198.00   14.46807      17.99844    
  199.00   14.53781      18.06538    
  200.00   14.60757      18.13234    
  201.00   14.67732      18.19935    
  202.00   14.74708      18.26639    
  203.00   14.81684      18.33346    
  204.00   14.88660      18.40056    
  205.00   14.95637      18.46770    
  206.00   15.02614      18.53486    
  207.00   15.09592      18.60206    
  208.00   15.16570      18.66929    
  209.00   15.23548      18.73656    
  210.00   15.30527      18.80385    
  211.00   15.37505      18.87117    
  212.00   15.44485      18.93852    
  213.00   15.51464      19.00590    
  214.00   15.58444      19.07330    
  215.00   15.65424      19.14074    
  216.00   15.72405      19.20820    
  217.00   15.79386      19.27569    
  218.00   15.86367      19.34321    
  219.00   15.93348      19.41075    
  220.00   16.00330      19.47832    
  221.00   16.07312      19.54592    
  222.00   16.14295      19.61354    
  223.00   16.21278      19.68119    
  224.00   16.28261      19.74886    
  225.00   16.35245      19.81655    
  226.00   16.42228      19.88427    
  227.00   16.49212      19.95202    
  228.00   16.56197      20.01979    
  229.00   16.63182      20.08758    
  230.00   16.70167      20.15539    
  231.00   16.77152      20.22323    
  232.00   16.84138      20.29109    
  233.00   16.91124      20.35897    
  234.00   16.98110      20.42688    
  235.00   17.05097      20.49480    
  236.00   17.12084      20.56275    
  237.00   17.19071      20.63072    
  238.00   17.26059      20.69870    
  239.00   17.33047      20.76671    
  240.00   17.40035      20.83474    
  241.00   17.47024      20.90279    
  242.00   17.54013      20.97086    
  243.00   17.61002      21.03895    
  244.00   17.67991      21.10706    
  245.00   17.74981      21.17519    
  246.00   17.81971      21.24334    
  247.00   17.88962      21.31150    
  248.00   17.95953      21.37969    
  249.00   18.02944      21.44789    
  250.00   18.09935      21.51611    
  251.00   18.16927      21.58435    
  252.00   18.23919      21.65261    
  253.00   18.30911      21.72089    
  254.00   18.37903      21.78918    
  255.00   18.44896      21.85749    
  256.00   18.51889      21.92582    
  257.00   18.58883      21.99416    
  258.00   18.65877      22.06252    
  259.00   18.72871      22.13090    
  260.00   18.79865      22.19929    
  261.00   18.86860      22.26770    
  262.00   18.93855      22.33613    
  263.00   19.00850      22.40457    
  264.00   19.07846      22.47303    
  265.00   19.14842      22.54150    
  266.00   19.21838      22.60999    
  267.00   19.28834      22.67849    
  268.00   19.35831      22.74701    
  269.00   19.42828      22.81554    
  270.00   19.49826      22.88409    
  271.00   19.56823      22.95265    
  272.00   19.63821      23.02123    
  273.00   19.70820      23.08982    
  274.00   19.77818      23.15843    
  275.00   19.84817      23.22705    
  276.00   19.91817      23.29569    
  277.00   19.98816      23.36433    
  278.00   20.05816      23.43300    
  279.00   20.12816      23.50167    
  280.00   20.19816      23.57036    
  281.00   20.26817      23.63907    
  282.00   20.33818      23.70778    
  283.00   20.40819      23.77651    
  284.00   20.47821      23.84525    
  285.00   20.54823      23.91401    
  286.00   20.61825      23.98278    
  287.00   20.68828      24.05156    
  288.00   20.75831      24.12035    
  289.00   20.82834      24.18916    
  290.00   20.89837      24.25798    
  291.00   20.96841      24.32681    
  292.00   21.03845      24.39565    
  293.00   21.10849      24.46451    
  294.00   21.17854      24.53337    
  295.00   21.24859      24.60225    
  296.00   21.31864      24.67115    
  297.00   21.38870      24.74005    
  298.00   21.45875      24.80896    
  299.00   21.52882      24.87789    
  300.00   21.59888      24.94683    
  301.00   21.66895      25.01578    
  302.00   21.73902      25.08474    
  303.00   21.80909      25.15371    
  304.00   21.87917      25.22269    
  305.00   21.94925      25.29169    
  306.00   22.01933      25.36069    
  307.00   22.08942      25.42971    
  308.00   22.15951      25.49874    
  309.00   22.22960      25.56777    
  310.00   22.29970      25.63682    
  311.00   22.36979      25.70588    
  312.00   22.43990      25.77495    
  313.00   22.51000      25.84403    
  314.00   22.58011      25.91312    
  315.00   22.65022      25.98222    
  316.00   22.72033      26.05134    
  317.00   22.79045      26.12046    
  318.00   22.86057      26.18959    
  319.00   22.93070      26.25873    
  320.00   23.00082      26.32788    
  321.00   23.07095      26.39705    
  322.00   23.14109      26.46622    
  323.00   23.21122      26.53540    
  324.00   23.28136      26.60459    
  325.00   23.35151      26.67379    
  326.00   23.42165      26.74301    
  327.00   23.49180      26.81223    
  328.00   23.56195      26.88146    
  329.00   23.63211      26.95070    
  330.00   23.70227      27.01995    
  331.00   23.77243      27.08921    
  332.00   23.84260      27.15848    
  333.00   23.91277      27.22776    
  334.00   23.98294      27.29705    
  335.00   24.05311      27.36634    
  336.00   24.12329      27.43565    
  337.00   24.19348      27.50496    
  338.00   24.26366      27.57429    
  339.00   24.33385      27.64362    
  340.00   24.40404      27.71297    
  341.00   24.47424      27.78232    
  342.00   24.54444      27.85168    
  343.00   24.61464      27.92105    
  344.00   24.68485      27.99043    
  345.00   24.75506      28.05982    
  346.00   24.82527      28.12922    
  347.00   24.89549      28.19862    
  348.00   24.96571      28.26804    
  349.00   25.03593      28.33746    
  350.00   25.10616      28.40690    
  351.00   25.17639      28.47634    
  352.00   25.24662      28.54579    
  353.00   25.31686      28.61525    
  354.00   25.38710      28.68471    
  355.00   25.45735      28.75419    
  356.00   25.52760      28.82367    
  357.00   25.59785      28.89317    
  358.00   25.66811      28.96267    
  359.00   25.73837      29.03218    
  360.00   25.80863      29.10170    
  361.00   25.87890      29.17123    
  362.00   25.94917      29.24076    
  363.00   26.01944      29.31031    
  364.00   26.08972      29.37986    
  365.00   26.16000      29.44942    
  366.00   26.23029      29.51899    
  367.00   26.30058      29.58857    
  368.00   26.37088      29.65816    
  369.00   26.44117      29.72775    
  370.00   26.51147      29.79736    
  371.00   26.58178      29.86697    
  372.00   26.65209      29.93659    
  373.00   26.72240      30.00622    
  374.00   26.79272      30.07585    
  375.00   26.86304      30.14550    
  376.00   26.93337      30.21515    
  377.00   27.00370      30.28481    
  378.00   27.07403      30.35448    
  379.00   27.14437      30.42416    
  380.00   27.21471      30.49385    
  381.00   27.28506      30.56354    
  382.00   27.35541      30.63325    
  383.00   27.42576      30.70296    
  384.00   27.49612      30.77268    
  385.00   27.56648      30.84240    
  386.00   27.63685      30.91214    
  387.00   27.70722      30.98188    
  388.00   27.77760      31.05163    
  389.00   27.84798      31.12139    
  390.00   27.91836      31.19116    
  391.00   27.98875      31.26094    
  392.00   28.05915      31.33072    
  393.00   28.12954      31.40052    
  394.00   28.19995      31.47032    
  395.00   28.27035      31.54013    
  396.00   28.34077      31.60995    
  397.00   28.41118      31.67977    
  398.00   28.48160      31.74961    
  399.00   28.55203      31.81945    
  400.00   28.62246      31.88930    
  401.00   28.69289      31.95916    
  402.00   28.76333      32.02902    
  403.00   28.83377      32.09890    
  404.00   28.90422      32.16878    
  405.00   28.97468      32.23868    
  406.00   29.04514      32.30858    
  407.00   29.11560      32.37848    
  408.00   29.18607      32.44840    
  409.00   29.25654      32.51832    
  410.00   29.32702      32.58826    
  411.00   29.39750      32.65820    
  412.00   29.46799      32.72815    
  413.00   29.53848      32.79811    
  414.00   29.60898      32.86807    
  415.00   29.67948      32.93805    
  416.00   29.74999      33.00803    
  417.00   29.82051      33.07802    
  418.00   29.89102      33.14802    
  419.00   29.96155      33.21803    
  420.00   30.03208      33.28804    
  421.00   30.10261      33.35807    
  422.00   30.17315      33.42810    
  423.00   30.24370      33.49814    
  424.00   30.31425      33.56819    
  425.00   30.38480      33.63825    
  426.00   30.45537      33.70832    
  427.00   30.52593      33.77840    
  428.00   30.59651      33.84848    
  429.00   30.66708      33.91857    
  430.00   30.73767      33.98867    
  431.00   30.80826      34.05878    
  432.00   30.87885      34.12890    
  433.00   30.94945      34.19903    
  434.00   31.02006      34.26917    
  435.00   31.09067      34.33931    
  436.00   31.16129      34.40946    
  437.00   31.23192      34.47962    
  438.00   31.30255      34.54979    
  439.00   31.37318      34.61997    
  440.00   31.44382      34.69016    
  441.00   31.51447      34.76036    
  442.00   31.58513      34.83056    
  443.00   31.65579      34.90078    
  444.00   31.72645      34.97100    
  445.00   31.79713      35.04123    
  446.00   31.86781      35.11148    
  447.00   31.93849      35.18173    
  448.00   32.00918      35.25198    
  449.00   32.07988      35.32225    
  450.00   32.15059      35.39253    
  451.00   32.22130      35.46282    
  452.00   32.29201      35.53311    
  453.00   32.36274      35.60342    
  454.00   32.43347      35.67373    
  455.00   32.50421      35.74405    
  456.00   32.57495      35.81438    
  457.00   32.64570      35.88472    
  458.00   32.71646      35.95508    
  459.00   32.78722      36.02543    
  460.00   32.85799      36.09580    
  461.00   32.92877      36.16618    
  462.00   32.99955      36.23657    
  463.00   33.07034      36.30697    
  464.00   33.14114      36.37737    
  465.00   33.21195      36.44779    
  466.00   33.28276      36.51821    
  467.00   33.35358      36.58865    
  468.00   33.42441      36.65909    
  469.00   33.49524      36.72955    
  470.00   33.56608      36.80001    
  471.00   33.63693      36.87048    
  472.00   33.70779      36.94097    
  473.00   33.77865      37.01146    
  474.00   33.84952      37.08196    
  475.00   33.92040      37.15248    
  476.00   33.99129      37.22300    
  477.00   34.06218      37.29353    
  478.00   34.13308      37.36407    
  479.00   34.20399      37.43462    
  480.00   34.27491      37.50519    
  481.00   34.34583      37.57576    
  482.00   34.41676      37.64634    
  483.00   34.48770      37.71693    
  484.00   34.55865      37.78753    
  485.00   34.62961      37.85815    
  486.00   34.70057      37.92877    
  487.00   34.77154      37.99940    
  488.00   34.84252      38.07005    
  489.00   34.91351      38.14070    
  490.00   34.98451      38.21136    
  491.00   35.05551      38.28204    
  492.00   35.12652      38.35272    
  493.00   35.19755      38.42342    
  494.00   35.26857      38.49412    
  495.00   35.33961      38.56484    
  496.00   35.41066      38.63557    
  497.00   35.48171      38.70630    
  498.00   35.55278      38.77705    
  499.00   35.62385      38.84781    
  500.00   35.69493      38.91858    
  501.00   35.76602      38.98936    
  502.00   35.83712      39.06015    
  503.00   35.90823      39.13096    
  504.00   35.97934      39.20177    
  505.00   36.05047      39.27259    
  506.00   36.12160      39.34343    
  507.00   36.19275      39.41428    
  508.00   36.26390      39.48513    
  509.00   36.33506      39.55600    
  510.00   36.40623      39.62688    
  511.00   36.47741      39.69777    
  512.00   36.54860      39.76867    
  513.00   36.61980      39.83959    
  514.00   36.69101      39.91051    
  515.00   36.76223      39.98145    
  516.00   36.83345      40.05240    
  517.00   36.90469      40.12336    
  518.00   36.97594      40.19433    
  519.00   37.04719      40.26531    
  520.00   37.11846      40.33631    
  521.00   37.18973      40.40731    
  522.00   37.26102      40.47833    
  523.00   37.33231      40.54936    
  524.00   37.40362      40.62040    
  525.00   37.47493      40.69145    
  526.00   37.54626      40.76252    
  527.00   37.61759      40.83360    
  528.00   37.68894      40.90469    
  529.00   37.76030      40.97579    
  530.00   37.83166      41.04690    
  531.00   37.90304      41.11803    
  532.00   37.97442      41.18916    
  533.00   38.04582      41.26031    
  534.00   38.11723      41.33148    
  535.00   38.18865      41.40265    
  536.00   38.26008      41.47384    
  537.00   38.33151      41.54504    
  538.00   38.40296      41.61625    
  539.00   38.47443      41.68747    
  540.00   38.54590      41.75871    
  541.00   38.61738      41.82996    
  542.00   38.68887      41.90122    
  543.00   38.76038      41.97250    
  544.00   38.83189      42.04379    
  545.00   38.90342      42.11509    
  546.00   38.97496      42.18640    
  547.00   39.04651      42.25773    
  548.00   39.11807      42.32907    
  549.00   39.18964      42.40042    
  550.00   39.26122      42.47179    
  551.00   39.33281      42.54317    
  552.00   39.40442      42.61456    
  553.00   39.47604      42.68597    
  554.00   39.54767      42.75739    
  555.00   39.61931      42.82882    
  556.00   39.69096      42.90027    
  557.00   39.76262      42.97172    
  558.00   39.83430      43.04320    
  559.00   39.90599      43.11468    
  560.00   39.97769      43.18618    
  561.00   40.04940      43.25770    
  562.00   40.12112      43.32923    
  563.00   40.19286      43.40077    
  564.00   40.26460      43.47232    
  565.00   40.33636      43.54389    
  566.00   40.40814      43.61547    
  567.00   40.47992      43.68707    
  568.00   40.55172      43.75868    
  569.00   40.62353      43.83031    
  570.00   40.69535      43.90195    
  571.00   40.76718      43.97360    
  572.00   40.83903      44.04527    
  573.00   40.91089      44.11695    
  574.00   40.98276      44.18865    
  575.00   41.05465      44.26036    
  576.00   41.12655      44.33208    
  577.00   41.19846      44.40382    
  578.00   41.27038      44.47558    
  579.00   41.34232      44.54734    
  580.00   41.41427      44.61913    
  581.00   41.48623      44.69093    
  582.00   41.55821      44.76274    
  583.00   41.63020      44.83457    
  584.00   41.70220      44.90641    
  585.00   41.77422      44.97827    
  586.00   41.84625      45.05014    
  587.00   41.91829      45.12203    
  588.00   41.99035      45.19393    
  589.00   42.06242      45.26585    
  590.00   42.13450      45.33778    
  591.00   42.20660      45.40973    
  592.00   42.27871      45.48170    
  593.00   42.35084      45.55368    
  594.00   42.42298      45.62567    
  595.00   42.49513      45.69768    
  596.00   42.56730      45.76971    
  597.00   42.63948      45.84175    
  598.00   42.71168      45.91381    
  599.00   42.78388      45.98588    
  600.00   42.85611      46.05797    
  601.00   42.92835      46.13007    
  602.00   43.00060      46.20219    
  603.00   43.07287      46.27433    
  604.00   43.14515      46.34648    
  605.00   43.21744      46.41865    
  606.00   43.28975      46.49083    
  607.00   43.36208      46.56304    
  608.00   43.43442      46.63525    
  609.00   43.50677      46.70748    
  610.00   43.57914      46.77973    
  611.00   43.65153      46.85200    
  612.00   43.72393      46.92428    
  613.00   43.79634      46.99658    
  614.00   43.86877      47.06890    
  615.00   43.94122      47.14123    
  616.00   44.01368      47.21358    
  617.00   44.08615      47.28594    
  618.00   44.15864      47.35832    
  619.00   44.23115      47.43072    
  620.00   44.30367      47.50314    
  621.00   44.37620      47.57557    
  622.00   44.44876      47.64802    
  623.00   44.52132      47.72049    
  624.00   44.59391      47.79297    
  625.00   44.66651      47.86547    
  626.00   44.73912      47.93799    
  627.00   44.81175      48.01052    
  628.00   44.88440      48.08308    
  629.00   44.95706      48.15565    
  630.00   45.02974      48.22823    
  631.00   45.10243      48.30084    
  632.00   45.17514      48.37346    
  633.00   45.24787      48.44610    
  634.00   45.32061      48.51876    
  635.00   45.39337      48.59143    
  636.00   45.46615      48.66413    
  637.00   45.53894      48.73684    
  638.00   45.61175      48.80957    
  639.00   45.68457      48.88231    
  640.00   45.75741      48.95508    
  641.00   45.83027      49.02786    
  642.00   45.90315      49.10066    
  643.00   45.97604      49.17348    
  644.00   46.04895      49.24632    
  645.00   46.12187      49.31917    
  646.00   46.19481      49.39205    
  647.00   46.26777      49.46494    
  648.00   46.34075      49.53785    
  649.00   46.41374      49.61078    
  650.00   46.48675      49.68373    
  651.00   46.55978      49.75669    
  652.00   46.63282      49.82968    
  653.00   46.70589      49.90268    
  654.00   46.77897      49.97570    
  655.00   46.85206      50.04874    
  656.00   46.92518      50.12180    
  657.00   46.99831      50.19488    
  658.00   47.07146      50.26798    
  659.00   47.14463      50.34110    
  660.00   47.21781      50.41423    
  661.00   47.29101      50.48739    
  662.00   47.36424      50.56056    
  663.00   47.43747      50.63376    
  664.00   47.51073      50.70697    
  665.00   47.58401      50.78020    
  666.00   47.65730      50.85345    
  667.00   47.73061      50.92672    
  668.00   47.80394      51.00001    
  669.00   47.87729      51.07332    
  670.00   47.95065      51.14665    
  671.00   48.02403      51.22000    
  672.00   48.09744      51.29337    
  673.00   48.17086      51.36676    
  674.00   48.24430      51.44017    
  675.00   48.31776      51.51360    
  676.00   48.39123      51.58705    
  677.00   48.46473      51.66052    
  678.00   48.53824      51.73401    
  679.00   48.61178      51.80752    
  680.00   48.68533      51.88104    
  681.00   48.75890      51.95459    
  682.00   48.83249      52.02816    
  683.00   48.90610      52.10175    
  684.00   48.97972      52.17536    
  685.00   49.05337      52.24900    
  686.00   49.12704      52.32265    
  687.00   49.20072      52.39632    
  688.00   49.27443      52.47001    
  689.00   49.34815      52.54373    
  690.00   49.42190      52.61746    
  691.00   49.49566      52.69121    
  692.00   49.56944      52.76499    
  693.00   49.64325      52.83879    
  694.00   49.71707      52.91260    
  695.00   49.79091      52.98644    
  696.00   49.86477      53.06030    
  697.00   49.93865      53.13418    
  698.00   50.01255      53.20809    
  699.00   50.08648      53.28201    
  700.00   50.16042      53.35595    
  701.00   50.23438      53.42992    
  702.00   50.30836      53.50391    
  703.00   50.38236      53.57791    
  704.00   50.45638      53.65194    
  705.00   50.53043      53.72600    
  706.00   50.60449      53.80007    
  707.00   50.67857      53.87416    
  708.00   50.75267      53.94828    
  709.00   50.82680      54.02242    
  710.00   50.90094      54.09658    
  711.00   50.97511      54.17076    
  712.00   51.04929      54.24496    
  713.00   51.12350      54.31919    
  714.00   51.19773      54.39344    
  715.00   51.27197      54.46771    
  716.00   51.34624      54.54200    
  717.00   51.42053      54.61631    
  718.00   51.49484      54.69065    
  719.00   51.56918      54.76501    
  720.00   51.64353      54.83939    
  721.00   51.71790      54.91379    
  722.00   51.79230      54.98822    
  723.00   51.86672      55.06267    
  724.00   51.94115      55.13714    
  725.00   52.01561      55.21163    
  726.00   52.09009      55.28615    
  727.00   52.16460      55.36069    
  728.00   52.23912      55.43525    
  729.00   52.31367      55.50983    
  730.00   52.38823      55.58444    
  731.00   52.46282      55.65907    
  732.00   52.53743      55.73372    
  733.00   52.61206      55.80840    
  734.00   52.68672      55.88310    
  735.00   52.76139      55.95782    
  736.00   52.83609      56.03257    
  737.00   52.91081      56.10733    
  738.00   52.98555      56.18213    
  739.00   53.06032      56.25694    
  740.00   53.13511      56.33178    
  741.00   53.20991      56.40664    
  742.00   53.28475      56.48153    
  743.00   53.35960      56.55644    
  744.00   53.43447      56.63137    
  745.00   53.50937      56.70632    
  746.00   53.58429      56.78130    
  747.00   53.65924      56.85631    
  748.00   53.73420      56.93134    
  749.00   53.80919      57.00639    
  750.00   53.88420      57.08146    
  751.00   53.95924      57.15656    
  752.00   54.03429      57.23168    
  753.00   54.10937      57.30683    
  754.00   54.18447      57.38200    
  755.00   54.25960      57.45720    
  756.00   54.33475      57.53242    
  757.00   54.40992      57.60766    
  758.00   54.48511      57.68293    
  759.00   54.56033      57.75822    
  760.00   54.63557      57.83354    
  761.00   54.71084      57.90888    
  762.00   54.78613      57.98424    
  763.00   54.86144      58.05963    
  764.00   54.93677      58.13505    
  765.00   55.01213      58.21049    
  766.00   55.08751      58.28595    
  767.00   55.16292      58.36144    
  768.00   55.23834      58.43695    
  769.00   55.31380      58.51249    
  770.00   55.38927      58.58805    
  771.00   55.46477      58.66364    
  772.00   55.54030      58.73925    
  773.00   55.61584      58.81489    
  774.00   55.69142      58.89056    
  775.00   55.76701      58.96624    
  776.00   55.84263      59.04196    
  777.00   55.91827      59.11770    
  778.00   55.99394      59.19346    
  779.00   56.06963      59.26925    
  780.00   56.14535      59.34506    
  781.00   56.22109      59.42090    
  782.00   56.29686      59.49677    
  783.00   56.37265      59.57266    
  784.00   56.44846      59.64858    
  785.00   56.52430      59.72452    
  786.00   56.60016      59.80049    
  787.00   56.67605      59.87648    
  788.00   56.75196      59.95250    
  789.00   56.82790      60.02854    
  790.00   56.90386      60.10461    
  791.00   56.97984      60.18071    
  792.00   57.05585      60.25683    
  793.00   57.13189      60.33298    
  794.00   57.20795      60.40916    
  795.00   57.28404      60.48536    
  796.00   57.36015      60.56158    
  797.00   57.43628      60.63784    
  798.00   57.51244      60.71411    
  799.00   57.58863      60.79042    
  800.00   57.66484      60.86675    
  801.00   57.74108      60.94311    
  802.00   57.81734      61.01949    
  803.00   57.89363      61.09591    
  804.00   57.96994      61.17234    
  805.00   58.04628      61.24881    
  806.00   58.12264      61.32530    
  807.00   58.19903      61.40181    
  808.00   58.27544      61.47836    
  809.00   58.35188      61.55493    
  810.00   58.42835      61.63153    
  811.00   58.50484      61.70815    
  812.00   58.58136      61.78480    
  813.00   58.65790      61.86148    
  814.00   58.73447      61.93818    
  815.00   58.81107      62.01491    
  816.00   58.88769      62.09167    
  817.00   58.96434      62.16846    
  818.00   59.04101      62.24527    
  819.00   59.11771      62.32211    
  820.00   59.19443      62.39898    
  821.00   59.27119      62.47588    
  822.00   59.34796      62.55280    
  823.00   59.42477      62.62975    
  824.00   59.50160      62.70672    
  825.00   59.57846      62.78373    
  826.00   59.65534      62.86076    
  827.00   59.73225      62.93782    
  828.00   59.80919      63.01491    
  829.00   59.88615      63.09202    
  830.00   59.96314      63.16916    
  831.00   60.04016      63.24633    
  832.00   60.11720      63.32353    
  833.00   60.19427      63.40075    
  834.00   60.27137      63.47801    
  835.00   60.34849      63.55529    
  836.00   60.42564      63.63260    
  837.00   60.50282      63.70994    
  838.00   60.58002      63.78730    
  839.00   60.65725      63.86469    
  840.00   60.73451      63.94211    
  841.00   60.81180      64.01956    
  842.00   60.88911      64.09704    
  843.00   60.96645      64.17455    
  844.00   61.04382      64.25208    
  845.00   61.12121      64.32964    
  846.00   61.19863      64.40723    
  847.00   61.27608      64.48485    
  848.00   61.35356      64.56250    
  849.00   61.43106      64.64018    
  850.00   61.50859      64.71788    
  851.00   61.58615      64.79562    
  852.00   61.66374      64.87338    
  853.00   61.74135      64.95117    
  854.00   61.81900      65.02899    
  855.00   61.89667      65.10683    
  856.00   61.97436      65.18471    
  857.00   62.05209      65.26262    
  858.00   62.12984      65.34055    
  859.00   62.20762      65.41851    
  860.00   62.28543      65.49651    
  861.00   62.36327      65.57453    
  862.00   62.44113      65.65258    
  863.00   62.51903      65.73066    
  864.00   62.59695      65.80877    
  865.00   62.67490      65.88690    
  866.00   62.75288      65.96507    
  867.00   62.83088      66.04327    
  868.00   62.90892      66.12149    
  869.00   62.98698      66.19975    
  870.00   63.06507      66.27803    
  871.00   63.14319      66.35634    
  872.00   63.22134      66.43469    
  873.00   63.29951      66.51306    
  874.00   63.37772      66.59146    
  875.00   63.45595      66.66989    
  876.00   63.53421      66.74835    
  877.00   63.61250      66.82684    
  878.00   63.69082      66.90537    
  879.00   63.76917      66.98392    
  880.00   63.84755      67.06250    
  881.00   63.92595      67.14111    
  882.00   64.00439      67.21974    
  883.00   64.08285      67.29841    
  884.00   64.16135      67.37711    
  885.00   64.23987      67.45584    
  886.00   64.31842      67.53460    
  887.00   64.39700      67.61339    
  888.00   64.47561      67.69221    
  889.00   64.55424      67.77106    
  890.00   64.63291      67.84994    
  891.00   64.71161      67.92885    
  892.00   64.79033      68.00779    
  893.00   64.86909      68.08676    
  894.00   64.94787      68.16576    
  895.00   65.02669      68.24479    
  896.00   65.10553      68.32386    
  897.00   65.18440      68.40295    
  898.00   65.26330      68.48207    
  899.00   65.34224      68.56122    
  900.00   65.42120      68.64041    
  901.00   65.50019      68.71962    
  902.00   65.57921      68.79887    
  903.00   65.65826      68.87814    
  904.00   65.73734      68.95745    
  905.00   65.81645      69.03678    
  906.00   65.89559      69.11615    
  907.00   65.97476      69.19555    
  908.00   66.05396      69.27498    
  909.00   66.13319      69.35444    
  910.00   66.21245      69.43393    
  911.00   66.29174      69.51345    
  912.00   66.37106      69.59301    
  913.00   66.45041      69.67259    
  914.00   66.52979      69.75221    
  915.00   66.60920      69.83185    
  916.00   66.68864      69.91153    
  917.00   66.76811      69.99124    
  918.00   66.84761      70.07098    
  919.00   66.92714      70.15075    
  920.00   67.00670      70.23055    
  921.00   67.08629      70.31039    
  922.00   67.16591      70.39025    
  923.00   67.24557      70.47015    
  924.00   67.32525      70.55008    
  925.00   67.40497      70.63004    
  926.00   67.48471      70.71003    
  927.00   67.56448      70.79005    
  928.00   67.64429      70.87010    
  929.00   67.72413      70.95019    
  930.00   67.80399      71.03031    
  931.00   67.88389      71.11046    
  932.00   67.96382      71.19064    
  933.00   68.04378      71.27085    
  934.00   68.12377      71.35110    
  935.00   68.20379      71.43137    
  936.00   68.28385      71.51168    
  937.00   68.36393      71.59202    
  938.00   68.44405      71.67239    
  939.00   68.52419      71.75280    
  940.00   68.60437      71.83323    
  941.00   68.68458      71.91370    
  942.00   68.76482      71.99420    
  943.00   68.84509      72.07473    
  944.00   68.92539      72.15530    
  945.00   69.00572      72.23590    
  946.00   69.08609      72.31652    
  947.00   69.16648      72.39719    
  948.00   69.24691      72.47788    
  949.00   69.32737      72.55861    
  950.00   69.40786      72.63936    
  951.00   69.48838      72.72015    
  952.00   69.56893      72.80098    
  953.00   69.64952      72.88183    
  954.00   69.73013      72.96272    
  955.00   69.81078      73.04364    
  956.00   69.89146      73.12460    
  957.00   69.97217      73.20558    
  958.00   70.05292      73.28660    
  959.00   70.13369      73.36765    
  960.00   70.21450      73.44873    
  961.00   70.29534      73.52985    
  962.00   70.37621      73.61100    
  963.00   70.45711      73.69218    
  964.00   70.53804      73.77340    
  965.00   70.61901      73.85465    
  966.00   70.70001      73.93593    
  967.00   70.78104      74.01724    
  968.00   70.86210      74.09859    
  969.00   70.94320      74.17997    
  970.00   71.02433      74.26138    
  971.00   71.10548      74.34283    
  972.00   71.18668      74.42431    
  973.00   71.26790      74.50582    
  974.00   71.34916      74.58736    
  975.00   71.43044      74.66894    
  976.00   71.51177      74.75055    
  977.00   71.59312      74.83220    
  978.00   71.67451      74.91388    
  979.00   71.75592      74.99559    
  980.00   71.83737      75.07733    
  981.00   71.91886      75.15911    
  982.00   72.00037      75.24092    
  983.00   72.08192      75.32277    
  984.00   72.16350      75.40465    
  985.00   72.24512      75.48656    
  986.00   72.32676      75.56851    
  987.00   72.40844      75.65049    
  988.00   72.49015      75.73250    
  989.00   72.57190      75.81455    
  990.00   72.65368      75.89663    
  991.00   72.73549      75.97874    
  992.00   72.81733      76.06089    
  993.00   72.89921      76.14307    
  994.00   72.98112      76.22529    
  995.00   73.06306      76.30754    
  996.00   73.14504      76.38982    
  997.00   73.22704      76.47214    
  998.00   73.30909      76.55449    
  999.00   73.39116      76.63687    
 1000.00   73.47327      76.71929    
 1001.00   73.55541      76.80175    
 1002.00   73.63758      76.88423    
 1003.00   73.71979      76.96675    
 1004.00   73.80203      77.04931    
 1005.00   73.88431      77.13190    
 1006.00   73.96662      77.21452    
 1007.00   74.04896      77.29718    
 1008.00   74.13133      77.37987    
 1009.00   74.21374      77.46260    
 1010.00   74.29618      77.54536    
 1011.00   74.37866      77.62816    
 1012.00   74.46116      77.71099    
 1013.00   74.54371      77.79385    
 1014.00   74.62628      77.87675    
 1015.00   74.70889      77.95968    
 1016.00   74.79153      78.04265    
 1017.00   74.87421      78.12565    
 1018.00   74.95692      78.20869    
 1019.00   75.03967      78.29176    
 1020.00   75.12244      78.37486    
 1021.00   75.20526      78.45800    
 1022.00   75.28810      78.54118    
 1023.00   75.37098      78.62439    
 1024.00   75.45390      78.70763    
 1025.00   75.53684      78.79091    
 1026.00   75.61982      78.87422    
 1027.00   75.70284      78.95757    
 1028.00   75.78589      79.04096    
 1029.00   75.86897      79.12438    
 1030.00   75.95209      79.20783    
 1031.00   76.03524      79.29132    
 1032.00   76.11843      79.37484    
 1033.00   76.20165      79.45840    
 1034.00   76.28490      79.54199    
 1035.00   76.36819      79.62562    
 1036.00   76.45151      79.70928    
 1037.00   76.53487      79.79298    
 1038.00   76.61826      79.87671    
 1039.00   76.70169      79.96048    
 1040.00   76.78515      80.04429    
 1041.00   76.86864      80.12813    
 1042.00   76.95217      80.21200    
 1043.00   77.03574      80.29591    
 1044.00   77.11934      80.37985    
 1045.00   77.20297      80.46383    
 1046.00   77.28664      80.54785    
 1047.00   77.37034      80.63190    
 1048.00   77.45407      80.71599    
 1049.00   77.53785      80.80011    
 1050.00   77.62165      80.88427    
 1051.00   77.70549      80.96846    
 1052.00   77.78937      81.05269    
 1053.00   77.87328      81.13695    
 1054.00   77.95722      81.22125    
 1055.00   78.04120      81.30558    
 1056.00   78.12522      81.38995    
 1057.00   78.20927      81.47436    
 1058.00   78.29335      81.55880    
 1059.00   78.37747      81.64328    
 1060.00   78.46163      81.72779    
 1061.00   78.54581      81.81234    
 1062.00   78.63004      81.89693    
 1063.00   78.71430      81.98155    
 1064.00   78.79859      82.06620    
 1065.00   78.88292      82.15090    
 1066.00   78.96729      82.23563    
 1067.00   79.05169      82.32039    
 1068.00   79.13612      82.40519    
 1069.00   79.22059      82.49003    
 1070.00   79.30510      82.57490    
 1071.00   79.38964      82.65981    
 1072.00   79.47422      82.74475    
 1073.00   79.55883      82.82973    
 1074.00   79.64347      82.91475    
 1075.00   79.72816      82.99980    
 1076.00   79.81287      83.08489    
 1077.00   79.89763      83.17001    
 1078.00   79.98242      83.25517    
 1079.00   80.06724      83.34037    
 1080.00   80.15210      83.42561    
 1081.00   80.23699      83.51088    
 1082.00   80.32192      83.59618    
 1083.00   80.40689      83.68152    
 1084.00   80.49189      83.76690    
 1085.00   80.57693      83.85232    
 1086.00   80.66200      83.93777    
 1087.00   80.74711      84.02326    
 1088.00   80.83226      84.10878    
 1089.00   80.91744      84.19434    
 1090.00   81.00265      84.27994    
 1091.00   81.08791      84.36558    
 1092.00   81.17319      84.45125    
 1093.00   81.25852      84.53695    
 1094.00   81.34388      84.62270    
 1095.00   81.42927      84.70848    
 1096.00   81.51471      84.79430    
 1097.00   81.60017      84.88015    
 1098.00   81.68568      84.96604    
 1099.00   81.77122      85.05197    
 1100.00   81.85679      85.13793    
 1101.00   81.94240      85.22393    
 1102.00   82.02805      85.30997    
 1103.00   82.11373      85.39605    
 1104.00   82.19945      85.48216    
 1105.00   82.28521      85.56831    
 1106.00   82.37100      85.65449    
 1107.00   82.45683      85.74072    
 1108.00   82.54270      85.82697    
 1109.00   82.62860      85.91327    
 1110.00   82.71454      85.99960    
 1111.00   82.80051      86.08597    
 1112.00   82.88652      86.17238    
 1113.00   82.97257      86.25883    
 1114.00   83.05865      86.34531    
 1115.00   83.14477      86.43183    
 1116.00   83.23092      86.51838    
 1117.00   83.31712      86.60498    
 1118.00   83.40335      86.69161    
 1119.00   83.48961      86.77827    
 1120.00   83.57591      86.86498    
 1121.00   83.66225      86.95172    
 1122.00   83.74863      87.03850    
 1123.00   83.83504      87.12532    
 1124.00   83.92149      87.21217    
 1125.00   84.00797      87.29906    
 1126.00   84.09449      87.38599    
 1127.00   84.18105      87.47296    
 1128.00   84.26765      87.55996    
 1129.00   84.35428      87.64700    
 1130.00   84.44095      87.73408    
 1131.00   84.52765      87.82120    
 1132.00   84.61440      87.90835    
 1133.00   84.70117      87.99554    
 1134.00   84.78799      88.08277    
 1135.00   84.87484      88.17004    
 1136.00   84.96173      88.25734    
 1137.00   85.04866      88.34469    
 1138.00   85.13562      88.43207    
 1139.00   85.22263      88.51948    
 1140.00   85.30966      88.60694    
 1141.00   85.39674      88.69443    
 1142.00   85.48385      88.78196    
 1143.00   85.57100      88.86953    
 1144.00   85.65819      88.95713    
 1145.00   85.74541      89.04478    
 1146.00   85.83267      89.13246    
 1147.00   85.91997      89.22018    
 1148.00   86.00730      89.30794    
 1149.00   86.09468      89.39573    
 1150.00   86.18209      89.48357    
 1151.00   86.26953      89.57144    
 1152.00   86.35702      89.65935    
 1153.00   86.44454      89.74729    
 1154.00   86.53210      89.83528    
 1155.00   86.61969      89.92330    
 1156.00   86.70733      90.01137    
 1157.00   86.79500      90.09947    
 1158.00   86.88271      90.18760    
 1159.00   86.97045      90.27578    
 1160.00   87.05824      90.36399    
 1161.00   87.14606      90.45225    
 1162.00   87.23392      90.54054    
 1163.00   87.32181      90.62886    
 1164.00   87.40975      90.71723    
 1165.00   87.49772      90.80564    
 1166.00   87.58573      90.89408    
 1167.00   87.67378      90.98256    
 1168.00   87.76186      91.07108    
 1169.00   87.84998      91.15964    
 1170.00   87.93814      91.24824    
 1171.00   88.02634      91.33687    
 1172.00   88.11458      91.42555    
 1173.00   88.20285      91.51426    
 1174.00   88.29116      91.60301    
 1175.00   88.37951      91.69180    
 1176.00   88.46790      91.78063    
 1177.00   88.55632      91.86949    
 1178.00   88.64478      91.95840    
 1179.00   88.73328      92.04734    
 1180.00   88.82182      92.13632    
 1181.00   88.91040      92.22535    
 1182.00   88.99901      92.31440    
 1183.00   89.08767      92.40350    
 1184.00   89.17636      92.49264    
 1185.00   89.26508      92.58181    
 1186.00   89.35385      92.67103    
 1187.00   89.44266      92.76028    
 1188.00   89.53150      92.84957    
 1189.00   89.62038      92.93890    
 1190.00   89.70930      93.02827    
 1191.00   89.79826      93.11768    
 1192.00   89.88725      93.20713    
 1193.00   89.97628      93.29661    
 1194.00   90.06536      93.38614    
 1195.00   90.15447      93.47570    
 1196.00   90.24362      93.56530    
 1197.00   90.33280      93.65495    
 1198.00   90.42203      93.74463    
 1199.00   90.51129      93.83435    
 1200.00   90.60059      93.92410    
 1201.00   90.68993      94.01390    
 1202.00   90.77931      94.10374    
 1203.00   90.86873      94.19361    
 1204.00   90.95818      94.28353    
 1205.00   91.04768      94.37348    
 1206.00   91.13721      94.46347    
 1207.00   91.22678      94.55351    
 1208.00   91.31639      94.64358    
 1209.00   91.40604      94.73369    
 1210.00   91.49573      94.82384    
 1211.00   91.58545      94.91403    
 1212.00   91.67522      95.00425    
 1213.00   91.76502      95.09452    
 1214.00   91.85486      95.18483    
 1215.00   91.94474      95.27517    
 1216.00   92.03466      95.36556    
 1217.00   92.12462      95.45598    
 1218.00   92.21461      95.54645    
 1219.00   92.30465      95.63695    
 1220.00   92.39472      95.72749    
 1221.00   92.48483      95.81807    
 1222.00   92.57498      95.90870    
 1223.00   92.66517      95.99936    
 1224.00   92.75540      96.09006    
 1225.00   92.84567      96.18080    
 1226.00   92.93598      96.27158    
 1227.00   93.02632      96.36240    
 1228.00   93.11671      96.45325    
 1229.00   93.20713      96.54415    
 1230.00   93.29759      96.63509    
 1231.00   93.38810      96.72607    
 1232.00   93.47864      96.81708    
 1233.00   93.56922      96.90814    
 1234.00   93.65984      96.99924    
 1235.00   93.75049      97.09037    
 1236.00   93.84119      97.18155    
 1237.00   93.93193      97.27276    
 1238.00   94.02270      97.36402    
 1239.00   94.11352      97.45531    
 1240.00   94.20437      97.54665    
 1241.00   94.29526      97.63802    
 1242.00   94.38619      97.72944    
 1243.00   94.47717      97.82089    
 1244.00   94.56818      97.91239    
 1245.00   94.65923      98.00392    
 1246.00   94.75031      98.09549    
 1247.00   94.84144      98.18711    
 1248.00   94.93261      98.27876    
 1249.00   95.02382      98.37045    
 1250.00   95.11506      98.46219    
 1251.00   95.20635      98.55396    
 1252.00   95.29767      98.64578    
 1253.00   95.38904      98.73763    
 1254.00   95.48044      98.82952    
 1255.00   95.57189      98.92146    
 1256.00   95.66337      99.01343    
 1257.00   95.75489      99.10544    
 1258.00   95.84645      99.19750    
 1259.00   95.93806      99.28959    
 1260.00   96.02970      99.38173    
 1261.00   96.12138      99.47390    
 1262.00   96.21310      99.56611    
 1263.00   96.30486      99.65837    
 1264.00   96.39666      99.75066    
 1265.00   96.48850      99.84300    
 1266.00   96.58038      99.93537    
 1267.00   96.67229      100.0278    
 1268.00   96.76425      100.1202    
 1269.00   96.85625      100.2127    
 1270.00   96.94829      100.3053    
 1271.00   97.04037      100.3979    
 1272.00   97.13248      100.4905    
 1273.00   97.22464      100.5831    
 1274.00   97.31684      100.6758    
 1275.00   97.40907      100.7686    
 1276.00   97.50135      100.8613    
 1277.00   97.59367      100.9542    
 1278.00   97.68602      101.0470    
 1279.00   97.77842      101.1399    
 1280.00   97.87086      101.2329    
 1281.00   97.96333      101.3258    
 1282.00   98.05585      101.4189    
 1283.00   98.14840      101.5119    
 1284.00   98.24100      101.6050    
 1285.00   98.33364      101.6982    
 1286.00   98.42631      101.7914    
 1287.00   98.51903      101.8846    
 1288.00   98.61179      101.9779    
 1289.00   98.70458      102.0712    
 1290.00   98.79742      102.1645    
 1291.00   98.89029      102.2579    
 1292.00   98.98321      102.3513    
 1293.00   99.07617      102.4448    
 1294.00   99.16917      102.5383    
 1295.00   99.26220      102.6318    
 1296.00   99.35528      102.7254    
 1297.00   99.44840      102.8191    
 1298.00   99.54156      102.9127    
 1299.00   99.63475      103.0065    
 1300.00   99.72799      103.1002    
 1301.00   99.82127      103.1940    
 1302.00   99.91459      103.2878    
 1303.00   100.0079      103.3817    
 1304.00   100.1013      103.4756    
 1305.00   100.1948      103.5696    
 1306.00   100.2883      103.6636    
 1307.00   100.3818      103.7576    
 1308.00   100.4754      103.8517    
 1309.00   100.5690      103.9458    
 1310.00   100.6626      104.0400    
 1311.00   100.7563      104.1342    
 1312.00   100.8500      104.2285    
 1313.00   100.9438      104.3227    
 1314.00   101.0376      104.4171    
 1315.00   101.1314      104.5114    
 1316.00   101.2253      104.6058    
 1317.00   101.3192      104.7003    
 1318.00   101.4132      104.7948    
 1319.00   101.5072      104.8893    
 1320.00   101.6012      104.9839    
 1321.00   101.6953      105.0785    
 1322.00   101.7895      105.1732    
 1323.00   101.8836      105.2679    
 1324.00   101.9778      105.3626    
 1325.00   102.0721      105.4574    
 1326.00   102.1664      105.5522    
 1327.00   102.2607      105.6471    
 1328.00   102.3551      105.7420    
 1329.00   102.4495      105.8369    
 1330.00   102.5440      105.9319    
 1331.00   102.6385      106.0269    
 1332.00   102.7330      106.1220    
 1333.00   102.8276      106.2171    
 1334.00   102.9222      106.3123    
 1335.00   103.0168      106.4075    
 1336.00   103.1115      106.5027    
 1337.00   103.2063      106.5980    
 1338.00   103.3011      106.6933    
 1339.00   103.3959      106.7886    
 1340.00   103.4908      106.8841    
 1341.00   103.5857      106.9795    
 1342.00   103.6806      107.0750    
 1343.00   103.7756      107.1705    
 1344.00   103.8706      107.2661    
 1345.00   103.9657      107.3617    
 1346.00   104.0608      107.4573    
 1347.00   104.1559      107.5530    
 1348.00   104.2511      107.6488    
 1349.00   104.3464      107.7445    
 1350.00   104.4416      107.8403    
 1351.00   104.5370      107.9362    
 1352.00   104.6323      108.0321    
 1353.00   104.7277      108.1280    
 1354.00   104.8231      108.2240    
 1355.00   104.9186      108.3201    
 1356.00   105.0141      108.4161    
 1357.00   105.1097      108.5122    
 1358.00   105.2053      108.6084    
 1359.00   105.3010      108.7046    
 1360.00   105.3966      108.8008    
 1361.00   105.4924      108.8971    
 1362.00   105.5881      108.9934    
 1363.00   105.6839      109.0898    
 1364.00   105.7798      109.1862    
 1365.00   105.8757      109.2826    
 1366.00   105.9716      109.3791    
 1367.00   106.0676      109.4756    
 1368.00   106.1636      109.5722    
 1369.00   106.2597      109.6688    
 1370.00   106.3558      109.7654    
 1371.00   106.4519      109.8621    
 1372.00   106.5481      109.9589    
 1373.00   106.6443      110.0556    
 1374.00   106.7406      110.1525    
 1375.00   106.8369      110.2493    
 1376.00   106.9332      110.3462    
 1377.00   107.0296      110.4432    
 1378.00   107.1261      110.5402    
 1379.00   107.2225      110.6372    
 1380.00   107.3190      110.7343    
 1381.00   107.4156      110.8314    
 1382.00   107.5122      110.9285    
 1383.00   107.6088      111.0257    
 1384.00   107.7055      111.1230    
 1385.00   107.8022      111.2203    
 1386.00   107.8990      111.3176    
 1387.00   107.9958      111.4149    
 1388.00   108.0927      111.5124    
 1389.00   108.1895      111.6098    
 1390.00   108.2865      111.7073    
 1391.00   108.3834      111.8048    
 1392.00   108.4805      111.9024    
 1393.00   108.5775      112.0000    
 1394.00   108.6746      112.0977    
 1395.00   108.7718      112.1954    
 1396.00   108.8689      112.2932    
 1397.00   108.9662      112.3909    
 1398.00   109.0634      112.4888    
 1399.00   109.1607      112.5866    
 1400.00   109.2581      112.6846    
 1401.00   109.3555      112.7825    
 1402.00   109.4529      112.8805    
 1403.00   109.5504      112.9786    
 1404.00   109.6479      113.0767    
 1405.00   109.7454      113.1748    
 1406.00   109.8430      113.2730    
 1407.00   109.9407      113.3712    
 1408.00   110.0384      113.4694    
 1409.00   110.1361      113.5677    
 1410.00   110.2339      113.6661    
 1411.00   110.3317      113.7644    
 1412.00   110.4295      113.8629    
 1413.00   110.5274      113.9613    
 1414.00   110.6254      114.0598    
 1415.00   110.7233      114.1584    
 1416.00   110.8214      114.2570    
 1417.00   110.9194      114.3556    
 1418.00   111.0175      114.4543    
 1419.00   111.1157      114.5530    
 1420.00   111.2139      114.6518    
 1421.00   111.3121      114.7506    
 1422.00   111.4104      114.8495    
 1423.00   111.5087      114.9484    
 1424.00   111.6070      115.0473    
 1425.00   111.7054      115.1463    
 1426.00   111.8039      115.2453    
 1427.00   111.9024      115.3444    
 1428.00   112.0009      115.4435    
 1429.00   112.0995      115.5426    
 1430.00   112.1981      115.6418    
 1431.00   112.2967      115.7411    
 1432.00   112.3954      115.8403    
 1433.00   112.4942      115.9397    
 1434.00   112.5929      116.0390    
 1435.00   112.6918      116.1384    
 1436.00   112.7906      116.2379    
 1437.00   112.8895      116.3374    
 1438.00   112.9885      116.4369    
 1439.00   113.0875      116.5365    
 1440.00   113.1865      116.6361    
 1441.00   113.2856      116.7358    
 1442.00   113.3847      116.8355    
 1443.00   113.4839      116.9352    
 1444.00   113.5831      117.0350    
 1445.00   113.6823      117.1349    
 1446.00   113.7816      117.2347    
 1447.00   113.8809      117.3347    
 1448.00   113.9803      117.4346    
 1449.00   114.0797      117.5346    
 1450.00   114.1792      117.6347    
 1451.00   114.2787      117.7348    
 1452.00   114.3782      117.8349    
 1453.00   114.4778      117.9351    
 1454.00   114.5775      118.0353    
 1455.00   114.6771      118.1356    
 1456.00   114.7768      118.2359    
 1457.00   114.8766      118.3363    
 1458.00   114.9764      118.4366    
 1459.00   115.0762      118.5371    
 1460.00   115.1761      118.6376    
 1461.00   115.2761      118.7381    
 1462.00   115.3760      118.8387    
 1463.00   115.4760      118.9393    
 1464.00   115.5761      119.0399    
 1465.00   115.6762      119.1406    
 1466.00   115.7763      119.2414    
 1467.00   115.8765      119.3422    
 1468.00   115.9768      119.4430    
 1469.00   116.0770      119.5439    
 1470.00   116.1773      119.6448    
 1471.00   116.2777      119.7457    
 1472.00   116.3781      119.8467    
 1473.00   116.4785      119.9478    
 1474.00   116.5790      120.0489    
 1475.00   116.6796      120.1500    
 1476.00   116.7801      120.2512    
 1477.00   116.8807      120.3524    
 1478.00   116.9814      120.4536    
 1479.00   117.0821      120.5549    
 1480.00   117.1828      120.6563    
 1481.00   117.2836      120.7577    
 1482.00   117.3845      120.8591    
 1483.00   117.4853      120.9606    
 1484.00   117.5862      121.0621    
 1485.00   117.6872      121.1637    
 1486.00   117.7882      121.2653    
 1487.00   117.8892      121.3669    
 1488.00   117.9903      121.4686    
 1489.00   118.0915      121.5704    
 1490.00   118.1926      121.6722    
 1491.00   118.2939      121.7740    
 1492.00   118.3951      121.8759    
 1493.00   118.4964      121.9778    
 1494.00   118.5978      122.0797    
 1495.00   118.6991      122.1817    
 1496.00   118.8006      122.2838    
 1497.00   118.9021      122.3859    
 1498.00   119.0036      122.4880    
 1499.00   119.1051      122.5902    
 1500.00   119.2067      122.6924    
 1501.00   119.3084      122.7947    
 1502.00   119.4101      122.8970    
 1503.00   119.5118      122.9993    
 1504.00   119.6136      123.1017    
 1505.00   119.7154      123.2041    
 1506.00   119.8173      123.3066    
 1507.00   119.9192      123.4091    
 1508.00   120.0211      123.5117    
 1509.00   120.1231      123.6143    
 1510.00   120.2252      123.7170    
 1511.00   120.3272      123.8197    
 1512.00   120.4294      123.9224    
 1513.00   120.5315      124.0252    
 1514.00   120.6337      124.1280    
 1515.00   120.7360      124.2309    
 1516.00   120.8383      124.3338    
 1517.00   120.9406      124.4368    
 1518.00   121.0430      124.5398    
 1519.00   121.1455      124.6428    
 1520.00   121.2479      124.7459    
 1521.00   121.3504      124.8491    
 1522.00   121.4530      124.9523    
 1523.00   121.5556      125.0555    
 1524.00   121.6582      125.1588    
 1525.00   121.7609      125.2621    
 1526.00   121.8637      125.3654    
 1527.00   121.9664      125.4688    
 1528.00   122.0693      125.5723    
 1529.00   122.1721      125.6758    
 1530.00   122.2750      125.7793    
 1531.00   122.3780      125.8829    
 1532.00   122.4810      125.9865    
 1533.00   122.5840      126.0902    
 1534.00   122.6871      126.1939    
 1535.00   122.7902      126.2976    
 1536.00   122.8934      126.4014    
 1537.00   122.9966      126.5053    
 1538.00   123.0999      126.6092    
 1539.00   123.2032      126.7131    
 1540.00   123.3065      126.8171    
 1541.00   123.4099      126.9211    
 1542.00   123.5133      127.0251    
 1543.00   123.6168      127.1292    
 1544.00   123.7203      127.2334    
 1545.00   123.8239      127.3376    
 1546.00   123.9275      127.4418    
 1547.00   124.0311      127.5461    
 1548.00   124.1348      127.6504    
 1549.00   124.2386      127.7548    
 1550.00   124.3423      127.8592    
 1551.00   124.4462      127.9637    
 1552.00   124.5500      128.0682    
 1553.00   124.6539      128.1727    
 1554.00   124.7579      128.2773    
 1555.00   124.8619      128.3820    
 1556.00   124.9659      128.4866    
 1557.00   125.0700      128.5914    
 1558.00   125.1742      128.6961    
 1559.00   125.2783      128.8010    
 1560.00   125.3826      128.9058    
 1561.00   125.4868      129.0107    
 1562.00   125.5911      129.1157    
 1563.00   125.6955      129.2207    
 1564.00   125.7999      129.3257    
 1565.00   125.9043      129.4308    
 1566.00   126.0088      129.5359    
 1567.00   126.1133      129.6411    
 1568.00   126.2179      129.7463    
 1569.00   126.3225      129.8515    
 1570.00   126.4272      129.9568    
 1571.00   126.5319      130.0622    
 1572.00   126.6366      130.1676    
 1573.00   126.7414      130.2730    
 1574.00   126.8462      130.3785    
 1575.00   126.9511      130.4840    
 1576.00   127.0560      130.5896    
 1577.00   127.1610      130.6952    
 1578.00   127.2660      130.8009    
 1579.00   127.3711      130.9066    
 1580.00   127.4762      131.0123    
 1581.00   127.5813      131.1181    
 1582.00   127.6865      131.2239    
 1583.00   127.7918      131.3298    
 1584.00   127.8970      131.4357    
 1585.00   128.0024      131.5417    
 1586.00   128.1077      131.6477    
 1587.00   128.2131      131.7538    
 1588.00   128.3186      131.8599    
 1589.00   128.4241      131.9660    
 1590.00   128.5296      132.0722    
 1591.00   128.6352      132.1785    
 1592.00   128.7408      132.2848    
 1593.00   128.8465      132.3911    
 1594.00   128.9522      132.4975    
 1595.00   129.0580      132.6039    
 1596.00   129.1638      132.7103    
 1597.00   129.2697      132.8168    
 1598.00   129.3756      132.9234    
 1599.00   129.4815      133.0300    
 1600.00   129.5875      133.1366    
 1601.00   129.6935      133.2433    
 1602.00   129.7996      133.3501    
 1603.00   129.9057      133.4568    
 1604.00   130.0119      133.5636    
 1605.00   130.1181      133.6705    
 1606.00   130.2243      133.7774    
 1607.00   130.3306      133.8844    
 1608.00   130.4370      133.9914    
 1609.00   130.5434      134.0984    
 1610.00   130.6498      134.2055    
 1611.00   130.7563      134.3126    
 1612.00   130.8628      134.4198    
 1613.00   130.9693      134.5270    
 1614.00   131.0760      134.6343    
 1615.00   131.1826      134.7416    
 1616.00   131.2893      134.8490    
 1617.00   131.3960      134.9564    
 1618.00   131.5028      135.0638    
 1619.00   131.6097      135.1713    
 1620.00   131.7165      135.2789    
 1621.00   131.8235      135.3865    
 1622.00   131.9304      135.4941    
 1623.00   132.0374      135.6018    
 1624.00   132.1445      135.7095    
 1625.00   132.2516      135.8172    
 1626.00   132.3587      135.9250    
 1627.00   132.4659      136.0329    
 1628.00   132.5732      136.1408    
 1629.00   132.6804      136.2487    
 1630.00   132.7878      136.3567    
 1631.00   132.8951      136.4648    
 1632.00   133.0025      136.5728    
 1633.00   133.1100      136.6810    
 1634.00   133.2175      136.7891    
 1635.00   133.3250      136.8974    
 1636.00   133.4326      137.0056    
 1637.00   133.5403      137.1139    
 1638.00   133.6479      137.2223    
 1639.00   133.7557      137.3307    
 1640.00   133.8634      137.4391    
 1641.00   133.9713      137.5476    
 1642.00   134.0791      137.6561    
 1643.00   134.1870      137.7647    
 1644.00   134.2950      137.8733    
 1645.00   134.4030      137.9820    
 1646.00   134.5110      138.0907    
 1647.00   134.6191      138.1994    
 1648.00   134.7272      138.3082    
 1649.00   134.8354      138.4171    
 1650.00   134.9436      138.5260    
 1651.00   135.0519      138.6349    
 1652.00   135.1602      138.7439    
 1653.00   135.2685      138.8529    
 1654.00   135.3769      138.9620    
 1655.00   135.4854      139.0711    
 1656.00   135.5939      139.1803    
 1657.00   135.7024      139.2895    
 1658.00   135.8110      139.3988    
 1659.00   135.9196      139.5081    
 1660.00   136.0283      139.6174    
 1661.00   136.1370      139.7268    
 1662.00   136.2457      139.8362    
 1663.00   136.3546      139.9457    
 1664.00   136.4634      140.0552    
 1665.00   136.5723      140.1648    
 1666.00   136.6812      140.2744    
 1667.00   136.7902      140.3841    
 1668.00   136.8992      140.4938    
 1669.00   137.0083      140.6036    
 1670.00   137.1174      140.7134    
 1671.00   137.2266      140.8232    
 1672.00   137.3358      140.9331    
 1673.00   137.4451      141.0430    
 1674.00   137.5544      141.1530    
 1675.00   137.6637      141.2630    
 1676.00   137.7731      141.3731    
 1677.00   137.8825      141.4832    
 1678.00   137.9920      141.5934    
 1679.00   138.1015      141.7036    
 1680.00   138.2111      141.8139    
 1681.00   138.3207      141.9242    
 1682.00   138.4304      142.0345    
 1683.00   138.5401      142.1449    
 1684.00   138.6499      142.2553    
 1685.00   138.7597      142.3658    
 1686.00   138.8695      142.4764    
 1687.00   138.9794      142.5869    
 1688.00   139.0893      142.6976    
 1689.00   139.1993      142.8082    
 1690.00   139.3093      142.9189    
 1691.00   139.4194      143.0297    
 1692.00   139.5295      143.1405    
 1693.00   139.6397      143.2513    
 1694.00   139.7499      143.3622    
 1695.00   139.8601      143.4732    
 1696.00   139.9704      143.5842    
 1697.00   140.0808      143.6952    
 1698.00   140.1911      143.8063    
 1699.00   140.3016      143.9174    
 1700.00   140.4121      144.0286    
 1701.00   140.5226      144.1398    
 1702.00   140.6331      144.2510    
 1703.00   140.7438      144.3623    
 1704.00   140.8544      144.4737    
 1705.00   140.9651      144.5851    
 1706.00   141.0759      144.6965    
 1707.00   141.1867      144.8080    
 1708.00   141.2975      144.9196    
 1709.00   141.4084      145.0311    
 1710.00   141.5193      145.1428    
 1711.00   141.6303      145.2544    
 1712.00   141.7413      145.3662    
 1713.00   141.8524      145.4779    
 1714.00   141.9635      145.5897    
 1715.00   142.0747      145.7016    
 1716.00   142.1859      145.8135    
 1717.00   142.2971      145.9255    
 1718.00   142.4084      146.0374    
 1719.00   142.5198      146.1495    
 1720.00   142.6312      146.2616    
 1721.00   142.7426      146.3737    
 1722.00   142.8541      146.4859    
 1723.00   142.9656      146.5981    
 1724.00   143.0772      146.7104    
 1725.00   143.1888      146.8227    
 1726.00   143.3004      146.9351    
 1727.00   143.4122      147.0475    
 1728.00   143.5239      147.1599    
 1729.00   143.6357      147.2724    
 1730.00   143.7476      147.3850    
 1731.00   143.8594      147.4976    
 1732.00   143.9714      147.6102    
 1733.00   144.0834      147.7229    
 1734.00   144.1954      147.8356    
 1735.00   144.3075      147.9484    
 1736.00   144.4196      148.0612    
 1737.00   144.5317      148.1741    
 1738.00   144.6440      148.2870    
 1739.00   144.7562      148.4000    
 1740.00   144.8685      148.5130    
 1741.00   144.9809      148.6260    
 1742.00   145.0933      148.7391    
 1743.00   145.2057      148.8523    
 1744.00   145.3182      148.9655    
 1745.00   145.4307      149.0787    
 1746.00   145.5433      149.1920    
 1747.00   145.6559      149.3053    
 1748.00   145.7686      149.4187    
 1749.00   145.8813      149.5321    
 1750.00   145.9941      149.6456    
 1751.00   146.1069      149.7591    
 1752.00   146.2197      149.8727    
 1753.00   146.3326      149.9863    
 1754.00   146.4456      150.0999    
 1755.00   146.5586      150.2136    
 1756.00   146.6716      150.3274    
 1757.00   146.7847      150.4412    
 1758.00   146.8978      150.5550    
 1759.00   147.0110      150.6689    
 1760.00   147.1242      150.7828    
 1761.00   147.2375      150.8968    
 1762.00   147.3508      151.0108    
 1763.00   147.4641      151.1249    
 1764.00   147.5775      151.2390    
 1765.00   147.6910      151.3532    
 1766.00   147.8045      151.4674    
 1767.00   147.9180      151.5816    
 1768.00   148.0316      151.6959    
 1769.00   148.1453      151.8103    
 1770.00   148.2589      151.9247    
 1771.00   148.3727      152.0391    
 1772.00   148.4864      152.1536    
 1773.00   148.6003      152.2682    
 1774.00   148.7141      152.3827    
 1775.00   148.8280      152.4974    
 1776.00   148.9420      152.6120    
 1777.00   149.0560      152.7268    
 1778.00   149.1700      152.8415    
 1779.00   149.2841      152.9563    
 1780.00   149.3983      153.0712    
 1781.00   149.5125      153.1861    
 1782.00   149.6267      153.3011    
 1783.00   149.7410      153.4161    
 1784.00   149.8553      153.5311    
 1785.00   149.9697      153.6462    
 1786.00   150.0841      153.7613    
 1787.00   150.1986      153.8765    
 1788.00   150.3131      153.9918    
 1789.00   150.4277      154.1070    
 1790.00   150.5423      154.2224    
 1791.00   150.6569      154.3377    
 1792.00   150.7716      154.4532    
 1793.00   150.8863      154.5686    
 1794.00   151.0011      154.6841    
 1795.00   151.1160      154.7997    
 1796.00   151.2309      154.9153    
 1797.00   151.3458      155.0310    
 1798.00   151.4608      155.1467    
 1799.00   151.5758      155.2624    
 1800.00   151.6909      155.3782    
 1801.00   151.8060      155.4940    
 1802.00   151.9211      155.6099    
 1803.00   152.0363      155.7259    
 1804.00   152.1516      155.8418    
 1805.00   152.2669      155.9579    
 1806.00   152.3822      156.0739    
 1807.00   152.4976      156.1900    
 1808.00   152.6131      156.3062    
 1809.00   152.7286      156.4224    
 1810.00   152.8441      156.5387    
 1811.00   152.9597      156.6550    
 1812.00   153.0753      156.7713    
 1813.00   153.1910      156.8877    
 1814.00   153.3067      157.0042    
 1815.00   153.4224      157.1207    
 1816.00   153.5383      157.2372    
 1817.00   153.6541      157.3538    
 1818.00   153.7700      157.4704    
 1819.00   153.8860      157.5871    
 1820.00   154.0020      157.7039    
 1821.00   154.1180      157.8206    
 1822.00   154.2341      157.9375    
 1823.00   154.3502      158.0543    
 1824.00   154.4664      158.1712    
 1825.00   154.5826      158.2882    
 1826.00   154.6989      158.4052    
 1827.00   154.8152      158.5223    
 1828.00   154.9316      158.6394    
 1829.00   155.0480      158.7565    
 1830.00   155.1645      158.8737    
 1831.00   155.2810      158.9910    
 1832.00   155.3976      159.1082    
 1833.00   155.5142      159.2256    
 1834.00   155.6308      159.3430    
 1835.00   155.7475      159.4604    
 1836.00   155.8643      159.5779    
 1837.00   155.9810      159.6954    
 1838.00   156.0979      159.8130    
 1839.00   156.2148      159.9306    
 1840.00   156.3317      160.0483    
 1841.00   156.4487      160.1660    
 1842.00   156.5657      160.2837    
 1843.00   156.6828      160.4015    
 1844.00   156.7999      160.5194    
 1845.00   156.9171      160.6373    
 1846.00   157.0343      160.7553    
 1847.00   157.1515      160.8732    
 1848.00   157.2688      160.9913    
 1849.00   157.3862      161.1094    
 1850.00   157.5036      161.2275    
 1851.00   157.6210      161.3457    
 1852.00   157.7385      161.4639    
 1853.00   157.8560      161.5822    
 1854.00   157.9736      161.7005    
 1855.00   158.0913      161.8189    
 1856.00   158.2089      161.9373    
 1857.00   158.3267      162.0558    
 1858.00   158.4444      162.1743    
 1859.00   158.5623      162.2929    
 1860.00   158.6801      162.4115    
 1861.00   158.7980      162.5301    
 1862.00   158.9160      162.6488    
 1863.00   159.0340      162.7676    
 1864.00   159.1521      162.8864    
 1865.00   159.2702      163.0052    
 1866.00   159.3883      163.1241    
 1867.00   159.5065      163.2431    
 1868.00   159.6247      163.3621    
 1869.00   159.7430      163.4811    
 1870.00   159.8614      163.6002    
 1871.00   159.9798      163.7193    
 1872.00   160.0982      163.8385    
 1873.00   160.2167      163.9577    
 1874.00   160.3352      164.0770    
 1875.00   160.4538      164.1963    
 1876.00   160.5724      164.3157    
 1877.00   160.6910      164.4351    
 1878.00   160.8097      164.5545    
 1879.00   160.9285      164.6740    
 1880.00   161.0473      164.7936    
 1881.00   161.1662      164.9132    
 1882.00   161.2851      165.0328    
 1883.00   161.4040      165.1525    
 1884.00   161.5230      165.2723    
 1885.00   161.6420      165.3921    
 1886.00   161.7611      165.5119    
 1887.00   161.8803      165.6318    
 1888.00   161.9995      165.7517    
 1889.00   162.1187      165.8717    
 1890.00   162.2380      165.9917    
 1891.00   162.3573      166.1118    
 1892.00   162.4767      166.2319    
 1893.00   162.5961      166.3521    
 1894.00   162.7155      166.4723    
 1895.00   162.8351      166.5926    
 1896.00   162.9546      166.7129    
 1897.00   163.0742      166.8333    
 1898.00   163.1939      166.9537    
 1899.00   163.3136      167.0741    
 1900.00   163.4333      167.1946    
 1901.00   163.5531      167.3152    
 1902.00   163.6730      167.4358    
 1903.00   163.7929      167.5564    
 1904.00   163.9128      167.6771    
 1905.00   164.0328      167.7979    
 1906.00   164.1528      167.9186    
 1907.00   164.2729      168.0395    
 1908.00   164.3930      168.1604    
 1909.00   164.5132      168.2813    
 1910.00   164.6334      168.4023    
 1911.00   164.7537      168.5233    
 1912.00   164.8740      168.6444    
 1913.00   164.9944      168.7655    
 1914.00   165.1148      168.8867    
 1915.00   165.2352      169.0079    
 1916.00   165.3557      169.1292    
 1917.00   165.4763      169.2505    
 1918.00   165.5969      169.3718    
 1919.00   165.7175      169.4932    
 1920.00   165.8382      169.6147    
 1921.00   165.9590      169.7362    
 1922.00   166.0798      169.8577    
 1923.00   166.2006      169.9793    
 1924.00   166.3215      170.1010    
 1925.00   166.4424      170.2227    
 1926.00   166.5634      170.3444    
 1927.00   166.6844      170.4662    
 1928.00   166.8055      170.5880    
 1929.00   166.9266      170.7099    
 1930.00   167.0478      170.8319    
 1931.00   167.1690      170.9538    
 1932.00   167.2903      171.0759    
 1933.00   167.4116      171.1979    
 1934.00   167.5330      171.3201    
 1935.00   167.6544      171.4422    
 1936.00   167.7758      171.5645    
 1937.00   167.8973      171.6867    
 1938.00   168.0189      171.8090    
 1939.00   168.1405      171.9314    
 1940.00   168.2621      172.0538    
 1941.00   168.3838      172.1763    
 1942.00   168.5056      172.2988    
 1943.00   168.6273      172.4213    
 1944.00   168.7492      172.5439    
 1945.00   168.8711      172.6666    
 1946.00   168.9930      172.7893    
 1947.00   169.1150      172.9120    
 1948.00   169.2370      173.0348    
 1949.00   169.3591      173.1577    
 1950.00   169.4812      173.2806    
 1951.00   169.6034      173.4035    
 1952.00   169.7256      173.5265    
 1953.00   169.8478      173.6495    
 1954.00   169.9702      173.7726    
 1955.00   170.0925      173.8957    
 1956.00   170.2149      174.0189    
 1957.00   170.3374      174.1421    
 1958.00   170.4599      174.2654    
 1959.00   170.5824      174.3887    
 1960.00   170.7050      174.5121    
 1961.00   170.8277      174.6355    
 1962.00   170.9504      174.7590    
 1963.00   171.0731      174.8825    
 1964.00   171.1959      175.0060    
 1965.00   171.3187      175.1297    
 1966.00   171.4416      175.2533    
 1967.00   171.5646      175.3770    
 1968.00   171.6875      175.5008    
 1969.00   171.8106      175.6246    
 1970.00   171.9336      175.7484    
 1971.00   172.0568      175.8723    
 1972.00   172.1799      175.9963    
 1973.00   172.3032      176.1203    
 1974.00   172.4264      176.2443    
 1975.00   172.5497      176.3684    
 1976.00   172.6731      176.4925    
 1977.00   172.7965      176.6167    
 1978.00   172.9200      176.7410    
 1979.00   173.0435      176.8652    
 1980.00   173.1670      176.9896    
 1981.00   173.2906      177.1139    
 1982.00   173.4143      177.2384    
 1983.00   173.5380      177.3629    
 1984.00   173.6617      177.4874    
 1985.00   173.7855      177.6119    
 1986.00   173.9094      177.7366    
 1987.00   174.0333      177.8612    
 1988.00   174.1572      177.9860    
 1989.00   174.2812      178.1107    
 1990.00   174.4052      178.2355    
 1991.00   174.5293      178.3604    
 1992.00   174.6534      178.4853    
 1993.00   174.7776      178.6103    
 1994.00   174.9018      178.7353    
 1995.00   175.0261      178.8603    
 1996.00   175.1504      178.9854    
 1997.00   175.2748      179.1106    
 1998.00   175.3992      179.2358    
 1999.00   175.5237      179.3610    
 2000.00   175.6482      179.4863    
 2001.00   175.7728      179.6117    
 2002.00   175.8974      179.7370    
 2003.00   176.0220      179.8625    
 2004.00   176.1467      179.9880    
 2005.00   176.2715      180.1135    
 2006.00   176.3963      180.2391    
 2007.00   176.5212      180.3647    
 2008.00   176.6461      180.4904    
 2009.00   176.7710      180.6161    
 2010.00   176.8960      180.7419    
 2011.00   177.0210      180.8678    
 2012.00   177.1461      180.9936    
 2013.00   177.2713      181.1196    
 2014.00   177.3965      181.2455    
 2015.00   177.5217      181.3716    
 2016.00   177.6470      181.4976    
 2017.00   177.7723      181.6237    
 2018.00   177.8977      181.7499    
 2019.00   178.0231      181.8761    
 2020.00   178.1486      182.0024    
 2021.00   178.2741      182.1287    
 2022.00   178.3997      182.2551    
 2023.00   178.5253      182.3815    
 2024.00   178.6510      182.5079    
 2025.00   178.7767      182.6344    
 2026.00   178.9025      182.7610    
 2027.00   179.0283      182.8876    
 2028.00   179.1542      183.0142    
 2029.00   179.2801      183.1409    
 2030.00   179.4060      183.2677    
 2031.00   179.5320      183.3945    
 2032.00   179.6581      183.5213    
 2033.00   179.7842      183.6482    
 2034.00   179.9103      183.7752    
 2035.00   180.0365      183.9022    
 2036.00   180.1628      184.0292    
 2037.00   180.2891      184.1563    
 2038.00   180.4154      184.2834    
 2039.00   180.5418      184.4106    
 2040.00   180.6683      184.5378    
 2041.00   180.7948      184.6651    
 2042.00   180.9213      184.7925    
 2043.00   181.0479      184.9198    
 2044.00   181.1745      185.0473    
 2045.00   181.3012      185.1748    
 2046.00   181.4280      185.3023    
 2047.00   181.5547      185.4299    
 2048.00   181.6816      185.5575    
 2049.00   181.8084      185.6852    
 2050.00   181.9354      185.8129    
 2051.00   182.0624      185.9406    
 2052.00   182.1894      186.0685    
 2053.00   182.3164      186.1963    
 2054.00   182.4436      186.3242    
 2055.00   182.5707      186.4522    
 2056.00   182.6980      186.5802    
 2057.00   182.8252      186.7083    
 2058.00   182.9525      186.8364    
 2059.00   183.0799      186.9646    
 2060.00   183.2073      187.0928    
 2061.00   183.3348      187.2210    
 2062.00   183.4623      187.3493    
 2063.00   183.5898      187.4777    
 2064.00   183.7174      187.6061    
 2065.00   183.8451      187.7345    
 2066.00   183.9728      187.8630    
 2067.00   184.1006      187.9916    
 2068.00   184.2284      188.1202    
 2069.00   184.3562      188.2488    
 2070.00   184.4841      188.3775    
 2071.00   184.6121      188.5063    
 2072.00   184.7400      188.6351    
 2073.00   184.8681      188.7639    
 2074.00   184.9962      188.8928    
 2075.00   185.1243      189.0218    
 2076.00   185.2525      189.1507    
 2077.00   185.3808      189.2798    
 2078.00   185.5090      189.4089    
 2079.00   185.6374      189.5380    
 2080.00   185.7658      189.6672    
 2081.00   185.8942      189.7964    
 2082.00   186.0227      189.9257    
 2083.00   186.1512      190.0550    
 2084.00   186.2798      190.1844    
 2085.00   186.4084      190.3139    
 2086.00   186.5371      190.4433    
 2087.00   186.6658      190.5729    
 2088.00   186.7946      190.7024    
 2089.00   186.9234      190.8321    
 2090.00   187.0523      190.9617    
 2091.00   187.1812      191.0915    
 2092.00   187.3102      191.2212    
 2093.00   187.4392      191.3511    
 2094.00   187.5683      191.4809    
 2095.00   187.6974      191.6109    
 2096.00   187.8265      191.7408    
 2097.00   187.9558      191.8708    
 2098.00   188.0850      192.0009    
 2099.00   188.2143      192.1310    
 2100.00   188.3437      192.2612    
 2101.00   188.4731      192.3914    
 2102.00   188.6025      192.5217    
 2103.00   188.7321      192.6520    
 2104.00   188.8616      192.7824    
 2105.00   188.9912      192.9128    
 2106.00   189.1209      193.0432    
 2107.00   189.2506      193.1737    
 2108.00   189.3803      193.3043    
 2109.00   189.5101      193.4349    
 2110.00   189.6400      193.5656    
 2111.00   189.7699      193.6963    
 2112.00   189.8998      193.8270    
 2113.00   190.0298      193.9578    
 2114.00   190.1599      194.0887    
 2115.00   190.2899      194.2196    
 2116.00   190.4201      194.3505    
 2117.00   190.5503      194.4815    
 2118.00   190.6805      194.6126    
 2119.00   190.8108      194.7437    
 2120.00   190.9411      194.8748    
 2121.00   191.0715      195.0060    
 2122.00   191.2020      195.1373    
 2123.00   191.3325      195.2686    
 2124.00   191.4630      195.3999    
 2125.00   191.5936      195.5313    
 2126.00   191.7242      195.6628    
 2127.00   191.8549      195.7943    
 2128.00   191.9856      195.9258    
 2129.00   192.1164      196.0574    
 2130.00   192.2472      196.1890    
 2131.00   192.3781      196.3207    
 2132.00   192.5090      196.4525    
 2133.00   192.6400      196.5843    
 2134.00   192.7710      196.7161    
 2135.00   192.9021      196.8480    
 2136.00   193.0332      196.9799    
 2137.00   193.1644      197.1119    
 2138.00   193.2956      197.2439    
 2139.00   193.4269      197.3760    
 2140.00   193.5582      197.5082    
 2141.00   193.6896      197.6403    
 2142.00   193.8210      197.7726    
 2143.00   193.9525      197.9049    
 2144.00   194.0840      198.0372    
 2145.00   194.2155      198.1696    
 2146.00   194.3472      198.3020    
 2147.00   194.4788      198.4345    
 2148.00   194.6105      198.5670    
 2149.00   194.7423      198.6996    
 2150.00   194.8741      198.8322    
 2151.00   195.0060      198.9649    
 2152.00   195.1379      199.0976    
 2153.00   195.2698      199.2304    
 2154.00   195.4018      199.3632    
 2155.00   195.5339      199.4961    
 2156.00   195.6660      199.6290    
 2157.00   195.7982      199.7620    
 2158.00   195.9304      199.8950    
 2159.00   196.0626      200.0281    
 2160.00   196.1949      200.1612    
 2161.00   196.3273      200.2944    
 2162.00   196.4597      200.4276    
 2163.00   196.5921      200.5609    
 2164.00   196.7246      200.6942    
 2165.00   196.8572      200.8276    
 2166.00   196.9898      200.9610    
 2167.00   197.1224      201.0945    
 2168.00   197.2551      201.2280    
 2169.00   197.3879      201.3616    
 2170.00   197.5207      201.4952    
 2171.00   197.6535      201.6289    
 2172.00   197.7864      201.7626    
 2173.00   197.9194      201.8964    
 2174.00   198.0524      202.0302    
 2175.00   198.1854      202.1641    
 2176.00   198.3185      202.2980    
 2177.00   198.4516      202.4319    
 2178.00   198.5848      202.5660    
 2179.00   198.7181      202.7000    
 2180.00   198.8514      202.8341    
 2181.00   198.9847      202.9683    
 2182.00   199.1181      203.1025    
 2183.00   199.2515      203.2368    
 2184.00   199.3850      203.3711    
 2185.00   199.5186      203.5055    
 2186.00   199.6521      203.6399    
 2187.00   199.7858      203.7743    
 2188.00   199.9195      203.9089    
 2189.00   200.0532      204.0434    
 2190.00   200.1870      204.1780    
 2191.00   200.3208      204.3127    
 2192.00   200.4547      204.4474    
 2193.00   200.5886      204.5822    
 2194.00   200.7226      204.7170    
 2195.00   200.8567      204.8518    
 2196.00   200.9907      204.9868    
 2197.00   201.1249      205.1217    
 2198.00   201.2591      205.2567    
 2199.00   201.3933      205.3918    
 2200.00   201.5276      205.5269    
 2201.00   201.6619      205.6621    
 2202.00   201.7963      205.7973    
 2203.00   201.9307      205.9325    
 2204.00   202.0652      206.0678    
 2205.00   202.1997      206.2032    
 2206.00   202.3343      206.3386    
 2207.00   202.4689      206.4741    
 2208.00   202.6036      206.6096    
 2209.00   202.7383      206.7451    
 2210.00   202.8731      206.8807    
 2211.00   203.0079      207.0164    
 2212.00   203.1428      207.1521    
 2213.00   203.2777      207.2879    
 2214.00   203.4127      207.4237    
 2215.00   203.5478      207.5595    
 2216.00   203.6828      207.6955    
 2217.00   203.8180      207.8314    
 2218.00   203.9531      207.9674    
 2219.00   204.0884      208.1035    
 2220.00   204.2236      208.2396    
 2221.00   204.3590      208.3757    
 2222.00   204.4943      208.5120    
 2223.00   204.6298      208.6482    
 2224.00   204.7652      208.7845    
 2225.00   204.9007      208.9209    
 2226.00   205.0363      209.0573    
 2227.00   205.1719      209.1937    
 2228.00   205.3076      209.3303    
 2229.00   205.4433      209.4668    
 2230.00   205.5791      209.6034    
 2231.00   205.7149      209.7401    
 2232.00   205.8508      209.8768    
 2233.00   205.9867      210.0135    
 2234.00   206.1227      210.1504    
 2235.00   206.2587      210.2872    
 2236.00   206.3948      210.4241    
 2237.00   206.5309      210.5611    
 2238.00   206.6671      210.6981    
 2239.00   206.8033      210.8352    
 2240.00   206.9396      210.9723    
 2241.00   207.0759      211.1094    
 2242.00   207.2123      211.2466    
 2243.00   207.3487      211.3839    
 2244.00   207.4852      211.5212    
 2245.00   207.6217      211.6586    
 2246.00   207.7583      211.7960    
 2247.00   207.8949      211.9334    
 2248.00   208.0315      212.0709    
 2249.00   208.1683      212.2085    
 2250.00   208.3050      212.3461    
 2251.00   208.4419      212.4838    
 2252.00   208.5787      212.6215    
 2253.00   208.7156      212.7592    
 2254.00   208.8526      212.8971    
 2255.00   208.9896      213.0349    
 2256.00   209.1267      213.1728    
 2257.00   209.2638      213.3108    
 2258.00   209.4010      213.4488    
 2259.00   209.5382      213.5869    
 2260.00   209.6755      213.7250    
 2261.00   209.8128      213.8631    
 2262.00   209.9502      214.0014    
 2263.00   210.0876      214.1396    
 2264.00   210.2251      214.2779    
 2265.00   210.3626      214.4163    
 2266.00   210.5002      214.5547    
 2267.00   210.6378      214.6932    
 2268.00   210.7755      214.8317    
 2269.00   210.9132      214.9703    
 2270.00   211.0510      215.1089    
 2271.00   211.1888      215.2475    
 2272.00   211.3266      215.3863    
 2273.00   211.4646      215.5250    
 2274.00   211.6025      215.6638    
 2275.00   211.7406      215.8027    
 2276.00   211.8786      215.9416    
 2277.00   212.0168      216.0806    
 2278.00   212.1549      216.2196    
 2279.00   212.2931      216.3587    
 2280.00   212.4314      216.4978    
 2281.00   212.5697      216.6370    
 2282.00   212.7081      216.7762    
 2283.00   212.8465      216.9155    
 2284.00   212.9850      217.0548    
 2285.00   213.1235      217.1942    
 2286.00   213.2621      217.3336    
 2287.00   213.4007      217.4731    
 2288.00   213.5394      217.6126    
 2289.00   213.6781      217.7521    
 2290.00   213.8169      217.8918    
 2291.00   213.9557      218.0314    
 2292.00   214.0946      218.1712    
 2293.00   214.2335      218.3109    
 2294.00   214.3725      218.4508    
 2295.00   214.5115      218.5906    
 2296.00   214.6506      218.7306    
 2297.00   214.7897      218.8706    
 2298.00   214.9289      219.0106    
 2299.00   215.0681      219.1507    
 2300.00   215.2074      219.2908    
 2301.00   215.3467      219.4310    
 2302.00   215.4861      219.5712    
 2303.00   215.6256      219.7115    
 2304.00   215.7650      219.8518    
 2305.00   215.9046      219.9922    
 2306.00   216.0441      220.1326    
 2307.00   216.1838      220.2731    
 2308.00   216.3235      220.4136    
 2309.00   216.4632      220.5542    
 2310.00   216.6030      220.6949    
 2311.00   216.7428      220.8355    
 2312.00   216.8827      220.9763    
 2313.00   217.0226      221.1171    
 2314.00   217.1626      221.2579    
 2315.00   217.3026      221.3988    
 2316.00   217.4427      221.5397    
 2317.00   217.5829      221.6807    
 2318.00   217.7230      221.8218    
 2319.00   217.8633      221.9628    
 2320.00   218.0036      222.1040    
 2321.00   218.1439      222.2452    
 2322.00   218.2843      222.3864    
 2323.00   218.4247      222.5277    
 2324.00   218.5652      222.6691    
 2325.00   218.7057      222.8104    
 2326.00   218.8463      222.9519    
 2327.00   218.9870      223.0934    
 2328.00   219.1277      223.2349    
 2329.00   219.2684      223.3765    
 2330.00   219.4092      223.5182    
 2331.00   219.5500      223.6599    
 2332.00   219.6909      223.8016    
 2333.00   219.8319      223.9434    
 2334.00   219.9729      224.0853    
 2335.00   220.1139      224.2272    
 2336.00   220.2550      224.3691    
 2337.00   220.3961      224.5111    
 2338.00   220.5373      224.6532    
 2339.00   220.6786      224.7953    
 2340.00   220.8199      224.9375    
 2341.00   220.9612      225.0797    
 2342.00   221.1026      225.2219    
 2343.00   221.2441      225.3642    
 2344.00   221.3856      225.5066    
 2345.00   221.5271      225.6490    
 2346.00   221.6687      225.7915    
 2347.00   221.8104      225.9340    
 2348.00   221.9521      226.0765    
 2349.00   222.0938      226.2191    
 2350.00   222.2356      226.3618    
 2351.00   222.3775      226.5045    
 2352.00   222.5194      226.6473    
 2353.00   222.6614      226.7901    
 2354.00   222.8034      226.9330    
 2355.00   222.9454      227.0759    
 2356.00   223.0875      227.2189    
 2357.00   223.2297      227.3619    
 2358.00   223.3719      227.5050    
 2359.00   223.5142      227.6481    
 2360.00   223.6565      227.7913    
 2361.00   223.7988      227.9345    
 2362.00   223.9412      228.0778    
 2363.00   224.0837      228.2211    
 2364.00   224.2262      228.3645    
 2365.00   224.3688      228.5079    
 2366.00   224.5114      228.6514    
 2367.00   224.6541      228.7949    
 2368.00   224.7968      228.9385    
 2369.00   224.9395      229.0821    
 2370.00   225.0824      229.2258    
 2371.00   225.2252      229.3695    
 2372.00   225.3682      229.5133    
 2373.00   225.5111      229.6572    
 2374.00   225.6541      229.8010    
 2375.00   225.7972      229.9450    
 2376.00   225.9403      230.0890    
 2377.00   226.0835      230.2330    
 2378.00   226.2267      230.3771    
 2379.00   226.3700      230.5213    
 2380.00   226.5133      230.6654    
 2381.00   226.6567      230.8097    
 2382.00   226.8002      230.9540    
 2383.00   226.9436      231.0983    
 2384.00   227.0872      231.2427    
 2385.00   227.2307      231.3872    
 2386.00   227.3744      231.5317    
 2387.00   227.5181      231.6762    
 2388.00   227.6618      231.8208    
 2389.00   227.8056      231.9655    
 2390.00   227.9494      232.1102    
 2391.00   228.0933      232.2550    
 2392.00   228.2372      232.3998    
 2393.00   228.3812      232.5446    
 2394.00   228.5253      232.6895    
 2395.00   228.6694      232.8345    
 2396.00   228.8135      232.9795    
 2397.00   228.9577      233.1246    
 2398.00   229.1020      233.2697    
 2399.00   229.2462      233.4149    
 2400.00   229.3906      233.5601    
 2401.00   229.5350      233.7054    
 2402.00   229.6794      233.8507    
 2403.00   229.8239      233.9960    
 2404.00   229.9685      234.1415    
 2405.00   230.1131      234.2869    
 2406.00   230.2577      234.4325    
 2407.00   230.4025      234.5780    
 2408.00   230.5472      234.7237    
 2409.00   230.6920      234.8694    
 2410.00   230.8369      235.0151    
 2411.00   230.9818      235.1609    
 2412.00   231.1267      235.3067    
 2413.00   231.2718      235.4526    
 2414.00   231.4168      235.5985    
 2415.00   231.5619      235.7445    
 2416.00   231.7071      235.8905    
 2417.00   231.8523      236.0366    
 2418.00   231.9976      236.1828    
 2419.00   232.1429      236.3290    
 2420.00   232.2883      236.4752    
 2421.00   232.4337      236.6215    
 2422.00   232.5792      236.7679    
 2423.00   232.7247      236.9143    
 2424.00   232.8703      237.0607    
 2425.00   233.0159      237.2072    
 2426.00   233.1616      237.3538    
 2427.00   233.3073      237.5004    
 2428.00   233.4531      237.6470    
 2429.00   233.5989      237.7937    
 2430.00   233.7448      237.9405    
 2431.00   233.8907      238.0873    
 2432.00   234.0367      238.2342    
 2433.00   234.1827      238.3811    
 2434.00   234.3288      238.5280    
 2435.00   234.4750      238.6751    
 2436.00   234.6211      238.8221    
 2437.00   234.7674      238.9692    
 2438.00   234.9137      239.1164    
 2439.00   235.0600      239.2636    
 2440.00   235.2064      239.4109    
 2441.00   235.3529      239.5582    
 2442.00   235.4994      239.7056    
 2443.00   235.6459      239.8530    
 2444.00   235.7925      240.0005    
 2445.00   235.9392      240.1481    
 2446.00   236.0859      240.2956    
 2447.00   236.2326      240.4433    
 2448.00   236.3794      240.5910    
 2449.00   236.5263      240.7387    
 2450.00   236.6732      240.8865    
 2451.00   236.8202      241.0343    
 2452.00   236.9672      241.1822    
 2453.00   237.1142      241.3302    
 2454.00   237.2613      241.4782    
 2455.00   237.4085      241.6262    
 2456.00   237.5557      241.7743    
 2457.00   237.7030      241.9225    
 2458.00   237.8503      242.0707    
 2459.00   237.9977      242.2189    
 2460.00   238.1451      242.3672    
 2461.00   238.2926      242.5156    
 2462.00   238.4401      242.6640    
 2463.00   238.5877      242.8124    
 2464.00   238.7353      242.9610    
 2465.00   238.8830      243.1095    
 2466.00   239.0307      243.2581    
 2467.00   239.1785      243.4068    
 2468.00   239.3264      243.5555    
 2469.00   239.4742      243.7043    
 2470.00   239.6222      243.8531    
 2471.00   239.7702      244.0020    
 2472.00   239.9182      244.1509    
 2473.00   240.0663      244.2999    
 2474.00   240.2144      244.4489    
 2475.00   240.3626      244.5980    
 2476.00   240.5109      244.7471    
 2477.00   240.6592      244.8963    
 2478.00   240.8075      245.0456    
 2479.00   240.9559      245.1949    
 2480.00   241.1044      245.3442    
 2481.00   241.2529      245.4936    
 2482.00   241.4015      245.6430    
 2483.00   241.5501      245.7925    
 2484.00   241.6987      245.9421    
 2485.00   241.8474      246.0917    
 2486.00   241.9962      246.2413    
 2487.00   242.1450      246.3910    
 2488.00   242.2939      246.5408    
 2489.00   242.4428      246.6906    
 2490.00   242.5918      246.8405    
 2491.00   242.7408      246.9904    
 2492.00   242.8899      247.1403    
 2493.00   243.0390      247.2903    
 2494.00   243.1882      247.4404    
 2495.00   243.3374      247.5905    
 2496.00   243.4867      247.7407    
 2497.00   243.6360      247.8909    
 2498.00   243.7854      248.0412    
 2499.00   243.9349      248.1915    
 2500.00   244.0843      248.3419    
 2501.00   244.2339      248.4923    
 2502.00   244.3835      248.6428    
 2503.00   244.5331      248.7934    
 2504.00   244.6828      248.9439    
 2505.00   244.8326      249.0946    
 2506.00   244.9824      249.2453    
 2507.00   245.1322      249.3960    
 2508.00   245.2821      249.5468    
 2509.00   245.4321      249.6977    
 2510.00   245.5821      249.8486    
 2511.00   245.7321      249.9995    
 2512.00   245.8822      250.1505    
 2513.00   246.0324      250.3016    
 2514.00   246.1826      250.4527    
 2515.00   246.3329      250.6038    
 2516.00   246.4832      250.7550    
 2517.00   246.6336      250.9063    
 2518.00   246.7840      251.0576    
 2519.00   246.9345      251.2090    
 2520.00   247.0850      251.3604    
 2521.00   247.2356      251.5119    
 2522.00   247.3862      251.6634    
 2523.00   247.5369      251.8150    
 2524.00   247.6876      251.9666    
 2525.00   247.8384      252.1183    
 2526.00   247.9892      252.2700    
 2527.00   248.1401      252.4218    
 2528.00   248.2911      252.5736    
 2529.00   248.4421      252.7255    
 2530.00   248.5931      252.8775    
 2531.00   248.7442      253.0295    
 2532.00   248.8954      253.1815    
 2533.00   249.0466      253.3336    
 2534.00   249.1978      253.4857    
 2535.00   249.3491      253.6379    
 2536.00   249.5005      253.7902    
 2537.00   249.6519      253.9425    
 2538.00   249.8033      254.0949    
 2539.00   249.9548      254.2473    
 2540.00   250.1064      254.3997    
 2541.00   250.2580      254.5522    
 2542.00   250.4097      254.7048    
 2543.00   250.5614      254.8574    
 2544.00   250.7132      255.0101    
 2545.00   250.8650      255.1628    
 2546.00   251.0169      255.3156    
 2547.00   251.1688      255.4684    
 2548.00   251.3208      255.6213    
 2549.00   251.4728      255.7742    
 2550.00   251.6249      255.9272    
 2551.00   251.7771      256.0803    
 2552.00   251.9293      256.2334    
 2553.00   252.0815      256.3865    
 2554.00   252.2338      256.5397    
 2555.00   252.3861      256.6929    
 2556.00   252.5385      256.8462    
 2557.00   252.6910      256.9996    
 2558.00   252.8435      257.1530    
 2559.00   252.9961      257.3065    
 2560.00   253.1487      257.4600    
 2561.00   253.3013      257.6135    
 2562.00   253.4540      257.7671    
 2563.00   253.6068      257.9208    
 2564.00   253.7596      258.0745    
 2565.00   253.9125      258.2283    
 2566.00   254.0654      258.3821    
 2567.00   254.2184      258.5360    
 2568.00   254.3714      258.6899    
 2569.00   254.5245      258.8439    
 2570.00   254.6776      258.9979    
 2571.00   254.8308      259.1520    
 2572.00   254.9840      259.3062    
 2573.00   255.1373      259.4603    
 2574.00   255.2907      259.6146    
 2575.00   255.4440      259.7689    
 2576.00   255.5975      259.9232    
 2577.00   255.7510      260.0776    
 2578.00   255.9045      260.2321    
 2579.00   256.0581      260.3866    
 2580.00   256.2118      260.5412    
 2581.00   256.3655      260.6958    
 2582.00   256.5193      260.8504    
 2583.00   256.6731      261.0051    
 2584.00   256.8269      261.1599    
 2585.00   256.9808      261.3147    
 2586.00   257.1348      261.4696    
 2587.00   257.2888      261.6245    
 2588.00   257.4429      261.7795    
 2589.00   257.5970      261.9345    
 2590.00   257.7512      262.0896    
 2591.00   257.9054      262.2448    
 2592.00   258.0597      262.3999    
 2593.00   258.2140      262.5552    
 2594.00   258.3684      262.7105    
 2595.00   258.5229      262.8658    
 2596.00   258.6774      263.0212    
 2597.00   258.8319      263.1767    
 2598.00   258.9865      263.3322    
 2599.00   259.1412      263.4877    
 2600.00   259.2959      263.6433    
 2601.00   259.4506      263.7990    
 2602.00   259.6054      263.9547    
 2603.00   259.7603      264.1105    
 2604.00   259.9152      264.2663    
 2605.00   260.0702      264.4222    
 2606.00   260.2252      264.5781    
 2607.00   260.3802      264.7341    
 2608.00   260.5354      264.8901    
 2609.00   260.6905      265.0462    
 2610.00   260.8458      265.2023    
 2611.00   261.0010      265.3585    
 2612.00   261.1564      265.5148    
 2613.00   261.3118      265.6711    
 2614.00   261.4672      265.8274    
 2615.00   261.6227      265.9838    
 2616.00   261.7782      266.1403    
 2617.00   261.9338      266.2968    
 2618.00   262.0895      266.4533    
 2619.00   262.2452      266.6099    
 2620.00   262.4009      266.7666    
 2621.00   262.5567      266.9233    
 2622.00   262.7126      267.0801    
 2623.00   262.8685      267.2369    
 2624.00   263.0245      267.3938    
 2625.00   263.1805      267.5507    
 2626.00   263.3365      267.7077    
 2627.00   263.4927      267.8647    
 2628.00   263.6488      268.0218    
 2629.00   263.8051      268.1790    
 2630.00   263.9613      268.3362    
 2631.00   264.1177      268.4934    
 2632.00   264.2741      268.6507    
 2633.00   264.4305      268.8081    
 2634.00   264.5870      268.9655    
 2635.00   264.7435      269.1229    
 2636.00   264.9001      269.2804    
 2637.00   265.0568      269.4380    
 2638.00   265.2135      269.5956    
 2639.00   265.3702      269.7533    
 2640.00   265.5270      269.9110    
 2641.00   265.6839      270.0688    
 2642.00   265.8408      270.2266    
 2643.00   265.9978      270.3845    
 2644.00   266.1548      270.5424    
 2645.00   266.3119      270.7004    
 2646.00   266.4690      270.8584    
 2647.00   266.6262      271.0165    
 2648.00   266.7834      271.1747    
 2649.00   266.9407      271.3329    
 2650.00   267.0980      271.4911    
 2651.00   267.2554      271.6494    
 2652.00   267.4128      271.8078    
 2653.00   267.5703      271.9662    
 2654.00   267.7279      272.1247    
 2655.00   267.8855      272.2832    
 2656.00   268.0431      272.4418    
 2657.00   268.2008      272.6004    
 2658.00   268.3586      272.7591    
 2659.00   268.5164      272.9178    
 2660.00   268.6743      273.0766    
 2661.00   268.8322      273.2354    
 2662.00   268.9902      273.3943    
 2663.00   269.1482      273.5532    
 2664.00   269.3063      273.7122    
 2665.00   269.4644      273.8713    
 2666.00   269.6226      274.0304    
 2667.00   269.7808      274.1895    
 2668.00   269.9391      274.3487    
 2669.00   270.0974      274.5080    
 2670.00   270.2558      274.6673    
 2671.00   270.4143      274.8267    
 2672.00   270.5728      274.9861    
 2673.00   270.7313      275.1456    
 2674.00   270.8899      275.3051    
 2675.00   271.0486      275.4647    
 2676.00   271.2073      275.6243    
 2677.00   271.3661      275.7840    
 2678.00   271.5249      275.9437    
 2679.00   271.6838      276.1035    
 2680.00   271.8427      276.2634    
 2681.00   272.0017      276.4233    
 2682.00   272.1607      276.5832    
 2683.00   272.3198      276.7432    
 2684.00   272.4789      276.9033    
 2685.00   272.6381      277.0634    
 2686.00   272.7973      277.2236    
 2687.00   272.9566      277.3838    
 2688.00   273.1160      277.5441    
 2689.00   273.2754      277.7044    
 2690.00   273.4348      277.8648    
 2691.00   273.5943      278.0252    
 2692.00   273.7539      278.1857    
 2693.00   273.9135      278.3462    
 2694.00   274.0732      278.5068    
 2695.00   274.2329      278.6675    
 2696.00   274.3927      278.8282    
 2697.00   274.5525      278.9889    
 2698.00   274.7124      279.1497    
 2699.00   274.8723      279.3106    
 2700.00   275.0323      279.4715    
 2701.00   275.1923      279.6324    
 2702.00   275.3524      279.7935    
 2703.00   275.5126      279.9545    
 2704.00   275.6728      280.1157    
 2705.00   275.8330      280.2768    
 2706.00   275.9933      280.4381    
 2707.00   276.1537      280.5994    
 2708.00   276.3141      280.7607    
 2709.00   276.4746      280.9221    
 2710.00   276.6351      281.0835    
 2711.00   276.7957      281.2450    
 2712.00   276.9563      281.4066    
 2713.00   277.1170      281.5682    
 2714.00   277.2777      281.7299    
 2715.00   277.4385      281.8916    
 2716.00   277.5993      282.0533    
 2717.00   277.7602      282.2152    
 2718.00   277.9212      282.3770    
 2719.00   278.0822      282.5390    
 2720.00   278.2432      282.7009    
 2721.00   278.4043      282.8630    
 2722.00   278.5655      283.0251    
 2723.00   278.7267      283.1872    
 2724.00   278.8880      283.3494    
 2725.00   279.0493      283.5116    
 2726.00   279.2107      283.6739    
 2727.00   279.3721      283.8363    
 2728.00   279.5336      283.9987    
 2729.00   279.6951      284.1612    
 2730.00   279.8567      284.3237    
 2731.00   280.0183      284.4863    
 2732.00   280.1800      284.6489    
 2733.00   280.3418      284.8116    
 2734.00   280.5036      284.9743    
 2735.00   280.6654      285.1371    
 2736.00   280.8273      285.2999    
 2737.00   280.9893      285.4628    
 2738.00   281.1513      285.6258    
 2739.00   281.3134      285.7888    
 2740.00   281.4755      285.9518    
 2741.00   281.6377      286.1149    
 2742.00   281.7999      286.2781    
 2743.00   281.9622      286.4413    
 2744.00   282.1245      286.6046    
 2745.00   282.2869      286.7679    
 2746.00   282.4493      286.9312    
 2747.00   282.6118      287.0947    
 2748.00   282.7744      287.2582    
 2749.00   282.9370      287.4217    
 2750.00   283.0996      287.5853    
 2751.00   283.2623      287.7489    
 2752.00   283.4251      287.9126    
 2753.00   283.5879      288.0764    
 2754.00   283.7508      288.2402    
 2755.00   283.9137      288.4040    
 2756.00   284.0767      288.5680    
 2757.00   284.2397      288.7319    
 2758.00   284.4028      288.8959    
 2759.00   284.5659      289.0600    
 2760.00   284.7291      289.2241    
 2761.00   284.8924      289.3883    
 2762.00   285.0557      289.5526    
 2763.00   285.2190      289.7168    
 2764.00   285.3824      289.8812    
 2765.00   285.5459      290.0456    
 2766.00   285.7094      290.2100    
 2767.00   285.8730      290.3745    
 2768.00   286.0366      290.5391    
 2769.00   286.2003      290.7037    
 2770.00   286.3640      290.8684    
 2771.00   286.5278      291.0331    
 2772.00   286.6916      291.1979    
 2773.00   286.8555      291.3627    
 2774.00   287.0195      291.5276    
 2775.00   287.1835      291.6925    
 2776.00   287.3475      291.8575    
 2777.00   287.5116      292.0225    
 2778.00   287.6758      292.1876    
 2779.00   287.8400      292.3528    
 2780.00   288.0043      292.5180    
 2781.00   288.1686      292.6833    
 2782.00   288.3330      292.8486    
 2783.00   288.4974      293.0139    
 2784.00   288.6619      293.1794    
 2785.00   288.8264      293.3448    
 2786.00   288.9910      293.5104    
 2787.00   289.1556      293.6759    
 2788.00   289.3203      293.8416    
 2789.00   289.4851      294.0073    
 2790.00   289.6499      294.1730    
 2791.00   289.8147      294.3388    
 2792.00   289.9797      294.5047    
 2793.00   290.1446      294.6706    
 2794.00   290.3096      294.8365    
 2795.00   290.4747      295.0025    
 2796.00   290.6398      295.1686    
 2797.00   290.8050      295.3347    
 2798.00   290.9703      295.5009    
 2799.00   291.1356      295.6671    
 2800.00   291.3009      295.8334    
 2801.00   291.4663      295.9998    
 2802.00   291.6317      296.1662    
 2803.00   291.7972      296.3326    
 2804.00   291.9628      296.4991    
 2805.00   292.1284      296.6657    
 2806.00   292.2941      296.8323    
 2807.00   292.4598      296.9989    
 2808.00   292.6256      297.1657    
 2809.00   292.7914      297.3324    
 2810.00   292.9573      297.4993    
 2811.00   293.1232      297.6661    
 2812.00   293.2892      297.8331    
 2813.00   293.4553      298.0001    
 2814.00   293.6214      298.1671    
 2815.00   293.7875      298.3342    
 2816.00   293.9537      298.5014    
 2817.00   294.1200      298.6686    
 2818.00   294.2863      298.8358    
 2819.00   294.4527      299.0031    
 2820.00   294.6191      299.1705    
 2821.00   294.7856      299.3379    
 2822.00   294.9521      299.5054    
 2823.00   295.1187      299.6729    
 2824.00   295.2853      299.8405    
 2825.00   295.4520      300.0082    
 2826.00   295.6188      300.1759    
 2827.00   295.7856      300.3436    
 2828.00   295.9524      300.5114    
 2829.00   296.1194      300.6793    
 2830.00   296.2863      300.8472    
 2831.00   296.4533      301.0152    
 2832.00   296.6204      301.1832    
 2833.00   296.7875      301.3512    
 2834.00   296.9547      301.5194    
 2835.00   297.1220      301.6876    
 2836.00   297.2892      301.8558    
 2837.00   297.4566      302.0241    
 2838.00   297.6240      302.1924    
 2839.00   297.7914      302.3608    
 2840.00   297.9589      302.5293    
 2841.00   298.1265      302.6978    
 2842.00   298.2941      302.8664    
 2843.00   298.4618      303.0350    
 2844.00   298.6295      303.2037    
 2845.00   298.7973      303.3724    
 2846.00   298.9651      303.5412    
 2847.00   299.1330      303.7100    
 2848.00   299.3010      303.8789    
 2849.00   299.4690      304.0478    
 2850.00   299.6370      304.2168    
 2851.00   299.8051      304.3859    
 2852.00   299.9733      304.5550    
 2853.00   300.1415      304.7242    
 2854.00   300.3097      304.8934    
 2855.00   300.4781      305.0626    
 2856.00   300.6464      305.2320    
 2857.00   300.8149      305.4014    
 2858.00   300.9834      305.5708    
 2859.00   301.1519      305.7403    
 2860.00   301.3205      305.9098    
 2861.00   301.4891      306.0794    
 2862.00   301.6578      306.2491    
 2863.00   301.8266      306.4188    
 2864.00   301.9954      306.5885    
 2865.00   302.1643      306.7584    
 2866.00   302.3332      306.9282    
 2867.00   302.5022      307.0982    
 2868.00   302.6712      307.2681    
 2869.00   302.8403      307.4382    
 2870.00   303.0094      307.6083    
 2871.00   303.1786      307.7784    
 2872.00   303.3478      307.9486    
 2873.00   303.5171      308.1189    
 2874.00   303.6865      308.2892    
 2875.00   303.8559      308.4595    
 2876.00   304.0254      308.6299    
 2877.00   304.1949      308.8004    
 2878.00   304.3645      308.9709    
 2879.00   304.5341      309.1415    
 2880.00   304.7038      309.3122    
 2881.00   304.8735      309.4829    
 2882.00   305.0433      309.6536    
 2883.00   305.2131      309.8244    
 2884.00   305.3830      309.9953    
 2885.00   305.5530      310.1662    
 2886.00   305.7230      310.3371    
 2887.00   305.8931      310.5081    
 2888.00   306.0632      310.6792    
 2889.00   306.2334      310.8504    
 2890.00   306.4036      311.0215    
 2891.00   306.5739      311.1928    
 2892.00   306.7442      311.3641    
 2893.00   306.9146      311.5354    
 2894.00   307.0850      311.7068    
 2895.00   307.2555      311.8783    
 2896.00   307.4261      312.0498    
 2897.00   307.5967      312.2214    
 2898.00   307.7674      312.3930    
 2899.00   307.9381      312.5646    
 2900.00   308.1089      312.7364    
 2901.00   308.2797      312.9082    
 2902.00   308.4506      313.0800    
 2903.00   308.6215      313.2519    
 2904.00   308.7925      313.4239    
 2905.00   308.9635      313.5959    
 2906.00   309.1347      313.7679    
 2907.00   309.3058      313.9400    
 2908.00   309.4770      314.1122    
 2909.00   309.6483      314.2844    
 2910.00   309.8196      314.4567    
 2911.00   309.9910      314.6290    
 2912.00   310.1624      314.8014    
 2913.00   310.3339      314.9739    
 2914.00   310.5054      315.1464    
 2915.00   310.6770      315.3189    
 2916.00   310.8487      315.4915    
 2917.00   311.0204      315.6642    
 2918.00   311.1921      315.8369    
 2919.00   311.3640      316.0097    
 2920.00   311.5358      316.1825    
 2921.00   311.7077      316.3554    
 2922.00   311.8797      316.5283    
 2923.00   312.0518      316.7013    
 2924.00   312.2238      316.8744    
 2925.00   312.3960      317.0475    
 2926.00   312.5682      317.2207    
 2927.00   312.7404      317.3939    
 2928.00   312.9127      317.5671    
 2929.00   313.0851      317.7405    
 2930.00   313.2575      317.9138    
 2931.00   313.4300      318.0873    
 2932.00   313.6025      318.2608    
 2933.00   313.7751      318.4343    
 2934.00   313.9477      318.6079    
 2935.00   314.1204      318.7816    
 2936.00   314.2932      318.9553    
 2937.00   314.4660      319.1290    
 2938.00   314.6388      319.3029    
 2939.00   314.8117      319.4767    
 2940.00   314.9847      319.6507    
 2941.00   315.1577      319.8246    
 2942.00   315.3308      319.9987    
 2943.00   315.5039      320.1728    
 2944.00   315.6771      320.3469    
 2945.00   315.8504      320.5211    
 2946.00   316.0237      320.6954    
 2947.00   316.1970      320.8697    
 2948.00   316.3704      321.0441    
 2949.00   316.5439      321.2185    
 2950.00   316.7174      321.3930    
 2951.00   316.8910      321.5675    
 2952.00   317.0646      321.7421    
 2953.00   317.2383      321.9168    
 2954.00   317.4120      322.0915    
 2955.00   317.5858      322.2662    
 2956.00   317.7597      322.4410    
 2957.00   317.9336      322.6159    
 2958.00   318.1075      322.7908    
 2959.00   318.2815      322.9658    
 2960.00   318.4556      323.1408    
 2961.00   318.6297      323.3159    
 2962.00   318.8039      323.4911    
 2963.00   318.9781      323.6663    
 2964.00   319.1524      323.8415    
 2965.00   319.3267      324.0168    
 2966.00   319.5011      324.1922    
 2967.00   319.6756      324.3676    
 2968.00   319.8501      324.5431    
 2969.00   320.0247      324.7186    
 2970.00   320.1993      324.8942    
 2971.00   320.3740      325.0699    
 2972.00   320.5487      325.2456    
 2973.00   320.7235      325.4213    
 2974.00   320.8983      325.5971    
 2975.00   321.0732      325.7730    
 2976.00   321.2482      325.9489    
 2977.00   321.4232      326.1249    
 2978.00   321.5982      326.3009    
 2979.00   321.7733      326.4770    
 2980.00   321.9485      326.6531    
 2981.00   322.1237      326.8293    
 2982.00   322.2990      327.0056    
 2983.00   322.4744      327.1819    
 2984.00   322.6497      327.3582    
 2985.00   322.8252      327.5347    
 2986.00   323.0007      327.7111    
 2987.00   323.1762      327.8877    
 2988.00   323.3519      328.0643    
 2989.00   323.5275      328.2409    
 2990.00   323.7033      328.4176    
 2991.00   323.8790      328.5943    
 2992.00   324.0549      328.7711    
 2993.00   324.2308      328.9480    
 2994.00   324.4067      329.1249    
 2995.00   324.5827      329.3019    
 2996.00   324.7588      329.4789    
 2997.00   324.9349      329.6560    
 2998.00   325.1110      329.8331    
 2999.00   325.2873      330.0103    
 3000.00   325.4635      330.1876    
 3001.00   325.6399      330.3649    
 3002.00   325.8163      330.5423    
 3003.00   325.9927      330.7197    
 3004.00   326.1692      330.8971    
 3005.00   326.3458      331.0747    
 3006.00   326.5224      331.2523    
 3007.00   326.6990      331.4299    
 3008.00   326.8757      331.6076    
 3009.00   327.0525      331.7853    
 3010.00   327.2294      331.9631    
 3011.00   327.4062      332.1410    
 3012.00   327.5832      332.3189    
 3013.00   327.7602      332.4969    
 3014.00   327.9372      332.6749    
 3015.00   328.1143      332.8530    
 3016.00   328.2915      333.0312    
 3017.00   328.4687      333.2093    
 3018.00   328.6460      333.3876    
 3019.00   328.8233      333.5659    
 3020.00   329.0007      333.7443    
 3021.00   329.1782      333.9227    
 3022.00   329.3557      334.1012    
 3023.00   329.5332      334.2797    
 3024.00   329.7108      334.4583    
 3025.00   329.8885      334.6369    
 3026.00   330.0662      334.8156    
 3027.00   330.2440      334.9944    
 3028.00   330.4218      335.1732    
 3029.00   330.5997      335.3520    
 3030.00   330.7776      335.5310    
 3031.00   330.9556      335.7099    
 3032.00   331.1337      335.8890    
 3033.00   331.3118      336.0681    
 3034.00   331.4900      336.2472    
 3035.00   331.6682      336.4264    
 3036.00   331.8465      336.6057    
 3037.00   332.0248      336.7850    
 3038.00   332.2032      336.9643    
 3039.00   332.3816      337.1438    
 3040.00   332.5601      337.3232    
 3041.00   332.7387      337.5028    
 3042.00   332.9173      337.6824    
 3043.00   333.0960      337.8620    
 3044.00   333.2747      338.0417    
 3045.00   333.4535      338.2215    
 3046.00   333.6323      338.4013    
 3047.00   333.8112      338.5811    
 3048.00   333.9901      338.7611    
 3049.00   334.1691      338.9411    
 3050.00   334.3482      339.1211    
 3051.00   334.5273      339.3012    
 3052.00   334.7065      339.4813    
 3053.00   334.8857      339.6615    
 3054.00   335.0650      339.8418    
 3055.00   335.2443      340.0221    
 3056.00   335.4237      340.2025    
 3057.00   335.6032      340.3829    
 3058.00   335.7827      340.5634    
 3059.00   335.9622      340.7439    
 3060.00   336.1418      340.9245    
 3061.00   336.3215      341.1052    
 3062.00   336.5012      341.2859    
 3063.00   336.6810      341.4667    
 3064.00   336.8609      341.6475    
 3065.00   337.0408      341.8284    
 3066.00   337.2207      342.0093    
 3067.00   337.4007      342.1903    
 3068.00   337.5808      342.3713    
 3069.00   337.7609      342.5524    
 3070.00   337.9411      342.7336    
 3071.00   338.1213      342.9148    
 3072.00   338.3016      343.0961    
 3073.00   338.4819      343.2774    
 3074.00   338.6623      343.4588    
 3075.00   338.8428      343.6402    
 3076.00   339.0233      343.8217    
 3077.00   339.2038      344.0033    
 3078.00   339.3845      344.1849    
 3079.00   339.5651      344.3665    
 3080.00   339.7459      344.5483    
 3081.00   339.9267      344.7300    
 3082.00   340.1075      344.9119    
 3083.00   340.2884      345.0937    
 3084.00   340.4694      345.2757    
 3085.00   340.6504      345.4577    
 3086.00   340.8315      345.6397    
 3087.00   341.0126      345.8219    
 3088.00   341.1938      346.0040    
 3089.00   341.3750      346.1863    
 3090.00   341.5563      346.3685    
 3091.00   341.7377      346.5509    
 3092.00   341.9191      346.7333    
 3093.00   342.1005      346.9157    
 3094.00   342.2820      347.0982    
 3095.00   342.4636      347.2808    
 3096.00   342.6452      347.4634    
 3097.00   342.8269      347.6461    
 3098.00   343.0087      347.8288    
 3099.00   343.1905      348.0116    
 3100.00   343.3723      348.1944    
 3101.00   343.5542      348.3773    
 3102.00   343.7362      348.5603    
 3103.00   343.9182      348.7433    
 3104.00   344.1003      348.9264    
 3105.00   344.2825      349.1095    
 3106.00   344.4646      349.2927    
 3107.00   344.6469      349.4759    
 3108.00   344.8292      349.6592    
 3109.00   345.0116      349.8426    
 3110.00   345.1940      350.0260    
 3111.00   345.3765      350.2094    
 3112.00   345.5590      350.3929    
 3113.00   345.7416      350.5765    
 3114.00   345.9242      350.7602    
 3115.00   346.1069      350.9438    
 3116.00   346.2897      351.1276    
 3117.00   346.4725      351.3114    
 3118.00   346.6553      351.4953    
 3119.00   346.8383      351.6792    
 3120.00   347.0213      351.8631    
 3121.00   347.2043      352.0472    
 3122.00   347.3874      352.2312    
 3123.00   347.5705      352.4154    
 3124.00   347.7537      352.5996    
 3125.00   347.9370      352.7838    
 3126.00   348.1203      352.9682    
 3127.00   348.3037      353.1525    
 3128.00   348.4871      353.3369    
 3129.00   348.6706      353.5214    
 3130.00   348.8542      353.7060    
 3131.00   349.0378      353.8905    
 3132.00   349.2214      354.0752    
 3133.00   349.4051      354.2599    
 3134.00   349.5889      354.4447    
 3135.00   349.7727      354.6295    
 3136.00   349.9566      354.8144    
 3137.00   350.1405      354.9993    
 3138.00   350.3245      355.1843    
 3139.00   350.5086      355.3693    
 3140.00   350.6927      355.5544    
 3141.00   350.8769      355.7396    
 3142.00   351.0611      355.9248    
 3143.00   351.2454      356.1101    
 3144.00   351.4297      356.2954    
 3145.00   351.6141      356.4808    
 3146.00   351.7985      356.6662    
 3147.00   351.9830      356.8517    
 3148.00   352.1676      357.0373    
 3149.00   352.3522      357.2229    
 3150.00   352.5369      357.4086    
 3151.00   352.7216      357.5943    
 3152.00   352.9064      357.7801    
 3153.00   353.0912      357.9659    
 3154.00   353.2761      358.1518    
 3155.00   353.4611      358.3378    
 3156.00   353.6461      358.5238    
 3157.00   353.8312      358.7098    
 3158.00   354.0163      358.8959    
 3159.00   354.2015      359.0821    
 3160.00   354.3867      359.2684    
 3161.00   354.5720      359.4547    
 3162.00   354.7574      359.6410    
 3163.00   354.9428      359.8274    
 3164.00   355.1283      360.0139    
 3165.00   355.3138      360.2004    
 3166.00   355.4994      360.3870    
 3167.00   355.6850      360.5736    
 3168.00   355.8707      360.7603    
 3169.00   356.0564      360.9470    
 3170.00   356.2422      361.1338    
 3171.00   356.4281      361.3207    
 3172.00   356.6140      361.5076    
 3173.00   356.8000      361.6946    
 3174.00   356.9860      361.8816    
 3175.00   357.1721      362.0687    
 3176.00   357.3583      362.2559    
 3177.00   357.5445      362.4431    
 3178.00   357.7307      362.6303    
 3179.00   357.9170      362.8176    
 3180.00   358.1034      363.0050    
 3181.00   358.2898      363.1924    
 3182.00   358.4763      363.3799    
 3183.00   358.6629      363.5675    
 3184.00   358.8495      363.7551    
 3185.00   359.0361      363.9427    
 3186.00   359.2228      364.1304    
 3187.00   359.4096      364.3182    
 3188.00   359.5964      364.5060    
 3189.00   359.7833      364.6939    
 3190.00   359.9703      364.8819    
 3191.00   360.1573      365.0699    
 3192.00   360.3443      365.2579    
 3193.00   360.5314      365.4460    
 3194.00   360.7186      365.6342    
 3195.00   360.9058      365.8224    
 3196.00   361.0931      366.0107    
 3197.00   361.2804      366.1991    
 3198.00   361.4678      366.3875    
 3199.00   361.6553      366.5759    
 3200.00   361.8428      366.7644    
 3201.00   362.0304      366.9530    
 3202.00   362.2180      367.1416    
 3203.00   362.4057      367.3303    
 3204.00   362.5934      367.5190    
 3205.00   362.7812      367.7078    
 3206.00   362.9691      367.8967    
 3207.00   363.1570      368.0856    
 3208.00   363.3449      368.2746    
 3209.00   363.5330      368.4636    
 3210.00   363.7210      368.6527    
 3211.00   363.9092      368.8418    
 3212.00   364.0974      369.0310    
 3213.00   364.2856      369.2203    
 3214.00   364.4739      369.4096    
 3215.00   364.6623      369.5990    
 3216.00   364.8507      369.7884    
 3217.00   365.0392      369.9779    
 3218.00   365.2277      370.1674    
 3219.00   365.4163      370.3570    
 3220.00   365.6050      370.5467    
 3221.00   365.7937      370.7364    
 3222.00   365.9824      370.9262    
 3223.00   366.1713      371.1160    
 3224.00   366.3601      371.3059    
 3225.00   366.5491      371.4958    
 3226.00   366.7381      371.6858    
 3227.00   366.9271      371.8759    
 3228.00   367.1162      372.0660    
 3229.00   367.3054      372.2561    
 3230.00   367.4946      372.4464    
 3231.00   367.6839      372.6367    
 3232.00   367.8732      372.8270    
 3233.00   368.0626      373.0174    
 3234.00   368.2521      373.2079    
 3235.00   368.4416      373.3984    
 3236.00   368.6311      373.5889    
 3237.00   368.8208      373.7796    
 3238.00   369.0105      373.9703    
 3239.00   369.2002      374.1610    
 3240.00   369.3900      374.3518    
 3241.00   369.5798      374.5427    
 3242.00   369.7697      374.7336    
 3243.00   369.9597      374.9246    
 3244.00   370.1497      375.1156    
 3245.00   370.3398      375.3067    
 3246.00   370.5299      375.4978    
 3247.00   370.7201      375.6890    
 3248.00   370.9104      375.8803    
 3249.00   371.1007      376.0716    
 3250.00   371.2911      376.2630    
 3251.00   371.4815      376.4544    
 3252.00   371.6720      376.6459    
 3253.00   371.8625      376.8375    
 3254.00   372.0531      377.0291    
 3255.00   372.2438      377.2207    
 3256.00   372.4345      377.4124    
 3257.00   372.6252      377.6042    
 3258.00   372.8161      377.7961    
 3259.00   373.0069      377.9879    
 3260.00   373.1979      378.1799    
 3261.00   373.3889      378.3719    
 3262.00   373.5799      378.5640    
 3263.00   373.7710      378.7561    
 3264.00   373.9622      378.9483    
 3265.00   374.1534      379.1405    
 3266.00   374.3447      379.3328    
 3267.00   374.5361      379.5252    
 3268.00   374.7275      379.7176    
 3269.00   374.9189      379.9100    
 3270.00   375.1104      380.1026    
 3271.00   375.3020      380.2952    
 3272.00   375.4936      380.4878    
 3273.00   375.6853      380.6805    
 3274.00   375.8771      380.8733    
 3275.00   376.0689      381.0661    
 3276.00   376.2607      381.2589    
 3277.00   376.4527      381.4519    
 3278.00   376.6446      381.6449    
 3279.00   376.8367      381.8379    
 3280.00   377.0287      382.0310    
 3281.00   377.2209      382.2242    
 3282.00   377.4131      382.4174    
 3283.00   377.6054      382.6107    
 3284.00   377.7977      382.8040    
 3285.00   377.9901      382.9974    
 3286.00   378.1825      383.1908    
 3287.00   378.3750      383.3843    
 3288.00   378.5675      383.5779    
 3289.00   378.7601      383.7715    
 3290.00   378.9528      383.9652    
 3291.00   379.1455      384.1590    
 3292.00   379.3383      384.3528    
 3293.00   379.5311      384.5466    
 3294.00   379.7240      384.7405    
 3295.00   379.9170      384.9345    
 3296.00   380.1100      385.1285    
 3297.00   380.3031      385.3226    
 3298.00   380.4962      385.5167    
 3299.00   380.6894      385.7109    
 3300.00   380.8826      385.9052    
 3301.00   381.0759      386.0995    
 3302.00   381.2693      386.2939    
 3303.00   381.4627      386.4883    
 3304.00   381.6562      386.6828    
 3305.00   381.8497      386.8774    
 3306.00   382.0433      387.0720    
 3307.00   382.2369      387.2666    
 3308.00   382.4306      387.4614    
 3309.00   382.6244      387.6561    
 3310.00   382.8182      387.8510    
 3311.00   383.0121      388.0459    
 3312.00   383.2060      388.2408    
 3313.00   383.4000      388.4358    
 3314.00   383.5941      388.6309    
 3315.00   383.7882      388.8260    
 3316.00   383.9824      389.0212    
 3317.00   384.1766      389.2165    
 3318.00   384.3709      389.4118    
 3319.00   384.5652      389.6071    
 3320.00   384.7596      389.8025    
 3321.00   384.9541      389.9980    
 3322.00   385.1486      390.1935    
 3323.00   385.3431      390.3891    
 3324.00   385.5378      390.5848    
 3325.00   385.7325      390.7805    
 3326.00   385.9272      390.9763    
 3327.00   386.1220      391.1721    
 3328.00   386.3169      391.3680    
 3329.00   386.5118      391.5639    
 3330.00   386.7068      391.7599    
 3331.00   386.9018      391.9560    
 3332.00   387.0969      392.1521    
 3333.00   387.2921      392.3482    
 3334.00   387.4873      392.5445    
 3335.00   387.6825      392.7408    
 3336.00   387.8779      392.9371    
 3337.00   388.0732      393.1335    
 3338.00   388.2687      393.3300    
 3339.00   388.4642      393.5265    
 3340.00   388.6597      393.7231    
 3341.00   388.8553      393.9197    
 3342.00   389.0510      394.1164    
 3343.00   389.2468      394.3132    
 3344.00   389.4425      394.5100    
 3345.00   389.6384      394.7068    
 3346.00   389.8343      394.9038    
 3347.00   390.0303      395.1008    
 3348.00   390.2263      395.2978    
 3349.00   390.4224      395.4949    
 3350.00   390.6185      395.6921    
 3351.00   390.8147      395.8893    
 3352.00   391.0109      396.0866    
 3353.00   391.2073      396.2839    
 3354.00   391.4036      396.4813    
 3355.00   391.6001      396.6788    
 3356.00   391.7965      396.8763    
 3357.00   391.9931      397.0738    
 3358.00   392.1897      397.2715    
 3359.00   392.3864      397.4691    
 3360.00   392.5831      397.6669    
 3361.00   392.7798      397.8647    
 3362.00   392.9767      398.0626    
 3363.00   393.1736      398.2605    
 3364.00   393.3705      398.4584    
 3365.00   393.5675      398.6565    
 3366.00   393.7646      398.8546    
 3367.00   393.9617      399.0527    
 3368.00   394.1589      399.2509    
 3369.00   394.3562      399.4492    
 3370.00   394.5535      399.6475    
 3371.00   394.7508      399.8459    
 3372.00   394.9482      400.0444    
 3373.00   395.1457      400.2429    
 3374.00   395.3433      400.4414    
 3375.00   395.5408      400.6401    
 3376.00   395.7385      400.8387    
 3377.00   395.9362      401.0375    
 3378.00   396.1340      401.2363    
 3379.00   396.3318      401.4351    
 3380.00   396.5297      401.6340    
 3381.00   396.7276      401.8330    
 3382.00   396.9256      402.0320    
 3383.00   397.1237      402.2311    
 3384.00   397.3218      402.4303    
 3385.00   397.5200      402.6295    
 3386.00   397.7182      402.8287    
 3387.00   397.9165      403.0281    
 3388.00   398.1149      403.2274    
 3389.00   398.3133      403.4269    
 3390.00   398.5117      403.6264    
 3391.00   398.7103      403.8259    
 3392.00   398.9089      404.0255    
 3393.00   399.1075      404.2252    
 3394.00   399.3062      404.4250    
 3395.00   399.5050      404.6247    
 3396.00   399.7038      404.8246    
 3397.00   399.9027      405.0245    
 3398.00   400.1016      405.2245    
 3399.00   400.3006      405.4245    
 3400.00   400.4996      405.6246    
 3401.00   400.6988      405.8247    
 3402.00   400.8979      406.0249    
 3403.00   401.0972      406.2252    
 3404.00   401.2964      406.4255    
 3405.00   401.4958      406.6259    
 3406.00   401.6952      406.8263    
 3407.00   401.8947      407.0268    
 3408.00   402.0942      407.2274    
 3409.00   402.2938      407.4280    
 3410.00   402.4934      407.6286    
 3411.00   402.6931      407.8294    
 3412.00   402.8929      408.0302    
 3413.00   403.0927      408.2310    
 3414.00   403.2925      408.4319    
 3415.00   403.4925      408.6329    
 3416.00   403.6925      408.8339    
 3417.00   403.8925      409.0350    
 3418.00   404.0926      409.2361    
 3419.00   404.2928      409.4373    
 3420.00   404.4930      409.6386    
 3421.00   404.6933      409.8399    
 3422.00   404.8936      410.0413    
 3423.00   405.0940      410.2427    
 3424.00   405.2945      410.4442    
 3425.00   405.4950      410.6458    
 3426.00   405.6956      410.8474    
 3427.00   405.8962      411.0490    
 3428.00   406.0969      411.2508    
 3429.00   406.2977      411.4526    
 3430.00   406.4985      411.6544    
 3431.00   406.6994      411.8563    
 3432.00   406.9003      412.0583    
 3433.00   407.1013      412.2603    
 3434.00   407.3023      412.4624    
 3435.00   407.5034      412.6645    
 3436.00   407.7046      412.8667    
 3437.00   407.9058      413.0690    
 3438.00   408.1071      413.2713    
 3439.00   408.3084      413.4737    
 3440.00   408.5098      413.6761    
 3441.00   408.7113      413.8786    
 3442.00   408.9128      414.0812    
 3443.00   409.1144      414.2838    
 3444.00   409.3160      414.4864    
 3445.00   409.5177      414.6892    
 3446.00   409.7195      414.8920    
 3447.00   409.9213      415.0948    
 3448.00   410.1232      415.2977    
 3449.00   410.3251      415.5007    
 3450.00   410.5271      415.7037    
 3451.00   410.7291      415.9068    
 3452.00   410.9312      416.1100    
 3453.00   411.1334      416.3132    
 3454.00   411.3356      416.5164    
 3455.00   411.5379      416.7197    
 3456.00   411.7403      416.9231    
 3457.00   411.9427      417.1266    
 3458.00   412.1451      417.3301    
 3459.00   412.3476      417.5336    
 3460.00   412.5502      417.7372    
 3461.00   412.7529      417.9409    
 3462.00   412.9556      418.1446    
 3463.00   413.1583      418.3484    
 3464.00   413.3611      418.5523    
 3465.00   413.5640      418.7562    
 3466.00   413.7669      418.9602    
 3467.00   413.9699      419.1642    
 3468.00   414.1730      419.3683    
 3469.00   414.3761      419.5725    
 3470.00   414.5793      419.7767    
 3471.00   414.7825      419.9809    
 3472.00   414.9858      420.1853    
 3473.00   415.1891      420.3896    
 3474.00   415.3925      420.5941    
 3475.00   415.5960      420.7986    
 3476.00   415.7995      421.0032    
 3477.00   416.0031      421.2078    
 3478.00   416.2067      421.4125    
 3479.00   416.4104      421.6172    
 3480.00   416.6142      421.8220    
 3481.00   416.8180      422.0269    
 3482.00   417.0219      422.2318    
 3483.00   417.2258      422.4368    
 3484.00   417.4298      422.6418    
 3485.00   417.6339      422.8469    
 3486.00   417.8380      423.0521    
 3487.00   418.0422      423.2573    
 3488.00   418.2464      423.4626    
 3489.00   418.4507      423.6679    
 3490.00   418.6551      423.8733    
 3491.00   418.8595      424.0788    
 3492.00   419.0639      424.2843    
 3493.00   419.2685      424.4898    
 3494.00   419.4731      424.6955    
 3495.00   419.6777      424.9012    
 3496.00   419.8824      425.1069    
 3497.00   420.0872      425.3127    
 3498.00   420.2920      425.5186    
 3499.00   420.4969      425.7245    
 3500.00   420.7018      425.9305    
 3501.00   420.9068      426.1366    
 3502.00   421.1119      426.3427    
 3503.00   421.3170      426.5488    
 3504.00   421.5222      426.7551    
 3505.00   421.7275      426.9614    
 3506.00   421.9328      427.1677    
 3507.00   422.1381      427.3741    
 3508.00   422.3435      427.5806    
 3509.00   422.5490      427.7871    
 3510.00   422.7546      427.9937    
 3511.00   422.9602      428.2003    
 3512.00   423.1658      428.4070    
 3513.00   423.3715      428.6138    
 3514.00   423.5773      428.8206    
 3515.00   423.7831      429.0275    
 3516.00   423.9890      429.2344    
 3517.00   424.1950      429.4415    
 3518.00   424.4010      429.6485    
 3519.00   424.6071      429.8556    
 3520.00   424.8132      430.0628    
 3521.00   425.0194      430.2701    
 3522.00   425.2257      430.4774    
 3523.00   425.4320      430.6847    
 3524.00   425.6383      430.8921    
 3525.00   425.8448      431.0996    
 3526.00   426.0513      431.3071    
 3527.00   426.2578      431.5147    
 3528.00   426.4644      431.7224    
 3529.00   426.6711      431.9301    
 3530.00   426.8778      432.1379    
 3531.00   427.0846      432.3457    
 3532.00   427.2915      432.5536    
 3533.00   427.4984      432.7616    
 3534.00   427.7053      432.9696    
 3535.00   427.9124      433.1777    
 3536.00   428.1195      433.3858    
 3537.00   428.3266      433.5940    
 3538.00   428.5338      433.8023    
 3539.00   428.7411      434.0106    
 3540.00   428.9484      434.2190    
 3541.00   429.1558      434.4274    
 3542.00   429.3632      434.6359    
 3543.00   429.5707      434.8444    
 3544.00   429.7783      435.0531    
 3545.00   429.9859      435.2617    
 3546.00   430.1936      435.4705    
 3547.00   430.4013      435.6793    
 3548.00   430.6091      435.8881    
 3549.00   430.8170      436.0970    
 3550.00   431.0249      436.3060    
 3551.00   431.2329      436.5150    
 3552.00   431.4410      436.7241    
 3553.00   431.6491      436.9333    
 3554.00   431.8572      437.1425    
 3555.00   432.0654      437.3518    
 3556.00   432.2737      437.5611    
 3557.00   432.4821      437.7705    
 3558.00   432.6905      437.9799    
 3559.00   432.8989      438.1895    
 3560.00   433.1074      438.3990    
 3561.00   433.3160      438.6087    
 3562.00   433.5247      438.8184    
 3563.00   433.7334      439.0281    
 3564.00   433.9421      439.2379    
 3565.00   434.1509      439.4478    
 3566.00   434.3598      439.6577    
 3567.00   434.5688      439.8677    
 3568.00   434.7778      440.0778    
 3569.00   434.9868      440.2879    
 3570.00   435.1959      440.4981    
 3571.00   435.4051      440.7083    
 3572.00   435.6143      440.9186    
 3573.00   435.8236      441.1289    
 3574.00   436.0330      441.3393    
 3575.00   436.2424      441.5498    
 3576.00   436.4519      441.7603    
 3577.00   436.6614      441.9709    
 3578.00   436.8710      442.1816    
 3579.00   437.0807      442.3923    
 3580.00   437.2904      442.6031    
 3581.00   437.5002      442.8139    
 3582.00   437.7100      443.0248    
 3583.00   437.9199      443.2358    
 3584.00   438.1299      443.4468    
 3585.00   438.3399      443.6579    
 3586.00   438.5500      443.8690    
 3587.00   438.7601      444.0802    
 3588.00   438.9703      444.2914    
 3589.00   439.1806      444.5028    
 3590.00   439.3909      444.7141    
 3591.00   439.6013      444.9256    
 3592.00   439.8117      445.1371    
 3593.00   440.0222      445.3486    
 3594.00   440.2328      445.5602    
 3595.00   440.4434      445.7719    
 3596.00   440.6541      445.9836    
 3597.00   440.8648      446.1954    
 3598.00   441.0756      446.4073    
 3599.00   441.2865      446.6192    
 3600.00   441.4974      446.8312    
 3601.00   441.7084      447.0432    
 3602.00   441.9194      447.2553    
 3603.00   442.1305      447.4675    
 3604.00   442.3417      447.6797    
 3605.00   442.5529      447.8920    
 3606.00   442.7642      448.1043    
 3607.00   442.9755      448.3167    
 3608.00   443.1869      448.5292    
 3609.00   443.3984      448.7417    
 3610.00   443.6099      448.9543    
 3611.00   443.8215      449.1669    
 3612.00   444.0331      449.3796    
 3613.00   444.2448      449.5924    
 3614.00   444.4566      449.8052    
 3615.00   444.6684      450.0181    
 3616.00   444.8803      450.2310    
 3617.00   445.0922      450.4440    
 3618.00   445.3042      450.6571    
 3619.00   445.5163      450.8702    
 3620.00   445.7284      451.0834    
 3621.00   445.9406      451.2967    
 3622.00   446.1529      451.5100    
 3623.00   446.3652      451.7233    
 3624.00   446.5775      451.9368    
 3625.00   446.7900      452.1503    
 3626.00   447.0025      452.3638    
 3627.00   447.2150      452.5774    
 3628.00   447.4276      452.7911    
 3629.00   447.6403      453.0048    
 3630.00   447.8530      453.2186    
 3631.00   448.0658      453.4325    
 3632.00   448.2786      453.6464    
 3633.00   448.4916      453.8603    
 3634.00   448.7045      454.0744    
 3635.00   448.9176      454.2885    
 3636.00   449.1306      454.5026    
 3637.00   449.3438      454.7168    
 3638.00   449.5570      454.9311    
 3639.00   449.7703      455.1454    
 3640.00   449.9836      455.3598    
 3641.00   450.1970      455.5743    
 3642.00   450.4105      455.7888    
 3643.00   450.6240      456.0034    
 3644.00   450.8376      456.2180    
 3645.00   451.0512      456.4327    
 3646.00   451.2649      456.6475    
 3647.00   451.4786      456.8623    
 3648.00   451.6925      457.0772    
 3649.00   451.9063      457.2921    
 3650.00   452.1203      457.5071    
 3651.00   452.3343      457.7222    
 3652.00   452.5483      457.9373    
 3653.00   452.7625      458.1525    
 3654.00   452.9766      458.3678    
 3655.00   453.1909      458.5831    
 3656.00   453.4052      458.7984    
 3657.00   453.6195      459.0139    
 3658.00   453.8340      459.2294    
 3659.00   454.0485      459.4449    
 3660.00   454.2630      459.6605    
 3661.00   454.4776      459.8762    
 3662.00   454.6923      460.0919    
 3663.00   454.9070      460.3077    
 3664.00   455.1218      460.5236    
 3665.00   455.3366      460.7395    
 3666.00   455.5515      460.9555    
 3667.00   455.7665      461.1715    
 3668.00   455.9815      461.3876    
 3669.00   456.1966      461.6038    
 3670.00   456.4118      461.8200    
 3671.00   456.6270      462.0363    
 3672.00   456.8423      462.2526    
 3673.00   457.0576      462.4690    
 3674.00   457.2730      462.6855    
 3675.00   457.4885      462.9020    
 3676.00   457.7040      463.1186    
 3677.00   457.9196      463.3352    
 3678.00   458.1352      463.5519    
 3679.00   458.3509      463.7687    
 3680.00   458.5667      463.9855    
 3681.00   458.7825      464.2024    
 3682.00   458.9984      464.4194    
 3683.00   459.2143      464.6364    
 3684.00   459.4303      464.8535    
 3685.00   459.6464      465.0706    
 3686.00   459.8625      465.2878    
 3687.00   460.0787      465.5050    
 3688.00   460.2949      465.7224    
 3689.00   460.5112      465.9397    
 3690.00   460.7276      466.1572    
 3691.00   460.9440      466.3747    
 3692.00   461.1605      466.5922    
 3693.00   461.3771      466.8099    
 3694.00   461.5937      467.0275    
 3695.00   461.8104      467.2453    
 3696.00   462.0271      467.4631    
 3697.00   462.2439      467.6810    
 3698.00   462.4608      467.8989    
 3699.00   462.6777      468.1169    
 3700.00   462.8947      468.3349    
 3701.00   463.1117      468.5530    
 3702.00   463.3288      468.7712    
 3703.00   463.5460      468.9894    
 3704.00   463.7632      469.2077    
 3705.00   463.9805      469.4261    
 3706.00   464.1978      469.6445    
 3707.00   464.4152      469.8630    
 3708.00   464.6327      470.0815    
 3709.00   464.8502      470.3001    
 3710.00   465.0678      470.5188    
 3711.00   465.2855      470.7375    
 3712.00   465.5032      470.9563    
 3713.00   465.7209      471.1752    
 3714.00   465.9388      471.3941    
 3715.00   466.1567      471.6130    
 3716.00   466.3746      471.8321    
 3717.00   466.5926      472.0511    
 3718.00   466.8107      472.2703    
 3719.00   467.0289      472.4895    
 3720.00   467.2471      472.7088    
 3721.00   467.4653      472.9281    
 3722.00   467.6836      473.1475    
 3723.00   467.9020      473.3670    
 3724.00   468.1205      473.5865    
 3725.00   468.3390      473.8061    
 3726.00   468.5576      474.0257    
 3727.00   468.7762      474.2454    
 3728.00   468.9949      474.4652    
 3729.00   469.2136      474.6850    
 3730.00   469.4324      474.9049    
 3731.00   469.6513      475.1249    
 3732.00   469.8702      475.3449    
 3733.00   470.0892      475.5650    
 3734.00   470.3083      475.7851    
 3735.00   470.5274      476.0053    
 3736.00   470.7466      476.2255    
 3737.00   470.9658      476.4459    
 3738.00   471.1852      476.6662    
 3739.00   471.4045      476.8867    
 3740.00   471.6239      477.1072    
 3741.00   471.8434      477.3278    
 3742.00   472.0630      477.5484    
 3743.00   472.2826      477.7691    
 3744.00   472.5023      477.9898    
 3745.00   472.7220      478.2106    
 3746.00   472.9418      478.4315    
 3747.00   473.1616      478.6524    
 3748.00   473.3816      478.8734    
 3749.00   473.6015      479.0945    
 3750.00   473.8216      479.3156    
 3751.00   474.0417      479.5368    
 3752.00   474.2619      479.7580    
 3753.00   474.4821      479.9793    
 3754.00   474.7024      480.2007    
 3755.00   474.9227      480.4221    
 3756.00   475.1431      480.6436    
 3757.00   475.3636      480.8652    
 3758.00   475.5841      481.0868    
 3759.00   475.8047      481.3084    
 3760.00   476.0254      481.5302    
 3761.00   476.2461      481.7520    
 3762.00   476.4669      481.9738    
 3763.00   476.6877      482.1958    
 3764.00   476.9086      482.4177    
 3765.00   477.1296      482.6398    
 3766.00   477.3506      482.8619    
 3767.00   477.5717      483.0841    
 3768.00   477.7928      483.3063    
 3769.00   478.0140      483.5286    
 3770.00   478.2353      483.7509    
 3771.00   478.4567      483.9733    
 3772.00   478.6780      484.1958    
 3773.00   478.8995      484.4184    
 3774.00   479.1210      484.6410    
 3775.00   479.3426      484.8636    
 3776.00   479.5642      485.0863    
 3777.00   479.7859      485.3091    
 3778.00   480.0077      485.5320    
 3779.00   480.2295      485.7549    
 3780.00   480.4514      485.9779    
 3781.00   480.6734      486.2009    
 3782.00   480.8954      486.4240    
 3783.00   481.1175      486.6471    
 3784.00   481.3396      486.8704    
 3785.00   481.5618      487.0936    
 3786.00   481.7841      487.3170    
 3787.00   482.0064      487.5404    
 3788.00   482.2288      487.7638    
 3789.00   482.4512      487.9874    
 3790.00   482.6737      488.2110    
 3791.00   482.8963      488.4346    
 3792.00   483.1189      488.6583    
 3793.00   483.3416      488.8821    
 3794.00   483.5643      489.1059    
 3795.00   483.7872      489.3298    
 3796.00   484.0100      489.5538    
 3797.00   484.2330      489.7778    
 3798.00   484.4560      490.0019    
 3799.00   484.6790      490.2261    
 3800.00   484.9022      490.4503    
 3801.00   485.1254      490.6745    
 3802.00   485.3486      490.8989    
 3803.00   485.5719      491.1233    
 3804.00   485.7953      491.3477    
 3805.00   486.0187      491.5722    
 3806.00   486.2422      491.7968    
 3807.00   486.4658      492.0215    
 3808.00   486.6894      492.2462    
 3809.00   486.9131      492.4709    
 3810.00   487.1368      492.6958    
 3811.00   487.3606      492.9207    
 3812.00   487.5845      493.1456    
 3813.00   487.8084      493.3706    
 3814.00   488.0324      493.5957    
 3815.00   488.2565      493.8209    
 3816.00   488.4806      494.0461    
 3817.00   488.7048      494.2713    
 3818.00   488.9290      494.4966    
 3819.00   489.1533      494.7220    
 3820.00   489.3777      494.9475    
 3821.00   489.6021      495.1730    
 3822.00   489.8266      495.3986    
 3823.00   490.0511      495.6242    
 3824.00   490.2757      495.8499    
 3825.00   490.5004      496.0757    
 3826.00   490.7252      496.3015    
 3827.00   490.9500      496.5274    
 3828.00   491.1748      496.7533    
 3829.00   491.3997      496.9794    
 3830.00   491.6247      497.2054    
 3831.00   491.8498      497.4316    
 3832.00   492.0749      497.6578    
 3833.00   492.3000      497.8840    
 3834.00   492.5253      498.1103    
 3835.00   492.7506      498.3367    
 3836.00   492.9759      498.5632    
 3837.00   493.2014      498.7897    
 3838.00   493.4268      499.0163    
 3839.00   493.6524      499.2429    
 3840.00   493.8780      499.4696    
 3841.00   494.1037      499.6964    
 3842.00   494.3294      499.9232    
 3843.00   494.5552      500.1501    
 3844.00   494.7810      500.3770    
 3845.00   495.0070      500.6040    
 3846.00   495.2329      500.8311    
 3847.00   495.4590      501.0582    
 3848.00   495.6851      501.2854    
 3849.00   495.9113      501.5127    
 3850.00   496.1375      501.7400    
 3851.00   496.3638      501.9674    
 3852.00   496.5901      502.1948    
 3853.00   496.8166      502.4223    
 3854.00   497.0430      502.6499    
 3855.00   497.2696      502.8775    
 3856.00   497.4962      503.1052    
 3857.00   497.7228      503.3330    
 3858.00   497.9496      503.5608    
 3859.00   498.1764      503.7887    
 3860.00   498.4032      504.0167    
 3861.00   498.6301      504.2447    
 3862.00   498.8571      504.4727    
 3863.00   499.0842      504.7009    
 3864.00   499.3113      504.9291    
 3865.00   499.5384      505.1573    
 3866.00   499.7657      505.3857    
 3867.00   499.9929      505.6140    
 3868.00   500.2203      505.8425    
 3869.00   500.4477      506.0710    
 3870.00   500.6752      506.2996    
 3871.00   500.9027      506.5282    
 3872.00   501.1303      506.7569    
 3873.00   501.3580      506.9857    
 3874.00   501.5857      507.2145    
 3875.00   501.8135      507.4434    
 3876.00   502.0414      507.6723    
 3877.00   502.2693      507.9013    
 3878.00   502.4973      508.1304    
 3879.00   502.7253      508.3595    
 3880.00   502.9534      508.5887    
 3881.00   503.1816      508.8180    
 3882.00   503.4098      509.0473    
 3883.00   503.6381      509.2767    
 3884.00   503.8665      509.5062    
 3885.00   504.0949      509.7357    
 3886.00   504.3234      509.9653    
 3887.00   504.5519      510.1949    
 3888.00   504.7805      510.4246    
 3889.00   505.0092      510.6544    
 3890.00   505.2379      510.8842    
 3891.00   505.4667      511.1141    
 3892.00   505.6956      511.3440    
 3893.00   505.9245      511.5741    
 3894.00   506.1535      511.8041    
 3895.00   506.3825      512.0343    
 3896.00   506.6116      512.2645    
 3897.00   506.8408      512.4947    
 3898.00   507.0700      512.7251    
 3899.00   507.2993      512.9555    
 3900.00   507.5287      513.1859    
 3901.00   507.7581      513.4164    
 3902.00   507.9876      513.6470    
 3903.00   508.2171      513.8777    
 3904.00   508.4467      514.1084    
 3905.00   508.6764      514.3392    
 3906.00   508.9061      514.5700    
 3907.00   509.1359      514.8009    
 3908.00   509.3658      515.0318    
 3909.00   509.5957      515.2629    
 3910.00   509.8257      515.4940    
 3911.00   510.0558      515.7251    
 3912.00   510.2859      515.9563    
 3913.00   510.5160      516.1876    
 3914.00   510.7463      516.4189    
 3915.00   510.9766      516.6503    
 3916.00   511.2069      516.8818    
 3917.00   511.4374      517.1133    
 3918.00   511.6679      517.3449    
 3919.00   511.8984      517.5766    
 3920.00   512.1290      517.8083    
 3921.00   512.3597      518.0401    
 3922.00   512.5905      518.2719    
 3923.00   512.8213      518.5038    
 3924.00   513.0521      518.7358    
 3925.00   513.2831      518.9678    
 3926.00   513.5140      519.1999    
 3927.00   513.7451      519.4321    
 3928.00   513.9762      519.6643    
 3929.00   514.2074      519.8966    
 3930.00   514.4387      520.1289    
 3931.00   514.6700      520.3613    
 3932.00   514.9013      520.5938    
 3933.00   515.1328      520.8263    
 3934.00   515.3643      521.0589    
 3935.00   515.5958      521.2916    
 3936.00   515.8275      521.5243    
 3937.00   516.0591      521.7571    
 3938.00   516.2909      521.9900    
 3939.00   516.5227      522.2229    
 3940.00   516.7546      522.4559    
 3941.00   516.9865      522.6889    
 3942.00   517.2185      522.9220    
 3943.00   517.4506      523.1552    
 3944.00   517.6827      523.3884    
 3945.00   517.9149      523.6217    
 3946.00   518.1472      523.8551    
 3947.00   518.3795      524.0885    
 3948.00   518.6119      524.3220    
 3949.00   518.8443      524.5556    
 3950.00   519.0768      524.7892    
 3951.00   519.3094      525.0228    
 3952.00   519.5420      525.2566    
 3953.00   519.7747      525.4904    
 3954.00   520.0075      525.7243    
 3955.00   520.2403      525.9582    
 3956.00   520.4732      526.1922    
 3957.00   520.7062      526.4262    
 3958.00   520.9392      526.6604    
 3959.00   521.1722      526.8945    
 3960.00   521.4054      527.1288    
 3961.00   521.6386      527.3631    
 3962.00   521.8719      527.5975    
 3963.00   522.1052      527.8319    
 3964.00   522.3386      528.0664    
 3965.00   522.5720      528.3010    
 3966.00   522.8056      528.5356    
 3967.00   523.0392      528.7703    
 3968.00   523.2728      529.0051    
 3969.00   523.5065      529.2399    
 3970.00   523.7403      529.4748    
 3971.00   523.9741      529.7097    
 3972.00   524.2080      529.9447    
 3973.00   524.4420      530.1798    
 3974.00   524.6760      530.4149    
 3975.00   524.9101      530.6501    
 3976.00   525.1443      530.8854    
 3977.00   525.3785      531.1207    
 3978.00   525.6128      531.3561    
 3979.00   525.8471      531.5916    
 3980.00   526.0815      531.8271    
 3981.00   526.3160      532.0627    
 3982.00   526.5505      532.2983    
 3983.00   526.7851      532.5340    
 3984.00   527.0198      532.7698    
 3985.00   527.2545      533.0056    
 3986.00   527.4893      533.2415    
 3987.00   527.7242      533.4775    
 3988.00   527.9591      533.7135    
 3989.00   528.1941      533.9496    
 3990.00   528.4291      534.1858    
 3991.00   528.6642      534.4220    
 3992.00   528.8994      534.6583    
 3993.00   529.1346      534.8946    
 3994.00   529.3699      535.1310    
 3995.00   529.6053      535.3675    
 3996.00   529.8407      535.6041    
 3997.00   530.0762      535.8407    
 3998.00   530.3118      536.0773    
 3999.00   530.5474      536.3140    
 4000.00   530.7831      536.5508    
 4001.00   531.0188      536.7877    
 4002.00   531.2546      537.0246    
 4003.00   531.4905      537.2616    
 4004.00   531.7265      537.4987    
 4005.00   531.9625      537.7358    
 4006.00   532.1985      537.9729    
 4007.00   532.4346      538.2102    
 4008.00   532.6708      538.4475    
 4009.00   532.9071      538.6849    
 4010.00   533.1434      538.9223    
 4011.00   533.3798      539.1598    
 4012.00   533.6162      539.3973    
 4013.00   533.8528      539.6350    
 4014.00   534.0893      539.8727    
 4015.00   534.3260      540.1104    
 4016.00   534.5627      540.3482    
 4017.00   534.7994      540.5861    
 4018.00   535.0363      540.8241    
 4019.00   535.2732      541.0621    
 4020.00   535.5101      541.3001    
 4021.00   535.7471      541.5383    
 4022.00   535.9842      541.7765    
 4023.00   536.2214      542.0147    
 4024.00   536.4586      542.2531    
 4025.00   536.6959      542.4915    
 4026.00   536.9332      542.7299    
 4027.00   537.1706      542.9684    
 4028.00   537.4081      543.2070    
 4029.00   537.6456      543.4457    
 4030.00   537.8832      543.6844    
 4031.00   538.1209      543.9232    
 4032.00   538.3586      544.1620    
 4033.00   538.5964      544.4009    
 4034.00   538.8342      544.6399    
 4035.00   539.0722      544.8789    
 4036.00   539.3101      545.1180    
 4037.00   539.5482      545.3572    
 4038.00   539.7863      545.5964    
 4039.00   540.0245      545.8357    
 4040.00   540.2627      546.0750    
 4041.00   540.5010      546.3145    
 4042.00   540.7394      546.5539    
 4043.00   540.9778      546.7935    
 4044.00   541.2163      547.0331    
 4045.00   541.4549      547.2728    
 4046.00   541.6935      547.5125    
 4047.00   541.9322      547.7523    
 4048.00   542.1709      547.9922    
 4049.00   542.4097      548.2321    
 4050.00   542.6486      548.4721    
 4051.00   542.8875      548.7122    
 4052.00   543.1266      548.9523    
 4053.00   543.3656      549.1925    
 4054.00   543.6048      549.4327    
 4055.00   543.8440      549.6731    
 4056.00   544.0832      549.9134    
 4057.00   544.3226      550.1539    
 4058.00   544.5619      550.3944    
 4059.00   544.8014      550.6350    
 4060.00   545.0409      550.8756    
 4061.00   545.2805      551.1163    
 4062.00   545.5202      551.3571    
 4063.00   545.7599      551.5979    
 4064.00   545.9996      551.8388    
 4065.00   546.2395      552.0798    
 4066.00   546.4794      552.3208    
 4067.00   546.7194      552.5619    
 4068.00   546.9594      552.8031    
 4069.00   547.1995      553.0443    
 4070.00   547.4397      553.2856    
 4071.00   547.6799      553.5269    
 4072.00   547.9202      553.7683    
 4073.00   548.1605      554.0098    
 4074.00   548.4010      554.2513    
 4075.00   548.6414      554.4929    
 4076.00   548.8820      554.7346    
 4077.00   549.1226      554.9764    
 4078.00   549.3633      555.2182    
 4079.00   549.6040      555.4600    
 4080.00   549.8448      555.7020    
 4081.00   550.0857      555.9439    
 4082.00   550.3266      556.1860    
 4083.00   550.5676      556.4281    
 4084.00   550.8087      556.6703    
 4085.00   551.0498      556.9126    
 4086.00   551.2910      557.1549    
 4087.00   551.5323      557.3973    
 4088.00   551.7736      557.6397    
 4089.00   552.0150      557.8822    
 4090.00   552.2565      558.1248    
 4091.00   552.4980      558.3674    
 4092.00   552.7396      558.6101    
 4093.00   552.9812      558.8529    
 4094.00   553.2229      559.0958    
 4095.00   553.4647      559.3387    
 4096.00   553.7065      559.5816    
 4097.00   553.9484      559.8246    
 4098.00   554.1904      560.0677    
 4099.00   554.4324      560.3109    
 4100.00   554.6745      560.5541    
 4101.00   554.9167      560.7974    
 4102.00   555.1589      561.0408    
 4103.00   555.4012      561.2842    
 4104.00   555.6436      561.5277    
 4105.00   555.8860      561.7712    
 4106.00   556.1285      562.0148    
 4107.00   556.3710      562.2585    
 4108.00   556.6136      562.5022    
 4109.00   556.8563      562.7460    
 4110.00   557.0991      562.9899    
 4111.00   557.3419      563.2339    
 4112.00   557.5848      563.4779    
 4113.00   557.8277      563.7219    
 4114.00   558.0707      563.9660    
 4115.00   558.3138      564.2102    
 4116.00   558.5569      564.4545    
 4117.00   558.8001      564.6988    
 4118.00   559.0434      564.9432    
 4119.00   559.2867      565.1877    
 4120.00   559.5301      565.4322    
 4121.00   559.7735      565.6768    
 4122.00   560.0171      565.9214    
 4123.00   560.2606      566.1661    
 4124.00   560.5043      566.4109    
 4125.00   560.7480      566.6558    
 4126.00   560.9918      566.9007    
 4127.00   561.2356      567.1457    
 4128.00   561.4796      567.3907    
 4129.00   561.7235      567.6358    
 4130.00   561.9676      567.8810    
 4131.00   562.2117      568.1262    
 4132.00   562.4559      568.3715    
 4133.00   562.7001      568.6169    
 4134.00   562.9444      568.8623    
 4135.00   563.1888      569.1078    
 4136.00   563.4332      569.3534    
 4137.00   563.6777      569.5990    
 4138.00   563.9222      569.8447    
 4139.00   564.1669      570.0904    
 4140.00   564.4116      570.3363    
 4141.00   564.6563      570.5821    
 4142.00   564.9011      570.8281    
 4143.00   565.1460      571.0741    
 4144.00   565.3910      571.3202    
 4145.00   565.6360      571.5663    
 4146.00   565.8811      571.8125    
 4147.00   566.1262      572.0588    
 4148.00   566.3714      572.3052    
 4149.00   566.6167      572.5516    
 4150.00   566.8620      572.7980    
 4151.00   567.1074      573.0446    
 4152.00   567.3529      573.2912    
 4153.00   567.5985      573.5379    
 4154.00   567.8441      573.7846    
 4155.00   568.0897      574.0314    
 4156.00   568.3355      574.2783    
 4157.00   568.5813      574.5252    
 4158.00   568.8271      574.7722    
 4159.00   569.0730      575.0192    
 4160.00   569.3190      575.2664    
 4161.00   569.5651      575.5136    
 4162.00   569.8112      575.7608    
 4163.00   570.0574      576.0081    
 4164.00   570.3037      576.2555    
 4165.00   570.5500      576.5030    
 4166.00   570.7964      576.7505    
 4167.00   571.0428      576.9981    
 4168.00   571.2893      577.2457    
 4169.00   571.5359      577.4934    
 4170.00   571.7826      577.7412    
 4171.00   572.0293      577.9891    
 4172.00   572.2760      578.2370    
 4173.00   572.5229      578.4849    
 4174.00   572.7698      578.7330    
 4175.00   573.0168      578.9811    
 4176.00   573.2638      579.2293    
 4177.00   573.5109      579.4775    
 4178.00   573.7581      579.7258    
 4179.00   574.0053      579.9742    
 4180.00   574.2526      580.2226    
 4181.00   574.5000      580.4711    
 4182.00   574.7474      580.7197    
 4183.00   574.9949      580.9683    
 4184.00   575.2424      581.2170    
 4185.00   575.4901      581.4658    
 4186.00   575.7378      581.7146    
 4187.00   575.9855      581.9635    
 4188.00   576.2333      582.2124    
 4189.00   576.4812      582.4615    
 4190.00   576.7292      582.7106    
 4191.00   576.9772      582.9597    
 4192.00   577.2253      583.2089    
 4193.00   577.4734      583.4582    
 4194.00   577.7216      583.7076    
 4195.00   577.9699      583.9570    
 4196.00   578.2183      584.2065    
 4197.00   578.4667      584.4560    
 4198.00   578.7152      584.7056    
 4199.00   578.9637      584.9553    
 4200.00   579.2123      585.2051    
 4201.00   579.4610      585.4549    
 4202.00   579.7097      585.7048    
 4203.00   579.9585      585.9547    
 4204.00   580.2074      586.2047    
 4205.00   580.4563      586.4548    
 4206.00   580.7053      586.7049    
 4207.00   580.9544      586.9551    
 4208.00   581.2035      587.2054    
 4209.00   581.4527      587.4557    
 4210.00   581.7020      587.7061    
 4211.00   581.9513      587.9566    
 4212.00   582.2007      588.2072    
 4213.00   582.4502      588.4578    
 4214.00   582.6997      588.7084    
 4215.00   582.9493      588.9592    
 4216.00   583.1990      589.2100    
 4217.00   583.4487      589.4608    
 4218.00   583.6985      589.7117    
 4219.00   583.9483      589.9627    
 4220.00   584.1983      590.2138    
 4221.00   584.4482      590.4649    
 4222.00   584.6983      590.7161    
 4223.00   584.9484      590.9674    
 4224.00   585.1986      591.2187    
 4225.00   585.4489      591.4701    
 4226.00   585.6992      591.7216    
 4227.00   585.9496      591.9731    
 4228.00   586.2000      592.2247    
 4229.00   586.4505      592.4763    
 4230.00   586.7011      592.7281    
 4231.00   586.9517      592.9798    
 4232.00   587.2024      593.2317    
 4233.00   587.4532      593.4836    
 4234.00   587.7041      593.7356    
 4235.00   587.9550      593.9877    
 4236.00   588.2060      594.2398    
 4237.00   588.4570      594.4920    
 4238.00   588.7081      594.7442    
 4239.00   588.9593      594.9965    
 4240.00   589.2105      595.2489    
 4241.00   589.4618      595.5014    
 4242.00   589.7132      595.7539    
 4243.00   589.9646      596.0065    
 4244.00   590.2161      596.2591    
 4245.00   590.4677      596.5118    
 4246.00   590.7193      596.7646    
 4247.00   590.9710      597.0174    
 4248.00   591.2228      597.2703    
 4249.00   591.4746      597.5233    
 4250.00   591.7265      597.7764    
 4251.00   591.9785      598.0295    
 4252.00   592.2305      598.2827    
 4253.00   592.4826      598.5359    
 4254.00   592.7348      598.7892    
 4255.00   592.9870      599.0426    
 4256.00   593.2393      599.2960    
 4257.00   593.4917      599.5495    
 4258.00   593.7441      599.8031    
 4259.00   593.9966      600.0567    
 4260.00   594.2492      600.3104    
 4261.00   594.5018      600.5642    
 4262.00   594.7545      600.8181    
 4263.00   595.0072      601.0720    
 4264.00   595.2601      601.3259    
 4265.00   595.5129      601.5800    
 4266.00   595.7659      601.8341    
 4267.00   596.0189      602.0882    
 4268.00   596.2720      602.3425    
 4269.00   596.5252      602.5968    
 4270.00   596.7784      602.8512    
 4271.00   597.0317      603.1056    
 4272.00   597.2850      603.3601    
 4273.00   597.5385      603.6147    
 4274.00   597.7919      603.8693    
 4275.00   598.0455      604.1240    
 4276.00   598.2991      604.3788    
 4277.00   598.5528      604.6336    
 4278.00   598.8066      604.8885    
 4279.00   599.0604      605.1435    
 4280.00   599.3143      605.3985    
 4281.00   599.5682      605.6536    
 4282.00   599.8222      605.9088    
 4283.00   600.0763      606.1640    
 4284.00   600.3305      606.4193    
 4285.00   600.5847      606.6747    
 4286.00   600.8390      606.9301    
 4287.00   601.0933      607.1856    
 4288.00   601.3477      607.4412    
 4289.00   601.6022      607.6968    
 4290.00   601.8568      607.9525    
 4291.00   602.1114      608.2083    
 4292.00   602.3661      608.4641    
 4293.00   602.6208      608.7200    
 4294.00   602.8756      608.9760    
 4295.00   603.1305      609.2320    
 4296.00   603.3854      609.4881    
 4297.00   603.6405      609.7443    
 4298.00   603.8955      610.0005    
 4299.00   604.1507      610.2568    
 4300.00   604.4059      610.5132    
 4301.00   604.6612      610.7696    
 4302.00   604.9165      611.0261    
 4303.00   605.1719      611.2827    
 4304.00   605.4274      611.5393    
 4305.00   605.6830      611.7960    
 4306.00   605.9386      612.0527    
 4307.00   606.1943      612.3096    
 4308.00   606.4500      612.5665    
 4309.00   606.7058      612.8234    
 4310.00   606.9617      613.0805    
 4311.00   607.2176      613.3376    
 4312.00   607.4737      613.5947    
 4313.00   607.7297      613.8520    
 4314.00   607.9859      614.1093    
 4315.00   608.2421      614.3666    
 4316.00   608.4984      614.6241    
 4317.00   608.7547      614.8816    
 4318.00   609.0111      615.1391    
 4319.00   609.2676      615.3968    
 4320.00   609.5242      615.6545    
 4321.00   609.7808      615.9122    
 4322.00   610.0375      616.1701    
 4323.00   610.2942      616.4280    
 4324.00   610.5510      616.6859    
 4325.00   610.8079      616.9440    
 4326.00   611.0648      617.2021    
 4327.00   611.3219      617.4603    
 4328.00   611.5789      617.7185    
 4329.00   611.8361      617.9768    
 4330.00   612.0933      618.2352    
 4331.00   612.3506      618.4936    
 4332.00   612.6079      618.7521    
 4333.00   612.8653      619.0107    
 4334.00   613.1228      619.2693    
 4335.00   613.3804      619.5280    
 4336.00   613.6380      619.7868    
 4337.00   613.8957      620.0456    
 4338.00   614.1534      620.3045    
 4339.00   614.4112      620.5635    
 4340.00   614.6691      620.8225    
 4341.00   614.9271      621.0817    
 4342.00   615.1851      621.3408    
 4343.00   615.4432      621.6001    
 4344.00   615.7013      621.8594    
 4345.00   615.9595      622.1188    
 4346.00   616.2178      622.3782    
 4347.00   616.4762      622.6377    
 4348.00   616.7346      622.8973    
 4349.00   616.9931      623.1569    
 4350.00   617.2516      623.4166    
 4351.00   617.5102      623.6764    
 4352.00   617.7689      623.9363    
 4353.00   618.0277      624.1962    
 4354.00   618.2865      624.4562    
 4355.00   618.5454      624.7162    
 4356.00   618.8044      624.9763    
 4357.00   619.0634      625.2365    
 4358.00   619.3225      625.4967    
 4359.00   619.5816      625.7571    
 4360.00   619.8408      626.0174    
 4361.00   620.1001      626.2779    
 4362.00   620.3595      626.5384    
 4363.00   620.6189      626.7990    
 4364.00   620.8784      627.0596    
 4365.00   621.1380      627.3204    
 4366.00   621.3976      627.5812    
 4367.00   621.6573      627.8420    
 4368.00   621.9171      628.1029    
 4369.00   622.1769      628.3639    
 4370.00   622.4368      628.6250    
 4371.00   622.6967      628.8861    
 4372.00   622.9568      629.1473    
 4373.00   623.2169      629.4086    
 4374.00   623.4770      629.6699    
 4375.00   623.7373      629.9313    
 4376.00   623.9976      630.1927    
 4377.00   624.2579      630.4543    
 4378.00   624.5184      630.7159    
 4379.00   624.7789      630.9775    
 4380.00   625.0394      631.2392    
 4381.00   625.3001      631.5010    
 4382.00   625.5608      631.7629    
 4383.00   625.8215      632.0248    
 4384.00   626.0824      632.2868    
 4385.00   626.3433      632.5489    
 4386.00   626.6042      632.8110    
 4387.00   626.8653      633.0732    
 4388.00   627.1264      633.3355    
 4389.00   627.3876      633.5979    
 4390.00   627.6488      633.8603    
 4391.00   627.9101      634.1227    
 4392.00   628.1715      634.3853    
 4393.00   628.4329      634.6479    
 4394.00   628.6945      634.9106    
 4395.00   628.9560      635.1733    
 4396.00   629.2177      635.4361    
 4397.00   629.4794      635.6990    
 4398.00   629.7412      635.9619    
 4399.00   630.0030      636.2250    
 4400.00   630.2649      636.4880    
 4401.00   630.5269      636.7512    
 4402.00   630.7890      637.0144    
 4403.00   631.0511      637.2777    
 4404.00   631.3133      637.5410    
 4405.00   631.5755      637.8045    
 4406.00   631.8379      638.0679    
 4407.00   632.1002      638.3315    
 4408.00   632.3627      638.5951    
 4409.00   632.6252      638.8588    
 4410.00   632.8878      639.1226    
 4411.00   633.1505      639.3864    
 4412.00   633.4132      639.6503    
 4413.00   633.6760      639.9143    
 4414.00   633.9389      640.1783    
 4415.00   634.2018      640.4424    
 4416.00   634.4648      640.7065    
 4417.00   634.7279      640.9708    
 4418.00   634.9910      641.2351    
 4419.00   635.2542      641.4994    
 4420.00   635.5175      641.7639    
 4421.00   635.7808      642.0284    
 4422.00   636.0442      642.2930    
 4423.00   636.3077      642.5576    
 4424.00   636.5712      642.8223    
 4425.00   636.8348      643.0871    
 4426.00   637.0985      643.3519    
 4427.00   637.3622      643.6168    
 4428.00   637.6260      643.8818    
 4429.00   637.8899      644.1469    
 4430.00   638.1539      644.4120    
 4431.00   638.4179      644.6772    
 4432.00   638.6820      644.9424    
 4433.00   638.9461      645.2077    
 4434.00   639.2103      645.4731    
 4435.00   639.4746      645.7386    
 4436.00   639.7390      646.0041    
 4437.00   640.0034      646.2697    
 4438.00   640.2679      646.5354    
 4439.00   640.5324      646.8011    
 4440.00   640.7971      647.0669    
 4441.00   641.0618      647.3327    
 4442.00   641.3265      647.5987    
 4443.00   641.5914      647.8647    
 4444.00   641.8562      648.1307    
 4445.00   642.1212      648.3969    
 4446.00   642.3862      648.6631    
 4447.00   642.6513      648.9294    
 4448.00   642.9165      649.1957    
 4449.00   643.1818      649.4621    
 4450.00   643.4471      649.7286    
 4451.00   643.7124      649.9951    
 4452.00   643.9779      650.2617    
 4453.00   644.2434      650.5284    
 4454.00   644.5090      650.7952    
 4455.00   644.7746      651.0620    
 4456.00   645.0403      651.3289    
 4457.00   645.3061      651.5958    
 4458.00   645.5719      651.8628    
 4459.00   645.8379      652.1299    
 4460.00   646.1038      652.3971    
 4461.00   646.3699      652.6643    
 4462.00   646.6360      652.9316    
 4463.00   646.9022      653.1990    
 4464.00   647.1685      653.4664    
 4465.00   647.4348      653.7339    
 4466.00   647.7012      654.0015    
 4467.00   647.9677      654.2691    
 4468.00   648.2342      654.5368    
 4469.00   648.5008      654.8046    
 4470.00   648.7674      655.0724    
 4471.00   649.0342      655.3403    
 4472.00   649.3010      655.6083    
 4473.00   649.5679      655.8764    
 4474.00   649.8348      656.1445    
 4475.00   650.1018      656.4127    
 4476.00   650.3689      656.6809    
 4477.00   650.6360      656.9492    
 4478.00   650.9032      657.2176    
 4479.00   651.1705      657.4861    
 4480.00   651.4379      657.7546    
 4481.00   651.7053      658.0232    
 4482.00   651.9728      658.2919    
 4483.00   652.2403      658.5606    
 4484.00   652.5080      658.8294    
 4485.00   652.7756      659.0983    
 4486.00   653.0434      659.3672    
 4487.00   653.3112      659.6362    
 4488.00   653.5791      659.9053    
 4489.00   653.8471      660.1744    
 4490.00   654.1151      660.4436    
 4491.00   654.3832      660.7129    
 4492.00   654.6514      660.9823    
 4493.00   654.9196      661.2517    
 4494.00   655.1879      661.5212    
 4495.00   655.4563      661.7907    
 4496.00   655.7248      662.0603    
 4497.00   655.9933      662.3300    
 4498.00   656.2619      662.5998    
 4499.00   656.5305      662.8696    
 4500.00   656.7992      663.1395    
 4501.00   657.0680      663.4095    
 4502.00   657.3369      663.6795    
 4503.00   657.6058      663.9496    
 4504.00   657.8748      664.2198    
 4505.00   658.1438      664.4900    
 4506.00   658.4130      664.7603    
 4507.00   658.6822      665.0307    
 4508.00   658.9514      665.3012    
 4509.00   659.2208      665.5717    
 4510.00   659.4902      665.8422    
 4511.00   659.7596      666.1129    
 4512.00   660.0292      666.3836    
 4513.00   660.2988      666.6544    
 4514.00   660.5685      666.9253    
 4515.00   660.8382      667.1962    
 4516.00   661.1080      667.4672    
 4517.00   661.3779      667.7383    
 4518.00   661.6479      668.0094    
 4519.00   661.9179      668.2806    
 4520.00   662.1880      668.5519    
 4521.00   662.4581      668.8232    
 4522.00   662.7284      669.0946    
 4523.00   662.9987      669.3661    
 4524.00   663.2690      669.6376    
 4525.00   663.5395      669.9093    
 4526.00   663.8100      670.1809    
 4527.00   664.0805      670.4527    
 4528.00   664.3512      670.7245    
 4529.00   664.6219      670.9964    
 4530.00   664.8927      671.2684    
 4531.00   665.1635      671.5404    
 4532.00   665.4344      671.8125    
 4533.00   665.7054      672.0847    
 4534.00   665.9765      672.3569    
 4535.00   666.2476      672.6292    
 4536.00   666.5188      672.9016    
 4537.00   666.7900      673.1740    
 4538.00   667.0614      673.4465    
 4539.00   667.3328      673.7191    
 4540.00   667.6042      673.9918    
 4541.00   667.8758      674.2645    
 4542.00   668.1474      674.5373    
 4543.00   668.4190      674.8101    
 4544.00   668.6908      675.0831    
 4545.00   668.9626      675.3561    
 4546.00   669.2345      675.6291    
 4547.00   669.5064      675.9023    
 4548.00   669.7784      676.1755    
 4549.00   670.0505      676.4487    
 4550.00   670.3227      676.7221    
 4551.00   670.5949      676.9955    
 4552.00   670.8672      677.2690    
 4553.00   671.1396      677.5425    
 4554.00   671.4120      677.8161    
 4555.00   671.6845      678.0898    
 4556.00   671.9571      678.3636    
 4557.00   672.2297      678.6374    
 4558.00   672.5024      678.9113    
 4559.00   672.7752      679.1853    
 4560.00   673.0480      679.4593    
 4561.00   673.3210      679.7334    
 4562.00   673.5939      680.0076    
 4563.00   673.8670      680.2818    
 4564.00   674.1401      680.5561    
 4565.00   674.4133      680.8305    
 4566.00   674.6866      681.1049    
 4567.00   674.9599      681.3795    
 4568.00   675.2333      681.6540    
 4569.00   675.5068      681.9287    
 4570.00   675.7803      682.2034    
 4571.00   676.0539      682.4782    
 4572.00   676.3276      682.7531    
 4573.00   676.6013      683.0280    
 4574.00   676.8752      683.3030    
 4575.00   677.1490      683.5781    
 4576.00   677.4230      683.8532    
 4577.00   677.6970      684.1285    
 4578.00   677.9711      684.4037    
 4579.00   678.2453      684.6791    
 4580.00   678.5195      684.9545    
 4581.00   678.7938      685.2300    
 4582.00   679.0682      685.5056    
 4583.00   679.3426      685.7812    
 4584.00   679.6171      686.0569    
 4585.00   679.8917      686.3327    
 4586.00   680.1663      686.6085    
 4587.00   680.4411      686.8844    
 4588.00   680.7158      687.1604    
 4589.00   680.9907      687.4364    
 4590.00   681.2656      687.7125    
 4591.00   681.5406      687.9887    
 4592.00   681.8157      688.2650    
 4593.00   682.0908      688.5413    
 4594.00   682.3660      688.8177    
 4595.00   682.6413      689.0942    
 4596.00   682.9166      689.3707    
 4597.00   683.1920      689.6473    
 4598.00   683.4675      689.9240    
 4599.00   683.7431      690.2007    
 4600.00   684.0187      690.4775    
 4601.00   684.2944      690.7544    
 4602.00   684.5701      691.0313    
 4603.00   684.8460      691.3084    
 4604.00   685.1219      691.5855    
 4605.00   685.3978      691.8626    
 4606.00   685.6739      692.1398    
 4607.00   685.9500      692.4171    
 4608.00   686.2261      692.6945    
 4609.00   686.5024      692.9719    
 4610.00   686.7787      693.2495    
 4611.00   687.0551      693.5270    
 4612.00   687.3315      693.8047    
 4613.00   687.6081      694.0824    
 4614.00   687.8847      694.3602    
 4615.00   688.1613      694.6380    
 4616.00   688.4381      694.9160    
 4617.00   688.7149      695.1940    
 4618.00   688.9917      695.4720    
 4619.00   689.2687      695.7502    
 4620.00   689.5457      696.0284    
 4621.00   689.8228      696.3067    
 4622.00   690.0999      696.5850    
 4623.00   690.3771      696.8634    
 4624.00   690.6544      697.1419    
 4625.00   690.9318      697.4205    
 4626.00   691.2092      697.6991    
 4627.00   691.4867      697.9778    
 4628.00   691.7643      698.2565    
 4629.00   692.0419      698.5354    
 4630.00   692.3196      698.8143    
 4631.00   692.5974      699.0933    
 4632.00   692.8753      699.3723    
 4633.00   693.1532      699.6514    
 4634.00   693.4312      699.9306    
 4635.00   693.7092      700.2099    
 4636.00   693.9874      700.4892    
 4637.00   694.2656      700.7686    
 4638.00   694.5438      701.0481    
 4639.00   694.8222      701.3276    
 4640.00   695.1006      701.6072    
 4641.00   695.3791      701.8869    
 4642.00   695.6576      702.1666    
 4643.00   695.9362      702.4464    
 4644.00   696.2149      702.7263    
 4645.00   696.4937      703.0063    
 4646.00   696.7725      703.2863    
 4647.00   697.0514      703.5664    
 4648.00   697.3304      703.8466    
 4649.00   697.6094      704.1268    
 4650.00   697.8885      704.4071    
 4651.00   698.1677      704.6875    
 4652.00   698.4469      704.9679    
 4653.00   698.7262      705.2484    
 4654.00   699.0056      705.5290    
 4655.00   699.2851      705.8097    
 4656.00   699.5646      706.0904    
 4657.00   699.8442      706.3712    
 4658.00   700.1239      706.6521    
 4659.00   700.4036      706.9330    
 4660.00   700.6834      707.2140    
 4661.00   700.9633      707.4951    
 4662.00   701.2433      707.7763    
 4663.00   701.5233      708.0575    
 4664.00   701.8034      708.3388    
 4665.00   702.0835      708.6201    
 4666.00   702.3638      708.9016    
 4667.00   702.6441      709.1831    
 4668.00   702.9244      709.4646    
 4669.00   703.2049      709.7463    
 4670.00   703.4854      710.0280    
 4671.00   703.7660      710.3098    
 4672.00   704.0466      710.5916    
 4673.00   704.3273      710.8735    
 4674.00   704.6081      711.1555    
 4675.00   704.8890      711.4376    
 4676.00   705.1699      711.7197    
 4677.00   705.4509      712.0019    
 4678.00   705.7320      712.2842    
 4679.00   706.0131      712.5666    
 4680.00   706.2943      712.8490    
 4681.00   706.5756      713.1315    
 4682.00   706.8570      713.4140    
 4683.00   707.1384      713.6966    
 4684.00   707.4199      713.9793    
 4685.00   707.7015      714.2621    
 4686.00   707.9831      714.5449    
 4687.00   708.2648      714.8279    
 4688.00   708.5466      715.1108    
 4689.00   708.8284      715.3939    
 4690.00   709.1103      715.6770    
 4691.00   709.3923      715.9602    
 4692.00   709.6744      716.2435    
 4693.00   709.9565      716.5268    
 4694.00   710.2387      716.8102    
 4695.00   710.5210      717.0937    
 4696.00   710.8033      717.3772    
 4697.00   711.0857      717.6608    
 4698.00   711.3682      717.9445    
 4699.00   711.6508      718.2283    
 4700.00   711.9334      718.5121    
 4701.00   712.2161      718.7960    
 4702.00   712.4988      719.0800    
 4703.00   712.7817      719.3640    
 4704.00   713.0646      719.6481    
 4705.00   713.3476      719.9323    
 4706.00   713.6306      720.2166    
 4707.00   713.9137      720.5009    
 4708.00   714.1969      720.7853    
 4709.00   714.4802      721.0697    
 4710.00   714.7635      721.3543    
 4711.00   715.0469      721.6389    
 4712.00   715.3304      721.9235    
 4713.00   715.6139      722.2083    
 4714.00   715.8975      722.4931    
 4715.00   716.1812      722.7780    
 4716.00   716.4649      723.0630    
 4717.00   716.7488      723.3480    
 4718.00   717.0326      723.6331    
 4719.00   717.3166      723.9183    
 4720.00   717.6006      724.2035    
 4721.00   717.8848      724.4888    
 4722.00   718.1689      724.7742    
 4723.00   718.4532      725.0597    
 4724.00   718.7375      725.3452    
 4725.00   719.0219      725.6308    
 4726.00   719.3063      725.9165    
 4727.00   719.5909      726.2022    
 4728.00   719.8755      726.4880    
 4729.00   720.1601      726.7739    
 4730.00   720.4449      727.0598    
 4731.00   720.7297      727.3459    
 4732.00   721.0146      727.6320    
 4733.00   721.2995      727.9181    
 4734.00   721.5846      728.2044    
 4735.00   721.8697      728.4907    
 4736.00   722.1548      728.7770    
 4737.00   722.4401      729.0635    
 4738.00   722.7254      729.3500    
 4739.00   723.0108      729.6366    
 4740.00   723.2962      729.9233    
 4741.00   723.5817      730.2100    
 4742.00   723.8673      730.4968    
 4743.00   724.1530      730.7837    
 4744.00   724.4387      731.0706    
 4745.00   724.7245      731.3576    
 4746.00   725.0104      731.6447    
 4747.00   725.2963      731.9319    
 4748.00   725.5824      732.2191    
 4749.00   725.8685      732.5064    
 4750.00   726.1546      732.7938    
 4751.00   726.4408      733.0812    
 4752.00   726.7272      733.3688    
 4753.00   727.0135      733.6563    
 4754.00   727.3000      733.9440    
 4755.00   727.5865      734.2317    
 4756.00   727.8731      734.5195    
 4757.00   728.1597      734.8074    
 4758.00   728.4465      735.0953    
 4759.00   728.7333      735.3834    
 4760.00   729.0201      735.6714    
 4761.00   729.3071      735.9596    
 4762.00   729.5941      736.2478    
 4763.00   729.8812      736.5361    
 4764.00   730.1683      736.8245    
 4765.00   730.4556      737.1129    
 4766.00   730.7429      737.4015    
 4767.00   731.0302      737.6900    
 4768.00   731.3177      737.9787    
 4769.00   731.6052      738.2674    
 4770.00   731.8928      738.5562    
 4771.00   732.1804      738.8451    
 4772.00   732.4682      739.1340    
 4773.00   732.7560      739.4231    
 4774.00   733.0438      739.7121    
 4775.00   733.3318      740.0013    
 4776.00   733.6198      740.2905    
 4777.00   733.9079      740.5798    
 4778.00   734.1960      740.8692    
 4779.00   734.4842      741.1586    
 4780.00   734.7725      741.4481    
 4781.00   735.0609      741.7377    
 4782.00   735.3493      742.0274    
 4783.00   735.6378      742.3171    
 4784.00   735.9264      742.6069    
 4785.00   736.2151      742.8968    
 4786.00   736.5038      743.1867    
 4787.00   736.7926      743.4767    
 4788.00   737.0815      743.7668    
 4789.00   737.3704      744.0570    
 4790.00   737.6594      744.3472    
 4791.00   737.9485      744.6375    
 4792.00   738.2377      744.9279    
 4793.00   738.5269      745.2183    
 4794.00   738.8162      745.5088    
 4795.00   739.1056      745.7994    
 4796.00   739.3950      746.0901    
 4797.00   739.6845      746.3808    
 4798.00   739.9741      746.6716    
 4799.00   740.2637      746.9625    
 4800.00   740.5535      747.2534    
 4801.00   740.8433      747.5445    
 4802.00   741.1331      747.8355    
 4803.00   741.4231      748.1267    
 4804.00   741.7131      748.4179    
 4805.00   742.0032      748.7092    
 4806.00   742.2933      749.0006    
 4807.00   742.5836      749.2921    
 4808.00   742.8739      749.5836    
 4809.00   743.1642      749.8752    
 4810.00   743.4547      750.1668    
 4811.00   743.7452      750.4586    
 4812.00   744.0358      750.7504    
 4813.00   744.3264      751.0423    
 4814.00   744.6171      751.3342    
 4815.00   744.9080      751.6262    
 4816.00   745.1988      751.9183    
 4817.00   745.4898      752.2105    
 4818.00   745.7808      752.5027    
 4819.00   746.0719      752.7950    
 4820.00   746.3630      753.0874    
 4821.00   746.6543      753.3799    
 4822.00   746.9456      753.6724    
 4823.00   747.2369      753.9650    
 4824.00   747.5284      754.2577    
 4825.00   747.8199      754.5504    
 4826.00   748.1115      754.8432    
 4827.00   748.4032      755.1361    
 4828.00   748.6949      755.4291    
 4829.00   748.9867      755.7221    
 4830.00   749.2786      756.0152    
 4831.00   749.5705      756.3084    
 4832.00   749.8625      756.6016    
 4833.00   750.1546      756.8949    
 4834.00   750.4468      757.1883    
 4835.00   750.7390      757.4818    
 4836.00   751.0313      757.7753    
 4837.00   751.3237      758.0689    
 4838.00   751.6162      758.3626    
 4839.00   751.9087      758.6563    
 4840.00   752.2013      758.9502    
 4841.00   752.4940      759.2441    
 4842.00   752.7867      759.5380    
 4843.00   753.0795      759.8321    
 4844.00   753.3724      760.1262    
 4845.00   753.6654      760.4203    
 4846.00   753.9584      760.7146    
 4847.00   754.2515      761.0089    
 4848.00   754.5447      761.3033    
 4849.00   754.8379      761.5978    
 4850.00   755.1312      761.8923    
 4851.00   755.4246      762.1870    
 4852.00   755.7181      762.4816    
 4853.00   756.0116      762.7764    
 4854.00   756.3052      763.0712    
 4855.00   756.5989      763.3661    
 4856.00   756.8926      763.6611    
 4857.00   757.1865      763.9562    
 4858.00   757.4803      764.2513    
 4859.00   757.7743      764.5465    
 4860.00   758.0684      764.8417    
 4861.00   758.3625      765.1371    
 4862.00   758.6566      765.4325    
 4863.00   758.9509      765.7280    
 4864.00   759.2452      766.0235    
 4865.00   759.5396      766.3192    
 4866.00   759.8341      766.6149    
 4867.00   760.1286      766.9106    
 4868.00   760.4233      767.2065    
 4869.00   760.7179      767.5024    
 4870.00   761.0127      767.7984    
 4871.00   761.3075      768.0944    
 4872.00   761.6024      768.3906    
 4873.00   761.8974      768.6868    
 4874.00   762.1925      768.9831    
 4875.00   762.4876      769.2794    
 4876.00   762.7828      769.5758    
 4877.00   763.0780      769.8723    
 4878.00   763.3734      770.1689    
 4879.00   763.6688      770.4655    
 4880.00   763.9643      770.7622    
 4881.00   764.2598      771.0590    
 4882.00   764.5555      771.3559    
 4883.00   764.8512      771.6528    
 4884.00   765.1469      771.9498    
 4885.00   765.4428      772.2469    
 4886.00   765.7387      772.5441    
 4887.00   766.0347      772.8413    
 4888.00   766.3308      773.1386    
 4889.00   766.6269      773.4359    
 4890.00   766.9231      773.7334    
 4891.00   767.2194      774.0309    
 4892.00   767.5157      774.3285    
 4893.00   767.8122      774.6261    
 4894.00   768.1086      774.9239    
 4895.00   768.4052      775.2217    
 4896.00   768.7019      775.5195    
 4897.00   768.9986      775.8175    
 4898.00   769.2954      776.1155    
 4899.00   769.5922      776.4136    
 4900.00   769.8892      776.7118    
 4901.00   770.1862      777.0100    
 4902.00   770.4832      777.3083    
 4903.00   770.7804      777.6067    
 4904.00   771.0776      777.9052    
 4905.00   771.3749      778.2037    
 4906.00   771.6723      778.5023    
 4907.00   771.9697      778.8010    
 4908.00   772.2672      779.0997    
 4909.00   772.5648      779.3985    
 4910.00   772.8625      779.6974    
 4911.00   773.1602      779.9964    
 4912.00   773.4580      780.2954    
 4913.00   773.7559      780.5945    
 4914.00   774.0538      780.8937    
 4915.00   774.3519      781.1930    
 4916.00   774.6500      781.4923    
 4917.00   774.9481      781.7917    
 4918.00   775.2464      782.0912    
 4919.00   775.5447      782.3907    
 4920.00   775.8431      782.6904    
 4921.00   776.1415      782.9901    
 4922.00   776.4401      783.2898    
 4923.00   776.7387      783.5897    
 4924.00   777.0373      783.8896    
 4925.00   777.3361      784.1896    
 4926.00   777.6349      784.4896    
 4927.00   777.9338      784.7898    
 4928.00   778.2328      785.0900    
 4929.00   778.5318      785.3903    
 4930.00   778.8309      785.6906    
 4931.00   779.1301      785.9910    
 4932.00   779.4294      786.2915    
 4933.00   779.7287      786.5921    
 4934.00   780.0281      786.8927    
 4935.00   780.3276      787.1935    
 4936.00   780.6272      787.4943    
 4937.00   780.9268      787.7951    
 4938.00   781.2265      788.0961    
 4939.00   781.5263      788.3971    
 4940.00   781.8261      788.6981    
 4941.00   782.1260      788.9993    
 4942.00   782.4260      789.3005    
 4943.00   782.7261      789.6018    
 4944.00   783.0262      789.9032    
 4945.00   783.3264      790.2047    
 4946.00   783.6267      790.5062    
 4947.00   783.9271      790.8078    
 4948.00   784.2275      791.1094    
 4949.00   784.5280      791.4112    
 4950.00   784.8286      791.7130    
 4951.00   785.1292      792.0149    
 4952.00   785.4299      792.3169    
 4953.00   785.7307      792.6189    
 4954.00   786.0316      792.9210    
 4955.00   786.3325      793.2232    
 4956.00   786.6336      793.5254    
 4957.00   786.9346      793.8278    
 4958.00   787.2358      794.1302    
 4959.00   787.5370      794.4326    
 4960.00   787.8383      794.7352    
 4961.00   788.1397      795.0378    
 4962.00   788.4412      795.3405    
 4963.00   788.7427      795.6433    
 4964.00   789.0443      795.9461    
 4965.00   789.3460      796.2490    
 4966.00   789.6477      796.5520    
 4967.00   789.9495      796.8551    
 4968.00   790.2514      797.1582    
 4969.00   790.5534      797.4614    
 4970.00   790.8554      797.7647    
 4971.00   791.1575      798.0681    
 4972.00   791.4597      798.3715    
 4973.00   791.7620      798.6750    
 4974.00   792.0643      798.9786    
 4975.00   792.3667      799.2822    
 4976.00   792.6692      799.5859    
 4977.00   792.9718      799.8897    
 4978.00   793.2744      800.1936    
 4979.00   793.5771      800.4975    
 4980.00   793.8799      800.8016    
 4981.00   794.1827      801.1056    
 4982.00   794.4856      801.4098    
 4983.00   794.7886      801.7140    
 4984.00   795.0917      802.0184    
 4985.00   795.3948      802.3227    
 4986.00   795.6980      802.6272    
 4987.00   796.0013      802.9317    
 4988.00   796.3047      803.2363    
 4989.00   796.6081      803.5410    
 4990.00   796.9116      803.8458    
 4991.00   797.2152      804.1506    
 4992.00   797.5189      804.4555    
 4993.00   797.8226      804.7605    
 4994.00   798.1264      805.0655    
 4995.00   798.4303      805.3706    
 4996.00   798.7342      805.6758    
 4997.00   799.0382      805.9811    
 4998.00   799.3423      806.2864    
 4999.00   799.6465      806.5919    
 5000.00   799.9507      806.8973    
 5001.00   800.2551      807.2029    
 5002.00   800.5594      807.5085    
 5003.00   800.8639      807.8143    
 5004.00   801.1684      808.1200    
 5005.00   801.4731      808.4259    
 5006.00   801.7777      808.7318    
 5007.00   802.0825      809.0378    
 5008.00   802.3873      809.3439    
 5009.00   802.6922      809.6501    
 5010.00   802.9972      809.9563    
 5011.00   803.3023      810.2626    
 5012.00   803.6074      810.5690    
 5013.00   803.9126      810.8754    
 5014.00   804.2179      811.1820    
 5015.00   804.5232      811.4885    
 5016.00   804.8286      811.7952    
 5017.00   805.1341      812.1020    
 5018.00   805.4397      812.4088    
 5019.00   805.7453      812.7157    
 5020.00   806.0511      813.0226    
 5021.00   806.3569      813.3297    
 5022.00   806.6627      813.6368    
 5023.00   806.9687      813.9440    
 5024.00   807.2747      814.2512    
 5025.00   807.5808      814.5586    
 5026.00   807.8869      814.8660    
 5027.00   808.1932      815.1735    
 5028.00   808.4995      815.4810    
 5029.00   808.8058      815.7887    
 5030.00   809.1123      816.0964    
 5031.00   809.4188      816.4042    
 5032.00   809.7254      816.7120    
 5033.00   810.0321      817.0199    
 5034.00   810.3389      817.3279    
 5035.00   810.6457      817.6360    
 5036.00   810.9526      817.9442    
 5037.00   811.2596      818.2524    
 5038.00   811.5666      818.5607    
 5039.00   811.8737      818.8691    
 5040.00   812.1809      819.1775    
 5041.00   812.4882      819.4860    
 5042.00   812.7955      819.7946    
 5043.00   813.1030      820.1033    
 5044.00   813.4104      820.4121    
 5045.00   813.7180      820.7209    
 5046.00   814.0257      821.0298    
 5047.00   814.3334      821.3387    
 5048.00   814.6412      821.6478    
 5049.00   814.9490      821.9569    
 5050.00   815.2570      822.2661    
 5051.00   815.5650      822.5754    
 5052.00   815.8731      822.8847    
 5053.00   816.1812      823.1941    
 5054.00   816.4894      823.5036    
 5055.00   816.7977      823.8132    
 5056.00   817.1061      824.1228    
 5057.00   817.4146      824.4325    
 5058.00   817.7231      824.7423    
 5059.00   818.0317      825.0521    
 5060.00   818.3404      825.3621    
 5061.00   818.6492      825.6721    
 5062.00   818.9580      825.9822    
 5063.00   819.2669      826.2923    
 5064.00   819.5759      826.6026    
 5065.00   819.8849      826.9129    
 5066.00   820.1940      827.2232    
 5067.00   820.5032      827.5337    
 5068.00   820.8125      827.8442    
 5069.00   821.1218      828.1548    
 5070.00   821.4313      828.4655    
 5071.00   821.7408      828.7763    
 5072.00   822.0503      829.0871    
 5073.00   822.3600      829.3980    
 5074.00   822.6697      829.7090    
 5075.00   822.9795      830.0200    
 5076.00   823.2894      830.3311    
 5077.00   823.5993      830.6423    
 5078.00   823.9093      830.9536    
 5079.00   824.2194      831.2650    
 5080.00   824.5296      831.5764    
 5081.00   824.8398      831.8879    
 5082.00   825.1501      832.1994    
 5083.00   825.4605      832.5111    
 5084.00   825.7710      832.8228    
 5085.00   826.0815      833.1346    
 5086.00   826.3921      833.4465    
 5087.00   826.7028      833.7584    
 5088.00   827.0136      834.0704    
 5089.00   827.3244      834.3825    
 5090.00   827.6353      834.6947    
 5091.00   827.9463      835.0070    
 5092.00   828.2574      835.3193    
 5093.00   828.5685      835.6317    
 5094.00   828.8797      835.9441    
 5095.00   829.1910      836.2567    
 5096.00   829.5023      836.5693    
 5097.00   829.8138      836.8820    
 5098.00   830.1253      837.1948    
 5099.00   830.4369      837.5076    
 5100.00   830.7485      837.8205    
 5101.00   831.0602      838.1335    
 5102.00   831.3720      838.4466    
 5103.00   831.6839      838.7597    
 5104.00   831.9959      839.0729    
 5105.00   832.3079      839.3862    
 5106.00   832.6200      839.6996    
 5107.00   832.9322      840.0130    
 5108.00   833.2444      840.3265    
 5109.00   833.5568      840.6401    
 5110.00   833.8692      840.9538    
 5111.00   834.1817      841.2675    
 5112.00   834.4942      841.5813    
 5113.00   834.8068      841.8952    
 5114.00   835.1195      842.2092    
 5115.00   835.4323      842.5232    
 5116.00   835.7452      842.8374    
 5117.00   836.0581      843.1515    
 5118.00   836.3711      843.4658    
 5119.00   836.6842      843.7801    
 5120.00   836.9973      844.0946    
 5121.00   837.3105      844.4091    
 5122.00   837.6238      844.7236    
 5123.00   837.9372      845.0383    
 5124.00   838.2507      845.3530    
 5125.00   838.5642      845.6678    
 5126.00   838.8778      845.9826    
 5127.00   839.1915      846.2976    
 5128.00   839.5052      846.6126    
 5129.00   839.8190      846.9277    
 5130.00   840.1329      847.2428    
 5131.00   840.4469      847.5581    
 5132.00   840.7610      847.8734    
 5133.00   841.0751      848.1888    
 5134.00   841.3893      848.5042    
 5135.00   841.7036      848.8198    
 5136.00   842.0179      849.1354    
 5137.00   842.3323      849.4511    
 5138.00   842.6468      849.7669    
 5139.00   842.9614      850.0827    
 5140.00   843.2761      850.3986    
 5141.00   843.5908      850.7146    
 5142.00   843.9056      851.0307    
 5143.00   844.2205      851.3468    
 5144.00   844.5354      851.6630    
 5145.00   844.8504      851.9793    
 5146.00   845.1655      852.2957    
 5147.00   845.4807      852.6121    
 5148.00   845.7960      852.9286    
 5149.00   846.1113      853.2452    
 5150.00   846.4267      853.5619    
 5151.00   846.7422      853.8787    
 5152.00   847.0577      854.1955    
 5153.00   847.3733      854.5124    
 5154.00   847.6890      854.8293    
 5155.00   848.0048      855.1464    
 5156.00   848.3207      855.4635    
 5157.00   848.6366      855.7807    
 5158.00   848.9526      856.0980    
 5159.00   849.2687      856.4153    
 5160.00   849.5848      856.7327    
 5161.00   849.9011      857.0502    
 5162.00   850.2174      857.3678    
 5163.00   850.5337      857.6855    
 5164.00   850.8502      858.0032    
 5165.00   851.1667      858.3210    
 5166.00   851.4833      858.6389    
 5167.00   851.8000      858.9568    
 5168.00   852.1168      859.2748    
 5169.00   852.4336      859.5929    
 5170.00   852.7505      859.9111    
 5171.00   853.0675      860.2294    
 5172.00   853.3845      860.5477    
 5173.00   853.7017      860.8661    
 5174.00   854.0189      861.1846    
 5175.00   854.3362      861.5031    
 5176.00   854.6535      861.8218    
 5177.00   854.9710      862.1405    
 5178.00   855.2885      862.4592    
 5179.00   855.6061      862.7781    
 5180.00   855.9237      863.0970    
 5181.00   856.2415      863.4160    
 5182.00   856.5593      863.7351    
 5183.00   856.8772      864.0543    
 5184.00   857.1951      864.3735    
 5185.00   857.5132      864.6928    
 5186.00   857.8313      865.0122    
 5187.00   858.1495      865.3317    
 5188.00   858.4677      865.6512    
 5189.00   858.7861      865.9708    
 5190.00   859.1045      866.2905    
 5191.00   859.4230      866.6103    
 5192.00   859.7415      866.9301    
 5193.00   860.0602      867.2500    
 5194.00   860.3789      867.5700    
 5195.00   860.6977      867.8901    
 5196.00   861.0166      868.2102    
 5197.00   861.3355      868.5305    
 5198.00   861.6545      868.8508    
 5199.00   861.9736      869.1711    
 5200.00   862.2928      869.4916    
 5201.00   862.6120      869.8121    
 5202.00   862.9314      870.1327    
 5203.00   863.2508      870.4534    
 5204.00   863.5702      870.7741    
 5205.00   863.8898      871.0949    
 5206.00   864.2094      871.4158    
 5207.00   864.5291      871.7368    
 5208.00   864.8489      872.0579    
 5209.00   865.1687      872.3790    
 5210.00   865.4887      872.7002    
 5211.00   865.8087      873.0215    
 5212.00   866.1288      873.3428    
 5213.00   866.4489      873.6643    
 5214.00   866.7691      873.9858    
 5215.00   867.0895      874.3074    
 5216.00   867.4098      874.6290    
 5217.00   867.7303      874.9508    
 5218.00   868.0508      875.2726    
 5219.00   868.3714      875.5945    
 5220.00   868.6921      875.9164    
 5221.00   869.0129      876.2385    
 5222.00   869.3337      876.5606    
 5223.00   869.6546      876.8828    
 5224.00   869.9756      877.2051    
 5225.00   870.2967      877.5274    
 5226.00   870.6178      877.8498    
 5227.00   870.9391      878.1723    
 5228.00   871.2604      878.4949    
 5229.00   871.5817      878.8175    
 5230.00   871.9032      879.1403    
 5231.00   872.2247      879.4631    
 5232.00   872.5463      879.7859    
 5233.00   872.8680      880.1089    
 5234.00   873.1897      880.4319    
 5235.00   873.5116      880.7550    
 5236.00   873.8335      881.0782    
 5237.00   874.1554      881.4015    
 5238.00   874.4775      881.7248    
 5239.00   874.7996      882.0482    
 5240.00   875.1218      882.3717    
 5241.00   875.4441      882.6953    
 5242.00   875.7665      883.0189    
 5243.00   876.0889      883.3426    
 5244.00   876.4114      883.6664    
 5245.00   876.7340      883.9903    
 5246.00   877.0567      884.3142    
 5247.00   877.3794      884.6383    
 5248.00   877.7022      884.9623    
 5249.00   878.0251      885.2865    
 5250.00   878.3481      885.6108    
 5251.00   878.6711      885.9351    
 5252.00   878.9942      886.2595    
 5253.00   879.3174      886.5840    
 5254.00   879.6407      886.9085    
 5255.00   879.9641      887.2332    
 5256.00   880.2875      887.5579    
 5257.00   880.6110      887.8827    
 5258.00   880.9346      888.2075    
 5259.00   881.2582      888.5325    
 5260.00   881.5820      888.8575    
 5261.00   881.9058      889.1826    
 5262.00   882.2296      889.5077    
 5263.00   882.5536      889.8330    
 5264.00   882.8776      890.1583    
 5265.00   883.2018      890.4837    
 5266.00   883.5259      890.8092    
 5267.00   883.8502      891.1347    
 5268.00   884.1745      891.4603    
 5269.00   884.4990      891.7860    
 5270.00   884.8235      892.1118    
 5271.00   885.1480      892.4377    
 5272.00   885.4727      892.7636    
 5273.00   885.7974      893.0896    
 5274.00   886.1222      893.4157    
 5275.00   886.4471      893.7419    
 5276.00   886.7720      894.0681    
 5277.00   887.0971      894.3944    
 5278.00   887.4222      894.7208    
 5279.00   887.7473      895.0473    
 5280.00   888.0726      895.3738    
 5281.00   888.3979      895.7004    
 5282.00   888.7234      896.0271    
 5283.00   889.0488      896.3539    
 5284.00   889.3744      896.6808    
 5285.00   889.7000      897.0077    
 5286.00   890.0258      897.3347    
 5287.00   890.3516      897.6618    
 5288.00   890.6774      897.9889    
 5289.00   891.0034      898.3162    
 5290.00   891.3294      898.6435    
 5291.00   891.6555      898.9709    
 5292.00   891.9817      899.2983    
 5293.00   892.3079      899.6259    
 5294.00   892.6343      899.9535    
 5295.00   892.9607      900.2812    
 5296.00   893.2871      900.6089    
 5297.00   893.6137      900.9368    
 5298.00   893.9403      901.2647    
 5299.00   894.2671      901.5927    
 5300.00   894.5939      901.9208    
 5301.00   894.9207      902.2490    
 5302.00   895.2477      902.5772    
 5303.00   895.5747      902.9055    
 5304.00   895.9018      903.2339    
 5305.00   896.2290      903.5624    
 5306.00   896.5562      903.8909    
 5307.00   896.8835      904.2195    
 5308.00   897.2109      904.5482    
 5309.00   897.5384      904.8770    
 5310.00   897.8660      905.2058    
 5311.00   898.1936      905.5347    
 5312.00   898.5213      905.8637    
 5313.00   898.8491      906.1928    
 5314.00   899.1770      906.5220    
 5315.00   899.5049      906.8512    
 5316.00   899.8329      907.1805    
 5317.00   900.1610      907.5099    
 5318.00   900.4892      907.8394    
 5319.00   900.8175      908.1689    
 5320.00   901.1458      908.4985    
 5321.00   901.4742      908.8282    
 5322.00   901.8027      909.1580    
 5323.00   902.1312      909.4878    
 5324.00   902.4599      909.8178    
 5325.00   902.7886      910.1478    
 5326.00   903.1174      910.4779    
 5327.00   903.4462      910.8080    
 5328.00   903.7752      911.1382    
 5329.00   904.1042      911.4686    
 5330.00   904.4333      911.7989    
 5331.00   904.7624      912.1294    
 5332.00   905.0917      912.4600    
 5333.00   905.4210      912.7906    
 5334.00   905.7504      913.1213    
 5335.00   906.0799      913.4520    
 5336.00   906.4095      913.7829    
 5337.00   906.7391      914.1138    
 5338.00   907.0688      914.4448    
 5339.00   907.3986      914.7759    
 5340.00   907.7285      915.1071    
 5341.00   908.0584      915.4383    
 5342.00   908.3884      915.7696    
 5343.00   908.7185      916.1010    
 5344.00   909.0487      916.4325    
 5345.00   909.3790      916.7640    
 5346.00   909.7093      917.0957    
 5347.00   910.0397      917.4274    
 5348.00   910.3702      917.7591    
 5349.00   910.7007      918.0910    
 5350.00   911.0314      918.4229    
 5351.00   911.3621      918.7549    
 5352.00   911.6929      919.0870    
 5353.00   912.0238      919.4192    
 5354.00   912.3547      919.7514    
 5355.00   912.6857      920.0838    
 5356.00   913.0168      920.4162    
 5357.00   913.3480      920.7486    
 5358.00   913.6793      921.0812    
 5359.00   914.0106      921.4138    
 5360.00   914.3420      921.7465    
 5361.00   914.6735      922.0793    
 5362.00   915.0051      922.4122    
 5363.00   915.3367      922.7451    
 5364.00   915.6684      923.0781    
 5365.00   916.0002      923.4112    
 5366.00   916.3321      923.7444    
 5367.00   916.6640      924.0776    
 5368.00   916.9961      924.4110    
 5369.00   917.3282      924.7444    
 5370.00   917.6604      925.0779    
 5371.00   917.9926      925.4114    
 5372.00   918.3250      925.7451    
 5373.00   918.6574      926.0788    
 5374.00   918.9899      926.4126    
 5375.00   919.3224      926.7464    
 5376.00   919.6551      927.0804    
 5377.00   919.9878      927.4144    
 5378.00   920.3206      927.7485    
 5379.00   920.6535      928.0827    
 5380.00   920.9865      928.4170    
 5381.00   921.3195      928.7513    
 5382.00   921.6526      929.0857    
 5383.00   921.9858      929.4202    
 5384.00   922.3191      929.7548    
 5385.00   922.6524      930.0894    
 5386.00   922.9858      930.4241    
 5387.00   923.3193      930.7589    
 5388.00   923.6529      931.0938    
 5389.00   923.9866      931.4288    
 5390.00   924.3203      931.7638    
 5391.00   924.6541      932.0989    
 5392.00   924.9880      932.4341    
 5393.00   925.3220      932.7694    
 5394.00   925.6560      933.1047    
 5395.00   925.9901      933.4402    
 5396.00   926.3243      933.7757    
 5397.00   926.6586      934.1112    
 5398.00   926.9930      934.4469    
 5399.00   927.3274      934.7826    
 5400.00   927.6619      935.1184    
 5401.00   927.9965      935.4543    
 5402.00   928.3312      935.7903    
 5403.00   928.6659      936.1264    
 5404.00   929.0007      936.4625    
 5405.00   929.3356      936.7987    
 5406.00   929.6706      937.1350    
 5407.00   930.0057      937.4713    
 5408.00   930.3408      937.8078    
 5409.00   930.6760      938.1443    
 5410.00   931.0113      938.4809    
 5411.00   931.3467      938.8175    
 5412.00   931.6821      939.1543    
 5413.00   932.0176      939.4911    
 5414.00   932.3532      939.8280    
 5415.00   932.6889      940.1650    
 5416.00   933.0247      940.5021    
 5417.00   933.3605      940.8392    
 5418.00   933.6964      941.1764    
 5419.00   934.0324      941.5137    
 5420.00   934.3685      941.8511    
 5421.00   934.7046      942.1885    
 5422.00   935.0408      942.5261    
 5423.00   935.3771      942.8637    
 5424.00   935.7135      943.2013    
 5425.00   936.0500      943.5391    
 5426.00   936.3865      943.8770    
 5427.00   936.7231      944.2149    
 5428.00   937.0598      944.5529    
 5429.00   937.3966      944.8909    
 5430.00   937.7334      945.2291    
 5431.00   938.0704      945.5673    
 5432.00   938.4074      945.9056    
 5433.00   938.7444      946.2440    
 5434.00   939.0816      946.5825    
 5435.00   939.4188      946.9210    
 5436.00   939.7561      947.2597    
 5437.00   940.0935      947.5984    
 5438.00   940.4310      947.9371    
 5439.00   940.7686      948.2760    
 5440.00   941.1062      948.6149    
 5441.00   941.4439      948.9539    
 5442.00   941.7817      949.2930    
 5443.00   942.1195      949.6322    
 5444.00   942.4575      949.9715    
 5445.00   942.7955      950.3108    
 5446.00   943.1336      950.6502    
 5447.00   943.4718      950.9897    
 5448.00   943.8100      951.3292    
 5449.00   944.1484      951.6689    
 5450.00   944.4868      952.0086    
 5451.00   944.8252      952.3484    
 5452.00   945.1638      952.6883    
 5453.00   945.5025      953.0282    
 5454.00   945.8412      953.3683    
 5455.00   946.1800      953.7084    
 5456.00   946.5189      954.0486    
 5457.00   946.8578      954.3888    
 5458.00   947.1968      954.7292    
 5459.00   947.5360      955.0696    
 5460.00   947.8752      955.4101    
 5461.00   948.2144      955.7507    
 5462.00   948.5538      956.0913    
 5463.00   948.8932      956.4321    
 5464.00   949.2327      956.7729    
 5465.00   949.5723      957.1138    
 5466.00   949.9119      957.4548    
 5467.00   950.2517      957.7958    
 5468.00   950.5915      958.1369    
 5469.00   950.9314      958.4782    
 5470.00   951.2714      958.8194    
 5471.00   951.6114      959.1608    
 5472.00   951.9516      959.5022    
 5473.00   952.2918      959.8438    
 5474.00   952.6321      960.1854    
 5475.00   952.9724      960.5271    
 5476.00   953.3129      960.8688    
 5477.00   953.6534      961.2107    
 5478.00   953.9940      961.5526    
 5479.00   954.3347      961.8946    
 5480.00   954.6754      962.2366    
 5481.00   955.0163      962.5788    
 5482.00   955.3572      962.9210    
 5483.00   955.6982      963.2633    
 5484.00   956.0393      963.6057    
 5485.00   956.3804      963.9482    
 5486.00   956.7217      964.2907    
 5487.00   957.0630      964.6334    
 5488.00   957.4044      964.9761    
 5489.00   957.7458      965.3188    
 5490.00   958.0874      965.6617    
 5491.00   958.4290      966.0046    
 5492.00   958.7707      966.3477    
 5493.00   959.1125      966.6908    
 5494.00   959.4543      967.0339    
 5495.00   959.7963      967.3772    
 5496.00   960.1383      967.7205    
 5497.00   960.4804      968.0639    
 5498.00   960.8226      968.4074    
 5499.00   961.1648      968.7510    
 5500.00   961.5071      969.0946    
 5501.00   961.8496      969.4384    
 5502.00   962.1920      969.7822    
 5503.00   962.5346      970.1261    
 5504.00   962.8773      970.4700    
 5505.00   963.2200      970.8141    
 5506.00   963.5628      971.1582    
 5507.00   963.9057      971.5024    
 5508.00   964.2486      971.8467    
 5509.00   964.5917      972.1910    
 5510.00   964.9348      972.5355    
 5511.00   965.2780      972.8800    
 5512.00   965.6213      973.2246    
 5513.00   965.9646      973.5693    
 5514.00   966.3081      973.9140    
 5515.00   966.6516      974.2588    
 5516.00   966.9952      974.6038    
 5517.00   967.3388      974.9487    
 5518.00   967.6826      975.2938    
 5519.00   968.0264      975.6390    
 5520.00   968.3703      975.9842    
 5521.00   968.7143      976.3295    
 5522.00   969.0584      976.6749    
 5523.00   969.4025      977.0204    
 5524.00   969.7468      977.3659    
 5525.00   970.0911      977.7115    
 5526.00   970.4354      978.0572    
 5527.00   970.7799      978.4030    
 5528.00   971.1244      978.7489    
 5529.00   971.4691      979.0948    
 5530.00   971.8138      979.4408    
 5531.00   972.1585      979.7869    
 5532.00   972.5034      980.1331    
 5533.00   972.8483      980.4794    
 5534.00   973.1933      980.8257    
 5535.00   973.5384      981.1721    
 5536.00   973.8836      981.5186    
 5537.00   974.2289      981.8652    
 5538.00   974.5742      982.2118    
 5539.00   974.9196      982.5586    
 5540.00   975.2651      982.9054    
 5541.00   975.6107      983.2523    
 5542.00   975.9563      983.5992    
 5543.00   976.3020      983.9463    
 5544.00   976.6478      984.2934    
 5545.00   976.9937      984.6406    
 5546.00   977.3397      984.9879    
 5547.00   977.6857      985.3353    
 5548.00   978.0318      985.6827    
 5549.00   978.3781      986.0302    
 5550.00   978.7243      986.3778    
 5551.00   979.0707      986.7255    
 5552.00   979.4171      987.0733    
 5553.00   979.7636      987.4211    
 5554.00   980.1102      987.7691    
 5555.00   980.4569      988.1171    
 5556.00   980.8037      988.4651    
 5557.00   981.1505      988.8133    
 5558.00   981.4974      989.1615    
 5559.00   981.8444      989.5099    
 5560.00   982.1915      989.8582    
 5561.00   982.5386      990.2067    
 5562.00   982.8859      990.5553    
 5563.00   983.2332      990.9039    
 5564.00   983.5806      991.2526    
 5565.00   983.9280      991.6014    
 5566.00   984.2756      991.9503    
 5567.00   984.6232      992.2993    
 5568.00   984.9709      992.6483    
 5569.00   985.3187      992.9974    
 5570.00   985.6666      993.3466    
 5571.00   986.0145      993.6959    
 5572.00   986.3626      994.0452    
 5573.00   986.7107      994.3947    
 5574.00   987.0588      994.7442    
 5575.00   987.4071      995.0938    
 5576.00   987.7555      995.4434    
 5577.00   988.1039      995.7932    
 5578.00   988.4524      996.1430    
 5579.00   988.8010      996.4929    
 5580.00   989.1496      996.8429    
 5581.00   989.4984      997.1930    
 5582.00   989.8472      997.5431    
 5583.00   990.1961      997.8934    
 5584.00   990.5451      998.2437    
 5585.00   990.8941      998.5941    
 5586.00   991.2433      998.9445    
 5587.00   991.5925      999.2951    
 5588.00   991.9418      999.6457    
 5589.00   992.2912      999.9964    
 5590.00   992.6406      1000.347    
 5591.00   992.9901      1000.698    
 5592.00   993.3398      1001.049    
 5593.00   993.6895      1001.400    
 5594.00   994.0392      1001.751    
 5595.00   994.3891      1002.102    
 5596.00   994.7390      1002.454    
 5597.00   995.0890      1002.805    
 5598.00   995.4391      1003.156    
 5599.00   995.7893      1003.508    
 5600.00   996.1396      1003.859    
 5601.00   996.4899      1004.211    
 5602.00   996.8403      1004.563    
 5603.00   997.1908      1004.915    
 5604.00   997.5414      1005.267    
 5605.00   997.8920      1005.619    
 5606.00   998.2427      1005.971    
 5607.00   998.5936      1006.323    
 5608.00   998.9445      1006.675    
 5609.00   999.2954      1007.027    
 5610.00   999.6465      1007.380    
 5611.00   999.9976      1007.732    
 5612.00   1000.349      1008.085    
 5613.00   1000.700      1008.437    
 5614.00   1001.051      1008.790    
 5615.00   1001.403      1009.143    
 5616.00   1001.754      1009.496    
 5617.00   1002.106      1009.849    
 5618.00   1002.458      1010.202    
 5619.00   1002.810      1010.555    
 5620.00   1003.161      1010.908    
 5621.00   1003.513      1011.261    
 5622.00   1003.865      1011.614    
 5623.00   1004.217      1011.968    
 5624.00   1004.570      1012.321    
 5625.00   1004.922      1012.675    
 5626.00   1005.274      1013.029    
 5627.00   1005.627      1013.382    
 5628.00   1005.979      1013.736    
 5629.00   1006.332      1014.090    
 5630.00   1006.684      1014.444    
 5631.00   1007.037      1014.798    
 5632.00   1007.390      1015.152    
 5633.00   1007.743      1015.507    
 5634.00   1008.096      1015.861    
 5635.00   1008.449      1016.215    
 5636.00   1008.802      1016.570    
 5637.00   1009.155      1016.924    
 5638.00   1009.508      1017.279    
 5639.00   1009.862      1017.634    
 5640.00   1010.215      1017.988    
 5641.00   1010.569      1018.343    
 5642.00   1010.922      1018.698    
 5643.00   1011.276      1019.053    
 5644.00   1011.630      1019.408    
 5645.00   1011.984      1019.764    
 5646.00   1012.338      1020.119    
 5647.00   1012.692      1020.474    
 5648.00   1013.046      1020.830    
 5649.00   1013.400      1021.185    
 5650.00   1013.754      1021.541    
 5651.00   1014.108      1021.896    
 5652.00   1014.463      1022.252    
 5653.00   1014.817      1022.608    
 5654.00   1015.172      1022.964    
 5655.00   1015.527      1023.320    
 5656.00   1015.881      1023.676    
 5657.00   1016.236      1024.032    
 5658.00   1016.591      1024.388    
 5659.00   1016.946      1024.745    
 5660.00   1017.301      1025.101    
 5661.00   1017.656      1025.457    
 5662.00   1018.011      1025.814    
 5663.00   1018.367      1026.171    
 5664.00   1018.722      1026.527    
 5665.00   1019.077      1026.884    
 5666.00   1019.433      1027.241    
 5667.00   1019.789      1027.598    
 5668.00   1020.144      1027.955    
 5669.00   1020.500      1028.312    
 5670.00   1020.856      1028.669    
 5671.00   1021.212      1029.027    
 5672.00   1021.568      1029.384    
 5673.00   1021.924      1029.741    
 5674.00   1022.280      1030.099    
 5675.00   1022.636      1030.456    
 5676.00   1022.993      1030.814    
 5677.00   1023.349      1031.172    
 5678.00   1023.706      1031.530    
 5679.00   1024.062      1031.888    
 5680.00   1024.419      1032.246    
 5681.00   1024.776      1032.604    
 5682.00   1025.132      1032.962    
 5683.00   1025.489      1033.320    
 5684.00   1025.846      1033.679    
 5685.00   1026.203      1034.037    
 5686.00   1026.561      1034.395    
 5687.00   1026.918      1034.754    
 5688.00   1027.275      1035.113    
 5689.00   1027.632      1035.471    
 5690.00   1027.990      1035.830    
 5691.00   1028.347      1036.189    
 5692.00   1028.705      1036.548    
 5693.00   1029.063      1036.907    
 5694.00   1029.421      1037.266    
 5695.00   1029.778      1037.625    
 5696.00   1030.136      1037.985    
 5697.00   1030.494      1038.344    
 5698.00   1030.853      1038.704    
 5699.00   1031.211      1039.063    
 5700.00   1031.569      1039.423    
 5701.00   1031.927      1039.782    
 5702.00   1032.286      1040.142    
 5703.00   1032.644      1040.502    
 5704.00   1033.003      1040.862    
 5705.00   1033.362      1041.222    
 5706.00   1033.720      1041.582    
 5707.00   1034.079      1041.942    
 5708.00   1034.438      1042.303    
 5709.00   1034.797      1042.663    
 5710.00   1035.156      1043.023    
 5711.00   1035.515      1043.384    
 5712.00   1035.875      1043.744    
 5713.00   1036.234      1044.105    
 5714.00   1036.593      1044.466    
 5715.00   1036.953      1044.827    
 5716.00   1037.312      1045.188    
 5717.00   1037.672      1045.549    
 5718.00   1038.032      1045.910    
 5719.00   1038.392      1046.271    
 5720.00   1038.751      1046.632    
 5721.00   1039.111      1046.993    
 5722.00   1039.471      1047.355    
 5723.00   1039.832      1047.716    
 5724.00   1040.192      1048.078    
 5725.00   1040.552      1048.439    
 5726.00   1040.912      1048.801    
 5727.00   1041.273      1049.163    
 5728.00   1041.633      1049.525    
 5729.00   1041.994      1049.887    
 5730.00   1042.355      1050.249    
 5731.00   1042.716      1050.611    
 5732.00   1043.076      1050.973    
 5733.00   1043.437      1051.335    
 5734.00   1043.798      1051.698    
 5735.00   1044.159      1052.060    
 5736.00   1044.521      1052.423    
 5737.00   1044.882      1052.785    
 5738.00   1045.243      1053.148    
 5739.00   1045.605      1053.511    
 5740.00   1045.966      1053.874    
 5741.00   1046.328      1054.237    
 5742.00   1046.689      1054.600    
 5743.00   1047.051      1054.963    
 5744.00   1047.413      1055.326    
 5745.00   1047.775      1055.689    
 5746.00   1048.137      1056.053    
 5747.00   1048.499      1056.416    
 5748.00   1048.861      1056.780    
 5749.00   1049.223      1057.143    
 5750.00   1049.586      1057.507    
 5751.00   1049.948      1057.871    
 5752.00   1050.311      1058.234    
 5753.00   1050.673      1058.598    
 5754.00   1051.036      1058.962    
 5755.00   1051.399      1059.326    
 5756.00   1051.761      1059.691    
 5757.00   1052.124      1060.055    
 5758.00   1052.487      1060.419    
 5759.00   1052.850      1060.783    
 5760.00   1053.213      1061.148    
 5761.00   1053.577      1061.513    
 5762.00   1053.940      1061.877    
 5763.00   1054.303      1062.242    
 5764.00   1054.667      1062.607    
 5765.00   1055.030      1062.972    
 5766.00   1055.394      1063.337    
 5767.00   1055.758      1063.702    
 5768.00   1056.121      1064.067    
 5769.00   1056.485      1064.432    
 5770.00   1056.849      1064.797    
 5771.00   1057.213      1065.163    
 5772.00   1057.577      1065.528    
 5773.00   1057.941      1065.894    
 5774.00   1058.306      1066.259    
 5775.00   1058.670      1066.625    
 5776.00   1059.035      1066.991    
 5777.00   1059.399      1067.357    
 5778.00   1059.764      1067.723    
 5779.00   1060.128      1068.089    
 5780.00   1060.493      1068.455    
 5781.00   1060.858      1068.821    
 5782.00   1061.223      1069.187    
 5783.00   1061.588      1069.554    
 5784.00   1061.953      1069.920    
 5785.00   1062.318      1070.287    
 5786.00   1062.683      1070.653    
 5787.00   1063.049      1071.020    
 5788.00   1063.414      1071.387    
 5789.00   1063.780      1071.753    
 5790.00   1064.145      1072.120    
 5791.00   1064.511      1072.487    
 5792.00   1064.876      1072.854    
 5793.00   1065.242      1073.222    
 5794.00   1065.608      1073.589    
 5795.00   1065.974      1073.956    
 5796.00   1066.340      1074.324    
 5797.00   1066.706      1074.691    
 5798.00   1067.073      1075.059    
 5799.00   1067.439      1075.426    
 5800.00   1067.805      1075.794    
 5801.00   1068.172      1076.162    
 5802.00   1068.538      1076.530    
 5803.00   1068.905      1076.898    
 5804.00   1069.272      1077.266    
 5805.00   1069.638      1077.634    
 5806.00   1070.005      1078.002    
 5807.00   1070.372      1078.371    
 5808.00   1070.739      1078.739    
 5809.00   1071.106      1079.108    
 5810.00   1071.474      1079.476    
 5811.00   1071.841      1079.845    
 5812.00   1072.208      1080.214    
 5813.00   1072.576      1080.582    
 5814.00   1072.943      1080.951    
 5815.00   1073.311      1081.320    
 5816.00   1073.679      1081.689    
 5817.00   1074.046      1082.058    
 5818.00   1074.414      1082.428    
 5819.00   1074.782      1082.797    
 5820.00   1075.150      1083.166    
 5821.00   1075.518      1083.536    
 5822.00   1075.887      1083.905    
 5823.00   1076.255      1084.275    
 5824.00   1076.623      1084.645    
 5825.00   1076.992      1085.014    
 5826.00   1077.360      1085.384    
 5827.00   1077.729      1085.754    
 5828.00   1078.097      1086.124    
 5829.00   1078.466      1086.494    
 5830.00   1078.835      1086.865    
 5831.00   1079.204      1087.235    
 5832.00   1079.573      1087.605    
 5833.00   1079.942      1087.976    
 5834.00   1080.311      1088.346    
 5835.00   1080.680      1088.717    
 5836.00   1081.050      1089.088    
 5837.00   1081.419      1089.458    
 5838.00   1081.789      1089.829    
 5839.00   1082.158      1090.200    
 5840.00   1082.528      1090.571    
 5841.00   1082.898      1090.942    
 5842.00   1083.267      1091.313    
 5843.00   1083.637      1091.685    
 5844.00   1084.007      1092.056    
 5845.00   1084.377      1092.428    
 5846.00   1084.748      1092.799    
 5847.00   1085.118      1093.171    
 5848.00   1085.488      1093.542    
 5849.00   1085.859      1093.914    
 5850.00   1086.229      1094.286    
 5851.00   1086.600      1094.658    
 5852.00   1086.970      1095.030    
 5853.00   1087.341      1095.402    
 5854.00   1087.712      1095.774    
 5855.00   1088.083      1096.146    
 5856.00   1088.454      1096.519    
 5857.00   1088.825      1096.891    
 5858.00   1089.196      1097.264    
 5859.00   1089.567      1097.636    
 5860.00   1089.938      1098.009    
 5861.00   1090.310      1098.382    
 5862.00   1090.681      1098.755    
 5863.00   1091.053      1099.127    
 5864.00   1091.424      1099.500    
 5865.00   1091.796      1099.874    
 5866.00   1092.168      1100.247    
 5867.00   1092.540      1100.620    
 5868.00   1092.912      1100.993    
 5869.00   1093.284      1101.367    
 5870.00   1093.656      1101.740    
 5871.00   1094.028      1102.114    
 5872.00   1094.400      1102.487    
 5873.00   1094.773      1102.861    
 5874.00   1095.145      1103.235    
 5875.00   1095.518      1103.609    
 5876.00   1095.890      1103.983    
 5877.00   1096.263      1104.357    
 5878.00   1096.636      1104.731    
 5879.00   1097.009      1105.105    
 5880.00   1097.382      1105.480    
 5881.00   1097.755      1105.854    
 5882.00   1098.128      1106.229    
 5883.00   1098.501      1106.603    
 5884.00   1098.874      1106.978    
 5885.00   1099.248      1107.352    
 5886.00   1099.621      1107.727    
 5887.00   1099.995      1108.102    
 5888.00   1100.368      1108.477    
 5889.00   1100.742      1108.852    
 5890.00   1101.116      1109.227    
 5891.00   1101.490      1109.603    
 5892.00   1101.863      1109.978    
 5893.00   1102.237      1110.353    
 5894.00   1102.612      1110.729    
 5895.00   1102.986      1111.104    
 5896.00   1103.360      1111.480    
 5897.00   1103.734      1111.856    
 5898.00   1104.109      1112.232    
 5899.00   1104.483      1112.607    
 5900.00   1104.858      1112.983    
 5901.00   1105.233      1113.359    
 5902.00   1105.607      1113.736    
 5903.00   1105.982      1114.112    
 5904.00   1106.357      1114.488    
 5905.00   1106.732      1114.864    
 5906.00   1107.107      1115.241    
 5907.00   1107.482      1115.617    
 5908.00   1107.858      1115.994    
 5909.00   1108.233      1116.371    
 5910.00   1108.608      1116.748    
 5911.00   1108.984      1117.125    
 5912.00   1109.360      1117.501    
 5913.00   1109.735      1117.879    
 5914.00   1110.111      1118.256    
 5915.00   1110.487      1118.633    
 5916.00   1110.863      1119.010    
 5917.00   1111.239      1119.388    
 5918.00   1111.615      1119.765    
 5919.00   1111.991      1120.143    
 5920.00   1112.367      1120.520    
 5921.00   1112.744      1120.898    
 5922.00   1113.120      1121.276    
 5923.00   1113.496      1121.654    
 5924.00   1113.873      1122.031    
 5925.00   1114.250      1122.410    
 5926.00   1114.626      1122.788    
 5927.00   1115.003      1123.166    
 5928.00   1115.380      1123.544    
 5929.00   1115.757      1123.923    
 5930.00   1116.134      1124.301    
 5931.00   1116.511      1124.680    
 5932.00   1116.889      1125.058    
 5933.00   1117.266      1125.437    
 5934.00   1117.643      1125.816    
 5935.00   1118.021      1126.195    
 5936.00   1118.398      1126.573    
 5937.00   1118.776      1126.952    
 5938.00   1119.154      1127.332    
 5939.00   1119.532      1127.711    
 5940.00   1119.910      1128.090    
 5941.00   1120.288      1128.469    
 5942.00   1120.666      1128.849    
 5943.00   1121.044      1129.228    
 5944.00   1121.422      1129.608    
 5945.00   1121.800      1129.988    
 5946.00   1122.179      1130.368    
 5947.00   1122.557      1130.747    
 5948.00   1122.936      1131.127    
 5949.00   1123.315      1131.507    
 5950.00   1123.693      1131.888    
 5951.00   1124.072      1132.268    
 5952.00   1124.451      1132.648    
 5953.00   1124.830      1133.028    
 5954.00   1125.209      1133.409    
 5955.00   1125.588      1133.789    
 5956.00   1125.967      1134.170    
 5957.00   1126.347      1134.551    
 5958.00   1126.726      1134.931    
 5959.00   1127.106      1135.312    
 5960.00   1127.485      1135.693    
 5961.00   1127.865      1136.074    
 5962.00   1128.245      1136.455    
 5963.00   1128.624      1136.837    
 5964.00   1129.004      1137.218    
 5965.00   1129.384      1137.599    
 5966.00   1129.764      1137.981    
 5967.00   1130.144      1138.362    
 5968.00   1130.525      1138.744    
 5969.00   1130.905      1139.126    
 5970.00   1131.285      1139.507    
 5971.00   1131.666      1139.889    
 5972.00   1132.046      1140.271    
 5973.00   1132.427      1140.653    
 5974.00   1132.808      1141.035    
 5975.00   1133.189      1141.418    
 5976.00   1133.570      1141.800    
 5977.00   1133.951      1142.182    
 5978.00   1134.332      1142.565    
 5979.00   1134.713      1142.947    
 5980.00   1135.094      1143.330    
 5981.00   1135.475      1143.712    
 5982.00   1135.857      1144.095    
 5983.00   1136.238      1144.478    
 5984.00   1136.620      1144.861    
 5985.00   1137.001      1145.244    
 5986.00   1137.383      1145.627    
 5987.00   1137.765      1146.010    
 5988.00   1138.147      1146.394    
 5989.00   1138.529      1146.777    
 5990.00   1138.911      1147.160    
 5991.00   1139.293      1147.544    
 5992.00   1139.675      1147.928    
 5993.00   1140.058      1148.311    
 5994.00   1140.440      1148.695    
 5995.00   1140.822      1149.079    
 5996.00   1141.205      1149.463    
 5997.00   1141.588      1149.847    
 5998.00   1141.970      1150.231    
 5999.00   1142.353      1150.615    
 6000.00   1142.736      1151.000    
 6001.00   1143.119      1151.384    
 6002.00   1143.502      1151.768    
 6003.00   1143.885      1152.153    
 6004.00   1144.269      1152.538    
 6005.00   1144.652      1152.922    
 6006.00   1145.035      1153.307    
 6007.00   1145.419      1153.692    
 6008.00   1145.802      1154.077    
 6009.00   1146.186      1154.462    
 6010.00   1146.570      1154.847    
 6011.00   1146.954      1155.232    
 6012.00   1147.337      1155.618    
 6013.00   1147.721      1156.003    
 6014.00   1148.106      1156.388    
 6015.00   1148.490      1156.774    
 6016.00   1148.874      1157.160    
 6017.00   1149.258      1157.545    
 6018.00   1149.643      1157.931    
 6019.00   1150.027      1158.317    
 6020.00   1150.412      1158.703    
 6021.00   1150.796      1159.089    
 6022.00   1151.181      1159.475    
 6023.00   1151.566      1159.861    
 6024.00   1151.951      1160.248    
 6025.00   1152.336      1160.634    
 6026.00   1152.721      1161.020    
 6027.00   1153.106      1161.407    
 6028.00   1153.491      1161.794    
 6029.00   1153.877      1162.180    
 6030.00   1154.262      1162.567    
 6031.00   1154.647      1162.954    
 6032.00   1155.033      1163.341    
 6033.00   1155.419      1163.728    
 6034.00   1155.804      1164.115    
 6035.00   1156.190      1164.502    
 6036.00   1156.576      1164.890    
 6037.00   1156.962      1165.277    
 6038.00   1157.348      1165.664    
 6039.00   1157.734      1166.052    
 6040.00   1158.121      1166.440    
 6041.00   1158.507      1166.827    
 6042.00   1158.893      1167.215    
 6043.00   1159.280      1167.603    
 6044.00   1159.666      1167.991    
 6045.00   1160.053      1168.379    
 6046.00   1160.440      1168.767    
 6047.00   1160.827      1169.156    
 6048.00   1161.214      1169.544    
 6049.00   1161.601      1169.932    
 6050.00   1161.988      1170.321    
 6051.00   1162.375      1170.709    
 6052.00   1162.762      1171.098    
 6053.00   1163.149      1171.487    
 6054.00   1163.537      1171.875    
 6055.00   1163.924      1172.264    
 6056.00   1164.312      1172.653    
 6057.00   1164.700      1173.042    
 6058.00   1165.087      1173.432    
 6059.00   1165.475      1173.821    
 6060.00   1165.863      1174.210    
 6061.00   1166.251      1174.599    
 6062.00   1166.639      1174.989    
 6063.00   1167.027      1175.379    
 6064.00   1167.416      1175.768    
 6065.00   1167.804      1176.158    
 6066.00   1168.192      1176.548    
 6067.00   1168.581      1176.938    
 6068.00   1168.970      1177.328    
 6069.00   1169.358      1177.718    
 6070.00   1169.747      1178.108    
 6071.00   1170.136      1178.498    
 6072.00   1170.525      1178.888    
 6073.00   1170.914      1179.279    
 6074.00   1171.303      1179.669    
 6075.00   1171.692      1180.060    
 6076.00   1172.081      1180.451    
 6077.00   1172.471      1180.841    
 6078.00   1172.860      1181.232    
 6079.00   1173.250      1181.623    
 6080.00   1173.639      1182.014    
 6081.00   1174.029      1182.405    
 6082.00   1174.419      1182.796    
 6083.00   1174.809      1183.188    
 6084.00   1175.199      1183.579    
 6085.00   1175.589      1183.970    
 6086.00   1175.979      1184.362    
 6087.00   1176.369      1184.754    
 6088.00   1176.759      1185.145    
 6089.00   1177.150      1185.537    
 6090.00   1177.540      1185.929    
 6091.00   1177.930      1186.321    
 6092.00   1178.321      1186.713    
 6093.00   1178.712      1187.105    
 6094.00   1179.103      1187.497    
 6095.00   1179.493      1187.889    
 6096.00   1179.884      1188.282    
 6097.00   1180.275      1188.674    
 6098.00   1180.667      1189.067    
 6099.00   1181.058      1189.459    
 6100.00   1181.449      1189.852    
 6101.00   1181.840      1190.245    
 6102.00   1182.232      1190.638    
 6103.00   1182.623      1191.030    
 6104.00   1183.015      1191.424    
 6105.00   1183.407      1191.817    
 6106.00   1183.799      1192.210    
 6107.00   1184.190      1192.603    
 6108.00   1184.582      1192.996    
 6109.00   1184.974      1193.390    
 6110.00   1185.367      1193.783    
 6111.00   1185.759      1194.177    
 6112.00   1186.151      1194.571    
 6113.00   1186.544      1194.965    
 6114.00   1186.936      1195.358    
 6115.00   1187.329      1195.752    
 6116.00   1187.721      1196.146    
 6117.00   1188.114      1196.541    
 6118.00   1188.507      1196.935    
 6119.00   1188.900      1197.329    
 6120.00   1189.293      1197.723    
 6121.00   1189.686      1198.118    
 6122.00   1190.079      1198.512    
 6123.00   1190.472      1198.907    
 6124.00   1190.865      1199.302    
 6125.00   1191.259      1199.697    
 6126.00   1191.652      1200.092    
 6127.00   1192.046      1200.487    
 6128.00   1192.439      1200.882    
 6129.00   1192.833      1201.277    
 6130.00   1193.227      1201.672    
 6131.00   1193.621      1202.067    
 6132.00   1194.015      1202.463    
 6133.00   1194.409      1202.858    
 6134.00   1194.803      1203.254    
 6135.00   1195.197      1203.649    
 6136.00   1195.592      1204.045    
 6137.00   1195.986      1204.441    
 6138.00   1196.381      1204.837    
 6139.00   1196.775      1205.233    
 6140.00   1197.170      1205.629    
 6141.00   1197.565      1206.025    
 6142.00   1197.960      1206.421    
 6143.00   1198.354      1206.818    
 6144.00   1198.749      1207.214    
 6145.00   1199.145      1207.611    
 6146.00   1199.540      1208.007    
 6147.00   1199.935      1208.404    
 6148.00   1200.330      1208.801    
 6149.00   1200.726      1209.197    
 6150.00   1201.121      1209.594    
 6151.00   1201.517      1209.991    
 6152.00   1201.913      1210.388    
 6153.00   1202.308      1210.786    
 6154.00   1202.704      1211.183    
 6155.00   1203.100      1211.580    
 6156.00   1203.496      1211.978    
 6157.00   1203.892      1212.375    
 6158.00   1204.288      1212.773    
 6159.00   1204.685      1213.170    
 6160.00   1205.081      1213.568    
 6161.00   1205.478      1213.966    
 6162.00   1205.874      1214.364    
 6163.00   1206.271      1214.762    
 6164.00   1206.667      1215.160    
 6165.00   1207.064      1215.558    
 6166.00   1207.461      1215.957    
 6167.00   1207.858      1216.355    
 6168.00   1208.255      1216.754    
 6169.00   1208.652      1217.152    
 6170.00   1209.049      1217.551    
 6171.00   1209.447      1217.949    
 6172.00   1209.844      1218.348    
 6173.00   1210.242      1218.747    
 6174.00   1210.639      1219.146    
 6175.00   1211.037      1219.545    
 6176.00   1211.435      1219.944    
 6177.00   1211.832      1220.343    
 6178.00   1212.230      1220.743    
 6179.00   1212.628      1221.142    
 6180.00   1213.026      1221.542    
 6181.00   1213.424      1221.941    
 6182.00   1213.823      1222.341    
 6183.00   1214.221      1222.741    
 6184.00   1214.619      1223.140    
 6185.00   1215.018      1223.540    
 6186.00   1215.416      1223.940    
 6187.00   1215.815      1224.340    
 6188.00   1216.214      1224.741    
 6189.00   1216.613      1225.141    
 6190.00   1217.012      1225.541    
 6191.00   1217.411      1225.942    
 6192.00   1217.810      1226.342    
 6193.00   1218.209      1226.743    
 6194.00   1218.608      1227.143    
 6195.00   1219.007      1227.544    
 6196.00   1219.407      1227.945    
 6197.00   1219.806      1228.346    
 6198.00   1220.206      1228.747    
 6199.00   1220.606      1229.148    
 6200.00   1221.005      1229.549    
 6201.00   1221.405      1229.950    
 6202.00   1221.805      1230.352    
 6203.00   1222.205      1230.753    
 6204.00   1222.605      1231.155    
 6205.00   1223.006      1231.556    
 6206.00   1223.406      1231.958    
 6207.00   1223.806      1232.360    
 6208.00   1224.207      1232.762    
 6209.00   1224.607      1233.164    
 6210.00   1225.008      1233.566    
 6211.00   1225.409      1233.968    
 6212.00   1225.809      1234.370    
 6213.00   1226.210      1234.772    
 6214.00   1226.611      1235.175    
 6215.00   1227.012      1235.577    
 6216.00   1227.413      1235.980    
 6217.00   1227.815      1236.382    
 6218.00   1228.216      1236.785    
 6219.00   1228.617      1237.188    
 6220.00   1229.019      1237.591    
 6221.00   1229.420      1237.994    
 6222.00   1229.822      1238.397    
 6223.00   1230.224      1238.800    
 6224.00   1230.625      1239.203    
 6225.00   1231.027      1239.606    
 6226.00   1231.429      1240.010    
 6227.00   1231.831      1240.413    
 6228.00   1232.234      1240.817    
 6229.00   1232.636      1241.221    
 6230.00   1233.038      1241.624    
 6231.00   1233.441      1242.028    
 6232.00   1233.843      1242.432    
 6233.00   1234.246      1242.836    
 6234.00   1234.648      1243.240    
 6235.00   1235.051      1243.644    
 6236.00   1235.454      1244.049    
 6237.00   1235.857      1244.453    
 6238.00   1236.260      1244.857    
 6239.00   1236.663      1245.262    
 6240.00   1237.066      1245.666    
 6241.00   1237.469      1246.071    
 6242.00   1237.873      1246.476    
 6243.00   1238.276      1246.881    
 6244.00   1238.680      1247.286    
 6245.00   1239.083      1247.691    
 6246.00   1239.487      1248.096    
 6247.00   1239.891      1248.501    
 6248.00   1240.295      1248.906    
 6249.00   1240.699      1249.312    
 6250.00   1241.103      1249.717    
 6251.00   1241.507      1250.123    
 6252.00   1241.911      1250.528    
 6253.00   1242.315      1250.934    
 6254.00   1242.720      1251.340    
 6255.00   1243.124      1251.746    
 6256.00   1243.529      1252.152    
 6257.00   1243.933      1252.558    
 6258.00   1244.338      1252.964    
 6259.00   1244.743      1253.370    
 6260.00   1245.148      1253.776    
 6261.00   1245.553      1254.183    
 6262.00   1245.958      1254.589    
 6263.00   1246.363      1254.996    
 6264.00   1246.768      1255.403    
 6265.00   1247.173      1255.809    
 6266.00   1247.579      1256.216    
 6267.00   1247.984      1256.623    
 6268.00   1248.390      1257.030    
 6269.00   1248.796      1257.437    
 6270.00   1249.201      1257.844    
 6271.00   1249.607      1258.252    
 6272.00   1250.013      1258.659    
 6273.00   1250.419      1259.066    
 6274.00   1250.825      1259.474    
 6275.00   1251.231      1259.882    
 6276.00   1251.638      1260.289    
 6277.00   1252.044      1260.697    
 6278.00   1252.450      1261.105    
 6279.00   1252.857      1261.513    
 6280.00   1253.264      1261.921    
 6281.00   1253.670      1262.329    
 6282.00   1254.077      1262.737    
 6283.00   1254.484      1263.145    
 6284.00   1254.891      1263.554    
 6285.00   1255.298      1263.962    
 6286.00   1255.705      1264.371    
 6287.00   1256.112      1264.779    
 6288.00   1256.520      1265.188    
 6289.00   1256.927      1265.597    
 6290.00   1257.334      1266.006    
 6291.00   1257.742      1266.415    
 6292.00   1258.150      1266.824    
 6293.00   1258.557      1267.233    
 6294.00   1258.965      1267.642    
 6295.00   1259.373      1268.052    
 6296.00   1259.781      1268.461    
 6297.00   1260.189      1268.871    
 6298.00   1260.597      1269.280    
 6299.00   1261.005      1269.690    
 6300.00   1261.414      1270.100    
 6301.00   1261.822      1270.509    
 6302.00   1262.231      1270.919    
 6303.00   1262.639      1271.329    
 6304.00   1263.048      1271.739    
 6305.00   1263.457      1272.150    
 6306.00   1263.866      1272.560    
 6307.00   1264.275      1272.970    
 6308.00   1264.684      1273.381    
 6309.00   1265.093      1273.791    
 6310.00   1265.502      1274.202    
 6311.00   1265.911      1274.613    
 6312.00   1266.320      1275.023    
 6313.00   1266.730      1275.434    
 6314.00   1267.139      1275.845    
 6315.00   1267.549      1276.256    
 6316.00   1267.959      1276.667    
 6317.00   1268.369      1277.079    
 6318.00   1268.778      1277.490    
 6319.00   1269.188      1277.901    
 6320.00   1269.598      1278.313    
 6321.00   1270.009      1278.724    
 6322.00   1270.419      1279.136    
 6323.00   1270.829      1279.548    
 6324.00   1271.239      1279.960    
 6325.00   1271.650      1280.372    
 6326.00   1272.061      1280.784    
 6327.00   1272.471      1281.196    
 6328.00   1272.882      1281.608    
 6329.00   1273.293      1282.020    
 6330.00   1273.704      1282.432    
 6331.00   1274.115      1282.845    
 6332.00   1274.526      1283.257    
 6333.00   1274.937      1283.670    
 6334.00   1275.348      1284.083    
 6335.00   1275.760      1284.495    
 6336.00   1276.171      1284.908    
 6337.00   1276.582      1285.321    
 6338.00   1276.994      1285.734    
 6339.00   1277.406      1286.147    
 6340.00   1277.818      1286.561    
 6341.00   1278.229      1286.974    
 6342.00   1278.641      1287.387    
 6343.00   1279.053      1287.801    
 6344.00   1279.465      1288.214    
 6345.00   1279.878      1288.628    
 6346.00   1280.290      1289.042    
 6347.00   1280.702      1289.455    
 6348.00   1281.115      1289.869    
 6349.00   1281.527      1290.283    
 6350.00   1281.940      1290.697    
 6351.00   1282.353      1291.112    
 6352.00   1282.766      1291.526    
 6353.00   1283.178      1291.940    
 6354.00   1283.591      1292.355    
 6355.00   1284.005      1292.769    
 6356.00   1284.418      1293.184    
 6357.00   1284.831      1293.598    
 6358.00   1285.244      1294.013    
 6359.00   1285.658      1294.428    
 6360.00   1286.071      1294.843    
 6361.00   1286.485      1295.258    
 6362.00   1286.898      1295.673    
 6363.00   1287.312      1296.088    
 6364.00   1287.726      1296.504    
 6365.00   1288.140      1296.919    
 6366.00   1288.554      1297.334    
 6367.00   1288.968      1297.750    
 6368.00   1289.382      1298.166    
 6369.00   1289.797      1298.581    
 6370.00   1290.211      1298.997    
 6371.00   1290.625      1299.413    
 6372.00   1291.040      1299.829    
 6373.00   1291.455      1300.245    
 6374.00   1291.869      1300.661    
 6375.00   1292.284      1301.077    
 6376.00   1292.699      1301.494    
 6377.00   1293.114      1301.910    
 6378.00   1293.529      1302.327    
 6379.00   1293.944      1302.743    
 6380.00   1294.359      1303.160    
 6381.00   1294.775      1303.577    
 6382.00   1295.190      1303.993    
 6383.00   1295.606      1304.410    
 6384.00   1296.021      1304.827    
 6385.00   1296.437      1305.245    
 6386.00   1296.853      1305.662    
 6387.00   1297.268      1306.079    
 6388.00   1297.684      1306.496    
 6389.00   1298.100      1306.914    
 6390.00   1298.517      1307.331    
 6391.00   1298.933      1307.749    
 6392.00   1299.349      1308.167    
 6393.00   1299.765      1308.585    
 6394.00   1300.182      1309.002    
 6395.00   1300.598      1309.420    
 6396.00   1301.015      1309.838    
 6397.00   1301.432      1310.257    
 6398.00   1301.848      1310.675    
 6399.00   1302.265      1311.093    
 6400.00   1302.682      1311.512    
 6401.00   1303.099      1311.930    
 6402.00   1303.516      1312.349    
 6403.00   1303.934      1312.767    
 6404.00   1304.351      1313.186    
 6405.00   1304.768      1313.605    
 6406.00   1305.186      1314.024    
 6407.00   1305.603      1314.443    
 6408.00   1306.021      1314.862    
 6409.00   1306.439      1315.281    
 6410.00   1306.857      1315.700    
 6411.00   1307.275      1316.120    
 6412.00   1307.693      1316.539    
 6413.00   1308.111      1316.959    
 6414.00   1308.529      1317.378    
 6415.00   1308.947      1317.798    
 6416.00   1309.366      1318.218    
 6417.00   1309.784      1318.638    
 6418.00   1310.203      1319.058    
 6419.00   1310.621      1319.478    
 6420.00   1311.040      1319.898    
 6421.00   1311.459      1320.318    
 6422.00   1311.878      1320.739    
 6423.00   1312.297      1321.159    
 6424.00   1312.716      1321.580    
 6425.00   1313.135      1322.000    
 6426.00   1313.554      1322.421    
 6427.00   1313.973      1322.842    
 6428.00   1314.393      1323.262    
 6429.00   1314.812      1323.683    
 6430.00   1315.232      1324.104    
 6431.00   1315.651      1324.525    
 6432.00   1316.071      1324.947    
 6433.00   1316.491      1325.368    
 6434.00   1316.911      1325.789    
 6435.00   1317.331      1326.211    
 6436.00   1317.751      1326.632    
 6437.00   1318.171      1327.054    
 6438.00   1318.591      1327.476    
 6439.00   1319.012      1327.897    
 6440.00   1319.432      1328.319    
 6441.00   1319.853      1328.741    
 6442.00   1320.273      1329.163    
 6443.00   1320.694      1329.586    
 6444.00   1321.115      1330.008    
 6445.00   1321.536      1330.430    
 6446.00   1321.957      1330.853    
 6447.00   1322.378      1331.275    
 6448.00   1322.799      1331.698    
 6449.00   1323.220      1332.120    
 6450.00   1323.642      1332.543    
 6451.00   1324.063      1332.966    
 6452.00   1324.484      1333.389    
 6453.00   1324.906      1333.812    
 6454.00   1325.328      1334.235    
 6455.00   1325.749      1334.658    
 6456.00   1326.171      1335.082    
 6457.00   1326.593      1335.505    
 6458.00   1327.015      1335.928    
 6459.00   1327.437      1336.352    
 6460.00   1327.860      1336.776    
 6461.00   1328.282      1337.199    
 6462.00   1328.704      1337.623    
 6463.00   1329.127      1338.047    
 6464.00   1329.549      1338.471    
 6465.00   1329.972      1338.895    
 6466.00   1330.394      1339.319    
 6467.00   1330.817      1339.744    
 6468.00   1331.240      1340.168    
 6469.00   1331.663      1340.592    
 6470.00   1332.086      1341.017    
 6471.00   1332.509      1341.441    
 6472.00   1332.933      1341.866    
 6473.00   1333.356      1342.291    
 6474.00   1333.779      1342.716    
 6475.00   1334.203      1343.141    
 6476.00   1334.626      1343.566    
 6477.00   1335.050      1343.991    
 6478.00   1335.474      1344.416    
 6479.00   1335.898      1344.841    
 6480.00   1336.322      1345.267    
 6481.00   1336.746      1345.692    
 6482.00   1337.170      1346.118    
 6483.00   1337.594      1346.543    
 6484.00   1338.018      1346.969    
 6485.00   1338.443      1347.395    
 6486.00   1338.867      1347.821    
 6487.00   1339.292      1348.247    
 6488.00   1339.716      1348.673    
 6489.00   1340.141      1349.099    
 6490.00   1340.566      1349.525    
 6491.00   1340.991      1349.952    
 6492.00   1341.416      1350.378    
 6493.00   1341.841      1350.805    
 6494.00   1342.266      1351.231    
 6495.00   1342.691      1351.658    
 6496.00   1343.117      1352.085    
 6497.00   1343.542      1352.512    
 6498.00   1343.967      1352.939    
 6499.00   1344.393      1353.366    
 6500.00   1344.819      1353.793    
 6501.00   1345.244      1354.220    
 6502.00   1345.670      1354.647    
 6503.00   1346.096      1355.075    
 6504.00   1346.522      1355.502    
 6505.00   1346.948      1355.930    
 6506.00   1347.375      1356.358    
 6507.00   1347.801      1356.785    
 6508.00   1348.227      1357.213    
 6509.00   1348.654      1357.641    
 6510.00   1349.080      1358.069    
 6511.00   1349.507      1358.497    
 6512.00   1349.934      1358.925    
 6513.00   1350.361      1359.354    
 6514.00   1350.788      1359.782    
 6515.00   1351.215      1360.211    
 6516.00   1351.642      1360.639    
 6517.00   1352.069      1361.068    
 6518.00   1352.496      1361.496    
 6519.00   1352.923      1361.925    
 6520.00   1353.351      1362.354    
 6521.00   1353.778      1362.783    
 6522.00   1354.206      1363.212    
 6523.00   1354.634      1363.641    
 6524.00   1355.061      1364.071    
 6525.00   1355.489      1364.500    
 6526.00   1355.917      1364.929    
 6527.00   1356.345      1365.359    
 6528.00   1356.773      1365.789    
 6529.00   1357.202      1366.218    
 6530.00   1357.630      1366.648    
 6531.00   1358.058      1367.078    
 6532.00   1358.487      1367.508    
 6533.00   1358.916      1367.938    
 6534.00   1359.344      1368.368    
 6535.00   1359.773      1368.798    
 6536.00   1360.202      1369.228    
 6537.00   1360.631      1369.659    
 6538.00   1361.060      1370.089    
 6539.00   1361.489      1370.520    
 6540.00   1361.918      1370.951    
 6541.00   1362.347      1371.381    
 6542.00   1362.777      1371.812    
 6543.00   1363.206      1372.243    
 6544.00   1363.636      1372.674    
 6545.00   1364.065      1373.105    
 6546.00   1364.495      1373.536    
 6547.00   1364.925      1373.968    
 6548.00   1365.355      1374.399    
 6549.00   1365.785      1374.830    
 6550.00   1366.215      1375.262    
 6551.00   1366.645      1375.694    
 6552.00   1367.075      1376.125    
 6553.00   1367.506      1376.557    
 6554.00   1367.936      1376.989    
 6555.00   1368.366      1377.421    
 6556.00   1368.797      1377.853    
 6557.00   1369.228      1378.285    
 6558.00   1369.659      1378.717    
 6559.00   1370.089      1379.150    
 6560.00   1370.520      1379.582    
 6561.00   1370.951      1380.015    
 6562.00   1371.383      1380.447    
 6563.00   1371.814      1380.880    
 6564.00   1372.245      1381.313    
 6565.00   1372.676      1381.746    
 6566.00   1373.108      1382.178    
 6567.00   1373.539      1382.612    
 6568.00   1373.971      1383.045    
 6569.00   1374.403      1383.478    
 6570.00   1374.835      1383.911    
 6571.00   1375.267      1384.345    
 6572.00   1375.699      1384.778    
 6573.00   1376.131      1385.212    
 6574.00   1376.563      1385.645    
 6575.00   1376.995      1386.079    
 6576.00   1377.428      1386.513    
 6577.00   1377.860      1386.947    
 6578.00   1378.293      1387.381    
 6579.00   1378.725      1387.815    
 6580.00   1379.158      1388.249    
 6581.00   1379.591      1388.683    
 6582.00   1380.024      1389.118    
 6583.00   1380.457      1389.552    
 6584.00   1380.890      1389.987    
 6585.00   1381.323      1390.421    
 6586.00   1381.756      1390.856    
 6587.00   1382.189      1391.291    
 6588.00   1382.623      1391.726    
 6589.00   1383.056      1392.161    
 6590.00   1383.490      1392.596    
 6591.00   1383.923      1393.031    
 6592.00   1384.357      1393.466    
 6593.00   1384.791      1393.901    
 6594.00   1385.225      1394.337    
 6595.00   1385.659      1394.772    
 6596.00   1386.093      1395.208    
 6597.00   1386.527      1395.643    
 6598.00   1386.962      1396.079    
 6599.00   1387.396      1396.515    
 6600.00   1387.831      1396.951    
 6601.00   1388.265      1397.387    
 6602.00   1388.700      1397.823    
 6603.00   1389.135      1398.259    
 6604.00   1389.569      1398.696    
 6605.00   1390.004      1399.132    
 6606.00   1390.439      1399.569    
 6607.00   1390.874      1400.005    
 6608.00   1391.310      1400.442    
 6609.00   1391.745      1400.879    
 6610.00   1392.180      1401.315    
 6611.00   1392.616      1401.752    
 6612.00   1393.051      1402.189    
 6613.00   1393.487      1402.626    
 6614.00   1393.923      1403.064    
 6615.00   1394.358      1403.501    
 6616.00   1394.794      1403.938    
 6617.00   1395.230      1404.376    
 6618.00   1395.666      1404.813    
 6619.00   1396.102      1405.251    
 6620.00   1396.539      1405.689    
 6621.00   1396.975      1406.126    
 6622.00   1397.411      1406.564    
 6623.00   1397.848      1407.002    
 6624.00   1398.285      1407.440    
 6625.00   1398.721      1407.878    
 6626.00   1399.158      1408.317    
 6627.00   1399.595      1408.755    
 6628.00   1400.032      1409.193    
 6629.00   1400.469      1409.632    
 6630.00   1400.906      1410.071    
 6631.00   1401.343      1410.509    
 6632.00   1401.780      1410.948    
 6633.00   1402.218      1411.387    
 6634.00   1402.655      1411.826    
 6635.00   1403.093      1412.265    
 6636.00   1403.531      1412.704    
 6637.00   1403.968      1413.143    
 6638.00   1404.406      1413.583    
 6639.00   1404.844      1414.022    
 6640.00   1405.282      1414.461    
 6641.00   1405.720      1414.901    
 6642.00   1406.158      1415.341    
 6643.00   1406.597      1415.780    
 6644.00   1407.035      1416.220    
 6645.00   1407.473      1416.660    
 6646.00   1407.912      1417.100    
 6647.00   1408.351      1417.540    
 6648.00   1408.789      1417.980    
 6649.00   1409.228      1418.421    
 6650.00   1409.667      1418.861    
 6651.00   1410.106      1419.302    
 6652.00   1410.545      1419.742    
 6653.00   1410.984      1420.183    
 6654.00   1411.424      1420.624    
 6655.00   1411.863      1421.064    
 6656.00   1412.302      1421.505    
 6657.00   1412.742      1421.946    
 6658.00   1413.181      1422.387    
 6659.00   1413.621      1422.828    
 6660.00   1414.061      1423.270    
 6661.00   1414.501      1423.711    
 6662.00   1414.941      1424.153    
 6663.00   1415.381      1424.594    
 6664.00   1415.821      1425.036    
 6665.00   1416.261      1425.477    
 6666.00   1416.701      1425.919    
 6667.00   1417.142      1426.361    
 6668.00   1417.582      1426.803    
 6669.00   1418.023      1427.245    
 6670.00   1418.464      1427.687    
 6671.00   1418.904      1428.129    
 6672.00   1419.345      1428.572    
 6673.00   1419.786      1429.014    
 6674.00   1420.227      1429.457    
 6675.00   1420.668      1429.899    
 6676.00   1421.110      1430.342    
 6677.00   1421.551      1430.785    
 6678.00   1421.992      1431.228    
 6679.00   1422.434      1431.671    
 6680.00   1422.875      1432.114    
 6681.00   1423.317      1432.557    
 6682.00   1423.759      1433.000    
 6683.00   1424.200      1433.443    
 6684.00   1424.642      1433.887    
 6685.00   1425.084      1434.330    
 6686.00   1425.526      1434.774    
 6687.00   1425.969      1435.217    
 6688.00   1426.411      1435.661    
 6689.00   1426.853      1436.105    
 6690.00   1427.296      1436.549    
 6691.00   1427.738      1436.993    
 6692.00   1428.181      1437.437    
 6693.00   1428.624      1437.881    
 6694.00   1429.066      1438.325    
 6695.00   1429.509      1438.770    
 6696.00   1429.952      1439.214    
 6697.00   1430.395      1439.659    
 6698.00   1430.838      1440.103    
 6699.00   1431.282      1440.548    
 6700.00   1431.725      1440.993    
 6701.00   1432.168      1441.438    
 6702.00   1432.612      1441.883    
 6703.00   1433.056      1442.328    
 6704.00   1433.499      1442.773    
 6705.00   1433.943      1443.218    
 6706.00   1434.387      1443.664    
 6707.00   1434.831      1444.109    
 6708.00   1435.275      1444.555    
 6709.00   1435.719      1445.000    
 6710.00   1436.163      1445.446    
 6711.00   1436.608      1445.892    
 6712.00   1437.052      1446.338    
 6713.00   1437.496      1446.784    
 6714.00   1437.941      1447.230    
 6715.00   1438.386      1447.676    
 6716.00   1438.830      1448.122    
 6717.00   1439.275      1448.569    
 6718.00   1439.720      1449.015    
 6719.00   1440.165      1449.462    
 6720.00   1440.610      1449.908    
 6721.00   1441.056      1450.355    
 6722.00   1441.501      1450.802    
 6723.00   1441.946      1451.248    
 6724.00   1442.392      1451.695    
 6725.00   1442.837      1452.142    
 6726.00   1443.283      1452.590    
 6727.00   1443.729      1453.037    
 6728.00   1444.175      1453.484    
 6729.00   1444.620      1453.932    
 6730.00   1445.066      1454.379    
 6731.00   1445.513      1454.827    
 6732.00   1445.959      1455.274    
 6733.00   1446.405      1455.722    
 6734.00   1446.851      1456.170    
 6735.00   1447.298      1456.618    
 6736.00   1447.744      1457.066    
 6737.00   1448.191      1457.514    
 6738.00   1448.638      1457.962    
 6739.00   1449.085      1458.410    
 6740.00   1449.531      1458.859    
 6741.00   1449.978      1459.307    
 6742.00   1450.425      1459.756    
 6743.00   1450.873      1460.205    
 6744.00   1451.320      1460.653    
 6745.00   1451.767      1461.102    
 6746.00   1452.215      1461.551    
 6747.00   1452.662      1462.000    
 6748.00   1453.110      1462.449    
 6749.00   1453.557      1462.898    
 6750.00   1454.005      1463.348    
 6751.00   1454.453      1463.797    
 6752.00   1454.901      1464.246    
 6753.00   1455.349      1464.696    
 6754.00   1455.797      1465.146    
 6755.00   1456.246      1465.595    
 6756.00   1456.694      1466.045    
 6757.00   1457.142      1466.495    
 6758.00   1457.591      1466.945    
 6759.00   1458.039      1467.395    
 6760.00   1458.488      1467.845    
 6761.00   1458.937      1468.296    
 6762.00   1459.386      1468.746    
 6763.00   1459.835      1469.196    
 6764.00   1460.284      1469.647    
 6765.00   1460.733      1470.098    
 6766.00   1461.182      1470.548    
 6767.00   1461.631      1470.999    
 6768.00   1462.081      1471.450    
 6769.00   1462.530      1471.901    
 6770.00   1462.980      1472.352    
 6771.00   1463.429      1472.803    
 6772.00   1463.879      1473.254    
 6773.00   1464.329      1473.706    
 6774.00   1464.779      1474.157    
 6775.00   1465.229      1474.609    
 6776.00   1465.679      1475.060    
 6777.00   1466.129      1475.512    
 6778.00   1466.580      1475.964    
 6779.00   1467.030      1476.416    
 6780.00   1467.480      1476.868    
 6781.00   1467.931      1477.320    
 6782.00   1468.382      1477.772    
 6783.00   1468.832      1478.224    
 6784.00   1469.283      1478.676    
 6785.00   1469.734      1479.129    
 6786.00   1470.185      1479.581    
 6787.00   1470.636      1480.034    
 6788.00   1471.087      1480.486    
 6789.00   1471.539      1480.939    
 6790.00   1471.990      1481.392    
 6791.00   1472.442      1481.845    
 6792.00   1472.893      1482.298    
 6793.00   1473.345      1482.751    
 6794.00   1473.796      1483.204    
 6795.00   1474.248      1483.658    
 6796.00   1474.700      1484.111    
 6797.00   1475.152      1484.565    
 6798.00   1475.604      1485.018    
 6799.00   1476.056      1485.472    
 6800.00   1476.509      1485.926    
 6801.00   1476.961      1486.379    
 6802.00   1477.413      1486.833    
 6803.00   1477.866      1487.287    
 6804.00   1478.319      1487.742    
 6805.00   1478.771      1488.196    
 6806.00   1479.224      1488.650    
 6807.00   1479.677      1489.104    
 6808.00   1480.130      1489.559    
 6809.00   1480.583      1490.013    
 6810.00   1481.036      1490.468    
 6811.00   1481.489      1490.923    
 6812.00   1481.943      1491.378    
 6813.00   1482.396      1491.833    
 6814.00   1482.850      1492.288    
 6815.00   1483.303      1492.743    
 6816.00   1483.757      1493.198    
 6817.00   1484.211      1493.653    
 6818.00   1484.665      1494.109    
 6819.00   1485.119      1494.564    
 6820.00   1485.573      1495.020    
 6821.00   1486.027      1495.475    
 6822.00   1486.481      1495.931    
 6823.00   1486.935      1496.387    
 6824.00   1487.390      1496.843    
 6825.00   1487.844      1497.299    
 6826.00   1488.299      1497.755    
 6827.00   1488.754      1498.211    
 6828.00   1489.208      1498.667    
 6829.00   1489.663      1499.124    
 6830.00   1490.118      1499.580    
 6831.00   1490.573      1500.037    
 6832.00   1491.028      1500.493    
 6833.00   1491.484      1500.950    
 6834.00   1491.939      1501.407    
 6835.00   1492.394      1501.864    
 6836.00   1492.850      1502.321    
 6837.00   1493.305      1502.778    
 6838.00   1493.761      1503.235    
 6839.00   1494.217      1503.692    
 6840.00   1494.673      1504.149    
 6841.00   1495.128      1504.607    
 6842.00   1495.585      1505.064    
 6843.00   1496.041      1505.522    
 6844.00   1496.497      1505.980    
 6845.00   1496.953      1506.437    
 6846.00   1497.410      1506.895    
 6847.00   1497.866      1507.353    
 6848.00   1498.323      1507.811    
 6849.00   1498.779      1508.270    
 6850.00   1499.236      1508.728    
 6851.00   1499.693      1509.186    
 6852.00   1500.150      1509.645    
 6853.00   1500.607      1510.103    
 6854.00   1501.064      1510.562    
 6855.00   1501.521      1511.020    
 6856.00   1501.978      1511.479    
 6857.00   1502.436      1511.938    
 6858.00   1502.893      1512.397    
 6859.00   1503.351      1512.856    
 6860.00   1503.808      1513.315    
 6861.00   1504.266      1513.774    
 6862.00   1504.724      1514.234    
 6863.00   1505.182      1514.693    
 6864.00   1505.640      1515.153    
 6865.00   1506.098      1515.612    
 6866.00   1506.556      1516.072    
 6867.00   1507.014      1516.532    
 6868.00   1507.473      1516.992    
 6869.00   1507.931      1517.452    
 6870.00   1508.390      1517.912    
 6871.00   1508.848      1518.372    
 6872.00   1509.307      1518.832    
 6873.00   1509.766      1519.292    
 6874.00   1510.225      1519.753    
 6875.00   1510.684      1520.213    
 6876.00   1511.143      1520.674    
 6877.00   1511.602      1521.135    
 6878.00   1512.061      1521.595    
 6879.00   1512.521      1522.056    
 6880.00   1512.980      1522.517    
 6881.00   1513.440      1522.978    
 6882.00   1513.899      1523.439    
 6883.00   1514.359      1523.900    
 6884.00   1514.819      1524.362    
 6885.00   1515.279      1524.823    
 6886.00   1515.739      1525.285    
 6887.00   1516.199      1525.746    
 6888.00   1516.659      1526.208    
 6889.00   1517.119      1526.670    
 6890.00   1517.579      1527.132    
 6891.00   1518.040      1527.593    
 6892.00   1518.500      1528.055    
 6893.00   1518.961      1528.518    
 6894.00   1519.422      1528.980    
 6895.00   1519.883      1529.442    
 6896.00   1520.343      1529.905    
 6897.00   1520.804      1530.367    
 6898.00   1521.265      1530.830    
 6899.00   1521.727      1531.292    
 6900.00   1522.188      1531.755    
 6901.00   1522.649      1532.218    
 6902.00   1523.111      1532.681    
 6903.00   1523.572      1533.144    
 6904.00   1524.034      1533.607    
 6905.00   1524.495      1534.070    
 6906.00   1524.957      1534.533    
 6907.00   1525.419      1534.997    
 6908.00   1525.881      1535.460    
 6909.00   1526.343      1535.924    
 6910.00   1526.805      1536.387    
 6911.00   1527.268      1536.851    
 6912.00   1527.730      1537.315    
 6913.00   1528.192      1537.779    
 6914.00   1528.655      1538.243    
 6915.00   1529.117      1538.707    
 6916.00   1529.580      1539.171    
 6917.00   1530.043      1539.636    
 6918.00   1530.506      1540.100    
 6919.00   1530.969      1540.564    
 6920.00   1531.432      1541.029    
 6921.00   1531.895      1541.494    
 6922.00   1532.358      1541.958    
 6923.00   1532.821      1542.423    
 6924.00   1533.285      1542.888    
 6925.00   1533.748      1543.353    
 6926.00   1534.212      1543.818    
 6927.00   1534.676      1544.283    
 6928.00   1535.139      1544.749    
 6929.00   1535.603      1545.214    
 6930.00   1536.067      1545.680    
 6931.00   1536.531      1546.145    
 6932.00   1536.995      1546.611    
 6933.00   1537.460      1547.077    
 6934.00   1537.924      1547.542    
 6935.00   1538.388      1548.008    
 6936.00   1538.853      1548.474    
 6937.00   1539.317      1548.940    
 6938.00   1539.782      1549.407    
 6939.00   1540.247      1549.873    
 6940.00   1540.712      1550.339    
 6941.00   1541.177      1550.806    
 6942.00   1541.642      1551.272    
 6943.00   1542.107      1551.739    
 6944.00   1542.572      1552.206    
 6945.00   1543.037      1552.672    
 6946.00   1543.503      1553.139    
 6947.00   1543.968      1553.606    
 6948.00   1544.434      1554.073    
 6949.00   1544.899      1554.541    
 6950.00   1545.365      1555.008    
 6951.00   1545.831      1555.475    
 6952.00   1546.297      1555.943    
 6953.00   1546.763      1556.410    
 6954.00   1547.229      1556.878    
 6955.00   1547.695      1557.346    
 6956.00   1548.162      1557.813    
 6957.00   1548.628      1558.281    
 6958.00   1549.094      1558.749    
 6959.00   1549.561      1559.217    
 6960.00   1550.028      1559.686    
 6961.00   1550.494      1560.154    
 6962.00   1550.961      1560.622    
 6963.00   1551.428      1561.091    
 6964.00   1551.895      1561.559    
 6965.00   1552.362      1562.028    
 6966.00   1552.830      1562.497    
 6967.00   1553.297      1562.965    
 6968.00   1553.764      1563.434    
 6969.00   1554.232      1563.903    
 6970.00   1554.699      1564.372    
 6971.00   1555.167      1564.842    
 6972.00   1555.635      1565.311    
 6973.00   1556.103      1565.780    
 6974.00   1556.571      1566.250    
 6975.00   1557.039      1566.719    
 6976.00   1557.507      1567.189    
 6977.00   1557.975      1567.658    
 6978.00   1558.443      1568.128    
 6979.00   1558.912      1568.598    
 6980.00   1559.380      1569.068    
 6981.00   1559.849      1569.538    
 6982.00   1560.317      1570.008    
 6983.00   1560.786      1570.479    
 6984.00   1561.255      1570.949    
 6985.00   1561.724      1571.420    
 6986.00   1562.193      1571.890    
 6987.00   1562.662      1572.361    
 6988.00   1563.131      1572.831    
 6989.00   1563.600      1573.302    
 6990.00   1564.070      1573.773    
 6991.00   1564.539      1574.244    
 6992.00   1565.009      1574.715    
 6993.00   1565.478      1575.186    
 6994.00   1565.948      1575.658    
 6995.00   1566.418      1576.129    
 6996.00   1566.888      1576.600    
 6997.00   1567.358      1577.072    
 6998.00   1567.828      1577.544    
 6999.00   1568.298      1578.015    
 7000.00   1568.769      1578.487    
 7001.00   1569.239      1578.959    
 7002.00   1569.709      1579.431    
 7003.00   1570.180      1579.903    
 7004.00   1570.651      1580.375    
 7005.00   1571.121      1580.847    
 7006.00   1571.592      1581.320    
 7007.00   1572.063      1581.792    
 7008.00   1572.534      1582.265    
 7009.00   1573.005      1582.737    
 7010.00   1573.476      1583.210    
 7011.00   1573.948      1583.683    
 7012.00   1574.419      1584.156    
 7013.00   1574.890      1584.629    
 7014.00   1575.362      1585.102    
 7015.00   1575.834      1585.575    
 7016.00   1576.305      1586.048    
 7017.00   1576.777      1586.522    
 7018.00   1577.249      1586.995    
 7019.00   1577.721      1587.469    
 7020.00   1578.193      1587.942    
 7021.00   1578.665      1588.416    
 7022.00   1579.138      1588.890    
 7023.00   1579.610      1589.364    
 7024.00   1580.083      1589.838    
 7025.00   1580.555      1590.312    
 7026.00   1581.028      1590.786    
 7027.00   1581.501      1591.260    
 7028.00   1581.973      1591.735    
 7029.00   1582.446      1592.209    
 7030.00   1582.919      1592.684    
 7031.00   1583.392      1593.158    
 7032.00   1583.866      1593.633    
 7033.00   1584.339      1594.108    
 7034.00   1584.812      1594.583    
 7035.00   1585.286      1595.058    
 7036.00   1585.759      1595.533    
 7037.00   1586.233      1596.008    
 7038.00   1586.707      1596.483    
 7039.00   1587.180      1596.958    
 7040.00   1587.654      1597.434    
 7041.00   1588.128      1597.909    
 7042.00   1588.603      1598.385    
 7043.00   1589.077      1598.861    
 7044.00   1589.551      1599.337    
 7045.00   1590.025      1599.813    
 7046.00   1590.500      1600.289    
 7047.00   1590.974      1600.765    
 7048.00   1591.449      1601.241    
 7049.00   1591.924      1601.717    
 7050.00   1592.399      1602.193    
 7051.00   1592.873      1602.670    
 7052.00   1593.349      1603.146    
 7053.00   1593.824      1603.623    
 7054.00   1594.299      1604.100    
 7055.00   1594.774      1604.577    
 7056.00   1595.249      1605.053    
 7057.00   1595.725      1605.530    
 7058.00   1596.200      1606.007    
 7059.00   1596.676      1606.485    
 7060.00   1597.152      1606.962    
 7061.00   1597.628      1607.439    
 7062.00   1598.104      1607.917    
 7063.00   1598.580      1608.394    
 7064.00   1599.056      1608.872    
 7065.00   1599.532      1609.350    
 7066.00   1600.008      1609.827    
 7067.00   1600.485      1610.305    
 7068.00   1600.961      1610.783    
 7069.00   1601.438      1611.261    
 7070.00   1601.914      1611.740    
 7071.00   1602.391      1612.218    
 7072.00   1602.868      1612.696    
 7073.00   1603.345      1613.175    
 7074.00   1603.822      1613.653    
 7075.00   1604.299      1614.132    
 7076.00   1604.776      1614.611    
 7077.00   1605.253      1615.089    
 7078.00   1605.731      1615.568    
 7079.00   1606.208      1616.047    
 7080.00   1606.686      1616.526    
 7081.00   1607.163      1617.006    
 7082.00   1607.641      1617.485    
 7083.00   1608.119      1617.964    
 7084.00   1608.597      1618.444    
 7085.00   1609.075      1618.923    
 7086.00   1609.553      1619.403    
 7087.00   1610.031      1619.883    
 7088.00   1610.509      1620.362    
 7089.00   1610.988      1620.842    
 7090.00   1611.466      1621.322    
 7091.00   1611.945      1621.802    
 7092.00   1612.424      1622.283    
 7093.00   1612.902      1622.763    
 7094.00   1613.381      1623.243    
 7095.00   1613.860      1623.724    
 7096.00   1614.339      1624.204    
 7097.00   1614.818      1624.685    
 7098.00   1615.297      1625.166    
 7099.00   1615.777      1625.646    
 7100.00   1616.256      1626.127    
 7101.00   1616.735      1626.608    
 7102.00   1617.215      1627.089    
 7103.00   1617.695      1627.571    
 7104.00   1618.174      1628.052    
 7105.00   1618.654      1628.533    
 7106.00   1619.134      1629.015    
 7107.00   1619.614      1629.496    
 7108.00   1620.094      1629.978    
 7109.00   1620.575      1630.460    
 7110.00   1621.055      1630.942    
 7111.00   1621.535      1631.423    
 7112.00   1622.016      1631.905    
 7113.00   1622.496      1632.388    
 7114.00   1622.977      1632.870    
 7115.00   1623.458      1633.352    
 7116.00   1623.939      1633.834    
 7117.00   1624.419      1634.317    
 7118.00   1624.900      1634.799    
 7119.00   1625.382      1635.282    
 7120.00   1625.863      1635.765    
 7121.00   1626.344      1636.248    
 7122.00   1626.825      1636.731    
 7123.00   1627.307      1637.214    
 7124.00   1627.789      1637.697    
 7125.00   1628.270      1638.180    
 7126.00   1628.752      1638.663    
 7127.00   1629.234      1639.147    
 7128.00   1629.716      1639.630    
 7129.00   1630.198      1640.114    
 7130.00   1630.680      1640.597    
 7131.00   1631.162      1641.081    
 7132.00   1631.644      1641.565    
 7133.00   1632.127      1642.049    
 7134.00   1632.609      1642.533    
 7135.00   1633.092      1643.017    
 7136.00   1633.575      1643.501    
 7137.00   1634.057      1643.985    
 7138.00   1634.540      1644.470    
 7139.00   1635.023      1644.954    
 7140.00   1635.506      1645.439    
 7141.00   1635.989      1645.924    
 7142.00   1636.472      1646.408    
 7143.00   1636.956      1646.893    
 7144.00   1637.439      1647.378    
 7145.00   1637.923      1647.863    
 7146.00   1638.406      1648.348    
 7147.00   1638.890      1648.833    
 7148.00   1639.374      1649.319    
 7149.00   1639.857      1649.804    
 7150.00   1640.341      1650.290    
 7151.00   1640.825      1650.775    
 7152.00   1641.310      1651.261    
 7153.00   1641.794      1651.747    
 7154.00   1642.278      1652.232    
 7155.00   1642.763      1652.718    
 7156.00   1643.247      1653.204    
 7157.00   1643.732      1653.691    
 7158.00   1644.216      1654.177    
 7159.00   1644.701      1654.663    
 7160.00   1645.186      1655.149    
 7161.00   1645.671      1655.636    
 7162.00   1646.156      1656.123    
 7163.00   1646.641      1656.609    
 7164.00   1647.126      1657.096    
 7165.00   1647.612      1657.583    
 7166.00   1648.097      1658.070    
 7167.00   1648.583      1658.557    
 7168.00   1649.068      1659.044    
 7169.00   1649.554      1659.531    
 7170.00   1650.040      1660.019    
 7171.00   1650.525      1660.506    
 7172.00   1651.011      1660.993    
 7173.00   1651.497      1661.481    
 7174.00   1651.984      1661.969    
 7175.00   1652.470      1662.457    
 7176.00   1652.956      1662.944    
 7177.00   1653.443      1663.432    
 7178.00   1653.929      1663.920    
 7179.00   1654.416      1664.409    
 7180.00   1654.902      1664.897    
 7181.00   1655.389      1665.385    
 7182.00   1655.876      1665.874    
 7183.00   1656.363      1666.362    
 7184.00   1656.850      1666.851    
 7185.00   1657.337      1667.339    
 7186.00   1657.824      1667.828    
 7187.00   1658.312      1668.317    
 7188.00   1658.799      1668.806    
 7189.00   1659.287      1669.295    
 7190.00   1659.774      1669.784    
 7191.00   1660.262      1670.273    
 7192.00   1660.750      1670.763    
 7193.00   1661.238      1671.252    
 7194.00   1661.726      1671.742    
 7195.00   1662.214      1672.231    
 7196.00   1662.702      1672.721    
 7197.00   1663.190      1673.211    
 7198.00   1663.678      1673.701    
 7199.00   1664.167      1674.191    
 7200.00   1664.655      1674.681    
 7201.00   1665.144      1675.171    
 7202.00   1665.633      1675.661    
 7203.00   1666.122      1676.151    
 7204.00   1666.610      1676.642    
 7205.00   1667.099      1677.132    
 7206.00   1667.588      1677.623    
 7207.00   1668.078      1678.114    
 7208.00   1668.567      1678.605    
 7209.00   1669.056      1679.095    
 7210.00   1669.546      1679.586    
 7211.00   1670.035      1680.078    
 7212.00   1670.525      1680.569    
 7213.00   1671.015      1681.060    
 7214.00   1671.504      1681.551    
 7215.00   1671.994      1682.043    
 7216.00   1672.484      1682.534    
 7217.00   1672.974      1683.026    
 7218.00   1673.465      1683.518    
 7219.00   1673.955      1684.009    
 7220.00   1674.445      1684.501    
 7221.00   1674.936      1684.993    
 7222.00   1675.426      1685.485    
 7223.00   1675.917      1685.978    
 7224.00   1676.407      1686.470    
 7225.00   1676.898      1686.962    
 7226.00   1677.389      1687.455    
 7227.00   1677.880      1687.947    
 7228.00   1678.371      1688.440    
 7229.00   1678.862      1688.933    
 7230.00   1679.354      1689.425    
 7231.00   1679.845      1689.918    
 7232.00   1680.337      1690.411    
 7233.00   1680.828      1690.905    
 7234.00   1681.320      1691.398    
 7235.00   1681.812      1691.891    
 7236.00   1682.303      1692.384    
 7237.00   1682.795      1692.878    
 7238.00   1683.287      1693.371    
 7239.00   1683.779      1693.865    
 7240.00   1684.272      1694.359    
 7241.00   1684.764      1694.853    
 7242.00   1685.256      1695.347    
 7243.00   1685.749      1695.841    
 7244.00   1686.241      1696.335    
 7245.00   1686.734      1696.829    
 7246.00   1687.227      1697.323    
 7247.00   1687.719      1697.818    
 7248.00   1688.212      1698.312    
 7249.00   1688.705      1698.807    
 7250.00   1689.199      1699.301    
 7251.00   1689.692      1699.796    
 7252.00   1690.185      1700.291    
 7253.00   1690.678      1700.786    
 7254.00   1691.172      1701.281    
 7255.00   1691.665      1701.776    
 7256.00   1692.159      1702.271    
 7257.00   1692.653      1702.766    
 7258.00   1693.147      1703.262    
 7259.00   1693.641      1703.757    
 7260.00   1694.135      1704.253    
 7261.00   1694.629      1704.749    
 7262.00   1695.123      1705.244    
 7263.00   1695.617      1705.740    
 7264.00   1696.112      1706.236    
 7265.00   1696.606      1706.732    
 7266.00   1697.101      1707.228    
 7267.00   1697.595      1707.725    
 7268.00   1698.090      1708.221    
 7269.00   1698.585      1708.717    
 7270.00   1699.080      1709.214    
 7271.00   1699.575      1709.710    
 7272.00   1700.070      1710.207    
 7273.00   1700.565      1710.704    
 7274.00   1701.061      1711.201    
 7275.00   1701.556      1711.698    
 7276.00   1702.052      1712.195    
 7277.00   1702.547      1712.692    
 7278.00   1703.043      1713.189    
 7279.00   1703.539      1713.687    
 7280.00   1704.035      1714.184    
 7281.00   1704.531      1714.681    
 7282.00   1705.027      1715.179    
 7283.00   1705.523      1715.677    
 7284.00   1706.019      1716.175    
 7285.00   1706.515      1716.672    
 7286.00   1707.012      1717.170    
 7287.00   1707.508      1717.668    
 7288.00   1708.005      1718.167    
 7289.00   1708.502      1718.665    
 7290.00   1708.998      1719.163    
 7291.00   1709.495      1719.662    
 7292.00   1709.992      1720.160    
 7293.00   1710.489      1720.659    
 7294.00   1710.986      1721.158    
 7295.00   1711.484      1721.656    
 7296.00   1711.981      1722.155    
 7297.00   1712.478      1722.654    
 7298.00   1712.976      1723.153    
 7299.00   1713.474      1723.653    
 7300.00   1713.971      1724.152    
 7301.00   1714.469      1724.651    
 7302.00   1714.967      1725.151    
 7303.00   1715.465      1725.650    
 7304.00   1715.963      1726.150    
 7305.00   1716.461      1726.649    
 7306.00   1716.959      1727.149    
 7307.00   1717.458      1727.649    
 7308.00   1717.956      1728.149    
 7309.00   1718.455      1728.649    
 7310.00   1718.953      1729.150    
 7311.00   1719.452      1729.650    
 7312.00   1719.951      1730.150    
 7313.00   1720.450      1730.651    
 7314.00   1720.949      1731.151    
 7315.00   1721.448      1731.652    
 7316.00   1721.947      1732.153    
 7317.00   1722.446      1732.653    
 7318.00   1722.946      1733.154    
 7319.00   1723.445      1733.655    
 7320.00   1723.945      1734.156    
 7321.00   1724.444      1734.658    
 7322.00   1724.944      1735.159    
 7323.00   1725.444      1735.660    
 7324.00   1725.944      1736.162    
 7325.00   1726.444      1736.663    
 7326.00   1726.944      1737.165    
 7327.00   1727.444      1737.667    
 7328.00   1727.945      1738.169    
 7329.00   1728.445      1738.671    
 7330.00   1728.945      1739.173    
 7331.00   1729.446      1739.675    
 7332.00   1729.947      1740.177    
 7333.00   1730.447      1740.679    
 7334.00   1730.948      1741.182    
 7335.00   1731.449      1741.684    
 7336.00   1731.950      1742.187    
 7337.00   1732.451      1742.689    
 7338.00   1732.953      1743.192    
 7339.00   1733.454      1743.695    
 7340.00   1733.955      1744.198    
 7341.00   1734.457      1744.701    
 7342.00   1734.958      1745.204    
 7343.00   1735.460      1745.707    
 7344.00   1735.962      1746.211    
 7345.00   1736.464      1746.714    
 7346.00   1736.966      1747.218    
 7347.00   1737.468      1747.721    
 7348.00   1737.970      1748.225    
 7349.00   1738.472      1748.729    
 7350.00   1738.974      1749.233    
 7351.00   1739.477      1749.737    
 7352.00   1739.979      1750.241    
 7353.00   1740.482      1750.745    
 7354.00   1740.984      1751.249    
 7355.00   1741.487      1751.754    
 7356.00   1741.990      1752.258    
 7357.00   1742.493      1752.762    
 7358.00   1742.996      1753.267    
 7359.00   1743.499      1753.772    
 7360.00   1744.002      1754.277    
 7361.00   1744.506      1754.782    
 7362.00   1745.009      1755.286    
 7363.00   1745.513      1755.792    
 7364.00   1746.016      1756.297    
 7365.00   1746.520      1756.802    
 7366.00   1747.024      1757.307    
 7367.00   1747.528      1757.813    
 7368.00   1748.032      1758.318    
 7369.00   1748.536      1758.824    
 7370.00   1749.040      1759.330    
 7371.00   1749.544      1759.836    
 7372.00   1750.049      1760.341    
 7373.00   1750.553      1760.847    
 7374.00   1751.058      1761.354    
 7375.00   1751.562      1761.860    
 7376.00   1752.067      1762.366    
 7377.00   1752.572      1762.872    
 7378.00   1753.077      1763.379    
 7379.00   1753.582      1763.885    
 7380.00   1754.087      1764.392    
 7381.00   1754.592      1764.899    
 7382.00   1755.097      1765.406    
 7383.00   1755.602      1765.913    
 7384.00   1756.108      1766.420    
 7385.00   1756.613      1766.927    
 7386.00   1757.119      1767.434    
 7387.00   1757.625      1767.941    
 7388.00   1758.131      1768.449    
 7389.00   1758.637      1768.956    
 7390.00   1759.143      1769.464    
 7391.00   1759.649      1769.971    
 7392.00   1760.155      1770.479    
 7393.00   1760.661      1770.987    
 7394.00   1761.168      1771.495    
 7395.00   1761.674      1772.003    
 7396.00   1762.181      1772.511    
 7397.00   1762.687      1773.019    
 7398.00   1763.194      1773.528    
 7399.00   1763.701      1774.036    
 7400.00   1764.208      1774.545    
 7401.00   1764.715      1775.053    
 7402.00   1765.222      1775.562    
 7403.00   1765.729      1776.071    
 7404.00   1766.236      1776.580    
 7405.00   1766.744      1777.088    
 7406.00   1767.251      1777.598    
 7407.00   1767.759      1778.107    
 7408.00   1768.267      1778.616    
 7409.00   1768.774      1779.125    
 7410.00   1769.282      1779.635    
 7411.00   1769.790      1780.144    
 7412.00   1770.298      1780.654    
 7413.00   1770.806      1781.164    
 7414.00   1771.315      1781.673    
 7415.00   1771.823      1782.183    
 7416.00   1772.331      1782.693    
 7417.00   1772.840      1783.203    
 7418.00   1773.348      1783.713    
 7419.00   1773.857      1784.224    
 7420.00   1774.366      1784.734    
 7421.00   1774.875      1785.245    
 7422.00   1775.384      1785.755    
 7423.00   1775.893      1786.266    
 7424.00   1776.402      1786.776    
 7425.00   1776.911      1787.287    
 7426.00   1777.420      1787.798    
 7427.00   1777.930      1788.309    
 7428.00   1778.439      1788.820    
 7429.00   1778.949      1789.331    
 7430.00   1779.459      1789.843    
 7431.00   1779.969      1790.354    
 7432.00   1780.478      1790.866    
 7433.00   1780.988      1791.377    
 7434.00   1781.499      1791.889    
 7435.00   1782.009      1792.401    
 7436.00   1782.519      1792.912    
 7437.00   1783.029      1793.424    
 7438.00   1783.540      1793.936    
 7439.00   1784.050      1794.448    
 7440.00   1784.561      1794.961    
 7441.00   1785.072      1795.473    
 7442.00   1785.582      1795.985    
 7443.00   1786.093      1796.498    
 7444.00   1786.604      1797.010    
 7445.00   1787.115      1797.523    
 7446.00   1787.627      1798.036    
 7447.00   1788.138      1798.549    
 7448.00   1788.649      1799.062    
 7449.00   1789.161      1799.575    
 7450.00   1789.672      1800.088    
 7451.00   1790.184      1800.601    
 7452.00   1790.696      1801.114    
 7453.00   1791.208      1801.628    
 7454.00   1791.720      1802.141    
 7455.00   1792.232      1802.655    
 7456.00   1792.744      1803.169    
 7457.00   1793.256      1803.682    
 7458.00   1793.768      1804.196    
 7459.00   1794.281      1804.710    
 7460.00   1794.793      1805.224    
 7461.00   1795.306      1805.738    
 7462.00   1795.818      1806.253    
 7463.00   1796.331      1806.767    
 7464.00   1796.844      1807.281    
 7465.00   1797.357      1807.796    
 7466.00   1797.870      1808.311    
 7467.00   1798.383      1808.825    
 7468.00   1798.896      1809.340    
 7469.00   1799.410      1809.855    
 7470.00   1799.923      1810.370    
 7471.00   1800.436      1810.885    
 7472.00   1800.950      1811.400    
 7473.00   1801.464      1811.915    
 7474.00   1801.978      1812.431    
 7475.00   1802.491      1812.946    
 7476.00   1803.005      1813.462    
 7477.00   1803.519      1813.977    
 7478.00   1804.034      1814.493    
 7479.00   1804.548      1815.009    
 7480.00   1805.062      1815.525    
 7481.00   1805.577      1816.041    
 7482.00   1806.091      1816.557    
 7483.00   1806.606      1817.073    
 7484.00   1807.120      1817.590    
 7485.00   1807.635      1818.106    
 7486.00   1808.150      1818.622    
 7487.00   1808.665      1819.139    
 7488.00   1809.180      1819.656    
 7489.00   1809.695      1820.172    
 7490.00   1810.211      1820.689    
 7491.00   1810.726      1821.206    
 7492.00   1811.241      1821.723    
 7493.00   1811.757      1822.240    
 7494.00   1812.273      1822.758    
 7495.00   1812.788      1823.275    
 7496.00   1813.304      1823.792    
 7497.00   1813.820      1824.310    
 7498.00   1814.336      1824.827    
 7499.00   1814.852      1825.345    
 7500.00   1815.368      1825.863    
 7501.00   1815.885      1826.381    
 7502.00   1816.401      1826.899    
 7503.00   1816.918      1827.417    
 7504.00   1817.434      1827.935    
 7505.00   1817.951      1828.453    
 7506.00   1818.468      1828.971    
 7507.00   1818.984      1829.490    
 7508.00   1819.501      1830.008    
 7509.00   1820.018      1830.527    
 7510.00   1820.535      1831.046    
 7511.00   1821.053      1831.564    
 7512.00   1821.570      1832.083    
 7513.00   1822.087      1832.602    
 7514.00   1822.605      1833.121    
 7515.00   1823.122      1833.641    
 7516.00   1823.640      1834.160    
 7517.00   1824.158      1834.679    
 7518.00   1824.676      1835.199    
 7519.00   1825.194      1835.718    
 7520.00   1825.712      1836.238    
 7521.00   1826.230      1836.757    
 7522.00   1826.748      1837.277    
 7523.00   1827.266      1837.797    
 7524.00   1827.785      1838.317    
 7525.00   1828.303      1838.837    
 7526.00   1828.822      1839.358    
 7527.00   1829.341      1839.878    
 7528.00   1829.859      1840.398    
 7529.00   1830.378      1840.919    
 7530.00   1830.897      1841.439    
 7531.00   1831.416      1841.960    
 7532.00   1831.936      1842.481    
 7533.00   1832.455      1843.001    
 7534.00   1832.974      1843.522    
 7535.00   1833.494      1844.043    
 7536.00   1834.013      1844.565    
 7537.00   1834.533      1845.086    
 7538.00   1835.053      1845.607    
 7539.00   1835.572      1846.128    
 7540.00   1836.092      1846.650    
 7541.00   1836.612      1847.171    
 7542.00   1837.132      1847.693    
 7543.00   1837.652      1848.215    
 7544.00   1838.173      1848.737    
 7545.00   1838.693      1849.259    
 7546.00   1839.214      1849.781    
 7547.00   1839.734      1850.303    
 7548.00   1840.255      1850.825    
 7549.00   1840.776      1851.348    
 7550.00   1841.296      1851.870    
 7551.00   1841.817      1852.392    
 7552.00   1842.338      1852.915    
 7553.00   1842.859      1853.438    
 7554.00   1843.381      1853.961    
 7555.00   1843.902      1854.483    
 7556.00   1844.423      1855.006    
 7557.00   1844.945      1855.529    
 7558.00   1845.466      1856.053    
 7559.00   1845.988      1856.576    
 7560.00   1846.510      1857.099    
 7561.00   1847.032      1857.623    
 7562.00   1847.554      1858.146    
 7563.00   1848.076      1858.670    
 7564.00   1848.598      1859.194    
 7565.00   1849.120      1859.717    
 7566.00   1849.642      1860.241    
 7567.00   1850.165      1860.765    
 7568.00   1850.687      1861.289    
 7569.00   1851.210      1861.814    
 7570.00   1851.733      1862.338    
 7571.00   1852.255      1862.862    
 7572.00   1852.778      1863.387    
 7573.00   1853.301      1863.911    
 7574.00   1853.824      1864.436    
 7575.00   1854.347      1864.961    
 7576.00   1854.871      1865.485    
 7577.00   1855.394      1866.010    
 7578.00   1855.917      1866.535    
 7579.00   1856.441      1867.061    
 7580.00   1856.965      1867.586    
 7581.00   1857.488      1868.111    
 7582.00   1858.012      1868.636    
 7583.00   1858.536      1869.162    
 7584.00   1859.060      1869.688    
 7585.00   1859.584      1870.213    
 7586.00   1860.108      1870.739    
 7587.00   1860.633      1871.265    
 7588.00   1861.157      1871.791    
 7589.00   1861.681      1872.317    
 7590.00   1862.206      1872.843    
 7591.00   1862.731      1873.369    
 7592.00   1863.255      1873.896    
 7593.00   1863.780      1874.422    
 7594.00   1864.305      1874.949    
 7595.00   1864.830      1875.475    
 7596.00   1865.355      1876.002    
 7597.00   1865.880      1876.529    
 7598.00   1866.406      1877.056    
 7599.00   1866.931      1877.582    
 7600.00   1867.457      1878.110    
 7601.00   1867.982      1878.637    
 7602.00   1868.508      1879.164    
 7603.00   1869.034      1879.691    
 7604.00   1869.559      1880.219    
 7605.00   1870.085      1880.746    
 7606.00   1870.611      1881.274    
 7607.00   1871.138      1881.802    
 7608.00   1871.664      1882.329    
 7609.00   1872.190      1882.857    
 7610.00   1872.716      1883.385    
 7611.00   1873.243      1883.914    
 7612.00   1873.770      1884.442    
 7613.00   1874.296      1884.970    
 7614.00   1874.823      1885.498    
 7615.00   1875.350      1886.027    
 7616.00   1875.877      1886.555    
 7617.00   1876.404      1887.084    
 7618.00   1876.931      1887.613    
 7619.00   1877.458      1888.142    
 7620.00   1877.986      1888.671    
 7621.00   1878.513      1889.200    
 7622.00   1879.041      1889.729    
 7623.00   1879.568      1890.258    
 7624.00   1880.096      1890.787    
 7625.00   1880.624      1891.317    
 7626.00   1881.152      1891.846    
 7627.00   1881.680      1892.376    
 7628.00   1882.208      1892.905    
 7629.00   1882.736      1893.435    
 7630.00   1883.264      1893.965    
 7631.00   1883.793      1894.495    
 7632.00   1884.321      1895.025    
 7633.00   1884.850      1895.555    
 7634.00   1885.378      1896.085    
 7635.00   1885.907      1896.616    
 7636.00   1886.436      1897.146    
 7637.00   1886.965      1897.677    
 7638.00   1887.494      1898.207    
 7639.00   1888.023      1898.738    
 7640.00   1888.552      1899.269    
 7641.00   1889.081      1899.800    
 7642.00   1889.611      1900.331    
 7643.00   1890.140      1900.862    
 7644.00   1890.670      1901.393    
 7645.00   1891.199      1901.924    
 7646.00   1891.729      1902.456    
 7647.00   1892.259      1902.987    
 7648.00   1892.789      1903.519    
 7649.00   1893.319      1904.050    
 7650.00   1893.849      1904.582    
 7651.00   1894.379      1905.114    
 7652.00   1894.910      1905.646    
 7653.00   1895.440      1906.178    
 7654.00   1895.971      1906.710    
 7655.00   1896.501      1907.242    
 7656.00   1897.032      1907.774    
 7657.00   1897.563      1908.307    
 7658.00   1898.094      1908.839    
 7659.00   1898.625      1909.372    
 7660.00   1899.156      1909.904    
 7661.00   1899.687      1910.437    
 7662.00   1900.218      1910.970    
 7663.00   1900.749      1911.503    
 7664.00   1901.281      1912.036    
 7665.00   1901.812      1912.569    
 7666.00   1902.344      1913.102    
 7667.00   1902.876      1913.636    
 7668.00   1903.408      1914.169    
 7669.00   1903.939      1914.703    
 7670.00   1904.471      1915.236    
 7671.00   1905.004      1915.770    
 7672.00   1905.536      1916.304    
 7673.00   1906.068      1916.838    
 7674.00   1906.600      1917.372    
 7675.00   1907.133      1917.906    
 7676.00   1907.665      1918.440    
 7677.00   1908.198      1918.974    
 7678.00   1908.731      1919.508    
 7679.00   1909.264      1920.043    
 7680.00   1909.797      1920.577    
 7681.00   1910.330      1921.112    
 7682.00   1910.863      1921.647    
 7683.00   1911.396      1922.182    
 7684.00   1911.929      1922.716    
 7685.00   1912.463      1923.251    
 7686.00   1912.996      1923.786    
 7687.00   1913.530      1924.322    
 7688.00   1914.063      1924.857    
 7689.00   1914.597      1925.392    
 7690.00   1915.131      1925.928    
 7691.00   1915.665      1926.463    
 7692.00   1916.199      1926.999    
 7693.00   1916.733      1927.535    
 7694.00   1917.267      1928.071    
 7695.00   1917.802      1928.607    
 7696.00   1918.336      1929.143    
 7697.00   1918.871      1929.679    
 7698.00   1919.405      1930.215    
 7699.00   1919.940      1930.751    
 7700.00   1920.475      1931.288    
 7701.00   1921.010      1931.824    
 7702.00   1921.545      1932.361    
 7703.00   1922.080      1932.897    
 7704.00   1922.615      1933.434    
 7705.00   1923.150      1933.971    
 7706.00   1923.686      1934.508    
 7707.00   1924.221      1935.045    
 7708.00   1924.756      1935.582    
 7709.00   1925.292      1936.119    
 7710.00   1925.828      1936.657    
 7711.00   1926.364      1937.194    
 7712.00   1926.900      1937.732    
 7713.00   1927.436      1938.269    
 7714.00   1927.972      1938.807    
 7715.00   1928.508      1939.345    
 7716.00   1929.044      1939.883    
 7717.00   1929.581      1940.421    
 7718.00   1930.117      1940.959    
 7719.00   1930.654      1941.497    
 7720.00   1931.190      1942.035    
 7721.00   1931.727      1942.573    
 7722.00   1932.264      1943.112    
 7723.00   1932.801      1943.650    
 7724.00   1933.338      1944.189    
 7725.00   1933.875      1944.728    
 7726.00   1934.412      1945.267    
 7727.00   1934.949      1945.806    
 7728.00   1935.487      1946.345    
 7729.00   1936.024      1946.884    
 7730.00   1936.562      1947.423    
 7731.00   1937.100      1947.962    
 7732.00   1937.637      1948.502    
 7733.00   1938.175      1949.041    
 7734.00   1938.713      1949.581    
 7735.00   1939.251      1950.120    
 7736.00   1939.789      1950.660    
 7737.00   1940.328      1951.200    
 7738.00   1940.866      1951.740    
 7739.00   1941.405      1952.280    
 7740.00   1941.943      1952.820    
 7741.00   1942.482      1953.360    
 7742.00   1943.020      1953.901    
 7743.00   1943.559      1954.441    
 7744.00   1944.098      1954.982    
 7745.00   1944.637      1955.522    
 7746.00   1945.176      1956.063    
 7747.00   1945.715      1956.604    
 7748.00   1946.255      1957.144    
 7749.00   1946.794      1957.685    
 7750.00   1947.333      1958.227    
 7751.00   1947.873      1958.768    
 7752.00   1948.413      1959.309    
 7753.00   1948.952      1959.850    
 7754.00   1949.492      1960.392    
 7755.00   1950.032      1960.933    
 7756.00   1950.572      1961.475    
 7757.00   1951.112      1962.017    
 7758.00   1951.652      1962.558    
 7759.00   1952.193      1963.100    
 7760.00   1952.733      1963.642    
 7761.00   1953.274      1964.184    
 7762.00   1953.814      1964.727    
 7763.00   1954.355      1965.269    
 7764.00   1954.896      1965.811    
 7765.00   1955.437      1966.354    
 7766.00   1955.977      1966.896    
 7767.00   1956.519      1967.439    
 7768.00   1957.060      1967.982    
 7769.00   1957.601      1968.525    
 7770.00   1958.142      1969.067    
 7771.00   1958.684      1969.611    
 7772.00   1959.225      1970.154    
 7773.00   1959.767      1970.697    
 7774.00   1960.308      1971.240    
 7775.00   1960.850      1971.784    
 7776.00   1961.392      1972.327    
 7777.00   1961.934      1972.871    
 7778.00   1962.476      1973.414    
 7779.00   1963.018      1973.958    
 7780.00   1963.561      1974.502    
 7781.00   1964.103      1975.046    
 7782.00   1964.645      1975.590    
 7783.00   1965.188      1976.134    
 7784.00   1965.731      1976.678    
 7785.00   1966.273      1977.223    
 7786.00   1966.816      1977.767    
 7787.00   1967.359      1978.312    
 7788.00   1967.902      1978.856    
 7789.00   1968.445      1979.401    
 7790.00   1968.988      1979.946    
 7791.00   1969.532      1980.491    
 7792.00   1970.075      1981.036    
 7793.00   1970.618      1981.581    
 7794.00   1971.162      1982.126    
 7795.00   1971.706      1982.671    
 7796.00   1972.249      1983.217    
 7797.00   1972.793      1983.762    
 7798.00   1973.337      1984.308    
 7799.00   1973.881      1984.853    
 7800.00   1974.425      1985.399    
 7801.00   1974.970      1985.945    
 7802.00   1975.514      1986.491    
 7803.00   1976.058      1987.037    
 7804.00   1976.603      1987.583    
 7805.00   1977.147      1988.129    
 7806.00   1977.692      1988.675    
 7807.00   1978.237      1989.222    
 7808.00   1978.782      1989.768    
 7809.00   1979.327      1990.315    
 7810.00   1979.872      1990.862    
 7811.00   1980.417      1991.408    
 7812.00   1980.962      1991.955    
 7813.00   1981.508      1992.502    
 7814.00   1982.053      1993.049    
 7815.00   1982.599      1993.596    
 7816.00   1983.144      1994.144    
 7817.00   1983.690      1994.691    
 7818.00   1984.236      1995.238    
 7819.00   1984.782      1995.786    
 7820.00   1985.328      1996.334    
 7821.00   1985.874      1996.881    
 7822.00   1986.420      1997.429    
 7823.00   1986.966      1997.977    
 7824.00   1987.513      1998.525    
 7825.00   1988.059      1999.073    
 7826.00   1988.606      1999.621    
 7827.00   1989.152      2000.169    
 7828.00   1989.699      2000.718    
 7829.00   1990.246      2001.266    
 7830.00   1990.793      2001.815    
 7831.00   1991.340      2002.363    
 7832.00   1991.887      2002.912    
 7833.00   1992.434      2003.461    
 7834.00   1992.981      2004.010    
 7835.00   1993.529      2004.559    
 7836.00   1994.076      2005.108    
 7837.00   1994.624      2005.657    
 7838.00   1995.172      2006.207    
 7839.00   1995.719      2006.756    
 7840.00   1996.267      2007.305    
 7841.00   1996.815      2007.855    
 7842.00   1997.363      2008.405    
 7843.00   1997.911      2008.954    
 7844.00   1998.460      2009.504    
 7845.00   1999.008      2010.054    
 7846.00   1999.556      2010.604    
 7847.00   2000.105      2011.154    
 7848.00   2000.653      2011.705    
 7849.00   2001.202      2012.255    
 7850.00   2001.751      2012.805    
 7851.00   2002.300      2013.356    
 7852.00   2002.849      2013.907    
 7853.00   2003.398      2014.457    
 7854.00   2003.947      2015.008    
 7855.00   2004.496      2015.559    
 7856.00   2005.046      2016.110    
 7857.00   2005.595      2016.661    
 7858.00   2006.145      2017.212    
 7859.00   2006.694      2017.763    
 7860.00   2007.244      2018.315    
 7861.00   2007.794      2018.866    
 7862.00   2008.344      2019.418    
 7863.00   2008.894      2019.969    
 7864.00   2009.444      2020.521    
 7865.00   2009.994      2021.073    
 7866.00   2010.545      2021.625    
 7867.00   2011.095      2022.177    
 7868.00   2011.645      2022.729    
 7869.00   2012.196      2023.281    
 7870.00   2012.747      2023.833    
 7871.00   2013.297      2024.386    
 7872.00   2013.848      2024.938    
 7873.00   2014.399      2025.491    
 7874.00   2014.950      2026.044    
 7875.00   2015.501      2026.596    
 7876.00   2016.053      2027.149    
 7877.00   2016.604      2027.702    
 7878.00   2017.155      2028.255    
 7879.00   2017.707      2028.808    
 7880.00   2018.259      2029.362    
 7881.00   2018.810      2029.915    
 7882.00   2019.362      2030.468    
 7883.00   2019.914      2031.022    
 7884.00   2020.466      2031.575    
 7885.00   2021.018      2032.129    
 7886.00   2021.570      2032.683    
 7887.00   2022.122      2033.237    
 7888.00   2022.675      2033.791    
 7889.00   2023.227      2034.345    
 7890.00   2023.780      2034.899    
 7891.00   2024.332      2035.453    
 7892.00   2024.885      2036.008    
 7893.00   2025.438      2036.562    
 7894.00   2025.991      2037.117    
 7895.00   2026.544      2037.671    
 7896.00   2027.097      2038.226    
 7897.00   2027.650      2038.781    
 7898.00   2028.203      2039.336    
 7899.00   2028.757      2039.891    
 7900.00   2029.310      2040.446    
 7901.00   2029.864      2041.001    
 7902.00   2030.418      2041.556    
 7903.00   2030.971      2042.112    
 7904.00   2031.525      2042.667    
 7905.00   2032.079      2043.223    
 7906.00   2032.633      2043.778    
 7907.00   2033.187      2044.334    
 7908.00   2033.741      2044.890    
 7909.00   2034.296      2045.446    
 7910.00   2034.850      2046.002    
 7911.00   2035.405      2046.558    
 7912.00   2035.959      2047.114    
 7913.00   2036.514      2047.671    
 7914.00   2037.069      2048.227    
 7915.00   2037.624      2048.784    
 7916.00   2038.179      2049.340    
 7917.00   2038.734      2049.897    
 7918.00   2039.289      2050.454    
 7919.00   2039.844      2051.011    
 7920.00   2040.399      2051.567    
 7921.00   2040.955      2052.125    
 7922.00   2041.510      2052.682    
 7923.00   2042.066      2053.239    
 7924.00   2042.622      2053.796    
 7925.00   2043.178      2054.354    
 7926.00   2043.734      2054.911    
 7927.00   2044.290      2055.469    
 7928.00   2044.846      2056.027    
 7929.00   2045.402      2056.584    
 7930.00   2045.958      2057.142    
 7931.00   2046.515      2057.700    
 7932.00   2047.071      2058.258    
 7933.00   2047.628      2058.817    
 7934.00   2048.184      2059.375    
 7935.00   2048.741      2059.933    
 7936.00   2049.298      2060.492    
 7937.00   2049.855      2061.050    
 7938.00   2050.412      2061.609    
 7939.00   2050.969      2062.168    
 7940.00   2051.526      2062.727    
 7941.00   2052.083      2063.286    
 7942.00   2052.641      2063.845    
 7943.00   2053.198      2064.404    
 7944.00   2053.756      2064.963    
 7945.00   2054.314      2065.522    
 7946.00   2054.871      2066.082    
 7947.00   2055.429      2066.641    
 7948.00   2055.987      2067.201    
 7949.00   2056.545      2067.761    
 7950.00   2057.103      2068.320    
 7951.00   2057.662      2068.880    
 7952.00   2058.220      2069.440    
 7953.00   2058.779      2070.000    
 7954.00   2059.337      2070.560    
 7955.00   2059.896      2071.121    
 7956.00   2060.454      2071.681    
 7957.00   2061.013      2072.241    
 7958.00   2061.572      2072.802    
 7959.00   2062.131      2073.363    
 7960.00   2062.690      2073.923    
 7961.00   2063.249      2074.484    
 7962.00   2063.809      2075.045    
 7963.00   2064.368      2075.606    
 7964.00   2064.927      2076.167    
 7965.00   2065.487      2076.728    
 7966.00   2066.047      2077.290    
 7967.00   2066.606      2077.851    
 7968.00   2067.166      2078.412    
 7969.00   2067.726      2078.974    
 7970.00   2068.286      2079.536    
 7971.00   2068.846      2080.097    
 7972.00   2069.407      2080.659    
 7973.00   2069.967      2081.221    
 7974.00   2070.527      2081.783    
 7975.00   2071.088      2082.345    
 7976.00   2071.648      2082.908    
 7977.00   2072.209      2083.470    
 7978.00   2072.770      2084.032    
 7979.00   2073.331      2084.595    
 7980.00   2073.892      2085.157    
 7981.00   2074.453      2085.720    
 7982.00   2075.014      2086.283    
 7983.00   2075.575      2086.846    
 7984.00   2076.137      2087.409    
 7985.00   2076.698      2087.972    
 7986.00   2077.259      2088.535    
 7987.00   2077.821      2089.098    
 7988.00   2078.383      2089.662    
 7989.00   2078.945      2090.225    
 7990.00   2079.507      2090.789    
 7991.00   2080.069      2091.352    
 7992.00   2080.631      2091.916    
 7993.00   2081.193      2092.480    
 7994.00   2081.755      2093.044    
 7995.00   2082.317      2093.608    
 7996.00   2082.880      2094.172    
 7997.00   2083.442      2094.736    
 7998.00   2084.005      2095.300    
 7999.00   2084.568      2095.865    
 8000.00   2085.131      2096.429    
 8001.00   2085.694      2096.994    
 8002.00   2086.257      2097.558    
 8003.00   2086.820      2098.123    
 8004.00   2087.383      2098.688    
 8005.00   2087.946      2099.253    
 8006.00   2088.510      2099.818    
 8007.00   2089.073      2100.383    
 8008.00   2089.637      2100.948    
 8009.00   2090.200      2101.514    
 8010.00   2090.764      2102.079    
 8011.00   2091.328      2102.644    
 8012.00   2091.892      2103.210    
 8013.00   2092.456      2103.776    
 8014.00   2093.020      2104.342    
 8015.00   2093.584      2104.907    
 8016.00   2094.149      2105.473    
 8017.00   2094.713      2106.039    
 8018.00   2095.278      2106.606    
 8019.00   2095.842      2107.172    
 8020.00   2096.407      2107.738    
 8021.00   2096.972      2108.305    
 8022.00   2097.537      2108.871    
 8023.00   2098.102      2109.438    
 8024.00   2098.667      2110.005    
 8025.00   2099.232      2110.571    
 8026.00   2099.797      2111.138    
 8027.00   2100.363      2111.705    
 8028.00   2100.928      2112.272    
 8029.00   2101.494      2112.840    
 8030.00   2102.059      2113.407    
 8031.00   2102.625      2113.974    
 8032.00   2103.191      2114.542    
 8033.00   2103.757      2115.109    
 8034.00   2104.323      2115.677    
 8035.00   2104.889      2116.245    
 8036.00   2105.455      2116.812    
 8037.00   2106.022      2117.380    
 8038.00   2106.588      2117.948    
 8039.00   2107.154      2118.517    
 8040.00   2107.721      2119.085    
 8041.00   2108.288      2119.653    
 8042.00   2108.854      2120.222    
 8043.00   2109.421      2120.790    
 8044.00   2109.988      2121.359    
 8045.00   2110.555      2121.927    
 8046.00   2111.122      2122.496    
 8047.00   2111.690      2123.065    
 8048.00   2112.257      2123.634    
 8049.00   2112.824      2124.203    
 8050.00   2113.392      2124.772    
 8051.00   2113.960      2125.341    
 8052.00   2114.527      2125.911    
 8053.00   2115.095      2126.480    
 8054.00   2115.663      2127.050    
 8055.00   2116.231      2127.619    
 8056.00   2116.799      2128.189    
 8057.00   2117.367      2128.759    
 8058.00   2117.936      2129.329    
 8059.00   2118.504      2129.899    
 8060.00   2119.072      2130.469    
 8061.00   2119.641      2131.039    
 8062.00   2120.210      2131.609    
 8063.00   2120.778      2132.180    
 8064.00   2121.347      2132.750    
 8065.00   2121.916      2133.321    
 8066.00   2122.485      2133.892    
 8067.00   2123.054      2134.462    
 8068.00   2123.623      2135.033    
 8069.00   2124.193      2135.604    
 8070.00   2124.762      2136.175    
 8071.00   2125.332      2136.746    
 8072.00   2125.901      2137.317    
 8073.00   2126.471      2137.889    
 8074.00   2127.041      2138.460    
 8075.00   2127.610      2139.032    
 8076.00   2128.180      2139.603    
 8077.00   2128.750      2140.175    
 8078.00   2129.321      2140.747    
 8079.00   2129.891      2141.319    
 8080.00   2130.461      2141.891    
 8081.00   2131.032      2142.463    
 8082.00   2131.602      2143.035    
 8083.00   2132.173      2143.607    
 8084.00   2132.743      2144.179    
 8085.00   2133.314      2144.752    
 8086.00   2133.885      2145.324    
 8087.00   2134.456      2145.897    
 8088.00   2135.027      2146.470    
 8089.00   2135.598      2147.043    
 8090.00   2136.170      2147.615    
 8091.00   2136.741      2148.188    
 8092.00   2137.312      2148.762    
 8093.00   2137.884      2149.335    
 8094.00   2138.456      2149.908    
 8095.00   2139.027      2150.481    
 8096.00   2139.599      2151.055    
 8097.00   2140.171      2151.628    
 8098.00   2140.743      2152.202    
 8099.00   2141.315      2152.776    
 8100.00   2141.887      2153.350    
 8101.00   2142.460      2153.924    
 8102.00   2143.032      2154.498    
 8103.00   2143.605      2155.072    
 8104.00   2144.177      2155.646    
 8105.00   2144.750      2156.220    
 8106.00   2145.323      2156.795    
 8107.00   2145.896      2157.369    
 8108.00   2146.468      2157.944    
 8109.00   2147.042      2158.519    
 8110.00   2147.615      2159.093    
 8111.00   2148.188      2159.668    
 8112.00   2148.761      2160.243    
 8113.00   2149.335      2160.818    
 8114.00   2149.908      2161.393    
 8115.00   2150.482      2161.969    
 8116.00   2151.055      2162.544    
 8117.00   2151.629      2163.120    
 8118.00   2152.203      2163.695    
 8119.00   2152.777      2164.271    
 8120.00   2153.351      2164.846    
 8121.00   2153.925      2165.422    
 8122.00   2154.500      2165.998    
 8123.00   2155.074      2166.574    
 8124.00   2155.648      2167.150    
 8125.00   2156.223      2167.726    
 8126.00   2156.798      2168.303    
 8127.00   2157.372      2168.879    
 8128.00   2157.947      2169.456    
 8129.00   2158.522      2170.032    
 8130.00   2159.097      2170.609    
 8131.00   2159.672      2171.186    
 8132.00   2160.247      2171.762    
 8133.00   2160.823      2172.339    
 8134.00   2161.398      2172.916    
 8135.00   2161.974      2173.494    
 8136.00   2162.549      2174.071    
 8137.00   2163.125      2174.648    
 8138.00   2163.701      2175.225    
 8139.00   2164.277      2175.803    
 8140.00   2164.852      2176.381    
 8141.00   2165.429      2176.958    
 8142.00   2166.005      2177.536    
 8143.00   2166.581      2178.114    
 8144.00   2167.157      2178.692    
 8145.00   2167.734      2179.270    
 8146.00   2168.310      2179.848    
 8147.00   2168.887      2180.426    
 8148.00   2169.463      2181.005    
 8149.00   2170.040      2181.583    
 8150.00   2170.617      2182.162    
 8151.00   2171.194      2182.740    
 8152.00   2171.771      2183.319    
 8153.00   2172.348      2183.898    
 8154.00   2172.926      2184.477    
 8155.00   2173.503      2185.056    
 8156.00   2174.080      2185.635    
 8157.00   2174.658      2186.214    
 8158.00   2175.236      2186.793    
 8159.00   2175.813      2187.373    
 8160.00   2176.391      2187.952    
 8161.00   2176.969      2188.532    
 8162.00   2177.547      2189.111    
 8163.00   2178.125      2189.691    
 8164.00   2178.703      2190.271    
 8165.00   2179.282      2190.851    
 8166.00   2179.860      2191.431    
 8167.00   2180.439      2192.011    
 8168.00   2181.017      2192.591    
 8169.00   2181.596      2193.172    
 8170.00   2182.175      2193.752    
 8171.00   2182.753      2194.333    
 8172.00   2183.332      2194.913    
 8173.00   2183.911      2195.494    
 8174.00   2184.491      2196.075    
 8175.00   2185.070      2196.656    
 8176.00   2185.649      2197.237    
 8177.00   2186.229      2197.818    
 8178.00   2186.808      2198.399    
 8179.00   2187.388      2198.980    
 8180.00   2187.967      2199.561    
 8181.00   2188.547      2200.143    
 8182.00   2189.127      2200.724    
 8183.00   2189.707      2201.306    
 8184.00   2190.287      2201.888    
 8185.00   2190.867      2202.470    
 8186.00   2191.448      2203.052    
 8187.00   2192.028      2203.634    
 8188.00   2192.608      2204.216    
 8189.00   2193.189      2204.798    
 8190.00   2193.770      2205.380    
 8191.00   2194.350      2205.962    
 8192.00   2194.931      2206.545    
 8193.00   2195.512      2207.128    
 8194.00   2196.093      2207.710    
 8195.00   2196.674      2208.293    
 8196.00   2197.255      2208.876    
 8197.00   2197.837      2209.459    
 8198.00   2198.418      2210.042    
 8199.00   2198.999      2210.625    
 8200.00   2199.581      2211.208    
 8201.00   2200.163      2211.791    
 8202.00   2200.745      2212.375    
 8203.00   2201.326      2212.958    
 8204.00   2201.908      2213.542    
 8205.00   2202.490      2214.126    
 8206.00   2203.072      2214.709    
 8207.00   2203.655      2215.293    
 8208.00   2204.237      2215.877    
 8209.00   2204.819      2216.461    
 8210.00   2205.402      2217.046    
 8211.00   2205.985      2217.630    
 8212.00   2206.567      2218.214    
 8213.00   2207.150      2218.799    
 8214.00   2207.733      2219.383    
 8215.00   2208.316      2219.968    
 8216.00   2208.899      2220.553    
 8217.00   2209.482      2221.137    
 8218.00   2210.065      2221.722    
 8219.00   2210.649      2222.307    
 8220.00   2211.232      2222.892    
 8221.00   2211.816      2223.478    
 8222.00   2212.399      2224.063    
 8223.00   2212.983      2224.648    
 8224.00   2213.567      2225.234    
 8225.00   2214.151      2225.819    
 8226.00   2214.735      2226.405    
 8227.00   2215.319      2226.991    
 8228.00   2215.903      2227.577    
 8229.00   2216.487      2228.163    
 8230.00   2217.072      2228.749    
 8231.00   2217.656      2229.335    
 8232.00   2218.241      2229.921    
 8233.00   2218.826      2230.507    
 8234.00   2219.410      2231.094    
 8235.00   2219.995      2231.680    
 8236.00   2220.580      2232.267    
 8237.00   2221.165      2232.853    
 8238.00   2221.750      2233.440    
 8239.00   2222.336      2234.027    
 8240.00   2222.921      2234.614    
 8241.00   2223.506      2235.201    
 8242.00   2224.092      2235.788    
 8243.00   2224.677      2236.376    
 8244.00   2225.263      2236.963    
 8245.00   2225.849      2237.550    
 8246.00   2226.435      2238.138    
 8247.00   2227.021      2238.726    
 8248.00   2227.607      2239.313    
 8249.00   2228.193      2239.901    
 8250.00   2228.779      2240.489    
 8251.00   2229.366      2241.077    
 8252.00   2229.952      2241.665    
 8253.00   2230.539      2242.253    
 8254.00   2231.125      2242.842    
 8255.00   2231.712      2243.430    
 8256.00   2232.299      2244.018    
 8257.00   2232.886      2244.607    
 8258.00   2233.473      2245.196    
 8259.00   2234.060      2245.784    
 8260.00   2234.647      2246.373    
 8261.00   2235.234      2246.962    
 8262.00   2235.822      2247.551    
 8263.00   2236.409      2248.140    
 8264.00   2236.997      2248.730    
 8265.00   2237.584      2249.319    
 8266.00   2238.172      2249.908    
 8267.00   2238.760      2250.498    
 8268.00   2239.348      2251.088    
 8269.00   2239.936      2251.677    
 8270.00   2240.524      2252.267    
 8271.00   2241.112      2252.857    
 8272.00   2241.701      2253.447    
 8273.00   2242.289      2254.037    
 8274.00   2242.877      2254.627    
 8275.00   2243.466      2255.217    
 8276.00   2244.055      2255.808    
 8277.00   2244.644      2256.398    
 8278.00   2245.232      2256.989    
 8279.00   2245.821      2257.579    
 8280.00   2246.410      2258.170    
 8281.00   2247.000      2258.761    
 8282.00   2247.589      2259.352    
 8283.00   2248.178      2259.943    
 8284.00   2248.768      2260.534    
 8285.00   2249.357      2261.125    
 8286.00   2249.947      2261.716    
 8287.00   2250.537      2262.308    
 8288.00   2251.126      2262.899    
 8289.00   2251.716      2263.491    
 8290.00   2252.306      2264.082    
 8291.00   2252.896      2264.674    
 8292.00   2253.487      2265.266    
 8293.00   2254.077      2265.858    
 8294.00   2254.667      2266.450    
 8295.00   2255.258      2267.042    
 8296.00   2255.848      2267.634    
 8297.00   2256.439      2268.227    
 8298.00   2257.030      2268.819    
 8299.00   2257.621      2269.412    
 8300.00   2258.211      2270.004    
 8301.00   2258.802      2270.597    
 8302.00   2259.394      2271.190    
 8303.00   2259.985      2271.783    
 8304.00   2260.576      2272.376    
 8305.00   2261.168      2272.969    
 8306.00   2261.759      2273.562    
 8307.00   2262.351      2274.155    
 8308.00   2262.942      2274.748    
 8309.00   2263.534      2275.342    
 8310.00   2264.126      2275.935    
 8311.00   2264.718      2276.529    
 8312.00   2265.310      2277.123    
 8313.00   2265.902      2277.717    
 8314.00   2266.494      2278.311    
 8315.00   2267.087      2278.905    
 8316.00   2267.679      2279.499    
 8317.00   2268.272      2280.093    
 8318.00   2268.864      2280.687    
 8319.00   2269.457      2281.281    
 8320.00   2270.050      2281.876    
 8321.00   2270.643      2282.471    
 8322.00   2271.236      2283.065    
 8323.00   2271.829      2283.660    
 8324.00   2272.422      2284.255    
 8325.00   2273.015      2284.850    
 8326.00   2273.609      2285.445    
 8327.00   2274.202      2286.040    
 8328.00   2274.796      2286.635    
 8329.00   2275.389      2287.230    
 8330.00   2275.983      2287.826    
 8331.00   2276.577      2288.421    
 8332.00   2277.171      2289.017    
 8333.00   2277.765      2289.613    
 8334.00   2278.359      2290.208    
 8335.00   2278.953      2290.804    
 8336.00   2279.548      2291.400    
 8337.00   2280.142      2291.996    
 8338.00   2280.737      2292.593    
 8339.00   2281.331      2293.189    
 8340.00   2281.926      2293.785    
 8341.00   2282.521      2294.382    
 8342.00   2283.115      2294.978    
 8343.00   2283.710      2295.575    
 8344.00   2284.305      2296.171    
 8345.00   2284.901      2296.768    
 8346.00   2285.496      2297.365    
 8347.00   2286.091      2297.962    
 8348.00   2286.687      2298.559    
 8349.00   2287.282      2299.157    
 8350.00   2287.878      2299.754    
 8351.00   2288.474      2300.351    
 8352.00   2289.069      2300.949    
 8353.00   2289.665      2301.546    
 8354.00   2290.261      2302.144    
 8355.00   2290.857      2302.742    
 8356.00   2291.453      2303.339    
 8357.00   2292.050      2303.937    
 8358.00   2292.646      2304.535    
 8359.00   2293.243      2305.134    
 8360.00   2293.839      2305.732    
 8361.00   2294.436      2306.330    
 8362.00   2295.033      2306.929    
 8363.00   2295.629      2307.527    
 8364.00   2296.226      2308.126    
 8365.00   2296.823      2308.724    
 8366.00   2297.420      2309.323    
 8367.00   2298.018      2309.922    
 8368.00   2298.615      2310.521    
 8369.00   2299.212      2311.120    
 8370.00   2299.810      2311.719    
 8371.00   2300.407      2312.318    
 8372.00   2301.005      2312.918    
 8373.00   2301.603      2313.517    
 8374.00   2302.201      2314.117    
 8375.00   2302.799      2314.716    
 8376.00   2303.397      2315.316    
 8377.00   2303.995      2315.916    
 8378.00   2304.593      2316.516    
 8379.00   2305.191      2317.116    
 8380.00   2305.790      2317.716    
 8381.00   2306.388      2318.316    
 8382.00   2306.987      2318.916    
 8383.00   2307.586      2319.517    
 8384.00   2308.185      2320.117    
 8385.00   2308.783      2320.718    
 8386.00   2309.382      2321.318    
 8387.00   2309.982      2321.919    
 8388.00   2310.581      2322.520    
 8389.00   2311.180      2323.121    
 8390.00   2311.779      2323.722    
 8391.00   2312.379      2324.323    
 8392.00   2312.978      2324.924    
 8393.00   2313.578      2325.526    
 8394.00   2314.178      2326.127    
 8395.00   2314.778      2326.729    
 8396.00   2315.377      2327.330    
 8397.00   2315.978      2327.932    
 8398.00   2316.578      2328.534    
 8399.00   2317.178      2329.136    
 8400.00   2317.778      2329.738    
 8401.00   2318.379      2330.340    
 8402.00   2318.979      2330.942    
 8403.00   2319.580      2331.544    
 8404.00   2320.180      2332.146    
 8405.00   2320.781      2332.749    
 8406.00   2321.382      2333.351    
 8407.00   2321.983      2333.954    
 8408.00   2322.584      2334.557    
 8409.00   2323.185      2335.159    
 8410.00   2323.786      2335.762    
 8411.00   2324.388      2336.365    
 8412.00   2324.989      2336.968    
 8413.00   2325.591      2337.572    
 8414.00   2326.192      2338.175    
 8415.00   2326.794      2338.778    
 8416.00   2327.396      2339.382    
 8417.00   2327.998      2339.985    
 8418.00   2328.599      2340.589    
 8419.00   2329.202      2341.193    
 8420.00   2329.804      2341.797    
 8421.00   2330.406      2342.400    
 8422.00   2331.008      2343.005    
 8423.00   2331.611      2343.609    
 8424.00   2332.213      2344.213    
 8425.00   2332.816      2344.817    
 8426.00   2333.419      2345.422    
 8427.00   2334.022      2346.026    
 8428.00   2334.624      2346.631    
 8429.00   2335.227      2347.235    
 8430.00   2335.831      2347.840    
 8431.00   2336.434      2348.445    
 8432.00   2337.037      2349.050    
 8433.00   2337.640      2349.655    
 8434.00   2338.244      2350.260    
 8435.00   2338.847      2350.865    
 8436.00   2339.451      2351.471    
 8437.00   2340.055      2352.076    
 8438.00   2340.659      2352.682    
 8439.00   2341.263      2353.287    
 8440.00   2341.867      2353.893    
 8441.00   2342.471      2354.499    
 8442.00   2343.075      2355.105    
 8443.00   2343.679      2355.711    
 8444.00   2344.284      2356.317    
 8445.00   2344.888      2356.923    
 8446.00   2345.493      2357.529    
 8447.00   2346.098      2358.136    
 8448.00   2346.702      2358.742    
 8449.00   2347.307      2359.349    
 8450.00   2347.912      2359.955    
 8451.00   2348.517      2360.562    
 8452.00   2349.123      2361.169    
 8453.00   2349.728      2361.776    
 8454.00   2350.333      2362.383    
 8455.00   2350.939      2362.990    
 8456.00   2351.544      2363.597    
 8457.00   2352.150      2364.204    
 8458.00   2352.755      2364.812    
 8459.00   2353.361      2365.419    
 8460.00   2353.967      2366.027    
 8461.00   2354.573      2366.635    
 8462.00   2355.179      2367.242    
 8463.00   2355.785      2367.850    
 8464.00   2356.392      2368.458    
 8465.00   2356.998      2369.066    
 8466.00   2357.605      2369.674    
 8467.00   2358.211      2370.283    
 8468.00   2358.818      2370.891    
 8469.00   2359.425      2371.499    
 8470.00   2360.031      2372.108    
 8471.00   2360.638      2372.717    
 8472.00   2361.245      2373.325    
 8473.00   2361.852      2373.934    
 8474.00   2362.460      2374.543    
 8475.00   2363.067      2375.152    
 8476.00   2363.674      2375.761    
 8477.00   2364.282      2376.370    
 8478.00   2364.890      2376.979    
 8479.00   2365.497      2377.589    
 8480.00   2366.105      2378.198    
 8481.00   2366.713      2378.808    
 8482.00   2367.321      2379.417    
 8483.00   2367.929      2380.027    
 8484.00   2368.537      2380.637    
 8485.00   2369.145      2381.247    
 8486.00   2369.754      2381.857    
 8487.00   2370.362      2382.467    
 8488.00   2370.971      2383.077    
 8489.00   2371.579      2383.688    
 8490.00   2372.188      2384.298    
 8491.00   2372.797      2384.908    
 8492.00   2373.406      2385.519    
 8493.00   2374.015      2386.130    
 8494.00   2374.624      2386.740    
 8495.00   2375.233      2387.351    
 8496.00   2375.842      2387.962    
 8497.00   2376.451      2388.573    
 8498.00   2377.061      2389.184    
 8499.00   2377.670      2389.796    
 8500.00   2378.280      2390.407    
 8501.00   2378.890      2391.018    
 8502.00   2379.500      2391.630    
 8503.00   2380.110      2392.242    
 8504.00   2380.720      2392.853    
 8505.00   2381.330      2393.465    
 8506.00   2381.940      2394.077    
 8507.00   2382.550      2394.689    
 8508.00   2383.161      2395.301    
 8509.00   2383.771      2395.913    
 8510.00   2384.382      2396.525    
 8511.00   2384.992      2397.138    
 8512.00   2385.603      2397.750    
 8513.00   2386.214      2398.363    
 8514.00   2386.825      2398.975    
 8515.00   2387.436      2399.588    
 8516.00   2388.047      2400.201    
 8517.00   2388.658      2400.814    
 8518.00   2389.270      2401.427    
 8519.00   2389.881      2402.040    
 8520.00   2390.493      2402.653    
 8521.00   2391.104      2403.266    
 8522.00   2391.716      2403.880    
 8523.00   2392.328      2404.493    
 8524.00   2392.940      2405.107    
 8525.00   2393.552      2405.720    
 8526.00   2394.164      2406.334    
 8527.00   2394.776      2406.948    
 8528.00   2395.388      2407.562    
 8529.00   2396.000      2408.176    
 8530.00   2396.613      2408.790    
 8531.00   2397.225      2409.404    
 8532.00   2397.838      2410.019    
 8533.00   2398.451      2410.633    
 8534.00   2399.064      2411.248    
 8535.00   2399.677      2411.862    
 8536.00   2400.290      2412.477    
 8537.00   2400.903      2413.092    
 8538.00   2401.516      2413.707    
 8539.00   2402.129      2414.322    
 8540.00   2402.743      2414.937    
 8541.00   2403.356      2415.552    
 8542.00   2403.970      2416.167    
 8543.00   2404.583      2416.782    
 8544.00   2405.197      2417.398    
 8545.00   2405.811      2418.013    
 8546.00   2406.425      2418.629    
 8547.00   2407.039      2419.245    
 8548.00   2407.653      2419.860    
 8549.00   2408.267      2420.476    
 8550.00   2408.881      2421.092    
 8551.00   2409.496      2421.708    
 8552.00   2410.110      2422.325    
 8553.00   2410.725      2422.941    
 8554.00   2411.340      2423.557    
 8555.00   2411.954      2424.174    
 8556.00   2412.569      2424.790    
 8557.00   2413.184      2425.407    
 8558.00   2413.799      2426.024    
 8559.00   2414.415      2426.641    
 8560.00   2415.030      2427.257    
 8561.00   2415.645      2427.874    
 8562.00   2416.261      2428.492    
 8563.00   2416.876      2429.109    
 8564.00   2417.492      2429.726    
 8565.00   2418.107      2430.344    
 8566.00   2418.723      2430.961    
 8567.00   2419.339      2431.579    
 8568.00   2419.955      2432.196    
 8569.00   2420.571      2432.814    
 8570.00   2421.187      2433.432    
 8571.00   2421.804      2434.050    
 8572.00   2422.420      2434.668    
 8573.00   2423.036      2435.286    
 8574.00   2423.653      2435.904    
 8575.00   2424.270      2436.523    
 8576.00   2424.886      2437.141    
 8577.00   2425.503      2437.760    
 8578.00   2426.120      2438.378    
 8579.00   2426.737      2438.997    
 8580.00   2427.354      2439.616    
 8581.00   2427.972      2440.235    
 8582.00   2428.589      2440.854    
 8583.00   2429.206      2441.473    
 8584.00   2429.824      2442.092    
 8585.00   2430.441      2442.711    
 8586.00   2431.059      2443.330    
 8587.00   2431.677      2443.950    
 8588.00   2432.295      2444.569    
 8589.00   2432.913      2445.189    
 8590.00   2433.531      2445.809    
 8591.00   2434.149      2446.429    
 8592.00   2434.767      2447.049    
 8593.00   2435.385      2447.669    
 8594.00   2436.004      2448.289    
 8595.00   2436.622      2448.909    
 8596.00   2437.241      2449.529    
 8597.00   2437.859      2450.150    
 8598.00   2438.478      2450.770    
 8599.00   2439.097      2451.391    
 8600.00   2439.716      2452.011    
 8601.00   2440.335      2452.632    
 8602.00   2440.954      2453.253    
 8603.00   2441.574      2453.874    
 8604.00   2442.193      2454.495    
 8605.00   2442.812      2455.116    
 8606.00   2443.432      2455.737    
 8607.00   2444.052      2456.358    
 8608.00   2444.671      2456.980    
 8609.00   2445.291      2457.601    
 8610.00   2445.911      2458.223    
 8611.00   2446.531      2458.845    
 8612.00   2447.151      2459.466    
 8613.00   2447.771      2460.088    
 8614.00   2448.392      2460.710    
 8615.00   2449.012      2461.332    
 8616.00   2449.632      2461.955    
 8617.00   2450.253      2462.577    
 8618.00   2450.874      2463.199    
 8619.00   2451.494      2463.822    
 8620.00   2452.115      2464.444    
 8621.00   2452.736      2465.067    
 8622.00   2453.357      2465.689    
 8623.00   2453.978      2466.312    
 8624.00   2454.600      2466.935    
 8625.00   2455.221      2467.558    
 8626.00   2455.842      2468.181    
 8627.00   2456.464      2468.804    
 8628.00   2457.085      2469.428    
 8629.00   2457.707      2470.051    
 8630.00   2458.329      2470.675    
 8631.00   2458.951      2471.298    
 8632.00   2459.573      2471.922    
 8633.00   2460.195      2472.545    
 8634.00   2460.817      2473.169    
 8635.00   2461.439      2473.793    
 8636.00   2462.061      2474.417    
 8637.00   2462.684      2475.041    
 8638.00   2463.306      2475.666    
 8639.00   2463.929      2476.290    
 8640.00   2464.552      2476.914    
 8641.00   2465.174      2477.539    
 8642.00   2465.797      2478.163    
 8643.00   2466.420      2478.788    
 8644.00   2467.043      2479.413    
 8645.00   2467.667      2480.038    
 8646.00   2468.290      2480.663    
 8647.00   2468.913      2481.288    
 8648.00   2469.537      2481.913    
 8649.00   2470.160      2482.538    
 8650.00   2470.784      2483.163    
 8651.00   2471.408      2483.789    
 8652.00   2472.031      2484.414    
 8653.00   2472.655      2485.040    
 8654.00   2473.279      2485.666    
 8655.00   2473.903      2486.291    
 8656.00   2474.528      2486.917    
 8657.00   2475.152      2487.543    
 8658.00   2475.776      2488.169    
 8659.00   2476.401      2488.795    
 8660.00   2477.025      2489.422    
 8661.00   2477.650      2490.048    
 8662.00   2478.275      2490.675    
 8663.00   2478.900      2491.301    
 8664.00   2479.525      2491.928    
 8665.00   2480.150      2492.554    
 8666.00   2480.775      2493.181    
 8667.00   2481.400      2493.808    
 8668.00   2482.025      2494.435    
 8669.00   2482.651      2495.062    
 8670.00   2483.276      2495.689    
 8671.00   2483.902      2496.317    
 8672.00   2484.527      2496.944    
 8673.00   2485.153      2497.572    
 8674.00   2485.779      2498.199    
 8675.00   2486.405      2498.827    
 8676.00   2487.031      2499.455    
 8677.00   2487.657      2500.082    
 8678.00   2488.283      2500.710    
 8679.00   2488.910      2501.338    
 8680.00   2489.536      2501.966    
 8681.00   2490.163      2502.595    
 8682.00   2490.789      2503.223    
 8683.00   2491.416      2503.851    
 8684.00   2492.043      2504.480    
 8685.00   2492.670      2505.108    
 8686.00   2493.297      2505.737    
 8687.00   2493.924      2506.366    
 8688.00   2494.551      2506.995    
 8689.00   2495.178      2507.624    
 8690.00   2495.806      2508.253    
 8691.00   2496.433      2508.882    
 8692.00   2497.061      2509.511    
 8693.00   2497.688      2510.141    
 8694.00   2498.316      2510.770    
 8695.00   2498.944      2511.399    
 8696.00   2499.572      2512.029    
 8697.00   2500.200      2512.659    
 8698.00   2500.828      2513.289    
 8699.00   2501.456      2513.918    
 8700.00   2502.084      2514.548    
 8701.00   2502.713      2515.179    
 8702.00   2503.341      2515.809    
 8703.00   2503.970      2516.439    
 8704.00   2504.598      2517.069    
 8705.00   2505.227      2517.700    
 8706.00   2505.856      2518.330    
 8707.00   2506.485      2518.961    
 8708.00   2507.114      2519.592    
 8709.00   2507.743      2520.222    
 8710.00   2508.372      2520.853    
 8711.00   2509.002      2521.484    
 8712.00   2509.631      2522.116    
 8713.00   2510.261      2522.747    
 8714.00   2510.890      2523.378    
 8715.00   2511.520      2524.009    
 8716.00   2512.150      2524.641    
 8717.00   2512.780      2525.272    
 8718.00   2513.409      2525.904    
 8719.00   2514.040      2526.536    
 8720.00   2514.670      2527.168    
 8721.00   2515.300      2527.800    
 8722.00   2515.930      2528.432    
 8723.00   2516.561      2529.064    
 8724.00   2517.191      2529.696    
 8725.00   2517.822      2530.328    
 8726.00   2518.453      2530.961    
 8727.00   2519.083      2531.593    
 8728.00   2519.714      2532.226    
 8729.00   2520.345      2532.858    
 8730.00   2520.976      2533.491    
 8731.00   2521.607      2534.124    
 8732.00   2522.239      2534.757    
 8733.00   2522.870      2535.390    
 8734.00   2523.502      2536.023    
 8735.00   2524.133      2536.656    
 8736.00   2524.765      2537.290    
 8737.00   2525.396      2537.923    
 8738.00   2526.028      2538.557    
 8739.00   2526.660      2539.190    
 8740.00   2527.292      2539.824    
 8741.00   2527.924      2540.458    
 8742.00   2528.556      2541.092    
 8743.00   2529.189      2541.726    
 8744.00   2529.821      2542.360    
 8745.00   2530.454      2542.994    
 8746.00   2531.086      2543.628    
 8747.00   2531.719      2544.263    
 8748.00   2532.352      2544.897    
 8749.00   2532.984      2545.532    
 8750.00   2533.617      2546.166    
 8751.00   2534.250      2546.801    
 8752.00   2534.884      2547.436    
 8753.00   2535.517      2548.071    
 8754.00   2536.150      2548.706    
 8755.00   2536.783      2549.341    
 8756.00   2537.417      2549.976    
 8757.00   2538.051      2550.611    
 8758.00   2538.684      2551.247    
 8759.00   2539.318      2551.882    
 8760.00   2539.952      2552.518    
 8761.00   2540.586      2553.153    
 8762.00   2541.220      2553.789    
 8763.00   2541.854      2554.425    
 8764.00   2542.488      2555.061    
 8765.00   2543.123      2555.697    
 8766.00   2543.757      2556.333    
 8767.00   2544.392      2556.969    
 8768.00   2545.026      2557.606    
 8769.00   2545.661      2558.242    
 8770.00   2546.296      2558.878    
 8771.00   2546.930      2559.515    
 8772.00   2547.565      2560.152    
 8773.00   2548.201      2560.788    
 8774.00   2548.836      2561.425    
 8775.00   2549.471      2562.062    
 8776.00   2550.106      2562.699    
 8777.00   2550.742      2563.336    
 8778.00   2551.377      2563.974    
 8779.00   2552.013      2564.611    
 8780.00   2552.649      2565.248    
 8781.00   2553.284      2565.886    
 8782.00   2553.920      2566.524    
 8783.00   2554.556      2567.161    
 8784.00   2555.192      2567.799    
 8785.00   2555.829      2568.437    
 8786.00   2556.465      2569.075    
 8787.00   2557.101      2569.713    
 8788.00   2557.738      2570.351    
 8789.00   2558.374      2570.989    
 8790.00   2559.011      2571.628    
 8791.00   2559.648      2572.266    
 8792.00   2560.285      2572.905    
 8793.00   2560.921      2573.543    
 8794.00   2561.558      2574.182    
 8795.00   2562.196      2574.821    
 8796.00   2562.833      2575.460    
 8797.00   2563.470      2576.099    
 8798.00   2564.108      2576.738    
 8799.00   2564.745      2577.377    
 8800.00   2565.383      2578.016    
 8801.00   2566.020      2578.656    
 8802.00   2566.658      2579.295    
 8803.00   2567.296      2579.935    
 8804.00   2567.934      2580.574    
 8805.00   2568.572      2581.214    
 8806.00   2569.210      2581.854    
 8807.00   2569.848      2582.494    
 8808.00   2570.487      2583.134    
 8809.00   2571.125      2583.774    
 8810.00   2571.763      2584.414    
 8811.00   2572.402      2585.055    
 8812.00   2573.041      2585.695    
 8813.00   2573.680      2586.335    
 8814.00   2574.318      2586.976    
 8815.00   2574.957      2587.617    
 8816.00   2575.596      2588.257    
 8817.00   2576.236      2588.898    
 8818.00   2576.875      2589.539    
 8819.00   2577.514      2590.180    
 8820.00   2578.154      2590.821    
 8821.00   2578.793      2591.463    
 8822.00   2579.433      2592.104    
 8823.00   2580.072      2592.745    
 8824.00   2580.712      2593.387    
 8825.00   2581.352      2594.029    
 8826.00   2581.992      2594.670    
 8827.00   2582.632      2595.312    
 8828.00   2583.272      2595.954    
 8829.00   2583.913      2596.596    
 8830.00   2584.553      2597.238    
 8831.00   2585.193      2597.880    
 8832.00   2585.834      2598.522    
 8833.00   2586.475      2599.165    
 8834.00   2587.115      2599.807    
 8835.00   2587.756      2600.450    
 8836.00   2588.397      2601.092    
 8837.00   2589.038      2601.735    
 8838.00   2589.679      2602.378    
 8839.00   2590.320      2603.021    
 8840.00   2590.962      2603.664    
 8841.00   2591.603      2604.307    
 8842.00   2592.245      2604.950    
 8843.00   2592.886      2605.593    
 8844.00   2593.528      2606.236    
 8845.00   2594.169      2606.880    
 8846.00   2594.811      2607.523    
 8847.00   2595.453      2608.167    
 8848.00   2596.095      2608.811    
 8849.00   2596.737      2609.455    
 8850.00   2597.380      2610.099    
 8851.00   2598.022      2610.743    
 8852.00   2598.664      2611.387    
 8853.00   2599.307      2612.031    
 8854.00   2599.949      2612.675    
 8855.00   2600.592      2613.320    
 8856.00   2601.235      2613.964    
 8857.00   2601.878      2614.609    
 8858.00   2602.521      2615.253    
 8859.00   2603.164      2615.898    
 8860.00   2603.807      2616.543    
 8861.00   2604.450      2617.188    
 8862.00   2605.093      2617.833    
 8863.00   2605.737      2618.478    
 8864.00   2606.380      2619.123    
 8865.00   2607.024      2619.768    
 8866.00   2607.668      2620.414    
 8867.00   2608.311      2621.059    
 8868.00   2608.955      2621.705    
 8869.00   2609.599      2622.351    
 8870.00   2610.243      2622.996    
 8871.00   2610.887      2623.642    
 8872.00   2611.532      2624.288    
 8873.00   2612.176      2624.934    
 8874.00   2612.820      2625.580    
 8875.00   2613.465      2626.227    
 8876.00   2614.110      2626.873    
 8877.00   2614.754      2627.519    
 8878.00   2615.399      2628.166    
 8879.00   2616.044      2628.812    
 8880.00   2616.689      2629.459    
 8881.00   2617.334      2630.106    
 8882.00   2617.979      2630.753    
 8883.00   2618.624      2631.400    
 8884.00   2619.270      2632.047    
 8885.00   2619.915      2632.694    
 8886.00   2620.561      2633.341    
 8887.00   2621.206      2633.989    
 8888.00   2621.852      2634.636    
 8889.00   2622.498      2635.284    
 8890.00   2623.144      2635.931    
 8891.00   2623.790      2636.579    
 8892.00   2624.436      2637.227    
 8893.00   2625.082      2637.875    
 8894.00   2625.729      2638.523    
 8895.00   2626.375      2639.171    
 8896.00   2627.021      2639.819    
 8897.00   2627.668      2640.467    
 8898.00   2628.315      2641.115    
 8899.00   2628.961      2641.764    
 8900.00   2629.608      2642.412    
 8901.00   2630.255      2643.061    
 8902.00   2630.902      2643.710    
 8903.00   2631.549      2644.359    
 8904.00   2632.196      2645.008    
 8905.00   2632.844      2645.657    
 8906.00   2633.491      2646.306    
 8907.00   2634.139      2646.955    
 8908.00   2634.786      2647.604    
 8909.00   2635.434      2648.253    
 8910.00   2636.082      2648.903    
 8911.00   2636.729      2649.552    
 8912.00   2637.377      2650.202    
 8913.00   2638.025      2650.852    
 8914.00   2638.674      2651.502    
 8915.00   2639.322      2652.152    
 8916.00   2639.970      2652.802    
 8917.00   2640.619      2653.452    
 8918.00   2641.267      2654.102    
 8919.00   2641.916      2654.752    
 8920.00   2642.564      2655.403    
 8921.00   2643.213      2656.053    
 8922.00   2643.862      2656.704    
 8923.00   2644.511      2657.354    
 8924.00   2645.160      2658.005    
 8925.00   2645.809      2658.656    
 8926.00   2646.458      2659.307    
 8927.00   2647.108      2659.958    
 8928.00   2647.757      2660.609    
 8929.00   2648.407      2661.260    
 8930.00   2649.056      2661.912    
 8931.00   2649.706      2662.563    
 8932.00   2650.356      2663.215    
 8933.00   2651.006      2663.866    
 8934.00   2651.656      2664.518    
 8935.00   2652.306      2665.170    
 8936.00   2652.956      2665.822    
 8937.00   2653.606      2666.474    
 8938.00   2654.256      2667.126    
 8939.00   2654.907      2667.778    
 8940.00   2655.557      2668.430    
 8941.00   2656.208      2669.082    
 8942.00   2656.859      2669.735    
 8943.00   2657.510      2670.387    
 8944.00   2658.160      2671.040    
 8945.00   2658.811      2671.693    
 8946.00   2659.463      2672.345    
 8947.00   2660.114      2672.998    
 8948.00   2660.765      2673.651    
 8949.00   2661.416      2674.304    
 8950.00   2662.068      2674.957    
 8951.00   2662.719      2675.611    
 8952.00   2663.371      2676.264    
 8953.00   2664.023      2676.918    
 8954.00   2664.675      2677.571    
 8955.00   2665.326      2678.225    
 8956.00   2665.978      2678.878    
 8957.00   2666.631      2679.532    
 8958.00   2667.283      2680.186    
 8959.00   2667.935      2680.840    
 8960.00   2668.587      2681.494    
 8961.00   2669.240      2682.148    
 8962.00   2669.892      2682.803    
 8963.00   2670.545      2683.457    
 8964.00   2671.198      2684.111    
 8965.00   2671.851      2684.766    
 8966.00   2672.504      2685.421    
 8967.00   2673.157      2686.075    
 8968.00   2673.810      2686.730    
 8969.00   2674.463      2687.385    
 8970.00   2675.116      2688.040    
 8971.00   2675.770      2688.695    
 8972.00   2676.423      2689.350    
 8973.00   2677.077      2690.006    
 8974.00   2677.730      2690.661    
 8975.00   2678.384      2691.317    
 8976.00   2679.038      2691.972    
 8977.00   2679.692      2692.628    
 8978.00   2680.346      2693.284    
 8979.00   2681.000      2693.939    
 8980.00   2681.654      2694.595    
 8981.00   2682.309      2695.251    
 8982.00   2682.963      2695.908    
 8983.00   2683.618      2696.564    
 8984.00   2684.272      2697.220    
 8985.00   2684.927      2697.876    
 8986.00   2685.582      2698.533    
 8987.00   2686.236      2699.189    
 8988.00   2686.891      2699.846    
 8989.00   2687.546      2700.503    
 8990.00   2688.202      2701.160    
 8991.00   2688.857      2701.817    
 8992.00   2689.512      2702.474    
 8993.00   2690.168      2703.131    
 8994.00   2690.823      2703.788    
 8995.00   2691.479      2704.445    
 8996.00   2692.134      2705.103    
 8997.00   2692.790      2705.760    
 8998.00   2693.446      2706.418    
 8999.00   2694.102      2707.076    
 9000.00   2694.758      2707.733    
 9001.00   2695.414      2708.391    
 9002.00   2696.070      2709.049    
 9003.00   2696.727      2709.707    
 9004.00   2697.383      2710.365    
 9005.00   2698.040      2711.024    
 9006.00   2698.696      2711.682    
 9007.00   2699.353      2712.340    
 9008.00   2700.010      2712.999    
 9009.00   2700.667      2713.658    
 9010.00   2701.324      2714.316    
 9011.00   2701.981      2714.975    
 9012.00   2702.638      2715.634    
 9013.00   2703.295      2716.293    
 9014.00   2703.953      2716.952    
 9015.00   2704.610      2717.611    
 9016.00   2705.268      2718.270    
 9017.00   2705.925      2718.930    
 9018.00   2706.583      2719.589    
 9019.00   2707.241      2720.249    
 9020.00   2707.899      2720.908    
 9021.00   2708.557      2721.568    
 9022.00   2709.215      2722.228    
 9023.00   2709.873      2722.888    
 9024.00   2710.531      2723.548    
 9025.00   2711.190      2724.208    
 9026.00   2711.848      2724.868    
 9027.00   2712.507      2725.528    
 9028.00   2713.165      2726.189    
 9029.00   2713.824      2726.849    
 9030.00   2714.483      2727.510    
 9031.00   2715.142      2728.170    
 9032.00   2715.801      2728.831    
 9033.00   2716.460      2729.492    
 9034.00   2717.119      2730.153    
 9035.00   2717.778      2730.814    
 9036.00   2718.438      2731.475    
 9037.00   2719.097      2732.136    
 9038.00   2719.757      2732.797    
 9039.00   2720.416      2733.459    
 9040.00   2721.076      2734.120    
 9041.00   2721.736      2734.782    
 9042.00   2722.396      2735.443    
 9043.00   2723.056      2736.105    
 9044.00   2723.716      2736.767    
 9045.00   2724.376      2737.429    
 9046.00   2725.037      2738.091    
 9047.00   2725.697      2738.753    
 9048.00   2726.357      2739.415    
 9049.00   2727.018      2740.077    
 9050.00   2727.679      2740.740    
 9051.00   2728.339      2741.402    
 9052.00   2729.000      2742.065    
 9053.00   2729.661      2742.727    
 9054.00   2730.322      2743.390    
 9055.00   2730.983      2744.053    
 9056.00   2731.645      2744.716    
 9057.00   2732.306      2745.379    
 9058.00   2732.967      2746.042    
 9059.00   2733.629      2746.705    
 9060.00   2734.290      2747.369    
 9061.00   2734.952      2748.032    
 9062.00   2735.614      2748.695    
 9063.00   2736.276      2749.359    
 9064.00   2736.938      2750.023    
 9065.00   2737.600      2750.687    
 9066.00   2738.262      2751.350    
 9067.00   2738.924      2752.014    
 9068.00   2739.586      2752.678    
 9069.00   2740.249      2753.342    
 9070.00   2740.911      2754.007    
 9071.00   2741.574      2754.671    
 9072.00   2742.237      2755.335    
 9073.00   2742.899      2756.000    
 9074.00   2743.562      2756.664    
 9075.00   2744.225      2757.329    
 9076.00   2744.888      2757.994    
 9077.00   2745.551      2758.659    
 9078.00   2746.215      2759.324    
 9079.00   2746.878      2759.989    
 9080.00   2747.541      2760.654    
 9081.00   2748.205      2761.319    
 9082.00   2748.868      2761.984    
 9083.00   2749.532      2762.650    
 9084.00   2750.196      2763.315    
 9085.00   2750.860      2763.981    
 9086.00   2751.524      2764.647    
 9087.00   2752.188      2765.312    
 9088.00   2752.852      2765.978    
 9089.00   2753.516      2766.644    
 9090.00   2754.181      2767.310    
 9091.00   2754.845      2767.977    
 9092.00   2755.510      2768.643    
 9093.00   2756.174      2769.309    
 9094.00   2756.839      2769.976    
 9095.00   2757.504      2770.642    
 9096.00   2758.169      2771.309    
 9097.00   2758.833      2771.975    
 9098.00   2759.499      2772.642    
 9099.00   2760.164      2773.309    
 9100.00   2760.829      2773.976    
 9101.00   2761.494      2774.643    
 9102.00   2762.160      2775.310    
 9103.00   2762.825      2775.977    
 9104.00   2763.491      2776.645    
 9105.00   2764.157      2777.312    
 9106.00   2764.822      2777.980    
 9107.00   2765.488      2778.647    
 9108.00   2766.154      2779.315    
 9109.00   2766.820      2779.983    
 9110.00   2767.487      2780.651    
 9111.00   2768.153      2781.319    
 9112.00   2768.819      2781.987    
 9113.00   2769.486      2782.655    
 9114.00   2770.152      2783.323    
 9115.00   2770.819      2783.992    
 9116.00   2771.486      2784.660    
 9117.00   2772.152      2785.329    
 9118.00   2772.819      2785.997    
 9119.00   2773.486      2786.666    
 9120.00   2774.153      2787.335    
 9121.00   2774.821      2788.004    
 9122.00   2775.488      2788.673    
 9123.00   2776.155      2789.342    
 9124.00   2776.823      2790.011    
 9125.00   2777.490      2790.680    
 9126.00   2778.158      2791.350    
 9127.00   2778.826      2792.019    
 9128.00   2779.493      2792.689    
 9129.00   2780.161      2793.358    
 9130.00   2780.829      2794.028    
 9131.00   2781.497      2794.698    
 9132.00   2782.166      2795.368    
 9133.00   2782.834      2796.038    
 9134.00   2783.502      2796.708    
 9135.00   2784.171      2797.378    
 9136.00   2784.839      2798.048    
 9137.00   2785.508      2798.719    
 9138.00   2786.177      2799.389    
 9139.00   2786.845      2800.060    
 9140.00   2787.514      2800.730    
 9141.00   2788.183      2801.401    
 9142.00   2788.852      2802.072    
 9143.00   2789.522      2802.743    
 9144.00   2790.191      2803.414    
 9145.00   2790.860      2804.085    
 9146.00   2791.530      2804.756    
 9147.00   2792.199      2805.427    
 9148.00   2792.869      2806.099    
 9149.00   2793.539      2806.770    
 9150.00   2794.209      2807.442    
 9151.00   2794.879      2808.113    
 9152.00   2795.549      2808.785    
 9153.00   2796.219      2809.457    
 9154.00   2796.889      2810.129    
 9155.00   2797.559      2810.801    
 9156.00   2798.230      2811.473    
 9157.00   2798.900      2812.145    
 9158.00   2799.571      2812.817    
 9159.00   2800.241      2813.490    
 9160.00   2800.912      2814.162    
 9161.00   2801.583      2814.835    
 9162.00   2802.254      2815.508    
 9163.00   2802.925      2816.180    
 9164.00   2803.596      2816.853    
 9165.00   2804.267      2817.526    
 9166.00   2804.938      2818.199    
 9167.00   2805.610      2818.872    
 9168.00   2806.281      2819.545    
 9169.00   2806.953      2820.219    
 9170.00   2807.625      2820.892    
 9171.00   2808.296      2821.566    
 9172.00   2808.968      2822.239    
 9173.00   2809.640      2822.913    
 9174.00   2810.312      2823.587    
 9175.00   2810.984      2824.260    
 9176.00   2811.656      2824.934    
 9177.00   2812.329      2825.608    
 9178.00   2813.001      2826.283    
 9179.00   2813.674      2826.957    
 9180.00   2814.346      2827.631    
 9181.00   2815.019      2828.305    
 9182.00   2815.692      2828.980    
 9183.00   2816.365      2829.655    
 9184.00   2817.037      2830.329    
 9185.00   2817.711      2831.004    
 9186.00   2818.384      2831.679    
 9187.00   2819.057      2832.354    
 9188.00   2819.730      2833.029    
 9189.00   2820.404      2833.704    
 9190.00   2821.077      2834.379    
 9191.00   2821.751      2835.054    
 9192.00   2822.424      2835.730    
 9193.00   2823.098      2836.405    
 9194.00   2823.772      2837.081    
 9195.00   2824.446      2837.757    
 9196.00   2825.120      2838.432    
 9197.00   2825.794      2839.108    
 9198.00   2826.468      2839.784    
 9199.00   2827.143      2840.460    
 9200.00   2827.817      2841.136    
 9201.00   2828.492      2841.813    
 9202.00   2829.166      2842.489    
 9203.00   2829.841      2843.165    
 9204.00   2830.516      2843.842    
 9205.00   2831.190      2844.518    
 9206.00   2831.865      2845.195    
 9207.00   2832.540      2845.872    
 9208.00   2833.216      2846.549    
 9209.00   2833.891      2847.226    
 9210.00   2834.566      2847.903    
 9211.00   2835.242      2848.580    
 9212.00   2835.917      2849.257    
 9213.00   2836.593      2849.934    
 9214.00   2837.268      2850.612    
 9215.00   2837.944      2851.289    
 9216.00   2838.620      2851.967    
 9217.00   2839.296      2852.645    
 9218.00   2839.972      2853.322    
 9219.00   2840.648      2854.000    
 9220.00   2841.324      2854.678    
 9221.00   2842.001      2855.356    
 9222.00   2842.677      2856.034    
 9223.00   2843.354      2856.713    
 9224.00   2844.030      2857.391    
 9225.00   2844.707      2858.069    
 9226.00   2845.384      2858.748    
 9227.00   2846.061      2859.426    
 9228.00   2846.737      2860.105    
 9229.00   2847.415      2860.784    
 9230.00   2848.092      2861.463    
 9231.00   2848.769      2862.142    
 9232.00   2849.446      2862.821    
 9233.00   2850.124      2863.500    
 9234.00   2850.801      2864.179    
 9235.00   2851.479      2864.859    
 9236.00   2852.156      2865.538    
 9237.00   2852.834      2866.217    
 9238.00   2853.512      2866.897    
 9239.00   2854.190      2867.577    
 9240.00   2854.868      2868.257    
 9241.00   2855.546      2868.936    
 9242.00   2856.225      2869.616    
 9243.00   2856.903      2870.296    
 9244.00   2857.581      2870.977    
 9245.00   2858.260      2871.657    
 9246.00   2858.938      2872.337    
 9247.00   2859.617      2873.018    
 9248.00   2860.296      2873.698    
 9249.00   2860.975      2874.379    
 9250.00   2861.654      2875.059    
 9251.00   2862.333      2875.740    
 9252.00   2863.012      2876.421    
 9253.00   2863.691      2877.102    
 9254.00   2864.370      2877.783    
 9255.00   2865.050      2878.464    
 9256.00   2865.729      2879.145    
 9257.00   2866.409      2879.827    
 9258.00   2867.089      2880.508    
 9259.00   2867.769      2881.190    
 9260.00   2868.448      2881.871    
 9261.00   2869.128      2882.553    
 9262.00   2869.808      2883.235    
 9263.00   2870.489      2883.917    
 9264.00   2871.169      2884.599    
 9265.00   2871.849      2885.281    
 9266.00   2872.530      2885.963    
 9267.00   2873.210      2886.645    
 9268.00   2873.891      2887.327    
 9269.00   2874.571      2888.010    
 9270.00   2875.252      2888.692    
 9271.00   2875.933      2889.375    
 9272.00   2876.614      2890.058    
 9273.00   2877.295      2890.740    
 9274.00   2877.976      2891.423    
 9275.00   2878.657      2892.106    
 9276.00   2879.339      2892.789    
 9277.00   2880.020      2893.473    
 9278.00   2880.702      2894.156    
 9279.00   2881.383      2894.839    
 9280.00   2882.065      2895.523    
 9281.00   2882.747      2896.206    
 9282.00   2883.429      2896.890    
 9283.00   2884.111      2897.573    
 9284.00   2884.793      2898.257    
 9285.00   2885.475      2898.941    
 9286.00   2886.157      2899.625    
 9287.00   2886.839      2900.309    
 9288.00   2887.522      2900.993    
 9289.00   2888.204      2901.678    
 9290.00   2888.887      2902.362    
 9291.00   2889.570      2903.046    
 9292.00   2890.253      2903.731    
 9293.00   2890.935      2904.415    
 9294.00   2891.618      2905.100    
 9295.00   2892.301      2905.785    
 9296.00   2892.985      2906.470    
 9297.00   2893.668      2907.155    
 9298.00   2894.351      2907.840    
 9299.00   2895.035      2908.525    
 9300.00   2895.718      2909.210    
 9301.00   2896.402      2909.896    
 9302.00   2897.085      2910.581    
 9303.00   2897.769      2911.267    
 9304.00   2898.453      2911.952    
 9305.00   2899.137      2912.638    
 9306.00   2899.821      2913.324    
 9307.00   2900.505      2914.009    
 9308.00   2901.190      2914.695    
 9309.00   2901.874      2915.382    
 9310.00   2902.558      2916.068    
 9311.00   2903.243      2916.754    
 9312.00   2903.927      2917.440    
 9313.00   2904.612      2918.127    
 9314.00   2905.297      2918.813    
 9315.00   2905.982      2919.500    
 9316.00   2906.667      2920.187    
 9317.00   2907.352      2920.873    
 9318.00   2908.037      2921.560    
 9319.00   2908.722      2922.247    
 9320.00   2909.407      2922.934    
 9321.00   2910.093      2923.621    
 9322.00   2910.778      2924.309    
 9323.00   2911.464      2924.996    
 9324.00   2912.150      2925.683    
 9325.00   2912.836      2926.371    
 9326.00   2913.521      2927.059    
 9327.00   2914.207      2927.746    
 9328.00   2914.893      2928.434    
 9329.00   2915.580      2929.122    
 9330.00   2916.266      2929.810    
 9331.00   2916.952      2930.498    
 9332.00   2917.639      2931.186    
 9333.00   2918.325      2931.874    
 9334.00   2919.012      2932.563    
 9335.00   2919.698      2933.251    
 9336.00   2920.385      2933.940    
 9337.00   2921.072      2934.628    
 9338.00   2921.759      2935.317    
 9339.00   2922.446      2936.006    
 9340.00   2923.133      2936.695    
 9341.00   2923.820      2937.384    
 9342.00   2924.508      2938.073    
 9343.00   2925.195      2938.762    
 9344.00   2925.883      2939.451    
 9345.00   2926.570      2940.140    
 9346.00   2927.258      2940.830    
 9347.00   2927.946      2941.519    
 9348.00   2928.634      2942.209    
 9349.00   2929.322      2942.899    
 9350.00   2930.010      2943.588    
 9351.00   2930.698      2944.278    
 9352.00   2931.386      2944.968    
 9353.00   2932.074      2945.658    
 9354.00   2932.763      2946.348    
 9355.00   2933.451      2947.039    
 9356.00   2934.140      2947.729    
 9357.00   2934.829      2948.419    
 9358.00   2935.517      2949.110    
 9359.00   2936.206      2949.800    
 9360.00   2936.895      2950.491    
 9361.00   2937.584      2951.182    
 9362.00   2938.273      2951.873    
 9363.00   2938.963      2952.564    
 9364.00   2939.652      2953.255    
 9365.00   2940.341      2953.946    
 9366.00   2941.031      2954.637    
 9367.00   2941.720      2955.329    
 9368.00   2942.410      2956.020    
 9369.00   2943.100      2956.711    
 9370.00   2943.790      2957.403    
 9371.00   2944.480      2958.095    
 9372.00   2945.170      2958.787    
 9373.00   2945.860      2959.478    
 9374.00   2946.550      2960.170    
 9375.00   2947.240      2960.862    
 9376.00   2947.931      2961.555    
 9377.00   2948.621      2962.247    
 9378.00   2949.312      2962.939    
 9379.00   2950.003      2963.632    
 9380.00   2950.693      2964.324    
 9381.00   2951.384      2965.017    
 9382.00   2952.075      2965.709    
 9383.00   2952.766      2966.402    
 9384.00   2953.457      2967.095    
 9385.00   2954.149      2967.788    
 9386.00   2954.840      2968.481    
 9387.00   2955.531      2969.174    
 9388.00   2956.223      2969.867    
 9389.00   2956.914      2970.561    
 9390.00   2957.606      2971.254    
 9391.00   2958.298      2971.948    
 9392.00   2958.990      2972.641    
 9393.00   2959.682      2973.335    
 9394.00   2960.374      2974.029    
 9395.00   2961.066      2974.722    
 9396.00   2961.758      2975.416    
 9397.00   2962.450      2976.110    
 9398.00   2963.143      2976.805    
 9399.00   2963.835      2977.499    
 9400.00   2964.528      2978.193    
 9401.00   2965.220      2978.888    
 9402.00   2965.913      2979.582    
 9403.00   2966.606      2980.277    
 9404.00   2967.299      2980.971    
 9405.00   2967.992      2981.666    
 9406.00   2968.685      2982.361    
 9407.00   2969.378      2983.056    
 9408.00   2970.072      2983.751    
 9409.00   2970.765      2984.446    
 9410.00   2971.458      2985.141    
 9411.00   2972.152      2985.837    
 9412.00   2972.846      2986.532    
 9413.00   2973.539      2987.227    
 9414.00   2974.233      2987.923    
 9415.00   2974.927      2988.619    
 9416.00   2975.621      2989.314    
 9417.00   2976.315      2990.010    
 9418.00   2977.010      2990.706    
 9419.00   2977.704      2991.402    
 9420.00   2978.398      2992.098    
 9421.00   2979.093      2992.795    
 9422.00   2979.787      2993.491    
 9423.00   2980.482      2994.187    
 9424.00   2981.177      2994.884    
 9425.00   2981.871      2995.580    
 9426.00   2982.566      2996.277    
 9427.00   2983.261      2996.974    
 9428.00   2983.957      2997.671    
 9429.00   2984.652      2998.367    
 9430.00   2985.347      2999.065    
 9431.00   2986.042      2999.762    
 9432.00   2986.738      3000.459    
 9433.00   2987.433      3001.156    
 9434.00   2988.129      3001.854    
 9435.00   2988.825      3002.551    
 9436.00   2989.521      3003.249    
 9437.00   2990.217      3003.946    
 9438.00   2990.913      3004.644    
 9439.00   2991.609      3005.342    
 9440.00   2992.305      3006.040    
 9441.00   2993.001      3006.738    
 9442.00   2993.697      3007.436    
 9443.00   2994.394      3008.134    
 9444.00   2995.090      3008.832    
 9445.00   2995.787      3009.531    
 9446.00   2996.484      3010.229    
 9447.00   2997.181      3010.928    
 9448.00   2997.878      3011.626    
 9449.00   2998.575      3012.325    
 9450.00   2999.272      3013.024    
 9451.00   2999.969      3013.723    
 9452.00   3000.666      3014.422    
 9453.00   3001.363      3015.121    
 9454.00   3002.061      3015.820    
 9455.00   3002.758      3016.519    
 9456.00   3003.456      3017.219    
 9457.00   3004.154      3017.918    
 9458.00   3004.852      3018.618    
 9459.00   3005.550      3019.317    
 9460.00   3006.248      3020.017    
 9461.00   3006.946      3020.717    
 9462.00   3007.644      3021.417    
 9463.00   3008.342      3022.117    
 9464.00   3009.040      3022.817    
 9465.00   3009.739      3023.517    
 9466.00   3010.437      3024.217    
 9467.00   3011.136      3024.918    
 9468.00   3011.835      3025.618    
 9469.00   3012.533      3026.319    
 9470.00   3013.232      3027.019    
 9471.00   3013.931      3027.720    
 9472.00   3014.630      3028.421    
 9473.00   3015.330      3029.122    
 9474.00   3016.029      3029.823    
 9475.00   3016.728      3030.524    
 9476.00   3017.428      3031.225    
 9477.00   3018.127      3031.926    
 9478.00   3018.827      3032.628    
 9479.00   3019.526      3033.329    
 9480.00   3020.226      3034.031    
 9481.00   3020.926      3034.732    
 9482.00   3021.626      3035.434    
 9483.00   3022.326      3036.136    
 9484.00   3023.026      3036.838    
 9485.00   3023.727      3037.540    
 9486.00   3024.427      3038.242    
 9487.00   3025.127      3038.944    
 9488.00   3025.828      3039.646    
 9489.00   3026.528      3040.348    
 9490.00   3027.229      3041.051    
 9491.00   3027.930      3041.753    
 9492.00   3028.631      3042.456    
 9493.00   3029.332      3043.159    
 9494.00   3030.033      3043.861    
 9495.00   3030.734      3044.564    
 9496.00   3031.435      3045.267    
 9497.00   3032.136      3045.970    
 9498.00   3032.838      3046.674    
 9499.00   3033.539      3047.377    
 9500.00   3034.241      3048.080    
 9501.00   3034.943      3048.784    
 9502.00   3035.644      3049.487    
 9503.00   3036.346      3050.191    
 9504.00   3037.048      3050.894    
 9505.00   3037.750      3051.598    
 9506.00   3038.452      3052.302    
 9507.00   3039.155      3053.006    
 9508.00   3039.857      3053.710    
 9509.00   3040.559      3054.414    
 9510.00   3041.262      3055.118    
 9511.00   3041.964      3055.823    
 9512.00   3042.667      3056.527    
 9513.00   3043.370      3057.232    
 9514.00   3044.073      3057.936    
 9515.00   3044.776      3058.641    
 9516.00   3045.479      3059.346    
 9517.00   3046.182      3060.050    
 9518.00   3046.885      3060.755    
 9519.00   3047.588      3061.460    
 9520.00   3048.292      3062.166    
 9521.00   3048.995      3062.871    
 9522.00   3049.699      3063.576    
 9523.00   3050.402      3064.281    
 9524.00   3051.106      3064.987    
 9525.00   3051.810      3065.693    
 9526.00   3052.514      3066.398    
 9527.00   3053.218      3067.104    
 9528.00   3053.922      3067.810    
 9529.00   3054.626      3068.516    
 9530.00   3055.330      3069.222    
 9531.00   3056.035      3069.928    
 9532.00   3056.739      3070.634    
 9533.00   3057.444      3071.340    
 9534.00   3058.148      3072.047    
 9535.00   3058.853      3072.753    
 9536.00   3059.558      3073.460    
 9537.00   3060.263      3074.166    
 9538.00   3060.968      3074.873    
 9539.00   3061.673      3075.580    
 9540.00   3062.378      3076.287    
 9541.00   3063.083      3076.994    
 9542.00   3063.789      3077.701    
 9543.00   3064.494      3078.408    
 9544.00   3065.200      3079.115    
 9545.00   3065.905      3079.823    
 9546.00   3066.611      3080.530    
 9547.00   3067.317      3081.238    
 9548.00   3068.023      3081.946    
 9549.00   3068.729      3082.653    
 9550.00   3069.435      3083.361    
 9551.00   3070.141      3084.069    
 9552.00   3070.847      3084.777    
 9553.00   3071.554      3085.485    
 9554.00   3072.260      3086.193    
 9555.00   3072.967      3086.901    
 9556.00   3073.673      3087.610    
 9557.00   3074.380      3088.318    
 9558.00   3075.087      3089.027    
 9559.00   3075.793      3089.735    
 9560.00   3076.500      3090.444    
 9561.00   3077.208      3091.153    
 9562.00   3077.915      3091.862    
 9563.00   3078.622      3092.571    
 9564.00   3079.329      3093.280    
 9565.00   3080.037      3093.989    
 9566.00   3080.744      3094.698    
 9567.00   3081.452      3095.408    
 9568.00   3082.159      3096.117    
 9569.00   3082.867      3096.827    
 9570.00   3083.575      3097.536    
 9571.00   3084.283      3098.246    
 9572.00   3084.991      3098.956    
 9573.00   3085.699      3099.666    
 9574.00   3086.407      3100.376    
 9575.00   3087.116      3101.086    
 9576.00   3087.824      3101.796    
 9577.00   3088.533      3102.506    
 9578.00   3089.241      3103.216    
 9579.00   3089.950      3103.927    
 9580.00   3090.659      3104.637    
 9581.00   3091.368      3105.348    
 9582.00   3092.076      3106.058    
 9583.00   3092.785      3106.769    
 9584.00   3093.495      3107.480    
 9585.00   3094.204      3108.191    
 9586.00   3094.913      3108.902    
 9587.00   3095.622      3109.613    
 9588.00   3096.332      3110.324    
 9589.00   3097.042      3111.036    
 9590.00   3097.751      3111.747    
 9591.00   3098.461      3112.459    
 9592.00   3099.171      3113.170    
 9593.00   3099.881      3113.882    
 9594.00   3100.591      3114.594    
 9595.00   3101.301      3115.305    
 9596.00   3102.011      3116.017    
 9597.00   3102.721      3116.729    
 9598.00   3103.432      3117.442    
 9599.00   3104.142      3118.154    
 9600.00   3104.853      3118.866    
 9601.00   3105.563      3119.578    
 9602.00   3106.274      3120.291    
 9603.00   3106.985      3121.003    
 9604.00   3107.696      3121.716    
 9605.00   3108.407      3122.429    
 9606.00   3109.118      3123.142    
 9607.00   3109.829      3123.855    
 9608.00   3110.540      3124.568    
 9609.00   3111.252      3125.281    
 9610.00   3111.963      3125.994    
 9611.00   3112.675      3126.707    
 9612.00   3113.386      3127.420    
 9613.00   3114.098      3128.134    
 9614.00   3114.810      3128.847    
 9615.00   3115.522      3129.561    
 9616.00   3116.233      3130.275    
 9617.00   3116.946      3130.989    
 9618.00   3117.658      3131.703    
 9619.00   3118.370      3132.416    
 9620.00   3119.082      3133.131    
 9621.00   3119.795      3133.845    
 9622.00   3120.507      3134.559    
 9623.00   3121.220      3135.273    
 9624.00   3121.932      3135.988    
 9625.00   3122.645      3136.702    
 9626.00   3123.358      3137.417    
 9627.00   3124.071      3138.132    
 9628.00   3124.784      3138.846    
 9629.00   3125.497      3139.561    
 9630.00   3126.210      3140.276    
 9631.00   3126.924      3140.991    
 9632.00   3127.637      3141.706    
 9633.00   3128.351      3142.422    
 9634.00   3129.064      3143.137    
 9635.00   3129.778      3143.852    
 9636.00   3130.492      3144.568    
 9637.00   3131.206      3145.284    
 9638.00   3131.919      3145.999    
 9639.00   3132.634      3146.715    
 9640.00   3133.348      3147.431    
 9641.00   3134.062      3148.147    
 9642.00   3134.776      3148.863    
 9643.00   3135.491      3149.579    
 9644.00   3136.205      3150.295    
 9645.00   3136.920      3151.011    
 9646.00   3137.634      3151.728    
 9647.00   3138.349      3152.444    
 9648.00   3139.064      3153.161    
 9649.00   3139.779      3153.878    
 9650.00   3140.494      3154.594    
 9651.00   3141.209      3155.311    
 9652.00   3141.924      3156.028    
 9653.00   3142.639      3156.745    
 9654.00   3143.355      3157.462    
 9655.00   3144.070      3158.179    
 9656.00   3144.786      3158.897    
 9657.00   3145.501      3159.614    
 9658.00   3146.217      3160.332    
 9659.00   3146.933      3161.049    
 9660.00   3147.649      3161.767    
 9661.00   3148.365      3162.484    
 9662.00   3149.081      3163.202    
 9663.00   3149.797      3163.920    
 9664.00   3150.513      3164.638    
 9665.00   3151.229      3165.356    
 9666.00   3151.946      3166.074    
 9667.00   3152.662      3166.793    
 9668.00   3153.379      3167.511    
 9669.00   3154.096      3168.229    
 9670.00   3154.812      3168.948    
 9671.00   3155.529      3169.667    
 9672.00   3156.246      3170.385    
 9673.00   3156.963      3171.104    
 9674.00   3157.680      3171.823    
 9675.00   3158.398      3172.542    
 9676.00   3159.115      3173.261    
 9677.00   3159.832      3173.980    
 9678.00   3160.550      3174.699    
 9679.00   3161.267      3175.419    
 9680.00   3161.985      3176.138    
 9681.00   3162.703      3176.858    
 9682.00   3163.421      3177.577    
 9683.00   3164.139      3178.297    
 9684.00   3164.857      3179.017    
 9685.00   3165.575      3179.737    
 9686.00   3166.293      3180.457    
 9687.00   3167.011      3181.177    
 9688.00   3167.730      3181.897    
 9689.00   3168.448      3182.617    
 9690.00   3169.167      3183.337    
 9691.00   3169.885      3184.058    
 9692.00   3170.604      3184.778    
 9693.00   3171.323      3185.499    
 9694.00   3172.042      3186.219    
 9695.00   3172.761      3186.940    
 9696.00   3173.480      3187.661    
 9697.00   3174.199      3188.382    
 9698.00   3174.918      3189.103    
 9699.00   3175.638      3189.824    
 9700.00   3176.357      3190.545    
 9701.00   3177.077      3191.267    
 9702.00   3177.796      3191.988    
 9703.00   3178.516      3192.709    
 9704.00   3179.236      3193.431    
 9705.00   3179.956      3194.153    
 9706.00   3180.676      3194.874    
 9707.00   3181.396      3195.596    
 9708.00   3182.116      3196.318    
 9709.00   3182.836      3197.040    
 9710.00   3183.557      3197.762    
 9711.00   3184.277      3198.484    
 9712.00   3184.998      3199.206    
 9713.00   3185.718      3199.929    
 9714.00   3186.439      3200.651    
 9715.00   3187.160      3201.374    
 9716.00   3187.880      3202.096    
 9717.00   3188.601      3202.819    
 9718.00   3189.322      3203.542    
 9719.00   3190.044      3204.265    
 9720.00   3190.765      3204.988    
 9721.00   3191.486      3205.711    
 9722.00   3192.208      3206.434    
 9723.00   3192.929      3207.157    
 9724.00   3193.651      3207.881    
 9725.00   3194.372      3208.604    
 9726.00   3195.094      3209.327    
 9727.00   3195.816      3210.051    
 9728.00   3196.538      3210.775    
 9729.00   3197.260      3211.498    
 9730.00   3197.982      3212.222    
 9731.00   3198.704      3212.946    
 9732.00   3199.426      3213.670    
 9733.00   3200.149      3214.394    
 9734.00   3200.871      3215.119    
 9735.00   3201.594      3215.843    
 9736.00   3202.316      3216.567    
 9737.00   3203.039      3217.292    
 9738.00   3203.762      3218.016    
 9739.00   3204.485      3218.741    
 9740.00   3205.208      3219.466    
 9741.00   3205.931      3220.191    
 9742.00   3206.654      3220.915    
 9743.00   3207.377      3221.641    
 9744.00   3208.101      3222.366    
 9745.00   3208.824      3223.091    
 9746.00   3209.548      3223.816    
 9747.00   3210.271      3224.541    
 9748.00   3210.995      3225.267    
 9749.00   3211.719      3225.992    
 9750.00   3212.443      3226.718    
 9751.00   3213.167      3227.444    
 9752.00   3213.891      3228.170    
 9753.00   3214.615      3228.895    
 9754.00   3215.339      3229.621    
 9755.00   3216.063      3230.347    
 9756.00   3216.788      3231.074    
 9757.00   3217.512      3231.800    
 9758.00   3218.237      3232.526    
 9759.00   3218.961      3233.253    
 9760.00   3219.686      3233.979    
 9761.00   3220.411      3234.706    
 9762.00   3221.136      3235.432    
 9763.00   3221.861      3236.159    
 9764.00   3222.586      3236.886    
 9765.00   3223.311      3237.613    
 9766.00   3224.037      3238.340    
 9767.00   3224.762      3239.067    
 9768.00   3225.487      3239.794    
 9769.00   3226.213      3240.522    
 9770.00   3226.939      3241.249    
 9771.00   3227.664      3241.977    
 9772.00   3228.390      3242.704    
 9773.00   3229.116      3243.432    
 9774.00   3229.842      3244.160    
 9775.00   3230.568      3244.887    
 9776.00   3231.294      3245.615    
 9777.00   3232.021      3246.343    
 9778.00   3232.747      3247.071    
 9779.00   3233.473      3247.800    
 9780.00   3234.200      3248.528    
 9781.00   3234.927      3249.256    
 9782.00   3235.653      3249.985    
 9783.00   3236.380      3250.713    
 9784.00   3237.107      3251.442    
 9785.00   3237.834      3252.171    
 9786.00   3238.561      3252.899    
 9787.00   3239.288      3253.628    
 9788.00   3240.015      3254.357    
 9789.00   3240.743      3255.086    
 9790.00   3241.470      3255.815    
 9791.00   3242.198      3256.545    
 9792.00   3242.925      3257.274    
 9793.00   3243.653      3258.003    
 9794.00   3244.381      3258.733    
 9795.00   3245.108      3259.463    
 9796.00   3245.836      3260.192    
 9797.00   3246.564      3260.922    
 9798.00   3247.293      3261.652    
 9799.00   3248.021      3262.382    
 9800.00   3248.749      3263.112    
 9801.00   3249.477      3263.842    
 9802.00   3250.206      3264.572    
 9803.00   3250.934      3265.303    
 9804.00   3251.663      3266.033    
 9805.00   3252.392      3266.763    
 9806.00   3253.121      3267.494    
 9807.00   3253.849      3268.225    
 9808.00   3254.578      3268.955    
 9809.00   3255.308      3269.686    
 9810.00   3256.037      3270.417    
 9811.00   3256.766      3271.148    
 9812.00   3257.495      3271.879    
 9813.00   3258.225      3272.610    
 9814.00   3258.954      3273.342    
 9815.00   3259.684      3274.073    
 9816.00   3260.414      3274.805    
 9817.00   3261.143      3275.536    
 9818.00   3261.873      3276.268    
 9819.00   3262.603      3276.999    
 9820.00   3263.333      3277.731    
 9821.00   3264.063      3278.463    
 9822.00   3264.794      3279.195    
 9823.00   3265.524      3279.927    
 9824.00   3266.254      3280.659    
 9825.00   3266.985      3281.392    
 9826.00   3267.715      3282.124    
 9827.00   3268.446      3282.856    
 9828.00   3269.177      3283.589    
 9829.00   3269.908      3284.321    
 9830.00   3270.639      3285.054    
 9831.00   3271.370      3285.787    
 9832.00   3272.101      3286.520    
 9833.00   3272.832      3287.253    
 9834.00   3273.563      3287.986    
 9835.00   3274.295      3288.719    
 9836.00   3275.026      3289.452    
 9837.00   3275.758      3290.185    
 9838.00   3276.489      3290.919    
 9839.00   3277.221      3291.652    
 9840.00   3277.953      3292.386    
 9841.00   3278.685      3293.119    
 9842.00   3279.417      3293.853    
 9843.00   3280.149      3294.587    
 9844.00   3280.881      3295.321    
 9845.00   3281.613      3296.055    
 9846.00   3282.345      3296.789    
 9847.00   3283.078      3297.523    
 9848.00   3283.810      3298.257    
 9849.00   3284.543      3298.992    
 9850.00   3285.276      3299.726    
 9851.00   3286.008      3300.461    
 9852.00   3286.741      3301.195    
 9853.00   3287.474      3301.930    
 9854.00   3288.207      3302.665    
 9855.00   3288.940      3303.400    
 9856.00   3289.674      3304.135    
 9857.00   3290.407      3304.870    
 9858.00   3291.140      3305.605    
 9859.00   3291.874      3306.340    
 9860.00   3292.607      3307.075    
 9861.00   3293.341      3307.811    
 9862.00   3294.075      3308.546    
 9863.00   3294.809      3309.282    
 9864.00   3295.542      3310.018    
 9865.00   3296.276      3310.753    
 9866.00   3297.011      3311.489    
 9867.00   3297.745      3312.225    
 9868.00   3298.479      3312.961    
 9869.00   3299.213      3313.697    
 9870.00   3299.948      3314.433    
 9871.00   3300.682      3315.170    
 9872.00   3301.417      3315.906    
 9873.00   3302.152      3316.642    
 9874.00   3302.886      3317.379    
 9875.00   3303.621      3318.116    
 9876.00   3304.356      3318.852    
 9877.00   3305.091      3319.589    
 9878.00   3305.826      3320.326    
 9879.00   3306.562      3321.063    
 9880.00   3307.297      3321.800    
 9881.00   3308.032      3322.537    
 9882.00   3308.768      3323.275    
 9883.00   3309.503      3324.012    
 9884.00   3310.239      3324.749    
 9885.00   3310.975      3325.487    
 9886.00   3311.711      3326.224    
 9887.00   3312.447      3326.962    
 9888.00   3313.183      3327.700    
 9889.00   3313.919      3328.438    
 9890.00   3314.655      3329.176    
 9891.00   3315.391      3329.914    
 9892.00   3316.128      3330.652    
 9893.00   3316.864      3331.390    
 9894.00   3317.601      3332.128    
 9895.00   3318.337      3332.867    
 9896.00   3319.074      3333.605    
 9897.00   3319.811      3334.344    
 9898.00   3320.548      3335.082    
 9899.00   3321.285      3335.821    
 9900.00   3322.022      3336.560    
 9901.00   3322.759      3337.299    
 9902.00   3323.496      3338.038    
 9903.00   3324.233      3338.777    
 9904.00   3324.971      3339.516    
 9905.00   3325.708      3340.255    
 9906.00   3326.446      3340.995    
 9907.00   3327.184      3341.734    
 9908.00   3327.921      3342.474    
 9909.00   3328.659      3343.213    
 9910.00   3329.397      3343.953    
 9911.00   3330.135      3344.693    
 9912.00   3330.873      3345.433    
 9913.00   3331.612      3346.173    
 9914.00   3332.350      3346.913    
 9915.00   3333.088      3347.653    
 9916.00   3333.827      3348.393    
 9917.00   3334.565      3349.133    
 9918.00   3335.304      3349.874    
 9919.00   3336.043      3350.614    
 9920.00   3336.781      3351.355    
 9921.00   3337.520      3352.095    
 9922.00   3338.259      3352.836    
 9923.00   3338.998      3353.577    
 9924.00   3339.738      3354.318    
 9925.00   3340.477      3355.059    
 9926.00   3341.216      3355.800    
 9927.00   3341.956      3356.541    
 9928.00   3342.695      3357.282    
 9929.00   3343.435      3358.024    
 9930.00   3344.174      3358.765    
 9931.00   3344.914      3359.507    
 9932.00   3345.654      3360.248    
 9933.00   3346.394      3360.990    
 9934.00   3347.134      3361.732    
 9935.00   3347.874      3362.474    
 9936.00   3348.614      3363.216    
 9937.00   3349.355      3363.958    
 9938.00   3350.095      3364.700    
 9939.00   3350.836      3365.442    
 9940.00   3351.576      3366.184    
 9941.00   3352.317      3366.927    
 9942.00   3353.057      3367.669    
 9943.00   3353.798      3368.412    
 9944.00   3354.539      3369.155    
 9945.00   3355.280      3369.897    
 9946.00   3356.021      3370.640    
 9947.00   3356.762      3371.383    
 9948.00   3357.504      3372.126    
 9949.00   3358.245      3372.869    
 9950.00   3358.986      3373.612    
 9951.00   3359.728      3374.356    
 9952.00   3360.470      3375.099    
 9953.00   3361.211      3375.842    
 9954.00   3361.953      3376.586    
 9955.00   3362.695      3377.330    
 9956.00   3363.437      3378.073    
 9957.00   3364.179      3378.817    
 9958.00   3364.921      3379.561    
 9959.00   3365.663      3380.305    
 9960.00   3366.406      3381.049    
 9961.00   3367.148      3381.793    
 9962.00   3367.890      3382.537    
 9963.00   3368.633      3383.282    
 9964.00   3369.376      3384.026    
 9965.00   3370.118      3384.771    
 9966.00   3370.861      3385.515    
 9967.00   3371.604      3386.260    
 9968.00   3372.347      3387.005    
 9969.00   3373.090      3387.750    
 9970.00   3373.833      3388.494    
 9971.00   3374.577      3389.239    
 9972.00   3375.320      3389.985    
 9973.00   3376.063      3390.730    
 9974.00   3376.807      3391.475    
 9975.00   3377.551      3392.220    
 9976.00   3378.294      3392.966    
 9977.00   3379.038      3393.711    
 9978.00   3379.782      3394.457    
 9979.00   3380.526      3395.203    
 9980.00   3381.270      3395.949    
 9981.00   3382.014      3396.694    
 9982.00   3382.758      3397.440    
 9983.00   3383.503      3398.186    
 9984.00   3384.247      3398.933    
 9985.00   3384.991      3399.679    
 9986.00   3385.736      3400.425    
 9987.00   3386.481      3401.172    
 9988.00   3387.225      3401.918    
 9989.00   3387.970      3402.665    
 9990.00   3388.715      3403.411    
 9991.00   3389.460      3404.158    
 9992.00   3390.205      3404.905    
 9993.00   3390.950      3405.652    
 9994.00   3391.696      3406.399    
 9995.00   3392.441      3407.146    
 9996.00   3393.186      3407.893    
 9997.00   3393.932      3408.640    
 9998.00   3394.678      3409.388    
 9999.00   3395.423      3410.135    
10000.00   3396.169      3410.883    
