# Supplementary material for: Ab Initio Partition Functions and Thermodynamic Quantities for the Molecular Hydrogen Isotopologues
Source: J Phys Chem A. 2021 Oct 6;125(41):9226–41. doi: 10.1021/acs.jpca.1c06468 (PMC8543445; doi:10.1021/acs.jpca.1c06468)
Supplement: Supplementary file 2 — jp1c06468_si_002.zip [file jp1c06468_si_002.zip › t2_tq_nor.txt]

   T(K)   CP(J/K/mol)  S(J/K/mol)  H-H0(kJ/K/mol)  -(G-H0)/T(J/K/mol)
    1.00   20.78616      31.21406      380.2333     -349.0192    
    2.00   20.78616      45.62193      401.0194     -154.8878    
    3.00   20.78616      54.04999      421.8056     -86.55188    
    4.00   20.78616      60.02979      442.5917     -50.61814    
    5.00   20.78616      64.66809      463.3779     -28.00749    
    6.00   20.78616      68.45785      484.1641     -12.23616    
    7.00   20.78616      71.66205      504.9502     -.4736922    
    8.00   20.78616      74.43766      525.7364      8.720611    
    9.00   20.78617      76.88591      546.5225      16.16119    
   10.00   20.78625      79.07596      567.3087      22.34509    
   11.00   20.78654      81.05711      588.0951      27.59392    
   12.00   20.78736      82.86581      608.8820      32.12564    
   13.00   20.78927      84.52975      629.6702      36.09358    
   14.00   20.79309      86.07053      650.4612      39.60901    
   15.00   20.79991      87.50531      671.2574      42.75482    
   16.00   20.81102      88.84804      692.0624      45.59413    
   17.00   20.82778      90.11017      712.8813      48.17597    
   18.00   20.85156      91.30129      733.7203      50.53905    
   19.00   20.88365      92.42949      754.5872      52.71438    
   20.00   20.92515      93.50170      775.4908      54.72716    
   21.00   20.97694      94.52385      796.4409      56.59809    
   22.00   21.03967      95.50110      817.4483      58.34436    
   23.00   21.11371      96.43794      838.5240      59.98037    
   24.00   21.19919      97.33830      859.6795      61.51832    
   25.00   21.29600      98.20562      880.9262      62.96857    
   26.00   21.40382      99.04293      902.2752      64.34003    
   27.00   21.52213      99.85290      923.7373      65.64041    
   28.00   21.65027      100.6379      945.3228      66.87637    
   29.00   21.78746      101.4000      967.0409      68.05376    
   30.00   21.93283      102.1411      988.9004      69.17771    
   31.00   22.08541      102.8627      1010.909      70.25273    
   32.00   22.24424      103.5664      1033.073      71.28284    
   33.00   22.40831      104.2534      1055.399      72.27157    
   34.00   22.57664      104.9248      1077.891      73.22213    
   35.00   22.74826      105.5817      1100.554      74.13734    
   36.00   22.92224      106.2250      1123.389      75.01976    
   37.00   23.09773      106.8554      1146.399      75.87169    
   38.00   23.27389      107.4737      1169.584      76.69521    
   39.00   23.45000      108.0806      1192.946      77.49221    
   40.00   23.62537      108.6765      1216.484      78.26439    
   41.00   23.79942      109.2620      1240.197      79.01331    
   42.00   23.97162      109.8376      1264.082      79.74039    
   43.00   24.14151      110.4036      1288.139      80.44692    
   44.00   24.30872      110.9606      1312.364      81.13410    
   45.00   24.47292      111.5087      1336.756      81.80302    
   46.00   24.63385      112.0484      1361.309      82.45467    
   47.00   24.79132      112.5798      1386.022      83.09000    
   48.00   24.94515      113.1034      1410.891      83.70983    
   49.00   25.09525      113.6193      1435.911      84.31498    
   50.00   25.24153      114.1278      1461.080      84.90616    
   51.00   25.38395      114.6290      1486.393      85.48406    
   52.00   25.52250      115.1233      1511.846      86.04930    
   53.00   25.65717      115.6107      1537.437      86.60248    
   54.00   25.78800      116.0915      1563.159      87.14413    
   55.00   25.91503      116.5659      1589.011      87.67477    
   56.00   26.03829      117.0339      1614.988      88.19487    
   57.00   26.15787      117.4959      1641.087      88.70488    
   58.00   26.27381      117.9518      1667.303      89.20522    
   59.00   26.38620      118.4019      1693.633      89.69627    
   60.00   26.49511      118.8463      1720.074      90.17841    
   61.00   26.60060      119.2851      1746.622      90.65198    
   62.00   26.70276      119.7185      1773.274      91.11730    
   63.00   26.80167      120.1465      1800.027      91.57470    
   64.00   26.89739      120.5694      1826.876      92.02444    
   65.00   26.99000      120.9871      1853.820      92.46681    
   66.00   27.07957      121.3999      1880.855      92.90207    
   67.00   27.16617      121.8078      1907.979      93.33046    
   68.00   27.24988      122.2108      1935.187      93.75222    
   69.00   27.33075      122.6093      1962.477      94.16755    
   70.00   27.40886      123.0031      1989.847      94.57668    
   71.00   27.48426      123.3924      2017.294      94.97980    
   72.00   27.55703      123.7773      2044.815      95.37710    
   73.00   27.62722      124.1579      2072.407      95.76875    
   74.00   27.69490      124.5342      2100.069      96.15494    
   75.00   27.76012      124.9064      2127.796      96.53581    
   76.00   27.82294      125.2745      2155.588      96.91154    
   77.00   27.88343      125.6386      2183.441      97.28226    
   78.00   27.94164      125.9988      2211.354      97.64811    
   79.00   27.99763      126.3551      2239.324      98.00924    
   80.00   28.05146      126.7076      2267.349      98.36577    
   81.00   28.10318      127.0564      2295.426      98.71783    
   82.00   28.15286      127.4016      2323.554      99.06553    
   83.00   28.20054      127.7431      2351.731      99.40899    
   84.00   28.24629      128.0811      2379.955      99.74832    
   85.00   28.29015      128.4157      2408.223      100.0836    
   86.00   28.33220      128.7468      2436.535      100.4150    
   87.00   28.37247      129.0746      2464.887      100.7425    
   88.00   28.41103      129.3990      2493.279      101.0663    
   89.00   28.44793      129.7203      2521.708      101.3865    
   90.00   28.48323      130.0383      2550.174      101.7031    
   91.00   28.51697      130.3533      2578.674      102.0162    
   92.00   28.54921      130.6651      2607.208      102.3259    
   93.00   28.58000      130.9739      2635.772      102.6323    
   94.00   28.60940      131.2797      2664.367      102.9354    
   95.00   28.63745      131.5826      2692.991      103.2354    
   96.00   28.66420      131.8827      2721.642      103.5322    
   97.00   28.68970      132.1798      2750.319      103.8260    
   98.00   28.71399      132.4742      2779.021      104.1169    
   99.00   28.73714      132.7658      2807.746      104.4048    
  100.00   28.75917      133.0548      2836.495      104.6898    
  101.00   28.78014      133.3410      2865.264      104.9721    
  102.00   28.80009      133.6247      2894.054      105.2516    
  103.00   28.81905      133.9058      2922.864      105.5284    
  104.00   28.83708      134.1843      2951.692      105.8026    
  105.00   28.85421      134.4603      2980.538      106.0743    
  106.00   28.87048      134.7339      3009.400      106.3433    
  107.00   28.88592      135.0051      3038.279      106.6099    
  108.00   28.90059      135.2738      3067.172      106.8741    
  109.00   28.91450      135.5403      3096.080      107.1359    
  110.00   28.92769      135.8044      3125.001      107.3953    
  111.00   28.94020      136.0662      3153.935      107.6524    
  112.00   28.95206      136.3259      3182.881      107.9073    
  113.00   28.96330      136.5833      3211.839      108.1599    
  114.00   28.97394      136.8385      3240.807      108.4104    
  115.00   28.98403      137.0916      3269.786      108.6587    
  116.00   28.99357      137.3426      3298.775      108.9049    
  117.00   29.00261      137.5915      3327.773      109.1490    
  118.00   29.01116      137.8384      3356.780      109.3911    
  119.00   29.01926      138.0832      3385.796      109.6311    
  120.00   29.02691      138.3261      3414.819      109.8693    
  121.00   29.03415      138.5670      3443.849      110.1054    
  122.00   29.04100      138.8060      3472.887      110.3397    
  123.00   29.04748      139.0431      3501.931      110.5721    
  124.00   29.05360      139.2783      3530.982      110.8027    
  125.00   29.05938      139.5117      3560.038      111.0314    
  126.00   29.06485      139.7433      3589.100      111.2584    
  127.00   29.07001      139.9731      3618.168      111.4836    
  128.00   29.07489      140.2011      3647.240      111.7070    
  129.00   29.07950      140.4274      3676.317      111.9288    
  130.00   29.08386      140.6519      3705.399      112.1489    
  131.00   29.08798      140.8748      3734.485      112.3673    
  132.00   29.09187      141.0960      3763.575      112.5841    
  133.00   29.09554      141.3156      3792.669      112.7993    
  134.00   29.09901      141.5336      3821.766      113.0129    
  135.00   29.10228      141.7499      3850.867      113.2250    
  136.00   29.10538      141.9647      3879.971      113.4355    
  137.00   29.10831      142.1780      3909.077      113.6445    
  138.00   29.11107      142.3897      3938.187      113.8521    
  139.00   29.11368      142.5999      3967.299      114.0581    
  140.00   29.11615      142.8086      3996.414      114.2628    
  141.00   29.11848      143.0158      4025.532      114.4659    
  142.00   29.12069      143.2216      4054.651      114.6677    
  143.00   29.12278      143.4260      4083.773      114.8681    
  144.00   29.12475      143.6289      4112.897      115.0671    
  145.00   29.12662      143.8305      4142.023      115.2648    
  146.00   29.12838      144.0307      4171.150      115.4612    
  147.00   29.13006      144.2295      4200.279      115.6562    
  148.00   29.13164      144.4270      4229.410      115.8499    
  149.00   29.13314      144.6232      4258.543      116.0424    
  150.00   29.13456      144.8181      4287.676      116.2336    
  151.00   29.13591      145.0117      4316.812      116.4235    
  152.00   29.13719      145.2040      4345.948      116.6122    
  153.00   29.13841      145.3950      4375.086      116.7997    
  154.00   29.13956      145.5849      4404.225      116.9860    
  155.00   29.14066      145.7735      4433.365      117.1711    
  156.00   29.14170      145.9609      4462.506      117.3551    
  157.00   29.14269      146.1471      4491.648      117.5379    
  158.00   29.14364      146.3321      4520.792      117.7195    
  159.00   29.14454      146.5160      4549.936      117.9001    
  160.00   29.14540      146.6987      4579.081      118.0795    
  161.00   29.14622      146.8803      4608.227      118.2578    
  162.00   29.14700      147.0608      4637.373      118.4351    
  163.00   29.14775      147.2402      4666.521      118.6112    
  164.00   29.14847      147.4185      4695.669      118.7863    
  165.00   29.14915      147.5957      4724.817      118.9604    
  166.00   29.14981      147.7718      4753.967      119.1334    
  167.00   29.15044      147.9469      4783.117      119.3054    
  168.00   29.15105      148.1209      4812.268      119.4764    
  169.00   29.15164      148.2939      4841.419      119.6465    
  170.00   29.15220      148.4659      4870.571      119.8155    
  171.00   29.15274      148.6369      4899.724      119.9835    
  172.00   29.15326      148.8069      4928.877      120.1506    
  173.00   29.15377      148.9759      4958.030      120.3167    
  174.00   29.15426      149.1439      4987.184      120.4819    
  175.00   29.15473      149.3110      5016.339      120.6462    
  176.00   29.15519      149.4771      5045.494      120.8095    
  177.00   29.15564      149.6423      5074.649      120.9720    
  178.00   29.15607      149.8066      5103.805      121.1335    
  179.00   29.15650      149.9699      5132.961      121.2941    
  180.00   29.15691      150.1323      5162.118      121.4539    
  181.00   29.15731      150.2939      5191.275      121.6128    
  182.00   29.15770      150.4545      5220.432      121.7708    
  183.00   29.15808      150.6143      5249.590      121.9280    
  184.00   29.15846      150.7732      5278.749      122.0843    
  185.00   29.15882      150.9312      5307.907      122.2398    
  186.00   29.15918      151.0884      5337.066      122.3945    
  187.00   29.15954      151.2448      5366.226      122.5484    
  188.00   29.15988      151.4003      5395.385      122.7014    
  189.00   29.16023      151.5550      5424.545      122.8537    
  190.00   29.16056      151.7089      5453.706      123.0051    
  191.00   29.16090      151.8619      5482.866      123.1558    
  192.00   29.16122      152.0142      5512.028      123.3057    
  193.00   29.16155      152.1657      5541.189      123.4549    
  194.00   29.16187      152.3164      5570.351      123.6033    
  195.00   29.16218      152.4663      5599.513      123.7509    
  196.00   29.16249      152.6155      5628.675      123.8978    
  197.00   29.16280      152.7639      5657.838      124.0439    
  198.00   29.16311      152.9116      5687.001      124.1894    
  199.00   29.16342      153.0585      5716.164      124.3341    
  200.00   29.16372      153.2047      5745.327      124.4780    
  201.00   29.16402      153.3501      5774.491      124.6213    
  202.00   29.16432      153.4949      5803.655      124.7639    
  203.00   29.16462      153.6389      5832.820      124.9058    
  204.00   29.16491      153.7822      5861.985      125.0470    
  205.00   29.16521      153.9248      5891.150      125.1875    
  206.00   29.16550      154.0668      5920.315      125.3274    
  207.00   29.16579      154.2080      5949.481      125.4665    
  208.00   29.16608      154.3486      5978.647      125.6051    
  209.00   29.16637      154.4884      6007.813      125.7429    
  210.00   29.16666      154.6277      6036.979      125.8801    
  211.00   29.16695      154.7662      6066.146      126.0167    
  212.00   29.16724      154.9041      6095.313      126.1526    
  213.00   29.16753      155.0414      6124.481      126.2880    
  214.00   29.16782      155.1780      6153.648      126.4226    
  215.00   29.16811      155.3140      6182.816      126.5567    
  216.00   29.16840      155.4493      6211.985      126.6901    
  217.00   29.16869      155.5841      6241.153      126.8230    
  218.00   29.16898      155.7182      6270.322      126.9552    
  219.00   29.16927      155.8517      6299.491      127.0869    
  220.00   29.16956      155.9846      6328.661      127.2179    
  221.00   29.16985      156.1168      6357.830      127.3484    
  222.00   29.17014      156.2485      6387.000      127.4783    
  223.00   29.17043      156.3796      6416.171      127.6076    
  224.00   29.17073      156.5102      6445.341      127.7363    
  225.00   29.17102      156.6401      6474.512      127.8645    
  226.00   29.17131      156.7695      6503.683      127.9921    
  227.00   29.17161      156.8983      6532.855      128.1192    
  228.00   29.17191      157.0265      6562.026      128.2457    
  229.00   29.17220      157.1541      6591.198      128.3716    
  230.00   29.17250      157.2813      6620.371      128.4970    
  231.00   29.17280      157.4078      6649.543      128.6219    
  232.00   29.17310      157.5338      6678.716      128.7463    
  233.00   29.17341      157.6593      6707.890      128.8701    
  234.00   29.17371      157.7843      6737.063      128.9934    
  235.00   29.17401      157.9087      6766.237      129.1162    
  236.00   29.17432      158.0326      6795.411      129.2384    
  237.00   29.17463      158.1559      6824.586      129.3602    
  238.00   29.17494      158.2788      6853.760      129.4814    
  239.00   29.17525      158.4011      6882.936      129.6022    
  240.00   29.17556      158.5229      6912.111      129.7224    
  241.00   29.17588      158.6442      6941.287      129.8422    
  242.00   29.17620      158.7650      6970.463      129.9615    
  243.00   29.17651      158.8853      6999.639      130.0802    
  244.00   29.17684      159.0052      7028.816      130.1985    
  245.00   29.17716      159.1245      7057.993      130.3164    
  246.00   29.17748      159.2433      7087.170      130.4337    
  247.00   29.17781      159.3617      7116.348      130.5506    
  248.00   29.17814      159.4796      7145.526      130.6670    
  249.00   29.17847      159.5970      7174.704      130.7829    
  250.00   29.17881      159.7140      7203.883      130.8984    
  251.00   29.17914      159.8304      7233.062      131.0135    
  252.00   29.17948      159.9465      7262.241      131.1281    
  253.00   29.17983      160.0620      7291.421      131.2422    
  254.00   29.18017      160.1771      7320.601      131.3559    
  255.00   29.18052      160.2918      7349.781      131.4691    
  256.00   29.18087      160.4060      7378.962      131.5819    
  257.00   29.18122      160.5198      7408.143      131.6943    
  258.00   29.18158      160.6331      7437.324      131.8063    
  259.00   29.18194      160.7460      7466.506      131.9178    
  260.00   29.18230      160.8584      7495.688      132.0289    
  261.00   29.18267      160.9705      7524.870      132.1396    
  262.00   29.18304      161.0821      7554.053      132.2498    
  263.00   29.18341      161.1932      7583.237      132.3596    
  264.00   29.18379      161.3040      7612.420      132.4691    
  265.00   29.18417      161.4143      7641.604      132.5781    
  266.00   29.18456      161.5243      7670.789      132.6867    
  267.00   29.18494      161.6338      7699.973      132.7949    
  268.00   29.18534      161.7429      7729.158      132.9027    
  269.00   29.18573      161.8516      7758.344      133.0101    
  270.00   29.18613      161.9599      7787.530      133.1172    
  271.00   29.18654      162.0678      7816.716      133.2238    
  272.00   29.18695      162.1753      7845.903      133.3300    
  273.00   29.18736      162.2824      7875.090      133.4359    
  274.00   29.18778      162.3891      7904.278      133.5414    
  275.00   29.18820      162.4954      7933.466      133.6465    
  276.00   29.18863      162.6014      7962.654      133.7512    
  277.00   29.18906      162.7069      7991.843      133.8555    
  278.00   29.18949      162.8121      8021.032      133.9595    
  279.00   29.18993      162.9169      8050.222      134.0631    
  280.00   29.19038      163.0214      8079.412      134.1663    
  281.00   29.19083      163.1254      8108.603      134.2692    
  282.00   29.19129      163.2291      8137.794      134.3717    
  283.00   29.19175      163.3325      8166.985      134.4739    
  284.00   29.19222      163.4354      8196.177      134.5757    
  285.00   29.19269      163.5381      8225.370      134.6771    
  286.00   29.19317      163.6403      8254.563      134.7782    
  287.00   29.19366      163.7422      8283.756      134.8789    
  288.00   29.19415      163.8437      8312.950      134.9793    
  289.00   29.19464      163.9449      8342.144      135.0794    
  290.00   29.19515      164.0458      8371.339      135.1791    
  291.00   29.19566      164.1463      8400.535      135.2785    
  292.00   29.19617      164.2464      8429.731      135.3775    
  293.00   29.19669      164.3463      8458.927      135.4762    
  294.00   29.19722      164.4457      8488.124      135.5746    
  295.00   29.19776      164.5449      8517.321      135.6726    
  296.00   29.19830      164.6437      8546.519      135.7703    
  297.00   29.19885      164.7422      8575.718      135.8677    
  298.00   29.19941      164.8403      8604.917      135.9648    
  299.00   29.19997      164.9381      8634.117      136.0615    
  300.00   29.20054      165.0356      8663.317      136.1579    
  301.00   29.20112      165.1328      8692.518      136.2540    
  302.00   29.20171      165.2297      8721.719      136.3498    
  303.00   29.20230      165.3262      8750.921      136.4453    
  304.00   29.20290      165.4224      8780.124      136.5404    
  305.00   29.20351      165.5183      8809.327      136.6353    
  306.00   29.20413      165.6139      8838.531      136.7298    
  307.00   29.20475      165.7092      8867.735      136.8241    
  308.00   29.20539      165.8042      8896.940      136.9180    
  309.00   29.20603      165.8988      8926.146      137.0116    
  310.00   29.20668      165.9932      8955.353      137.1050    
  311.00   29.20734      166.0873      8984.560      137.1980    
  312.00   29.20801      166.1810      9013.767      137.2908    
  313.00   29.20869      166.2745      9042.976      137.3832    
  314.00   29.20938      166.3677      9072.185      137.4754    
  315.00   29.21007      166.4606      9101.394      137.5672    
  316.00   29.21078      166.5531      9130.605      137.6588    
  317.00   29.21149      166.6454      9159.816      137.7501    
  318.00   29.21222      166.7374      9189.028      137.8411    
  319.00   29.21295      166.8292      9218.240      137.9319    
  320.00   29.21369      166.9206      9247.454      138.0223    
  321.00   29.21445      167.0117      9276.668      138.1125    
  322.00   29.21521      167.1026      9305.883      138.2024    
  323.00   29.21598      167.1932      9335.098      138.2920    
  324.00   29.21677      167.2835      9364.314      138.3813    
  325.00   29.21756      167.3736      9393.532      138.4704    
  326.00   29.21837      167.4633      9422.750      138.5592    
  327.00   29.21918      167.5528      9451.968      138.6477    
  328.00   29.22001      167.6420      9481.188      138.7360    
  329.00   29.22085      167.7310      9510.408      138.8240    
  330.00   29.22170      167.8197      9539.630      138.9117    
  331.00   29.22256      167.9081      9568.852      138.9992    
  332.00   29.22343      167.9962      9598.075      139.0864    
  333.00   29.22431      168.0841      9627.299      139.1733    
  334.00   29.22521      168.1718      9656.523      139.2600    
  335.00   29.22612      168.2591      9685.749      139.3465    
  336.00   29.22703      168.3462      9714.976      139.4326    
  337.00   29.22797      168.4331      9744.203      139.5186    
  338.00   29.22891      168.5197      9773.432      139.6042    
  339.00   29.22986      168.6061      9802.661      139.6897    
  340.00   29.23083      168.6922      9831.891      139.7748    
  341.00   29.23181      168.7780      9861.123      139.8598    
  342.00   29.23280      168.8636      9890.355      139.9444    
  343.00   29.23381      168.9490      9919.588      140.0289    
  344.00   29.23483      169.0341      9948.823      140.1131    
  345.00   29.23586      169.1189      9978.058      140.1970    
  346.00   29.23690      169.2035      10007.29      140.2807    
  347.00   29.23796      169.2879      10036.53      140.3642    
  348.00   29.23903      169.3721      10065.77      140.4474    
  349.00   29.24012      169.4560      10095.01      140.5304    
  350.00   29.24121      169.5396      10124.25      140.6132    
  351.00   29.24233      169.6231      10153.49      140.6957    
  352.00   29.24345      169.7063      10182.74      140.7780    
  353.00   29.24459      169.7892      10211.98      140.8601    
  354.00   29.24575      169.8719      10241.22      140.9419    
  355.00   29.24691      169.9544      10270.47      141.0235    
  356.00   29.24810      170.0367      10299.72      141.1049    
  357.00   29.24929      170.1188      10328.97      141.1861    
  358.00   29.25051      170.2006      10358.22      141.2670    
  359.00   29.25173      170.2822      10387.47      141.3477    
  360.00   29.25297      170.3635      10416.72      141.4282    
  361.00   29.25423      170.4447      10445.97      141.5085    
  362.00   29.25550      170.5256      10475.23      141.5885    
  363.00   29.25679      170.6063      10504.48      141.6684    
  364.00   29.25809      170.6868      10533.74      141.7480    
  365.00   29.25941      170.7671      10563.00      141.8274    
  366.00   29.26074      170.8471      10592.26      141.9065    
  367.00   29.26209      170.9270      10621.52      141.9855    
  368.00   29.26345      171.0066      10650.79      142.0643    
  369.00   29.26483      171.0860      10680.05      142.1428    
  370.00   29.26623      171.1652      10709.31      142.2211    
  371.00   29.26764      171.2442      10738.58      142.2993    
  372.00   29.26906      171.3230      10767.85      142.3772    
  373.00   29.27051      171.4016      10797.12      142.4549    
  374.00   29.27197      171.4799      10826.39      142.5324    
  375.00   29.27345      171.5581      10855.66      142.6097    
  376.00   29.27494      171.6361      10884.94      142.6868    
  377.00   29.27645      171.7138      10914.21      142.7637    
  378.00   29.27798      171.7914      10943.49      142.8404    
  379.00   29.27952      171.8687      10972.77      142.9168    
  380.00   29.28108      171.9459      11002.05      142.9931    
  381.00   29.28266      172.0229      11031.33      143.0692    
  382.00   29.28425      172.0996      11060.62      143.1451    
  383.00   29.28587      172.1762      11089.90      143.2208    
  384.00   29.28750      172.2525      11119.19      143.2963    
  385.00   29.28914      172.3287      11148.48      143.3716    
  386.00   29.29081      172.4047      11177.77      143.4467    
  387.00   29.29249      172.4805      11207.06      143.5217    
  388.00   29.29419      172.5561      11236.35      143.5964    
  389.00   29.29591      172.6315      11265.65      143.6710    
  390.00   29.29764      172.7067      11294.94      143.7453    
  391.00   29.29940      172.7817      11324.24      143.8195    
  392.00   29.30117      172.8566      11353.54      143.8935    
  393.00   29.30296      172.9312      11382.84      143.9672    
  394.00   29.30476      173.0057      11412.15      144.0409    
  395.00   29.30659      173.0800      11441.45      144.1143    
  396.00   29.30843      173.1541      11470.76      144.1875    
  397.00   29.31030      173.2280      11500.07      144.2606    
  398.00   29.31218      173.3017      11529.38      144.3334    
  399.00   29.31408      173.3753      11558.69      144.4061    
  400.00   29.31600      173.4487      11588.01      144.4787    
  401.00   29.31794      173.5219      11617.33      144.5510    
  402.00   29.31989      173.5949      11646.64      144.6231    
  403.00   29.32187      173.6677      11675.97      144.6951    
  404.00   29.32386      173.7404      11705.29      144.7669    
  405.00   29.32588      173.8129      11734.61      144.8386    
  406.00   29.32791      173.8852      11763.94      144.9100    
  407.00   29.32996      173.9574      11793.27      144.9813    
  408.00   29.33203      174.0294      11822.60      145.0524    
  409.00   29.33412      174.1012      11851.93      145.1233    
  410.00   29.33623      174.1728      11881.27      145.1941    
  411.00   29.33836      174.2443      11910.61      145.2647    
  412.00   29.34051      174.3156      11939.95      145.3351    
  413.00   29.34268      174.3867      11969.29      145.4054    
  414.00   29.34486      174.4577      11998.63      145.4755    
  415.00   29.34707      174.5285      12027.98      145.5454    
  416.00   29.34930      174.5991      12057.32      145.6151    
  417.00   29.35154      174.6696      12086.68      145.6847    
  418.00   29.35381      174.7399      12116.03      145.7542    
  419.00   29.35610      174.8100      12145.38      145.8234    
  420.00   29.35840      174.8800      12174.74      145.8925    
  421.00   29.36073      174.9498      12204.10      145.9615    
  422.00   29.36308      175.0195      12233.46      146.0302    
  423.00   29.36544      175.0890      12262.83      146.0989    
  424.00   29.36783      175.1583      12292.19      146.1673    
  425.00   29.37024      175.2275      12321.56      146.2356    
  426.00   29.37266      175.2965      12350.93      146.3037    
  427.00   29.37511      175.3654      12380.31      146.3717    
  428.00   29.37758      175.4341      12409.68      146.4395    
  429.00   29.38007      175.5027      12439.06      146.5072    
  430.00   29.38258      175.5711      12468.44      146.5747    
  431.00   29.38511      175.6394      12497.83      146.6421    
  432.00   29.38765      175.7075      12527.21      146.7093    
  433.00   29.39022      175.7754      12556.60      146.7763    
  434.00   29.39281      175.8432      12585.99      146.8432    
  435.00   29.39543      175.9109      12615.39      146.9100    
  436.00   29.39806      175.9784      12644.78      146.9766    
  437.00   29.40071      176.0457      12674.18      147.0430    
  438.00   29.40338      176.1129      12703.59      147.1093    
  439.00   29.40607      176.1800      12732.99      147.1754    
  440.00   29.40879      176.2469      12762.40      147.2414    
  441.00   29.41152      176.3137      12791.81      147.3073    
  442.00   29.41428      176.3803      12821.22      147.3730    
  443.00   29.41705      176.4467      12850.64      147.4385    
  444.00   29.41985      176.5131      12880.06      147.5039    
  445.00   29.42267      176.5793      12909.48      147.5692    
  446.00   29.42551      176.6453      12938.90      147.6343    
  447.00   29.42837      176.7112      12968.33      147.6993    
  448.00   29.43125      176.7770      12997.76      147.7641    
  449.00   29.43415      176.8426      13027.19      147.8288    
  450.00   29.43707      176.9081      13056.63      147.8934    
  451.00   29.44001      176.9734      13086.06      147.9578    
  452.00   29.44298      177.0387      13115.51      148.0220    
  453.00   29.44596      177.1037      13144.95      148.0862    
  454.00   29.44897      177.1687      13174.40      148.1502    
  455.00   29.45199      177.2335      13203.85      148.2140    
  456.00   29.45504      177.2981      13233.30      148.2777    
  457.00   29.45811      177.3626      13262.76      148.3413    
  458.00   29.46120      177.4270      13292.22      148.4047    
  459.00   29.46431      177.4913      13321.68      148.4680    
  460.00   29.46744      177.5554      13351.15      148.5312    
  461.00   29.47059      177.6194      13380.62      148.5942    
  462.00   29.47377      177.6833      13410.09      148.6571    
  463.00   29.47696      177.7470      13439.56      148.7199    
  464.00   29.48018      177.8106      13469.04      148.7825    
  465.00   29.48341      177.8741      13498.52      148.8450    
  466.00   29.48667      177.9374      13528.01      148.9074    
  467.00   29.48995      178.0006      13557.50      148.9696    
  468.00   29.49325      178.0637      13586.99      149.0317    
  469.00   29.49657      178.1267      13616.48      149.0937    
  470.00   29.49991      178.1895      13645.98      149.1555    
  471.00   29.50327      178.2522      13675.48      149.2172    
  472.00   29.50665      178.3148      13704.99      149.2788    
  473.00   29.51005      178.3772      13734.50      149.3402    
  474.00   29.51348      178.4396      13764.01      149.4016    
  475.00   29.51692      178.5018      13793.52      149.4628    
  476.00   29.52039      178.5638      13823.04      149.5238    
  477.00   29.52387      178.6258      13852.56      149.5848    
  478.00   29.52738      178.6876      13882.09      149.6456    
  479.00   29.53091      178.7493      13911.62      149.7063    
  480.00   29.53446      178.8109      13941.15      149.7669    
  481.00   29.53803      178.8724      13970.69      149.8273    
  482.00   29.54162      178.9338      14000.23      149.8876    
  483.00   29.54523      178.9950      14029.77      149.9478    
  484.00   29.54886      179.0561      14059.32      150.0079    
  485.00   29.55252      179.1171      14088.87      150.0679    
  486.00   29.55619      179.1780      14118.42      150.1277    
  487.00   29.55988      179.2387      14147.98      150.1874    
  488.00   29.56360      179.2994      14177.54      150.2470    
  489.00   29.56733      179.3599      14207.11      150.3065    
  490.00   29.57109      179.4203      14236.68      150.3658    
  491.00   29.57486      179.4806      14266.25      150.4251    
  492.00   29.57866      179.5408      14295.83      150.4842    
  493.00   29.58248      179.6008      14325.41      150.5432    
  494.00   29.58631      179.6608      14354.99      150.6021    
  495.00   29.59017      179.7206      14384.58      150.6608    
  496.00   29.59405      179.7803      14414.17      150.7195    
  497.00   29.59795      179.8399      14443.77      150.7780    
  498.00   29.60186      179.8994      14473.37      150.8364    
  499.00   29.60580      179.9588      14502.97      150.8947    
  500.00   29.60976      180.0181      14532.58      150.9529    
  501.00   29.61374      180.0773      14562.19      151.0110    
  502.00   29.61774      180.1363      14591.81      151.0690    
  503.00   29.62176      180.1952      14621.43      151.1268    
  504.00   29.62580      180.2541      14651.05      151.1845    
  505.00   29.62986      180.3128      14680.68      151.2422    
  506.00   29.63393      180.3714      14710.31      151.2997    
  507.00   29.63803      180.4299      14739.95      151.3571    
  508.00   29.64215      180.4883      14769.59      151.4144    
  509.00   29.64629      180.5466      14799.23      151.4715    
  510.00   29.65045      180.6048      14828.88      151.5286    
  511.00   29.65463      180.6629      14858.53      151.5856    
  512.00   29.65882      180.7209      14888.19      151.6424    
  513.00   29.66304      180.7788      14917.85      151.6991    
  514.00   29.66728      180.8365      14947.52      151.7558    
  515.00   29.67153      180.8942      14977.18      151.8123    
  516.00   29.67581      180.9518      15006.86      151.8687    
  517.00   29.68011      181.0092      15036.54      151.9250    
  518.00   29.68442      181.0666      15066.22      151.9812    
  519.00   29.68875      181.1238      15095.90      152.0373    
  520.00   29.69311      181.1810      15125.60      152.0933    
  521.00   29.69748      181.2381      15155.29      152.1492    
  522.00   29.70187      181.2950      15184.99      152.2050    
  523.00   29.70628      181.3519      15214.69      152.2607    
  524.00   29.71071      181.4086      15244.40      152.3162    
  525.00   29.71516      181.4653      15274.12      152.3717    
  526.00   29.71963      181.5218      15303.83      152.4271    
  527.00   29.72412      181.5783      15333.56      152.4823    
  528.00   29.72862      181.6346      15363.28      152.5375    
  529.00   29.73314      181.6909      15393.01      152.5925    
  530.00   29.73769      181.7470      15422.75      152.6475    
  531.00   29.74225      181.8031      15452.49      152.7023    
  532.00   29.74683      181.8590      15482.23      152.7571    
  533.00   29.75143      181.9149      15511.98      152.8118    
  534.00   29.75604      181.9707      15541.74      152.8663    
  535.00   29.76068      182.0264      15571.49      152.9208    
  536.00   29.76533      182.0819      15601.26      152.9751    
  537.00   29.77001      182.1374      15631.02      153.0294    
  538.00   29.77470      182.1928      15660.80      153.0835    
  539.00   29.77941      182.2481      15690.57      153.1376    
  540.00   29.78413      182.3033      15720.36      153.1915    
  541.00   29.78888      182.3584      15750.14      153.2454    
  542.00   29.79364      182.4134      15779.93      153.2992    
  543.00   29.79842      182.4684      15809.73      153.3528    
  544.00   29.80322      182.5232      15839.53      153.4064    
  545.00   29.80803      182.5779      15869.34      153.4599    
  546.00   29.81287      182.6326      15899.15      153.5133    
  547.00   29.81772      182.6871      15928.96      153.5665    
  548.00   29.82259      182.7416      15958.78      153.6197    
  549.00   29.82747      182.7960      15988.61      153.6728    
  550.00   29.83238      182.8503      16018.44      153.7258    
  551.00   29.83730      182.9045      16048.27      153.7787    
  552.00   29.84224      182.9586      16078.11      153.8316    
  553.00   29.84719      183.0126      16107.96      153.8843    
  554.00   29.85217      183.0665      16137.81      153.9369    
  555.00   29.85716      183.1204      16167.66      153.9894    
  556.00   29.86216      183.1741      16197.52      154.0419    
  557.00   29.86719      183.2278      16227.38      154.0942    
  558.00   29.87223      183.2813      16257.25      154.1465    
  559.00   29.87729      183.3348      16287.13      154.1987    
  560.00   29.88236      183.3882      16317.01      154.2507    
  561.00   29.88745      183.4416      16346.89      154.3027    
  562.00   29.89256      183.4948      16376.78      154.3546    
  563.00   29.89768      183.5479      16406.68      154.4064    
  564.00   29.90282      183.6010      16436.58      154.4581    
  565.00   29.90798      183.6540      16466.48      154.5098    
  566.00   29.91315      183.7069      16496.40      154.5613    
  567.00   29.91834      183.7597      16526.31      154.6127    
  568.00   29.92355      183.8124      16556.23      154.6641    
  569.00   29.92877      183.8650      16586.16      154.7154    
  570.00   29.93401      183.9176      16616.09      154.7666    
  571.00   29.93926      183.9701      16646.03      154.8177    
  572.00   29.94453      184.0225      16675.97      154.8687    
  573.00   29.94982      184.0748      16705.92      154.9196    
  574.00   29.95512      184.1270      16735.87      154.9704    
  575.00   29.96043      184.1792      16765.83      155.0212    
  576.00   29.96577      184.2312      16795.79      155.0719    
  577.00   29.97111      184.2832      16825.76      155.1224    
  578.00   29.97648      184.3351      16855.73      155.1729    
  579.00   29.98185      184.3869      16885.71      155.2233    
  580.00   29.98725      184.4387      16915.69      155.2737    
  581.00   29.99266      184.4903      16945.68      155.3239    
  582.00   29.99808      184.5419      16975.68      155.3741    
  583.00   30.00352      184.5934      17005.68      155.4242    
  584.00   30.00897      184.6448      17035.69      155.4741    
  585.00   30.01444      184.6962      17065.70      155.5241    
  586.00   30.01992      184.7475      17095.72      155.5739    
  587.00   30.02542      184.7986      17125.74      155.6236    
  588.00   30.03093      184.8498      17155.77      155.6733    
  589.00   30.03646      184.9008      17185.80      155.7229    
  590.00   30.04200      184.9517      17215.84      155.7724    
  591.00   30.04756      185.0026      17245.88      155.8218    
  592.00   30.05313      185.0534      17275.93      155.8711    
  593.00   30.05871      185.1042      17305.99      155.9204    
  594.00   30.06431      185.1548      17336.05      155.9695    
  595.00   30.06992      185.2054      17366.12      156.0186    
  596.00   30.07555      185.2559      17396.19      156.0676    
  597.00   30.08119      185.3063      17426.27      156.1166    
  598.00   30.08684      185.3567      17456.35      156.1654    
  599.00   30.09251      185.4069      17486.44      156.2142    
  600.00   30.09819      185.4571      17516.54      156.2629    
  601.00   30.10389      185.5073      17546.64      156.3115    
  602.00   30.10959      185.5573      17576.75      156.3601    
  603.00   30.11532      185.6073      17606.86      156.4085    
  604.00   30.12105      185.6572      17636.98      156.4569    
  605.00   30.12680      185.7070      17667.10      156.5052    
  606.00   30.13256      185.7568      17697.23      156.5534    
  607.00   30.13834      185.8065      17727.37      156.6016    
  608.00   30.14412      185.8561      17757.51      156.6497    
  609.00   30.14992      185.9056      17787.66      156.6977    
  610.00   30.15574      185.9551      17817.81      156.7456    
  611.00   30.16156      186.0045      17847.97      156.7934    
  612.00   30.16740      186.0538      17878.13      156.8412    
  613.00   30.17325      186.1031      17908.30      156.8889    
  614.00   30.17912      186.1523      17938.48      156.9365    
  615.00   30.18499      186.2014      17968.66      156.9841    
  616.00   30.19088      186.2504      17998.85      157.0315    
  617.00   30.19678      186.2994      18029.04      157.0789    
  618.00   30.20269      186.3483      18059.24      157.1263    
  619.00   30.20862      186.3972      18089.45      157.1735    
  620.00   30.21456      186.4459      18119.66      157.2207    
  621.00   30.22051      186.4946      18149.88      157.2678    
  622.00   30.22647      186.5433      18180.10      157.3148    
  623.00   30.23244      186.5918      18210.33      157.3618    
  624.00   30.23842      186.6403      18240.56      157.4086    
  625.00   30.24442      186.6887      18270.81      157.4555    
  626.00   30.25043      186.7371      18301.05      157.5022    
  627.00   30.25645      186.7854      18331.31      157.5489    
  628.00   30.26248      186.8336      18361.57      157.5954    
  629.00   30.26852      186.8818      18391.83      157.6420    
  630.00   30.27457      186.9299      18422.10      157.6884    
  631.00   30.28064      186.9779      18452.38      157.7348    
  632.00   30.28671      187.0258      18482.66      157.7811    
  633.00   30.29280      187.0737      18512.95      157.8273    
  634.00   30.29889      187.1215      18543.25      157.8735    
  635.00   30.30500      187.1693      18573.55      157.9196    
  636.00   30.31112      187.2170      18603.86      157.9656    
  637.00   30.31725      187.2646      18634.17      158.0116    
  638.00   30.32339      187.3122      18664.49      158.0575    
  639.00   30.32954      187.3597      18694.82      158.1033    
  640.00   30.33570      187.4071      18725.15      158.1491    
  641.00   30.34187      187.4545      18755.49      158.1947    
  642.00   30.34805      187.5018      18785.84      158.2403    
  643.00   30.35424      187.5490      18816.19      158.2859    
  644.00   30.36044      187.5962      18846.55      158.3314    
  645.00   30.36666      187.6433      18876.91      158.3768    
  646.00   30.37288      187.6904      18907.28      158.4221    
  647.00   30.37911      187.7373      18937.66      158.4674    
  648.00   30.38535      187.7843      18968.04      158.5126    
  649.00   30.39160      187.8311      18998.43      158.5577    
  650.00   30.39786      187.8779      19028.82      158.6028    
  651.00   30.40413      187.9247      19059.22      158.6478    
  652.00   30.41041      187.9713      19089.63      158.6928    
  653.00   30.41670      188.0179      19120.04      158.7376    
  654.00   30.42300      188.0645      19150.46      158.7824    
  655.00   30.42930      188.1110      19180.89      158.8272    
  656.00   30.43562      188.1574      19211.32      158.8718    
  657.00   30.44195      188.2038      19241.76      158.9165    
  658.00   30.44828      188.2501      19272.20      158.9610    
  659.00   30.45462      188.2963      19302.66      159.0055    
  660.00   30.46098      188.3425      19333.11      159.0499    
  661.00   30.46734      188.3886      19363.58      159.0942    
  662.00   30.47371      188.4347      19394.05      159.1385    
  663.00   30.48008      188.4807      19424.53      159.1828    
  664.00   30.48647      188.5266      19455.01      159.2269    
  665.00   30.49287      188.5725      19485.50      159.2710    
  666.00   30.49927      188.6183      19515.99      159.3150    
  667.00   30.50568      188.6641      19546.50      159.3590    
  668.00   30.51210      188.7098      19577.01      159.4029    
  669.00   30.51853      188.7555      19607.52      159.4468    
  670.00   30.52497      188.8010      19638.04      159.4905    
  671.00   30.53141      188.8466      19668.57      159.5342    
  672.00   30.53786      188.8920      19699.11      159.5779    
  673.00   30.54432      188.9375      19729.65      159.6215    
  674.00   30.55079      188.9828      19760.19      159.6650    
  675.00   30.55727      189.0281      19790.75      159.7085    
  676.00   30.56375      189.0734      19821.31      159.7519    
  677.00   30.57024      189.1185      19851.88      159.7952    
  678.00   30.57674      189.1637      19882.45      159.8385    
  679.00   30.58324      189.2087      19913.03      159.8817    
  680.00   30.58976      189.2537      19943.62      159.9249    
  681.00   30.59628      189.2987      19974.21      159.9680    
  682.00   30.60280      189.3436      20004.81      160.0110    
  683.00   30.60934      189.3885      20035.41      160.0540    
  684.00   30.61588      189.4332      20066.03      160.0969    
  685.00   30.62243      189.4780      20096.65      160.1398    
  686.00   30.62898      189.5226      20127.27      160.1826    
  687.00   30.63554      189.5673      20157.90      160.2253    
  688.00   30.64211      189.6118      20188.54      160.2680    
  689.00   30.64869      189.6563      20219.19      160.3106    
  690.00   30.65527      189.7008      20249.84      160.3532    
  691.00   30.66186      189.7452      20280.50      160.3957    
  692.00   30.66845      189.7895      20311.16      160.4382    
  693.00   30.67505      189.8338      20341.84      160.4805    
  694.00   30.68166      189.8781      20372.51      160.5229    
  695.00   30.68827      189.9223      20403.20      160.5651    
  696.00   30.69489      189.9664      20433.89      160.6073    
  697.00   30.70152      190.0105      20464.59      160.6495    
  698.00   30.70815      190.0545      20495.29      160.6916    
  699.00   30.71479      190.0984      20526.01      160.7336    
  700.00   30.72143      190.1424      20556.72      160.7756    
  701.00   30.72808      190.1862      20587.45      160.8175    
  702.00   30.73474      190.2300      20618.18      160.8594    
  703.00   30.74140      190.2738      20648.92      160.9012    
  704.00   30.74806      190.3175      20679.66      160.9430    
  705.00   30.75474      190.3611      20710.41      160.9847    
  706.00   30.76141      190.4047      20741.17      161.0263    
  707.00   30.76810      190.4483      20771.94      161.0679    
  708.00   30.77478      190.4918      20802.71      161.1094    
  709.00   30.78148      190.5352      20833.49      161.1509    
  710.00   30.78818      190.5786      20864.27      161.1923    
  711.00   30.79488      190.6219      20895.06      161.2337    
  712.00   30.80159      190.6652      20925.86      161.2750    
  713.00   30.80830      190.7085      20956.67      161.3162    
  714.00   30.81502      190.7517      20987.48      161.3574    
  715.00   30.82174      190.7948      21018.30      161.3986    
  716.00   30.82847      190.8379      21049.12      161.4397    
  717.00   30.83521      190.8809      21079.95      161.4807    
  718.00   30.84194      190.9239      21110.79      161.5217    
  719.00   30.84868      190.9668      21141.64      161.5626    
  720.00   30.85543      191.0097      21172.49      161.6035    
  721.00   30.86218      191.0525      21203.35      161.6443    
  722.00   30.86894      191.0953      21234.21      161.6850    
  723.00   30.87570      191.1380      21265.09      161.7257    
  724.00   30.88246      191.1807      21295.96      161.7664    
  725.00   30.88923      191.2233      21326.85      161.8070    
  726.00   30.89600      191.2659      21357.74      161.8475    
  727.00   30.90278      191.3085      21388.64      161.8880    
  728.00   30.90956      191.3509      21419.55      161.9285    
  729.00   30.91634      191.3934      21450.46      161.9689    
  730.00   30.92313      191.4358      21481.38      162.0092    
  731.00   30.92992      191.4781      21512.31      162.0495    
  732.00   30.93672      191.5204      21543.24      162.0897    
  733.00   30.94352      191.5626      21574.18      162.1299    
  734.00   30.95032      191.6048      21605.13      162.1700    
  735.00   30.95713      191.6469      21636.08      162.2101    
  736.00   30.96394      191.6890      21667.04      162.2501    
  737.00   30.97075      191.7311      21698.01      162.2901    
  738.00   30.97757      191.7731      21728.98      162.3300    
  739.00   30.98439      191.8150      21759.96      162.3699    
  740.00   30.99121      191.8569      21790.95      162.4097    
  741.00   30.99804      191.8988      21821.95      162.4495    
  742.00   31.00487      191.9406      21852.95      162.4892    
  743.00   31.01170      191.9824      21883.96      162.5289    
  744.00   31.01854      192.0241      21914.97      162.5685    
  745.00   31.02537      192.0658      21945.99      162.6080    
  746.00   31.03222      192.1074      21977.02      162.6476    
  747.00   31.03906      192.1489      22008.06      162.6870    
  748.00   31.04591      192.1905      22039.10      162.7264    
  749.00   31.05276      192.2320      22070.15      162.7658    
  750.00   31.05961      192.2734      22101.21      162.8051    
  751.00   31.06647      192.3148      22132.27      162.8444    
  752.00   31.07332      192.3561      22163.34      162.8836    
  753.00   31.08018      192.3974      22194.42      162.9228    
  754.00   31.08705      192.4387      22225.50      162.9619    
  755.00   31.09391      192.4799      22256.59      163.0010    
  756.00   31.10078      192.5210      22287.69      163.0400    
  757.00   31.10765      192.5622      22318.79      163.0790    
  758.00   31.11452      192.6032      22349.90      163.1179    
  759.00   31.12139      192.6443      22381.02      163.1567    
  760.00   31.12827      192.6852      22412.15      163.1956    
  761.00   31.13515      192.7262      22443.28      163.2344    
  762.00   31.14203      192.7671      22474.42      163.2731    
  763.00   31.14891      192.8079      22505.56      163.3118    
  764.00   31.15579      192.8487      22536.71      163.3504    
  765.00   31.16268      192.8895      22567.87      163.3890    
  766.00   31.16957      192.9302      22599.04      163.4275    
  767.00   31.17646      192.9709      22630.21      163.4660    
  768.00   31.18335      193.0115      22661.39      163.5045    
  769.00   31.19024      193.0521      22692.58      163.5429    
  770.00   31.19713      193.0926      22723.77      163.5812    
  771.00   31.20403      193.1331      22754.97      163.6195    
  772.00   31.21093      193.1735      22786.18      163.6578    
  773.00   31.21782      193.2140      22817.40      163.6960    
  774.00   31.22472      193.2543      22848.62      163.7341    
  775.00   31.23162      193.2946      22879.84      163.7723    
  776.00   31.23853      193.3349      22911.08      163.8103    
  777.00   31.24543      193.3751      22942.32      163.8484    
  778.00   31.25233      193.4153      22973.57      163.8863    
  779.00   31.25924      193.4555      23004.83      163.9243    
  780.00   31.26615      193.4956      23036.09      163.9621    
  781.00   31.27305      193.5357      23067.36      164.0000    
  782.00   31.27996      193.5757      23098.64      164.0378    
  783.00   31.28687      193.6157      23129.92      164.0755    
  784.00   31.29378      193.6556      23161.21      164.1132    
  785.00   31.30069      193.6955      23192.51      164.1509    
  786.00   31.30760      193.7353      23223.81      164.1885    
  787.00   31.31452      193.7752      23255.12      164.2261    
  788.00   31.32143      193.8149      23286.44      164.2636    
  789.00   31.32834      193.8546      23317.76      164.3011    
  790.00   31.33526      193.8943      23349.10      164.3385    
  791.00   31.34217      193.9340      23380.43      164.3759    
  792.00   31.34909      193.9736      23411.78      164.4133    
  793.00   31.35600      194.0131      23443.13      164.4506    
  794.00   31.36292      194.0527      23474.49      164.4878    
  795.00   31.36983      194.0921      23505.86      164.5250    
  796.00   31.37675      194.1316      23537.23      164.5622    
  797.00   31.38367      194.1710      23568.61      164.5993    
  798.00   31.39058      194.2103      23600.00      164.6364    
  799.00   31.39750      194.2497      23631.39      164.6734    
  800.00   31.40442      194.2889      23662.79      164.7104    
  801.00   31.41133      194.3282      23694.20      164.7474    
  802.00   31.41825      194.3674      23725.62      164.7843    
  803.00   31.42517      194.4065      23757.04      164.8212    
  804.00   31.43209      194.4456      23788.47      164.8580    
  805.00   31.43900      194.4847      23819.90      164.8948    
  806.00   31.44592      194.5237      23851.35      164.9315    
  807.00   31.45283      194.5627      23882.79      164.9682    
  808.00   31.45975      194.6017      23914.25      165.0048    
  809.00   31.46667      194.6406      23945.71      165.0414    
  810.00   31.47358      194.6795      23977.18      165.0780    
  811.00   31.48050      194.7183      24008.66      165.1145    
  812.00   31.48741      194.7571      24040.15      165.1510    
  813.00   31.49432      194.7959      24071.64      165.1875    
  814.00   31.50124      194.8346      24103.13      165.2239    
  815.00   31.50815      194.8733      24134.64      165.2602    
  816.00   31.51506      194.9119      24166.15      165.2965    
  817.00   31.52197      194.9505      24197.67      165.3328    
  818.00   31.52888      194.9891      24229.19      165.3690    
  819.00   31.53579      195.0276      24260.73      165.4052    
  820.00   31.54270      195.0661      24292.27      165.4414    
  821.00   31.54961      195.1045      24323.81      165.4775    
  822.00   31.55652      195.1429      24355.36      165.5135    
  823.00   31.56343      195.1813      24386.92      165.5496    
  824.00   31.57033      195.2196      24418.49      165.5856    
  825.00   31.57724      195.2579      24450.07      165.6215    
  826.00   31.58414      195.2962      24481.65      165.6574    
  827.00   31.59104      195.3344      24513.23      165.6933    
  828.00   31.59794      195.3726      24544.83      165.7291    
  829.00   31.60484      195.4107      24576.43      165.7649    
  830.00   31.61174      195.4488      24608.04      165.8006    
  831.00   31.61864      195.4869      24639.65      165.8363    
  832.00   31.62554      195.5249      24671.28      165.8720    
  833.00   31.63243      195.5629      24702.90      165.9076    
  834.00   31.63933      195.6009      24734.54      165.9432    
  835.00   31.64622      195.6388      24766.18      165.9787    
  836.00   31.65311      195.6767      24797.83      166.0142    
  837.00   31.66000      195.7145      24829.49      166.0497    
  838.00   31.66689      195.7523      24861.15      166.0851    
  839.00   31.67378      195.7901      24892.82      166.1205    
  840.00   31.68066      195.8278      24924.50      166.1558    
  841.00   31.68754      195.8655      24956.18      166.1911    
  842.00   31.69443      195.9032      24987.88      166.2264    
  843.00   31.70131      195.9408      25019.57      166.2616    
  844.00   31.70818      195.9784      25051.28      166.2968    
  845.00   31.71506      196.0160      25082.99      166.3320    
  846.00   31.72194      196.0535      25114.71      166.3671    
  847.00   31.72881      196.0910      25146.43      166.4021    
  848.00   31.73568      196.1284      25178.17      166.4372    
  849.00   31.74255      196.1658      25209.90      166.4722    
  850.00   31.74942      196.2032      25241.65      166.5071    
  851.00   31.75628      196.2405      25273.40      166.5420    
  852.00   31.76315      196.2778      25305.16      166.5769    
  853.00   31.77001      196.3151      25336.93      166.6118    
  854.00   31.77687      196.3523      25368.70      166.6466    
  855.00   31.78373      196.3895      25400.48      166.6813    
  856.00   31.79058      196.4266      25432.27      166.7160    
  857.00   31.79744      196.4638      25464.06      166.7507    
  858.00   31.80429      196.5009      25495.87      166.7854    
  859.00   31.81114      196.5379      25527.67      166.8200    
  860.00   31.81798      196.5749      25559.49      166.8546    
  861.00   31.82483      196.6119      25591.31      166.8891    
  862.00   31.83167      196.6488      25623.14      166.9236    
  863.00   31.83851      196.6858      25654.97      166.9581    
  864.00   31.84535      196.7226      25686.81      166.9925    
  865.00   31.85218      196.7595      25718.66      167.0269    
  866.00   31.85901      196.7963      25750.52      167.0613    
  867.00   31.86584      196.8330      25782.38      167.0956    
  868.00   31.87267      196.8698      25814.25      167.1299    
  869.00   31.87950      196.9065      25846.13      167.1641    
  870.00   31.88632      196.9432      25878.01      167.1983    
  871.00   31.89314      196.9798      25909.90      167.2325    
  872.00   31.89996      197.0164      25941.80      167.2666    
  873.00   31.90677      197.0530      25973.70      167.3007    
  874.00   31.91359      197.0895      26005.61      167.3348    
  875.00   31.92039      197.1260      26037.53      167.3688    
  876.00   31.92720      197.1624      26069.45      167.4028    
  877.00   31.93401      197.1989      26101.38      167.4368    
  878.00   31.94081      197.2353      26133.32      167.4707    
  879.00   31.94761      197.2716      26165.26      167.5046    
  880.00   31.95440      197.3080      26197.21      167.5384    
  881.00   31.96119      197.3443      26229.17      167.5722    
  882.00   31.96798      197.3805      26261.14      167.6060    
  883.00   31.97477      197.4167      26293.11      167.6397    
  884.00   31.98155      197.4529      26325.09      167.6734    
  885.00   31.98834      197.4891      26357.07      167.7071    
  886.00   31.99511      197.5252      26389.06      167.7407    
  887.00   32.00189      197.5613      26421.06      167.7743    
  888.00   32.00866      197.5974      26453.07      167.8079    
  889.00   32.01543      197.6334      26485.08      167.8414    
  890.00   32.02220      197.6694      26517.10      167.8749    
  891.00   32.02896      197.7054      26549.12      167.9084    
  892.00   32.03572      197.7413      26581.15      167.9418    
  893.00   32.04247      197.7772      26613.19      167.9752    
  894.00   32.04923      197.8131      26645.24      168.0086    
  895.00   32.05598      197.8489      26677.29      168.0419    
  896.00   32.06272      197.8847      26709.35      168.0752    
  897.00   32.06947      197.9205      26741.42      168.1084    
  898.00   32.07621      197.9562      26773.49      168.1416    
  899.00   32.08294      197.9919      26805.57      168.1748    
  900.00   32.08968      198.0276      26837.66      168.2080    
  901.00   32.09641      198.0632      26869.75      168.2411    
  902.00   32.10313      198.0988      26901.85      168.2742    
  903.00   32.10986      198.1344      26933.96      168.3072    
  904.00   32.11658      198.1699      26966.07      168.3402    
  905.00   32.12329      198.2055      26998.19      168.3732    
  906.00   32.13001      198.2409      27030.32      168.4062    
  907.00   32.13672      198.2764      27062.45      168.4391    
  908.00   32.14342      198.3118      27094.59      168.4719    
  909.00   32.15012      198.3472      27126.74      168.5048    
  910.00   32.15682      198.3825      27158.89      168.5376    
  911.00   32.16352      198.4179      27191.05      168.5704    
  912.00   32.17021      198.4532      27223.22      168.6031    
  913.00   32.17690      198.4884      27255.39      168.6358    
  914.00   32.18358      198.5236      27287.57      168.6685    
  915.00   32.19026      198.5588      27319.76      168.7012    
  916.00   32.19694      198.5940      27351.95      168.7338    
  917.00   32.20361      198.6291      27384.15      168.7664    
  918.00   32.21028      198.6642      27416.36      168.7989    
  919.00   32.21694      198.6993      27448.57      168.8314    
  920.00   32.22361      198.7343      27480.79      168.8639    
  921.00   32.23026      198.7694      27513.02      168.8964    
  922.00   32.23692      198.8043      27545.25      168.9288    
  923.00   32.24357      198.8393      27577.49      168.9612    
  924.00   32.25021      198.8742      27609.74      168.9935    
  925.00   32.25686      198.9091      27641.99      169.0259    
  926.00   32.26349      198.9439      27674.25      169.0581    
  927.00   32.27013      198.9788      27706.52      169.0904    
  928.00   32.27676      199.0136      27738.79      169.1226    
  929.00   32.28339      199.0483      27771.07      169.1548    
  930.00   32.29001      199.0831      27803.36      169.1870    
  931.00   32.29663      199.1178      27835.65      169.2191    
  932.00   32.30324      199.1525      27867.95      169.2512    
  933.00   32.30985      199.1871      27900.26      169.2833    
  934.00   32.31646      199.2217      27932.57      169.3153    
  935.00   32.32306      199.2563      27964.89      169.3473    
  936.00   32.32966      199.2909      27997.22      169.3793    
  937.00   32.33625      199.3254      28029.55      169.4112    
  938.00   32.34284      199.3599      28061.89      169.4431    
  939.00   32.34943      199.3943      28094.24      169.4750    
  940.00   32.35601      199.4288      28126.59      169.5069    
  941.00   32.36259      199.4632      28158.95      169.5387    
  942.00   32.36916      199.4976      28191.32      169.5705    
  943.00   32.37573      199.5319      28223.69      169.6022    
  944.00   32.38229      199.5662      28256.07      169.6340    
  945.00   32.38885      199.6005      28288.45      169.6656    
  946.00   32.39541      199.6348      28320.84      169.6973    
  947.00   32.40196      199.6690      28353.24      169.7289    
  948.00   32.40851      199.7032      28385.65      169.7605    
  949.00   32.41505      199.7374      28418.06      169.7921    
  950.00   32.42159      199.7715      28450.48      169.8236    
  951.00   32.42813      199.8056      28482.90      169.8552    
  952.00   32.43466      199.8397      28515.34      169.8866    
  953.00   32.44118      199.8738      28547.77      169.9181    
  954.00   32.44770      199.9078      28580.22      169.9495    
  955.00   32.45422      199.9418      28612.67      169.9809    
  956.00   32.46073      199.9758      28645.13      170.0122    
  957.00   32.46724      200.0097      28677.59      170.0436    
  958.00   32.47374      200.0436      28710.06      170.0749    
  959.00   32.48024      200.0775      28742.54      170.1061    
  960.00   32.48674      200.1114      28775.02      170.1374    
  961.00   32.49323      200.1452      28807.51      170.1686    
  962.00   32.49971      200.1790      28840.01      170.1998    
  963.00   32.50619      200.2127      28872.51      170.2309    
  964.00   32.51267      200.2465      28905.02      170.2620    
  965.00   32.51914      200.2802      28937.54      170.2931    
  966.00   32.52561      200.3139      28970.06      170.3242    
  967.00   32.53207      200.3475      29002.59      170.3552    
  968.00   32.53853      200.3812      29035.12      170.3862    
  969.00   32.54498      200.4148      29067.66      170.4172    
  970.00   32.55143      200.4483      29100.21      170.4481    
  971.00   32.55787      200.4819      29132.77      170.4790    
  972.00   32.56431      200.5154      29165.33      170.5099    
  973.00   32.57075      200.5489      29197.90      170.5408    
  974.00   32.57718      200.5824      29230.47      170.5716    
  975.00   32.58360      200.6158      29263.05      170.6024    
  976.00   32.59002      200.6492      29295.64      170.6332    
  977.00   32.59644      200.6826      29328.23      170.6639    
  978.00   32.60285      200.7159      29360.83      170.6946    
  979.00   32.60926      200.7492      29393.44      170.7253    
  980.00   32.61566      200.7825      29426.05      170.7560    
  981.00   32.62205      200.8158      29458.67      170.7866    
  982.00   32.62845      200.8490      29491.29      170.8172    
  983.00   32.63483      200.8823      29523.92      170.8477    
  984.00   32.64121      200.9154      29556.56      170.8783    
  985.00   32.64759      200.9486      29589.21      170.9088    
  986.00   32.65396      200.9817      29621.86      170.9393    
  987.00   32.66033      201.0148      29654.51      170.9697    
  988.00   32.66670      201.0479      29687.18      171.0002    
  989.00   32.67305      201.0810      29719.85      171.0306    
  990.00   32.67941      201.1140      29752.52      171.0609    
  991.00   32.68575      201.1470      29785.21      171.0913    
  992.00   32.69210      201.1800      29817.90      171.1216    
  993.00   32.69844      201.2129      29850.59      171.1519    
  994.00   32.70477      201.2458      29883.29      171.1821    
  995.00   32.71110      201.2787      29916.00      171.2124    
  996.00   32.71742      201.3116      29948.71      171.2426    
  997.00   32.72374      201.3444      29981.43      171.2727    
  998.00   32.73005      201.3772      30014.16      171.3029    
  999.00   32.73636      201.4100      30046.89      171.3330    
 1000.00   32.74267      201.4427      30079.63      171.3631    
 1001.00   32.74897      201.4755      30112.38      171.3932    
 1002.00   32.75526      201.5082      30145.13      171.4232    
 1003.00   32.76155      201.5409      30177.89      171.4532    
 1004.00   32.76783      201.5735      30210.66      171.4832    
 1005.00   32.77411      201.6061      30243.43      171.5132    
 1006.00   32.78038      201.6387      30276.20      171.5431    
 1007.00   32.78665      201.6713      30308.99      171.5730    
 1008.00   32.79292      201.7038      30341.78      171.6029    
 1009.00   32.79917      201.7364      30374.57      171.6327    
 1010.00   32.80543      201.7689      30407.38      171.6625    
 1011.00   32.81168      201.8013      30440.18      171.6923    
 1012.00   32.81792      201.8338      30473.00      171.7221    
 1013.00   32.82416      201.8662      30505.82      171.7518    
 1014.00   32.83039      201.8986      30538.65      171.7816    
 1015.00   32.83662      201.9309      30571.48      171.8113    
 1016.00   32.84284      201.9633      30604.32      171.8409    
 1017.00   32.84906      201.9956      30637.17      171.8705    
 1018.00   32.85527      202.0279      30670.02      171.9002    
 1019.00   32.86148      202.0601      30702.88      171.9297    
 1020.00   32.86768      202.0924      30735.74      171.9593    
 1021.00   32.87388      202.1246      30768.61      171.9888    
 1022.00   32.88007      202.1568      30801.49      172.0183    
 1023.00   32.88625      202.1889      30834.37      172.0478    
 1024.00   32.89243      202.2211      30867.26      172.0773    
 1025.00   32.89861      202.2532      30900.16      172.1067    
 1026.00   32.90478      202.2853      30933.06      172.1361    
 1027.00   32.91095      202.3173      30965.97      172.1654    
 1028.00   32.91711      202.3493      30998.88      172.1948    
 1029.00   32.92326      202.3814      31031.80      172.2241    
 1030.00   32.92941      202.4133      31064.73      172.2534    
 1031.00   32.93556      202.4453      31097.66      172.2827    
 1032.00   32.94170      202.4772      31130.60      172.3119    
 1033.00   32.94783      202.5091      31163.54      172.3411    
 1034.00   32.95396      202.5410      31196.49      172.3703    
 1035.00   32.96008      202.5729      31229.45      172.3995    
 1036.00   32.96620      202.6047      31262.41      172.4286    
 1037.00   32.97232      202.6365      31295.38      172.4577    
 1038.00   32.97842      202.6683      31328.36      172.4868    
 1039.00   32.98453      202.7001      31361.34      172.5159    
 1040.00   32.99062      202.7318      31394.33      172.5449    
 1041.00   32.99671      202.7635      31427.32      172.5740    
 1042.00   33.00280      202.7952      31460.32      172.6029    
 1043.00   33.00888      202.8268      31493.33      172.6319    
 1044.00   33.01496      202.8585      31526.34      172.6608    
 1045.00   33.02103      202.8901      31559.36      172.6898    
 1046.00   33.02709      202.9217      31592.38      172.7186    
 1047.00   33.03315      202.9532      31625.41      172.7475    
 1048.00   33.03921      202.9848      31658.45      172.7763    
 1049.00   33.04526      203.0163      31691.49      172.8052    
 1050.00   33.05130      203.0478      31724.54      172.8339    
 1051.00   33.05734      203.0793      31757.59      172.8627    
 1052.00   33.06337      203.1107      31790.65      172.8914    
 1053.00   33.06940      203.1421      31823.72      172.9202    
 1054.00   33.07542      203.1735      31856.79      172.9488    
 1055.00   33.08144      203.2049      31889.87      172.9775    
 1056.00   33.08745      203.2362      31922.95      173.0061    
 1057.00   33.09346      203.2675      31956.04      173.0348    
 1058.00   33.09946      203.2988      31989.14      173.0633    
 1059.00   33.10546      203.3301      32022.24      173.0919    
 1060.00   33.11145      203.3614      32055.35      173.1205    
 1061.00   33.11743      203.3926      32088.47      173.1490    
 1062.00   33.12341      203.4238      32121.59      173.1775    
 1063.00   33.12938      203.4550      32154.71      173.2059    
 1064.00   33.13535      203.4861      32187.85      173.2344    
 1065.00   33.14132      203.5172      32220.98      173.2628    
 1066.00   33.14727      203.5484      32254.13      173.2912    
 1067.00   33.15323      203.5794      32287.28      173.3196    
 1068.00   33.15917      203.6105      32320.43      173.3479    
 1069.00   33.16511      203.6415      32353.60      173.3762    
 1070.00   33.17105      203.6725      32386.76      173.4045    
 1071.00   33.17698      203.7035      32419.94      173.4328    
 1072.00   33.18290      203.7345      32453.12      173.4611    
 1073.00   33.18882      203.7654      32486.30      173.4893    
 1074.00   33.19474      203.7964      32519.50      173.5175    
 1075.00   33.20065      203.8273      32552.69      173.5457    
 1076.00   33.20655      203.8581      32585.90      173.5738    
 1077.00   33.21245      203.8890      32619.11      173.6020    
 1078.00   33.21834      203.9198      32652.32      173.6301    
 1079.00   33.22423      203.9506      32685.54      173.6582    
 1080.00   33.23011      203.9814      32718.77      173.6862    
 1081.00   33.23598      204.0121      32752.00      173.7143    
 1082.00   33.24185      204.0429      32785.24      173.7423    
 1083.00   33.24772      204.0736      32818.49      173.7703    
 1084.00   33.25358      204.1043      32851.74      173.7982    
 1085.00   33.25943      204.1349      32884.99      173.8262    
 1086.00   33.26528      204.1656      32918.26      173.8541    
 1087.00   33.27112      204.1962      32951.53      173.8820    
 1088.00   33.27696      204.2268      32984.80      173.9099    
 1089.00   33.28279      204.2574      33018.08      173.9377    
 1090.00   33.28862      204.2879      33051.37      173.9656    
 1091.00   33.29444      204.3185      33084.66      173.9934    
 1092.00   33.30026      204.3490      33117.95      174.0212    
 1093.00   33.30607      204.3794      33151.26      174.0489    
 1094.00   33.31187      204.4099      33184.57      174.0767    
 1095.00   33.31767      204.4403      33217.88      174.1044    
 1096.00   33.32346      204.4708      33251.20      174.1321    
 1097.00   33.32925      204.5012      33284.53      174.1597    
 1098.00   33.33503      204.5315      33317.86      174.1874    
 1099.00   33.34081      204.5619      33351.20      174.2150    
 1100.00   33.34658      204.5922      33384.54      174.2426    
 1101.00   33.35235      204.6225      33417.89      174.2702    
 1102.00   33.35811      204.6528      33451.25      174.2978    
 1103.00   33.36386      204.6830      33484.61      174.3253    
 1104.00   33.36961      204.7133      33517.97      174.3528    
 1105.00   33.37536      204.7435      33551.35      174.3803    
 1106.00   33.38110      204.7737      33584.72      174.4078    
 1107.00   33.38683      204.8039      33618.11      174.4352    
 1108.00   33.39256      204.8340      33651.50      174.4626    
 1109.00   33.39828      204.8641      33684.89      174.4900    
 1110.00   33.40399      204.8942      33718.30      174.5174    
 1111.00   33.40971      204.9243      33751.70      174.5448    
 1112.00   33.41541      204.9544      33785.11      174.5721    
 1113.00   33.42111      204.9844      33818.53      174.5994    
 1114.00   33.42680      205.0144      33851.96      174.6267    
 1115.00   33.43249      205.0444      33885.39      174.6540    
 1116.00   33.43818      205.0744      33918.82      174.6812    
 1117.00   33.44385      205.1044      33952.26      174.7084    
 1118.00   33.44953      205.1343      33985.71      174.7356    
 1119.00   33.45519      205.1642      34019.16      174.7628    
 1120.00   33.46085      205.1941      34052.62      174.7900    
 1121.00   33.46651      205.2240      34086.08      174.8171    
 1122.00   33.47216      205.2538      34119.55      174.8442    
 1123.00   33.47780      205.2836      34153.03      174.8713    
 1124.00   33.48344      205.3134      34186.51      174.8984    
 1125.00   33.48908      205.3432      34219.99      174.9254    
 1126.00   33.49470      205.3730      34253.49      174.9524    
 1127.00   33.50033      205.4027      34286.98      174.9795    
 1128.00   33.50594      205.4324      34320.49      175.0064    
 1129.00   33.51155      205.4621      34354.00      175.0334    
 1130.00   33.51716      205.4918      34387.51      175.0603    
 1131.00   33.52276      205.5214      34421.03      175.0873    
 1132.00   33.52836      205.5510      34454.56      175.1142    
 1133.00   33.53394      205.5807      34488.09      175.1410    
 1134.00   33.53953      205.6102      34521.62      175.1679    
 1135.00   33.54511      205.6398      34555.17      175.1947    
 1136.00   33.55068      205.6694      34588.71      175.2215    
 1137.00   33.55625      205.6989      34622.27      175.2483    
 1138.00   33.56181      205.7284      34655.83      175.2751    
 1139.00   33.56736      205.7579      34689.39      175.3019    
 1140.00   33.57291      205.7873      34722.96      175.3286    
 1141.00   33.57846      205.8168      34756.54      175.3553    
 1142.00   33.58400      205.8462      34790.12      175.3820    
 1143.00   33.58953      205.8756      34823.70      175.4086    
 1144.00   33.59506      205.9050      34857.30      175.4353    
 1145.00   33.60058      205.9343      34890.89      175.4619    
 1146.00   33.60610      205.9636      34924.50      175.4885    
 1147.00   33.61161      205.9930      34958.11      175.5151    
 1148.00   33.61712      206.0223      34991.72      175.5417    
 1149.00   33.62262      206.0515      35025.34      175.5682    
 1150.00   33.62812      206.0808      35058.97      175.5947    
 1151.00   33.63361      206.1100      35092.60      175.6212    
 1152.00   33.63909      206.1392      35126.23      175.6477    
 1153.00   33.64457      206.1684      35159.88      175.6742    
 1154.00   33.65004      206.1976      35193.52      175.7006    
 1155.00   33.65551      206.2267      35227.18      175.7270    
 1156.00   33.66097      206.2559      35260.83      175.7534    
 1157.00   33.66643      206.2850      35294.50      175.7798    
 1158.00   33.67188      206.3141      35328.17      175.8061    
 1159.00   33.67733      206.3431      35361.84      175.8325    
 1160.00   33.68277      206.3722      35395.52      175.8588    
 1161.00   33.68820      206.4012      35429.21      175.8851    
 1162.00   33.69363      206.4302      35462.90      175.9114    
 1163.00   33.69905      206.4592      35496.59      175.9376    
 1164.00   33.70447      206.4882      35530.30      175.9638    
 1165.00   33.70988      206.5171      35564.00      175.9901    
 1166.00   33.71529      206.5460      35597.72      176.0162    
 1167.00   33.72069      206.5749      35631.43      176.0424    
 1168.00   33.72609      206.6038      35665.16      176.0686    
 1169.00   33.73148      206.6327      35698.89      176.0947    
 1170.00   33.73687      206.6615      35732.62      176.1208    
 1171.00   33.74225      206.6903      35766.36      176.1469    
 1172.00   33.74762      206.7192      35800.10      176.1730    
 1173.00   33.75299      206.7479      35833.85      176.1990    
 1174.00   33.75835      206.7767      35867.61      176.2251    
 1175.00   33.76371      206.8054      35901.37      176.2511    
 1176.00   33.76906      206.8342      35935.14      176.2771    
 1177.00   33.77441      206.8629      35968.91      176.3031    
 1178.00   33.77975      206.8916      36002.69      176.3290    
 1179.00   33.78509      206.9202      36036.47      176.3549    
 1180.00   33.79042      206.9489      36070.26      176.3809    
 1181.00   33.79574      206.9775      36104.05      176.4068    
 1182.00   33.80106      207.0061      36137.85      176.4326    
 1183.00   33.80638      207.0347      36171.65      176.4585    
 1184.00   33.81168      207.0633      36205.46      176.4843    
 1185.00   33.81699      207.0918      36239.28      176.5101    
 1186.00   33.82229      207.1203      36273.10      176.5359    
 1187.00   33.82758      207.1488      36306.92      176.5617    
 1188.00   33.83286      207.1773      36340.75      176.5875    
 1189.00   33.83815      207.2058      36374.59      176.6132    
 1190.00   33.84342      207.2343      36408.43      176.6389    
 1191.00   33.84869      207.2627      36442.27      176.6646    
 1192.00   33.85396      207.2911      36476.12      176.6903    
 1193.00   33.85922      207.3195      36509.98      176.7160    
 1194.00   33.86447      207.3479      36543.84      176.7416    
 1195.00   33.86972      207.3762      36577.71      176.7672    
 1196.00   33.87496      207.4045      36611.58      176.7929    
 1197.00   33.88020      207.4329      36645.46      176.8184    
 1198.00   33.88543      207.4612      36679.34      176.8440    
 1199.00   33.89066      207.4894      36713.23      176.8696    
 1200.00   33.89588      207.5177      36747.12      176.8951    
 1201.00   33.90110      207.5459      36781.02      176.9206    
 1202.00   33.90631      207.5741      36814.93      176.9461    
 1203.00   33.91152      207.6023      36848.83      176.9716    
 1204.00   33.91672      207.6305      36882.75      176.9970    
 1205.00   33.92191      207.6587      36916.67      177.0224    
 1206.00   33.92710      207.6868      36950.59      177.0479    
 1207.00   33.93228      207.7149      36984.52      177.0732    
 1208.00   33.93746      207.7430      37018.46      177.0986    
 1209.00   33.94264      207.7711      37052.40      177.1240    
 1210.00   33.94780      207.7992      37086.34      177.1493    
 1211.00   33.95297      207.8272      37120.29      177.1746    
 1212.00   33.95812      207.8553      37154.25      177.1999    
 1213.00   33.96328      207.8833      37188.21      177.2252    
 1214.00   33.96842      207.9113      37222.18      177.2505    
 1215.00   33.97356      207.9392      37256.15      177.2757    
 1216.00   33.97870      207.9672      37290.12      177.3010    
 1217.00   33.98383      207.9951      37324.10      177.3262    
 1218.00   33.98895      208.0230      37358.09      177.3514    
 1219.00   33.99407      208.0509      37392.08      177.3765    
 1220.00   33.99919      208.0788      37426.08      177.4017    
 1221.00   34.00430      208.1067      37460.08      177.4268    
 1222.00   34.00940      208.1345      37494.09      177.4520    
 1223.00   34.01450      208.1623      37528.10      177.4771    
 1224.00   34.01959      208.1901      37562.12      177.5021    
 1225.00   34.02468      208.2179      37596.14      177.5272    
 1226.00   34.02976      208.2457      37630.16      177.5522    
 1227.00   34.03484      208.2734      37664.20      177.5773    
 1228.00   34.03991      208.3012      37698.23      177.6023    
 1229.00   34.04497      208.3289      37732.28      177.6273    
 1230.00   34.05004      208.3566      37766.32      177.6522    
 1231.00   34.05509      208.3842      37800.38      177.6772    
 1232.00   34.06014      208.4119      37834.43      177.7021    
 1233.00   34.06519      208.4395      37868.50      177.7270    
 1234.00   34.07023      208.4672      37902.57      177.7519    
 1235.00   34.07526      208.4948      37936.64      177.7768    
 1236.00   34.08029      208.5223      37970.72      177.8017    
 1237.00   34.08531      208.5499      38004.80      177.8265    
 1238.00   34.09033      208.5774      38038.89      177.8514    
 1239.00   34.09535      208.6050      38072.98      177.8762    
 1240.00   34.10035      208.6325      38107.08      177.9010    
 1241.00   34.10536      208.6600      38141.18      177.9257    
 1242.00   34.11035      208.6874      38175.29      177.9505    
 1243.00   34.11535      208.7149      38209.40      177.9752    
 1244.00   34.12033      208.7423      38243.52      178.0000    
 1245.00   34.12531      208.7698      38277.64      178.0247    
 1246.00   34.13029      208.7972      38311.77      178.0493    
 1247.00   34.13526      208.8245      38345.90      178.0740    
 1248.00   34.14023      208.8519      38380.04      178.0987    
 1249.00   34.14519      208.8793      38414.18      178.1233    
 1250.00   34.15014      208.9066      38448.33      178.1479    
 1251.00   34.15509      208.9339      38482.48      178.1725    
 1252.00   34.16004      208.9612      38516.64      178.1971    
 1253.00   34.16498      208.9885      38550.80      178.2217    
 1254.00   34.16991      209.0157      38584.97      178.2462    
 1255.00   34.17484      209.0430      38619.14      178.2707    
 1256.00   34.17977      209.0702      38653.32      178.2952    
 1257.00   34.18469      209.0974      38687.50      178.3197    
 1258.00   34.18960      209.1246      38721.69      178.3442    
 1259.00   34.19451      209.1517      38755.88      178.3687    
 1260.00   34.19941      209.1789      38790.08      178.3931    
 1261.00   34.20431      209.2060      38824.28      178.4175    
 1262.00   34.20920      209.2331      38858.49      178.4419    
 1263.00   34.21409      209.2602      38892.70      178.4663    
 1264.00   34.21897      209.2873      38926.91      178.4907    
 1265.00   34.22385      209.3144      38961.14      178.5151    
 1266.00   34.22872      209.3414      38995.36      178.5394    
 1267.00   34.23359      209.3685      39029.59      178.5637    
 1268.00   34.23845      209.3955      39063.83      178.5880    
 1269.00   34.24331      209.4225      39098.07      178.6123    
 1270.00   34.24816      209.4494      39132.32      178.6366    
 1271.00   34.25301      209.4764      39166.57      178.6608    
 1272.00   34.25785      209.5033      39200.82      178.6851    
 1273.00   34.26268      209.5303      39235.08      178.7093    
 1274.00   34.26751      209.5572      39269.35      178.7335    
 1275.00   34.27234      209.5841      39303.62      178.7577    
 1276.00   34.27716      209.6109      39337.89      178.7819    
 1277.00   34.28198      209.6378      39372.17      178.8060    
 1278.00   34.28679      209.6646      39406.46      178.8301    
 1279.00   34.29159      209.6914      39440.75      178.8543    
 1280.00   34.29639      209.7182      39475.04      178.8784    
 1281.00   34.30119      209.7450      39509.34      178.9024    
 1282.00   34.30598      209.7718      39543.64      178.9265    
 1283.00   34.31076      209.7985      39577.95      178.9506    
 1284.00   34.31554      209.8253      39612.26      178.9746    
 1285.00   34.32032      209.8520      39646.58      178.9986    
 1286.00   34.32509      209.8787      39680.90      179.0226    
 1287.00   34.32985      209.9054      39715.23      179.0466    
 1288.00   34.33461      209.9320      39749.56      179.0706    
 1289.00   34.33937      209.9587      39783.90      179.0945    
 1290.00   34.34412      209.9853      39818.24      179.1185    
 1291.00   34.34886      210.0119      39852.59      179.1424    
 1292.00   34.35360      210.0385      39886.94      179.1663    
 1293.00   34.35834      210.0651      39921.30      179.1902    
 1294.00   34.36307      210.0917      39955.66      179.2140    
 1295.00   34.36779      210.1182      39990.02      179.2379    
 1296.00   34.37251      210.1448      40024.39      179.2617    
 1297.00   34.37722      210.1713      40058.77      179.2856    
 1298.00   34.38193      210.1978      40093.15      179.3094    
 1299.00   34.38664      210.2242      40127.53      179.3332    
 1300.00   34.39134      210.2507      40161.92      179.3569    
 1301.00   34.39603      210.2772      40196.31      179.3807    
 1302.00   34.40072      210.3036      40230.71      179.4044    
 1303.00   34.40540      210.3300      40265.12      179.4281    
 1304.00   34.41008      210.3564      40299.52      179.4519    
 1305.00   34.41476      210.3828      40333.94      179.4755    
 1306.00   34.41943      210.4091      40368.35      179.4992    
 1307.00   34.42409      210.4355      40402.77      179.5229    
 1308.00   34.42875      210.4618      40437.20      179.5465    
 1309.00   34.43341      210.4881      40471.63      179.5702    
 1310.00   34.43805      210.5144      40506.07      179.5938    
 1311.00   34.44270      210.5407      40540.51      179.6174    
 1312.00   34.44734      210.5670      40574.95      179.6409    
 1313.00   34.45197      210.5932      40609.40      179.6645    
 1314.00   34.45660      210.6195      40643.86      179.6881    
 1315.00   34.46123      210.6457      40678.32      179.7116    
 1316.00   34.46585      210.6719      40712.78      179.7351    
 1317.00   34.47046      210.6980      40747.25      179.7586    
 1318.00   34.47507      210.7242      40781.72      179.7821    
 1319.00   34.47968      210.7504      40816.20      179.8056    
 1320.00   34.48428      210.7765      40850.68      179.8290    
 1321.00   34.48887      210.8026      40885.17      179.8524    
 1322.00   34.49346      210.8287      40919.66      179.8759    
 1323.00   34.49805      210.8548      40954.15      179.8993    
 1324.00   34.50263      210.8809      40988.65      179.9227    
 1325.00   34.50721      210.9069      41023.16      179.9460    
 1326.00   34.51178      210.9329      41057.67      179.9694    
 1327.00   34.51634      210.9590      41092.18      179.9927    
 1328.00   34.52090      210.9850      41126.70      180.0161    
 1329.00   34.52546      211.0110      41161.22      180.0394    
 1330.00   34.53001      211.0369      41195.75      180.0627    
 1331.00   34.53456      211.0629      41230.28      180.0860    
 1332.00   34.53910      211.0888      41264.82      180.1092    
 1333.00   34.54364      211.1147      41299.36      180.1325    
 1334.00   34.54817      211.1406      41333.91      180.1557    
 1335.00   34.55269      211.1665      41368.46      180.1789    
 1336.00   34.55722      211.1924      41403.01      180.2021    
 1337.00   34.56173      211.2183      41437.57      180.2253    
 1338.00   34.56625      211.2441      41472.14      180.2485    
 1339.00   34.57075      211.2699      41506.71      180.2717    
 1340.00   34.57526      211.2957      41541.28      180.2948    
 1341.00   34.57976      211.3215      41575.86      180.3179    
 1342.00   34.58425      211.3473      41610.44      180.3410    
 1343.00   34.58874      211.3731      41645.02      180.3641    
 1344.00   34.59322      211.3988      41679.62      180.3872    
 1345.00   34.59770      211.4246      41714.21      180.4103    
 1346.00   34.60218      211.4503      41748.81      180.4333    
 1347.00   34.60664      211.4760      41783.42      180.4564    
 1348.00   34.61111      211.5017      41818.02      180.4794    
 1349.00   34.61557      211.5273      41852.64      180.5024    
 1350.00   34.62002      211.5530      41887.26      180.5254    
 1351.00   34.62448      211.5786      41921.88      180.5484    
 1352.00   34.62892      211.6042      41956.50      180.5713    
 1353.00   34.63336      211.6298      41991.14      180.5943    
 1354.00   34.63780      211.6554      42025.77      180.6172    
 1355.00   34.64223      211.6810      42060.41      180.6401    
 1356.00   34.64666      211.7066      42095.06      180.6630    
 1357.00   34.65108      211.7321      42129.70      180.6859    
 1358.00   34.65550      211.7576      42164.36      180.7088    
 1359.00   34.65991      211.7831      42199.02      180.7316    
 1360.00   34.66432      211.8086      42233.68      180.7545    
 1361.00   34.66872      211.8341      42268.34      180.7773    
 1362.00   34.67312      211.8596      42303.01      180.8001    
 1363.00   34.67751      211.8850      42337.69      180.8229    
 1364.00   34.68190      211.9105      42372.37      180.8457    
 1365.00   34.68629      211.9359      42407.05      180.8685    
 1366.00   34.69067      211.9613      42441.74      180.8912    
 1367.00   34.69504      211.9867      42476.44      180.9139    
 1368.00   34.69941      212.0121      42511.13      180.9367    
 1369.00   34.70378      212.0374      42545.83      180.9594    
 1370.00   34.70814      212.0628      42580.54      180.9821    
 1371.00   34.71250      212.0881      42615.25      181.0047    
 1372.00   34.71685      212.1134      42649.96      181.0274    
 1373.00   34.72120      212.1387      42684.68      181.0501    
 1374.00   34.72554      212.1640      42719.41      181.0727    
 1375.00   34.72988      212.1892      42754.13      181.0953    
 1376.00   34.73421      212.2145      42788.87      181.1179    
 1377.00   34.73854      212.2397      42823.60      181.1405    
 1378.00   34.74286      212.2649      42858.34      181.1631    
 1379.00   34.74718      212.2901      42893.09      181.1857    
 1380.00   34.75150      212.3153      42927.84      181.2082    
 1381.00   34.75581      212.3405      42962.59      181.2307    
 1382.00   34.76011      212.3657      42997.35      181.2533    
 1383.00   34.76442      212.3908      43032.11      181.2758    
 1384.00   34.76871      212.4159      43066.88      181.2983    
 1385.00   34.77300      212.4411      43101.65      181.3207    
 1386.00   34.77729      212.4662      43136.42      181.3432    
 1387.00   34.78158      212.4912      43171.20      181.3656    
 1388.00   34.78585      212.5163      43205.99      181.3881    
 1389.00   34.79013      212.5414      43240.78      181.4105    
 1390.00   34.79440      212.5664      43275.57      181.4329    
 1391.00   34.79866      212.5914      43310.36      181.4553    
 1392.00   34.80292      212.6164      43345.17      181.4777    
 1393.00   34.80718      212.6414      43379.97      181.5000    
 1394.00   34.81143      212.6664      43414.78      181.5224    
 1395.00   34.81568      212.6914      43449.59      181.5447    
 1396.00   34.81992      212.7163      43484.41      181.5670    
 1397.00   34.82416      212.7413      43519.23      181.5893    
 1398.00   34.82839      212.7662      43554.06      181.6116    
 1399.00   34.83262      212.7911      43588.89      181.6339    
 1400.00   34.83684      212.8160      43623.72      181.6562    
 1401.00   34.84106      212.8409      43658.56      181.6784    
 1402.00   34.84528      212.8657      43693.41      181.7007    
 1403.00   34.84949      212.8906      43728.25      181.7229    
 1404.00   34.85370      212.9154      43763.11      181.7451    
 1405.00   34.85790      212.9402      43797.96      181.7673    
 1406.00   34.86210      212.9650      43832.82      181.7895    
 1407.00   34.86629      212.9898      43867.69      181.8116    
 1408.00   34.87048      213.0146      43902.55      181.8338    
 1409.00   34.87466      213.0393      43937.43      181.8559    
 1410.00   34.87884      213.0641      43972.30      181.8781    
 1411.00   34.88302      213.0888      44007.18      181.9002    
 1412.00   34.88719      213.1135      44042.07      181.9223    
 1413.00   34.89136      213.1382      44076.96      181.9443    
 1414.00   34.89552      213.1629      44111.85      181.9664    
 1415.00   34.89968      213.1876      44146.75      181.9885    
 1416.00   34.90383      213.2122      44181.65      182.0105    
 1417.00   34.90798      213.2369      44216.56      182.0325    
 1418.00   34.91212      213.2615      44251.47      182.0546    
 1419.00   34.91626      213.2861      44286.38      182.0766    
 1420.00   34.92040      213.3107      44321.30      182.0985    
 1421.00   34.92453      213.3353      44356.22      182.1205    
 1422.00   34.92866      213.3599      44391.15      182.1425    
 1423.00   34.93278      213.3844      44426.08      182.1644    
 1424.00   34.93690      213.4090      44461.01      182.1864    
 1425.00   34.94101      213.4335      44495.95      182.2083    
 1426.00   34.94512      213.4580      44530.90      182.2302    
 1427.00   34.94923      213.4825      44565.84      182.2521    
 1428.00   34.95333      213.5070      44600.80      182.2739    
 1429.00   34.95743      213.5315      44635.75      182.2958    
 1430.00   34.96152      213.5559      44670.71      182.3177    
 1431.00   34.96561      213.5804      44705.67      182.3395    
 1432.00   34.96969      213.6048      44740.64      182.3613    
 1433.00   34.97377      213.6292      44775.61      182.3831    
 1434.00   34.97785      213.6536      44810.59      182.4049    
 1435.00   34.98192      213.6780      44845.57      182.4267    
 1436.00   34.98598      213.7024      44880.55      182.4485    
 1437.00   34.99005      213.7267      44915.54      182.4703    
 1438.00   34.99410      213.7511      44950.53      182.4920    
 1439.00   34.99816      213.7754      44985.53      182.5137    
 1440.00   35.00221      213.7997      45020.53      182.5354    
 1441.00   35.00625      213.8240      45055.53      182.5571    
 1442.00   35.01029      213.8483      45090.54      182.5788    
 1443.00   35.01433      213.8726      45125.55      182.6005    
 1444.00   35.01836      213.8968      45160.57      182.6222    
 1445.00   35.02239      213.9211      45195.59      182.6438    
 1446.00   35.02641      213.9453      45230.62      182.6655    
 1447.00   35.03043      213.9695      45265.64      182.6871    
 1448.00   35.03445      213.9937      45300.68      182.7087    
 1449.00   35.03846      214.0179      45335.71      182.7303    
 1450.00   35.04247      214.0421      45370.75      182.7519    
 1451.00   35.04647      214.0662      45405.80      182.7735    
 1452.00   35.05047      214.0904      45440.85      182.7950    
 1453.00   35.05447      214.1145      45475.90      182.8166    
 1454.00   35.05846      214.1386      45510.95      182.8381    
 1455.00   35.06244      214.1627      45546.02      182.8596    
 1456.00   35.06642      214.1868      45581.08      182.8811    
 1457.00   35.07040      214.2109      45616.15      182.9026    
 1458.00   35.07438      214.2350      45651.22      182.9241    
 1459.00   35.07835      214.2590      45686.30      182.9456    
 1460.00   35.08231      214.2831      45721.38      182.9670    
 1461.00   35.08627      214.3071      45756.46      182.9885    
 1462.00   35.09023      214.3311      45791.55      183.0099    
 1463.00   35.09418      214.3551      45826.64      183.0313    
 1464.00   35.09813      214.3791      45861.74      183.0527    
 1465.00   35.10208      214.4030      45896.84      183.0741    
 1466.00   35.10602      214.4270      45931.94      183.0955    
 1467.00   35.10995      214.4509      45967.05      183.1169    
 1468.00   35.11389      214.4748      46002.16      183.1382    
 1469.00   35.11781      214.4988      46037.28      183.1596    
 1470.00   35.12174      214.5227      46072.40      183.1809    
 1471.00   35.12566      214.5465      46107.52      183.2022    
 1472.00   35.12957      214.5704      46142.65      183.2235    
 1473.00   35.13349      214.5943      46177.78      183.2448    
 1474.00   35.13739      214.6181      46212.92      183.2661    
 1475.00   35.14130      214.6419      46248.06      183.2873    
 1476.00   35.14520      214.6658      46283.20      183.3086    
 1477.00   35.14909      214.6896      46318.35      183.3298    
 1478.00   35.15299      214.7134      46353.50      183.3511    
 1479.00   35.15687      214.7371      46388.65      183.3723    
 1480.00   35.16076      214.7609      46423.81      183.3935    
 1481.00   35.16464      214.7847      46458.97      183.4147    
 1482.00   35.16851      214.8084      46494.14      183.4358    
 1483.00   35.17238      214.8321      46529.31      183.4570    
 1484.00   35.17625      214.8558      46564.48      183.4781    
 1485.00   35.18011      214.8795      46599.66      183.4993    
 1486.00   35.18397      214.9032      46634.84      183.5204    
 1487.00   35.18783      214.9269      46670.03      183.5415    
 1488.00   35.19168      214.9505      46705.22      183.5626    
 1489.00   35.19553      214.9742      46740.41      183.5837    
 1490.00   35.19937      214.9978      46775.61      183.6048    
 1491.00   35.20321      215.0214      46810.81      183.6258    
 1492.00   35.20704      215.0450      46846.02      183.6469    
 1493.00   35.21088      215.0686      46881.23      183.6679    
 1494.00   35.21470      215.0922      46916.44      183.6890    
 1495.00   35.21853      215.1158      46951.66      183.7100    
 1496.00   35.22235      215.1393      46986.88      183.7310    
 1497.00   35.22616      215.1628      47022.10      183.7520    
 1498.00   35.22997      215.1864      47057.33      183.7729    
 1499.00   35.23378      215.2099      47092.56      183.7939    
 1500.00   35.23759      215.2334      47127.80      183.8149    
 1501.00   35.24139      215.2569      47163.04      183.8358    
 1502.00   35.24518      215.2803      47198.28      183.8567    
 1503.00   35.24897      215.3038      47233.53      183.8776    
 1504.00   35.25276      215.3272      47268.78      183.8985    
 1505.00   35.25655      215.3507      47304.03      183.9194    
 1506.00   35.26033      215.3741      47339.29      183.9403    
 1507.00   35.26410      215.3975      47374.55      183.9612    
 1508.00   35.26788      215.4209      47409.82      183.9820    
 1509.00   35.27164      215.4443      47445.09      184.0029    
 1510.00   35.27541      215.4676      47480.36      184.0237    
 1511.00   35.27917      215.4910      47515.64      184.0445    
 1512.00   35.28293      215.5143      47550.92      184.0653    
 1513.00   35.28668      215.5377      47586.21      184.0861    
 1514.00   35.29043      215.5610      47621.49      184.1069    
 1515.00   35.29417      215.5843      47656.79      184.1277    
 1516.00   35.29792      215.6076      47692.08      184.1484    
 1517.00   35.30165      215.6309      47727.38      184.1692    
 1518.00   35.30539      215.6541      47762.69      184.1899    
 1519.00   35.30912      215.6774      47797.99      184.2106    
 1520.00   35.31284      215.7006      47833.30      184.2313    
 1521.00   35.31657      215.7238      47868.62      184.2520    
 1522.00   35.32028      215.7471      47903.94      184.2727    
 1523.00   35.32400      215.7703      47939.26      184.2934    
 1524.00   35.32771      215.7934      47974.58      184.3141    
 1525.00   35.33142      215.8166      48009.91      184.3347    
 1526.00   35.33512      215.8398      48045.25      184.3553    
 1527.00   35.33882      215.8629      48080.58      184.3760    
 1528.00   35.34252      215.8861      48115.93      184.3966    
 1529.00   35.34621      215.9092      48151.27      184.4172    
 1530.00   35.34990      215.9323      48186.62      184.4378    
 1531.00   35.35358      215.9554      48221.97      184.4584    
 1532.00   35.35726      215.9785      48257.32      184.4789    
 1533.00   35.36094      216.0016      48292.68      184.4995    
 1534.00   35.36461      216.0246      48328.05      184.5200    
 1535.00   35.36828      216.0477      48363.41      184.5405    
 1536.00   35.37195      216.0707      48398.78      184.5611    
 1537.00   35.37561      216.0937      48434.16      184.5816    
 1538.00   35.37927      216.1167      48469.53      184.6021    
 1539.00   35.38292      216.1397      48504.92      184.6226    
 1540.00   35.38657      216.1627      48540.30      184.6430    
 1541.00   35.39022      216.1857      48575.69      184.6635    
 1542.00   35.39386      216.2086      48611.08      184.6839    
 1543.00   35.39750      216.2316      48646.48      184.7044    
 1544.00   35.40114      216.2545      48681.88      184.7248    
 1545.00   35.40477      216.2774      48717.28      184.7452    
 1546.00   35.40840      216.3004      48752.69      184.7656    
 1547.00   35.41202      216.3232      48788.10      184.7860    
 1548.00   35.41564      216.3461      48823.51      184.8064    
 1549.00   35.41926      216.3690      48858.93      184.8268    
 1550.00   35.42288      216.3919      48894.35      184.8471    
 1551.00   35.42649      216.4147      48929.77      184.8675    
 1552.00   35.43009      216.4375      48965.20      184.8878    
 1553.00   35.43370      216.4604      49000.63      184.9081    
 1554.00   35.43729      216.4832      49036.07      184.9284    
 1555.00   35.44089      216.5060      49071.51      184.9487    
 1556.00   35.44448      216.5288      49106.95      184.9690    
 1557.00   35.44807      216.5515      49142.40      184.9893    
 1558.00   35.45166      216.5743      49177.85      185.0096    
 1559.00   35.45524      216.5970      49213.30      185.0298    
 1560.00   35.45881      216.6198      49248.76      185.0501    
 1561.00   35.46239      216.6425      49284.22      185.0703    
 1562.00   35.46596      216.6652      49319.68      185.0905    
 1563.00   35.46952      216.6879      49355.15      185.1107    
 1564.00   35.47309      216.7106      49390.62      185.1309    
 1565.00   35.47665      216.7333      49426.10      185.1511    
 1566.00   35.48020      216.7559      49461.57      185.1713    
 1567.00   35.48376      216.7786      49497.06      185.1914    
 1568.00   35.48730      216.8012      49532.54      185.2116    
 1569.00   35.49085      216.8239      49568.03      185.2317    
 1570.00   35.49439      216.8465      49603.52      185.2519    
 1571.00   35.49793      216.8691      49639.02      185.2720    
 1572.00   35.50146      216.8917      49674.52      185.2921    
 1573.00   35.50499      216.9142      49710.02      185.3122    
 1574.00   35.50852      216.9368      49745.53      185.3323    
 1575.00   35.51204      216.9594      49781.04      185.3523    
 1576.00   35.51557      216.9819      49816.55      185.3724    
 1577.00   35.51908      217.0044      49852.07      185.3925    
 1578.00   35.52260      217.0269      49887.59      185.4125    
 1579.00   35.52610      217.0495      49923.12      185.4325    
 1580.00   35.52961      217.0719      49958.64      185.4525    
 1581.00   35.53311      217.0944      49994.17      185.4726    
 1582.00   35.53661      217.1169      50029.71      185.4926    
 1583.00   35.54011      217.1394      50065.25      185.5125    
 1584.00   35.54360      217.1618      50100.79      185.5325    
 1585.00   35.54709      217.1842      50136.33      185.5525    
 1586.00   35.55057      217.2066      50171.88      185.5724    
 1587.00   35.55406      217.2291      50207.44      185.5924    
 1588.00   35.55753      217.2515      50242.99      185.6123    
 1589.00   35.56101      217.2738      50278.55      185.6322    
 1590.00   35.56448      217.2962      50314.11      185.6521    
 1591.00   35.56795      217.3186      50349.68      185.6720    
 1592.00   35.57141      217.3409      50385.25      185.6919    
 1593.00   35.57487      217.3633      50420.82      185.7118    
 1594.00   35.57833      217.3856      50456.40      185.7316    
 1595.00   35.58179      217.4079      50491.98      185.7515    
 1596.00   35.58524      217.4302      50527.56      185.7713    
 1597.00   35.58868      217.4525      50563.15      185.7912    
 1598.00   35.59213      217.4748      50598.74      185.8110    
 1599.00   35.59557      217.4970      50634.33      185.8308    
 1600.00   35.59900      217.5193      50669.93      185.8506    
 1601.00   35.60244      217.5415      50705.53      185.8704    
 1602.00   35.60587      217.5638      50741.14      185.8902    
 1603.00   35.60929      217.5860      50776.74      185.9099    
 1604.00   35.61272      217.6082      50812.35      185.9297    
 1605.00   35.61614      217.6304      50847.97      185.9494    
 1606.00   35.61955      217.6526      50883.59      185.9692    
 1607.00   35.62297      217.6748      50919.21      185.9889    
 1608.00   35.62638      217.6969      50954.83      186.0086    
 1609.00   35.62978      217.7191      50990.46      186.0283    
 1610.00   35.63319      217.7412      51026.09      186.0480    
 1611.00   35.63659      217.7633      51061.73      186.0677    
 1612.00   35.63998      217.7854      51097.37      186.0873    
 1613.00   35.64338      217.8076      51133.01      186.1070    
 1614.00   35.64677      217.8296      51168.65      186.1266    
 1615.00   35.65015      217.8517      51204.30      186.1463    
 1616.00   35.65354      217.8738      51239.95      186.1659    
 1617.00   35.65691      217.8958      51275.61      186.1855    
 1618.00   35.66029      217.9179      51311.27      186.2051    
 1619.00   35.66366      217.9399      51346.93      186.2247    
 1620.00   35.66703      217.9620      51382.59      186.2443    
 1621.00   35.67040      217.9840      51418.26      186.2639    
 1622.00   35.67376      218.0060      51453.93      186.2834    
 1623.00   35.67712      218.0280      51489.61      186.3030    
 1624.00   35.68048      218.0499      51525.29      186.3225    
 1625.00   35.68383      218.0719      51560.97      186.3421    
 1626.00   35.68718      218.0938      51596.66      186.3616    
 1627.00   35.69053      218.1158      51632.35      186.3811    
 1628.00   35.69387      218.1377      51668.04      186.4006    
 1629.00   35.69721      218.1596      51703.73      186.4201    
 1630.00   35.70055      218.1815      51739.43      186.4396    
 1631.00   35.70388      218.2034      51775.13      186.4590    
 1632.00   35.70721      218.2253      51810.84      186.4785    
 1633.00   35.71054      218.2472      51846.55      186.4979    
 1634.00   35.71386      218.2691      51882.26      186.5174    
 1635.00   35.71719      218.2909      51917.98      186.5368    
 1636.00   35.72050      218.3128      51953.70      186.5562    
 1637.00   35.72382      218.3346      51989.42      186.5756    
 1638.00   35.72713      218.3564      52025.14      186.5950    
 1639.00   35.73044      218.3782      52060.87      186.6144    
 1640.00   35.73374      218.4000      52096.60      186.6338    
 1641.00   35.73704      218.4218      52132.34      186.6531    
 1642.00   35.74034      218.4436      52168.08      186.6725    
 1643.00   35.74363      218.4653      52203.82      186.6918    
 1644.00   35.74693      218.4871      52239.57      186.7112    
 1645.00   35.75021      218.5088      52275.31      186.7305    
 1646.00   35.75350      218.5305      52311.07      186.7498    
 1647.00   35.75678      218.5522      52346.82      186.7691    
 1648.00   35.76006      218.5740      52382.58      186.7884    
 1649.00   35.76334      218.5956      52418.34      186.8077    
 1650.00   35.76661      218.6173      52454.11      186.8270    
 1651.00   35.76988      218.6390      52489.87      186.8462    
 1652.00   35.77314      218.6607      52525.65      186.8655    
 1653.00   35.77641      218.6823      52561.42      186.8847    
 1654.00   35.77967      218.7039      52597.20      186.9039    
 1655.00   35.78292      218.7256      52632.98      186.9232    
 1656.00   35.78618      218.7472      52668.76      186.9424    
 1657.00   35.78943      218.7688      52704.55      186.9616    
 1658.00   35.79268      218.7904      52740.34      186.9808    
 1659.00   35.79592      218.8120      52776.14      186.9999    
 1660.00   35.79916      218.8335      52811.94      187.0191    
 1661.00   35.80240      218.8551      52847.74      187.0383    
 1662.00   35.80563      218.8766      52883.54      187.0574    
 1663.00   35.80886      218.8982      52919.35      187.0766    
 1664.00   35.81209      218.9197      52955.16      187.0957    
 1665.00   35.81532      218.9412      52990.97      187.1148    
 1666.00   35.81854      218.9627      53026.79      187.1339    
 1667.00   35.82176      218.9842      53062.61      187.1530    
 1668.00   35.82498      219.0057      53098.43      187.1721    
 1669.00   35.82819      219.0272      53134.26      187.1912    
 1670.00   35.83140      219.0486      53170.09      187.2103    
 1671.00   35.83461      219.0701      53205.92      187.2293    
 1672.00   35.83781      219.0915      53241.76      187.2484    
 1673.00   35.84101      219.1130      53277.60      187.2674    
 1674.00   35.84421      219.1344      53313.44      187.2864    
 1675.00   35.84741      219.1558      53349.29      187.3055    
 1676.00   35.85060      219.1772      53385.13      187.3245    
 1677.00   35.85379      219.1986      53420.99      187.3435    
 1678.00   35.85697      219.2199      53456.84      187.3625    
 1679.00   35.86015      219.2413      53492.70      187.3815    
 1680.00   35.86333      219.2627      53528.56      187.4004    
 1681.00   35.86651      219.2840      53564.43      187.4194    
 1682.00   35.86968      219.3053      53600.30      187.4383    
 1683.00   35.87285      219.3267      53636.17      187.4573    
 1684.00   35.87602      219.3480      53672.04      187.4762    
 1685.00   35.87919      219.3693      53707.92      187.4951    
 1686.00   35.88235      219.3905      53743.80      187.5140    
 1687.00   35.88551      219.4118      53779.68      187.5329    
 1688.00   35.88866      219.4331      53815.57      187.5518    
 1689.00   35.89181      219.4543      53851.46      187.5707    
 1690.00   35.89496      219.4756      53887.35      187.5896    
 1691.00   35.89811      219.4968      53923.25      187.6084    
 1692.00   35.90125      219.5181      53959.15      187.6273    
 1693.00   35.90439      219.5393      53995.05      187.6461    
 1694.00   35.90753      219.5605      54030.96      187.6650    
 1695.00   35.91067      219.5817      54066.87      187.6838    
 1696.00   35.91380      219.6028      54102.78      187.7026    
 1697.00   35.91693      219.6240      54138.70      187.7214    
 1698.00   35.92005      219.6452      54174.61      187.7402    
 1699.00   35.92318      219.6663      54210.54      187.7590    
 1700.00   35.92630      219.6875      54246.46      187.7778    
 1701.00   35.92941      219.7086      54282.39      187.7965    
 1702.00   35.93253      219.7297      54318.32      187.8153    
 1703.00   35.93564      219.7508      54354.25      187.8340    
 1704.00   35.93875      219.7719      54390.19      187.8528    
 1705.00   35.94185      219.7930      54426.13      187.8715    
 1706.00   35.94495      219.8141      54462.07      187.8902    
 1707.00   35.94805      219.8351      54498.02      187.9089    
 1708.00   35.95115      219.8562      54533.97      187.9276    
 1709.00   35.95424      219.8772      54569.92      187.9463    
 1710.00   35.95734      219.8983      54605.88      187.9650    
 1711.00   35.96042      219.9193      54641.84      187.9837    
 1712.00   35.96351      219.9403      54677.80      188.0023    
 1713.00   35.96659      219.9613      54713.76      188.0210    
 1714.00   35.96967      219.9823      54749.73      188.0396    
 1715.00   35.97275      220.0033      54785.70      188.0582    
 1716.00   35.97582      220.0242      54821.68      188.0769    
 1717.00   35.97889      220.0452      54857.66      188.0955    
 1718.00   35.98196      220.0661      54893.64      188.1141    
 1719.00   35.98502      220.0871      54929.62      188.1327    
 1720.00   35.98809      220.1080      54965.61      188.1513    
 1721.00   35.99114      220.1289      55001.60      188.1698    
 1722.00   35.99420      220.1498      55037.59      188.1884    
 1723.00   35.99725      220.1707      55073.58      188.2070    
 1724.00   36.00031      220.1916      55109.58      188.2255    
 1725.00   36.00335      220.2125      55145.58      188.2440    
 1726.00   36.00640      220.2334      55181.59      188.2626    
 1727.00   36.00944      220.2542      55217.60      188.2811    
 1728.00   36.01248      220.2751      55253.61      188.2996    
 1729.00   36.01552      220.2959      55289.62      188.3181    
 1730.00   36.01855      220.3167      55325.64      188.3366    
 1731.00   36.02158      220.3375      55361.66      188.3551    
 1732.00   36.02461      220.3583      55397.68      188.3735    
 1733.00   36.02763      220.3791      55433.71      188.3920    
 1734.00   36.03066      220.3999      55469.74      188.4105    
 1735.00   36.03368      220.4207      55505.77      188.4289    
 1736.00   36.03669      220.4415      55541.81      188.4473    
 1737.00   36.03971      220.4622      55577.84      188.4658    
 1738.00   36.04272      220.4830      55613.88      188.4842    
 1739.00   36.04573      220.5037      55649.93      188.5026    
 1740.00   36.04873      220.5244      55685.98      188.5210    
 1741.00   36.05174      220.5451      55722.03      188.5394    
 1742.00   36.05474      220.5658      55758.08      188.5577    
 1743.00   36.05774      220.5865      55794.14      188.5761    
 1744.00   36.06073      220.6072      55830.20      188.5945    
 1745.00   36.06372      220.6279      55866.26      188.6128    
 1746.00   36.06671      220.6485      55902.32      188.6312    
 1747.00   36.06970      220.6692      55938.39      188.6495    
 1748.00   36.07268      220.6898      55974.46      188.6678    
 1749.00   36.07566      220.7105      56010.54      188.6861    
 1750.00   36.07864      220.7311      56046.61      188.7044    
 1751.00   36.08162      220.7517      56082.69      188.7227    
 1752.00   36.08459      220.7723      56118.78      188.7410    
 1753.00   36.08756      220.7929      56154.86      188.7593    
 1754.00   36.09053      220.8135      56190.95      188.7776    
 1755.00   36.09350      220.8340      56227.04      188.7958    
 1756.00   36.09646      220.8546      56263.14      188.8141    
 1757.00   36.09942      220.8752      56299.24      188.8323    
 1758.00   36.10237      220.8957      56335.34      188.8506    
 1759.00   36.10533      220.9162      56371.44      188.8688    
 1760.00   36.10828      220.9367      56407.55      188.8870    
 1761.00   36.11123      220.9573      56443.66      188.9052    
 1762.00   36.11418      220.9778      56479.77      188.9234    
 1763.00   36.11712      220.9983      56515.89      188.9416    
 1764.00   36.12006      221.0187      56552.00      188.9598    
 1765.00   36.12300      221.0392      56588.13      188.9779    
 1766.00   36.12593      221.0597      56624.25      188.9961    
 1767.00   36.12887      221.0801      56660.38      189.0143    
 1768.00   36.13180      221.1006      56696.51      189.0324    
 1769.00   36.13472      221.1210      56732.64      189.0505    
 1770.00   36.13765      221.1414      56768.78      189.0687    
 1771.00   36.14057      221.1618      56804.92      189.0868    
 1772.00   36.14349      221.1822      56841.06      189.1049    
 1773.00   36.14641      221.2026      56877.20      189.1230    
 1774.00   36.14932      221.2230      56913.35      189.1411    
 1775.00   36.15223      221.2434      56949.50      189.1591    
 1776.00   36.15514      221.2637      56985.66      189.1772    
 1777.00   36.15805      221.2841      57021.81      189.1953    
 1778.00   36.16095      221.3044      57057.97      189.2133    
 1779.00   36.16386      221.3248      57094.13      189.2314    
 1780.00   36.16675      221.3451      57130.30      189.2494    
 1781.00   36.16965      221.3654      57166.47      189.2674    
 1782.00   36.17254      221.3857      57202.64      189.2855    
 1783.00   36.17543      221.4060      57238.81      189.3035    
 1784.00   36.17832      221.4263      57274.99      189.3215    
 1785.00   36.18121      221.4466      57311.17      189.3395    
 1786.00   36.18409      221.4668      57347.35      189.3574    
 1787.00   36.18697      221.4871      57383.54      189.3754    
 1788.00   36.18985      221.5073      57419.73      189.3934    
 1789.00   36.19273      221.5276      57455.92      189.4113    
 1790.00   36.19560      221.5478      57492.11      189.4293    
 1791.00   36.19847      221.5680      57528.31      189.4472    
 1792.00   36.20134      221.5882      57564.51      189.4652    
 1793.00   36.20420      221.6084      57600.71      189.4831    
 1794.00   36.20707      221.6286      57636.92      189.5010    
 1795.00   36.20993      221.6488      57673.13      189.5189    
 1796.00   36.21278      221.6689      57709.34      189.5368    
 1797.00   36.21564      221.6891      57745.55      189.5547    
 1798.00   36.21849      221.7092      57781.77      189.5726    
 1799.00   36.22134      221.7294      57817.99      189.5904    
 1800.00   36.22419      221.7495      57854.21      189.6083    
 1801.00   36.22703      221.7696      57890.44      189.6261    
 1802.00   36.22988      221.7897      57926.67      189.6440    
 1803.00   36.23272      221.8098      57962.90      189.6618    
 1804.00   36.23555      221.8299      57999.13      189.6796    
 1805.00   36.23839      221.8500      58035.37      189.6975    
 1806.00   36.24122      221.8701      58071.61      189.7153    
 1807.00   36.24405      221.8901      58107.85      189.7331    
 1808.00   36.24688      221.9102      58144.10      189.7509    
 1809.00   36.24970      221.9302      58180.34      189.7686    
 1810.00   36.25253      221.9503      58216.60      189.7864    
 1811.00   36.25535      221.9703      58252.85      189.8042    
 1812.00   36.25816      221.9903      58289.11      189.8219    
 1813.00   36.26098      222.0103      58325.37      189.8397    
 1814.00   36.26379      222.0303      58361.63      189.8574    
 1815.00   36.26660      222.0503      58397.89      189.8752    
 1816.00   36.26941      222.0703      58434.16      189.8929    
 1817.00   36.27222      222.0902      58470.43      189.9106    
 1818.00   36.27502      222.1102      58506.71      189.9283    
 1819.00   36.27782      222.1302      58542.98      189.9460    
 1820.00   36.28062      222.1501      58579.26      189.9637    
 1821.00   36.28341      222.1700      58615.54      189.9814    
 1822.00   36.28621      222.1899      58651.83      189.9990    
 1823.00   36.28900      222.2099      58688.12      190.0167    
 1824.00   36.29178      222.2298      58724.41      190.0344    
 1825.00   36.29457      222.2496      58760.70      190.0520    
 1826.00   36.29735      222.2695      58797.00      190.0696    
 1827.00   36.30014      222.2894      58833.29      190.0873    
 1828.00   36.30291      222.3093      58869.60      190.1049    
 1829.00   36.30569      222.3291      58905.90      190.1225    
 1830.00   36.30846      222.3490      58942.21      190.1401    
 1831.00   36.31123      222.3688      58978.52      190.1577    
 1832.00   36.31400      222.3886      59014.83      190.1753    
 1833.00   36.31677      222.4084      59051.14      190.1929    
 1834.00   36.31953      222.4283      59087.46      190.2104    
 1835.00   36.32230      222.4481      59123.78      190.2280    
 1836.00   36.32506      222.4678      59160.11      190.2456    
 1837.00   36.32781      222.4876      59196.43      190.2631    
 1838.00   36.33057      222.5074      59232.76      190.2806    
 1839.00   36.33332      222.5272      59269.09      190.2982    
 1840.00   36.33607      222.5469      59305.43      190.3157    
 1841.00   36.33882      222.5667      59341.77      190.3332    
 1842.00   36.34156      222.5864      59378.11      190.3507    
 1843.00   36.34431      222.6061      59414.45      190.3682    
 1844.00   36.34705      222.6258      59450.80      190.3857    
 1845.00   36.34978      222.6455      59487.14      190.4032    
 1846.00   36.35252      222.6652      59523.50      190.4206    
 1847.00   36.35525      222.6849      59559.85      190.4381    
 1848.00   36.35798      222.7046      59596.21      190.4556    
 1849.00   36.36071      222.7243      59632.57      190.4730    
 1850.00   36.36344      222.7439      59668.93      190.4905    
 1851.00   36.36616      222.7636      59705.29      190.5079    
 1852.00   36.36888      222.7832      59741.66      190.5253    
 1853.00   36.37160      222.8029      59778.03      190.5427    
 1854.00   36.37432      222.8225      59814.40      190.5601    
 1855.00   36.37704      222.8421      59850.78      190.5775    
 1856.00   36.37975      222.8617      59887.16      190.5949    
 1857.00   36.38246      222.8813      59923.54      190.6123    
 1858.00   36.38517      222.9009      59959.92      190.6297    
 1859.00   36.38787      222.9205      59996.31      190.6470    
 1860.00   36.39058      222.9400      60032.70      190.6644    
 1861.00   36.39328      222.9596      60069.09      190.6817    
 1862.00   36.39598      222.9791      60105.48      190.6991    
 1863.00   36.39867      222.9987      60141.88      190.7164    
 1864.00   36.40137      223.0182      60178.28      190.7337    
 1865.00   36.40406      223.0377      60214.68      190.7510    
 1866.00   36.40675      223.0573      60251.09      190.7684    
 1867.00   36.40943      223.0768      60287.50      190.7857    
 1868.00   36.41212      223.0963      60323.91      190.8029    
 1869.00   36.41480      223.1157      60360.32      190.8202    
 1870.00   36.41748      223.1352      60396.74      190.8375    
 1871.00   36.42016      223.1547      60433.16      190.8548    
 1872.00   36.42284      223.1742      60469.58      190.8720    
 1873.00   36.42551      223.1936      60506.00      190.8893    
 1874.00   36.42818      223.2131      60542.43      190.9065    
 1875.00   36.43085      223.2325      60578.86      190.9238    
 1876.00   36.43352      223.2519      60615.29      190.9410    
 1877.00   36.43618      223.2713      60651.73      190.9582    
 1878.00   36.43885      223.2907      60688.16      190.9754    
 1879.00   36.44151      223.3101      60724.60      190.9926    
 1880.00   36.44416      223.3295      60761.05      191.0098    
 1881.00   36.44682      223.3489      60797.49      191.0270    
 1882.00   36.44947      223.3683      60833.94      191.0442    
 1883.00   36.45213      223.3876      60870.39      191.0614    
 1884.00   36.45477      223.4070      60906.84      191.0785    
 1885.00   36.45742      223.4263      60943.30      191.0957    
 1886.00   36.46007      223.4457      60979.76      191.1128    
 1887.00   36.46271      223.4650      61016.22      191.1300    
 1888.00   36.46535      223.4843      61052.68      191.1471    
 1889.00   36.46799      223.5036      61089.15      191.1642    
 1890.00   36.47062      223.5229      61125.62      191.1813    
 1891.00   36.47326      223.5422      61162.09      191.1984    
 1892.00   36.47589      223.5615      61198.57      191.2155    
 1893.00   36.47852      223.5808      61235.04      191.2326    
 1894.00   36.48115      223.6000      61271.52      191.2497    
 1895.00   36.48377      223.6193      61308.01      191.2668    
 1896.00   36.48639      223.6386      61344.49      191.2839    
 1897.00   36.48902      223.6578      61380.98      191.3009    
 1898.00   36.49163      223.6770      61417.47      191.3180    
 1899.00   36.49425      223.6962      61453.96      191.3350    
 1900.00   36.49686      223.7155      61490.46      191.3521    
 1901.00   36.49948      223.7347      61526.96      191.3691    
 1902.00   36.50209      223.7539      61563.46      191.3861    
 1903.00   36.50469      223.7730      61599.96      191.4031    
 1904.00   36.50730      223.7922      61636.47      191.4201    
 1905.00   36.50990      223.8114      61672.98      191.4371    
 1906.00   36.51251      223.8306      61709.49      191.4541    
 1907.00   36.51510      223.8497      61746.00      191.4711    
 1908.00   36.51770      223.8689      61782.52      191.4881    
 1909.00   36.52030      223.8880      61819.04      191.5050    
 1910.00   36.52289      223.9071      61855.56      191.5220    
 1911.00   36.52548      223.9262      61892.08      191.5390    
 1912.00   36.52807      223.9453      61928.61      191.5559    
 1913.00   36.53066      223.9644      61965.14      191.5728    
 1914.00   36.53324      223.9835      62001.67      191.5898    
 1915.00   36.53582      224.0026      62038.20      191.6067    
 1916.00   36.53840      224.0217      62074.74      191.6236    
 1917.00   36.54098      224.0408      62111.28      191.6405    
 1918.00   36.54356      224.0598      62147.82      191.6574    
 1919.00   36.54613      224.0789      62184.37      191.6743    
 1920.00   36.54870      224.0979      62220.92      191.6912    
 1921.00   36.55127      224.1169      62257.47      191.7080    
 1922.00   36.55384      224.1360      62294.02      191.7249    
 1923.00   36.55641      224.1550      62330.57      191.7418    
 1924.00   36.55897      224.1740      62367.13      191.7586    
 1925.00   36.56153      224.1930      62403.69      191.7755    
 1926.00   36.56409      224.2120      62440.25      191.7923    
 1927.00   36.56665      224.2309      62476.82      191.8091    
 1928.00   36.56920      224.2499      62513.39      191.8260    
 1929.00   36.57176      224.2689      62549.96      191.8428    
 1930.00   36.57431      224.2878      62586.53      191.8596    
 1931.00   36.57686      224.3068      62623.11      191.8764    
 1932.00   36.57940      224.3257      62659.68      191.8932    
 1933.00   36.58195      224.3446      62696.26      191.9099    
 1934.00   36.58449      224.3636      62732.85      191.9267    
 1935.00   36.58703      224.3825      62769.43      191.9435    
 1936.00   36.58957      224.4014      62806.02      191.9603    
 1937.00   36.59211      224.4203      62842.61      191.9770    
 1938.00   36.59464      224.4392      62879.21      191.9938    
 1939.00   36.59718      224.4580      62915.80      192.0105    
 1940.00   36.59971      224.4769      62952.40      192.0272    
 1941.00   36.60224      224.4958      62989.00      192.0439    
 1942.00   36.60476      224.5146      63025.61      192.0607    
 1943.00   36.60729      224.5335      63062.21      192.0774    
 1944.00   36.60981      224.5523      63098.82      192.0941    
 1945.00   36.61233      224.5711      63135.43      192.1108    
 1946.00   36.61485      224.5900      63172.04      192.1274    
 1947.00   36.61737      224.6088      63208.66      192.1441    
 1948.00   36.61988      224.6276      63245.28      192.1608    
 1949.00   36.62239      224.6464      63281.90      192.1775    
 1950.00   36.62491      224.6652      63318.52      192.1941    
 1951.00   36.62741      224.6839      63355.15      192.2108    
 1952.00   36.62992      224.7027      63391.78      192.2274    
 1953.00   36.63243      224.7215      63428.41      192.2440    
 1954.00   36.63493      224.7402      63465.04      192.2607    
 1955.00   36.63743      224.7590      63501.68      192.2773    
 1956.00   36.63993      224.7777      63538.32      192.2939    
 1957.00   36.64242      224.7964      63574.96      192.3105    
 1958.00   36.64492      224.8151      63611.60      192.3271    
 1959.00   36.64741      224.8339      63648.25      192.3437    
 1960.00   36.64990      224.8526      63684.90      192.3603    
 1961.00   36.65239      224.8712      63721.55      192.3768    
 1962.00   36.65488      224.8899      63758.20      192.3934    
 1963.00   36.65736      224.9086      63794.86      192.4100    
 1964.00   36.65985      224.9273      63831.52      192.4265    
 1965.00   36.66233      224.9459      63868.18      192.4431    
 1966.00   36.66481      224.9646      63904.84      192.4596    
 1967.00   36.66729      224.9832      63941.51      192.4761    
 1968.00   36.66976      225.0019      63978.18      192.4926    
 1969.00   36.67223      225.0205      64014.85      192.5092    
 1970.00   36.67471      225.0391      64051.52      192.5257    
 1971.00   36.67718      225.0577      64088.20      192.5422    
 1972.00   36.67964      225.0763      64124.88      192.5587    
 1973.00   36.68211      225.0949      64161.56      192.5751    
 1974.00   36.68457      225.1135      64198.24      192.5916    
 1975.00   36.68703      225.1321      64234.93      192.6081    
 1976.00   36.68949      225.1507      64271.61      192.6246    
 1977.00   36.69195      225.1692      64308.30      192.6410    
 1978.00   36.69441      225.1878      64345.00      192.6575    
 1979.00   36.69686      225.2063      64381.69      192.6739    
 1980.00   36.69932      225.2249      64418.39      192.6903    
 1981.00   36.70177      225.2434      64455.09      192.7068    
 1982.00   36.70421      225.2619      64491.80      192.7232    
 1983.00   36.70666      225.2805      64528.50      192.7396    
 1984.00   36.70911      225.2990      64565.21      192.7560    
 1985.00   36.71155      225.3175      64601.92      192.7724    
 1986.00   36.71399      225.3360      64638.63      192.7888    
 1987.00   36.71643      225.3544      64675.35      192.8052    
 1988.00   36.71887      225.3729      64712.06      192.8216    
 1989.00   36.72130      225.3914      64748.78      192.8379    
 1990.00   36.72374      225.4098      64785.51      192.8543    
 1991.00   36.72617      225.4283      64822.23      192.8707    
 1992.00   36.72860      225.4467      64858.96      192.8870    
 1993.00   36.73102      225.4652      64895.69      192.9033    
 1994.00   36.73345      225.4836      64932.42      192.9197    
 1995.00   36.73588      225.5020      64969.16      192.9360    
 1996.00   36.73830      225.5204      65005.89      192.9523    
 1997.00   36.74072      225.5388      65042.63      192.9686    
 1998.00   36.74314      225.5572      65079.37      192.9850    
 1999.00   36.74555      225.5756      65116.12      193.0012    
 2000.00   36.74797      225.5940      65152.87      193.0175    
 2001.00   36.75038      225.6123      65189.62      193.0338    
 2002.00   36.75279      225.6307      65226.37      193.0501    
 2003.00   36.75520      225.6491      65263.12      193.0664    
 2004.00   36.75761      225.6674      65299.88      193.0826    
 2005.00   36.76002      225.6857      65336.64      193.0989    
 2006.00   36.76242      225.7041      65373.40      193.1151    
 2007.00   36.76482      225.7224      65410.16      193.1314    
 2008.00   36.76722      225.7407      65446.93      193.1476    
 2009.00   36.76962      225.7590      65483.70      193.1638    
 2010.00   36.77202      225.7773      65520.47      193.1801    
 2011.00   36.77441      225.7956      65557.24      193.1963    
 2012.00   36.77681      225.8139      65594.01      193.2125    
 2013.00   36.77920      225.8322      65630.79      193.2287    
 2014.00   36.78159      225.8504      65667.57      193.2449    
 2015.00   36.78397      225.8687      65704.36      193.2611    
 2016.00   36.78636      225.8869      65741.14      193.2772    
 2017.00   36.78874      225.9052      65777.93      193.2934    
 2018.00   36.79113      225.9234      65814.72      193.3096    
 2019.00   36.79351      225.9416      65851.51      193.3257    
 2020.00   36.79589      225.9599      65888.31      193.3419    
 2021.00   36.79826      225.9781      65925.10      193.3580    
 2022.00   36.80064      225.9963      65961.90      193.3742    
 2023.00   36.80301      226.0145      65998.70      193.3903    
 2024.00   36.80538      226.0327      66035.51      193.4064    
 2025.00   36.80775      226.0508      66072.31      193.4225    
 2026.00   36.81012      226.0690      66109.12      193.4387    
 2027.00   36.81249      226.0872      66145.93      193.4548    
 2028.00   36.81485      226.1053      66182.75      193.4709    
 2029.00   36.81722      226.1235      66219.56      193.4869    
 2030.00   36.81958      226.1416      66256.38      193.5030    
 2031.00   36.82194      226.1598      66293.20      193.5191    
 2032.00   36.82429      226.1779      66330.03      193.5352    
 2033.00   36.82665      226.1960      66366.85      193.5512    
 2034.00   36.82900      226.2141      66403.68      193.5673    
 2035.00   36.83136      226.2322      66440.51      193.5833    
 2036.00   36.83371      226.2503      66477.34      193.5994    
 2037.00   36.83605      226.2684      66514.18      193.6154    
 2038.00   36.83840      226.2865      66551.02      193.6314    
 2039.00   36.84075      226.3046      66587.85      193.6474    
 2040.00   36.84309      226.3226      66624.70      193.6635    
 2041.00   36.84543      226.3407      66661.54      193.6795    
 2042.00   36.84777      226.3587      66698.39      193.6955    
 2043.00   36.85011      226.3768      66735.24      193.7115    
 2044.00   36.85245      226.3948      66772.09      193.7274    
 2045.00   36.85478      226.4128      66808.94      193.7434    
 2046.00   36.85712      226.4308      66845.80      193.7594    
 2047.00   36.85945      226.4489      66882.66      193.7754    
 2048.00   36.86178      226.4669      66919.52      193.7913    
 2049.00   36.86411      226.4849      66956.38      193.8073    
 2050.00   36.86643      226.5028      66993.24      193.8232    
 2051.00   36.86876      226.5208      67030.11      193.8391    
 2052.00   36.87108      226.5388      67066.98      193.8551    
 2053.00   36.87340      226.5568      67103.85      193.8710    
 2054.00   36.87572      226.5747      67140.73      193.8869    
 2055.00   36.87804      226.5927      67177.61      193.9028    
 2056.00   36.88036      226.6106      67214.48      193.9187    
 2057.00   36.88267      226.6285      67251.37      193.9346    
 2058.00   36.88499      226.6465      67288.25      193.9505    
 2059.00   36.88730      226.6644      67325.14      193.9664    
 2060.00   36.88961      226.6823      67362.02      193.9823    
 2061.00   36.89191      226.7002      67398.92      193.9982    
 2062.00   36.89422      226.7181      67435.81      194.0140    
 2063.00   36.89653      226.7360      67472.70      194.0299    
 2064.00   36.89883      226.7539      67509.60      194.0457    
 2065.00   36.90113      226.7717      67546.50      194.0616    
 2066.00   36.90343      226.7896      67583.40      194.0774    
 2067.00   36.90573      226.8075      67620.31      194.0932    
 2068.00   36.90802      226.8253      67657.22      194.1091    
 2069.00   36.91032      226.8432      67694.12      194.1249    
 2070.00   36.91261      226.8610      67731.04      194.1407    
 2071.00   36.91490      226.8788      67767.95      194.1565    
 2072.00   36.91719      226.8966      67804.87      194.1723    
 2073.00   36.91948      226.9145      67841.78      194.1881    
 2074.00   36.92177      226.9323      67878.70      194.2039    
 2075.00   36.92405      226.9501      67915.63      194.2196    
 2076.00   36.92634      226.9679      67952.55      194.2354    
 2077.00   36.92862      226.9856      67989.48      194.2512    
 2078.00   36.93090      227.0034      68026.41      194.2669    
 2079.00   36.93318      227.0212      68063.34      194.2827    
 2080.00   36.93545      227.0389      68100.28      194.2984    
 2081.00   36.93773      227.0567      68137.21      194.3142    
 2082.00   36.94000      227.0744      68174.15      194.3299    
 2083.00   36.94227      227.0922      68211.09      194.3456    
 2084.00   36.94454      227.1099      68248.04      194.3613    
 2085.00   36.94681      227.1276      68284.98      194.3770    
 2086.00   36.94908      227.1454      68321.93      194.3928    
 2087.00   36.95134      227.1631      68358.88      194.4084    
 2088.00   36.95361      227.1808      68395.83      194.4241    
 2089.00   36.95587      227.1985      68432.79      194.4398    
 2090.00   36.95813      227.2161      68469.74      194.4555    
 2091.00   36.96039      227.2338      68506.70      194.4712    
 2092.00   36.96265      227.2515      68543.67      194.4868    
 2093.00   36.96490      227.2692      68580.63      194.5025    
 2094.00   36.96716      227.2868      68617.59      194.5182    
 2095.00   36.96941      227.3045      68654.56      194.5338    
 2096.00   36.97166      227.3221      68691.53      194.5494    
 2097.00   36.97391      227.3398      68728.51      194.5651    
 2098.00   36.97616      227.3574      68765.48      194.5807    
 2099.00   36.97841      227.3750      68802.46      194.5963    
 2100.00   36.98065      227.3926      68839.44      194.6119    
 2101.00   36.98290      227.4102      68876.42      194.6275    
 2102.00   36.98514      227.4278      68913.40      194.6431    
 2103.00   36.98738      227.4454      68950.39      194.6587    
 2104.00   36.98962      227.4630      68987.38      194.6743    
 2105.00   36.99185      227.4806      69024.37      194.6899    
 2106.00   36.99409      227.4981      69061.36      194.7055    
 2107.00   36.99632      227.5157      69098.36      194.7210    
 2108.00   36.99855      227.5333      69135.36      194.7366    
 2109.00   37.00079      227.5508      69172.35      194.7522    
 2110.00   37.00301      227.5683      69209.36      194.7677    
 2111.00   37.00524      227.5859      69246.36      194.7832    
 2112.00   37.00747      227.6034      69283.37      194.7988    
 2113.00   37.00969      227.6209      69320.38      194.8143    
 2114.00   37.01192      227.6384      69357.39      194.8298    
 2115.00   37.01414      227.6559      69394.40      194.8453    
 2116.00   37.01636      227.6734      69431.42      194.8609    
 2117.00   37.01858      227.6909      69468.43      194.8764    
 2118.00   37.02079      227.7084      69505.45      194.8919    
 2119.00   37.02301      227.7259      69542.47      194.9074    
 2120.00   37.02522      227.7434      69579.50      194.9228    
 2121.00   37.02744      227.7608      69616.52      194.9383    
 2122.00   37.02965      227.7783      69653.55      194.9538    
 2123.00   37.03186      227.7957      69690.58      194.9693    
 2124.00   37.03406      227.8132      69727.62      194.9847    
 2125.00   37.03627      227.8306      69764.65      195.0002    
 2126.00   37.03848      227.8480      69801.69      195.0156    
 2127.00   37.04068      227.8654      69838.73      195.0311    
 2128.00   37.04288      227.8828      69875.77      195.0465    
 2129.00   37.04508      227.9002      69912.81      195.0619    
 2130.00   37.04728      227.9176      69949.86      195.0773    
 2131.00   37.04948      227.9350      69986.91      195.0927    
 2132.00   37.05167      227.9524      70023.96      195.1082    
 2133.00   37.05387      227.9698      70061.01      195.1236    
 2134.00   37.05606      227.9872      70098.07      195.1390    
 2135.00   37.05825      228.0045      70135.12      195.1543    
 2136.00   37.06044      228.0219      70172.18      195.1697    
 2137.00   37.06263      228.0392      70209.25      195.1851    
 2138.00   37.06482      228.0566      70246.31      195.2005    
 2139.00   37.06700      228.0739      70283.38      195.2158    
 2140.00   37.06919      228.0912      70320.44      195.2312    
 2141.00   37.07137      228.1085      70357.51      195.2465    
 2142.00   37.07355      228.1258      70394.59      195.2619    
 2143.00   37.07573      228.1432      70431.66      195.2772    
 2144.00   37.07791      228.1604      70468.74      195.2926    
 2145.00   37.08009      228.1777      70505.82      195.3079    
 2146.00   37.08226      228.1950      70542.90      195.3232    
 2147.00   37.08444      228.2123      70579.98      195.3385    
 2148.00   37.08661      228.2296      70617.07      195.3538    
 2149.00   37.08878      228.2468      70654.15      195.3691    
 2150.00   37.09095      228.2641      70691.24      195.3844    
 2151.00   37.09312      228.2813      70728.34      195.3997    
 2152.00   37.09528      228.2986      70765.43      195.4150    
 2153.00   37.09745      228.3158      70802.53      195.4303    
 2154.00   37.09961      228.3330      70839.63      195.4456    
 2155.00   37.10178      228.3503      70876.73      195.4608    
 2156.00   37.10394      228.3675      70913.83      195.4761    
 2157.00   37.10610      228.3847      70950.93      195.4913    
 2158.00   37.10825      228.4019      70988.04      195.5066    
 2159.00   37.11041      228.4191      71025.15      195.5218    
 2160.00   37.11257      228.4363      71062.26      195.5371    
 2161.00   37.11472      228.4534      71099.38      195.5523    
 2162.00   37.11687      228.4706      71136.49      195.5675    
 2163.00   37.11902      228.4878      71173.61      195.5827    
 2164.00   37.12117      228.5049      71210.73      195.5979    
 2165.00   37.12332      228.5221      71247.85      195.6131    
 2166.00   37.12547      228.5392      71284.98      195.6283    
 2167.00   37.12761      228.5564      71322.10      195.6435    
 2168.00   37.12976      228.5735      71359.23      195.6587    
 2169.00   37.13190      228.5906      71396.36      195.6739    
 2170.00   37.13404      228.6077      71433.49      195.6891    
 2171.00   37.13618      228.6248      71470.63      195.7042    
 2172.00   37.13832      228.6419      71507.77      195.7194    
 2173.00   37.14045      228.6590      71544.91      195.7345    
 2174.00   37.14259      228.6761      71582.05      195.7497    
 2175.00   37.14472      228.6932      71619.19      195.7648    
 2176.00   37.14686      228.7103      71656.34      195.7800    
 2177.00   37.14899      228.7273      71693.49      195.7951    
 2178.00   37.15112      228.7444      71730.64      195.8102    
 2179.00   37.15325      228.7615      71767.79      195.8253    
 2180.00   37.15537      228.7785      71804.94      195.8405    
 2181.00   37.15750      228.7955      71842.10      195.8556    
 2182.00   37.15962      228.8126      71879.26      195.8707    
 2183.00   37.16175      228.8296      71916.42      195.8858    
 2184.00   37.16387      228.8466      71953.58      195.9008    
 2185.00   37.16599      228.8636      71990.75      195.9159    
 2186.00   37.16811      228.8806      72027.91      195.9310    
 2187.00   37.17022      228.8976      72065.08      195.9461    
 2188.00   37.17234      228.9146      72102.25      195.9611    
 2189.00   37.17445      228.9316      72139.43      195.9762    
 2190.00   37.17657      228.9486      72176.60      195.9912    
 2191.00   37.17868      228.9656      72213.78      196.0063    
 2192.00   37.18079      228.9825      72250.96      196.0213    
 2193.00   37.18290      228.9995      72288.14      196.0364    
 2194.00   37.18501      229.0164      72325.33      196.0514    
 2195.00   37.18711      229.0334      72362.51      196.0664    
 2196.00   37.18922      229.0503      72399.70      196.0814    
 2197.00   37.19132      229.0673      72436.89      196.0964    
 2198.00   37.19343      229.0842      72474.08      196.1114    
 2199.00   37.19553      229.1011      72511.28      196.1264    
 2200.00   37.19763      229.1180      72548.47      196.1414    
 2201.00   37.19973      229.1349      72585.67      196.1564    
 2202.00   37.20182      229.1518      72622.87      196.1714    
 2203.00   37.20392      229.1687      72660.08      196.1864    
 2204.00   37.20601      229.1856      72697.28      196.2013    
 2205.00   37.20811      229.2025      72734.49      196.2163    
 2206.00   37.21020      229.2193      72771.70      196.2313    
 2207.00   37.21229      229.2362      72808.91      196.2462    
 2208.00   37.21438      229.2531      72846.12      196.2612    
 2209.00   37.21647      229.2699      72883.34      196.2761    
 2210.00   37.21855      229.2868      72920.55      196.2910    
 2211.00   37.22064      229.3036      72957.77      196.3060    
 2212.00   37.22272      229.3204      72995.00      196.3209    
 2213.00   37.22481      229.3373      73032.22      196.3358    
 2214.00   37.22689      229.3541      73069.44      196.3507    
 2215.00   37.22897      229.3709      73106.67      196.3656    
 2216.00   37.23105      229.3877      73143.90      196.3805    
 2217.00   37.23313      229.4045      73181.13      196.3954    
 2218.00   37.23520      229.4213      73218.37      196.4103    
 2219.00   37.23728      229.4381      73255.61      196.4252    
 2220.00   37.23935      229.4548      73292.84      196.4400    
 2221.00   37.24142      229.4716      73330.08      196.4549    
 2222.00   37.24349      229.4884      73367.33      196.4698    
 2223.00   37.24556      229.5051      73404.57      196.4846    
 2224.00   37.24763      229.5219      73441.82      196.4995    
 2225.00   37.24970      229.5386      73479.07      196.5143    
 2226.00   37.25177      229.5554      73516.32      196.5292    
 2227.00   37.25383      229.5721      73553.57      196.5440    
 2228.00   37.25589      229.5888      73590.82      196.5588    
 2229.00   37.25796      229.6055      73628.08      196.5737    
 2230.00   37.26002      229.6223      73665.34      196.5885    
 2231.00   37.26208      229.6390      73702.60      196.6033    
 2232.00   37.26413      229.6557      73739.86      196.6181    
 2233.00   37.26619      229.6723      73777.13      196.6329    
 2234.00   37.26825      229.6890      73814.40      196.6477    
 2235.00   37.27030      229.7057      73851.67      196.6625    
 2236.00   37.27235      229.7224      73888.94      196.6772    
 2237.00   37.27441      229.7391      73926.21      196.6920    
 2238.00   37.27646      229.7557      73963.49      196.7068    
 2239.00   37.27851      229.7724      74000.76      196.7216    
 2240.00   37.28056      229.7890      74038.04      196.7363    
 2241.00   37.28260      229.8057      74075.33      196.7511    
 2242.00   37.28465      229.8223      74112.61      196.7658    
 2243.00   37.28669      229.8389      74149.89      196.7806    
 2244.00   37.28874      229.8555      74187.18      196.7953    
 2245.00   37.29078      229.8721      74224.47      196.8100    
 2246.00   37.29282      229.8888      74261.76      196.8247    
 2247.00   37.29486      229.9054      74299.06      196.8395    
 2248.00   37.29690      229.9219      74336.35      196.8542    
 2249.00   37.29893      229.9385      74373.65      196.8689    
 2250.00   37.30097      229.9551      74410.95      196.8836    
 2251.00   37.30300      229.9717      74448.25      196.8983    
 2252.00   37.30504      229.9883      74485.56      196.9130    
 2253.00   37.30707      230.0048      74522.86      196.9277    
 2254.00   37.30910      230.0214      74560.17      196.9423    
 2255.00   37.31113      230.0379      74597.48      196.9570    
 2256.00   37.31316      230.0545      74634.79      196.9717    
 2257.00   37.31519      230.0710      74672.11      196.9863    
 2258.00   37.31721      230.0875      74709.42      197.0010    
 2259.00   37.31924      230.1041      74746.74      197.0156    
 2260.00   37.32126      230.1206      74784.06      197.0303    
 2261.00   37.32328      230.1371      74821.38      197.0449    
 2262.00   37.32530      230.1536      74858.71      197.0596    
 2263.00   37.32732      230.1701      74896.04      197.0742    
 2264.00   37.32934      230.1866      74933.36      197.0888    
 2265.00   37.33136      230.2031      74970.69      197.1034    
 2266.00   37.33338      230.2195      75008.03      197.1180    
 2267.00   37.33539      230.2360      75045.36      197.1326    
 2268.00   37.33741      230.2525      75082.70      197.1472    
 2269.00   37.33942      230.2689      75120.04      197.1618    
 2270.00   37.34143      230.2854      75157.38      197.1764    
 2271.00   37.34344      230.3018      75194.72      197.1910    
 2272.00   37.34545      230.3183      75232.06      197.2056    
 2273.00   37.34746      230.3347      75269.41      197.2202    
 2274.00   37.34946      230.3511      75306.76      197.2347    
 2275.00   37.35147      230.3676      75344.11      197.2493    
 2276.00   37.35348      230.3840      75381.46      197.2638    
 2277.00   37.35548      230.4004      75418.82      197.2784    
 2278.00   37.35748      230.4168      75456.17      197.2929    
 2279.00   37.35948      230.4332      75493.53      197.3075    
 2280.00   37.36148      230.4496      75530.89      197.3220    
 2281.00   37.36348      230.4660      75568.25      197.3365    
 2282.00   37.36548      230.4823      75605.62      197.3510    
 2283.00   37.36747      230.4987      75642.98      197.3656    
 2284.00   37.36947      230.5151      75680.35      197.3801    
 2285.00   37.37146      230.5314      75717.72      197.3946    
 2286.00   37.37346      230.5478      75755.10      197.4091    
 2287.00   37.37545      230.5641      75792.47      197.4236    
 2288.00   37.37744      230.5805      75829.85      197.4381    
 2289.00   37.37943      230.5968      75867.22      197.4525    
 2290.00   37.38141      230.6131      75904.61      197.4670    
 2291.00   37.38340      230.6294      75941.99      197.4815    
 2292.00   37.38539      230.6458      75979.37      197.4960    
 2293.00   37.38737      230.6621      76016.76      197.5104    
 2294.00   37.38936      230.6784      76054.15      197.5249    
 2295.00   37.39134      230.6947      76091.54      197.5393    
 2296.00   37.39332      230.7110      76128.93      197.5538    
 2297.00   37.39530      230.7272      76166.32      197.5682    
 2298.00   37.39728      230.7435      76203.72      197.5826    
 2299.00   37.39926      230.7598      76241.12      197.5971    
 2300.00   37.40123      230.7761      76278.52      197.6115    
 2301.00   37.40321      230.7923      76315.92      197.6259    
 2302.00   37.40518      230.8086      76353.33      197.6403    
 2303.00   37.40716      230.8248      76390.73      197.6547    
 2304.00   37.40913      230.8411      76428.14      197.6691    
 2305.00   37.41110      230.8573      76465.55      197.6835    
 2306.00   37.41307      230.8735      76502.96      197.6979    
 2307.00   37.41504      230.8897      76540.38      197.7123    
 2308.00   37.41701      230.9059      76577.79      197.7267    
 2309.00   37.41897      230.9222      76615.21      197.7410    
 2310.00   37.42094      230.9384      76652.63      197.7554    
 2311.00   37.42290      230.9546      76690.05      197.7698    
 2312.00   37.42487      230.9707      76727.48      197.7841    
 2313.00   37.42683      230.9869      76764.90      197.7985    
 2314.00   37.42879      231.0031      76802.33      197.8128    
 2315.00   37.43075      231.0193      76839.76      197.8272    
 2316.00   37.43271      231.0354      76877.19      197.8415    
 2317.00   37.43467      231.0516      76914.62      197.8558    
 2318.00   37.43662      231.0678      76952.06      197.8701    
 2319.00   37.43858      231.0839      76989.50      197.8845    
 2320.00   37.44053      231.1000      77026.94      197.8988    
 2321.00   37.44249      231.1162      77064.38      197.9131    
 2322.00   37.44444      231.1323      77101.82      197.9274    
 2323.00   37.44639      231.1484      77139.27      197.9417    
 2324.00   37.44834      231.1646      77176.71      197.9560    
 2325.00   37.45029      231.1807      77214.16      197.9703    
 2326.00   37.45224      231.1968      77251.62      197.9845    
 2327.00   37.45418      231.2129      77289.07      197.9988    
 2328.00   37.45613      231.2290      77326.52      198.0131    
 2329.00   37.45807      231.2450      77363.98      198.0274    
 2330.00   37.46002      231.2611      77401.44      198.0416    
 2331.00   37.46196      231.2772      77438.90      198.0559    
 2332.00   37.46390      231.2933      77476.36      198.0701    
 2333.00   37.46584      231.3093      77513.83      198.0844    
 2334.00   37.46778      231.3254      77551.30      198.0986    
 2335.00   37.46972      231.3414      77588.76      198.1128    
 2336.00   37.47165      231.3575      77626.23      198.1271    
 2337.00   37.47359      231.3735      77663.71      198.1413    
 2338.00   37.47553      231.3895      77701.18      198.1555    
 2339.00   37.47746      231.4056      77738.66      198.1697    
 2340.00   37.47939      231.4216      77776.14      198.1839    
 2341.00   37.48132      231.4376      77813.62      198.1981    
 2342.00   37.48325      231.4536      77851.10      198.2123    
 2343.00   37.48518      231.4696      77888.58      198.2265    
 2344.00   37.48711      231.4856      77926.07      198.2407    
 2345.00   37.48904      231.5016      77963.56      198.2549    
 2346.00   37.49097      231.5176      78001.05      198.2691    
 2347.00   37.49289      231.5336      78038.54      198.2832    
 2348.00   37.49482      231.5495      78076.03      198.2974    
 2349.00   37.49674      231.5655      78113.53      198.3116    
 2350.00   37.49866      231.5815      78151.03      198.3257    
 2351.00   37.50058      231.5974      78188.53      198.3399    
 2352.00   37.50250      231.6134      78226.03      198.3540    
 2353.00   37.50442      231.6293      78263.53      198.3681    
 2354.00   37.50634      231.6452      78301.04      198.3823    
 2355.00   37.50826      231.6612      78338.54      198.3964    
 2356.00   37.51017      231.6771      78376.05      198.4105    
 2357.00   37.51209      231.6930      78413.57      198.4246    
 2358.00   37.51400      231.7089      78451.08      198.4387    
 2359.00   37.51592      231.7248      78488.59      198.4529    
 2360.00   37.51783      231.7407      78526.11      198.4670    
 2361.00   37.51974      231.7566      78563.63      198.4811    
 2362.00   37.52165      231.7725      78601.15      198.4951    
 2363.00   37.52356      231.7884      78638.67      198.5092    
 2364.00   37.52547      231.8043      78676.20      198.5233    
 2365.00   37.52737      231.8201      78713.72      198.5374    
 2366.00   37.52928      231.8360      78751.25      198.5515    
 2367.00   37.53118      231.8519      78788.78      198.5655    
 2368.00   37.53309      231.8677      78826.31      198.5796    
 2369.00   37.53499      231.8836      78863.85      198.5936    
 2370.00   37.53689      231.8994      78901.38      198.6077    
 2371.00   37.53879      231.9152      78938.92      198.6217    
 2372.00   37.54069      231.9311      78976.46      198.6358    
 2373.00   37.54259      231.9469      79014.00      198.6498    
 2374.00   37.54449      231.9627      79051.55      198.6638    
 2375.00   37.54638      231.9785      79089.09      198.6779    
 2376.00   37.54828      231.9943      79126.64      198.6919    
 2377.00   37.55017      232.0101      79164.19      198.7059    
 2378.00   37.55207      232.0259      79201.74      198.7199    
 2379.00   37.55396      232.0417      79239.29      198.7339    
 2380.00   37.55585      232.0575      79276.85      198.7479    
 2381.00   37.55774      232.0733      79314.40      198.7619    
 2382.00   37.55963      232.0890      79351.96      198.7759    
 2383.00   37.56152      232.1048      79389.52      198.7899    
 2384.00   37.56341      232.1206      79427.09      198.8038    
 2385.00   37.56530      232.1363      79464.65      198.8178    
 2386.00   37.56718      232.1521      79502.22      198.8318    
 2387.00   37.56907      232.1678      79539.78      198.8457    
 2388.00   37.57095      232.1836      79577.35      198.8597    
 2389.00   37.57283      232.1993      79614.93      198.8737    
 2390.00   37.57472      232.2150      79652.50      198.8876    
 2391.00   37.57660      232.2307      79690.08      198.9015    
 2392.00   37.57848      232.2464      79727.65      198.9155    
 2393.00   37.58036      232.2621      79765.23      198.9294    
 2394.00   37.58223      232.2778      79802.81      198.9433    
 2395.00   37.58411      232.2935      79840.40      198.9573    
 2396.00   37.58599      232.3092      79877.98      198.9712    
 2397.00   37.58786      232.3249      79915.57      198.9851    
 2398.00   37.58974      232.3406      79953.16      198.9990    
 2399.00   37.59161      232.3563      79990.75      199.0129    
 2400.00   37.59348      232.3719      80028.34      199.0268    
 2401.00   37.59535      232.3876      80065.94      199.0407    
 2402.00   37.59722      232.4033      80103.53      199.0546    
 2403.00   37.59909      232.4189      80141.13      199.0685    
 2404.00   37.60096      232.4345      80178.73      199.0823    
 2405.00   37.60283      232.4502      80216.33      199.0962    
 2406.00   37.60469      232.4658      80253.94      199.1101    
 2407.00   37.60656      232.4814      80291.54      199.1239    
 2408.00   37.60842      232.4971      80329.15      199.1378    
 2409.00   37.61029      232.5127      80366.76      199.1516    
 2410.00   37.61215      232.5283      80404.37      199.1655    
 2411.00   37.61401      232.5439      80441.98      199.1793    
 2412.00   37.61587      232.5595      80479.60      199.1932    
 2413.00   37.61773      232.5751      80517.21      199.2070    
 2414.00   37.61959      232.5907      80554.83      199.2208    
 2415.00   37.62145      232.6063      80592.45      199.2346    
 2416.00   37.62331      232.6218      80630.08      199.2485    
 2417.00   37.62516      232.6374      80667.70      199.2623    
 2418.00   37.62702      232.6530      80705.33      199.2761    
 2419.00   37.62887      232.6685      80742.95      199.2899    
 2420.00   37.63073      232.6841      80780.58      199.3037    
 2421.00   37.63258      232.6996      80818.22      199.3175    
 2422.00   37.63443      232.7152      80855.85      199.3312    
 2423.00   37.63628      232.7307      80893.48      199.3450    
 2424.00   37.63813      232.7462      80931.12      199.3588    
 2425.00   37.63998      232.7617      80968.76      199.3726    
 2426.00   37.64183      232.7773      81006.40      199.3863    
 2427.00   37.64367      232.7928      81044.04      199.4001    
 2428.00   37.64552      232.8083      81081.69      199.4139    
 2429.00   37.64736      232.8238      81119.34      199.4276    
 2430.00   37.64921      232.8393      81156.98      199.4414    
 2431.00   37.65105      232.8548      81194.63      199.4551    
 2432.00   37.65289      232.8703      81232.29      199.4688    
 2433.00   37.65473      232.8857      81269.94      199.4826    
 2434.00   37.65657      232.9012      81307.60      199.4963    
 2435.00   37.65841      232.9167      81345.25      199.5100    
 2436.00   37.66025      232.9321      81382.91      199.5237    
 2437.00   37.66209      232.9476      81420.57      199.5374    
 2438.00   37.66393      232.9631      81458.24      199.5511    
 2439.00   37.66576      232.9785      81495.90      199.5648    
 2440.00   37.66760      232.9939      81533.57      199.5785    
 2441.00   37.66943      233.0094      81571.24      199.5922    
 2442.00   37.67127      233.0248      81608.91      199.6059    
 2443.00   37.67310      233.0402      81646.58      199.6196    
 2444.00   37.67493      233.0556      81684.25      199.6333    
 2445.00   37.67676      233.0711      81721.93      199.6470    
 2446.00   37.67859      233.0865      81759.61      199.6606    
 2447.00   37.68042      233.1019      81797.29      199.6743    
 2448.00   37.68225      233.1173      81834.97      199.6879    
 2449.00   37.68407      233.1327      81872.65      199.7016    
 2450.00   37.68590      233.1480      81910.34      199.7152    
 2451.00   37.68772      233.1634      81948.02      199.7289    
 2452.00   37.68955      233.1788      81985.71      199.7425    
 2453.00   37.69137      233.1942      82023.40      199.7562    
 2454.00   37.69320      233.2095      82061.09      199.7698    
 2455.00   37.69502      233.2249      82098.79      199.7834    
 2456.00   37.69684      233.2402      82136.48      199.7970    
 2457.00   37.69866      233.2556      82174.18      199.8107    
 2458.00   37.70048      233.2709      82211.88      199.8243    
 2459.00   37.70230      233.2863      82249.58      199.8379    
 2460.00   37.70411      233.3016      82287.29      199.8515    
 2461.00   37.70593      233.3169      82324.99      199.8651    
 2462.00   37.70774      233.3322      82362.70      199.8787    
 2463.00   37.70956      233.3475      82400.41      199.8922    
 2464.00   37.71137      233.3628      82438.12      199.9058    
 2465.00   37.71319      233.3781      82475.83      199.9194    
 2466.00   37.71500      233.3934      82513.54      199.9330    
 2467.00   37.71681      233.4087      82551.26      199.9465    
 2468.00   37.71862      233.4240      82588.98      199.9601    
 2469.00   37.72043      233.4393      82626.70      199.9737    
 2470.00   37.72224      233.4546      82664.42      199.9872    
 2471.00   37.72405      233.4698      82702.14      200.0008    
 2472.00   37.72585      233.4851      82739.87      200.0143    
 2473.00   37.72766      233.5004      82777.59      200.0278    
 2474.00   37.72947      233.5156      82815.32      200.0414    
 2475.00   37.73127      233.5309      82853.05      200.0549    
 2476.00   37.73307      233.5461      82890.78      200.0684    
 2477.00   37.73488      233.5614      82928.52      200.0819    
 2478.00   37.73668      233.5766      82966.25      200.0954    
 2479.00   37.73848      233.5918      83003.99      200.1090    
 2480.00   37.74028      233.6070      83041.73      200.1225    
 2481.00   37.74208      233.6222      83079.47      200.1360    
 2482.00   37.74388      233.6375      83117.21      200.1495    
 2483.00   37.74568      233.6527      83154.96      200.1629    
 2484.00   37.74747      233.6679      83192.71      200.1764    
 2485.00   37.74927      233.6831      83230.45      200.1899    
 2486.00   37.75106      233.6982      83268.20      200.2034    
 2487.00   37.75286      233.7134      83305.96      200.2169    
 2488.00   37.75465      233.7286      83343.71      200.2303    
 2489.00   37.75645      233.7438      83381.47      200.2438    
 2490.00   37.75824      233.7589      83419.22      200.2572    
 2491.00   37.76003      233.7741      83456.98      200.2707    
 2492.00   37.76182      233.7893      83494.74      200.2841    
 2493.00   37.76361      233.8044      83532.51      200.2976    
 2494.00   37.76540      233.8196      83570.27      200.3110    
 2495.00   37.76719      233.8347      83608.04      200.3245    
 2496.00   37.76897      233.8498      83645.80      200.3379    
 2497.00   37.77076      233.8650      83683.57      200.3513    
 2498.00   37.77254      233.8801      83721.35      200.3647    
 2499.00   37.77433      233.8952      83759.12      200.3781    
 2500.00   37.77611      233.9103      83796.89      200.3916    
 2501.00   37.77790      233.9254      83834.67      200.4050    
 2502.00   37.77968      233.9405      83872.45      200.4184    
 2503.00   37.78146      233.9556      83910.23      200.4318    
 2504.00   37.78324      233.9707      83948.01      200.4451    
 2505.00   37.78502      233.9858      83985.80      200.4585    
 2506.00   37.78680      234.0009      84023.58      200.4719    
 2507.00   37.78858      234.0160      84061.37      200.4853    
 2508.00   37.79036      234.0310      84099.16      200.4987    
 2509.00   37.79213      234.0461      84136.95      200.5120    
 2510.00   37.79391      234.0611      84174.74      200.5254    
 2511.00   37.79568      234.0762      84212.54      200.5388    
 2512.00   37.79746      234.0913      84250.34      200.5521    
 2513.00   37.79923      234.1063      84288.13      200.5655    
 2514.00   37.80100      234.1213      84325.93      200.5788    
 2515.00   37.80277      234.1364      84363.74      200.5921    
 2516.00   37.80455      234.1514      84401.54      200.6055    
 2517.00   37.80632      234.1664      84439.35      200.6188    
 2518.00   37.80809      234.1814      84477.15      200.6321    
 2519.00   37.80985      234.1964      84514.96      200.6455    
 2520.00   37.81162      234.2115      84552.77      200.6588    
 2521.00   37.81339      234.2265      84590.59      200.6721    
 2522.00   37.81516      234.2415      84628.40      200.6854    
 2523.00   37.81692      234.2564      84666.22      200.6987    
 2524.00   37.81869      234.2714      84704.03      200.7120    
 2525.00   37.82045      234.2864      84741.85      200.7253    
 2526.00   37.82221      234.3014      84779.67      200.7386    
 2527.00   37.82398      234.3164      84817.50      200.7519    
 2528.00   37.82574      234.3313      84855.32      200.7651    
 2529.00   37.82750      234.3463      84893.15      200.7784    
 2530.00   37.82926      234.3612      84930.98      200.7917    
 2531.00   37.83102      234.3762      84968.81      200.8050    
 2532.00   37.83278      234.3911      85006.64      200.8182    
 2533.00   37.83454      234.4061      85044.47      200.8315    
 2534.00   37.83629      234.4210      85082.31      200.8447    
 2535.00   37.83805      234.4359      85120.15      200.8580    
 2536.00   37.83980      234.4509      85157.98      200.8712    
 2537.00   37.84156      234.4658      85195.82      200.8845    
 2538.00   37.84331      234.4807      85233.67      200.8977    
 2539.00   37.84507      234.4956      85271.51      200.9109    
 2540.00   37.84682      234.5105      85309.36      200.9241    
 2541.00   37.84857      234.5254      85347.21      200.9374    
 2542.00   37.85032      234.5403      85385.05      200.9506    
 2543.00   37.85207      234.5552      85422.91      200.9638    
 2544.00   37.85382      234.5701      85460.76      200.9770    
 2545.00   37.85557      234.5849      85498.61      200.9902    
 2546.00   37.85732      234.5998      85536.47      201.0034    
 2547.00   37.85907      234.6147      85574.33      201.0166    
 2548.00   37.86081      234.6295      85612.19      201.0298    
 2549.00   37.86256      234.6444      85650.05      201.0430    
 2550.00   37.86430      234.6592      85687.91      201.0561    
 2551.00   37.86605      234.6741      85725.78      201.0693    
 2552.00   37.86779      234.6889      85763.65      201.0825    
 2553.00   37.86953      234.7038      85801.51      201.0957    
 2554.00   37.87128      234.7186      85839.38      201.1088    
 2555.00   37.87302      234.7334      85877.26      201.1220    
 2556.00   37.87476      234.7482      85915.13      201.1351    
 2557.00   37.87650      234.7631      85953.01      201.1483    
 2558.00   37.87824      234.7779      85990.88      201.1614    
 2559.00   37.87998      234.7927      86028.76      201.1746    
 2560.00   37.88171      234.8075      86066.64      201.1877    
 2561.00   37.88345      234.8223      86104.53      201.2008    
 2562.00   37.88519      234.8371      86142.41      201.2140    
 2563.00   37.88692      234.8518      86180.30      201.2271    
 2564.00   37.88866      234.8666      86218.18      201.2402    
 2565.00   37.89039      234.8814      86256.07      201.2533    
 2566.00   37.89213      234.8962      86293.96      201.2664    
 2567.00   37.89386      234.9109      86331.86      201.2795    
 2568.00   37.89559      234.9257      86369.75      201.2926    
 2569.00   37.89732      234.9405      86407.65      201.3057    
 2570.00   37.89905      234.9552      86445.55      201.3188    
 2571.00   37.90078      234.9699      86483.45      201.3319    
 2572.00   37.90251      234.9847      86521.35      201.3450    
 2573.00   37.90424      234.9994      86559.25      201.3580    
 2574.00   37.90597      235.0141      86597.16      201.3711    
 2575.00   37.90769      235.0289      86635.06      201.3842    
 2576.00   37.90942      235.0436      86672.97      201.3972    
 2577.00   37.91115      235.0583      86710.88      201.4103    
 2578.00   37.91287      235.0730      86748.79      201.4234    
 2579.00   37.91460      235.0877      86786.71      201.4364    
 2580.00   37.91632      235.1024      86824.62      201.4495    
 2581.00   37.91804      235.1171      86862.54      201.4625    
 2582.00   37.91976      235.1318      86900.46      201.4755    
 2583.00   37.92149      235.1465      86938.38      201.4886    
 2584.00   37.92321      235.1612      86976.30      201.5016    
 2585.00   37.92493      235.1758      87014.23      201.5146    
 2586.00   37.92665      235.1905      87052.15      201.5276    
 2587.00   37.92836      235.2052      87090.08      201.5407    
 2588.00   37.93008      235.2198      87128.01      201.5537    
 2589.00   37.93180      235.2345      87165.94      201.5667    
 2590.00   37.93352      235.2491      87203.87      201.5797    
 2591.00   37.93523      235.2638      87241.81      201.5927    
 2592.00   37.93695      235.2784      87279.74      201.6057    
 2593.00   37.93866      235.2930      87317.68      201.6187    
 2594.00   37.94037      235.3077      87355.62      201.6316    
 2595.00   37.94209      235.3223      87393.56      201.6446    
 2596.00   37.94380      235.3369      87431.51      201.6576    
 2597.00   37.94551      235.3515      87469.45      201.6706    
 2598.00   37.94722      235.3661      87507.40      201.6835    
 2599.00   37.94893      235.3807      87545.34      201.6965    
 2600.00   37.95064      235.3953      87583.29      201.7095    
 2601.00   37.95235      235.4099      87621.25      201.7224    
 2602.00   37.95406      235.4245      87659.20      201.7354    
 2603.00   37.95577      235.4391      87697.15      201.7483    
 2604.00   37.95747      235.4537      87735.11      201.7612    
 2605.00   37.95918      235.4683      87773.07      201.7742    
 2606.00   37.96089      235.4828      87811.03      201.7871    
 2607.00   37.96259      235.4974      87848.99      201.8000    
 2608.00   37.96430      235.5120      87886.95      201.8130    
 2609.00   37.96600      235.5265      87924.92      201.8259    
 2610.00   37.96770      235.5411      87962.89      201.8388    
 2611.00   37.96940      235.5556      88000.85      201.8517    
 2612.00   37.97111      235.5701      88038.82      201.8646    
 2613.00   37.97281      235.5847      88076.80      201.8775    
 2614.00   37.97451      235.5992      88114.77      201.8904    
 2615.00   37.97621      235.6137      88152.75      201.9033    
 2616.00   37.97791      235.6282      88190.72      201.9162    
 2617.00   37.97960      235.6428      88228.70      201.9291    
 2618.00   37.98130      235.6573      88266.68      201.9420    
 2619.00   37.98300      235.6718      88304.66      201.9548    
 2620.00   37.98470      235.6863      88342.65      201.9677    
 2621.00   37.98639      235.7008      88380.63      201.9806    
 2622.00   37.98809      235.7153      88418.62      201.9934    
 2623.00   37.98978      235.7298      88456.61      202.0063    
 2624.00   37.99147      235.7442      88494.60      202.0192    
 2625.00   37.99317      235.7587      88532.59      202.0320    
 2626.00   37.99486      235.7732      88570.59      202.0449    
 2627.00   37.99655      235.7876      88608.58      202.0577    
 2628.00   37.99824      235.8021      88646.58      202.0705    
 2629.00   37.99993      235.8166      88684.58      202.0834    
 2630.00   38.00162      235.8310      88722.58      202.0962    
 2631.00   38.00331      235.8455      88760.58      202.1090    
 2632.00   38.00500      235.8599      88798.59      202.1218    
 2633.00   38.00669      235.8743      88836.59      202.1347    
 2634.00   38.00838      235.8888      88874.60      202.1475    
 2635.00   38.01006      235.9032      88912.61      202.1603    
 2636.00   38.01175      235.9176      88950.62      202.1731    
 2637.00   38.01343      235.9320      88988.63      202.1859    
 2638.00   38.01512      235.9465      89026.65      202.1987    
 2639.00   38.01680      235.9609      89064.66      202.2115    
 2640.00   38.01849      235.9753      89102.68      202.2243    
 2641.00   38.02017      235.9897      89140.70      202.2370    
 2642.00   38.02185      236.0041      89178.72      202.2498    
 2643.00   38.02353      236.0184      89216.74      202.2626    
 2644.00   38.02521      236.0328      89254.77      202.2754    
 2645.00   38.02690      236.0472      89292.79      202.2881    
 2646.00   38.02858      236.0616      89330.82      202.3009    
 2647.00   38.03025      236.0760      89368.85      202.3136    
 2648.00   38.03193      236.0903      89406.88      202.3264    
 2649.00   38.03361      236.1047      89444.91      202.3391    
 2650.00   38.03529      236.1190      89482.95      202.3519    
 2651.00   38.03696      236.1334      89520.99      202.3646    
 2652.00   38.03864      236.1477      89559.02      202.3774    
 2653.00   38.04032      236.1621      89597.06      202.3901    
 2654.00   38.04199      236.1764      89635.10      202.4028    
 2655.00   38.04367      236.1907      89673.15      202.4155    
 2656.00   38.04534      236.2051      89711.19      202.4283    
 2657.00   38.04701      236.2194      89749.24      202.4410    
 2658.00   38.04868      236.2337      89787.29      202.4537    
 2659.00   38.05036      236.2480      89825.33      202.4664    
 2660.00   38.05203      236.2623      89863.39      202.4791    
 2661.00   38.05370      236.2766      89901.44      202.4918    
 2662.00   38.05537      236.2909      89939.49      202.5045    
 2663.00   38.05704      236.3052      89977.55      202.5172    
 2664.00   38.05871      236.3195      90015.61      202.5299    
 2665.00   38.06037      236.3338      90053.67      202.5426    
 2666.00   38.06204      236.3481      90091.73      202.5552    
 2667.00   38.06371      236.3623      90129.79      202.5679    
 2668.00   38.06538      236.3766      90167.86      202.5806    
 2669.00   38.06704      236.3909      90205.92      202.5932    
 2670.00   38.06871      236.4051      90243.99      202.6059    
 2671.00   38.07037      236.4194      90282.06      202.6186    
 2672.00   38.07203      236.4336      90320.13      202.6312    
 2673.00   38.07370      236.4479      90358.20      202.6439    
 2674.00   38.07536      236.4621      90396.28      202.6565    
 2675.00   38.07702      236.4764      90434.35      202.6691    
 2676.00   38.07868      236.4906      90472.43      202.6818    
 2677.00   38.08035      236.5048      90510.51      202.6944    
 2678.00   38.08201      236.5191      90548.59      202.7070    
 2679.00   38.08367      236.5333      90586.68      202.7197    
 2680.00   38.08533      236.5475      90624.76      202.7323    
 2681.00   38.08698      236.5617      90662.85      202.7449    
 2682.00   38.08864      236.5759      90700.93      202.7575    
 2683.00   38.09030      236.5901      90739.02      202.7701    
 2684.00   38.09196      236.6043      90777.11      202.7827    
 2685.00   38.09361      236.6185      90815.21      202.7953    
 2686.00   38.09527      236.6327      90853.30      202.8079    
 2687.00   38.09692      236.6468      90891.40      202.8205    
 2688.00   38.09858      236.6610      90929.50      202.8331    
 2689.00   38.10023      236.6752      90967.59      202.8457    
 2690.00   38.10189      236.6894      91005.70      202.8582    
 2691.00   38.10354      236.7035      91043.80      202.8708    
 2692.00   38.10519      236.7177      91081.90      202.8834    
 2693.00   38.10684      236.7318      91120.01      202.8960    
 2694.00   38.10849      236.7460      91158.12      202.9085    
 2695.00   38.11015      236.7601      91196.23      202.9211    
 2696.00   38.11180      236.7743      91234.34      202.9336    
 2697.00   38.11344      236.7884      91272.45      202.9462    
 2698.00   38.11509      236.8025      91310.56      202.9587    
 2699.00   38.11674      236.8167      91348.68      202.9713    
 2700.00   38.11839      236.8308      91386.80      202.9838    
 2701.00   38.12004      236.8449      91424.92      202.9963    
 2702.00   38.12168      236.8590      91463.04      203.0089    
 2703.00   38.12333      236.8731      91501.16      203.0214    
 2704.00   38.12498      236.8872      91539.28      203.0339    
 2705.00   38.12662      236.9013      91577.41      203.0464    
 2706.00   38.12827      236.9154      91615.54      203.0590    
 2707.00   38.12991      236.9295      91653.67      203.0715    
 2708.00   38.13155      236.9436      91691.80      203.0840    
 2709.00   38.13320      236.9576      91729.93      203.0965    
 2710.00   38.13484      236.9717      91768.06      203.1090    
 2711.00   38.13648      236.9858      91806.20      203.1215    
 2712.00   38.13812      236.9999      91844.34      203.1340    
 2713.00   38.13976      237.0139      91882.48      203.1464    
 2714.00   38.14140      237.0280      91920.62      203.1589    
 2715.00   38.14304      237.0420      91958.76      203.1714    
 2716.00   38.14468      237.0561      91996.90      203.1839    
 2717.00   38.14632      237.0701      92035.05      203.1963    
 2718.00   38.14796      237.0842      92073.19      203.2088    
 2719.00   38.14959      237.0982      92111.34      203.2213    
 2720.00   38.15123      237.1122      92149.49      203.2337    
 2721.00   38.15287      237.1262      92187.65      203.2462    
 2722.00   38.15450      237.1403      92225.80      203.2586    
 2723.00   38.15614      237.1543      92263.95      203.2711    
 2724.00   38.15777      237.1683      92302.11      203.2835    
 2725.00   38.15941      237.1823      92340.27      203.2959    
 2726.00   38.16104      237.1963      92378.43      203.3084    
 2727.00   38.16267      237.2103      92416.59      203.3208    
 2728.00   38.16431      237.2243      92454.76      203.3332    
 2729.00   38.16594      237.2383      92492.92      203.3457    
 2730.00   38.16757      237.2522      92531.09      203.3581    
 2731.00   38.16920      237.2662      92569.26      203.3705    
 2732.00   38.17083      237.2802      92607.43      203.3829    
 2733.00   38.17246      237.2942      92645.60      203.3953    
 2734.00   38.17409      237.3081      92683.77      203.4077    
 2735.00   38.17572      237.3221      92721.95      203.4201    
 2736.00   38.17735      237.3361      92760.12      203.4325    
 2737.00   38.17897      237.3500      92798.30      203.4449    
 2738.00   38.18060      237.3639      92836.48      203.4573    
 2739.00   38.18223      237.3779      92874.66      203.4697    
 2740.00   38.18385      237.3918      92912.85      203.4820    
 2741.00   38.18548      237.4058      92951.03      203.4944    
 2742.00   38.18710      237.4197      92989.22      203.5068    
 2743.00   38.18873      237.4336      93027.40      203.5191    
 2744.00   38.19035      237.4475      93065.59      203.5315    
 2745.00   38.19198      237.4615      93103.78      203.5439    
 2746.00   38.19360      237.4754      93141.98      203.5562    
 2747.00   38.19522      237.4893      93180.17      203.5686    
 2748.00   38.19685      237.5032      93218.37      203.5809    
 2749.00   38.19847      237.5171      93256.57      203.5933    
 2750.00   38.20009      237.5310      93294.76      203.6056    
 2751.00   38.20171      237.5449      93332.97      203.6179    
 2752.00   38.20333      237.5587      93371.17      203.6303    
 2753.00   38.20495      237.5726      93409.37      203.6426    
 2754.00   38.20657      237.5865      93447.58      203.6549    
 2755.00   38.20819      237.6004      93485.79      203.6672    
 2756.00   38.20980      237.6142      93523.99      203.6795    
 2757.00   38.21142      237.6281      93562.21      203.6919    
 2758.00   38.21304      237.6419      93600.42      203.7042    
 2759.00   38.21465      237.6558      93638.63      203.7165    
 2760.00   38.21627      237.6696      93676.85      203.7288    
 2761.00   38.21789      237.6835      93715.06      203.7411    
 2762.00   38.21950      237.6973      93753.28      203.7534    
 2763.00   38.22112      237.7112      93791.50      203.7656    
 2764.00   38.22273      237.7250      93829.72      203.7779    
 2765.00   38.22434      237.7388      93867.95      203.7902    
 2766.00   38.22596      237.7526      93906.17      203.8025    
 2767.00   38.22757      237.7665      93944.40      203.8148    
 2768.00   38.22918      237.7803      93982.63      203.8270    
 2769.00   38.23079      237.7941      94020.86      203.8393    
 2770.00   38.23240      237.8079      94059.09      203.8515    
 2771.00   38.23401      237.8217      94097.32      203.8638    
 2772.00   38.23562      237.8355      94135.56      203.8761    
 2773.00   38.23723      237.8493      94173.79      203.8883    
 2774.00   38.23884      237.8631      94212.03      203.9005    
 2775.00   38.24045      237.8769      94250.27      203.9128    
 2776.00   38.24206      237.8906      94288.51      203.9250    
 2777.00   38.24367      237.9044      94326.76      203.9373    
 2778.00   38.24527      237.9182      94365.00      203.9495    
 2779.00   38.24688      237.9319      94403.25      203.9617    
 2780.00   38.24849      237.9457      94441.49      203.9739    
 2781.00   38.25009      237.9595      94479.74      203.9862    
 2782.00   38.25170      237.9732      94517.99      203.9984    
 2783.00   38.25330      237.9870      94556.25      204.0106    
 2784.00   38.25491      238.0007      94594.50      204.0228    
 2785.00   38.25651      238.0144      94632.76      204.0350    
 2786.00   38.25812      238.0282      94671.01      204.0472    
 2787.00   38.25972      238.0419      94709.27      204.0594    
 2788.00   38.26132      238.0556      94747.53      204.0716    
 2789.00   38.26292      238.0693      94785.80      204.0838    
 2790.00   38.26452      238.0831      94824.06      204.0959    
 2791.00   38.26612      238.0968      94862.32      204.1081    
 2792.00   38.26773      238.1105      94900.59      204.1203    
 2793.00   38.26933      238.1242      94938.86      204.1325    
 2794.00   38.27093      238.1379      94977.13      204.1446    
 2795.00   38.27252      238.1516      95015.40      204.1568    
 2796.00   38.27412      238.1653      95053.68      204.1690    
 2797.00   38.27572      238.1790      95091.95      204.1811    
 2798.00   38.27732      238.1926      95130.23      204.1933    
 2799.00   38.27892      238.2063      95168.51      204.2054    
 2800.00   38.28051      238.2200      95206.78      204.2176    
 2801.00   38.28211      238.2337      95245.07      204.2297    
 2802.00   38.28371      238.2473      95283.35      204.2419    
 2803.00   38.28530      238.2610      95321.63      204.2540    
 2804.00   38.28690      238.2746      95359.92      204.2661    
 2805.00   38.28849      238.2883      95398.21      204.2782    
 2806.00   38.29008      238.3019      95436.50      204.2904    
 2807.00   38.29168      238.3156      95474.79      204.3025    
 2808.00   38.29327      238.3292      95513.08      204.3146    
 2809.00   38.29486      238.3429      95551.37      204.3267    
 2810.00   38.29646      238.3565      95589.67      204.3388    
 2811.00   38.29805      238.3701      95627.97      204.3509    
 2812.00   38.29964      238.3837      95666.27      204.3630    
 2813.00   38.30123      238.3974      95704.57      204.3751    
 2814.00   38.30282      238.4110      95742.87      204.3872    
 2815.00   38.30441      238.4246      95781.17      204.3993    
 2816.00   38.30600      238.4382      95819.48      204.4114    
 2817.00   38.30759      238.4518      95857.78      204.4235    
 2818.00   38.30918      238.4654      95896.09      204.4355    
 2819.00   38.31077      238.4790      95934.40      204.4476    
 2820.00   38.31235      238.4926      95972.71      204.4597    
 2821.00   38.31394      238.5062      96011.03      204.4718    
 2822.00   38.31553      238.5197      96049.34      204.4838    
 2823.00   38.31712      238.5333      96087.66      204.4959    
 2824.00   38.31870      238.5469      96125.98      204.5079    
 2825.00   38.32029      238.5604      96164.30      204.5200    
 2826.00   38.32187      238.5740      96202.62      204.5320    
 2827.00   38.32346      238.5876      96240.94      204.5441    
 2828.00   38.32504      238.6011      96279.26      204.5561    
 2829.00   38.32663      238.6147      96317.59      204.5682    
 2830.00   38.32821      238.6282      96355.92      204.5802    
 2831.00   38.32979      238.6418      96394.25      204.5922    
 2832.00   38.33137      238.6553      96432.58      204.6042    
 2833.00   38.33296      238.6688      96470.91      204.6163    
 2834.00   38.33454      238.6824      96509.24      204.6283    
 2835.00   38.33612      238.6959      96547.58      204.6403    
 2836.00   38.33770      238.7094      96585.91      204.6523    
 2837.00   38.33928      238.7229      96624.25      204.6643    
 2838.00   38.34086      238.7364      96662.59      204.6763    
 2839.00   38.34244      238.7499      96700.93      204.6883    
 2840.00   38.34402      238.7634      96739.28      204.7003    
 2841.00   38.34560      238.7769      96777.62      204.7123    
 2842.00   38.34718      238.7904      96815.97      204.7243    
 2843.00   38.34876      238.8039      96854.32      204.7363    
 2844.00   38.35033      238.8174      96892.67      204.7483    
 2845.00   38.35191      238.8309      96931.02      204.7602    
 2846.00   38.35349      238.8444      96969.37      204.7722    
 2847.00   38.35506      238.8578      97007.72      204.7842    
 2848.00   38.35664      238.8713      97046.08      204.7961    
 2849.00   38.35821      238.8848      97084.44      204.8081    
 2850.00   38.35979      238.8982      97122.80      204.8201    
 2851.00   38.36136      238.9117      97161.16      204.8320    
 2852.00   38.36294      238.9252      97199.52      204.8440    
 2853.00   38.36451      238.9386      97237.88      204.8559    
 2854.00   38.36609      238.9521      97276.25      204.8679    
 2855.00   38.36766      238.9655      97314.62      204.8798    
 2856.00   38.36923      238.9789      97352.98      204.8917    
 2857.00   38.37080      238.9924      97391.35      204.9037    
 2858.00   38.37237      239.0058      97429.73      204.9156    
 2859.00   38.37395      239.0192      97468.10      204.9275    
 2860.00   38.37552      239.0326      97506.47      204.9395    
 2861.00   38.37709      239.0460      97544.85      204.9514    
 2862.00   38.37866      239.0595      97583.23      204.9633    
 2863.00   38.38023      239.0729      97621.61      204.9752    
 2864.00   38.38180      239.0863      97659.99      204.9871    
 2865.00   38.38337      239.0997      97698.37      204.9990    
 2866.00   38.38493      239.1131      97736.75      205.0109    
 2867.00   38.38650      239.1265      97775.14      205.0228    
 2868.00   38.38807      239.1398      97813.53      205.0347    
 2869.00   38.38964      239.1532      97851.92      205.0466    
 2870.00   38.39120      239.1666      97890.31      205.0585    
 2871.00   38.39277      239.1800      97928.70      205.0704    
 2872.00   38.39434      239.1934      97967.09      205.0822    
 2873.00   38.39590      239.2067      98005.49      205.0941    
 2874.00   38.39747      239.2201      98043.88      205.1060    
 2875.00   38.39903      239.2334      98082.28      205.1179    
 2876.00   38.40060      239.2468      98120.68      205.1297    
 2877.00   38.40216      239.2601      98159.08      205.1416    
 2878.00   38.40373      239.2735      98197.49      205.1534    
 2879.00   38.40529      239.2868      98235.89      205.1653    
 2880.00   38.40685      239.3002      98274.30      205.1771    
 2881.00   38.40841      239.3135      98312.71      205.1890    
 2882.00   38.40998      239.3268      98351.11      205.2008    
 2883.00   38.41154      239.3402      98389.53      205.2127    
 2884.00   38.41310      239.3535      98427.94      205.2245    
 2885.00   38.41466      239.3668      98466.35      205.2363    
 2886.00   38.41622      239.3801      98504.77      205.2482    
 2887.00   38.41778      239.3934      98543.18      205.2600    
 2888.00   38.41934      239.4067      98581.60      205.2718    
 2889.00   38.42090      239.4200      98620.02      205.2836    
 2890.00   38.42246      239.4333      98658.44      205.2955    
 2891.00   38.42402      239.4466      98696.87      205.3073    
 2892.00   38.42558      239.4599      98735.29      205.3191    
 2893.00   38.42714      239.4732      98773.72      205.3309    
 2894.00   38.42869      239.4865      98812.15      205.3427    
 2895.00   38.43025      239.4997      98850.58      205.3545    
 2896.00   38.43181      239.5130      98889.01      205.3663    
 2897.00   38.43336      239.5263      98927.44      205.3781    
 2898.00   38.43492      239.5396      98965.87      205.3898    
 2899.00   38.43648      239.5528      99004.31      205.4016    
 2900.00   38.43803      239.5661      99042.75      205.4134    
 2901.00   38.43959      239.5793      99081.19      205.4252    
 2902.00   38.44114      239.5926      99119.63      205.4369    
 2903.00   38.44270      239.6058      99158.07      205.4487    
 2904.00   38.44425      239.6191      99196.51      205.4605    
 2905.00   38.44580      239.6323      99234.96      205.4722    
 2906.00   38.44736      239.6455      99273.40      205.4840    
 2907.00   38.44891      239.6588      99311.85      205.4957    
 2908.00   38.45046      239.6720      99350.30      205.5075    
 2909.00   38.45201      239.6852      99388.75      205.5192    
 2910.00   38.45357      239.6984      99427.20      205.5310    
 2911.00   38.45512      239.7116      99465.66      205.5427    
 2912.00   38.45667      239.7248      99504.11      205.5545    
 2913.00   38.45822      239.7380      99542.57      205.5662    
 2914.00   38.45977      239.7512      99581.03      205.5779    
 2915.00   38.46132      239.7644      99619.49      205.5897    
 2916.00   38.46287      239.7776      99657.95      205.6014    
 2917.00   38.46442      239.7908      99696.42      205.6131    
 2918.00   38.46597      239.8040      99734.88      205.6248    
 2919.00   38.46752      239.8172      99773.35      205.6365    
 2920.00   38.46906      239.8304      99811.82      205.6482    
 2921.00   38.47061      239.8435      99850.29      205.6599    
 2922.00   38.47216      239.8567      99888.76      205.6716    
 2923.00   38.47371      239.8699      99927.23      205.6833    
 2924.00   38.47525      239.8830      99965.71      205.6950    
 2925.00   38.47680      239.8962      100004.2      205.7067    
 2926.00   38.47835      239.9093      100042.7      205.7184    
 2927.00   38.47989      239.9225      100081.1      205.7301    
 2928.00   38.48144      239.9356      100119.6      205.7418    
 2929.00   38.48298      239.9488      100158.1      205.7534    
 2930.00   38.48453      239.9619      100196.6      205.7651    
 2931.00   38.48607      239.9750      100235.1      205.7768    
 2932.00   38.48761      239.9882      100273.6      205.7884    
 2933.00   38.48916      240.0013      100312.0      205.8001    
 2934.00   38.49070      240.0144      100350.5      205.8118    
 2935.00   38.49224      240.0275      100389.0      205.8234    
 2936.00   38.49379      240.0406      100427.5      205.8351    
 2937.00   38.49533      240.0537      100466.0      205.8467    
 2938.00   38.49687      240.0669      100504.5      205.8584    
 2939.00   38.49841      240.0800      100543.0      205.8700    
 2940.00   38.49995      240.0930      100581.5      205.8817    
 2941.00   38.50150      240.1061      100620.0      205.8933    
 2942.00   38.50304      240.1192      100658.5      205.9049    
 2943.00   38.50458      240.1323      100697.0      205.9165    
 2944.00   38.50612      240.1454      100735.5      205.9282    
 2945.00   38.50766      240.1585      100774.0      205.9398    
 2946.00   38.50920      240.1716      100812.5      205.9514    
 2947.00   38.51073      240.1846      100851.0      205.9630    
 2948.00   38.51227      240.1977      100889.6      205.9746    
 2949.00   38.51381      240.2107      100928.1      205.9862    
 2950.00   38.51535      240.2238      100966.6      205.9978    
 2951.00   38.51689      240.2369      101005.1      206.0094    
 2952.00   38.51842      240.2499      101043.6      206.0210    
 2953.00   38.51996      240.2630      101082.1      206.0326    
 2954.00   38.52150      240.2760      101120.7      206.0442    
 2955.00   38.52303      240.2890      101159.2      206.0558    
 2956.00   38.52457      240.3021      101197.7      206.0674    
 2957.00   38.52611      240.3151      101236.2      206.0790    
 2958.00   38.52764      240.3281      101274.8      206.0906    
 2959.00   38.52918      240.3412      101313.3      206.1021    
 2960.00   38.53071      240.3542      101351.8      206.1137    
 2961.00   38.53224      240.3672      101390.3      206.1253    
 2962.00   38.53378      240.3802      101428.9      206.1368    
 2963.00   38.53531      240.3932      101467.4      206.1484    
 2964.00   38.53685      240.4062      101506.0      206.1599    
 2965.00   38.53838      240.4192      101544.5      206.1715    
 2966.00   38.53991      240.4322      101583.0      206.1830    
 2967.00   38.54144      240.4452      101621.6      206.1946    
 2968.00   38.54298      240.4582      101660.1      206.2061    
 2969.00   38.54451      240.4712      101698.7      206.2177    
 2970.00   38.54604      240.4841      101737.2      206.2292    
 2971.00   38.54757      240.4971      101775.7      206.2407    
 2972.00   38.54910      240.5101      101814.3      206.2523    
 2973.00   38.55063      240.5231      101852.8      206.2638    
 2974.00   38.55216      240.5360      101891.4      206.2753    
 2975.00   38.55369      240.5490      101929.9      206.2868    
 2976.00   38.55522      240.5620      101968.5      206.2983    
 2977.00   38.55675      240.5749      102007.1      206.3099    
 2978.00   38.55828      240.5879      102045.6      206.3214    
 2979.00   38.55981      240.6008      102084.2      206.3329    
 2980.00   38.56134      240.6137      102122.7      206.3444    
 2981.00   38.56287      240.6267      102161.3      206.3559    
 2982.00   38.56439      240.6396      102199.9      206.3674    
 2983.00   38.56592      240.6525      102238.4      206.3789    
 2984.00   38.56745      240.6655      102277.0      206.3903    
 2985.00   38.56898      240.6784      102315.6      206.4018    
 2986.00   38.57050      240.6913      102354.1      206.4133    
 2987.00   38.57203      240.7042      102392.7      206.4248    
 2988.00   38.57355      240.7171      102431.3      206.4363    
 2989.00   38.57508      240.7300      102469.8      206.4477    
 2990.00   38.57661      240.7430      102508.4      206.4592    
 2991.00   38.57813      240.7559      102547.0      206.4707    
 2992.00   38.57966      240.7687      102585.6      206.4821    
 2993.00   38.58118      240.7816      102624.2      206.4936    
 2994.00   38.58270      240.7945      102662.7      206.5050    
 2995.00   38.58423      240.8074      102701.3      206.5165    
 2996.00   38.58575      240.8203      102739.9      206.5279    
 2997.00   38.58728      240.8332      102778.5      206.5394    
 2998.00   38.58880      240.8460      102817.1      206.5508    
 2999.00   38.59032      240.8589      102855.7      206.5623    
 3000.00   38.59184      240.8718      102894.3      206.5737    
 3001.00   38.59337      240.8846      102932.9      206.5851    
 3002.00   38.59489      240.8975      102971.5      206.5965    
 3003.00   38.59641      240.9104      103010.1      206.6080    
 3004.00   38.59793      240.9232      103048.6      206.6194    
 3005.00   38.59945      240.9361      103087.2      206.6308    
 3006.00   38.60097      240.9489      103125.8      206.6422    
 3007.00   38.60249      240.9617      103164.4      206.6536    
 3008.00   38.60401      240.9746      103203.1      206.6650    
 3009.00   38.60553      240.9874      103241.7      206.6765    
 3010.00   38.60705      241.0002      103280.3      206.6879    
 3011.00   38.60857      241.0131      103318.9      206.6992    
 3012.00   38.61009      241.0259      103357.5      206.7106    
 3013.00   38.61161      241.0387      103396.1      206.7220    
 3014.00   38.61313      241.0515      103434.7      206.7334    
 3015.00   38.61465      241.0643      103473.3      206.7448    
 3016.00   38.61616      241.0771      103511.9      206.7562    
 3017.00   38.61768      241.0899      103550.5      206.7676    
 3018.00   38.61920      241.1027      103589.2      206.7789    
 3019.00   38.62072      241.1155      103627.8      206.7903    
 3020.00   38.62223      241.1283      103666.4      206.8017    
 3021.00   38.62375      241.1411      103705.0      206.8130    
 3022.00   38.62526      241.1539      103743.7      206.8244    
 3023.00   38.62678      241.1667      103782.3      206.8358    
 3024.00   38.62830      241.1794      103820.9      206.8471    
 3025.00   38.62981      241.1922      103859.5      206.8585    
 3026.00   38.63133      241.2050      103898.2      206.8698    
 3027.00   38.63284      241.2177      103936.8      206.8812    
 3028.00   38.63436      241.2305      103975.4      206.8925    
 3029.00   38.63587      241.2433      104014.1      206.9038    
 3030.00   38.63738      241.2560      104052.7      206.9152    
 3031.00   38.63890      241.2688      104091.3      206.9265    
 3032.00   38.64041      241.2815      104130.0      206.9378    
 3033.00   38.64193      241.2942      104168.6      206.9492    
 3034.00   38.64344      241.3070      104207.3      206.9605    
 3035.00   38.64495      241.3197      104245.9      206.9718    
 3036.00   38.64646      241.3325      104284.6      206.9831    
 3037.00   38.64798      241.3452      104323.2      206.9944    
 3038.00   38.64949      241.3579      104361.9      207.0057    
 3039.00   38.65100      241.3706      104400.5      207.0171    
 3040.00   38.65251      241.3833      104439.2      207.0284    
 3041.00   38.65402      241.3961      104477.8      207.0397    
 3042.00   38.65553      241.4088      104516.5      207.0509    
 3043.00   38.65704      241.4215      104555.1      207.0622    
 3044.00   38.65855      241.4342      104593.8      207.0735    
 3045.00   38.66006      241.4469      104632.4      207.0848    
 3046.00   38.66157      241.4596      104671.1      207.0961    
 3047.00   38.66308      241.4723      104709.8      207.1074    
 3048.00   38.66459      241.4849      104748.4      207.1187    
 3049.00   38.66610      241.4976      104787.1      207.1299    
 3050.00   38.66761      241.5103      104825.8      207.1412    
 3051.00   38.66912      241.5230      104864.4      207.1525    
 3052.00   38.67063      241.5356      104903.1      207.1637    
 3053.00   38.67214      241.5483      104941.8      207.1750    
 3054.00   38.67364      241.5610      104980.4      207.1862    
 3055.00   38.67515      241.5736      105019.1      207.1975    
 3056.00   38.67666      241.5863      105057.8      207.2088    
 3057.00   38.67816      241.5990      105096.5      207.2200    
 3058.00   38.67967      241.6116      105135.1      207.2312    
 3059.00   38.68118      241.6243      105173.8      207.2425    
 3060.00   38.68268      241.6369      105212.5      207.2537    
 3061.00   38.68419      241.6495      105251.2      207.2650    
 3062.00   38.68570      241.6622      105289.9      207.2762    
 3063.00   38.68720      241.6748      105328.6      207.2874    
 3064.00   38.68871      241.6874      105367.3      207.2986    
 3065.00   38.69021      241.7001      105405.9      207.3099    
 3066.00   38.69172      241.7127      105444.6      207.3211    
 3067.00   38.69322      241.7253      105483.3      207.3323    
 3068.00   38.69473      241.7379      105522.0      207.3435    
 3069.00   38.69623      241.7505      105560.7      207.3547    
 3070.00   38.69773      241.7631      105599.4      207.3659    
 3071.00   38.69924      241.7757      105638.1      207.3771    
 3072.00   38.70074      241.7883      105676.8      207.3883    
 3073.00   38.70224      241.8009      105715.5      207.3995    
 3074.00   38.70375      241.8135      105754.2      207.4107    
 3075.00   38.70525      241.8261      105792.9      207.4219    
 3076.00   38.70675      241.8387      105831.6      207.4331    
 3077.00   38.70825      241.8513      105870.3      207.4443    
 3078.00   38.70976      241.8639      105909.0      207.4555    
 3079.00   38.71126      241.8764      105947.8      207.4666    
 3080.00   38.71276      241.8890      105986.5      207.4778    
 3081.00   38.71426      241.9016      106025.2      207.4890    
 3082.00   38.71576      241.9141      106063.9      207.5002    
 3083.00   38.71726      241.9267      106102.6      207.5113    
 3084.00   38.71876      241.9392      106141.3      207.5225    
 3085.00   38.72026      241.9518      106180.0      207.5336    
 3086.00   38.72176      241.9644      106218.8      207.5448    
 3087.00   38.72326      241.9769      106257.5      207.5559    
 3088.00   38.72476      241.9894      106296.2      207.5671    
 3089.00   38.72626      242.0020      106334.9      207.5782    
 3090.00   38.72776      242.0145      106373.7      207.5894    
 3091.00   38.72926      242.0270      106412.4      207.6005    
 3092.00   38.73076      242.0396      106451.1      207.6117    
 3093.00   38.73226      242.0521      106489.9      207.6228    
 3094.00   38.73375      242.0646      106528.6      207.6339    
 3095.00   38.73525      242.0771      106567.3      207.6450    
 3096.00   38.73675      242.0896      106606.1      207.6562    
 3097.00   38.73825      242.1022      106644.8      207.6673    
 3098.00   38.73975      242.1147      106683.5      207.6784    
 3099.00   38.74124      242.1272      106722.3      207.6895    
 3100.00   38.74274      242.1397      106761.0      207.7006    
 3101.00   38.74424      242.1522      106799.8      207.7117    
 3102.00   38.74573      242.1647      106838.5      207.7228    
 3103.00   38.74723      242.1771      106877.3      207.7339    
 3104.00   38.74872      242.1896      106916.0      207.7450    
 3105.00   38.75022      242.2021      106954.8      207.7561    
 3106.00   38.75172      242.2146      106993.5      207.7672    
 3107.00   38.75321      242.2271      107032.3      207.7783    
 3108.00   38.75471      242.2395      107071.0      207.7894    
 3109.00   38.75620      242.2520      107109.8      207.8005    
 3110.00   38.75770      242.2645      107148.5      207.8116    
 3111.00   38.75919      242.2769      107187.3      207.8226    
 3112.00   38.76068      242.2894      107226.0      207.8337    
 3113.00   38.76218      242.3018      107264.8      207.8448    
 3114.00   38.76367      242.3143      107303.6      207.8559    
 3115.00   38.76517      242.3267      107342.3      207.8669    
 3116.00   38.76666      242.3392      107381.1      207.8780    
 3117.00   38.76815      242.3516      107419.9      207.8890    
 3118.00   38.76965      242.3641      107458.6      207.9001    
 3119.00   38.77114      242.3765      107497.4      207.9111    
 3120.00   38.77263      242.3889      107536.2      207.9222    
 3121.00   38.77412      242.4013      107574.9      207.9332    
 3122.00   38.77562      242.4138      107613.7      207.9443    
 3123.00   38.77711      242.4262      107652.5      207.9553    
 3124.00   38.77860      242.4386      107691.3      207.9664    
 3125.00   38.78009      242.4510      107730.1      207.9774    
 3126.00   38.78158      242.4634      107768.8      207.9884    
 3127.00   38.78307      242.4758      107807.6      207.9994    
 3128.00   38.78456      242.4882      107846.4      208.0105    
 3129.00   38.78606      242.5006      107885.2      208.0215    
 3130.00   38.78755      242.5130      107924.0      208.0325    
 3131.00   38.78904      242.5254      107962.8      208.0435    
 3132.00   38.79053      242.5378      108001.6      208.0545    
 3133.00   38.79202      242.5502      108040.3      208.0655    
 3134.00   38.79351      242.5626      108079.1      208.0765    
 3135.00   38.79500      242.5749      108117.9      208.0875    
 3136.00   38.79648      242.5873      108156.7      208.0985    
 3137.00   38.79797      242.5997      108195.5      208.1095    
 3138.00   38.79946      242.6120      108234.3      208.1205    
 3139.00   38.80095      242.6244      108273.1      208.1315    
 3140.00   38.80244      242.6368      108311.9      208.1425    
 3141.00   38.80393      242.6491      108350.7      208.1535    
 3142.00   38.80542      242.6615      108389.5      208.1645    
 3143.00   38.80690      242.6738      108428.3      208.1755    
 3144.00   38.80839      242.6862      108467.1      208.1864    
 3145.00   38.80988      242.6985      108506.0      208.1974    
 3146.00   38.81137      242.7108      108544.8      208.2084    
 3147.00   38.81285      242.7232      108583.6      208.2193    
 3148.00   38.81434      242.7355      108622.4      208.2303    
 3149.00   38.81583      242.7478      108661.2      208.2413    
 3150.00   38.81731      242.7602      108700.0      208.2522    
 3151.00   38.81880      242.7725      108738.8      208.2632    
 3152.00   38.82029      242.7848      108777.7      208.2741    
 3153.00   38.82177      242.7971      108816.5      208.2851    
 3154.00   38.82326      242.8094      108855.3      208.2960    
 3155.00   38.82474      242.8217      108894.1      208.3070    
 3156.00   38.82623      242.8340      108933.0      208.3179    
 3157.00   38.82772      242.8463      108971.8      208.3288    
 3158.00   38.82920      242.8586      109010.6      208.3398    
 3159.00   38.83069      242.8709      109049.4      208.3507    
 3160.00   38.83217      242.8832      109088.3      208.3616    
 3161.00   38.83365      242.8955      109127.1      208.3725    
 3162.00   38.83514      242.9078      109165.9      208.3835    
 3163.00   38.83662      242.9201      109204.8      208.3944    
 3164.00   38.83811      242.9323      109243.6      208.4053    
 3165.00   38.83959      242.9446      109282.4      208.4162    
 3166.00   38.84107      242.9569      109321.3      208.4271    
 3167.00   38.84256      242.9692      109360.1      208.4380    
 3168.00   38.84404      242.9814      109399.0      208.4489    
 3169.00   38.84552      242.9937      109437.8      208.4598    
 3170.00   38.84701      243.0059      109476.7      208.4707    
 3171.00   38.84849      243.0182      109515.5      208.4816    
 3172.00   38.84997      243.0304      109554.4      208.4925    
 3173.00   38.85145      243.0427      109593.2      208.5034    
 3174.00   38.85294      243.0549      109632.1      208.5143    
 3175.00   38.85442      243.0672      109670.9      208.5251    
 3176.00   38.85590      243.0794      109709.8      208.5360    
 3177.00   38.85738      243.0916      109748.6      208.5469    
 3178.00   38.85886      243.1039      109787.5      208.5578    
 3179.00   38.86035      243.1161      109826.3      208.5686    
 3180.00   38.86183      243.1283      109865.2      208.5795    
 3181.00   38.86331      243.1405      109904.1      208.5904    
 3182.00   38.86479      243.1527      109942.9      208.6012    
 3183.00   38.86627      243.1650      109981.8      208.6121    
 3184.00   38.86775      243.1772      110020.7      208.6229    
 3185.00   38.86923      243.1894      110059.5      208.6338    
 3186.00   38.87071      243.2016      110098.4      208.6446    
 3187.00   38.87219      243.2138      110137.3      208.6555    
 3188.00   38.87367      243.2260      110176.2      208.6663    
 3189.00   38.87515      243.2382      110215.0      208.6772    
 3190.00   38.87663      243.2503      110253.9      208.6880    
 3191.00   38.87811      243.2625      110292.8      208.6988    
 3192.00   38.87959      243.2747      110331.7      208.7097    
 3193.00   38.88107      243.2869      110370.5      208.7205    
 3194.00   38.88254      243.2991      110409.4      208.7313    
 3195.00   38.88402      243.3112      110448.3      208.7421    
 3196.00   38.88550      243.3234      110487.2      208.7530    
 3197.00   38.88698      243.3356      110526.1      208.7638    
 3198.00   38.88846      243.3477      110565.0      208.7746    
 3199.00   38.88994      243.3599      110603.9      208.7854    
 3200.00   38.89141      243.3721      110642.7      208.7962    
 3201.00   38.89289      243.3842      110681.6      208.8070    
 3202.00   38.89437      243.3964      110720.5      208.8178    
 3203.00   38.89585      243.4085      110759.4      208.8286    
 3204.00   38.89732      243.4206      110798.3      208.8394    
 3205.00   38.89880      243.4328      110837.2      208.8502    
 3206.00   38.90028      243.4449      110876.1      208.8610    
 3207.00   38.90175      243.4570      110915.0      208.8718    
 3208.00   38.90323      243.4692      110953.9      208.8825    
 3209.00   38.90471      243.4813      110992.8      208.8933    
 3210.00   38.90618      243.4934      111031.7      208.9041    
 3211.00   38.90766      243.5055      111070.6      208.9149    
 3212.00   38.90914      243.5177      111109.5      208.9256    
 3213.00   38.91061      243.5298      111148.5      208.9364    
 3214.00   38.91209      243.5419      111187.4      208.9472    
 3215.00   38.91356      243.5540      111226.3      208.9579    
 3216.00   38.91504      243.5661      111265.2      208.9687    
 3217.00   38.91651      243.5782      111304.1      208.9795    
 3218.00   38.91799      243.5903      111343.0      208.9902    
 3219.00   38.91946      243.6024      111381.9      209.0010    
 3220.00   38.92094      243.6145      111420.9      209.0117    
 3221.00   38.92241      243.6265      111459.8      209.0224    
 3222.00   38.92389      243.6386      111498.7      209.0332    
 3223.00   38.92536      243.6507      111537.6      209.0439    
 3224.00   38.92683      243.6628      111576.6      209.0547    
 3225.00   38.92831      243.6749      111615.5      209.0654    
 3226.00   38.92978      243.6869      111654.4      209.0761    
 3227.00   38.93126      243.6990      111693.3      209.0869    
 3228.00   38.93273      243.7111      111732.3      209.0976    
 3229.00   38.93420      243.7231      111771.2      209.1083    
 3230.00   38.93568      243.7352      111810.1      209.1190    
 3231.00   38.93715      243.7472      111849.1      209.1297    
 3232.00   38.93862      243.7593      111888.0      209.1404    
 3233.00   38.94009      243.7713      111927.0      209.1512    
 3234.00   38.94157      243.7834      111965.9      209.1619    
 3235.00   38.94304      243.7954      112004.8      209.1726    
 3236.00   38.94451      243.8074      112043.8      209.1833    
 3237.00   38.94598      243.8195      112082.7      209.1940    
 3238.00   38.94746      243.8315      112121.7      209.2047    
 3239.00   38.94893      243.8435      112160.6      209.2154    
 3240.00   38.95040      243.8555      112199.6      209.2260    
 3241.00   38.95187      243.8676      112238.5      209.2367    
 3242.00   38.95334      243.8796      112277.5      209.2474    
 3243.00   38.95481      243.8916      112316.4      209.2581    
 3244.00   38.95629      243.9036      112355.4      209.2688    
 3245.00   38.95776      243.9156      112394.3      209.2795    
 3246.00   38.95923      243.9276      112433.3      209.2901    
 3247.00   38.96070      243.9396      112472.3      209.3008    
 3248.00   38.96217      243.9516      112511.2      209.3115    
 3249.00   38.96364      243.9636      112550.2      209.3221    
 3250.00   38.96511      243.9756      112589.2      209.3328    
 3251.00   38.96658      243.9876      112628.1      209.3434    
 3252.00   38.96805      243.9996      112667.1      209.3541    
 3253.00   38.96952      244.0116      112706.1      209.3647    
 3254.00   38.97099      244.0235      112745.0      209.3754    
 3255.00   38.97246      244.0355      112784.0      209.3860    
 3256.00   38.97393      244.0475      112823.0      209.3967    
 3257.00   38.97540      244.0594      112861.9      209.4073    
 3258.00   38.97687      244.0714      112900.9      209.4180    
 3259.00   38.97834      244.0834      112939.9      209.4286    
 3260.00   38.97981      244.0953      112978.9      209.4392    
 3261.00   38.98128      244.1073      113017.9      209.4499    
 3262.00   38.98274      244.1192      113056.8      209.4605    
 3263.00   38.98421      244.1312      113095.8      209.4711    
 3264.00   38.98568      244.1431      113134.8      209.4817    
 3265.00   38.98715      244.1551      113173.8      209.4924    
 3266.00   38.98862      244.1670      113212.8      209.5030    
 3267.00   38.99009      244.1790      113251.8      209.5136    
 3268.00   38.99155      244.1909      113290.8      209.5242    
 3269.00   38.99302      244.2028      113329.8      209.5348    
 3270.00   38.99449      244.2147      113368.8      209.5454    
 3271.00   38.99596      244.2267      113407.7      209.5560    
 3272.00   38.99743      244.2386      113446.7      209.5666    
 3273.00   38.99889      244.2505      113485.7      209.5772    
 3274.00   39.00036      244.2624      113524.7      209.5878    
 3275.00   39.00183      244.2743      113563.7      209.5984    
 3276.00   39.00329      244.2862      113602.7      209.6090    
 3277.00   39.00476      244.2981      113641.7      209.6195    
 3278.00   39.00623      244.3100      113680.8      209.6301    
 3279.00   39.00769      244.3219      113719.8      209.6407    
 3280.00   39.00916      244.3338      113758.8      209.6513    
 3281.00   39.01063      244.3457      113797.8      209.6619    
 3282.00   39.01209      244.3576      113836.8      209.6724    
 3283.00   39.01356      244.3695      113875.8      209.6830    
 3284.00   39.01503      244.3814      113914.8      209.6936    
 3285.00   39.01649      244.3933      113953.8      209.7041    
 3286.00   39.01796      244.4051      113992.9      209.7147    
 3287.00   39.01942      244.4170      114031.9      209.7252    
 3288.00   39.02089      244.4289      114070.9      209.7358    
 3289.00   39.02236      244.4407      114109.9      209.7463    
 3290.00   39.02382      244.4526      114148.9      209.7569    
 3291.00   39.02529      244.4645      114188.0      209.7674    
 3292.00   39.02675      244.4763      114227.0      209.7780    
 3293.00   39.02822      244.4882      114266.0      209.7885    
 3294.00   39.02968      244.5000      114305.0      209.7990    
 3295.00   39.03115      244.5119      114344.1      209.8096    
 3296.00   39.03261      244.5237      114383.1      209.8201    
 3297.00   39.03408      244.5356      114422.1      209.8306    
 3298.00   39.03554      244.5474      114461.2      209.8412    
 3299.00   39.03700      244.5592      114500.2      209.8517    
 3300.00   39.03847      244.5711      114539.2      209.8622    
 3301.00   39.03993      244.5829      114578.3      209.8727    
 3302.00   39.04140      244.5947      114617.3      209.8832    
 3303.00   39.04286      244.6065      114656.4      209.8937    
 3304.00   39.04432      244.6184      114695.4      209.9042    
 3305.00   39.04579      244.6302      114734.5      209.9148    
 3306.00   39.04725      244.6420      114773.5      209.9253    
 3307.00   39.04872      244.6538      114812.6      209.9358    
 3308.00   39.05018      244.6656      114851.6      209.9462    
 3309.00   39.05164      244.6774      114890.7      209.9567    
 3310.00   39.05311      244.6892      114929.7      209.9672    
 3311.00   39.05457      244.7010      114968.8      209.9777    
 3312.00   39.05603      244.7128      115007.8      209.9882    
 3313.00   39.05749      244.7246      115046.9      209.9987    
 3314.00   39.05896      244.7364      115085.9      210.0092    
 3315.00   39.06042      244.7482      115125.0      210.0197    
 3316.00   39.06188      244.7599      115164.0      210.0301    
 3317.00   39.06335      244.7717      115203.1      210.0406    
 3318.00   39.06481      244.7835      115242.2      210.0511    
 3319.00   39.06627      244.7953      115281.2      210.0615    
 3320.00   39.06773      244.8070      115320.3      210.0720    
 3321.00   39.06919      244.8188      115359.4      210.0825    
 3322.00   39.07066      244.8306      115398.4      210.0929    
 3323.00   39.07212      244.8423      115437.5      210.1034    
 3324.00   39.07358      244.8541      115476.6      210.1138    
 3325.00   39.07504      244.8658      115515.7      210.1243    
 3326.00   39.07650      244.8776      115554.7      210.1347    
 3327.00   39.07796      244.8893      115593.8      210.1452    
 3328.00   39.07943      244.9011      115632.9      210.1556    
 3329.00   39.08089      244.9128      115672.0      210.1660    
 3330.00   39.08235      244.9245      115711.1      210.1765    
 3331.00   39.08381      244.9363      115750.1      210.1869    
 3332.00   39.08527      244.9480      115789.2      210.1973    
 3333.00   39.08673      244.9597      115828.3      210.2078    
 3334.00   39.08819      244.9715      115867.4      210.2182    
 3335.00   39.08965      244.9832      115906.5      210.2286    
 3336.00   39.09111      244.9949      115945.6      210.2390    
 3337.00   39.09257      245.0066      115984.7      210.2495    
 3338.00   39.09404      245.0183      116023.8      210.2599    
 3339.00   39.09550      245.0301      116062.9      210.2703    
 3340.00   39.09696      245.0418      116102.0      210.2807    
 3341.00   39.09842      245.0535      116141.1      210.2911    
 3342.00   39.09988      245.0652      116180.2      210.3015    
 3343.00   39.10134      245.0769      116219.3      210.3119    
 3344.00   39.10280      245.0886      116258.4      210.3223    
 3345.00   39.10426      245.1002      116297.5      210.3327    
 3346.00   39.10572      245.1119      116336.6      210.3431    
 3347.00   39.10718      245.1236      116375.7      210.3535    
 3348.00   39.10863      245.1353      116414.8      210.3639    
 3349.00   39.11009      245.1470      116453.9      210.3743    
 3350.00   39.11155      245.1587      116493.0      210.3846    
 3351.00   39.11301      245.1703      116532.1      210.3950    
 3352.00   39.11447      245.1820      116571.2      210.4054    
 3353.00   39.11593      245.1937      116610.3      210.4158    
 3354.00   39.11739      245.2053      116649.5      210.4261    
 3355.00   39.11885      245.2170      116688.6      210.4365    
 3356.00   39.12031      245.2287      116727.7      210.4469    
 3357.00   39.12177      245.2403      116766.8      210.4572    
 3358.00   39.12323      245.2520      116805.9      210.4676    
 3359.00   39.12468      245.2636      116845.1      210.4779    
 3360.00   39.12614      245.2753      116884.2      210.4883    
 3361.00   39.12760      245.2869      116923.3      210.4987    
 3362.00   39.12906      245.2985      116962.4      210.5090    
 3363.00   39.13052      245.3102      117001.6      210.5193    
 3364.00   39.13198      245.3218      117040.7      210.5297    
 3365.00   39.13343      245.3334      117079.8      210.5400    
 3366.00   39.13489      245.3451      117119.0      210.5504    
 3367.00   39.13635      245.3567      117158.1      210.5607    
 3368.00   39.13781      245.3683      117197.2      210.5710    
 3369.00   39.13927      245.3799      117236.4      210.5814    
 3370.00   39.14072      245.3916      117275.5      210.5917    
 3371.00   39.14218      245.4032      117314.7      210.6020    
 3372.00   39.14364      245.4148      117353.8      210.6123    
 3373.00   39.14510      245.4264      117393.0      210.6227    
 3374.00   39.14655      245.4380      117432.1      210.6330    
 3375.00   39.14801      245.4496      117471.2      210.6433    
 3376.00   39.14947      245.4612      117510.4      210.6536    
 3377.00   39.15092      245.4728      117549.5      210.6639    
 3378.00   39.15238      245.4844      117588.7      210.6742    
 3379.00   39.15384      245.4960      117627.8      210.6845    
 3380.00   39.15530      245.5076      117667.0      210.6948    
 3381.00   39.15675      245.5191      117706.2      210.7051    
 3382.00   39.15821      245.5307      117745.3      210.7154    
 3383.00   39.15967      245.5423      117784.5      210.7257    
 3384.00   39.16112      245.5539      117823.6      210.7360    
 3385.00   39.16258      245.5654      117862.8      210.7463    
 3386.00   39.16404      245.5770      117902.0      210.7566    
 3387.00   39.16549      245.5886      117941.1      210.7669    
 3388.00   39.16695      245.6001      117980.3      210.7771    
 3389.00   39.16840      245.6117      118019.5      210.7874    
 3390.00   39.16986      245.6232      118058.6      210.7977    
 3391.00   39.17132      245.6348      118097.8      210.8080    
 3392.00   39.17277      245.6463      118137.0      210.8182    
 3393.00   39.17423      245.6579      118176.1      210.8285    
 3394.00   39.17569      245.6694      118215.3      210.8388    
 3395.00   39.17714      245.6810      118254.5      210.8490    
 3396.00   39.17860      245.6925      118293.7      210.8593    
 3397.00   39.18005      245.7041      118332.9      210.8695    
 3398.00   39.18151      245.7156      118372.0      210.8798    
 3399.00   39.18296      245.7271      118411.2      210.8900    
 3400.00   39.18442      245.7386      118450.4      210.9003    
 3401.00   39.18587      245.7502      118489.6      210.9105    
 3402.00   39.18733      245.7617      118528.8      210.9208    
 3403.00   39.18879      245.7732      118568.0      210.9310    
 3404.00   39.19024      245.7847      118607.1      210.9413    
 3405.00   39.19170      245.7962      118646.3      210.9515    
 3406.00   39.19315      245.8077      118685.5      210.9617    
 3407.00   39.19461      245.8192      118724.7      210.9720    
 3408.00   39.19606      245.8307      118763.9      210.9822    
 3409.00   39.19752      245.8422      118803.1      210.9924    
 3410.00   39.19897      245.8537      118842.3      211.0026    
 3411.00   39.20043      245.8652      118881.5      211.0128    
 3412.00   39.20188      245.8767      118920.7      211.0231    
 3413.00   39.20334      245.8882      118959.9      211.0333    
 3414.00   39.20479      245.8997      118999.1      211.0435    
 3415.00   39.20624      245.9112      119038.3      211.0537    
 3416.00   39.20770      245.9227      119077.5      211.0639    
 3417.00   39.20915      245.9341      119116.7      211.0741    
 3418.00   39.21061      245.9456      119156.0      211.0843    
 3419.00   39.21206      245.9571      119195.2      211.0945    
 3420.00   39.21352      245.9685      119234.4      211.1047    
 3421.00   39.21497      245.9800      119273.6      211.1149    
 3422.00   39.21642      245.9915      119312.8      211.1251    
 3423.00   39.21788      246.0029      119352.0      211.1353    
 3424.00   39.21933      246.0144      119391.2      211.1455    
 3425.00   39.22079      246.0258      119430.5      211.1556    
 3426.00   39.22224      246.0373      119469.7      211.1658    
 3427.00   39.22369      246.0487      119508.9      211.1760    
 3428.00   39.22515      246.0602      119548.1      211.1862    
 3429.00   39.22660      246.0716      119587.4      211.1963    
 3430.00   39.22806      246.0831      119626.6      211.2065    
 3431.00   39.22951      246.0945      119665.8      211.2167    
 3432.00   39.23096      246.1059      119705.0      211.2268    
 3433.00   39.23242      246.1174      119744.3      211.2370    
 3434.00   39.23387      246.1288      119783.5      211.2472    
 3435.00   39.23532      246.1402      119822.7      211.2573    
 3436.00   39.23678      246.1516      119862.0      211.2675    
 3437.00   39.23823      246.1630      119901.2      211.2776    
 3438.00   39.23968      246.1745      119940.5      211.2878    
 3439.00   39.24114      246.1859      119979.7      211.2979    
 3440.00   39.24259      246.1973      120018.9      211.3081    
 3441.00   39.24404      246.2087      120058.2      211.3182    
 3442.00   39.24550      246.2201      120097.4      211.3283    
 3443.00   39.24695      246.2315      120136.7      211.3385    
 3444.00   39.24840      246.2429      120175.9      211.3486    
 3445.00   39.24985      246.2543      120215.2      211.3587    
 3446.00   39.25131      246.2657      120254.4      211.3689    
 3447.00   39.25276      246.2771      120293.7      211.3790    
 3448.00   39.25421      246.2885      120332.9      211.3891    
 3449.00   39.25567      246.2998      120372.2      211.3992    
 3450.00   39.25712      246.3112      120411.4      211.4094    
 3451.00   39.25857      246.3226      120450.7      211.4195    
 3452.00   39.26002      246.3340      120490.0      211.4296    
 3453.00   39.26148      246.3453      120529.2      211.4397    
 3454.00   39.26293      246.3567      120568.5      211.4498    
 3455.00   39.26438      246.3681      120607.7      211.4599    
 3456.00   39.26583      246.3794      120647.0      211.4700    
 3457.00   39.26728      246.3908      120686.3      211.4801    
 3458.00   39.26874      246.4022      120725.5      211.4902    
 3459.00   39.27019      246.4135      120764.8      211.5003    
 3460.00   39.27164      246.4249      120804.1      211.5104    
 3461.00   39.27309      246.4362      120843.4      211.5205    
 3462.00   39.27455      246.4476      120882.6      211.5306    
 3463.00   39.27600      246.4589      120921.9      211.5406    
 3464.00   39.27745      246.4702      120961.2      211.5507    
 3465.00   39.27890      246.4816      121000.5      211.5608    
 3466.00   39.28035      246.4929      121039.7      211.5709    
 3467.00   39.28181      246.5042      121079.0      211.5810    
 3468.00   39.28326      246.5156      121118.3      211.5910    
 3469.00   39.28471      246.5269      121157.6      211.6011    
 3470.00   39.28616      246.5382      121196.9      211.6112    
 3471.00   39.28761      246.5495      121236.2      211.6212    
 3472.00   39.28906      246.5609      121275.4      211.6313    
 3473.00   39.29052      246.5722      121314.7      211.6414    
 3474.00   39.29197      246.5835      121354.0      211.6514    
 3475.00   39.29342      246.5948      121393.3      211.6615    
 3476.00   39.29487      246.6061      121432.6      211.6715    
 3477.00   39.29632      246.6174      121471.9      211.6816    
 3478.00   39.29777      246.6287      121511.2      211.6916    
 3479.00   39.29922      246.6400      121550.5      211.7017    
 3480.00   39.30068      246.6513      121589.8      211.7117    
 3481.00   39.30213      246.6626      121629.1      211.7217    
 3482.00   39.30358      246.6739      121668.4      211.7318    
 3483.00   39.30503      246.6852      121707.7      211.7418    
 3484.00   39.30648      246.6964      121747.0      211.7518    
 3485.00   39.30793      246.7077      121786.3      211.7619    
 3486.00   39.30938      246.7190      121825.6      211.7719    
 3487.00   39.31083      246.7303      121864.9      211.7819    
 3488.00   39.31229      246.7416      121904.3      211.7919    
 3489.00   39.31374      246.7528      121943.6      211.8020    
 3490.00   39.31519      246.7641      121982.9      211.8120    
 3491.00   39.31664      246.7754      122022.2      211.8220    
 3492.00   39.31809      246.7866      122061.5      211.8320    
 3493.00   39.31954      246.7979      122100.8      211.8420    
 3494.00   39.32099      246.8091      122140.2      211.8520    
 3495.00   39.32244      246.8204      122179.5      211.8620    
 3496.00   39.32389      246.8316      122218.8      211.8720    
 3497.00   39.32534      246.8429      122258.1      211.8820    
 3498.00   39.32679      246.8541      122297.5      211.8920    
 3499.00   39.32824      246.8654      122336.8      211.9020    
 3500.00   39.32969      246.8766      122376.1      211.9120    
 3501.00   39.33115      246.8878      122415.4      211.9220    
 3502.00   39.33260      246.8991      122454.8      211.9320    
 3503.00   39.33405      246.9103      122494.1      211.9420    
 3504.00   39.33550      246.9215      122533.4      211.9519    
 3505.00   39.33695      246.9327      122572.8      211.9619    
 3506.00   39.33840      246.9440      122612.1      211.9719    
 3507.00   39.33985      246.9552      122651.5      211.9819    
 3508.00   39.34130      246.9664      122690.8      211.9918    
 3509.00   39.34275      246.9776      122730.1      212.0018    
 3510.00   39.34420      246.9888      122769.5      212.0118    
 3511.00   39.34565      247.0000      122808.8      212.0217    
 3512.00   39.34710      247.0112      122848.2      212.0317    
 3513.00   39.34855      247.0224      122887.5      212.0417    
 3514.00   39.35000      247.0336      122926.9      212.0516    
 3515.00   39.35145      247.0448      122966.2      212.0616    
 3516.00   39.35290      247.0560      123005.6      212.0715    
 3517.00   39.35435      247.0672      123044.9      212.0815    
 3518.00   39.35580      247.0784      123084.3      212.0914    
 3519.00   39.35725      247.0896      123123.6      212.1014    
 3520.00   39.35870      247.1008      123163.0      212.1113    
 3521.00   39.36015      247.1120      123202.4      212.1212    
 3522.00   39.36160      247.1231      123241.7      212.1312    
 3523.00   39.36305      247.1343      123281.1      212.1411    
 3524.00   39.36450      247.1455      123320.4      212.1510    
 3525.00   39.36595      247.1567      123359.8      212.1610    
 3526.00   39.36740      247.1678      123399.2      212.1709    
 3527.00   39.36885      247.1790      123438.5      212.1808    
 3528.00   39.37030      247.1901      123477.9      212.1907    
 3529.00   39.37175      247.2013      123517.3      212.2007    
 3530.00   39.37320      247.2125      123556.7      212.2106    
 3531.00   39.37465      247.2236      123596.0      212.2205    
 3532.00   39.37610      247.2348      123635.4      212.2304    
 3533.00   39.37755      247.2459      123674.8      212.2403    
 3534.00   39.37900      247.2571      123714.2      212.2502    
 3535.00   39.38045      247.2682      123753.5      212.2601    
 3536.00   39.38190      247.2793      123792.9      212.2700    
 3537.00   39.38335      247.2905      123832.3      212.2799    
 3538.00   39.38480      247.3016      123871.7      212.2898    
 3539.00   39.38625      247.3127      123911.1      212.2997    
 3540.00   39.38770      247.3239      123950.5      212.3096    
 3541.00   39.38914      247.3350      123989.8      212.3195    
 3542.00   39.39059      247.3461      124029.2      212.3294    
 3543.00   39.39204      247.3572      124068.6      212.3393    
 3544.00   39.39349      247.3683      124108.0      212.3492    
 3545.00   39.39494      247.3795      124147.4      212.3590    
 3546.00   39.39639      247.3906      124186.8      212.3689    
 3547.00   39.39784      247.4017      124226.2      212.3788    
 3548.00   39.39929      247.4128      124265.6      212.3887    
 3549.00   39.40074      247.4239      124305.0      212.3985    
 3550.00   39.40219      247.4350      124344.4      212.4084    
 3551.00   39.40364      247.4461      124383.8      212.4183    
 3552.00   39.40509      247.4572      124423.2      212.4281    
 3553.00   39.40654      247.4683      124462.6      212.4380    
 3554.00   39.40799      247.4794      124502.0      212.4478    
 3555.00   39.40944      247.4905      124541.4      212.4577    
 3556.00   39.41089      247.5015      124580.8      212.4676    
 3557.00   39.41233      247.5126      124620.3      212.4774    
 3558.00   39.41378      247.5237      124659.7      212.4873    
 3559.00   39.41523      247.5348      124699.1      212.4971    
 3560.00   39.41668      247.5458      124738.5      212.5069    
 3561.00   39.41813      247.5569      124777.9      212.5168    
 3562.00   39.41958      247.5680      124817.3      212.5266    
 3563.00   39.42103      247.5791      124856.8      212.5365    
 3564.00   39.42248      247.5901      124896.2      212.5463    
 3565.00   39.42393      247.6012      124935.6      212.5561    
 3566.00   39.42538      247.6122      124975.0      212.5660    
 3567.00   39.42683      247.6233      125014.5      212.5758    
 3568.00   39.42827      247.6343      125053.9      212.5856    
 3569.00   39.42972      247.6454      125093.3      212.5954    
 3570.00   39.43117      247.6564      125132.7      212.6052    
 3571.00   39.43262      247.6675      125172.2      212.6151    
 3572.00   39.43407      247.6785      125211.6      212.6249    
 3573.00   39.43552      247.6896      125251.0      212.6347    
 3574.00   39.43697      247.7006      125290.5      212.6445    
 3575.00   39.43842      247.7116      125329.9      212.6543    
 3576.00   39.43987      247.7227      125369.4      212.6641    
 3577.00   39.44132      247.7337      125408.8      212.6739    
 3578.00   39.44276      247.7447      125448.2      212.6837    
 3579.00   39.44421      247.7557      125487.7      212.6935    
 3580.00   39.44566      247.7667      125527.1      212.7033    
 3581.00   39.44711      247.7778      125566.6      212.7131    
 3582.00   39.44856      247.7888      125606.0      212.7229    
 3583.00   39.45001      247.7998      125645.5      212.7327    
 3584.00   39.45146      247.8108      125684.9      212.7425    
 3585.00   39.45291      247.8218      125724.4      212.7522    
 3586.00   39.45436      247.8328      125763.8      212.7620    
 3587.00   39.45580      247.8438      125803.3      212.7718    
 3588.00   39.45725      247.8548      125842.7      212.7816    
 3589.00   39.45870      247.8658      125882.2      212.7914    
 3590.00   39.46015      247.8768      125921.7      212.8011    
 3591.00   39.46160      247.8878      125961.1      212.8109    
 3592.00   39.46305      247.8988      126000.6      212.8207    
 3593.00   39.46450      247.9098      126040.0      212.8304    
 3594.00   39.46595      247.9207      126079.5      212.8402    
 3595.00   39.46739      247.9317      126119.0      212.8500    
 3596.00   39.46884      247.9427      126158.4      212.8597    
 3597.00   39.47029      247.9537      126197.9      212.8695    
 3598.00   39.47174      247.9646      126237.4      212.8792    
 3599.00   39.47319      247.9756      126276.9      212.8890    
 3600.00   39.47464      247.9866      126316.3      212.8987    
 3601.00   39.47609      247.9975      126355.8      212.9085    
 3602.00   39.47754      248.0085      126395.3      212.9182    
 3603.00   39.47898      248.0195      126434.8      212.9279    
 3604.00   39.48043      248.0304      126474.2      212.9377    
 3605.00   39.48188      248.0414      126513.7      212.9474    
 3606.00   39.48333      248.0523      126553.2      212.9572    
 3607.00   39.48478      248.0633      126592.7      212.9669    
 3608.00   39.48623      248.0742      126632.2      212.9766    
 3609.00   39.48768      248.0852      126671.7      212.9863    
 3610.00   39.48913      248.0961      126711.1      212.9961    
 3611.00   39.49057      248.1070      126750.6      213.0058    
 3612.00   39.49202      248.1180      126790.1      213.0155    
 3613.00   39.49347      248.1289      126829.6      213.0252    
 3614.00   39.49492      248.1398      126869.1      213.0349    
 3615.00   39.49637      248.1508      126908.6      213.0446    
 3616.00   39.49782      248.1617      126948.1      213.0544    
 3617.00   39.49927      248.1726      126987.6      213.0641    
 3618.00   39.50071      248.1835      127027.1      213.0738    
 3619.00   39.50216      248.1944      127066.6      213.0835    
 3620.00   39.50361      248.2054      127106.1      213.0932    
 3621.00   39.50506      248.2163      127145.6      213.1029    
 3622.00   39.50651      248.2272      127185.1      213.1126    
 3623.00   39.50796      248.2381      127224.6      213.1223    
 3624.00   39.50941      248.2490      127264.1      213.1320    
 3625.00   39.51085      248.2599      127303.6      213.1416    
 3626.00   39.51230      248.2708      127343.2      213.1513    
 3627.00   39.51375      248.2817      127382.7      213.1610    
 3628.00   39.51520      248.2926      127422.2      213.1707    
 3629.00   39.51665      248.3035      127461.7      213.1804    
 3630.00   39.51810      248.3144      127501.2      213.1901    
 3631.00   39.51955      248.3252      127540.7      213.1997    
 3632.00   39.52100      248.3361      127580.3      213.2094    
 3633.00   39.52244      248.3470      127619.8      213.2191    
 3634.00   39.52389      248.3579      127659.3      213.2287    
 3635.00   39.52534      248.3688      127698.8      213.2384    
 3636.00   39.52679      248.3796      127738.4      213.2481    
 3637.00   39.52824      248.3905      127777.9      213.2577    
 3638.00   39.52969      248.4014      127817.4      213.2674    
 3639.00   39.53114      248.4122      127856.9      213.2770    
 3640.00   39.53258      248.4231      127896.5      213.2867    
 3641.00   39.53403      248.4340      127936.0      213.2963    
 3642.00   39.53548      248.4448      127975.5      213.3060    
 3643.00   39.53693      248.4557      128015.1      213.3156    
 3644.00   39.53838      248.4665      128054.6      213.3253    
 3645.00   39.53983      248.4774      128094.2      213.3349    
 3646.00   39.54128      248.4882      128133.7      213.3446    
 3647.00   39.54272      248.4991      128173.2      213.3542    
 3648.00   39.54417      248.5099      128212.8      213.3638    
 3649.00   39.54562      248.5207      128252.3      213.3735    
 3650.00   39.54707      248.5316      128291.9      213.3831    
 3651.00   39.54852      248.5424      128331.4      213.3927    
 3652.00   39.54997      248.5532      128371.0      213.4024    
 3653.00   39.55142      248.5641      128410.5      213.4120    
 3654.00   39.55287      248.5749      128450.1      213.4216    
 3655.00   39.55431      248.5857      128489.6      213.4312    
 3656.00   39.55576      248.5965      128529.2      213.4408    
 3657.00   39.55721      248.6073      128568.7      213.4505    
 3658.00   39.55866      248.6182      128608.3      213.4601    
 3659.00   39.56011      248.6290      128647.9      213.4697    
 3660.00   39.56156      248.6398      128687.4      213.4793    
 3661.00   39.56301      248.6506      128727.0      213.4889    
 3662.00   39.56445      248.6614      128766.5      213.4985    
 3663.00   39.56590      248.6722      128806.1      213.5081    
 3664.00   39.56735      248.6830      128845.7      213.5177    
 3665.00   39.56880      248.6938      128885.2      213.5273    
 3666.00   39.57025      248.7046      128924.8      213.5369    
 3667.00   39.57170      248.7154      128964.4      213.5465    
 3668.00   39.57315      248.7262      129004.0      213.5561    
 3669.00   39.57460      248.7370      129043.5      213.5657    
 3670.00   39.57604      248.7478      129083.1      213.5752    
 3671.00   39.57749      248.7585      129122.7      213.5848    
 3672.00   39.57894      248.7693      129162.3      213.5944    
 3673.00   39.58039      248.7801      129201.8      213.6040    
 3674.00   39.58184      248.7909      129241.4      213.6136    
 3675.00   39.58329      248.8016      129281.0      213.6231    
 3676.00   39.58474      248.8124      129320.6      213.6327    
 3677.00   39.58619      248.8232      129360.2      213.6423    
 3678.00   39.58763      248.8339      129399.8      213.6518    
 3679.00   39.58908      248.8447      129439.3      213.6614    
 3680.00   39.59053      248.8555      129478.9      213.6710    
 3681.00   39.59198      248.8662      129518.5      213.6805    
 3682.00   39.59343      248.8770      129558.1      213.6901    
 3683.00   39.59488      248.8877      129597.7      213.6996    
 3684.00   39.59633      248.8985      129637.3      213.7092    
 3685.00   39.59778      248.9092      129676.9      213.7187    
 3686.00   39.59923      248.9200      129716.5      213.7283    
 3687.00   39.60067      248.9307      129756.1      213.7378    
 3688.00   39.60212      248.9414      129795.7      213.7474    
 3689.00   39.60357      248.9522      129835.3      213.7569    
 3690.00   39.60502      248.9629      129874.9      213.7665    
 3691.00   39.60647      248.9737      129914.5      213.7760    
 3692.00   39.60792      248.9844      129954.1      213.7855    
 3693.00   39.60937      248.9951      129993.7      213.7951    
 3694.00   39.61082      249.0058      130033.3      213.8046    
 3695.00   39.61227      249.0166      130073.0      213.8141    
 3696.00   39.61371      249.0273      130112.6      213.8237    
 3697.00   39.61516      249.0380      130152.2      213.8332    
 3698.00   39.61661      249.0487      130191.8      213.8427    
 3699.00   39.61806      249.0594      130231.4      213.8522    
 3700.00   39.61951      249.0701      130271.0      213.8617    
 3701.00   39.62096      249.0808      130310.7      213.8713    
 3702.00   39.62241      249.0915      130350.3      213.8808    
 3703.00   39.62386      249.1022      130389.9      213.8903    
 3704.00   39.62531      249.1129      130429.5      213.8998    
 3705.00   39.62676      249.1236      130469.1      213.9093    
 3706.00   39.62820      249.1343      130508.8      213.9188    
 3707.00   39.62965      249.1450      130548.4      213.9283    
 3708.00   39.63110      249.1557      130588.0      213.9378    
 3709.00   39.63255      249.1664      130627.7      213.9473    
 3710.00   39.63400      249.1771      130667.3      213.9568    
 3711.00   39.63545      249.1878      130706.9      213.9663    
 3712.00   39.63690      249.1984      130746.6      213.9758    
 3713.00   39.63835      249.2091      130786.2      213.9853    
 3714.00   39.63980      249.2198      130825.8      213.9947    
 3715.00   39.64125      249.2305      130865.5      214.0042    
 3716.00   39.64270      249.2411      130905.1      214.0137    
 3717.00   39.64415      249.2518      130944.8      214.0232    
 3718.00   39.64559      249.2625      130984.4      214.0327    
 3719.00   39.64704      249.2731      131024.1      214.0421    
 3720.00   39.64849      249.2838      131063.7      214.0516    
 3721.00   39.64994      249.2944      131103.4      214.0611    
 3722.00   39.65139      249.3051      131143.0      214.0705    
 3723.00   39.65284      249.3157      131182.7      214.0800    
 3724.00   39.65429      249.3264      131222.3      214.0895    
 3725.00   39.65574      249.3370      131262.0      214.0989    
 3726.00   39.65719      249.3477      131301.6      214.1084    
 3727.00   39.65864      249.3583      131341.3      214.1178    
 3728.00   39.66009      249.3690      131380.9      214.1273    
 3729.00   39.66154      249.3796      131420.6      214.1368    
 3730.00   39.66299      249.3902      131460.3      214.1462    
 3731.00   39.66444      249.4009      131499.9      214.1557    
 3732.00   39.66588      249.4115      131539.6      214.1651    
 3733.00   39.66733      249.4221      131579.3      214.1745    
 3734.00   39.66878      249.4328      131618.9      214.1840    
 3735.00   39.67023      249.4434      131658.6      214.1934    
 3736.00   39.67168      249.4540      131698.3      214.2029    
 3737.00   39.67313      249.4646      131737.9      214.2123    
 3738.00   39.67458      249.4752      131777.6      214.2217    
 3739.00   39.67603      249.4858      131817.3      214.2312    
 3740.00   39.67748      249.4965      131857.0      214.2406    
 3741.00   39.67893      249.5071      131896.7      214.2500    
 3742.00   39.68038      249.5177      131936.3      214.2594    
 3743.00   39.68183      249.5283      131976.0      214.2689    
 3744.00   39.68328      249.5389      132015.7      214.2783    
 3745.00   39.68473      249.5495      132055.4      214.2877    
 3746.00   39.68618      249.5601      132095.1      214.2971    
 3747.00   39.68763      249.5707      132134.8      214.3065    
 3748.00   39.68908      249.5812      132174.4      214.3159    
 3749.00   39.69053      249.5918      132214.1      214.3253    
 3750.00   39.69198      249.6024      132253.8      214.3347    
 3751.00   39.69343      249.6130      132293.5      214.3441    
 3752.00   39.69488      249.6236      132333.2      214.3535    
 3753.00   39.69633      249.6342      132372.9      214.3629    
 3754.00   39.69778      249.6447      132412.6      214.3723    
 3755.00   39.69923      249.6553      132452.3      214.3817    
 3756.00   39.70068      249.6659      132492.0      214.3911    
 3757.00   39.70213      249.6765      132531.7      214.4005    
 3758.00   39.70357      249.6870      132571.4      214.4099    
 3759.00   39.70502      249.6976      132611.1      214.4193    
 3760.00   39.70647      249.7081      132650.8      214.4287    
 3761.00   39.70792      249.7187      132690.5      214.4381    
 3762.00   39.70937      249.7293      132730.2      214.4474    
 3763.00   39.71082      249.7398      132769.9      214.4568    
 3764.00   39.71227      249.7504      132809.7      214.4662    
 3765.00   39.71372      249.7609      132849.4      214.4756    
 3766.00   39.71517      249.7715      132889.1      214.4849    
 3767.00   39.71662      249.7820      132928.8      214.4943    
 3768.00   39.71807      249.7926      132968.5      214.5037    
 3769.00   39.71952      249.8031      133008.2      214.5130    
 3770.00   39.72097      249.8136      133048.0      214.5224    
 3771.00   39.72242      249.8242      133087.7      214.5318    
 3772.00   39.72387      249.8347      133127.4      214.5411    
 3773.00   39.72532      249.8452      133167.1      214.5505    
 3774.00   39.72677      249.8558      133206.8      214.5598    
 3775.00   39.72822      249.8663      133246.6      214.5692    
 3776.00   39.72967      249.8768      133286.3      214.5785    
 3777.00   39.73113      249.8873      133326.0      214.5879    
 3778.00   39.73258      249.8978      133365.8      214.5972    
 3779.00   39.73403      249.9084      133405.5      214.6066    
 3780.00   39.73548      249.9189      133445.2      214.6159    
 3781.00   39.73693      249.9294      133485.0      214.6252    
 3782.00   39.73838      249.9399      133524.7      214.6346    
 3783.00   39.73983      249.9504      133564.4      214.6439    
 3784.00   39.74128      249.9609      133604.2      214.6532    
 3785.00   39.74273      249.9714      133643.9      214.6626    
 3786.00   39.74418      249.9819      133683.7      214.6719    
 3787.00   39.74563      249.9924      133723.4      214.6812    
 3788.00   39.74708      250.0029      133763.2      214.6905    
 3789.00   39.74853      250.0134      133802.9      214.6999    
 3790.00   39.74998      250.0239      133842.7      214.7092    
 3791.00   39.75143      250.0344      133882.4      214.7185    
 3792.00   39.75288      250.0448      133922.2      214.7278    
 3793.00   39.75433      250.0553      133961.9      214.7371    
 3794.00   39.75578      250.0658      134001.7      214.7464    
 3795.00   39.75723      250.0763      134041.4      214.7557    
 3796.00   39.75868      250.0868      134081.2      214.7651    
 3797.00   39.76013      250.0972      134120.9      214.7744    
 3798.00   39.76158      250.1077      134160.7      214.7837    
 3799.00   39.76303      250.1182      134200.5      214.7930    
 3800.00   39.76448      250.1286      134240.2      214.8023    
 3801.00   39.76593      250.1391      134280.0      214.8115    
 3802.00   39.76739      250.1496      134319.8      214.8208    
 3803.00   39.76884      250.1600      134359.5      214.8301    
 3804.00   39.77029      250.1705      134399.3      214.8394    
 3805.00   39.77174      250.1809      134439.1      214.8487    
 3806.00   39.77319      250.1914      134478.8      214.8580    
 3807.00   39.77464      250.2018      134518.6      214.8673    
 3808.00   39.77609      250.2123      134558.4      214.8766    
 3809.00   39.77754      250.2227      134598.2      214.8858    
 3810.00   39.77899      250.2332      134637.9      214.8951    
 3811.00   39.78044      250.2436      134677.7      214.9044    
 3812.00   39.78189      250.2540      134717.5      214.9137    
 3813.00   39.78334      250.2645      134757.3      214.9229    
 3814.00   39.78479      250.2749      134797.1      214.9322    
 3815.00   39.78625      250.2853      134836.9      214.9415    
 3816.00   39.78770      250.2958      134876.6      214.9507    
 3817.00   39.78915      250.3062      134916.4      214.9600    
 3818.00   39.79060      250.3166      134956.2      214.9692    
 3819.00   39.79205      250.3270      134996.0      214.9785    
 3820.00   39.79350      250.3374      135035.8      214.9878    
 3821.00   39.79495      250.3479      135075.6      214.9970    
 3822.00   39.79640      250.3583      135115.4      215.0063    
 3823.00   39.79785      250.3687      135155.2      215.0155    
 3824.00   39.79930      250.3791      135195.0      215.0248    
 3825.00   39.80076      250.3895      135234.8      215.0340    
 3826.00   39.80221      250.3999      135274.6      215.0432    
 3827.00   39.80366      250.4103      135314.4      215.0525    
 3828.00   39.80511      250.4207      135354.2      215.0617    
 3829.00   39.80656      250.4311      135394.0      215.0710    
 3830.00   39.80801      250.4415      135433.8      215.0802    
 3831.00   39.80946      250.4519      135473.6      215.0894    
 3832.00   39.81091      250.4623      135513.4      215.0986    
 3833.00   39.81237      250.4727      135553.3      215.1079    
 3834.00   39.81382      250.4831      135593.1      215.1171    
 3835.00   39.81527      250.4934      135632.9      215.1263    
 3836.00   39.81672      250.5038      135672.7      215.1355    
 3837.00   39.81817      250.5142      135712.5      215.1448    
 3838.00   39.81962      250.5246      135752.3      215.1540    
 3839.00   39.82107      250.5349      135792.2      215.1632    
 3840.00   39.82252      250.5453      135832.0      215.1724    
 3841.00   39.82398      250.5557      135871.8      215.1816    
 3842.00   39.82543      250.5661      135911.6      215.1908    
 3843.00   39.82688      250.5764      135951.4      215.2000    
 3844.00   39.82833      250.5868      135991.3      215.2092    
 3845.00   39.82978      250.5971      136031.1      215.2184    
 3846.00   39.83123      250.6075      136070.9      215.2276    
 3847.00   39.83269      250.6179      136110.8      215.2368    
 3848.00   39.83414      250.6282      136150.6      215.2460    
 3849.00   39.83559      250.6386      136190.4      215.2552    
 3850.00   39.83704      250.6489      136230.3      215.2644    
 3851.00   39.83849      250.6593      136270.1      215.2736    
 3852.00   39.83994      250.6696      136309.9      215.2828    
 3853.00   39.84140      250.6799      136349.8      215.2920    
 3854.00   39.84285      250.6903      136389.6      215.3012    
 3855.00   39.84430      250.7006      136429.5      215.3104    
 3856.00   39.84575      250.7110      136469.3      215.3195    
 3857.00   39.84720      250.7213      136509.2      215.3287    
 3858.00   39.84865      250.7316      136549.0      215.3379    
 3859.00   39.85011      250.7419      136588.9      215.3471    
 3860.00   39.85156      250.7523      136628.7      215.3562    
 3861.00   39.85301      250.7626      136668.6      215.3654    
 3862.00   39.85446      250.7729      136708.4      215.3746    
 3863.00   39.85591      250.7832      136748.3      215.3837    
 3864.00   39.85737      250.7935      136788.1      215.3929    
 3865.00   39.85882      250.8039      136828.0      215.4021    
 3866.00   39.86027      250.8142      136867.8      215.4112    
 3867.00   39.86172      250.8245      136907.7      215.4204    
 3868.00   39.86317      250.8348      136947.6      215.4295    
 3869.00   39.86463      250.8451      136987.4      215.4387    
 3870.00   39.86608      250.8554      137027.3      215.4478    
 3871.00   39.86753      250.8657      137067.2      215.4570    
 3872.00   39.86898      250.8760      137107.0      215.4661    
 3873.00   39.87043      250.8863      137146.9      215.4753    
 3874.00   39.87189      250.8966      137186.8      215.4844    
 3875.00   39.87334      250.9069      137226.6      215.4935    
 3876.00   39.87479      250.9172      137266.5      215.5027    
 3877.00   39.87624      250.9274      137306.4      215.5118    
 3878.00   39.87769      250.9377      137346.3      215.5210    
 3879.00   39.87915      250.9480      137386.2      215.5301    
 3880.00   39.88060      250.9583      137426.0      215.5392    
 3881.00   39.88205      250.9686      137465.9      215.5483    
 3882.00   39.88350      250.9788      137505.8      215.5575    
 3883.00   39.88496      250.9891      137545.7      215.5666    
 3884.00   39.88641      250.9994      137585.6      215.5757    
 3885.00   39.88786      251.0097      137625.5      215.5848    
 3886.00   39.88931      251.0199      137665.3      215.5939    
 3887.00   39.89077      251.0302      137705.2      215.6031    
 3888.00   39.89222      251.0404      137745.1      215.6122    
 3889.00   39.89367      251.0507      137785.0      215.6213    
 3890.00   39.89512      251.0610      137824.9      215.6304    
 3891.00   39.89658      251.0712      137864.8      215.6395    
 3892.00   39.89803      251.0815      137904.7      215.6486    
 3893.00   39.89948      251.0917      137944.6      215.6577    
 3894.00   39.90093      251.1020      137984.5      215.6668    
 3895.00   39.90239      251.1122      138024.4      215.6759    
 3896.00   39.90384      251.1225      138064.3      215.6850    
 3897.00   39.90529      251.1327      138104.2      215.6941    
 3898.00   39.90674      251.1429      138144.1      215.7032    
 3899.00   39.90820      251.1532      138184.0      215.7123    
 3900.00   39.90965      251.1634      138223.9      215.7214    
 3901.00   39.91110      251.1736      138263.8      215.7305    
 3902.00   39.91255      251.1839      138303.8      215.7395    
 3903.00   39.91401      251.1941      138343.7      215.7486    
 3904.00   39.91546      251.2043      138383.6      215.7577    
 3905.00   39.91691      251.2145      138423.5      215.7668    
 3906.00   39.91837      251.2248      138463.4      215.7759    
 3907.00   39.91982      251.2350      138503.3      215.7849    
 3908.00   39.92127      251.2452      138543.3      215.7940    
 3909.00   39.92272      251.2554      138583.2      215.8031    
 3910.00   39.92418      251.2656      138623.1      215.8121    
 3911.00   39.92563      251.2758      138663.0      215.8212    
 3912.00   39.92708      251.2860      138703.0      215.8303    
 3913.00   39.92854      251.2963      138742.9      215.8393    
 3914.00   39.92999      251.3065      138782.8      215.8484    
 3915.00   39.93144      251.3167      138822.7      215.8575    
 3916.00   39.93289      251.3269      138862.7      215.8665    
 3917.00   39.93435      251.3371      138902.6      215.8756    
 3918.00   39.93580      251.3472      138942.5      215.8846    
 3919.00   39.93725      251.3574      138982.5      215.8937    
 3920.00   39.93871      251.3676      139022.4      215.9027    
 3921.00   39.94016      251.3778      139062.4      215.9118    
 3922.00   39.94161      251.3880      139102.3      215.9208    
 3923.00   39.94307      251.3982      139142.2      215.9299    
 3924.00   39.94452      251.4084      139182.2      215.9389    
 3925.00   39.94597      251.4185      139222.1      215.9479    
 3926.00   39.94743      251.4287      139262.1      215.9570    
 3927.00   39.94888      251.4389      139302.0      215.9660    
 3928.00   39.95033      251.4491      139342.0      215.9750    
 3929.00   39.95179      251.4592      139381.9      215.9841    
 3930.00   39.95324      251.4694      139421.9      215.9931    
 3931.00   39.95469      251.4796      139461.8      216.0021    
 3932.00   39.95615      251.4897      139501.8      216.0111    
 3933.00   39.95760      251.4999      139541.7      216.0202    
 3934.00   39.95905      251.5100      139581.7      216.0292    
 3935.00   39.96051      251.5202      139621.7      216.0382    
 3936.00   39.96196      251.5304      139661.6      216.0472    
 3937.00   39.96341      251.5405      139701.6      216.0562    
 3938.00   39.96487      251.5507      139741.6      216.0652    
 3939.00   39.96632      251.5608      139781.5      216.0743    
 3940.00   39.96777      251.5710      139821.5      216.0833    
 3941.00   39.96923      251.5811      139861.5      216.0923    
 3942.00   39.97068      251.5912      139901.4      216.1013    
 3943.00   39.97213      251.6014      139941.4      216.1103    
 3944.00   39.97359      251.6115      139981.4      216.1193    
 3945.00   39.97504      251.6216      140021.3      216.1283    
 3946.00   39.97649      251.6318      140061.3      216.1373    
 3947.00   39.97795      251.6419      140101.3      216.1463    
 3948.00   39.97940      251.6520      140141.3      216.1553    
 3949.00   39.98085      251.6622      140181.3      216.1642    
 3950.00   39.98231      251.6723      140221.2      216.1732    
 3951.00   39.98376      251.6824      140261.2      216.1822    
 3952.00   39.98522      251.6925      140301.2      216.1912    
 3953.00   39.98667      251.7026      140341.2      216.2002    
 3954.00   39.98812      251.7128      140381.2      216.2092    
 3955.00   39.98958      251.7229      140421.2      216.2181    
 3956.00   39.99103      251.7330      140461.2      216.2271    
 3957.00   39.99248      251.7431      140501.1      216.2361    
 3958.00   39.99394      251.7532      140541.1      216.2451    
 3959.00   39.99539      251.7633      140581.1      216.2540    
 3960.00   39.99685      251.7734      140621.1      216.2630    
 3961.00   39.99830      251.7835      140661.1      216.2720    
 3962.00   39.99975      251.7936      140701.1      216.2809    
 3963.00   40.00121      251.8037      140741.1      216.2899    
 3964.00   40.00266      251.8138      140781.1      216.2989    
 3965.00   40.00411      251.8239      140821.1      216.3078    
 3966.00   40.00557      251.8340      140861.1      216.3168    
 3967.00   40.00702      251.8440      140901.1      216.3257    
 3968.00   40.00848      251.8541      140941.2      216.3347    
 3969.00   40.00993      251.8642      140981.2      216.3436    
 3970.00   40.01138      251.8743      141021.2      216.3526    
 3971.00   40.01284      251.8844      141061.2      216.3615    
 3972.00   40.01429      251.8944      141101.2      216.3705    
 3973.00   40.01575      251.9045      141141.2      216.3794    
 3974.00   40.01720      251.9146      141181.2      216.3884    
 3975.00   40.01865      251.9247      141221.2      216.3973    
 3976.00   40.02011      251.9347      141261.3      216.4062    
 3977.00   40.02156      251.9448      141301.3      216.4152    
 3978.00   40.02302      251.9548      141341.3      216.4241    
 3979.00   40.02447      251.9649      141381.3      216.4330    
 3980.00   40.02592      251.9750      141421.4      216.4420    
 3981.00   40.02738      251.9850      141461.4      216.4509    
 3982.00   40.02883      251.9951      141501.4      216.4598    
 3983.00   40.03029      252.0051      141541.4      216.4687    
 3984.00   40.03174      252.0152      141581.5      216.4777    
 3985.00   40.03320      252.0252      141621.5      216.4866    
 3986.00   40.03465      252.0353      141661.5      216.4955    
 3987.00   40.03610      252.0453      141701.6      216.5044    
 3988.00   40.03756      252.0553      141741.6      216.5133    
 3989.00   40.03901      252.0654      141781.7      216.5222    
 3990.00   40.04047      252.0754      141821.7      216.5311    
 3991.00   40.04192      252.0855      141861.7      216.5400    
 3992.00   40.04338      252.0955      141901.8      216.5490    
 3993.00   40.04483      252.1055      141941.8      216.5579    
 3994.00   40.04628      252.1155      141981.9      216.5668    
 3995.00   40.04774      252.1256      142021.9      216.5757    
 3996.00   40.04919      252.1356      142062.0      216.5846    
 3997.00   40.05065      252.1456      142102.0      216.5934    
 3998.00   40.05210      252.1556      142142.1      216.6023    
 3999.00   40.05356      252.1657      142182.1      216.6112    
 4000.00   40.05501      252.1757      142222.2      216.6201    
 4001.00   40.05646      252.1857      142262.2      216.6290    
 4002.00   40.05792      252.1957      142302.3      216.6379    
 4003.00   40.05937      252.2057      142342.3      216.6468    
 4004.00   40.06083      252.2157      142382.4      216.6557    
 4005.00   40.06228      252.2257      142422.5      216.6645    
 4006.00   40.06374      252.2357      142462.5      216.6734    
 4007.00   40.06519      252.2457      142502.6      216.6823    
 4008.00   40.06665      252.2557      142542.7      216.6912    
 4009.00   40.06810      252.2657      142582.7      216.7000    
 4010.00   40.06955      252.2757      142622.8      216.7089    
 4011.00   40.07101      252.2857      142662.9      216.7178    
 4012.00   40.07246      252.2957      142702.9      216.7267    
 4013.00   40.07392      252.3057      142743.0      216.7355    
 4014.00   40.07537      252.3156      142783.1      216.7444    
 4015.00   40.07683      252.3256      142823.2      216.7532    
 4016.00   40.07828      252.3356      142863.2      216.7621    
 4017.00   40.07974      252.3456      142903.3      216.7710    
 4018.00   40.08119      252.3556      142943.4      216.7798    
 4019.00   40.08265      252.3655      142983.5      216.7887    
 4020.00   40.08410      252.3755      143023.6      216.7975    
 4021.00   40.08556      252.3855      143063.6      216.8064    
 4022.00   40.08701      252.3955      143103.7      216.8152    
 4023.00   40.08846      252.4054      143143.8      216.8241    
 4024.00   40.08992      252.4154      143183.9      216.8329    
 4025.00   40.09137      252.4253      143224.0      216.8417    
 4026.00   40.09283      252.4353      143264.1      216.8506    
 4027.00   40.09428      252.4453      143304.2      216.8594    
 4028.00   40.09574      252.4552      143344.3      216.8683    
 4029.00   40.09719      252.4652      143384.4      216.8771    
 4030.00   40.09865      252.4751      143424.5      216.8859    
 4031.00   40.10010      252.4851      143464.6      216.8948    
 4032.00   40.10156      252.4950      143504.7      216.9036    
 4033.00   40.10301      252.5050      143544.8      216.9124    
 4034.00   40.10447      252.5149      143584.9      216.9212    
 4035.00   40.10592      252.5248      143625.0      216.9301    
 4036.00   40.10738      252.5348      143665.1      216.9389    
 4037.00   40.10883      252.5447      143705.2      216.9477    
 4038.00   40.11029      252.5547      143745.3      216.9565    
 4039.00   40.11174      252.5646      143785.4      216.9653    
 4040.00   40.11320      252.5745      143825.5      216.9741    
 4041.00   40.11465      252.5844      143865.6      216.9829    
 4042.00   40.11610      252.5944      143905.8      216.9918    
 4043.00   40.11756      252.6043      143945.9      217.0006    
 4044.00   40.11901      252.6142      143986.0      217.0094    
 4045.00   40.12047      252.6241      144026.1      217.0182    
 4046.00   40.12192      252.6341      144066.2      217.0270    
 4047.00   40.12338      252.6440      144106.4      217.0358    
 4048.00   40.12483      252.6539      144146.5      217.0446    
 4049.00   40.12629      252.6638      144186.6      217.0534    
 4050.00   40.12774      252.6737      144226.7      217.0622    
 4051.00   40.12920      252.6836      144266.9      217.0710    
 4052.00   40.13065      252.6935      144307.0      217.0797    
 4053.00   40.13211      252.7034      144347.1      217.0885    
 4054.00   40.13356      252.7133      144387.3      217.0973    
 4055.00   40.13502      252.7232      144427.4      217.1061    
 4056.00   40.13647      252.7331      144467.5      217.1149    
 4057.00   40.13793      252.7430      144507.7      217.1237    
 4058.00   40.13938      252.7529      144547.8      217.1324    
 4059.00   40.14084      252.7628      144587.9      217.1412    
 4060.00   40.14229      252.7727      144628.1      217.1500    
 4061.00   40.14375      252.7826      144668.2      217.1588    
 4062.00   40.14520      252.7924      144708.4      217.1675    
 4063.00   40.14666      252.8023      144748.5      217.1763    
 4064.00   40.14811      252.8122      144788.7      217.1851    
 4065.00   40.14957      252.8221      144828.8      217.1938    
 4066.00   40.15102      252.8320      144869.0      217.2026    
 4067.00   40.15248      252.8418      144909.1      217.2114    
 4068.00   40.15393      252.8517      144949.3      217.2201    
 4069.00   40.15539      252.8616      144989.4      217.2289    
 4070.00   40.15684      252.8714      145029.6      217.2376    
 4071.00   40.15830      252.8813      145069.7      217.2464    
 4072.00   40.15975      252.8912      145109.9      217.2551    
 4073.00   40.16121      252.9010      145150.1      217.2639    
 4074.00   40.16266      252.9109      145190.2      217.2726    
 4075.00   40.16412      252.9208      145230.4      217.2814    
 4076.00   40.16557      252.9306      145270.6      217.2901    
 4077.00   40.16703      252.9405      145310.7      217.2989    
 4078.00   40.16848      252.9503      145350.9      217.3076    
 4079.00   40.16994      252.9602      145391.1      217.3164    
 4080.00   40.17139      252.9700      145431.2      217.3251    
 4081.00   40.17285      252.9799      145471.4      217.3338    
 4082.00   40.17430      252.9897      145511.6      217.3426    
 4083.00   40.17576      252.9995      145551.7      217.3513    
 4084.00   40.17721      253.0094      145591.9      217.3600    
 4085.00   40.17867      253.0192      145632.1      217.3688    
 4086.00   40.18012      253.0290      145672.3      217.3775    
 4087.00   40.18158      253.0389      145712.5      217.3862    
 4088.00   40.18303      253.0487      145752.6      217.3949    
 4089.00   40.18449      253.0585      145792.8      217.4037    
 4090.00   40.18594      253.0684      145833.0      217.4124    
 4091.00   40.18740      253.0782      145873.2      217.4211    
 4092.00   40.18885      253.0880      145913.4      217.4298    
 4093.00   40.19031      253.0978      145953.6      217.4385    
 4094.00   40.19176      253.1077      145993.8      217.4472    
 4095.00   40.19322      253.1175      146034.0      217.4559    
 4096.00   40.19467      253.1273      146074.2      217.4646    
 4097.00   40.19613      253.1371      146114.3      217.4734    
 4098.00   40.19758      253.1469      146154.5      217.4821    
 4099.00   40.19904      253.1567      146194.7      217.4908    
 4100.00   40.20049      253.1665      146234.9      217.4995    
 4101.00   40.20195      253.1763      146275.1      217.5082    
 4102.00   40.20340      253.1861      146315.3      217.5169    
 4103.00   40.20486      253.1959      146355.6      217.5255    
 4104.00   40.20631      253.2057      146395.8      217.5342    
 4105.00   40.20777      253.2155      146436.0      217.5429    
 4106.00   40.20922      253.2253      146476.2      217.5516    
 4107.00   40.21068      253.2351      146516.4      217.5603    
 4108.00   40.21213      253.2449      146556.6      217.5690    
 4109.00   40.21359      253.2547      146596.8      217.5777    
 4110.00   40.21504      253.2645      146637.0      217.5864    
 4111.00   40.21650      253.2742      146677.2      217.5950    
 4112.00   40.21795      253.2840      146717.5      217.6037    
 4113.00   40.21941      253.2938      146757.7      217.6124    
 4114.00   40.22086      253.3036      146797.9      217.6211    
 4115.00   40.22231      253.3134      146838.1      217.6297    
 4116.00   40.22377      253.3231      146878.3      217.6384    
 4117.00   40.22522      253.3329      146918.6      217.6471    
 4118.00   40.22668      253.3427      146958.8      217.6557    
 4119.00   40.22813      253.3524      146999.0      217.6644    
 4120.00   40.22959      253.3622      147039.2      217.6731    
 4121.00   40.23104      253.3720      147079.5      217.6817    
 4122.00   40.23250      253.3817      147119.7      217.6904    
 4123.00   40.23395      253.3915      147159.9      217.6991    
 4124.00   40.23541      253.4013      147200.2      217.7077    
 4125.00   40.23686      253.4110      147240.4      217.7164    
 4126.00   40.23832      253.4208      147280.6      217.7250    
 4127.00   40.23977      253.4305      147320.9      217.7337    
 4128.00   40.24123      253.4403      147361.1      217.7423    
 4129.00   40.24268      253.4500      147401.4      217.7510    
 4130.00   40.24414      253.4598      147441.6      217.7596    
 4131.00   40.24559      253.4695      147481.9      217.7683    
 4132.00   40.24705      253.4792      147522.1      217.7769    
 4133.00   40.24850      253.4890      147562.4      217.7855    
 4134.00   40.24996      253.4987      147602.6      217.7942    
 4135.00   40.25141      253.5085      147642.9      217.8028    
 4136.00   40.25287      253.5182      147683.1      217.8114    
 4137.00   40.25432      253.5279      147723.4      217.8201    
 4138.00   40.25578      253.5376      147763.6      217.8287    
 4139.00   40.25723      253.5474      147803.9      217.8373    
 4140.00   40.25868      253.5571      147844.1      217.8460    
 4141.00   40.26014      253.5668      147884.4      217.8546    
 4142.00   40.26159      253.5765      147924.6      217.8632    
 4143.00   40.26305      253.5863      147964.9      217.8718    
 4144.00   40.26450      253.5960      148005.2      217.8804    
 4145.00   40.26596      253.6057      148045.4      217.8891    
 4146.00   40.26741      253.6154      148085.7      217.8977    
 4147.00   40.26887      253.6251      148126.0      217.9063    
 4148.00   40.27032      253.6348      148166.2      217.9149    
 4149.00   40.27178      253.6445      148206.5      217.9235    
 4150.00   40.27323      253.6542      148246.8      217.9321    
 4151.00   40.27469      253.6639      148287.1      217.9407    
 4152.00   40.27614      253.6736      148327.3      217.9493    
 4153.00   40.27759      253.6833      148367.6      217.9579    
 4154.00   40.27905      253.6930      148407.9      217.9665    
 4155.00   40.28050      253.7027      148448.2      217.9751    
 4156.00   40.28196      253.7124      148488.5      217.9837    
 4157.00   40.28341      253.7221      148528.7      217.9923    
 4158.00   40.28487      253.7318      148569.0      218.0009    
 4159.00   40.28632      253.7415      148609.3      218.0095    
 4160.00   40.28778      253.7512      148649.6      218.0181    
 4161.00   40.28923      253.7609      148689.9      218.0267    
 4162.00   40.29068      253.7706      148730.2      218.0353    
 4163.00   40.29214      253.7802      148770.5      218.0439    
 4164.00   40.29359      253.7899      148810.8      218.0525    
 4165.00   40.29505      253.7996      148851.0      218.0610    
 4166.00   40.29650      253.8093      148891.3      218.0696    
 4167.00   40.29796      253.8189      148931.6      218.0782    
 4168.00   40.29941      253.8286      148971.9      218.0868    
 4169.00   40.30086      253.8383      149012.2      218.0953    
 4170.00   40.30232      253.8479      149052.5      218.1039    
 4171.00   40.30377      253.8576      149092.8      218.1125    
 4172.00   40.30523      253.8673      149133.1      218.1211    
 4173.00   40.30668      253.8769      149173.5      218.1296    
 4174.00   40.30814      253.8866      149213.8      218.1382    
 4175.00   40.30959      253.8962      149254.1      218.1468    
 4176.00   40.31104      253.9059      149294.4      218.1553    
 4177.00   40.31250      253.9155      149334.7      218.1639    
 4178.00   40.31395      253.9252      149375.0      218.1724    
 4179.00   40.31541      253.9348      149415.3      218.1810    
 4180.00   40.31686      253.9445      149455.6      218.1895    
 4181.00   40.31831      253.9541      149496.0      218.1981    
 4182.00   40.31977      253.9638      149536.3      218.2067    
 4183.00   40.32122      253.9734      149576.6      218.2152    
 4184.00   40.32268      253.9830      149616.9      218.2237    
 4185.00   40.32413      253.9927      149657.2      218.2323    
 4186.00   40.32558      254.0023      149697.6      218.2408    
 4187.00   40.32704      254.0120      149737.9      218.2494    
 4188.00   40.32849      254.0216      149778.2      218.2579    
 4189.00   40.32995      254.0312      149818.5      218.2665    
 4190.00   40.33140      254.0408      149858.9      218.2750    
 4191.00   40.33285      254.0505      149899.2      218.2835    
 4192.00   40.33431      254.0601      149939.5      218.2921    
 4193.00   40.33576      254.0697      149979.9      218.3006    
 4194.00   40.33721      254.0793      150020.2      218.3091    
 4195.00   40.33867      254.0889      150060.6      218.3177    
 4196.00   40.34012      254.0986      150100.9      218.3262    
 4197.00   40.34158      254.1082      150141.2      218.3347    
 4198.00   40.34303      254.1178      150181.6      218.3432    
 4199.00   40.34448      254.1274      150221.9      218.3517    
 4200.00   40.34594      254.1370      150262.3      218.3603    
 4201.00   40.34739      254.1466      150302.6      218.3688    
 4202.00   40.34884      254.1562      150343.0      218.3773    
 4203.00   40.35030      254.1658      150383.3      218.3858    
 4204.00   40.35175      254.1754      150423.7      218.3943    
 4205.00   40.35320      254.1850      150464.0      218.4028    
 4206.00   40.35466      254.1946      150504.4      218.4113    
 4207.00   40.35611      254.2042      150544.7      218.4199    
 4208.00   40.35756      254.2138      150585.1      218.4284    
 4209.00   40.35902      254.2234      150625.4      218.4369    
 4210.00   40.36047      254.2330      150665.8      218.4454    
 4211.00   40.36192      254.2425      150706.2      218.4539    
 4212.00   40.36338      254.2521      150746.5      218.4624    
 4213.00   40.36483      254.2617      150786.9      218.4709    
 4214.00   40.36628      254.2713      150827.3      218.4793    
 4215.00   40.36774      254.2809      150867.6      218.4878    
 4216.00   40.36919      254.2904      150908.0      218.4963    
 4217.00   40.37064      254.3000      150948.4      218.5048    
 4218.00   40.37210      254.3096      150988.7      218.5133    
 4219.00   40.37355      254.3192      151029.1      218.5218    
 4220.00   40.37500      254.3287      151069.5      218.5303    
 4221.00   40.37645      254.3383      151109.9      218.5388    
 4222.00   40.37791      254.3479      151150.2      218.5472    
 4223.00   40.37936      254.3574      151190.6      218.5557    
 4224.00   40.38081      254.3670      151231.0      218.5642    
 4225.00   40.38227      254.3765      151271.4      218.5727    
 4226.00   40.38372      254.3861      151311.8      218.5811    
 4227.00   40.38517      254.3957      151352.1      218.5896    
 4228.00   40.38662      254.4052      151392.5      218.5981    
 4229.00   40.38808      254.4148      151432.9      218.6066    
 4230.00   40.38953      254.4243      151473.3      218.6150    
 4231.00   40.39098      254.4339      151513.7      218.6235    
 4232.00   40.39244      254.4434      151554.1      218.6319    
 4233.00   40.39389      254.4529      151594.5      218.6404    
 4234.00   40.39534      254.4625      151634.9      218.6489    
 4235.00   40.39679      254.4720      151675.3      218.6573    
 4236.00   40.39825      254.4816      151715.7      218.6658    
 4237.00   40.39970      254.4911      151756.1      218.6742    
 4238.00   40.40115      254.5006      151796.5      218.6827    
 4239.00   40.40260      254.5102      151836.9      218.6911    
 4240.00   40.40405      254.5197      151877.3      218.6996    
 4241.00   40.40551      254.5292      151917.7      218.7080    
 4242.00   40.40696      254.5388      151958.1      218.7165    
 4243.00   40.40841      254.5483      151998.5      218.7249    
 4244.00   40.40986      254.5578      152038.9      218.7334    
 4245.00   40.41132      254.5673      152079.3      218.7418    
 4246.00   40.41277      254.5768      152119.7      218.7502    
 4247.00   40.41422      254.5864      152160.1      218.7587    
 4248.00   40.41567      254.5959      152200.5      218.7671    
 4249.00   40.41712      254.6054      152241.0      218.7756    
 4250.00   40.41858      254.6149      152281.4      218.7840    
 4251.00   40.42003      254.6244      152321.8      218.7924    
 4252.00   40.42148      254.6339      152362.2      218.8008    
 4253.00   40.42293      254.6434      152402.6      218.8093    
 4254.00   40.42438      254.6529      152443.1      218.8177    
 4255.00   40.42583      254.6624      152483.5      218.8261    
 4256.00   40.42729      254.6719      152523.9      218.8345    
 4257.00   40.42874      254.6814      152564.3      218.8430    
 4258.00   40.43019      254.6909      152604.8      218.8514    
 4259.00   40.43164      254.7004      152645.2      218.8598    
 4260.00   40.43309      254.7099      152685.6      218.8682    
 4261.00   40.43454      254.7194      152726.1      218.8766    
 4262.00   40.43600      254.7289      152766.5      218.8850    
 4263.00   40.43745      254.7384      152806.9      218.8934    
 4264.00   40.43890      254.7479      152847.4      218.9018    
 4265.00   40.44035      254.7573      152887.8      218.9103    
 4266.00   40.44180      254.7668      152928.3      218.9187    
 4267.00   40.44325      254.7763      152968.7      218.9271    
 4268.00   40.44470      254.7858      153009.1      218.9355    
 4269.00   40.44615      254.7953      153049.6      218.9439    
 4270.00   40.44761      254.8047      153090.0      218.9523    
 4271.00   40.44906      254.8142      153130.5      218.9607    
 4272.00   40.45051      254.8237      153170.9      218.9690    
 4273.00   40.45196      254.8331      153211.4      218.9774    
 4274.00   40.45341      254.8426      153251.8      218.9858    
 4275.00   40.45486      254.8521      153292.3      218.9942    
 4276.00   40.45631      254.8615      153332.8      219.0026    
 4277.00   40.45776      254.8710      153373.2      219.0110    
 4278.00   40.45921      254.8804      153413.7      219.0194    
 4279.00   40.46066      254.8899      153454.1      219.0278    
 4280.00   40.46211      254.8994      153494.6      219.0361    
 4281.00   40.46356      254.9088      153535.1      219.0445    
 4282.00   40.46501      254.9183      153575.5      219.0529    
 4283.00   40.46646      254.9277      153616.0      219.0613    
 4284.00   40.46792      254.9372      153656.4      219.0696    
 4285.00   40.46937      254.9466      153696.9      219.0780    
 4286.00   40.47082      254.9560      153737.4      219.0864    
 4287.00   40.47227      254.9655      153777.9      219.0947    
 4288.00   40.47372      254.9749      153818.3      219.1031    
 4289.00   40.47517      254.9844      153858.8      219.1115    
 4290.00   40.47662      254.9938      153899.3      219.1198    
 4291.00   40.47807      255.0032      153939.8      219.1282    
 4292.00   40.47952      255.0127      153980.2      219.1366    
 4293.00   40.48097      255.0221      154020.7      219.1449    
 4294.00   40.48242      255.0315      154061.2      219.1533    
 4295.00   40.48387      255.0410      154101.7      219.1616    
 4296.00   40.48532      255.0504      154142.2      219.1700    
 4297.00   40.48677      255.0598      154182.7      219.1783    
 4298.00   40.48821      255.0692      154223.1      219.1867    
 4299.00   40.48966      255.0786      154263.6      219.1950    
 4300.00   40.49111      255.0881      154304.1      219.2034    
 4301.00   40.49256      255.0975      154344.6      219.2117    
 4302.00   40.49401      255.1069      154385.1      219.2201    
 4303.00   40.49546      255.1163      154425.6      219.2284    
 4304.00   40.49691      255.1257      154466.1      219.2367    
 4305.00   40.49836      255.1351      154506.6      219.2451    
 4306.00   40.49981      255.1445      154547.1      219.2534    
 4307.00   40.50126      255.1539      154587.6      219.2618    
 4308.00   40.50271      255.1633      154628.1      219.2701    
 4309.00   40.50416      255.1727      154668.6      219.2784    
 4310.00   40.50561      255.1821      154709.1      219.2867    
 4311.00   40.50705      255.1915      154749.6      219.2951    
 4312.00   40.50850      255.2009      154790.1      219.3034    
 4313.00   40.50995      255.2103      154830.6      219.3117    
 4314.00   40.51140      255.2197      154871.1      219.3200    
 4315.00   40.51285      255.2291      154911.7      219.3284    
 4316.00   40.51430      255.2385      154952.2      219.3367    
 4317.00   40.51575      255.2479      154992.7      219.3450    
 4318.00   40.51720      255.2573      155033.2      219.3533    
 4319.00   40.51864      255.2666      155073.7      219.3616    
 4320.00   40.52009      255.2760      155114.2      219.3699    
 4321.00   40.52154      255.2854      155154.8      219.3783    
 4322.00   40.52299      255.2948      155195.3      219.3866    
 4323.00   40.52444      255.3042      155235.8      219.3949    
 4324.00   40.52588      255.3135      155276.3      219.4032    
 4325.00   40.52733      255.3229      155316.9      219.4115    
 4326.00   40.52878      255.3323      155357.4      219.4198    
 4327.00   40.53023      255.3416      155397.9      219.4281    
 4328.00   40.53168      255.3510      155438.4      219.4364    
 4329.00   40.53312      255.3604      155479.0      219.4447    
 4330.00   40.53457      255.3697      155519.5      219.4530    
 4331.00   40.53602      255.3791      155560.0      219.4613    
 4332.00   40.53747      255.3884      155600.6      219.4696    
 4333.00   40.53891      255.3978      155641.1      219.4779    
 4334.00   40.54036      255.4072      155681.7      219.4861    
 4335.00   40.54181      255.4165      155722.2      219.4944    
 4336.00   40.54326      255.4259      155762.7      219.5027    
 4337.00   40.54470      255.4352      155803.3      219.5110    
 4338.00   40.54615      255.4446      155843.8      219.5193    
 4339.00   40.54760      255.4539      155884.4      219.5276    
 4340.00   40.54905      255.4632      155924.9      219.5358    
 4341.00   40.55049      255.4726      155965.5      219.5441    
 4342.00   40.55194      255.4819      156006.0      219.5524    
 4343.00   40.55339      255.4913      156046.6      219.5607    
 4344.00   40.55483      255.5006      156087.1      219.5689    
 4345.00   40.55628      255.5099      156127.7      219.5772    
 4346.00   40.55773      255.5193      156168.2      219.5855    
 4347.00   40.55917      255.5286      156208.8      219.5938    
 4348.00   40.56062      255.5379      156249.4      219.6020    
 4349.00   40.56206      255.5473      156289.9      219.6103    
 4350.00   40.56351      255.5566      156330.5      219.6185    
 4351.00   40.56496      255.5659      156371.1      219.6268    
 4352.00   40.56640      255.5752      156411.6      219.6351    
 4353.00   40.56785      255.5846      156452.2      219.6433    
 4354.00   40.56930      255.5939      156492.8      219.6516    
 4355.00   40.57074      255.6032      156533.3      219.6598    
 4356.00   40.57219      255.6125      156573.9      219.6681    
 4357.00   40.57363      255.6218      156614.5      219.6763    
 4358.00   40.57508      255.6311      156655.0      219.6846    
 4359.00   40.57652      255.6404      156695.6      219.6928    
 4360.00   40.57797      255.6497      156736.2      219.7011    
 4361.00   40.57942      255.6591      156776.8      219.7093    
 4362.00   40.58086      255.6684      156817.4      219.7176    
 4363.00   40.58231      255.6777      156857.9      219.7258    
 4364.00   40.58375      255.6870      156898.5      219.7340    
 4365.00   40.58520      255.6963      156939.1      219.7423    
 4366.00   40.58664      255.7056      156979.7      219.7505    
 4367.00   40.58809      255.7149      157020.3      219.7588    
 4368.00   40.58953      255.7241      157060.9      219.7670    
 4369.00   40.59098      255.7334      157101.5      219.7752    
 4370.00   40.59242      255.7427      157142.0      219.7834    
 4371.00   40.59387      255.7520      157182.6      219.7917    
 4372.00   40.59531      255.7613      157223.2      219.7999    
 4373.00   40.59675      255.7706      157263.8      219.8081    
 4374.00   40.59820      255.7799      157304.4      219.8163    
 4375.00   40.59964      255.7891      157345.0      219.8246    
 4376.00   40.60109      255.7984      157385.6      219.8328    
 4377.00   40.60253      255.8077      157426.2      219.8410    
 4378.00   40.60398      255.8170      157466.8      219.8492    
 4379.00   40.60542      255.8263      157507.4      219.8574    
 4380.00   40.60686      255.8355      157548.0      219.8657    
 4381.00   40.60831      255.8448      157588.7      219.8739    
 4382.00   40.60975      255.8541      157629.3      219.8821    
 4383.00   40.61120      255.8633      157669.9      219.8903    
 4384.00   40.61264      255.8726      157710.5      219.8985    
 4385.00   40.61408      255.8819      157751.1      219.9067    
 4386.00   40.61553      255.8911      157791.7      219.9149    
 4387.00   40.61697      255.9004      157832.3      219.9231    
 4388.00   40.61841      255.9096      157872.9      219.9313    
 4389.00   40.61986      255.9189      157913.6      219.9395    
 4390.00   40.62130      255.9281      157954.2      219.9477    
 4391.00   40.62274      255.9374      157994.8      219.9559    
 4392.00   40.62418      255.9466      158035.4      219.9641    
 4393.00   40.62563      255.9559      158076.1      219.9723    
 4394.00   40.62707      255.9651      158116.7      219.9805    
 4395.00   40.62851      255.9744      158157.3      219.9887    
 4396.00   40.62995      255.9836      158197.9      219.9968    
 4397.00   40.63140      255.9929      158238.6      220.0050    
 4398.00   40.63284      256.0021      158279.2      220.0132    
 4399.00   40.63428      256.0114      158319.8      220.0214    
 4400.00   40.63572      256.0206      158360.5      220.0296    
 4401.00   40.63717      256.0298      158401.1      220.0378    
 4402.00   40.63861      256.0391      158441.7      220.0459    
 4403.00   40.64005      256.0483      158482.4      220.0541    
 4404.00   40.64149      256.0575      158523.0      220.0623    
 4405.00   40.64293      256.0667      158563.7      220.0705    
 4406.00   40.64437      256.0760      158604.3      220.0786    
 4407.00   40.64582      256.0852      158645.0      220.0868    
 4408.00   40.64726      256.0944      158685.6      220.0950    
 4409.00   40.64870      256.1036      158726.2      220.1031    
 4410.00   40.65014      256.1129      158766.9      220.1113    
 4411.00   40.65158      256.1221      158807.5      220.1195    
 4412.00   40.65302      256.1313      158848.2      220.1276    
 4413.00   40.65446      256.1405      158888.9      220.1358    
 4414.00   40.65590      256.1497      158929.5      220.1439    
 4415.00   40.65734      256.1589      158970.2      220.1521    
 4416.00   40.65879      256.1681      159010.8      220.1602    
 4417.00   40.66023      256.1773      159051.5      220.1684    
 4418.00   40.66167      256.1865      159092.1      220.1765    
 4419.00   40.66311      256.1957      159132.8      220.1847    
 4420.00   40.66455      256.2049      159173.5      220.1928    
 4421.00   40.66599      256.2141      159214.1      220.2010    
 4422.00   40.66743      256.2233      159254.8      220.2091    
 4423.00   40.66887      256.2325      159295.5      220.2173    
 4424.00   40.67031      256.2417      159336.1      220.2254    
 4425.00   40.67175      256.2509      159376.8      220.2336    
 4426.00   40.67319      256.2601      159417.5      220.2417    
 4427.00   40.67463      256.2693      159458.2      220.2498    
 4428.00   40.67606      256.2785      159498.8      220.2580    
 4429.00   40.67750      256.2877      159539.5      220.2661    
 4430.00   40.67894      256.2969      159580.2      220.2742    
 4431.00   40.68038      256.3060      159620.9      220.2824    
 4432.00   40.68182      256.3152      159661.6      220.2905    
 4433.00   40.68326      256.3244      159702.2      220.2986    
 4434.00   40.68470      256.3336      159742.9      220.3068    
 4435.00   40.68614      256.3427      159783.6      220.3149    
 4436.00   40.68758      256.3519      159824.3      220.3230    
 4437.00   40.68901      256.3611      159865.0      220.3311    
 4438.00   40.69045      256.3703      159905.7      220.3392    
 4439.00   40.69189      256.3794      159946.4      220.3474    
 4440.00   40.69333      256.3886      159987.1      220.3555    
 4441.00   40.69477      256.3978      160027.7      220.3636    
 4442.00   40.69620      256.4069      160068.4      220.3717    
 4443.00   40.69764      256.4161      160109.1      220.3798    
 4444.00   40.69908      256.4252      160149.8      220.3879    
 4445.00   40.70052      256.4344      160190.5      220.3960    
 4446.00   40.70196      256.4436      160231.2      220.4041    
 4447.00   40.70339      256.4527      160271.9      220.4122    
 4448.00   40.70483      256.4619      160312.6      220.4203    
 4449.00   40.70627      256.4710      160353.3      220.4285    
 4450.00   40.70770      256.4802      160394.1      220.4366    
 4451.00   40.70914      256.4893      160434.8      220.4446    
 4452.00   40.71058      256.4985      160475.5      220.4527    
 4453.00   40.71201      256.5076      160516.2      220.4608    
 4454.00   40.71345      256.5167      160556.9      220.4689    
 4455.00   40.71489      256.5259      160597.6      220.4770    
 4456.00   40.71632      256.5350      160638.3      220.4851    
 4457.00   40.71776      256.5442      160679.0      220.4932    
 4458.00   40.71920      256.5533      160719.8      220.5013    
 4459.00   40.72063      256.5624      160760.5      220.5094    
 4460.00   40.72207      256.5716      160801.2      220.5175    
 4461.00   40.72350      256.5807      160841.9      220.5256    
 4462.00   40.72494      256.5898      160882.7      220.5336    
 4463.00   40.72637      256.5989      160923.4      220.5417    
 4464.00   40.72781      256.6081      160964.1      220.5498    
 4465.00   40.72925      256.6172      161004.8      220.5579    
 4466.00   40.73068      256.6263      161045.6      220.5659    
 4467.00   40.73212      256.6354      161086.3      220.5740    
 4468.00   40.73355      256.6445      161127.0      220.5821    
 4469.00   40.73499      256.6537      161167.8      220.5902    
 4470.00   40.73642      256.6628      161208.5      220.5982    
 4471.00   40.73785      256.6719      161249.2      220.6063    
 4472.00   40.73929      256.6810      161290.0      220.6144    
 4473.00   40.74072      256.6901      161330.7      220.6224    
 4474.00   40.74216      256.6992      161371.5      220.6305    
 4475.00   40.74359      256.7083      161412.2      220.6385    
 4476.00   40.74503      256.7174      161452.9      220.6466    
 4477.00   40.74646      256.7265      161493.7      220.6547    
 4478.00   40.74789      256.7356      161534.4      220.6627    
 4479.00   40.74933      256.7447      161575.2      220.6708    
 4480.00   40.75076      256.7538      161615.9      220.6788    
 4481.00   40.75219      256.7629      161656.7      220.6869    
 4482.00   40.75363      256.7720      161697.4      220.6949    
 4483.00   40.75506      256.7811      161738.2      220.7030    
 4484.00   40.75649      256.7902      161778.9      220.7110    
 4485.00   40.75792      256.7993      161819.7      220.7191    
 4486.00   40.75936      256.8084      161860.5      220.7271    
 4487.00   40.76079      256.8174      161901.2      220.7352    
 4488.00   40.76222      256.8265      161942.0      220.7432    
 4489.00   40.76365      256.8356      161982.7      220.7512    
 4490.00   40.76509      256.8447      162023.5      220.7593    
 4491.00   40.76652      256.8538      162064.3      220.7673    
 4492.00   40.76795      256.8628      162105.0      220.7753    
 4493.00   40.76938      256.8719      162145.8      220.7834    
 4494.00   40.77081      256.8810      162186.6      220.7914    
 4495.00   40.77225      256.8901      162227.4      220.7994    
 4496.00   40.77368      256.8991      162268.1      220.8075    
 4497.00   40.77511      256.9082      162308.9      220.8155    
 4498.00   40.77654      256.9173      162349.7      220.8235    
 4499.00   40.77797      256.9263      162390.5      220.8315    
 4500.00   40.77940      256.9354      162431.2      220.8396    
 4501.00   40.78083      256.9445      162472.0      220.8476    
 4502.00   40.78226      256.9535      162512.8      220.8556    
 4503.00   40.78369      256.9626      162553.6      220.8636    
 4504.00   40.78512      256.9716      162594.4      220.8716    
 4505.00   40.78655      256.9807      162635.2      220.8797    
 4506.00   40.78798      256.9897      162675.9      220.8877    
 4507.00   40.78941      256.9988      162716.7      220.8957    
 4508.00   40.79084      257.0078      162757.5      220.9037    
 4509.00   40.79227      257.0169      162798.3      220.9117    
 4510.00   40.79370      257.0259      162839.1      220.9197    
 4511.00   40.79513      257.0350      162879.9      220.9277    
 4512.00   40.79656      257.0440      162920.7      220.9357    
 4513.00   40.79799      257.0531      162961.5      220.9437    
 4514.00   40.79942      257.0621      163002.3      220.9517    
 4515.00   40.80085      257.0711      163043.1      220.9597    
 4516.00   40.80228      257.0802      163083.9      220.9677    
 4517.00   40.80370      257.0892      163124.7      220.9757    
 4518.00   40.80513      257.0982      163165.5      220.9837    
 4519.00   40.80656      257.1073      163206.3      220.9917    
 4520.00   40.80799      257.1163      163247.1      220.9997    
 4521.00   40.80942      257.1253      163287.9      221.0077    
 4522.00   40.81084      257.1344      163328.7      221.0157    
 4523.00   40.81227      257.1434      163369.5      221.0236    
 4524.00   40.81370      257.1524      163410.4      221.0316    
 4525.00   40.81513      257.1614      163451.2      221.0396    
 4526.00   40.81655      257.1704      163492.0      221.0476    
 4527.00   40.81798      257.1795      163532.8      221.0556    
 4528.00   40.81941      257.1885      163573.6      221.0636    
 4529.00   40.82083      257.1975      163614.4      221.0715    
 4530.00   40.82226      257.2065      163655.3      221.0795    
 4531.00   40.82369      257.2155      163696.1      221.0875    
 4532.00   40.82511      257.2245      163736.9      221.0955    
 4533.00   40.82654      257.2335      163777.7      221.1034    
 4534.00   40.82797      257.2425      163818.6      221.1114    
 4535.00   40.82939      257.2515      163859.4      221.1194    
 4536.00   40.83082      257.2605      163900.2      221.1273    
 4537.00   40.83224      257.2695      163941.1      221.1353    
 4538.00   40.83367      257.2785      163981.9      221.1433    
 4539.00   40.83509      257.2875      164022.7      221.1512    
 4540.00   40.83652      257.2965      164063.6      221.1592    
 4541.00   40.83794      257.3055      164104.4      221.1671    
 4542.00   40.83937      257.3145      164145.2      221.1751    
 4543.00   40.84079      257.3235      164186.1      221.1831    
 4544.00   40.84222      257.3325      164226.9      221.1910    
 4545.00   40.84364      257.3415      164267.8      221.1990    
 4546.00   40.84507      257.3505      164308.6      221.2069    
 4547.00   40.84649      257.3595      164349.4      221.2149    
 4548.00   40.84791      257.3684      164390.3      221.2228    
 4549.00   40.84934      257.3774      164431.1      221.2308    
 4550.00   40.85076      257.3864      164472.0      221.2387    
 4551.00   40.85218      257.3954      164512.8      221.2467    
 4552.00   40.85361      257.4044      164553.7      221.2546    
 4553.00   40.85503      257.4133      164594.5      221.2625    
 4554.00   40.85645      257.4223      164635.4      221.2705    
 4555.00   40.85788      257.4313      164676.3      221.2784    
 4556.00   40.85930      257.4402      164717.1      221.2863    
 4557.00   40.86072      257.4492      164758.0      221.2943    
 4558.00   40.86214      257.4582      164798.8      221.3022    
 4559.00   40.86356      257.4671      164839.7      221.3101    
 4560.00   40.86499      257.4761      164880.6      221.3181    
 4561.00   40.86641      257.4851      164921.4      221.3260    
 4562.00   40.86783      257.4940      164962.3      221.3339    
 4563.00   40.86925      257.5030      165003.2      221.3419    
 4564.00   40.87067      257.5119      165044.0      221.3498    
 4565.00   40.87209      257.5209      165084.9      221.3577    
 4566.00   40.87351      257.5298      165125.8      221.3656    
 4567.00   40.87493      257.5388      165166.7      221.3735    
 4568.00   40.87636      257.5477      165207.5      221.3815    
 4569.00   40.87778      257.5567      165248.4      221.3894    
 4570.00   40.87920      257.5656      165289.3      221.3973    
 4571.00   40.88062      257.5746      165330.2      221.4052    
 4572.00   40.88204      257.5835      165371.1      221.4131    
 4573.00   40.88346      257.5925      165411.9      221.4210    
 4574.00   40.88488      257.6014      165452.8      221.4289    
 4575.00   40.88629      257.6103      165493.7      221.4368    
 4576.00   40.88771      257.6193      165534.6      221.4448    
 4577.00   40.88913      257.6282      165575.5      221.4527    
 4578.00   40.89055      257.6371      165616.4      221.4606    
 4579.00   40.89197      257.6461      165657.3      221.4685    
 4580.00   40.89339      257.6550      165698.2      221.4764    
 4581.00   40.89481      257.6639      165739.0      221.4843    
 4582.00   40.89623      257.6729      165779.9      221.4922    
 4583.00   40.89764      257.6818      165820.8      221.5001    
 4584.00   40.89906      257.6907      165861.7      221.5079    
 4585.00   40.90048      257.6996      165902.6      221.5158    
 4586.00   40.90190      257.7085      165943.5      221.5237    
 4587.00   40.90331      257.7175      165984.4      221.5316    
 4588.00   40.90473      257.7264      166025.3      221.5395    
 4589.00   40.90615      257.7353      166066.3      221.5474    
 4590.00   40.90757      257.7442      166107.2      221.5553    
 4591.00   40.90898      257.7531      166148.1      221.5632    
 4592.00   40.91040      257.7620      166189.0      221.5710    
 4593.00   40.91181      257.7709      166229.9      221.5789    
 4594.00   40.91323      257.7798      166270.8      221.5868    
 4595.00   40.91465      257.7887      166311.7      221.5947    
 4596.00   40.91606      257.7976      166352.6      221.6026    
 4597.00   40.91748      257.8066      166393.5      221.6104    
 4598.00   40.91889      257.8155      166434.5      221.6183    
 4599.00   40.92031      257.8243      166475.4      221.6262    
 4600.00   40.92172      257.8332      166516.3      221.6340    
 4601.00   40.92314      257.8421      166557.2      221.6419    
 4602.00   40.92455      257.8510      166598.2      221.6498    
 4603.00   40.92597      257.8599      166639.1      221.6577    
 4604.00   40.92738      257.8688      166680.0      221.6655    
 4605.00   40.92880      257.8777      166720.9      221.6734    
 4606.00   40.93021      257.8866      166761.9      221.6812    
 4607.00   40.93162      257.8955      166802.8      221.6891    
 4608.00   40.93304      257.9044      166843.7      221.6970    
 4609.00   40.93445      257.9132      166884.7      221.7048    
 4610.00   40.93586      257.9221      166925.6      221.7127    
 4611.00   40.93728      257.9310      166966.5      221.7205    
 4612.00   40.93869      257.9399      167007.5      221.7284    
 4613.00   40.94010      257.9488      167048.4      221.7362    
 4614.00   40.94151      257.9576      167089.3      221.7441    
 4615.00   40.94293      257.9665      167130.3      221.7519    
 4616.00   40.94434      257.9754      167171.2      221.7598    
 4617.00   40.94575      257.9842      167212.2      221.7676    
 4618.00   40.94716      257.9931      167253.1      221.7755    
 4619.00   40.94857      258.0020      167294.1      221.7833    
 4620.00   40.94999      258.0108      167335.0      221.7911    
 4621.00   40.95140      258.0197      167376.0      221.7990    
 4622.00   40.95281      258.0286      167416.9      221.8068    
 4623.00   40.95422      258.0374      167457.9      221.8147    
 4624.00   40.95563      258.0463      167498.8      221.8225    
 4625.00   40.95704      258.0551      167539.8      221.8303    
 4626.00   40.95845      258.0640      167580.7      221.8382    
 4627.00   40.95986      258.0728      167621.7      221.8460    
 4628.00   40.96127      258.0817      167662.7      221.8538    
 4629.00   40.96268      258.0905      167703.6      221.8616    
 4630.00   40.96409      258.0994      167744.6      221.8695    
 4631.00   40.96550      258.1082      167785.6      221.8773    
 4632.00   40.96691      258.1171      167826.5      221.8851    
 4633.00   40.96831      258.1259      167867.5      221.8929    
 4634.00   40.96972      258.1348      167908.5      221.9008    
 4635.00   40.97113      258.1436      167949.4      221.9086    
 4636.00   40.97254      258.1525      167990.4      221.9164    
 4637.00   40.97395      258.1613      168031.4      221.9242    
 4638.00   40.97535      258.1701      168072.4      221.9320    
 4639.00   40.97676      258.1790      168113.3      221.9398    
 4640.00   40.97817      258.1878      168154.3      221.9476    
 4641.00   40.97958      258.1966      168195.3      221.9555    
 4642.00   40.98098      258.2055      168236.3      221.9633    
 4643.00   40.98239      258.2143      168277.2      221.9711    
 4644.00   40.98380      258.2231      168318.2      221.9789    
 4645.00   40.98520      258.2319      168359.2      221.9867    
 4646.00   40.98661      258.2408      168400.2      221.9945    
 4647.00   40.98802      258.2496      168441.2      222.0023    
 4648.00   40.98942      258.2584      168482.2      222.0101    
 4649.00   40.99083      258.2672      168523.2      222.0179    
 4650.00   40.99223      258.2760      168564.2      222.0257    
 4651.00   40.99364      258.2848      168605.1      222.0335    
 4652.00   40.99504      258.2937      168646.1      222.0413    
 4653.00   40.99645      258.3025      168687.1      222.0491    
 4654.00   40.99785      258.3113      168728.1      222.0568    
 4655.00   40.99926      258.3201      168769.1      222.0646    
 4656.00   41.00066      258.3289      168810.1      222.0724    
 4657.00   41.00206      258.3377      168851.1      222.0802    
 4658.00   41.00347      258.3465      168892.1      222.0880    
 4659.00   41.00487      258.3553      168933.1      222.0958    
 4660.00   41.00627      258.3641      168974.1      222.1036    
 4661.00   41.00768      258.3729      169015.2      222.1113    
 4662.00   41.00908      258.3817      169056.2      222.1191    
 4663.00   41.01048      258.3905      169097.2      222.1269    
 4664.00   41.01188      258.3993      169138.2      222.1347    
 4665.00   41.01329      258.4081      169179.2      222.1424    
 4666.00   41.01469      258.4169      169220.2      222.1502    
 4667.00   41.01609      258.4257      169261.2      222.1580    
 4668.00   41.01749      258.4345      169302.2      222.1658    
 4669.00   41.01889      258.4432      169343.3      222.1735    
 4670.00   41.02029      258.4520      169384.3      222.1813    
 4671.00   41.02169      258.4608      169425.3      222.1891    
 4672.00   41.02309      258.4696      169466.3      222.1968    
 4673.00   41.02450      258.4784      169507.3      222.2046    
 4674.00   41.02590      258.4871      169548.4      222.2124    
 4675.00   41.02730      258.4959      169589.4      222.2201    
 4676.00   41.02870      258.5047      169630.4      222.2279    
 4677.00   41.03009      258.5135      169671.5      222.2356    
 4678.00   41.03149      258.5222      169712.5      222.2434    
 4679.00   41.03289      258.5310      169753.5      222.2511    
 4680.00   41.03429      258.5398      169794.6      222.2589    
 4681.00   41.03569      258.5485      169835.6      222.2666    
 4682.00   41.03709      258.5573      169876.6      222.2744    
 4683.00   41.03849      258.5661      169917.7      222.2821    
 4684.00   41.03989      258.5748      169958.7      222.2899    
 4685.00   41.04128      258.5836      169999.7      222.2976    
 4686.00   41.04268      258.5924      170040.8      222.3054    
 4687.00   41.04408      258.6011      170081.8      222.3131    
 4688.00   41.04547      258.6099      170122.9      222.3209    
 4689.00   41.04687      258.6186      170163.9      222.3286    
 4690.00   41.04827      258.6274      170205.0      222.3363    
 4691.00   41.04966      258.6361      170246.0      222.3441    
 4692.00   41.05106      258.6449      170287.1      222.3518    
 4693.00   41.05246      258.6536      170328.1      222.3596    
 4694.00   41.05385      258.6624      170369.2      222.3673    
 4695.00   41.05525      258.6711      170410.2      222.3750    
 4696.00   41.05664      258.6799      170451.3      222.3827    
 4697.00   41.05804      258.6886      170492.3      222.3905    
 4698.00   41.05943      258.6974      170533.4      222.3982    
 4699.00   41.06083      258.7061      170574.5      222.4059    
 4700.00   41.06222      258.7148      170615.5      222.4137    
 4701.00   41.06362      258.7236      170656.6      222.4214    
 4702.00   41.06501      258.7323      170697.6      222.4291    
 4703.00   41.06640      258.7410      170738.7      222.4368    
 4704.00   41.06780      258.7498      170779.8      222.4445    
 4705.00   41.06919      258.7585      170820.8      222.4523    
 4706.00   41.07058      258.7672      170861.9      222.4600    
 4707.00   41.07197      258.7759      170903.0      222.4677    
 4708.00   41.07337      258.7847      170944.1      222.4754    
 4709.00   41.07476      258.7934      170985.1      222.4831    
 4710.00   41.07615      258.8021      171026.2      222.4908    
 4711.00   41.07754      258.8108      171067.3      222.4985    
 4712.00   41.07893      258.8196      171108.4      222.5062    
 4713.00   41.08033      258.8283      171149.4      222.5139    
 4714.00   41.08172      258.8370      171190.5      222.5216    
 4715.00   41.08311      258.8457      171231.6      222.5293    
 4716.00   41.08450      258.8544      171272.7      222.5370    
 4717.00   41.08589      258.8631      171313.8      222.5447    
 4718.00   41.08728      258.8718      171354.9      222.5524    
 4719.00   41.08867      258.8805      171396.0      222.5601    
 4720.00   41.09006      258.8892      171437.0      222.5678    
 4721.00   41.09145      258.8980      171478.1      222.5755    
 4722.00   41.09284      258.9067      171519.2      222.5832    
 4723.00   41.09422      258.9154      171560.3      222.5909    
 4724.00   41.09561      258.9241      171601.4      222.5986    
 4725.00   41.09700      258.9328      171642.5      222.6063    
 4726.00   41.09839      258.9415      171683.6      222.6140    
 4727.00   41.09978      258.9501      171724.7      222.6217    
 4728.00   41.10116      258.9588      171765.8      222.6294    
 4729.00   41.10255      258.9675      171806.9      222.6370    
 4730.00   41.10394      258.9762      171848.0      222.6447    
 4731.00   41.10533      258.9849      171889.1      222.6524    
 4732.00   41.10671      258.9936      171930.2      222.6601    
 4733.00   41.10810      259.0023      171971.3      222.6678    
 4734.00   41.10948      259.0110      172012.4      222.6754    
 4735.00   41.11087      259.0197      172053.5      222.6831    
 4736.00   41.11226      259.0283      172094.7      222.6908    
 4737.00   41.11364      259.0370      172135.8      222.6985    
 4738.00   41.11503      259.0457      172176.9      222.7061    
 4739.00   41.11641      259.0544      172218.0      222.7138    
 4740.00   41.11780      259.0630      172259.1      222.7215    
 4741.00   41.11918      259.0717      172300.2      222.7291    
 4742.00   41.12056      259.0804      172341.4      222.7368    
 4743.00   41.12195      259.0891      172382.5      222.7445    
 4744.00   41.12333      259.0977      172423.6      222.7521    
 4745.00   41.12471      259.1064      172464.7      222.7598    
 4746.00   41.12610      259.1151      172505.9      222.7674    
 4747.00   41.12748      259.1237      172547.0      222.7751    
 4748.00   41.12886      259.1324      172588.1      222.7828    
 4749.00   41.13025      259.1411      172629.2      222.7904    
 4750.00   41.13163      259.1497      172670.4      222.7981    
 4751.00   41.13301      259.1584      172711.5      222.8057    
 4752.00   41.13439      259.1670      172752.6      222.8134    
 4753.00   41.13577      259.1757      172793.8      222.8210    
 4754.00   41.13715      259.1843      172834.9      222.8287    
 4755.00   41.13853      259.1930      172876.0      222.8363    
 4756.00   41.13991      259.2016      172917.2      222.8440    
 4757.00   41.14129      259.2103      172958.3      222.8516    
 4758.00   41.14267      259.2189      172999.5      222.8592    
 4759.00   41.14405      259.2276      173040.6      222.8669    
 4760.00   41.14543      259.2362      173081.8      222.8745    
 4761.00   41.14681      259.2449      173122.9      222.8822    
 4762.00   41.14819      259.2535      173164.0      222.8898    
 4763.00   41.14957      259.2622      173205.2      222.8974    
 4764.00   41.15095      259.2708      173246.3      222.9051    
 4765.00   41.15233      259.2794      173287.5      222.9127    
 4766.00   41.15370      259.2881      173328.7      222.9203    
 4767.00   41.15508      259.2967      173369.8      222.9280    
 4768.00   41.15646      259.3053      173411.0      222.9356    
 4769.00   41.15783      259.3140      173452.1      222.9432    
 4770.00   41.15921      259.3226      173493.3      222.9508    
 4771.00   41.16059      259.3312      173534.4      222.9585    
 4772.00   41.16196      259.3399      173575.6      222.9661    
 4773.00   41.16334      259.3485      173616.8      222.9737    
 4774.00   41.16472      259.3571      173657.9      222.9813    
 4775.00   41.16609      259.3657      173699.1      222.9890    
 4776.00   41.16747      259.3743      173740.3      222.9966    
 4777.00   41.16884      259.3830      173781.4      223.0042    
 4778.00   41.17021      259.3916      173822.6      223.0118    
 4779.00   41.17159      259.4002      173863.8      223.0194    
 4780.00   41.17296      259.4088      173904.9      223.0270    
 4781.00   41.17434      259.4174      173946.1      223.0346    
 4782.00   41.17571      259.4260      173987.3      223.0422    
 4783.00   41.17708      259.4346      174028.5      223.0499    
 4784.00   41.17846      259.4433      174069.6      223.0575    
 4785.00   41.17983      259.4519      174110.8      223.0651    
 4786.00   41.18120      259.4605      174152.0      223.0727    
 4787.00   41.18257      259.4691      174193.2      223.0803    
 4788.00   41.18394      259.4777      174234.4      223.0879    
 4789.00   41.18532      259.4863      174275.5      223.0955    
 4790.00   41.18669      259.4949      174316.7      223.1031    
 4791.00   41.18806      259.5035      174357.9      223.1107    
 4792.00   41.18943      259.5121      174399.1      223.1183    
 4793.00   41.19080      259.5207      174440.3      223.1259    
 4794.00   41.19217      259.5293      174481.5      223.1334    
 4795.00   41.19354      259.5378      174522.7      223.1410    
 4796.00   41.19491      259.5464      174563.9      223.1486    
 4797.00   41.19628      259.5550      174605.1      223.1562    
 4798.00   41.19765      259.5636      174646.3      223.1638    
 4799.00   41.19901      259.5722      174687.5      223.1714    
 4800.00   41.20038      259.5808      174728.7      223.1790    
 4801.00   41.20175      259.5894      174769.9      223.1866    
 4802.00   41.20312      259.5979      174811.1      223.1941    
 4803.00   41.20449      259.6065      174852.3      223.2017    
 4804.00   41.20585      259.6151      174893.5      223.2093    
 4805.00   41.20722      259.6237      174934.7      223.2169    
 4806.00   41.20859      259.6323      174975.9      223.2245    
 4807.00   41.20995      259.6408      175017.1      223.2320    
 4808.00   41.21132      259.6494      175058.3      223.2396    
 4809.00   41.21268      259.6580      175099.5      223.2472    
 4810.00   41.21405      259.6665      175140.7      223.2547    
 4811.00   41.21541      259.6751      175182.0      223.2623    
 4812.00   41.21678      259.6837      175223.2      223.2699    
 4813.00   41.21814      259.6922      175264.4      223.2774    
 4814.00   41.21951      259.7008      175305.6      223.2850    
 4815.00   41.22087      259.7094      175346.8      223.2926    
 4816.00   41.22224      259.7179      175388.1      223.3001    
 4817.00   41.22360      259.7265      175429.3      223.3077    
 4818.00   41.22496      259.7350      175470.5      223.3153    
 4819.00   41.22632      259.7436      175511.7      223.3228    
 4820.00   41.22769      259.7521      175553.0      223.3304    
 4821.00   41.22905      259.7607      175594.2      223.3379    
 4822.00   41.23041      259.7693      175635.4      223.3455    
 4823.00   41.23177      259.7778      175676.6      223.3530    
 4824.00   41.23313      259.7864      175717.9      223.3606    
 4825.00   41.23449      259.7949      175759.1      223.3681    
 4826.00   41.23586      259.8034      175800.3      223.3757    
 4827.00   41.23722      259.8120      175841.6      223.3832    
 4828.00   41.23858      259.8205      175882.8      223.3908    
 4829.00   41.23994      259.8291      175924.1      223.3983    
 4830.00   41.24129      259.8376      175965.3      223.4059    
 4831.00   41.24265      259.8461      176006.5      223.4134    
 4832.00   41.24401      259.8547      176047.8      223.4210    
 4833.00   41.24537      259.8632      176089.0      223.4285    
 4834.00   41.24673      259.8718      176130.3      223.4360    
 4835.00   41.24809      259.8803      176171.5      223.4436    
 4836.00   41.24944      259.8888      176212.8      223.4511    
 4837.00   41.25080      259.8973      176254.0      223.4586    
 4838.00   41.25216      259.9059      176295.3      223.4662    
 4839.00   41.25352      259.9144      176336.5      223.4737    
 4840.00   41.25487      259.9229      176377.8      223.4812    
 4841.00   41.25623      259.9314      176419.0      223.4888    
 4842.00   41.25758      259.9400      176460.3      223.4963    
 4843.00   41.25894      259.9485      176501.5      223.5038    
 4844.00   41.26029      259.9570      176542.8      223.5113    
 4845.00   41.26165      259.9655      176584.1      223.5189    
 4846.00   41.26300      259.9740      176625.3      223.5264    
 4847.00   41.26436      259.9825      176666.6      223.5339    
 4848.00   41.26571      259.9911      176707.9      223.5414    
 4849.00   41.26707      259.9996      176749.1      223.5489    
 4850.00   41.26842      260.0081      176790.4      223.5565    
 4851.00   41.26977      260.0166      176831.7      223.5640    
 4852.00   41.27112      260.0251      176872.9      223.5715    
 4853.00   41.27248      260.0336      176914.2      223.5790    
 4854.00   41.27383      260.0421      176955.5      223.5865    
 4855.00   41.27518      260.0506      176996.8      223.5940    
 4856.00   41.27653      260.0591      177038.0      223.6015    
 4857.00   41.27788      260.0676      177079.3      223.6090    
 4858.00   41.27923      260.0761      177120.6      223.6165    
 4859.00   41.28058      260.0846      177161.9      223.6240    
 4860.00   41.28193      260.0931      177203.1      223.6315    
 4861.00   41.28328      260.1016      177244.4      223.6390    
 4862.00   41.28463      260.1101      177285.7      223.6465    
 4863.00   41.28598      260.1186      177327.0      223.6540    
 4864.00   41.28733      260.1271      177368.3      223.6615    
 4865.00   41.28868      260.1356      177409.6      223.6690    
 4866.00   41.29003      260.1440      177450.9      223.6765    
 4867.00   41.29137      260.1525      177492.2      223.6840    
 4868.00   41.29272      260.1610      177533.4      223.6915    
 4869.00   41.29407      260.1695      177574.7      223.6990    
 4870.00   41.29542      260.1780      177616.0      223.7065    
 4871.00   41.29676      260.1864      177657.3      223.7140    
 4872.00   41.29811      260.1949      177698.6      223.7215    
 4873.00   41.29945      260.2034      177739.9      223.7290    
 4874.00   41.30080      260.2119      177781.2      223.7364    
 4875.00   41.30214      260.2203      177822.5      223.7439    
 4876.00   41.30349      260.2288      177863.8      223.7514    
 4877.00   41.30483      260.2373      177905.1      223.7589    
 4878.00   41.30618      260.2458      177946.4      223.7664    
 4879.00   41.30752      260.2542      177987.7      223.7739    
 4880.00   41.30887      260.2627      178029.1      223.7813    
 4881.00   41.31021      260.2712      178070.4      223.7888    
 4882.00   41.31155      260.2796      178111.7      223.7963    
 4883.00   41.31289      260.2881      178153.0      223.8037    
 4884.00   41.31424      260.2965      178194.3      223.8112    
 4885.00   41.31558      260.3050      178235.6      223.8187    
 4886.00   41.31692      260.3135      178276.9      223.8262    
 4887.00   41.31826      260.3219      178318.2      223.8336    
 4888.00   41.31960      260.3304      178359.6      223.8411    
 4889.00   41.32094      260.3388      178400.9      223.8486    
 4890.00   41.32228      260.3473      178442.2      223.8560    
 4891.00   41.32362      260.3557      178483.5      223.8635    
 4892.00   41.32496      260.3642      178524.9      223.8709    
 4893.00   41.32630      260.3726      178566.2      223.8784    
 4894.00   41.32764      260.3811      178607.5      223.8859    
 4895.00   41.32898      260.3895      178648.8      223.8933    
 4896.00   41.33032      260.3979      178690.2      223.9008    
 4897.00   41.33165      260.4064      178731.5      223.9082    
 4898.00   41.33299      260.4148      178772.8      223.9157    
 4899.00   41.33433      260.4233      178814.2      223.9231    
 4900.00   41.33566      260.4317      178855.5      223.9306    
 4901.00   41.33700      260.4401      178896.8      223.9380    
 4902.00   41.33834      260.4486      178938.2      223.9455    
 4903.00   41.33967      260.4570      178979.5      223.9529    
 4904.00   41.34101      260.4654      179020.9      223.9604    
 4905.00   41.34234      260.4739      179062.2      223.9678    
 4906.00   41.34368      260.4823      179103.5      223.9752    
 4907.00   41.34501      260.4907      179144.9      223.9827    
 4908.00   41.34635      260.4991      179186.2      223.9901    
 4909.00   41.34768      260.5076      179227.6      223.9976    
 4910.00   41.34901      260.5160      179268.9      224.0050    
 4911.00   41.35035      260.5244      179310.3      224.0124    
 4912.00   41.35168      260.5328      179351.6      224.0199    
 4913.00   41.35301      260.5412      179393.0      224.0273    
 4914.00   41.35434      260.5497      179434.3      224.0347    
 4915.00   41.35567      260.5581      179475.7      224.0422    
 4916.00   41.35700      260.5665      179517.0      224.0496    
 4917.00   41.35834      260.5749      179558.4      224.0570    
 4918.00   41.35967      260.5833      179599.8      224.0644    
 4919.00   41.36100      260.5917      179641.1      224.0719    
 4920.00   41.36233      260.6001      179682.5      224.0793    
 4921.00   41.36365      260.6085      179723.8      224.0867    
 4922.00   41.36498      260.6169      179765.2      224.0941    
 4923.00   41.36631      260.6253      179806.6      224.1016    
 4924.00   41.36764      260.6337      179847.9      224.1090    
 4925.00   41.36897      260.6421      179889.3      224.1164    
 4926.00   41.37030      260.6505      179930.7      224.1238    
 4927.00   41.37162      260.6589      179972.0      224.1312    
 4928.00   41.37295      260.6673      180013.4      224.1386    
 4929.00   41.37428      260.6757      180054.8      224.1461    
 4930.00   41.37560      260.6841      180096.2      224.1535    
 4931.00   41.37693      260.6925      180137.5      224.1609    
 4932.00   41.37825      260.7009      180178.9      224.1683    
 4933.00   41.37958      260.7093      180220.3      224.1757    
 4934.00   41.38090      260.7177      180261.7      224.1831    
 4935.00   41.38223      260.7261      180303.1      224.1905    
 4936.00   41.38355      260.7345      180344.4      224.1979    
 4937.00   41.38488      260.7428      180385.8      224.2053    
 4938.00   41.38620      260.7512      180427.2      224.2127    
 4939.00   41.38752      260.7596      180468.6      224.2201    
 4940.00   41.38884      260.7680      180510.0      224.2275    
 4941.00   41.39017      260.7764      180551.4      224.2349    
 4942.00   41.39149      260.7847      180592.8      224.2423    
 4943.00   41.39281      260.7931      180634.2      224.2497    
 4944.00   41.39413      260.8015      180675.6      224.2571    
 4945.00   41.39545      260.8099      180717.0      224.2645    
 4946.00   41.39677      260.8182      180758.3      224.2719    
 4947.00   41.39809      260.8266      180799.7      224.2792    
 4948.00   41.39941      260.8350      180841.1      224.2866    
 4949.00   41.40073      260.8433      180882.5      224.2940    
 4950.00   41.40205      260.8517      180923.9      224.3014    
 4951.00   41.40337      260.8601      180965.3      224.3088    
 4952.00   41.40468      260.8684      181006.8      224.3162    
 4953.00   41.40600      260.8768      181048.2      224.3235    
 4954.00   41.40732      260.8851      181089.6      224.3309    
 4955.00   41.40864      260.8935      181131.0      224.3383    
 4956.00   41.40995      260.9018      181172.4      224.3457    
 4957.00   41.41127      260.9102      181213.8      224.3531    
 4958.00   41.41259      260.9186      181255.2      224.3604    
 4959.00   41.41390      260.9269      181296.6      224.3678    
 4960.00   41.41522      260.9353      181338.0      224.3752    
 4961.00   41.41653      260.9436      181379.4      224.3825    
 4962.00   41.41784      260.9520      181420.9      224.3899    
 4963.00   41.41916      260.9603      181462.3      224.3973    
 4964.00   41.42047      260.9686      181503.7      224.4046    
 4965.00   41.42179      260.9770      181545.1      224.4120    
 4966.00   41.42310      260.9853      181586.5      224.4194    
 4967.00   41.42441      260.9937      181628.0      224.4267    
 4968.00   41.42572      261.0020      181669.4      224.4341    
 4969.00   41.42703      261.0104      181710.8      224.4415    
 4970.00   41.42834      261.0187      181752.3      224.4488    
 4971.00   41.42966      261.0270      181793.7      224.4562    
 4972.00   41.43097      261.0354      181835.1      224.4635    
 4973.00   41.43228      261.0437      181876.5      224.4709    
 4974.00   41.43359      261.0520      181918.0      224.4782    
 4975.00   41.43490      261.0603      181959.4      224.4856    
 4976.00   41.43620      261.0687      182000.8      224.4929    
 4977.00   41.43751      261.0770      182042.3      224.5003    
 4978.00   41.43882      261.0853      182083.7      224.5076    
 4979.00   41.44013      261.0937      182125.2      224.5150    
 4980.00   41.44144      261.1020      182166.6      224.5223    
 4981.00   41.44274      261.1103      182208.0      224.5297    
 4982.00   41.44405      261.1186      182249.5      224.5370    
 4983.00   41.44536      261.1269      182290.9      224.5444    
 4984.00   41.44666      261.1352      182332.4      224.5517    
 4985.00   41.44797      261.1436      182373.8      224.5590    
 4986.00   41.44927      261.1519      182415.3      224.5664    
 4987.00   41.45058      261.1602      182456.7      224.5737    
 4988.00   41.45188      261.1685      182498.2      224.5811    
 4989.00   41.45318      261.1768      182539.6      224.5884    
 4990.00   41.45449      261.1851      182581.1      224.5957    
 4991.00   41.45579      261.1934      182622.5      224.6031    
 4992.00   41.45709      261.2017      182664.0      224.6104    
 4993.00   41.45840      261.2100      182705.4      224.6177    
 4994.00   41.45970      261.2183      182746.9      224.6250    
 4995.00   41.46100      261.2266      182788.4      224.6324    
 4996.00   41.46230      261.2349      182829.8      224.6397    
 4997.00   41.46360      261.2432      182871.3      224.6470    
 4998.00   41.46490      261.2515      182912.8      224.6543    
 4999.00   41.46620      261.2598      182954.2      224.6617    
 5000.00   41.46750      261.2681      182995.7      224.6690    
 5001.00   41.46880      261.2764      183037.2      224.6763    
 5002.00   41.47010      261.2847      183078.6      224.6836    
 5003.00   41.47140      261.2930      183120.1      224.6909    
 5004.00   41.47269      261.3013      183161.6      224.6983    
 5005.00   41.47399      261.3096      183203.0      224.7056    
 5006.00   41.47529      261.3179      183244.5      224.7129    
 5007.00   41.47658      261.3261      183286.0      224.7202    
 5008.00   41.47788      261.3344      183327.5      224.7275    
 5009.00   41.47918      261.3427      183368.9      224.7348    
 5010.00   41.48047      261.3510      183410.4      224.7421    
 5011.00   41.48177      261.3593      183451.9      224.7494    
 5012.00   41.48306      261.3675      183493.4      224.7567    
 5013.00   41.48435      261.3758      183534.9      224.7640    
 5014.00   41.48565      261.3841      183576.4      224.7713    
 5015.00   41.48694      261.3924      183617.8      224.7786    
 5016.00   41.48823      261.4006      183659.3      224.7859    
 5017.00   41.48953      261.4089      183700.8      224.7932    
 5018.00   41.49082      261.4172      183742.3      224.8005    
 5019.00   41.49211      261.4254      183783.8      224.8078    
 5020.00   41.49340      261.4337      183825.3      224.8151    
 5021.00   41.49469      261.4420      183866.8      224.8224    
 5022.00   41.49598      261.4502      183908.3      224.8297    
 5023.00   41.49727      261.4585      183949.8      224.8370    
 5024.00   41.49856      261.4668      183991.3      224.8443    
 5025.00   41.49985      261.4750      184032.8      224.8516    
 5026.00   41.50114      261.4833      184074.3      224.8589    
 5027.00   41.50243      261.4915      184115.8      224.8662    
 5028.00   41.50372      261.4998      184157.3      224.8734    
 5029.00   41.50500      261.5080      184198.8      224.8807    
 5030.00   41.50629      261.5163      184240.3      224.8880    
 5031.00   41.50758      261.5246      184281.8      224.8953    
 5032.00   41.50886      261.5328      184323.3      224.9026    
 5033.00   41.51015      261.5411      184364.8      224.9099    
 5034.00   41.51144      261.5493      184406.3      224.9171    
 5035.00   41.51272      261.5575      184447.8      224.9244    
 5036.00   41.51400      261.5658      184489.4      224.9317    
 5037.00   41.51529      261.5740      184530.9      224.9390    
 5038.00   41.51657      261.5823      184572.4      224.9462    
 5039.00   41.51786      261.5905      184613.9      224.9535    
 5040.00   41.51914      261.5987      184655.4      224.9608    
 5041.00   41.52042      261.6070      184696.9      224.9680    
 5042.00   41.52170      261.6152      184738.5      224.9753    
 5043.00   41.52298      261.6235      184780.0      224.9826    
 5044.00   41.52427      261.6317      184821.5      224.9898    
 5045.00   41.52555      261.6399      184863.0      224.9971    
 5046.00   41.52683      261.6482      184904.6      225.0044    
 5047.00   41.52811      261.6564      184946.1      225.0116    
 5048.00   41.52939      261.6646      184987.6      225.0189    
 5049.00   41.53066      261.6728      185029.1      225.0261    
 5050.00   41.53194      261.6811      185070.7      225.0334    
 5051.00   41.53322      261.6893      185112.2      225.0407    
 5052.00   41.53450      261.6975      185153.7      225.0479    
 5053.00   41.53578      261.7057      185195.3      225.0552    
 5054.00   41.53705      261.7139      185236.8      225.0624    
 5055.00   41.53833      261.7222      185278.4      225.0697    
 5056.00   41.53961      261.7304      185319.9      225.0769    
 5057.00   41.54088      261.7386      185361.4      225.0842    
 5058.00   41.54216      261.7468      185403.0      225.0914    
 5059.00   41.54343      261.7550      185444.5      225.0987    
 5060.00   41.54471      261.7632      185486.1      225.1059    
 5061.00   41.54598      261.7714      185527.6      225.1132    
 5062.00   41.54725      261.7797      185569.2      225.1204    
 5063.00   41.54853      261.7879      185610.7      225.1276    
 5064.00   41.54980      261.7961      185652.3      225.1349    
 5065.00   41.55107      261.8043      185693.8      225.1421    
 5066.00   41.55234      261.8125      185735.4      225.1494    
 5067.00   41.55361      261.8207      185776.9      225.1566    
 5068.00   41.55488      261.8289      185818.5      225.1638    
 5069.00   41.55615      261.8371      185860.0      225.1711    
 5070.00   41.55742      261.8453      185901.6      225.1783    
 5071.00   41.55869      261.8535      185943.1      225.1855    
 5072.00   41.55996      261.8617      185984.7      225.1928    
 5073.00   41.56123      261.8699      186026.3      225.2000    
 5074.00   41.56250      261.8780      186067.8      225.2072    
 5075.00   41.56377      261.8862      186109.4      225.2144    
 5076.00   41.56503      261.8944      186150.9      225.2217    
 5077.00   41.56630      261.9026      186192.5      225.2289    
 5078.00   41.56757      261.9108      186234.1      225.2361    
 5079.00   41.56883      261.9190      186275.6      225.2433    
 5080.00   41.57010      261.9272      186317.2      225.2506    
 5081.00   41.57136      261.9353      186358.8      225.2578    
 5082.00   41.57263      261.9435      186400.4      225.2650    
 5083.00   41.57389      261.9517      186441.9      225.2722    
 5084.00   41.57515      261.9599      186483.5      225.2794    
 5085.00   41.57642      261.9681      186525.1      225.2866    
 5086.00   41.57768      261.9762      186566.7      225.2938    
 5087.00   41.57894      261.9844      186608.2      225.3011    
 5088.00   41.58020      261.9926      186649.8      225.3083    
 5089.00   41.58146      262.0008      186691.4      225.3155    
 5090.00   41.58272      262.0089      186733.0      225.3227    
 5091.00   41.58399      262.0171      186774.6      225.3299    
 5092.00   41.58524      262.0253      186816.1      225.3371    
 5093.00   41.58650      262.0334      186857.7      225.3443    
 5094.00   41.58776      262.0416      186899.3      225.3515    
 5095.00   41.58902      262.0498      186940.9      225.3587    
 5096.00   41.59028      262.0579      186982.5      225.3659    
 5097.00   41.59154      262.0661      187024.1      225.3731    
 5098.00   41.59279      262.0742      187065.7      225.3803    
 5099.00   41.59405      262.0824      187107.3      225.3875    
 5100.00   41.59531      262.0906      187148.9      225.3947    
 5101.00   41.59656      262.0987      187190.5      225.4019    
 5102.00   41.59782      262.1069      187232.1      225.4091    
 5103.00   41.59907      262.1150      187273.7      225.4163    
 5104.00   41.60033      262.1232      187315.3      225.4235    
 5105.00   41.60158      262.1313      187356.9      225.4307    
 5106.00   41.60284      262.1395      187398.5      225.4379    
 5107.00   41.60409      262.1476      187440.1      225.4450    
 5108.00   41.60534      262.1558      187481.7      225.4522    
 5109.00   41.60659      262.1639      187523.3      225.4594    
 5110.00   41.60784      262.1720      187564.9      225.4666    
 5111.00   41.60910      262.1802      187606.5      225.4738    
 5112.00   41.61035      262.1883      187648.1      225.4810    
 5113.00   41.61160      262.1965      187689.7      225.4881    
 5114.00   41.61285      262.2046      187731.3      225.4953    
 5115.00   41.61410      262.2127      187772.9      225.5025    
 5116.00   41.61534      262.2209      187814.6      225.5097    
 5117.00   41.61659      262.2290      187856.2      225.5168    
 5118.00   41.61784      262.2371      187897.8      225.5240    
 5119.00   41.61909      262.2453      187939.4      225.5312    
 5120.00   41.62033      262.2534      187981.0      225.5384    
 5121.00   41.62158      262.2615      188022.6      225.5455    
 5122.00   41.62283      262.2697      188064.3      225.5527    
 5123.00   41.62407      262.2778      188105.9      225.5599    
 5124.00   41.62532      262.2859      188147.5      225.5670    
 5125.00   41.62656      262.2940      188189.1      225.5742    
 5126.00   41.62781      262.3022      188230.8      225.5814    
 5127.00   41.62905      262.3103      188272.4      225.5885    
 5128.00   41.63029      262.3184      188314.0      225.5957    
 5129.00   41.63154      262.3265      188355.7      225.6029    
 5130.00   41.63278      262.3346      188397.3      225.6100    
 5131.00   41.63402      262.3427      188438.9      225.6172    
 5132.00   41.63526      262.3509      188480.6      225.6243    
 5133.00   41.63650      262.3590      188522.2      225.6315    
 5134.00   41.63774      262.3671      188563.8      225.6386    
 5135.00   41.63898      262.3752      188605.5      225.6458    
 5136.00   41.64022      262.3833      188647.1      225.6529    
 5137.00   41.64146      262.3914      188688.7      225.6601    
 5138.00   41.64270      262.3995      188730.4      225.6672    
 5139.00   41.64393      262.4076      188772.0      225.6744    
 5140.00   41.64517      262.4157      188813.7      225.6815    
 5141.00   41.64641      262.4238      188855.3      225.6887    
 5142.00   41.64765      262.4319      188897.0      225.6958    
 5143.00   41.64888      262.4400      188938.6      225.7030    
 5144.00   41.65012      262.4481      188980.3      225.7101    
 5145.00   41.65135      262.4562      189021.9      225.7173    
 5146.00   41.65259      262.4643      189063.6      225.7244    
 5147.00   41.65382      262.4724      189105.2      225.7315    
 5148.00   41.65505      262.4805      189146.9      225.7387    
 5149.00   41.65629      262.4886      189188.5      225.7458    
 5150.00   41.65752      262.4967      189230.2      225.7529    
 5151.00   41.65875      262.5048      189271.8      225.7601    
 5152.00   41.65998      262.5128      189313.5      225.7672    
 5153.00   41.66121      262.5209      189355.2      225.7743    
 5154.00   41.66244      262.5290      189396.8      225.7815    
 5155.00   41.66367      262.5371      189438.5      225.7886    
 5156.00   41.66490      262.5452      189480.2      225.7957    
 5157.00   41.66613      262.5533      189521.8      225.8029    
 5158.00   41.66736      262.5613      189563.5      225.8100    
 5159.00   41.66859      262.5694      189605.2      225.8171    
 5160.00   41.66982      262.5775      189646.8      225.8242    
 5161.00   41.67104      262.5856      189688.5      225.8314    
 5162.00   41.67227      262.5936      189730.2      225.8385    
 5163.00   41.67350      262.6017      189771.8      225.8456    
 5164.00   41.67472      262.6098      189813.5      225.8527    
 5165.00   41.67595      262.6179      189855.2      225.8598    
 5166.00   41.67717      262.6259      189896.9      225.8669    
 5167.00   41.67839      262.6340      189938.5      225.8741    
 5168.00   41.67962      262.6421      189980.2      225.8812    
 5169.00   41.68084      262.6501      190021.9      225.8883    
 5170.00   41.68206      262.6582      190063.6      225.8954    
 5171.00   41.68329      262.6662      190105.3      225.9025    
 5172.00   41.68451      262.6743      190147.0      225.9096    
 5173.00   41.68573      262.6824      190188.6      225.9167    
 5174.00   41.68695      262.6904      190230.3      225.9238    
 5175.00   41.68817      262.6985      190272.0      225.9309    
 5176.00   41.68939      262.7065      190313.7      225.9380    
 5177.00   41.69061      262.7146      190355.4      225.9451    
 5178.00   41.69183      262.7226      190397.1      225.9522    
 5179.00   41.69304      262.7307      190438.8      225.9593    
 5180.00   41.69426      262.7387      190480.5      225.9664    
 5181.00   41.69548      262.7468      190522.2      225.9735    
 5182.00   41.69669      262.7548      190563.9      225.9806    
 5183.00   41.69791      262.7629      190605.6      225.9877    
 5184.00   41.69913      262.7709      190647.3      225.9948    
 5185.00   41.70034      262.7790      190689.0      226.0019    
 5186.00   41.70156      262.7870      190730.7      226.0090    
 5187.00   41.70277      262.7951      190772.4      226.0161    
 5188.00   41.70398      262.8031      190814.1      226.0232    
 5189.00   41.70520      262.8111      190855.8      226.0303    
 5190.00   41.70641      262.8192      190897.5      226.0374    
 5191.00   41.70762      262.8272      190939.2      226.0445    
 5192.00   41.70883      262.8352      190980.9      226.0516    
 5193.00   41.71004      262.8433      191022.6      226.0586    
 5194.00   41.71125      262.8513      191064.3      226.0657    
 5195.00   41.71246      262.8593      191106.0      226.0728    
 5196.00   41.71367      262.8674      191147.7      226.0799    
 5197.00   41.71488      262.8754      191189.4      226.0870    
 5198.00   41.71609      262.8834      191231.2      226.0940    
 5199.00   41.71730      262.8914      191272.9      226.1011    
 5200.00   41.71850      262.8995      191314.6      226.1082    
 5201.00   41.71971      262.9075      191356.3      226.1153    
 5202.00   41.72092      262.9155      191398.0      226.1223    
 5203.00   41.72212      262.9235      191439.8      226.1294    
 5204.00   41.72333      262.9315      191481.5      226.1365    
 5205.00   41.72453      262.9396      191523.2      226.1436    
 5206.00   41.72573      262.9476      191564.9      226.1506    
 5207.00   41.72694      262.9556      191606.7      226.1577    
 5208.00   41.72814      262.9636      191648.4      226.1648    
 5209.00   41.72934      262.9716      191690.1      226.1718    
 5210.00   41.73055      262.9796      191731.8      226.1789    
 5211.00   41.73175      262.9876      191773.6      226.1859    
 5212.00   41.73295      262.9956      191815.3      226.1930    
 5213.00   41.73415      263.0036      191857.0      226.2001    
 5214.00   41.73535      263.0116      191898.8      226.2071    
 5215.00   41.73655      263.0197      191940.5      226.2142    
 5216.00   41.73775      263.0277      191982.2      226.2212    
 5217.00   41.73895      263.0357      192024.0      226.2283    
 5218.00   41.74014      263.0437      192065.7      226.2354    
 5219.00   41.74134      263.0517      192107.5      226.2424    
 5220.00   41.74254      263.0597      192149.2      226.2495    
 5221.00   41.74373      263.0676      192191.0      226.2565    
 5222.00   41.74493      263.0756      192232.7      226.2636    
 5223.00   41.74612      263.0836      192274.4      226.2706    
 5224.00   41.74732      263.0916      192316.2      226.2777    
 5225.00   41.74851      263.0996      192357.9      226.2847    
 5226.00   41.74971      263.1076      192399.7      226.2917    
 5227.00   41.75090      263.1156      192441.4      226.2988    
 5228.00   41.75209      263.1236      192483.2      226.3058    
 5229.00   41.75328      263.1316      192524.9      226.3129    
 5230.00   41.75447      263.1396      192566.7      226.3199    
 5231.00   41.75567      263.1475      192608.4      226.3270    
 5232.00   41.75686      263.1555      192650.2      226.3340    
 5233.00   41.75805      263.1635      192692.0      226.3410    
 5234.00   41.75923      263.1715      192733.7      226.3481    
 5235.00   41.76042      263.1795      192775.5      226.3551    
 5236.00   41.76161      263.1874      192817.2      226.3621    
 5237.00   41.76280      263.1954      192859.0      226.3692    
 5238.00   41.76399      263.2034      192900.8      226.3762    
 5239.00   41.76517      263.2114      192942.5      226.3832    
 5240.00   41.76636      263.2193      192984.3      226.3903    
 5241.00   41.76754      263.2273      193026.1      226.3973    
 5242.00   41.76873      263.2353      193067.8      226.4043    
 5243.00   41.76991      263.2432      193109.6      226.4113    
 5244.00   41.77110      263.2512      193151.4      226.4184    
 5245.00   41.77228      263.2592      193193.1      226.4254    
 5246.00   41.77346      263.2671      193234.9      226.4324    
 5247.00   41.77464      263.2751      193276.7      226.4394    
 5248.00   41.77583      263.2831      193318.5      226.4465    
 5249.00   41.77701      263.2910      193360.2      226.4535    
 5250.00   41.77819      263.2990      193402.0      226.4605    
 5251.00   41.77937      263.3069      193443.8      226.4675    
 5252.00   41.78055      263.3149      193485.6      226.4745    
 5253.00   41.78173      263.3228      193527.4      226.4815    
 5254.00   41.78290      263.3308      193569.1      226.4885    
 5255.00   41.78408      263.3387      193610.9      226.4956    
 5256.00   41.78526      263.3467      193652.7      226.5026    
 5257.00   41.78644      263.3546      193694.5      226.5096    
 5258.00   41.78761      263.3626      193736.3      226.5166    
 5259.00   41.78879      263.3705      193778.1      226.5236    
 5260.00   41.78996      263.3785      193819.9      226.5306    
 5261.00   41.79114      263.3864      193861.7      226.5376    
 5262.00   41.79231      263.3944      193903.4      226.5446    
 5263.00   41.79348      263.4023      193945.2      226.5516    
 5264.00   41.79466      263.4103      193987.0      226.5586    
 5265.00   41.79583      263.4182      194028.8      226.5656    
 5266.00   41.79700      263.4261      194070.6      226.5726    
 5267.00   41.79817      263.4341      194112.4      226.5796    
 5268.00   41.79934      263.4420      194154.2      226.5866    
 5269.00   41.80051      263.4499      194196.0      226.5936    
 5270.00   41.80168      263.4579      194237.8      226.6006    
 5271.00   41.80285      263.4658      194279.6      226.6076    
 5272.00   41.80402      263.4737      194321.4      226.6146    
 5273.00   41.80519      263.4817      194363.2      226.6216    
 5274.00   41.80635      263.4896      194405.0      226.6286    
 5275.00   41.80752      263.4975      194446.8      226.6355    
 5276.00   41.80869      263.5054      194488.6      226.6425    
 5277.00   41.80985      263.5134      194530.5      226.6495    
 5278.00   41.81102      263.5213      194572.3      226.6565    
 5279.00   41.81218      263.5292      194614.1      226.6635    
 5280.00   41.81334      263.5371      194655.9      226.6705    
 5281.00   41.81451      263.5450      194697.7      226.6775    
 5282.00   41.81567      263.5530      194739.5      226.6844    
 5283.00   41.81683      263.5609      194781.3      226.6914    
 5284.00   41.81799      263.5688      194823.2      226.6984    
 5285.00   41.81916      263.5767      194865.0      226.7054    
 5286.00   41.82032      263.5846      194906.8      226.7123    
 5287.00   41.82148      263.5925      194948.6      226.7193    
 5288.00   41.82263      263.6004      194990.4      226.7263    
 5289.00   41.82379      263.6083      195032.3      226.7333    
 5290.00   41.82495      263.6162      195074.1      226.7402    
 5291.00   41.82611      263.6242      195115.9      226.7472    
 5292.00   41.82727      263.6321      195157.7      226.7542    
 5293.00   41.82842      263.6400      195199.6      226.7611    
 5294.00   41.82958      263.6479      195241.4      226.7681    
 5295.00   41.83073      263.6558      195283.2      226.7751    
 5296.00   41.83189      263.6637      195325.1      226.7820    
 5297.00   41.83304      263.6716      195366.9      226.7890    
 5298.00   41.83420      263.6795      195408.7      226.7960    
 5299.00   41.83535      263.6874      195450.6      226.8029    
 5300.00   41.83650      263.6953      195492.4      226.8099    
 5301.00   41.83765      263.7031      195534.2      226.8169    
 5302.00   41.83880      263.7110      195576.1      226.8238    
 5303.00   41.83995      263.7189      195617.9      226.8308    
 5304.00   41.84110      263.7268      195659.7      226.8377    
 5305.00   41.84225      263.7347      195701.6      226.8447    
 5306.00   41.84340      263.7426      195743.4      226.8516    
 5307.00   41.84455      263.7505      195785.3      226.8586    
 5308.00   41.84570      263.7584      195827.1      226.8655    
 5309.00   41.84685      263.7662      195869.0      226.8725    
 5310.00   41.84799      263.7741      195910.8      226.8794    
 5311.00   41.84914      263.7820      195952.7      226.8864    
 5312.00   41.85028      263.7899      195994.5      226.8933    
 5313.00   41.85143      263.7978      196036.4      226.9003    
 5314.00   41.85257      263.8056      196078.2      226.9072    
 5315.00   41.85372      263.8135      196120.1      226.9142    
 5316.00   41.85486      263.8214      196161.9      226.9211    
 5317.00   41.85600      263.8293      196203.8      226.9280    
 5318.00   41.85714      263.8371      196245.6      226.9350    
 5319.00   41.85829      263.8450      196287.5      226.9419    
 5320.00   41.85943      263.8529      196329.4      226.9489    
 5321.00   41.86057      263.8607      196371.2      226.9558    
 5322.00   41.86171      263.8686      196413.1      226.9627    
 5323.00   41.86285      263.8765      196454.9      226.9697    
 5324.00   41.86398      263.8843      196496.8      226.9766    
 5325.00   41.86512      263.8922      196538.7      226.9835    
 5326.00   41.86626      263.9001      196580.5      226.9905    
 5327.00   41.86740      263.9079      196622.4      226.9974    
 5328.00   41.86853      263.9158      196664.3      227.0043    
 5329.00   41.86967      263.9236      196706.1      227.0112    
 5330.00   41.87080      263.9315      196748.0      227.0182    
 5331.00   41.87194      263.9393      196789.9      227.0251    
 5332.00   41.87307      263.9472      196831.7      227.0320    
 5333.00   41.87420      263.9551      196873.6      227.0389    
 5334.00   41.87533      263.9629      196915.5      227.0459    
 5335.00   41.87647      263.9708      196957.4      227.0528    
 5336.00   41.87760      263.9786      196999.2      227.0597    
 5337.00   41.87873      263.9864      197041.1      227.0666    
 5338.00   41.87986      263.9943      197083.0      227.0735    
 5339.00   41.88099      264.0021      197124.9      227.0805    
 5340.00   41.88212      264.0100      197166.8      227.0874    
 5341.00   41.88324      264.0178      197208.7      227.0943    
 5342.00   41.88437      264.0257      197250.5      227.1012    
 5343.00   41.88550      264.0335      197292.4      227.1081    
 5344.00   41.88663      264.0413      197334.3      227.1150    
 5345.00   41.88775      264.0492      197376.2      227.1219    
 5346.00   41.88888      264.0570      197418.1      227.1288    
 5347.00   41.89000      264.0649      197460.0      227.1357    
 5348.00   41.89113      264.0727      197501.9      227.1426    
 5349.00   41.89225      264.0805      197543.8      227.1496    
 5350.00   41.89337      264.0884      197585.6      227.1565    
 5351.00   41.89449      264.0962      197627.5      227.1634    
 5352.00   41.89562      264.1040      197669.4      227.1703    
 5353.00   41.89674      264.1118      197711.3      227.1772    
 5354.00   41.89786      264.1197      197753.2      227.1841    
 5355.00   41.89898      264.1275      197795.1      227.1910    
 5356.00   41.90010      264.1353      197837.0      227.1979    
 5357.00   41.90121      264.1431      197878.9      227.2048    
 5358.00   41.90233      264.1510      197920.8      227.2116    
 5359.00   41.90345      264.1588      197962.7      227.2185    
 5360.00   41.90457      264.1666      198004.6      227.2254    
 5361.00   41.90568      264.1744      198046.5      227.2323    
 5362.00   41.90680      264.1822      198088.4      227.2392    
 5363.00   41.90791      264.1900      198130.4      227.2461    
 5364.00   41.90903      264.1979      198172.3      227.2530    
 5365.00   41.91014      264.2057      198214.2      227.2599    
 5366.00   41.91125      264.2135      198256.1      227.2668    
 5367.00   41.91237      264.2213      198298.0      227.2736    
 5368.00   41.91348      264.2291      198339.9      227.2805    
 5369.00   41.91459      264.2369      198381.8      227.2874    
 5370.00   41.91570      264.2447      198423.7      227.2943    
 5371.00   41.91681      264.2525      198465.7      227.3012    
 5372.00   41.91792      264.2603      198507.6      227.3081    
 5373.00   41.91903      264.2681      198549.5      227.3149    
 5374.00   41.92014      264.2759      198591.4      227.3218    
 5375.00   41.92124      264.2837      198633.3      227.3287    
 5376.00   41.92235      264.2915      198675.3      227.3356    
 5377.00   41.92346      264.2993      198717.2      227.3424    
 5378.00   41.92456      264.3071      198759.1      227.3493    
 5379.00   41.92567      264.3149      198801.0      227.3562    
 5380.00   41.92677      264.3227      198842.9      227.3630    
 5381.00   41.92788      264.3305      198884.9      227.3699    
 5382.00   41.92898      264.3383      198926.8      227.3768    
 5383.00   41.93008      264.3461      198968.7      227.3837    
 5384.00   41.93118      264.3539      199010.7      227.3905    
 5385.00   41.93229      264.3617      199052.6      227.3974    
 5386.00   41.93339      264.3694      199094.5      227.4042    
 5387.00   41.93449      264.3772      199136.5      227.4111    
 5388.00   41.93559      264.3850      199178.4      227.4180    
 5389.00   41.93668      264.3928      199220.3      227.4248    
 5390.00   41.93778      264.4006      199262.3      227.4317    
 5391.00   41.93888      264.4084      199304.2      227.4386    
 5392.00   41.93998      264.4161      199346.1      227.4454    
 5393.00   41.94107      264.4239      199388.1      227.4523    
 5394.00   41.94217      264.4317      199430.0      227.4591    
 5395.00   41.94326      264.4395      199472.0      227.4660    
 5396.00   41.94436      264.4472      199513.9      227.4728    
 5397.00   41.94545      264.4550      199555.9      227.4797    
 5398.00   41.94655      264.4628      199597.8      227.4865    
 5399.00   41.94764      264.4705      199639.8      227.4934    
 5400.00   41.94873      264.4783      199681.7      227.5002    
 5401.00   41.94982      264.4861      199723.7      227.5071    
 5402.00   41.95091      264.4939      199765.6      227.5139    
 5403.00   41.95200      264.5016      199807.6      227.5208    
 5404.00   41.95309      264.5094      199849.5      227.5276    
 5405.00   41.95418      264.5171      199891.5      227.5345    
 5406.00   41.95527      264.5249      199933.4      227.5413    
 5407.00   41.95636      264.5327      199975.4      227.5481    
 5408.00   41.95744      264.5404      200017.3      227.5550    
 5409.00   41.95853      264.5482      200059.3      227.5618    
 5410.00   41.95961      264.5559      200101.2      227.5686    
 5411.00   41.96070      264.5637      200143.2      227.5755    
 5412.00   41.96178      264.5714      200185.2      227.5823    
 5413.00   41.96287      264.5792      200227.1      227.5892    
 5414.00   41.96395      264.5870      200269.1      227.5960    
 5415.00   41.96503      264.5947      200311.1      227.6028    
 5416.00   41.96611      264.6025      200353.0      227.6096    
 5417.00   41.96719      264.6102      200395.0      227.6165    
 5418.00   41.96828      264.6179      200437.0      227.6233    
 5419.00   41.96936      264.6257      200478.9      227.6301    
 5420.00   41.97043      264.6334      200520.9      227.6370    
 5421.00   41.97151      264.6412      200562.9      227.6438    
 5422.00   41.97259      264.6489      200604.8      227.6506    
 5423.00   41.97367      264.6567      200646.8      227.6574    
 5424.00   41.97474      264.6644      200688.8      227.6643    
 5425.00   41.97582      264.6721      200730.8      227.6711    
 5426.00   41.97690      264.6799      200772.7      227.6779    
 5427.00   41.97797      264.6876      200814.7      227.6847    
 5428.00   41.97904      264.6953      200856.7      227.6915    
 5429.00   41.98012      264.7031      200898.7      227.6984    
 5430.00   41.98119      264.7108      200940.7      227.7052    
 5431.00   41.98226      264.7185      200982.6      227.7120    
 5432.00   41.98333      264.7263      201024.6      227.7188    
 5433.00   41.98440      264.7340      201066.6      227.7256    
 5434.00   41.98547      264.7417      201108.6      227.7324    
 5435.00   41.98654      264.7495      201150.6      227.7392    
 5436.00   41.98761      264.7572      201192.6      227.7460    
 5437.00   41.98868      264.7649      201234.5      227.7528    
 5438.00   41.98975      264.7726      201276.5      227.7597    
 5439.00   41.99081      264.7803      201318.5      227.7665    
 5440.00   41.99188      264.7881      201360.5      227.7733    
 5441.00   41.99295      264.7958      201402.5      227.7801    
 5442.00   41.99401      264.8035      201444.5      227.7869    
 5443.00   41.99508      264.8112      201486.5      227.7937    
 5444.00   41.99614      264.8189      201528.5      227.8005    
 5445.00   41.99720      264.8266      201570.5      227.8073    
 5446.00   41.99826      264.8344      201612.5      227.8141    
 5447.00   41.99933      264.8421      201654.5      227.8209    
 5448.00   42.00039      264.8498      201696.5      227.8277    
 5449.00   42.00145      264.8575      201738.5      227.8345    
 5450.00   42.00251      264.8652      201780.5      227.8413    
 5451.00   42.00357      264.8729      201822.5      227.8480    
 5452.00   42.00462      264.8806      201864.5      227.8548    
 5453.00   42.00568      264.8883      201906.5      227.8616    
 5454.00   42.00674      264.8960      201948.5      227.8684    
 5455.00   42.00779      264.9037      201990.5      227.8752    
 5456.00   42.00885      264.9114      202032.5      227.8820    
 5457.00   42.00991      264.9191      202074.5      227.8888    
 5458.00   42.01096      264.9268      202116.5      227.8956    
 5459.00   42.01201      264.9345      202158.6      227.9023    
 5460.00   42.01307      264.9422      202200.6      227.9091    
 5461.00   42.01412      264.9499      202242.6      227.9159    
 5462.00   42.01517      264.9576      202284.6      227.9227    
 5463.00   42.01622      264.9653      202326.6      227.9295    
 5464.00   42.01727      264.9730      202368.6      227.9363    
 5465.00   42.01832      264.9807      202410.6      227.9430    
 5466.00   42.01937      264.9883      202452.7      227.9498    
 5467.00   42.02042      264.9960      202494.7      227.9566    
 5468.00   42.02147      265.0037      202536.7      227.9634    
 5469.00   42.02251      265.0114      202578.7      227.9701    
 5470.00   42.02356      265.0191      202620.8      227.9769    
 5471.00   42.02460      265.0268      202662.8      227.9837    
 5472.00   42.02565      265.0345      202704.8      227.9904    
 5473.00   42.02669      265.0421      202746.8      227.9972    
 5474.00   42.02774      265.0498      202788.9      228.0040    
 5475.00   42.02878      265.0575      202830.9      228.0107    
 5476.00   42.02982      265.0652      202872.9      228.0175    
 5477.00   42.03086      265.0728      202914.9      228.0243    
 5478.00   42.03191      265.0805      202957.0      228.0310    
 5479.00   42.03295      265.0882      202999.0      228.0378    
 5480.00   42.03399      265.0959      203041.0      228.0446    
 5481.00   42.03502      265.1035      203083.1      228.0513    
 5482.00   42.03606      265.1112      203125.1      228.0581    
 5483.00   42.03710      265.1189      203167.1      228.0648    
 5484.00   42.03814      265.1265      203209.2      228.0716    
 5485.00   42.03917      265.1342      203251.2      228.0784    
 5486.00   42.04021      265.1419      203293.3      228.0851    
 5487.00   42.04124      265.1495      203335.3      228.0919    
 5488.00   42.04228      265.1572      203377.3      228.0986    
 5489.00   42.04331      265.1648      203419.4      228.1054    
 5490.00   42.04434      265.1725      203461.4      228.1121    
 5491.00   42.04538      265.1802      203503.5      228.1189    
 5492.00   42.04641      265.1878      203545.5      228.1256    
 5493.00   42.04744      265.1955      203587.6      228.1324    
 5494.00   42.04847      265.2031      203629.6      228.1391    
 5495.00   42.04950      265.2108      203671.7      228.1459    
 5496.00   42.05053      265.2184      203713.7      228.1526    
 5497.00   42.05155      265.2261      203755.8      228.1594    
 5498.00   42.05258      265.2337      203797.8      228.1661    
 5499.00   42.05361      265.2414      203839.9      228.1728    
 5500.00   42.05463      265.2490      203881.9      228.1796    
 5501.00   42.05566      265.2567      203924.0      228.1863    
 5502.00   42.05668      265.2643      203966.0      228.1931    
 5503.00   42.05771      265.2720      204008.1      228.1998    
 5504.00   42.05873      265.2796      204050.2      228.2065    
 5505.00   42.05975      265.2872      204092.2      228.2133    
 5506.00   42.06078      265.2949      204134.3      228.2200    
 5507.00   42.06180      265.3025      204176.3      228.2267    
 5508.00   42.06282      265.3102      204218.4      228.2335    
 5509.00   42.06384      265.3178      204260.5      228.2402    
 5510.00   42.06486      265.3254      204302.5      228.2469    
 5511.00   42.06587      265.3331      204344.6      228.2537    
 5512.00   42.06689      265.3407      204386.7      228.2604    
 5513.00   42.06791      265.3483      204428.7      228.2671    
 5514.00   42.06893      265.3560      204470.8      228.2738    
 5515.00   42.06994      265.3636      204512.9      228.2806    
 5516.00   42.07096      265.3712      204554.9      228.2873    
 5517.00   42.07197      265.3788      204597.0      228.2940    
 5518.00   42.07298      265.3865      204639.1      228.3007    
 5519.00   42.07400      265.3941      204681.2      228.3074    
 5520.00   42.07501      265.4017      204723.2      228.3142    
 5521.00   42.07602      265.4093      204765.3      228.3209    
 5522.00   42.07703      265.4169      204807.4      228.3276    
 5523.00   42.07804      265.4246      204849.5      228.3343    
 5524.00   42.07905      265.4322      204891.5      228.3410    
 5525.00   42.08006      265.4398      204933.6      228.3477    
 5526.00   42.08107      265.4474      204975.7      228.3545    
 5527.00   42.08207      265.4550      205017.8      228.3612    
 5528.00   42.08308      265.4626      205059.9      228.3679    
 5529.00   42.08409      265.4703      205101.9      228.3746    
 5530.00   42.08509      265.4779      205144.0      228.3813    
 5531.00   42.08610      265.4855      205186.1      228.3880    
 5532.00   42.08710      265.4931      205228.2      228.3947    
 5533.00   42.08810      265.5007      205270.3      228.4014    
 5534.00   42.08911      265.5083      205312.4      228.4081    
 5535.00   42.09011      265.5159      205354.5      228.4148    
 5536.00   42.09111      265.5235      205396.6      228.4215    
 5537.00   42.09211      265.5311      205438.6      228.4282    
 5538.00   42.09311      265.5387      205480.7      228.4349    
 5539.00   42.09411      265.5463      205522.8      228.4416    
 5540.00   42.09511      265.5539      205564.9      228.4483    
 5541.00   42.09610      265.5615      205607.0      228.4550    
 5542.00   42.09710      265.5691      205649.1      228.4617    
 5543.00   42.09810      265.5767      205691.2      228.4684    
 5544.00   42.09909      265.5843      205733.3      228.4751    
 5545.00   42.10009      265.5919      205775.4      228.4818    
 5546.00   42.10108      265.5995      205817.5      228.4885    
 5547.00   42.10207      265.6071      205859.6      228.4952    
 5548.00   42.10307      265.6147      205901.7      228.5019    
 5549.00   42.10406      265.6223      205943.8      228.5086    
 5550.00   42.10505      265.6298      205985.9      228.5153    
 5551.00   42.10604      265.6374      206028.0      228.5219    
 5552.00   42.10703      265.6450      206070.1      228.5286    
 5553.00   42.10802      265.6526      206112.2      228.5353    
 5554.00   42.10901      265.6602      206154.4      228.5420    
 5555.00   42.10999      265.6678      206196.5      228.5487    
 5556.00   42.11098      265.6753      206238.6      228.5554    
 5557.00   42.11197      265.6829      206280.7      228.5620    
 5558.00   42.11295      265.6905      206322.8      228.5687    
 5559.00   42.11394      265.6981      206364.9      228.5754    
 5560.00   42.11492      265.7056      206407.0      228.5821    
 5561.00   42.11590      265.7132      206449.1      228.5888    
 5562.00   42.11689      265.7208      206491.3      228.5954    
 5563.00   42.11787      265.7284      206533.4      228.6021    
 5564.00   42.11885      265.7359      206575.5      228.6088    
 5565.00   42.11983      265.7435      206617.6      228.6154    
 5566.00   42.12081      265.7511      206659.7      228.6221    
 5567.00   42.12179      265.7586      206701.9      228.6288    
 5568.00   42.12277      265.7662      206744.0      228.6355    
 5569.00   42.12374      265.7738      206786.1      228.6421    
 5570.00   42.12472      265.7813      206828.2      228.6488    
 5571.00   42.12570      265.7889      206870.4      228.6555    
 5572.00   42.12667      265.7965      206912.5      228.6621    
 5573.00   42.12765      265.8040      206954.6      228.6688    
 5574.00   42.12862      265.8116      206996.7      228.6755    
 5575.00   42.12959      265.8191      207038.9      228.6821    
 5576.00   42.13056      265.8267      207081.0      228.6888    
 5577.00   42.13154      265.8342      207123.1      228.6954    
 5578.00   42.13251      265.8418      207165.3      228.7021    
 5579.00   42.13348      265.8493      207207.4      228.7088    
 5580.00   42.13445      265.8569      207249.5      228.7154    
 5581.00   42.13542      265.8644      207291.7      228.7221    
 5582.00   42.13638      265.8720      207333.8      228.7287    
 5583.00   42.13735      265.8795      207375.9      228.7354    
 5584.00   42.13832      265.8871      207418.1      228.7420    
 5585.00   42.13928      265.8946      207460.2      228.7487    
 5586.00   42.14025      265.9022      207502.3      228.7553    
 5587.00   42.14121      265.9097      207544.5      228.7620    
 5588.00   42.14218      265.9173      207586.6      228.7686    
 5589.00   42.14314      265.9248      207628.8      228.7753    
 5590.00   42.14410      265.9323      207670.9      228.7819    
 5591.00   42.14506      265.9399      207713.1      228.7886    
 5592.00   42.14602      265.9474      207755.2      228.7952    
 5593.00   42.14698      265.9550      207797.4      228.8019    
 5594.00   42.14794      265.9625      207839.5      228.8085    
 5595.00   42.14890      265.9700      207881.6      228.8151    
 5596.00   42.14986      265.9776      207923.8      228.8218    
 5597.00   42.15082      265.9851      207965.9      228.8284    
 5598.00   42.15177      265.9926      208008.1      228.8351    
 5599.00   42.15273      266.0002      208050.2      228.8417    
 5600.00   42.15368      266.0077      208092.4      228.8483    
 5601.00   42.15464      266.0152      208134.6      228.8550    
 5602.00   42.15559      266.0227      208176.7      228.8616    
 5603.00   42.15654      266.0303      208218.9      228.8682    
 5604.00   42.15750      266.0378      208261.0      228.8749    
 5605.00   42.15845      266.0453      208303.2      228.8815    
 5606.00   42.15940      266.0528      208345.3      228.8881    
 5607.00   42.16035      266.0603      208387.5      228.8947    
 5608.00   42.16130      266.0679      208429.7      228.9014    
 5609.00   42.16224      266.0754      208471.8      228.9080    
 5610.00   42.16319      266.0829      208514.0      228.9146    
 5611.00   42.16414      266.0904      208556.2      228.9213    
 5612.00   42.16508      266.0979      208598.3      228.9279    
 5613.00   42.16603      266.1054      208640.5      228.9345    
 5614.00   42.16697      266.1130      208682.6      228.9411    
 5615.00   42.16792      266.1205      208724.8      228.9477    
 5616.00   42.16886      266.1280      208767.0      228.9544    
 5617.00   42.16980      266.1355      208809.2      228.9610    
 5618.00   42.17075      266.1430      208851.3      228.9676    
 5619.00   42.17169      266.1505      208893.5      228.9742    
 5620.00   42.17263      266.1580      208935.7      228.9808    
 5621.00   42.17357      266.1655      208977.8      228.9874    
 5622.00   42.17450      266.1730      209020.0      228.9941    
 5623.00   42.17544      266.1805      209062.2      229.0007    
 5624.00   42.17638      266.1880      209104.4      229.0073    
 5625.00   42.17732      266.1955      209146.5      229.0139    
 5626.00   42.17825      266.2030      209188.7      229.0205    
 5627.00   42.17919      266.2105      209230.9      229.0271    
 5628.00   42.18012      266.2180      209273.1      229.0337    
 5629.00   42.18105      266.2255      209315.3      229.0403    
 5630.00   42.18199      266.2330      209357.4      229.0469    
 5631.00   42.18292      266.2405      209399.6      229.0535    
 5632.00   42.18385      266.2480      209441.8      229.0601    
 5633.00   42.18478      266.2555      209484.0      229.0667    
 5634.00   42.18571      266.2629      209526.2      229.0733    
 5635.00   42.18664      266.2704      209568.4      229.0799    
 5636.00   42.18757      266.2779      209610.5      229.0865    
 5637.00   42.18849      266.2854      209652.7      229.0931    
 5638.00   42.18942      266.2929      209694.9      229.0997    
 5639.00   42.19035      266.3004      209737.1      229.1063    
 5640.00   42.19127      266.3078      209779.3      229.1129    
 5641.00   42.19220      266.3153      209821.5      229.1195    
 5642.00   42.19312      266.3228      209863.7      229.1261    
 5643.00   42.19404      266.3303      209905.9      229.1327    
 5644.00   42.19496      266.3378      209948.1      229.1393    
 5645.00   42.19589      266.3452      209990.3      229.1459    
 5646.00   42.19681      266.3527      210032.5      229.1525    
 5647.00   42.19773      266.3602      210074.7      229.1591    
 5648.00   42.19864      266.3677      210116.9      229.1657    
 5649.00   42.19956      266.3751      210159.1      229.1722    
 5650.00   42.20048      266.3826      210201.3      229.1788    
 5651.00   42.20140      266.3901      210243.5      229.1854    
 5652.00   42.20231      266.3975      210285.7      229.1920    
 5653.00   42.20323      266.4050      210327.9      229.1986    
 5654.00   42.20414      266.4125      210370.1      229.2052    
 5655.00   42.20506      266.4199      210412.3      229.2117    
 5656.00   42.20597      266.4274      210454.5      229.2183    
 5657.00   42.20688      266.4348      210496.7      229.2249    
 5658.00   42.20779      266.4423      210538.9      229.2315    
 5659.00   42.20870      266.4498      210581.1      229.2381    
 5660.00   42.20961      266.4572      210623.3      229.2446    
 5661.00   42.21052      266.4647      210665.5      229.2512    
 5662.00   42.21143      266.4721      210707.7      229.2578    
 5663.00   42.21234      266.4796      210749.9      229.2643    
 5664.00   42.21325      266.4870      210792.2      229.2709    
 5665.00   42.21415      266.4945      210834.4      229.2775    
 5666.00   42.21506      266.5020      210876.6      229.2841    
 5667.00   42.21596      266.5094      210918.8      229.2906    
 5668.00   42.21687      266.5168      210961.0      229.2972    
 5669.00   42.21777      266.5243      211003.2      229.3038    
 5670.00   42.21867      266.5317      211045.5      229.3103    
 5671.00   42.21957      266.5392      211087.7      229.3169    
 5672.00   42.22047      266.5466      211129.9      229.3235    
 5673.00   42.22137      266.5541      211172.1      229.3300    
 5674.00   42.22227      266.5615      211214.3      229.3366    
 5675.00   42.22317      266.5690      211256.6      229.3431    
 5676.00   42.22407      266.5764      211298.8      229.3497    
 5677.00   42.22496      266.5838      211341.0      229.3563    
 5678.00   42.22586      266.5913      211383.2      229.3628    
 5679.00   42.22676      266.5987      211425.5      229.3694    
 5680.00   42.22765      266.6061      211467.7      229.3759    
 5681.00   42.22854      266.6136      211509.9      229.3825    
 5682.00   42.22944      266.6210      211552.1      229.3890    
 5683.00   42.23033      266.6284      211594.4      229.3956    
 5684.00   42.23122      266.6359      211636.6      229.4021    
 5685.00   42.23211      266.6433      211678.8      229.4087    
 5686.00   42.23300      266.6507      211721.1      229.4152    
 5687.00   42.23389      266.6582      211763.3      229.4218    
 5688.00   42.23478      266.6656      211805.5      229.4283    
 5689.00   42.23567      266.6730      211847.8      229.4349    
 5690.00   42.23655      266.6804      211890.0      229.4414    
 5691.00   42.23744      266.6879      211932.2      229.4480    
 5692.00   42.23832      266.6953      211974.5      229.4545    
 5693.00   42.23921      266.7027      212016.7      229.4610    
 5694.00   42.24009      266.7101      212059.0      229.4676    
 5695.00   42.24098      266.7175      212101.2      229.4741    
 5696.00   42.24186      266.7250      212143.4      229.4807    
 5697.00   42.24274      266.7324      212185.7      229.4872    
 5698.00   42.24362      266.7398      212227.9      229.4937    
 5699.00   42.24450      266.7472      212270.2      229.5003    
 5700.00   42.24538      266.7546      212312.4      229.5068    
 5701.00   42.24626      266.7620      212354.7      229.5133    
 5702.00   42.24713      266.7694      212396.9      229.5199    
 5703.00   42.24801      266.7768      212439.2      229.5264    
 5704.00   42.24889      266.7842      212481.4      229.5329    
 5705.00   42.24976      266.7916      212523.7      229.5395    
 5706.00   42.25064      266.7991      212565.9      229.5460    
 5707.00   42.25151      266.8065      212608.2      229.5525    
 5708.00   42.25238      266.8139      212650.4      229.5591    
 5709.00   42.25325      266.8213      212692.7      229.5656    
 5710.00   42.25412      266.8287      212734.9      229.5721    
 5711.00   42.25499      266.8361      212777.2      229.5786    
 5712.00   42.25586      266.8435      212819.4      229.5852    
 5713.00   42.25673      266.8509      212861.7      229.5917    
 5714.00   42.25760      266.8583      212903.9      229.5982    
 5715.00   42.25847      266.8656      212946.2      229.6047    
 5716.00   42.25933      266.8730      212988.5      229.6112    
 5717.00   42.26020      266.8804      213030.7      229.6178    
 5718.00   42.26107      266.8878      213073.0      229.6243    
 5719.00   42.26193      266.8952      213115.2      229.6308    
 5720.00   42.26279      266.9026      213157.5      229.6373    
 5721.00   42.26366      266.9100      213199.8      229.6438    
 5722.00   42.26452      266.9174      213242.0      229.6503    
 5723.00   42.26538      266.9248      213284.3      229.6568    
 5724.00   42.26624      266.9322      213326.6      229.6634    
 5725.00   42.26710      266.9395      213368.8      229.6699    
 5726.00   42.26796      266.9469      213411.1      229.6764    
 5727.00   42.26881      266.9543      213453.4      229.6829    
 5728.00   42.26967      266.9617      213495.6      229.6894    
 5729.00   42.27053      266.9691      213537.9      229.6959    
 5730.00   42.27138      266.9764      213580.2      229.7024    
 5731.00   42.27224      266.9838      213622.4      229.7089    
 5732.00   42.27309      266.9912      213664.7      229.7154    
 5733.00   42.27394      266.9986      213707.0      229.7219    
 5734.00   42.27479      267.0059      213749.3      229.7284    
 5735.00   42.27565      267.0133      213791.5      229.7349    
 5736.00   42.27650      267.0207      213833.8      229.7414    
 5737.00   42.27735      267.0280      213876.1      229.7479    
 5738.00   42.27820      267.0354      213918.4      229.7544    
 5739.00   42.27904      267.0428      213960.6      229.7609    
 5740.00   42.27989      267.0501      214002.9      229.7674    
 5741.00   42.28074      267.0575      214045.2      229.7739    
 5742.00   42.28158      267.0649      214087.5      229.7804    
 5743.00   42.28243      267.0722      214129.8      229.7869    
 5744.00   42.28327      267.0796      214172.1      229.7934    
 5745.00   42.28412      267.0870      214214.3      229.7999    
 5746.00   42.28496      267.0943      214256.6      229.8064    
 5747.00   42.28580      267.1017      214298.9      229.8129    
 5748.00   42.28664      267.1090      214341.2      229.8193    
 5749.00   42.28748      267.1164      214383.5      229.8258    
 5750.00   42.28832      267.1238      214425.8      229.8323    
 5751.00   42.28916      267.1311      214468.1      229.8388    
 5752.00   42.29000      267.1385      214510.3      229.8453    
 5753.00   42.29083      267.1458      214552.6      229.8518    
 5754.00   42.29167      267.1532      214594.9      229.8582    
 5755.00   42.29250      267.1605      214637.2      229.8647    
 5756.00   42.29334      267.1679      214679.5      229.8712    
 5757.00   42.29417      267.1752      214721.8      229.8777    
 5758.00   42.29501      267.1826      214764.1      229.8842    
 5759.00   42.29584      267.1899      214806.4      229.8906    
 5760.00   42.29667      267.1972      214848.7      229.8971    
 5761.00   42.29750      267.2046      214891.0      229.9036    
 5762.00   42.29833      267.2119      214933.3      229.9101    
 5763.00   42.29916      267.2193      214975.6      229.9165    
 5764.00   42.29999      267.2266      215017.9      229.9230    
 5765.00   42.30081      267.2339      215060.2      229.9295    
 5766.00   42.30164      267.2413      215102.5      229.9360    
 5767.00   42.30247      267.2486      215144.8      229.9424    
 5768.00   42.30329      267.2559      215187.1      229.9489    
 5769.00   42.30411      267.2633      215229.4      229.9554    
 5770.00   42.30494      267.2706      215271.7      229.9618    
 5771.00   42.30576      267.2779      215314.0      229.9683    
 5772.00   42.30658      267.2853      215356.3      229.9748    
 5773.00   42.30740      267.2926      215398.6      229.9812    
 5774.00   42.30822      267.2999      215440.9      229.9877    
 5775.00   42.30904      267.3073      215483.2      229.9941    
 5776.00   42.30986      267.3146      215525.5      230.0006    
 5777.00   42.31068      267.3219      215567.9      230.0071    
 5778.00   42.31149      267.3292      215610.2      230.0135    
 5779.00   42.31231      267.3366      215652.5      230.0200    
 5780.00   42.31312      267.3439      215694.8      230.0264    
 5781.00   42.31394      267.3512      215737.1      230.0329    
 5782.00   42.31475      267.3585      215779.4      230.0393    
 5783.00   42.31556      267.3658      215821.7      230.0458    
 5784.00   42.31638      267.3732      215864.1      230.0523    
 5785.00   42.31719      267.3805      215906.4      230.0587    
 5786.00   42.31800      267.3878      215948.7      230.0652    
 5787.00   42.31881      267.3951      215991.0      230.0716    
 5788.00   42.31961      267.4024      216033.3      230.0781    
 5789.00   42.32042      267.4097      216075.6      230.0845    
 5790.00   42.32123      267.4170      216118.0      230.0910    
 5791.00   42.32204      267.4243      216160.3      230.0974    
 5792.00   42.32284      267.4316      216202.6      230.1038    
 5793.00   42.32364      267.4390      216244.9      230.1103    
 5794.00   42.32445      267.4463      216287.3      230.1167    
 5795.00   42.32525      267.4536      216329.6      230.1232    
 5796.00   42.32605      267.4609      216371.9      230.1296    
 5797.00   42.32685      267.4682      216414.2      230.1361    
 5798.00   42.32765      267.4755      216456.6      230.1425    
 5799.00   42.32845      267.4828      216498.9      230.1489    
 5800.00   42.32925      267.4901      216541.2      230.1554    
 5801.00   42.33005      267.4974      216583.5      230.1618    
 5802.00   42.33085      267.5047      216625.9      230.1682    
 5803.00   42.33164      267.5120      216668.2      230.1747    
 5804.00   42.33244      267.5192      216710.5      230.1811    
 5805.00   42.33323      267.5265      216752.9      230.1875    
 5806.00   42.33403      267.5338      216795.2      230.1940    
 5807.00   42.33482      267.5411      216837.5      230.2004    
 5808.00   42.33561      267.5484      216879.9      230.2068    
 5809.00   42.33640      267.5557      216922.2      230.2133    
 5810.00   42.33719      267.5630      216964.6      230.2197    
 5811.00   42.33798      267.5703      217006.9      230.2261    
 5812.00   42.33877      267.5776      217049.2      230.2325    
 5813.00   42.33956      267.5848      217091.6      230.2390    
 5814.00   42.34035      267.5921      217133.9      230.2454    
 5815.00   42.34113      267.5994      217176.2      230.2518    
 5816.00   42.34192      267.6067      217218.6      230.2582    
 5817.00   42.34270      267.6140      217260.9      230.2647    
 5818.00   42.34349      267.6213      217303.3      230.2711    
 5819.00   42.34427      267.6285      217345.6      230.2775    
 5820.00   42.34505      267.6358      217388.0      230.2839    
 5821.00   42.34583      267.6431      217430.3      230.2903    
 5822.00   42.34661      267.6504      217472.7      230.2968    
 5823.00   42.34739      267.6576      217515.0      230.3032    
 5824.00   42.34817      267.6649      217557.3      230.3096    
 5825.00   42.34895      267.6722      217599.7      230.3160    
 5826.00   42.34972      267.6794      217642.0      230.3224    
 5827.00   42.35050      267.6867      217684.4      230.3288    
 5828.00   42.35128      267.6940      217726.7      230.3352    
 5829.00   42.35205      267.7012      217769.1      230.3416    
 5830.00   42.35282      267.7085      217811.5      230.3481    
 5831.00   42.35360      267.7158      217853.8      230.3545    
 5832.00   42.35437      267.7230      217896.2      230.3609    
 5833.00   42.35514      267.7303      217938.5      230.3673    
 5834.00   42.35591      267.7376      217980.9      230.3737    
 5835.00   42.35668      267.7448      218023.2      230.3801    
 5836.00   42.35745      267.7521      218065.6      230.3865    
 5837.00   42.35822      267.7593      218107.9      230.3929    
 5838.00   42.35898      267.7666      218150.3      230.3993    
 5839.00   42.35975      267.7738      218192.7      230.4057    
 5840.00   42.36052      267.7811      218235.0      230.4121    
 5841.00   42.36128      267.7883      218277.4      230.4185    
 5842.00   42.36204      267.7956      218319.7      230.4249    
 5843.00   42.36281      267.8029      218362.1      230.4313    
 5844.00   42.36357      267.8101      218404.5      230.4377    
 5845.00   42.36433      267.8174      218446.8      230.4441    
 5846.00   42.36509      267.8246      218489.2      230.4505    
 5847.00   42.36585      267.8318      218531.6      230.4569    
 5848.00   42.36661      267.8391      218573.9      230.4632    
 5849.00   42.36737      267.8463      218616.3      230.4696    
 5850.00   42.36812      267.8536      218658.7      230.4760    
 5851.00   42.36888      267.8608      218701.0      230.4824    
 5852.00   42.36963      267.8681      218743.4      230.4888    
 5853.00   42.37039      267.8753      218785.8      230.4952    
 5854.00   42.37114      267.8825      218828.1      230.5016    
 5855.00   42.37189      267.8898      218870.5      230.5080    
 5856.00   42.37265      267.8970      218912.9      230.5143    
 5857.00   42.37340      267.9042      218955.3      230.5207    
 5858.00   42.37415      267.9115      218997.6      230.5271    
 5859.00   42.37490      267.9187      219040.0      230.5335    
 5860.00   42.37564      267.9259      219082.4      230.5399    
 5861.00   42.37639      267.9332      219124.8      230.5463    
 5862.00   42.37714      267.9404      219167.1      230.5526    
 5863.00   42.37788      267.9476      219209.5      230.5590    
 5864.00   42.37863      267.9549      219251.9      230.5654    
 5865.00   42.37937      267.9621      219294.3      230.5718    
 5866.00   42.38012      267.9693      219336.6      230.5781    
 5867.00   42.38086      267.9765      219379.0      230.5845    
 5868.00   42.38160      267.9838      219421.4      230.5909    
 5869.00   42.38234      267.9910      219463.8      230.5973    
 5870.00   42.38308      267.9982      219506.2      230.6036    
 5871.00   42.38382      268.0054      219548.6      230.6100    
 5872.00   42.38456      268.0126      219590.9      230.6164    
 5873.00   42.38530      268.0199      219633.3      230.6227    
 5874.00   42.38603      268.0271      219675.7      230.6291    
 5875.00   42.38677      268.0343      219718.1      230.6355    
 5876.00   42.38750      268.0415      219760.5      230.6418    
 5877.00   42.38824      268.0487      219802.9      230.6482    
 5878.00   42.38897      268.0559      219845.3      230.6546    
 5879.00   42.38970      268.0631      219887.7      230.6609    
 5880.00   42.39043      268.0704      219930.0      230.6673    
 5881.00   42.39116      268.0776      219972.4      230.6736    
 5882.00   42.39189      268.0848      220014.8      230.6800    
 5883.00   42.39262      268.0920      220057.2      230.6864    
 5884.00   42.39335      268.0992      220099.6      230.6927    
 5885.00   42.39408      268.1064      220142.0      230.6991    
 5886.00   42.39480      268.1136      220184.4      230.7054    
 5887.00   42.39553      268.1208      220226.8      230.7118    
 5888.00   42.39625      268.1280      220269.2      230.7181    
 5889.00   42.39698      268.1352      220311.6      230.7245    
 5890.00   42.39770      268.1424      220354.0      230.7308    
 5891.00   42.39842      268.1496      220396.4      230.7372    
 5892.00   42.39914      268.1568      220438.8      230.7435    
 5893.00   42.39986      268.1640      220481.2      230.7499    
 5894.00   42.40058      268.1712      220523.6      230.7562    
 5895.00   42.40130      268.1784      220566.0      230.7626    
 5896.00   42.40202      268.1856      220608.4      230.7689    
 5897.00   42.40274      268.1927      220650.8      230.7753    
 5898.00   42.40345      268.1999      220693.2      230.7816    
 5899.00   42.40417      268.2071      220735.6      230.7880    
 5900.00   42.40488      268.2143      220778.0      230.7943    
 5901.00   42.40559      268.2215      220820.4      230.8007    
 5902.00   42.40631      268.2287      220862.8      230.8070    
 5903.00   42.40702      268.2359      220905.2      230.8133    
 5904.00   42.40773      268.2431      220947.6      230.8197    
 5905.00   42.40844      268.2502      220990.0      230.8260    
 5906.00   42.40915      268.2574      221032.4      230.8324    
 5907.00   42.40986      268.2646      221074.8      230.8387    
 5908.00   42.41056      268.2718      221117.3      230.8450    
 5909.00   42.41127      268.2790      221159.7      230.8514    
 5910.00   42.41198      268.2861      221202.1      230.8577    
 5911.00   42.41268      268.2933      221244.5      230.8640    
 5912.00   42.41338      268.3005      221286.9      230.8704    
 5913.00   42.41409      268.3077      221329.3      230.8767    
 5914.00   42.41479      268.3148      221371.7      230.8830    
 5915.00   42.41549      268.3220      221414.1      230.8893    
 5916.00   42.41619      268.3292      221456.6      230.8957    
 5917.00   42.41689      268.3363      221499.0      230.9020    
 5918.00   42.41759      268.3435      221541.4      230.9083    
 5919.00   42.41829      268.3507      221583.8      230.9147    
 5920.00   42.41898      268.3578      221626.2      230.9210    
 5921.00   42.41968      268.3650      221668.7      230.9273    
 5922.00   42.42037      268.3722      221711.1      230.9336    
 5923.00   42.42107      268.3793      221753.5      230.9399    
 5924.00   42.42176      268.3865      221795.9      230.9463    
 5925.00   42.42245      268.3937      221838.3      230.9526    
 5926.00   42.42315      268.4008      221880.8      230.9589    
 5927.00   42.42384      268.4080      221923.2      230.9652    
 5928.00   42.42453      268.4151      221965.6      230.9715    
 5929.00   42.42522      268.4223      222008.0      230.9779    
 5930.00   42.42590      268.4294      222050.5      230.9842    
 5931.00   42.42659      268.4366      222092.9      230.9905    
 5932.00   42.42728      268.4437      222135.3      230.9968    
 5933.00   42.42796      268.4509      222177.7      231.0031    
 5934.00   42.42865      268.4581      222220.2      231.0094    
 5935.00   42.42933      268.4652      222262.6      231.0157    
 5936.00   42.43001      268.4723      222305.0      231.0220    
 5937.00   42.43070      268.4795      222347.5      231.0283    
 5938.00   42.43138      268.4866      222389.9      231.0347    
 5939.00   42.43206      268.4938      222432.3      231.0410    
 5940.00   42.43274      268.5009      222474.8      231.0473    
 5941.00   42.43342      268.5081      222517.2      231.0536    
 5942.00   42.43409      268.5152      222559.6      231.0599    
 5943.00   42.43477      268.5224      222602.1      231.0662    
 5944.00   42.43545      268.5295      222644.5      231.0725    
 5945.00   42.43612      268.5366      222686.9      231.0788    
 5946.00   42.43679      268.5438      222729.4      231.0851    
 5947.00   42.43747      268.5509      222771.8      231.0914    
 5948.00   42.43814      268.5580      222814.2      231.0977    
 5949.00   42.43881      268.5652      222856.7      231.1040    
 5950.00   42.43948      268.5723      222899.1      231.1103    
 5951.00   42.44015      268.5794      222941.6      231.1166    
 5952.00   42.44082      268.5866      222984.0      231.1229    
 5953.00   42.44149      268.5937      223026.4      231.1292    
 5954.00   42.44216      268.6008      223068.9      231.1355    
 5955.00   42.44282      268.6080      223111.3      231.1417    
 5956.00   42.44349      268.6151      223153.8      231.1480    
 5957.00   42.44415      268.6222      223196.2      231.1543    
 5958.00   42.44482      268.6293      223238.7      231.1606    
 5959.00   42.44548      268.6365      223281.1      231.1669    
 5960.00   42.44614      268.6436      223323.5      231.1732    
 5961.00   42.44680      268.6507      223366.0      231.1795    
 5962.00   42.44746      268.6578      223408.4      231.1858    
 5963.00   42.44812      268.6649      223450.9      231.1920    
 5964.00   42.44878      268.6721      223493.3      231.1983    
 5965.00   42.44944      268.6792      223535.8      231.2046    
 5966.00   42.45009      268.6863      223578.2      231.2109    
 5967.00   42.45075      268.6934      223620.7      231.2172    
 5968.00   42.45140      268.7005      223663.1      231.2235    
 5969.00   42.45206      268.7076      223705.6      231.2297    
 5970.00   42.45271      268.7147      223748.0      231.2360    
 5971.00   42.45336      268.7219      223790.5      231.2423    
 5972.00   42.45401      268.7290      223832.9      231.2486    
 5973.00   42.45466      268.7361      223875.4      231.2548    
 5974.00   42.45531      268.7432      223917.9      231.2611    
 5975.00   42.45596      268.7503      223960.3      231.2674    
 5976.00   42.45661      268.7574      224002.8      231.2737    
 5977.00   42.45725      268.7645      224045.2      231.2799    
 5978.00   42.45790      268.7716      224087.7      231.2862    
 5979.00   42.45854      268.7787      224130.1      231.2925    
 5980.00   42.45919      268.7858      224172.6      231.2987    
 5981.00   42.45983      268.7929      224215.1      231.3050    
 5982.00   42.46047      268.8000      224257.5      231.3113    
 5983.00   42.46112      268.8071      224300.0      231.3176    
 5984.00   42.46176      268.8142      224342.4      231.3238    
 5985.00   42.46240      268.8213      224384.9      231.3301    
 5986.00   42.46303      268.8284      224427.4      231.3363    
 5987.00   42.46367      268.8355      224469.8      231.3426    
 5988.00   42.46431      268.8426      224512.3      231.3489    
 5989.00   42.46494      268.8497      224554.8      231.3551    
 5990.00   42.46558      268.8568      224597.2      231.3614    
 5991.00   42.46621      268.8638      224639.7      231.3677    
 5992.00   42.46685      268.8709      224682.2      231.3739    
 5993.00   42.46748      268.8780      224724.6      231.3802    
 5994.00   42.46811      268.8851      224767.1      231.3864    
 5995.00   42.46874      268.8922      224809.6      231.3927    
 5996.00   42.46937      268.8993      224852.0      231.3989    
 5997.00   42.47000      268.9064      224894.5      231.4052    
 5998.00   42.47063      268.9134      224937.0      231.4114    
 5999.00   42.47126      268.9205      224979.4      231.4177    
 6000.00   42.47188      268.9276      225021.9      231.4239    
 6001.00   42.47251      268.9347      225064.4      231.4302    
 6002.00   42.47313      268.9417      225106.9      231.4364    
 6003.00   42.47376      268.9488      225149.3      231.4427    
 6004.00   42.47438      268.9559      225191.8      231.4489    
 6005.00   42.47500      268.9630      225234.3      231.4552    
 6006.00   42.47562      268.9700      225276.7      231.4614    
 6007.00   42.47624      268.9771      225319.2      231.4677    
 6008.00   42.47686      268.9842      225361.7      231.4739    
 6009.00   42.47748      268.9913      225404.2      231.4802    
 6010.00   42.47809      268.9983      225446.7      231.4864    
 6011.00   42.47871      269.0054      225489.1      231.4926    
 6012.00   42.47933      269.0125      225531.6      231.4989    
 6013.00   42.47994      269.0195      225574.1      231.5051    
 6014.00   42.48055      269.0266      225616.6      231.5114    
 6015.00   42.48117      269.0337      225659.1      231.5176    
 6016.00   42.48178      269.0407      225701.5      231.5238    
 6017.00   42.48239      269.0478      225744.0      231.5301    
 6018.00   42.48300      269.0548      225786.5      231.5363    
 6019.00   42.48361      269.0619      225829.0      231.5425    
 6020.00   42.48422      269.0690      225871.5      231.5488    
 6021.00   42.48482      269.0760      225914.0      231.5550    
 6022.00   42.48543      269.0831      225956.4      231.5612    
 6023.00   42.48604      269.0901      225998.9      231.5675    
 6024.00   42.48664      269.0972      226041.4      231.5737    
 6025.00   42.48724      269.1042      226083.9      231.5799    
 6026.00   42.48785      269.1113      226126.4      231.5862    
 6027.00   42.48845      269.1183      226168.9      231.5924    
 6028.00   42.48905      269.1254      226211.4      231.5986    
 6029.00   42.48965      269.1324      226253.9      231.6048    
 6030.00   42.49025      269.1395      226296.3      231.6111    
 6031.00   42.49085      269.1465      226338.8      231.6173    
 6032.00   42.49144      269.1536      226381.3      231.6235    
 6033.00   42.49204      269.1606      226423.8      231.6297    
 6034.00   42.49264      269.1676      226466.3      231.6359    
 6035.00   42.49323      269.1747      226508.8      231.6422    
 6036.00   42.49382      269.1817      226551.3      231.6484    
 6037.00   42.49442      269.1888      226593.8      231.6546    
 6038.00   42.49501      269.1958      226636.3      231.6608    
 6039.00   42.49560      269.2028      226678.8      231.6670    
 6040.00   42.49619      269.2099      226721.3      231.6732    
 6041.00   42.49678      269.2169      226763.8      231.6795    
 6042.00   42.49737      269.2240      226806.3      231.6857    
 6043.00   42.49795      269.2310      226848.8      231.6919    
 6044.00   42.49854      269.2380      226891.3      231.6981    
 6045.00   42.49913      269.2450      226933.8      231.7043    
 6046.00   42.49971      269.2521      226976.3      231.7105    
 6047.00   42.50029      269.2591      227018.8      231.7167    
 6048.00   42.50088      269.2661      227061.3      231.7229    
 6049.00   42.50146      269.2732      227103.8      231.7291    
 6050.00   42.50204      269.2802      227146.3      231.7353    
 6051.00   42.50262      269.2872      227188.8      231.7416    
 6052.00   42.50320      269.2942      227231.3      231.7478    
 6053.00   42.50378      269.3013      227273.8      231.7540    
 6054.00   42.50435      269.3083      227316.3      231.7602    
 6055.00   42.50493      269.3153      227358.8      231.7664    
 6056.00   42.50551      269.3223      227401.3      231.7726    
 6057.00   42.50608      269.3293      227443.8      231.7788    
 6058.00   42.50665      269.3364      227486.3      231.7850    
 6059.00   42.50723      269.3434      227528.8      231.7912
[truncated: 260,107 more chars]
